# Supplementary material for: RYR1-Related Myopathies Involve More than Calcium Dysregulation: Insights from Transcriptomic Profiling
Source: Biomolecules. 2025 Nov 14;15(11):1599. doi: 10.3390/biom15111599 (PMC12650710; doi:10.3390/biom15111599)
Supplement: Supplementary file 1 [file biomolecules-15-01599-s001.zip]

Archive with 39 entries (39 files):
- .DS_Store
- Figure_S1.png
- Figure_S10.png
- Figure_S11.png
- Figure_S12.png
- Figure_S13.png
- Figure_S14.png
- Figure_S15.png
- Figure_S16.png
- Figure_S2.png
- Figure_S3.png
- Figure_S4.png
- Figure_S5.png
- Figure_S6.png
- Figure_S7.png
- Figure_S8.png
- Figure_S9.png
- Table_S1.xls
- Table_S10.xls
- Table_S11.xls
- Table_S12.xls
- Table_S13.xls
- Table_S14.xls
- Table_S15.xls
- Table_S16.xls
- Table_S17.xls
- Table_S18.xls
- Table_S19.xls
- Table_S2.xls
- Table_S20.xls
- Table_S21.xls
- Table_S22.xls
- Table_S3.xls
- Table_S4.xls
- Table_S5.xls
- Table_S6.xls
- Table_S7.xls
- Table_S8.xls
- Table_S9.xls
