# Supplementary material for: RYR1-Related Myopathies Involve More than Calcium Dysregulation: Insights from Transcriptomic Profiling
Source: Biomolecules. 2025 Nov 14;15(11):1599. doi: 10.3390/biom15111599 (PMC12650710; doi:10.3390/biom15111599)
Supplement: Supplementary file 1 [file biomolecules-15-01599-s001.zip › Table_S1.xls]

## Sheet: Foglio1
Table S1: list of primers
	forward	reverse
MYL12A	GGTTTCATCGACAAGGAAGATTTG	GCCTCATTCATCATGGCATCTA
TPPP3A	CAAGGTGGCTGACGGAAA	GGCCTTCTTGAACTCCTCATAG
BEX2	AGGAGGAGACTGCAAGGATA	CCACGATGAGATTGTTTAACGC
ARHGAP36	CAGTGGAAACCTCTGCTGAA	CCTCATCGTCATGGGAACG
GBP1	GGACCCTCGCTCTTAAACTTC	CTTTAGCTTATGGTACATGCCTTTC
ACTIN	GGACTTCGAGCAAGAGATGG	AGCACTGTGTTGGCGTACAG
