# Supplementary material for: RYR1-Related Myopathies Involve More than Calcium Dysregulation: Insights from Transcriptomic Profiling
Source: Biomolecules. 2025 Nov 14;15(11):1599. doi: 10.3390/biom15111599 (PMC12650710; doi:10.3390/biom15111599)
Supplement: Supplementary file 1 [file biomolecules-15-01599-s001.zip › Table_S10.xls]

## Sheet: res_ids
Table S10: CCD vs controls ORA
ONTOLOGY	ID	Description	GeneRatio	BgRatio	RichFactor	FoldEnrichment	zScore	pvalue	p.adjust	qvalue	geneID	Count
BP	GO:0030239	myofibril assembly	10/206	76/17175	0.131579	10.9702	9.59772	2.3743e-08	5.71724e-05	5.15067e-05	MYOZ2/ACTC1/CFL2/CSRP3/MYH6/MYOM3/ACTN2/TNNT2/FHOD3/MYL2	10
BP	GO:0031032	actomyosin structure organization	15/206	210/17175	0.0714286	5.95527	7.96052	3.67905e-08	5.71724e-05	5.15067e-05	MYOZ2/ACTC1/CFL2/CSRP3/MYH6/MYOM3/PTGER4/ACTN2/TNNT2/FHOD3/MYL2/SORBS1/PDLIM1/EVL/WNT4	15
BP	GO:0045214	sarcomere organization	8/206	51/17175	0.156863	13.0782	9.5176	1.52958e-07	0.000158464	0.000142761	MYOZ2/CFL2/CSRP3/MYH6/MYOM3/ACTN2/TNNT2/FHOD3	8
BP	GO:0010927	cellular component assembly involved in morphogenesis	11/206	139/17175	0.0791367	6.59793	7.30116	9.26254e-07	0.00057576	0.000518702	MYOZ2/ACTC1/CFL2/CSRP3/MYH6/MYOM3/ACTN2/TNNT2/FHOD3/MYL2/VPS13B	11
BP	GO:0032989	cellular anatomical entity morphogenesis	11/206	139/17175	0.0791367	6.59793	7.30116	9.26254e-07	0.00057576	0.000518702	MYOZ2/ACTC1/CFL2/CSRP3/MYH6/MYOM3/ACTN2/TNNT2/FHOD3/MYL2/VPS13B	11
BP	GO:0006936	muscle contraction	16/206	348/17175	0.045977	3.83328	5.88324	4.85108e-06	0.00251286	0.00226384	MYL6B/SMPX/CSRP3/APBB2/MYH6/CAMK2D/CASQ2/GDNF/KCNMA1/KCNA5/TNNT2/KCNJ3/MYL2/TPM3/CRYAB/SPX	16
BP	GO:0008016	regulation of heart contraction	12/206	203/17175	0.0591133	4.9285	6.20368	6.37386e-06	0.00283	0.00254955	CYP2J2/CSRP3/MYH6/CAMK2D/CASQ2/TGFB2/KCNA5/TNNT2/KCNJ3/MYL2/HSPB7/SPX	12
BP	GO:0060047	heart contraction	13/206	242/17175	0.053719	4.47876	6.0049	7.41867e-06	0.00288215	0.00259653	ACTC1/CYP2J2/CSRP3/MYH6/CAMK2D/CASQ2/TGFB2/KCNA5/TNNT2/KCNJ3/MYL2/HSPB7/SPX	13
BP	GO:0003015	heart process	13/206	251/17175	0.0517928	4.31816	5.83478	1.09836e-05	0.00379302	0.00341713	ACTC1/CYP2J2/CSRP3/MYH6/CAMK2D/CASQ2/TGFB2/KCNA5/TNNT2/KCNJ3/MYL2/HSPB7/SPX	13
BP	GO:0042542	response to hydrogen peroxide	8/206	95/17175	0.0842105	7.02095	6.48372	1.86005e-05	0.00578103	0.00520814	KLF4/RHOB/KCNA5/KLF2/AQP1/CRYAB/TNFAIP3/CYP1B1	8
BP	GO:0003012	muscle system process	17/206	437/17175	0.0389016	3.24337	5.23398	2.17422e-05	0.00614317	0.00553438	MYOZ2/MYL6B/SMPX/CSRP3/APBB2/MYH6/CAMK2D/CASQ2/GDNF/KCNMA1/KCNA5/TNNT2/KCNJ3/MYL2/TPM3/CRYAB/SPX	17
BP	GO:0055002	striated muscle cell development	10/206	166/17175	0.060241	5.02252	5.73791	3.24433e-05	0.00748977	0.00674754	MYOZ2/ACTC1/CFL2/CSRP3/MYH6/MYOM3/ACTN2/TNNT2/FHOD3/MYL2	10
BP	GO:0033275	actin-myosin filament sliding	4/206	16/17175	0.25	20.8434	8.74928	3.26738e-05	0.00748977	0.00674754	MYL6B/ACTC1/MYH6/TNNT2	4
BP	GO:0007517	muscle organ development	15/206	363/17175	0.0413223	3.4452	5.18799	3.37377e-05	0.00748977	0.00674754	MYOZ2/MYL6B/MUSTN1/ACTC1/CFL2/CSRP3/TCF15/MYH6/TGFB2/XIRP2/FOS/TNNT2/MYL2/CRYAB/VPS13B	15
BP	GO:0048644	muscle organ morphogenesis	7/206	78/17175	0.0897436	7.48226	6.32201	4.14449e-05	0.00858737	0.00773637	ACTC1/TCF15/MYH6/TGFB2/XIRP2/TNNT2/MYL2	7
BP	GO:0060395	SMAD protein signal transduction	7/206	81/17175	0.0864198	7.20514	6.16756	5.29203e-05	0.00967507	0.00871628	GDF11/JAK2/JUN/TGFB2/FOS/VEPH1/PMEPA1	7
BP	GO:2000736	regulation of stem cell differentiation	7/206	81/17175	0.0864198	7.20514	6.16756	5.29203e-05	0.00967507	0.00871628	ZFP36/TCF15/GDNF/TGFB2/ZFP36L2/SETD1A/FGF2	7
BP	GO:1903522	regulation of blood circulation	12/206	257/17175	0.0466926	3.89294	5.1484	6.59907e-05	0.0105124	0.00947059	CYP2J2/CSRP3/MYH6/CAMK2D/CASQ2/TGFB2/KCNA5/TNNT2/KCNJ3/MYL2/HSPB7/SPX	12
BP	GO:0055003	cardiac myofibril assembly	4/206	19/17175	0.210526	17.5524	7.95372	6.76471e-05	0.0105124	0.00947059	ACTC1/CSRP3/FHOD3/MYL2	4
BP	GO:0060231	mesenchymal to epithelial transition	4/206	19/17175	0.210526	17.5524	7.95372	6.76471e-05	0.0105124	0.00947059	TCF15/SIX2/GDNF/WNT4	4
BP	GO:0055008	cardiac muscle tissue morphogenesis	6/206	59/17175	0.101695	8.47869	6.34003	7.34662e-05	0.010873	0.00979549	ACTC1/MYH6/TGFB2/XIRP2/TNNT2/MYL2	6
BP	GO:0000302	response to reactive oxygen species	10/206	189/17175	0.0529101	4.41131	5.19575	9.68566e-05	0.0136832	0.0123272	KLF4/RHOB/FOS/KCNA5/KLF2/AQP1/SESN3/CRYAB/TNFAIP3/CYP1B1	10
BP	GO:0055001	muscle cell development	10/206	194/17175	0.0515464	4.29762	5.08933	0.000120179	0.0162398	0.0146305	MYOZ2/ACTC1/CFL2/CSRP3/MYH6/MYOM3/ACTN2/TNNT2/FHOD3/MYL2	10
BP	GO:0070301	cellular response to hydrogen peroxide	6/206	65/17175	0.0923077	7.69604	5.95924	0.000126881	0.0164311	0.0148028	KLF4/RHOB/KLF2/AQP1/TNFAIP3/CYP1B1	6
BP	GO:0006813	potassium ion transport	11/206	239/17175	0.0460251	3.83729	4.86674	0.00015093	0.0187636	0.0169041	ATP1B4/KCNB1/CASQ2/FXYD4/KCNMA1/ACTN2/KCNA5/KCNJ3/NSF/KCNC4/AQP1	11
BP	GO:0060415	muscle tissue morphogenesis	6/206	70/17175	0.0857143	7.14632	5.67733	0.000191654	0.0229101	0.0206397	ACTC1/MYH6/TGFB2/XIRP2/TNNT2/MYL2	6
BP	GO:0030048	actin filament-based movement	8/206	136/17175	0.0588235	4.90434	5.03659	0.000237007	0.0258125	0.0232545	MYL6B/ACTC1/MYH6/CAMK2D/KCNA5/MYO9B/TNNT2/KCNJ3	8
BP	GO:0002026	regulation of the force of heart contraction	4/206	26/17175	0.153846	12.8267	6.64926	0.000244312	0.0258125	0.0232545	CSRP3/MYH6/CAMK2D/MYL2	4
BP	GO:1901342	regulation of vasculature development	12/206	296/17175	0.0405405	3.38002	4.55087	0.000247947	0.0258125	0.0232545	KLF4/RHOB/TGFB2/KLF2/AQP1/DDAH1/THBS4/ANGPTL4/TNFAIP3/FGF2/CYP1B1/WNT4	12
BP	GO:0051592	response to calcium ion	8/206	137/17175	0.0583942	4.86854	5.00887	0.000249155	0.0258125	0.0232545	KCNB1/JUNB/CAMK2D/CASQ2/FOS/KCNMA1/TNNT2/NRXN1	8
BP	GO:0060048	cardiac muscle contraction	8/206	141/17175	0.0567376	4.73043	4.90062	0.000302964	0.0303746	0.0273645	CSRP3/MYH6/CAMK2D/CASQ2/KCNA5/TNNT2/KCNJ3/MYL2	8
BP	GO:1901655	cellular response to ketone	7/206	109/17175	0.0642202	5.35428	5.02464	0.000341955	0.0332124	0.0299211	KLF4/JAK2/PTGER4/FOS/KLF2/AQP1/CYP1B1	7
BP	GO:0055013	cardiac muscle cell development	6/206	79/17175	0.0759494	6.33219	5.23375	0.000371617	0.0339227	0.030561	ACTC1/CSRP3/MYH6/ACTN2/FHOD3/MYL2	6
BP	GO:0014706	striated muscle tissue development	14/206	403/17175	0.0347395	2.89636	4.24446	0.000374791	0.0339227	0.030561	MYOZ2/MYL6B/ACTC1/CFL2/CSRP3/MYH6/TGFB2/XIRP2/FOS/ACTN2/TNNT2/FHOD3/MYL2/FGF2	14
BP	GO:0070252	actin-mediated cell contraction	7/206	111/17175	0.0630631	5.25781	4.95848	0.000382012	0.0339227	0.030561	MYL6B/ACTC1/MYH6/CAMK2D/KCNA5/TNNT2/KCNJ3	7
BP	GO:0007015	actin filament organization	15/206	455/17175	0.032967	2.74859	4.16501	0.000404166	0.034893	0.0314351	ACTC1/WIPF3/CFL2/RHOB/JAK2/PTGER4/TWF2/XIRP2/PREX1/ACTN2/TPM3/SORBS1/PDLIM1/EVL/WNT4	15
BP	GO:0035051	cardiocyte differentiation	8/206	149/17175	0.0536913	4.47644	4.69584	0.000439126	0.0368866	0.0332312	ACTC1/CSRP3/MYH6/TGFB2/ACTN2/FHOD3/MYL2/SOX18	8
BP	GO:0006941	striated muscle contraction	9/206	188/17175	0.0478723	3.9913	4.54382	0.000452337	0.0369964	0.0333301	SMPX/CSRP3/MYH6/CAMK2D/CASQ2/KCNA5/TNNT2/KCNJ3/MYL2	9
BP	GO:0030593	neutrophil chemotaxis	6/206	83/17175	0.0722892	6.02702	5.05818	0.000485023	0.0383161	0.034519	LBP/CXCL2/TGFB2/PREX1/THBS4/MCU	6
BP	GO:0048738	cardiac muscle tissue development	10/206	232/17175	0.0431034	3.5937	4.38237	0.000504997	0.0383161	0.034519	ACTC1/CSRP3/MYH6/TGFB2/XIRP2/ACTN2/TNNT2/FHOD3/MYL2/FGF2	10
BP	GO:0071385	cellular response to glucocorticoid stimulus	5/206	55/17175	0.0909091	7.57944	5.38467	0.000505457	0.0383161	0.034519	ZFP36/JAK2/ZFP36L2/AQP1/CYP1B1	5
BP	GO:1902895	positive regulation of miRNA transcription	5/206	56/17175	0.0892857	7.44409	5.32179	0.000549664	0.0396589	0.0357287	KLF4/JUN/TGFB2/FOS/FGF2	5
BP	GO:0055006	cardiac cell development	6/206	85/17175	0.0705882	5.88521	4.97465	0.000550989	0.0396589	0.0357287	ACTC1/CSRP3/MYH6/ACTN2/FHOD3/MYL2	6
BP	GO:0030049	muscle filament sliding	3/206	14/17175	0.214286	17.8658	6.95571	0.000561451	0.0396589	0.0357287	MYL6B/MYH6/TNNT2	3
BP	GO:0060537	muscle tissue development	14/206	424/17175	0.0330189	2.75291	4.02683	0.000619735	0.042803	0.0385613	MYOZ2/MYL6B/ACTC1/CFL2/CSRP3/MYH6/TGFB2/XIRP2/FOS/ACTN2/TNNT2/FHOD3/MYL2/FGF2	14
CC	GO:0043292	contractile muscle fiber	19/217	253/18160	0.0750988	6.28477	9.309	2.14912e-10	6.03903e-08	5.42936e-08	MYOZ2/MYL6B/ACTC1/CFL2/SMPX/CSRP3/MYH6/MYOM3/CASQ2/TWF2/XIRP2/ACTN2/KCNA5/TNNT2/FHOD3/MYL2/TPM3/PDLIM1/CRYAB	19
CC	GO:0030016	myofibril	18/217	243/18160	0.0740741	6.19901	8.97262	8.17062e-10	1.14797e-07	1.03208e-07	MYOZ2/ACTC1/CFL2/SMPX/CSRP3/MYH6/MYOM3/CASQ2/TWF2/XIRP2/ACTN2/KCNA5/TNNT2/FHOD3/MYL2/TPM3/PDLIM1/CRYAB	18
CC	GO:0030017	sarcomere	17/217	222/18160	0.0765766	6.40844	8.9164	1.47704e-09	1.38349e-07	1.24382e-07	MYOZ2/ACTC1/CFL2/SMPX/CSRP3/MYH6/MYOM3/CASQ2/XIRP2/ACTN2/KCNA5/TNNT2/FHOD3/MYL2/TPM3/PDLIM1/CRYAB	17
CC	GO:0031674	I band	12/217	148/18160	0.0810811	6.7854	7.77162	2.19132e-07	1.5394e-05	1.38399e-05	MYOZ2/ACTC1/CFL2/CSRP3/MYH6/CASQ2/XIRP2/ACTN2/KCNA5/FHOD3/PDLIM1/CRYAB	12
CC	GO:0030018	Z disc	11/217	133/18160	0.0827068	6.92145	7.53738	5.80317e-07	3.26138e-05	2.93213e-05	MYOZ2/CFL2/CSRP3/MYH6/CASQ2/XIRP2/ACTN2/KCNA5/FHOD3/PDLIM1/CRYAB	11
CC	GO:0032432	actin filament bundle	8/217	94/18160	0.0851064	7.12227	6.54445	1.68454e-05	0.000788926	0.00070928	MYH6/ABLIM1/XIRP2/TPM3/SORBS1/PDLIM1/EVL/CRYAB	8
CC	GO:0016459	myosin complex	6/217	56/18160	0.107143	8.96643	6.56596	5.35913e-05	0.00215131	0.00193412	MYL12A/MYL6B/MYH6/MYO9B/MYL2/MYH7B	6
CC	GO:0001725	stress fiber	7/217	85/18160	0.0823529	6.89184	5.98756	7.07625e-05	0.00220936	0.00198631	MYH6/ABLIM1/XIRP2/TPM3/SORBS1/PDLIM1/EVL	7
CC	GO:0097517	contractile actin filament bundle	7/217	85/18160	0.0823529	6.89184	5.98756	7.07625e-05	0.00220936	0.00198631	MYH6/ABLIM1/XIRP2/TPM3/SORBS1/PDLIM1/EVL	7
CC	GO:0042641	actomyosin	7/217	91/18160	0.0769231	6.43743	5.71842	0.000109236	0.00306953	0.00275964	MYH6/ABLIM1/XIRP2/TPM3/SORBS1/PDLIM1/EVL	7
CC	GO:0031672	A band	4/217	41/18160	0.097561	8.16455	5.05059	0.00142032	0.0362828	0.0326199	SMPX/MYOM3/MYL2/CRYAB	4
MF	GO:0003779	actin binding	21/207	439/17840	0.047836	4.12268	7.1776	4.45033e-08	2.14506e-05	1.97688e-05	MYOZ2/WIPF3/PANX1/CFL2/CSRP3/HOMER2/MYH6/ABLIM1/TWF2/XIRP2/KCNMA1/ACTN2/MYO9B/TNNT2/FHOD3/MYL2/TPM3/SORBS1/PDLIM1/EVL/MYH7B	21
MF	GO:0051015	actin filament binding	11/207	211/17840	0.0521327	4.49298	5.53008	3.69633e-05	0.00890816	0.00820975	PANX1/CFL2/MYH6/ABLIM1/TWF2/XIRP2/ACTN2/MYO9B/FHOD3/TPM3/MYH7B	11
MF	GO:0000146	microfilament motor activity	5/207	38/17840	0.131579	11.3399	6.91326	7.36603e-05	0.0118347	0.0109069	ACTC1/MYH6/MYO9B/TNNT2/MYH7B	5
MF	GO:1901981	phosphatidylinositol phosphate binding	9/207	182/17840	0.0494505	4.26183	4.79218	0.00028085	0.0338425	0.0311892	GSDMC/PHLDA3/PHLDA1/TWF2/ACTN2/VEPH1/DENND1B/VPS13B/RUBCN	9
MF	GO:0005267	potassium channel activity	7/207	117/17840	0.0598291	5.15628	4.88694	0.000431919	0.041637	0.0383726	KCNB1/FXYD4/KCNMA1/KCNA5/KCNJ3/KCNC4/AQP1	7
MF	GO:0008083	growth factor activity	8/207	160/17840	0.05	4.30918	4.55561	0.000567929	0.0456236	0.0420466	GDF11/INHBE/GDNF/TGFB2/OSGIN2/THBS4/INHA/FGF2	8
