# Supplementary material for: RYR1-Related Myopathies Involve More than Calcium Dysregulation: Insights from Transcriptomic Profiling
Source: Biomolecules. 2025 Nov 14;15(11):1599. doi: 10.3390/biom15111599 (PMC12650710; doi:10.3390/biom15111599)
Supplement: Supplementary file 1 [file biomolecules-15-01599-s001.zip › Table_S11.xls]

## Sheet: results
Table S11: CCD vs controls GSEA
ID	Description	setSize	enrichmentScore	NES	pvalue	p.adjust	qvalue	rank	leading_edge	core_enrichment
hsa05200	Pathways in cancer	481	-0.343868	-1.60025	1.07502e-06	0.000349382	0.000273847	3256	tags=31%, list=20%, signal=26%	6655/196883/4088/5291/5899/2771/7704/8313/2277/115727/572/5290/51426/1017/6502/5293/5879/8454/5732/7475/54331/4780/7852/7849/4843/1027/7189/7046/3912/8325/11040/5914/1284/2033/7188/8823/9618/8030/2932/4609/9817/4854/1612/4254/107/867/6789/6774/6256/5332/581/3601/3655/5159/8453/23236/7187/6667/7472/5468/3910/4149/3575/5894/10161/185/1647/2255/5915/8202/1147/10023/5925/6932/5295/2099/7296/7483/2791…
hsa04610	Complement and coagulation cascades	67	-0.564996	-2.05684	3.64277e-06	0.000591949	0.000463973	3857	tags=40%, list=23%, signal=31%	11326/715/712/714/4179/7035/2152/5327/3684/2/710/2153/7450/5648/727/3689/3426/5329/624/1191/2157/730/629/1604/5104/10544/7056
hsa04820	Cytoskeleton in muscle cells	229	0.390497	1.70533	2.14521e-05	0.00232398	0.00182155	1687	tags=24%, list=10%, signal=22%	70/51778/4624/23439/7060/127294/8048/26287/7139/57644/7137/4633/129446/7170/4628/4621/272/7138/9124/88/7134/9172/7135/10611/4625/1301/3685/8557/8572/3908/9499/6444/2273/442721/476/27063/114793/3690/1290/29766/11155/4607/7059/1729/4622/8736/4892/165904/27295/3680/6385/4608/84033/4634/171024/3675
hsa04260	Cardiac muscle contraction	86	0.501964	1.92691	3.53124e-05	0.00286913	0.00224884	2671	tags=31%, list=16%, signal=26%	70/4624/23439/845/7139/7137/4633/6548/7170/776/7134/4625/440567/476/29796/1347/4634/1327/779/783/488/9167/27089/1339/1349/3270/483
hsa05164	Influenza A	143	-0.4192	-1.7262	5.48787e-05	0.00356711	0.00279592	3576	tags=36%, list=22%, signal=28%	4928/5371/5610/64499/3553/5291/5290/10379/3119/5293/11100/3122/2033/7132/4600/581/7187/91543/3383/4939/29110/5894/4938/1147/10241/3113/5295/114548/4790/3606/60/4261/8717/3665/3838/103/836/8743/6041/317/4599/64135/3109/90865/834/4940/4615/3111/896/6347/9021
hsa05224	Breast cancer	135	-0.413989	-1.6804	0.000152683	0.00708885	0.00555628	3256	tags=36%, list=20%, signal=29%	6655/5291/8313/5290/51426/5293/7475/8325/8823/2932/4609/4854/581/6667/7472/5894/1647/2255/8202/10023/5925/6932/5295/2099/7483/1950/7855/8321/11211/54567/23401/8326/4041/4855/8323/8324/4851/2324/2246/8322/3815/7480/3280/2252/3725/54361/2353/4616
hsa05202	Transcriptional misregulation in cancer	173	-0.392471	-1.66206	0.000136648	0.00708885	0.00555628	3673	tags=37%, list=22%, signal=29%	3065/929/6495/5371/5966/2120/1991/8864/1031/7704/3695/472/51426/2130/4291/7849/1027/2005/8013/5327/3206/5914/4298/4609/3684/4094/51274/6256/581/2321/4066/4300/6667/5468/4149/1647/597/958/5090/1025/3205/862/4790/51804/26471/55589/8842/4613/2313/84444/4233/648/3087/5077/2308/9915/1051/3728/7709/8938/64332/1848/3486/4616
hsa04668	TNF signaling pathway	113	-0.42835	-1.68476	0.000291924	0.0118594	0.00929547	2063	tags=26%, list=13%, signal=23%	9530/7187/4217/3383/6376/1147/5603/5295/4790/8717/90993/1385/1386/5743/836/1906/7412/197259/1051/4323/3659/6347/2921/843/3725/2353/2920/3726/9021
hsa04310	Wnt signaling pathway	153	-0.389335	-1.61662	0.00042472	0.0153371	0.0120213	4806	tags=54%, list=29%, signal=38%	894/81029/4040/8312/8061/64840/818/1855/27101/4089/5601/6424/1487/11197/7482/59343/1501/83439/6907/23411/1452/4920/5330/5534/57216/85407/7089/4163/4919/84445/5532/4088/8313/147111/5879/8454/7475/80319/85409/8325/440193/2033/2932/4609/84133/5176/2239/5332/4775/23500/23236/7091/7472/57805/144165/10023/6932/7483/6423/6477/1488/7855/5530/8321/11211/23401/8326/4041/55366/147495/8323/8324/6259/4776/708…
hsa05217	Basal cell carcinoma	56	-0.525196	-1.84489	0.000554081	0.0180076	0.0141145	3131	tags=41%, list=19%, signal=33%	8313/51426/7475/8325/2932/581/7472/1647/6932/7483/7855/64399/8321/11211/8326/8323/8324/8643/8322/7480/2735/54361/4616
hsa05221	Acute myeloid leukemia	64	-0.482175	-1.74582	0.00066557	0.0181051	0.0141908	4097	tags=52%, list=25%, signal=39%	1050/83439/369/6776/6654/4893/3845/929/5371/8864/6655/5291/7704/572/5290/5293/11040/5914/4609/3684/6774/5894/1147/597/6932/5295/862/4790/6777/3728/1978/3815/1848
hsa04210	Apoptosis	130	-0.411781	-1.66414	0.000668494	0.0181051	0.0141908	4124	tags=42%, list=25%, signal=31%	8739/7124/468/3708/5783/4893/3845/1514/5170/84823/51807/5291/572/472/5290/5293/6709/153090/7846/3710/9131/7132/1513/8722/581/4217/5894/1647/1147/2081/597/5295/1512/5414/839/9451/1616/4790/60/27113/8717/1520/1439/836/8743/317/4170/5551/3563/1075/843/3725/2353/4616
hsa04814	Motor proteins	182	0.363912	1.54194	0.000792697	0.0198174	0.015533	2392	tags=21%, list=15%, signal=19%	10627/140465/70/4624/7139/57644/7137/4633/7170/4628/4621/7138/7134/7135/84790/4625/64147/56992/84700/3832/7277/343521/55582/4622/83544/25981/4634/23303/90990/347240/3799/51175/80022/6990/22989/1767/399687/57576/11258
hsa03050	Proteasome	45	0.538335	1.81683	0.00114601	0.0266038	0.0208522	5095	tags=62%, list=31%, signal=43%	10213/23198/5714/5695/5719/5687/5692/5704/5682/5707/9861/5689/5721/5686/5705/5693/5700/5713/9491/5706/5710/10197/51371/5690/5708/5688/5702/7979
hsa05134	Legionellosis	54	-0.497274	-1.74167	0.00149149	0.0289482	0.0226897	1522	tags=28%, list=9%, signal=25%	3684/3303/58484/4790/3606/3305/3689/836/317/834/3304/4615/7100/2921/2920
hsa04915	Estrogen signaling pathway	115	-0.405458	-1.59581	0.00150719	0.0289482	0.0226897	4278	tags=43%, list=26%, signal=32%	2776/596/7184/468/3708/5330/6654/4893/91860/3880/3845/111/3875/6655/196883/5291/2771/5290/6714/5293/3710/5914/2289/2550/107/5332/23236/3303/6667/4846/5894/8202/5295/2099/2288/90993/3305/109/1385/1386/5443/801/2852/115/3304/9568/3725/163688/3760/2353
hsa05165	Human papillomavirus infection	297	-0.324738	-1.46029	0.00151421	0.0289482	0.0226897	3848	tags=34%, list=23%, signal=27%	1452/5649/56288/6654/4893/1277/55534/3065/3845/84441/5934/5610/1740/525/6655/5291/3695/8313/55012/572/472/5290/10379/1017/5293/7475/1027/3912/3993/8325/3679/7058/1284/5315/2033/2932/4854/7132/4600/581/3106/3655/3678/5159/9636/7187/5986/7472/3955/3672/3910/29110/5894/6696/7450/1147/5925/6932/8638/5295/7483/1950/4790/8717/90993/3133/7855/6908/10312/1385/8321/11211/5743/8326/836/84552/4855/1285/6392…
hsa05160	Hepatitis C	133	-0.389592	-1.57698	0.00176377	0.0318458	0.0249609	3747	tags=37%, list=23%, signal=29%	6654/4893/3845/9080/5610/6655/5291/572/5290/10379/3434/1017/5293/7189/2932/4609/7132/1364/100506658/4600/6774/6256/581/9076/149461/7187/91543/4939/29110/5894/4938/1147/5925/5295/9451/1950/4790/8717/3665/7122/836/5010/6041/317/3949/4599/4940/5522/9021
hsa05168	Herpes simplex virus 1 infection	160	-0.377679	-1.57771	0.00195916	0.033512	0.0262669	3528	tags=36%, list=21%, signal=28%	5371/8890/5610/3553/5291/8740/572/5290/10379/29992/3119/6714/5293/6429/5501/3122/7189/7188/7132/3054/581/340061/3106/6432/3678/6850/7187/972/4939/29110/4938/1147/3113/5295/9451/1616/4790/8717/3665/3133/727/5452/836/6041/317/64135/3109/5818/4940/4615/3111/8764/1978/684/5819/6347/9021
hsa00190	Oxidative phosphorylation	130	0.39225	1.59464	0.00213059	0.0346221	0.027137	5407	tags=54%, list=33%, signal=36%	440567/245973/5464/29796/4724/1347/1355/8992/27068/521/1327/4729/509/9167/27089/537/1339/4706/4694/4705/1349/4714/9114/10632/539/64077/10975/1537/533/506/4539/23545/4726/126328/4540/155066/9550/517/515/1345/1350/4702/4704/7384/4725/4698/4713/529/1329/51079/6389/4722/7381/514/4695/4537/7388/4717/1351/516/4715/51382/9377/9551/9296/54205/10063/4723/523/518
hsa05133	Pertussis	69	-0.462441	-1.69891	0.00235051	0.036377	0.0285125	3700	tags=39%, list=23%, signal=30%	91860/715/712/929/714/3553/2771/4843/7189/10392/3684/3678/710/5603/3394/114548/4790/727/3689/801/836/834/3659/4615/3725/163688/2353
hsa04061	Viral protein interaction with cytokine and cytokine receptor	88	-0.431733	-1.64881	0.00261506	0.0375273	0.0294141	3635	tags=32%, list=22%, signal=25%	7133/3579/2919/1230/8740/1524/57007/7852/6362/7132/6366/6376/6357/51554/10344/3606/3587/6351/8743/6358/9547/6846/8793/8764/6347/2921/3570/2920
hsa04657	IL-17 signaling pathway	80	-0.429834	-1.62023	0.00288672	0.0375273	0.0294141	2480	tags=26%, list=15%, signal=22%	7188/9618/2932/5597/7187/29110/1147/5603/4790/8717/3727/5743/836/29761/1051/6347/2921/3725/2354/2353/2920
hsa05410	Hypertrophic cardiomyopathy	97	0.412835	1.60496	0.00275595	0.0375273	0.0294141	885	tags=19%, list=5%, signal=18%	70/4624/7042/7139/7137/4633/7170/776/7134/5571/7043/4625/3685/5562/3908/6444/5565/3690
hsa05418	Fluid shear stress and atherosclerosis	127	-0.390508	-1.5786	0.00285215	0.0375273	0.0294141	3060	tags=31%, list=19%, signal=25%	5290/6714/5293/5879/4780/5327/658/9817/7132/4880/859/90/4217/3383/857/4846/51588/1147/5603/5295/4790/1535/60/801/1906/4688/2946/387082/1003/7412/5175/6347/858/7056/3725/163688/1843/10365/2353
hsa05222	Small cell lung cancer	92	-0.415767	-1.59726	0.00300807	0.0376009	0.0294718	3060	tags=38%, list=19%, signal=31%	5291/5290/51426/1017/6502/5293/4843/1027/7189/3912/1284/7188/9618/4609/6256/581/3655/7187/3910/4149/1647/5915/1147/5925/5295/4790/5743/836/1285/317/7709/3911/2272/1286/4616
hsa05166	Human T-cell leukemia virus 1 infection	208	-0.338029	-1.45068	0.00318506	0.0383387	0.0300501	3316	tags=32%, list=20%, signal=26%	5532/111/1031/196883/4088/5291/472/4214/5290/3119/1017/5293/3122/1959/83660/2005/7046/915/2033/5902/701/4609/4215/7132/3683/107/581/3106/3601/4775/4801/3383/2874/246184/2114/1147/23373/5925/958/3113/5295/4085/4487/4790/90993/64784/3133/5530/109/6908/3689/1385/1386/8829/6777/115/4776/3109/2113/3111/896/6513/3725/200186/1958/2353/7538
hsa04640	Hematopoietic cell lineage	89	-0.421643	-1.61315	0.00335811	0.0389781	0.0305512	4114	tags=35%, list=25%, signal=26%	3566/7124/914/913/1440/929/290/3553/3119/7066/3122/931/915/3684/4254/3655/3678/3672/3575/3113/952/1438/947/2323/3109/1604/3111/3815/3563/100133941/3570
hsa05150	Staphylococcus aureus infection	65	-0.450665	-1.6361	0.00418811	0.0453712	0.0355622	3693	tags=31%, list=22%, signal=24%	715/3880/712/1672/714/3875/3119/3122/3684/3683/3383/2213/3113/5648/727/3689/3426/3109/629/3111
hsa05171	Coronavirus disease - COVID-19	199	-0.334421	-1.42811	0.00412701	0.0453712	0.0355622	2318	tags=19%, list=14%, signal=17%	7132/6123/4600/6774/340061/9636/6850/7187/4939/29110/185/7450/4938/1536/1147/5603/6192/5295/5648/114548/4790/727/103/6147/8829/1636/4599/64135/834/730/629/4940/4615/5336/6347/3725/3570/2353
hsa03272	Virion - Hepatitis viruses	37	-0.517875	-1.65827	0.00477328	0.0482848	0.0378459	2253	tags=30%, list=14%, signal=26%	1364/100506658/9525/9076/149461/1803/7122/5010/57132/3949/3920
hsa05162	Measles	119	-0.376597	-1.50216	0.00490276	0.0482848	0.0378459	3423	tags=36%, list=21%, signal=29%	4179/5610/3553/5291/572/5290/10379/1017/5293/1027/7189/915/2932/4600/6774/581/7187/3303/4939/29110/2213/4938/1147/5295/9451/4790/27113/8717/3665/3305/9367/103/836/317/6777/4599/64135/4940/3304/4615/896/3725/2353
hsa04514	Cell adhesion molecules	143	-0.354603	-1.4602	0.00462046	0.0482848	0.0378459	2472	tags=29%, list=15%, signal=25%	120425/3684/3683/1364/100506658/26050/9672/9076/3106/149461/3655/1272/58494/3383/22871/3384/958/3113/5788/6693/3133/3689/57863/7122/5010/947/8516/1003/7412/84628/3109/5818/22829/29126/5175/64115/90952/3111/94030/5819/9378
