# Supplementary material for: RYR1-Related Myopathies Involve More than Calcium Dysregulation: Insights from Transcriptomic Profiling
Source: Biomolecules. 2025 Nov 14;15(11):1599. doi: 10.3390/biom15111599 (PMC12650710; doi:10.3390/biom15111599)
Supplement: Supplementary file 1 [file biomolecules-15-01599-s001.zip › Table_S12.xls]

## Sheet: results_2
Table 12: MmD vs controls GSEA.
ID	Description	setSize	enrichmentScore	NES	pvalue	p.adjust	qvalue	rank	leading_edge	core_enrichment
hsa04612	Antigen processing and presentation	65	0.684592	2.42282	1e-10	1.625e-08	1.23158e-08	640	tags=38%, list=4%, signal=37%	3108/4261/3106/10437/6890/972/3133/3115/3824/567/3122/3113/3105/5721/3107/3109/3310/3134/6892/3822/6891/925/3119/5720/926
hsa05150	Staphylococcus aureus infection	64	0.677093	2.39311	1e-10	1.625e-08	1.23158e-08	1893	tags=39%, list=12%, signal=35%	3108/2359/717/2214/3115/3122/3113/713/3109/719/3119/3683/5724/716/6404/712/3689/3111/2212/3383/718/727/721/720/3112
hsa05320	Autoimmune thyroid disease	32	0.791788	2.43015	2.56966e-10	2.7838e-08	2.10983e-08	1236	tags=47%, list=8%, signal=43%	3108/3106/3133/3115/3122/3002/3113/3105/5551/3107/3109/3134/3119/942/3111
hsa05332	Graft-versus-host disease	33	0.771354	2.38217	8.62129e-10	6.29347e-08	4.76979e-08	703	tags=45%, list=4%, signal=44%	3108/3106/3133/3115/3824/3122/3002/3113/3105/5551/3107/3109/3134/3119/942
hsa00190	Oxidative phosphorylation	131	0.543366	2.15289	9.68226e-10	6.29347e-08	4.76979e-08	2793	tags=47%, list=17%, signal=40%	516/90423/267020/518/1327/4720/4716/4509/506/4723/9377/4704/4722/1340/29796/521/64077/1537/440567/4705/4706/4514/155066/54205/7386/539/374291/515/10975/4731/1355/1347/27089/1329/4715/4513/522/509/6389/5464/4698/4724/4541/1350/1349/7381/51382/4714/498/4537/513/10632/528/27068/4713/4697/7388/1351/4700/9296/514/537
hsa04650	Natural killer cell mediated cytotoxicity	102	0.576134	2.20441	1.65397e-09	8.95902e-08	6.78999e-08	2326	tags=39%, list=14%, signal=34%	3106/3455/2214/5880/3133/3824/10870/3002/3105/5551/5579/3107/100507436/27040/3822/4068/2207/3937/3683/5777/7410/3689/7409/8743/5336/7305/22914/919/4277/3383/8503/3932/962/2534/5058/8797/2185/4773/53358/5293
hsa05330	Allograft rejection	31	0.787872	2.41365	1.97279e-09	9.1594e-08	6.94186e-08	1236	tags=48%, list=8%, signal=45%	3108/3106/3133/3115/3122/3002/3113/3105/5551/3107/3109/3134/3119/942/3111
hsa04940	Type I diabetes mellitus	36	0.744414	2.35608	5.85308e-09	2.37781e-07	1.80213e-07	1893	tags=47%, list=12%, signal=42%	3108/3106/3133/3115/3122/3002/3113/3105/5551/3107/3109/3134/3119/942/3111/5799/3112
hsa04672	Intestinal immune network for IgA production	41	0.694738	2.24856	1.68141e-07	6.07177e-06	4.60176e-06	1893	tags=41%, list=12%, signal=37%	3108/3115/3122/3113/7852/3109/23308/10673/3676/3119/3695/942/8741/3111/6387/3600/3112
hsa05169	Epstein-Barr virus infection	184	0.448694	1.86821	2.97089e-07	9.6554e-06	7.31777e-06	2896	tags=33%, list=18%, signal=27%	3108/3627/3106/6772/10379/916/3455/6773/1643/864/6890/3133/3115/567/3122/953/3113/23586/3105/3107/3109/3134/915/6892/6891/9636/3119/917/7128/3683/578/5336/890/919/3718/54205/3111/3383/3654/8503/956/4067/4938/596/5700/3112/965/841/842/5719/5293/51135/581/5296/7186/958/9861/5610/3661/5606
hsa04514	Cell adhesion molecules	141	0.478512	1.91488	6.73247e-07	1.98914e-05	1.50756e-05	3116	tags=37%, list=19%, signal=30%	10666/3108/3106/80380/3133/3115/3122/3113/3105/4684/3107/3109/6402/3134/23308/6693/3676/925/3119/3695/914/5788/926/3683/6404/942/57689/3689/7412/3111/3383/9069/1002/923/920/3680/3696/1001/3112/965/201633/9379/25945/152404/958/120425/5797/214/5175/6614/7122/8506
hsa05340	Primary immunodeficiency	34	0.682963	2.12585	2.79888e-06	7.5803e-05	5.74507e-05	1569	tags=41%, list=10%, signal=37%	4261/3561/916/6890/915/6891/925/5788/926/100/3718/3932/973/920
hsa05020	Prion disease	256	0.38714	1.67505	4.76901e-06	0.000119225	9.03602e-05	2745	tags=33%, list=17%, signal=28%	6352/5880/713/516/4684/3310/84790/518/1327/653361/4720/776/4716/4509/506/6263/4723/9377/4704/4722/1340/29796/712/1388/1537/291/9451/440567/4705/4706/4514/54205/7386/10488/539/8503/374291/515/10975/4731/1347/27089/1329/2534/4688/4715/4513/10105/522/509/6389/727/7417/5567/5700/148327/4698/4724/1460/4541/1350/1349/842/1536/3710/7381/4714/498/4537/513/5719/5293/64764/581/714/5296/4713/4697/7388/1351/…
hsa05415	Diabetic cardiomyopathy	196	0.41745	1.74727	5.74924e-06	0.000133464	0.000101152	2731	tags=39%, list=17%, signal=33%	7137/5880/51660/516/5579/518/1327/653361/4720/4716/1376/4318/4509/506/4723/1375/9377/4704/5332/4722/1340/29796/1537/291/440567/4705/4706/4514/7386/539/8503/2936/5330/374291/515/10975/4731/1347/27089/1329/5162/4688/4715/817/4513/10105/522/509/6389/7417/1215/23236/5164/4698/9882/4724/4541/1350/1349/1536/7381/4714/498/4537/513/489/5293/5160/5296/4713/4697/7388/1351/4700/514/3667
hsa05322	Systemic lupus erythematosus	90	0.514127	1.92567	6.9765e-06	0.00014171	0.000107401	2948	tags=31%, list=18%, signal=26%	3108/717/2214/3115/3122/3113/713/3109/1511/3119/716/8341/942/712/3111/2212/55506/718/727/721/720/3112/715/8357/714/958/114483833/2903
hsa05164	Influenza A	144	0.454571	1.82883	6.60327e-06	0.00014171	0.000107401	2533	tags=31%, list=16%, signal=26%	6352/3108/4261/3627/6772/10379/3455/6773/91543/3115/3122/3113/23586/4600/5579/3109/7098/5371/3119/4599/578/7514/64499/29108/8743/291/7177/54205/3111/3383/8503/1387/7706/4938/8797/103/3112/841/842/5293/51135/581/3836/5296
hsa05416	Viral myocarditis	65	0.550675	1.94887	1.48679e-05	0.000284239	0.000215423	2070	tags=35%, list=13%, signal=31%	3108/3106/5880/3133/3115/3122/3113/3105/5551/3107/3109/3134/3119/3683/942/3689/54205/3111/3383/2534/3112/841/842
hsa05168	Herpes simplex virus 1 infection	162	0.423703	1.73184	3.09858e-05	0.000559465	0.000424016	2559	tags=31%, list=16%, signal=27%	6352/330/3108/3106/6772/10379/3455/6773/6890/972/3133/3115/567/3122/3113/23586/3105/3107/3109/3134/6892/6891/7098/5371/3119/6672/56829/578/684/9451/5452/29915/54205/3111/3654/8503/718/4938/596/727/5199/3112/329/841/842/5293/51135/581/5296/3690/7186
hsa04657	IL-17 signaling pathway	77	-0.493006	-1.91995	4.70751e-05	0.000805233	0.000610282	1989	tags=30%, list=12%, signal=26%	1432/53342/1440/5598/7189/2354/1051/3320/5597/3576/2919/6279/1994/6426/23118/1147/3725/2353/29110/5601/2932/3727/2920
hsa04145	Phagosome	137	0.43919	1.75408	6.85477e-05	0.0011139	0.000844219	2535	tags=28%, list=16%, signal=24%	3108/3106/2214/6890/3133/3115/3122/3113/90423/3105/3107/3109/3134/84790/30835/11151/6891/653361/3119/3673/64581/3689/7060/155066/3111/2212/4360/4688/718/929/3112/1536/1514/51382/528/5878/715/3690
hsa04310	Wnt signaling pathway	156	-0.384463	-1.66526	9.67849e-05	0.00149786	0.00113522	4109	tags=44%, list=25%, signal=33%	4920/164284/816/1499/1855/2239/84445/27130/85409/1487/5176/8313/818/7482/85407/4007/4772/11197/896/23291/57216/1856/83439/6422/57805/595/4775/59343/144165/25776/7091/5532/9475/7472/64321/8454/8549/8323/8312/147111/5467/4776/80319/6425/55366/8326/7480/8325/27101/79718/8321/11211/1459/4041/4088/5533/6259/3725/6423/8324/5601/54361/2932/4040/4609/27123/6424/84133/147495
hsa05310	Asthma	22	0.708764	2.00469	0.000107879	0.00159367	0.00120783	2753	tags=55%, list=17%, signal=45%	3108/3115/3122/3113/3109/3119/2207/3111/3112/2206/958/2205
hsa05012	Parkinson disease	256	0.357462	1.54664	0.000143031	0.00202109	0.00153177	2745	tags=30%, list=17%, signal=26%	9246/516/84790/518/1327/4720/4716/4509/7345/506/4217/6263/4723/9377/4704/9627/4722/91860/1340/29796/1537/291/9451/7318/135/9927/440567/4705/4706/4514/54205/7494/27173/5071/7386/539/374291/515/2081/10975/4731/1347/27089/1329/2861/4715/120892/817/4513/10105/522/509/6389/7417/5567/5700/4698/4724/4541/1350/1349/842/3710/7381/4714/498/4537/513/5719/581/4713/4697/7388/1351/4700/5695/514/9861
hsa04062	Chemokine signaling pathway	178	0.389942	1.61757	0.000156784	0.00212312	0.0016091	2650	tags=29%, list=16%, signal=24%	6352/3627/6772/6773/57580/5880/6363/4283/9844/7852/5579/6357/653361/6373/7410/1794/5332/113/2833/23533/7409/5294/196883/5336/7074/3055/1230/3718/8503/5330/729230/10563/6387/10344/4067/5058/7454/6360/5567/23236/2185/10681/2268/53358/2782/5293/10235/157/5296/2829/2776
hsa04640	Hematopoietic cell lineage	87	0.470721	1.74965	0.000189756	0.00246683	0.0018696	3581	tags=40%, list=22%, signal=32%	3108/916/3115/3122/3113/3109/915/3675/3676/925/3119/3673/914/917/926/3111/4254/1436/911/945/920/929/921/3112/2323/3690/931/951/7850/2322/3570/3575/2812/3559/948
hsa04714	Thermogenesis	224	0.375288	1.59863	0.000208635	0.00260794	0.00197655	3288	tags=39%, list=20%, signal=32%	10818/51703/516/267020/518/1327/4720/4716/1376/4509/285521/506/4217/4723/1375/9377/29078/4704/4722/1340/29796/521/113/196883/1537/440567/4705/4706/4514/79133/7386/10488/539/2182/10891/374291/6195/5571/515/10975/4731/1355/284184/1268/1347/27089/1329/116228/4715/4513/522/509/6389/5567/6597/63976/148327/4698/4724/4541/1350/1349/7381/4714/498/4537/513/10632/64764/4713/4697/51548/7388/5562/1351/4700/5…
hsa04061	Viral protein interaction with cytokine and cytokine receptor	89	0.456504	1.70225	0.000411594	0.00495438	0.0037549	3641	tags=40%, list=22%, signal=32%	6352/3627/3561/6363/4283/7852/6357/3587/53832/6373/53833/2833/8743/1230/1436/729230/10563/6387/10344/6360/8797/7133/3572/2829/6362/1234/8764/3560/6351/1232/3570/4055/3559/5196/9560/6366
hsa05016	Huntington disease	288	0.338544	1.47446	0.000452746	0.00525509	0.0039828	2850	tags=28%, list=18%, signal=24%	7052/516/84790/518/1327/4720/4716/4509/506/4217/4723/9377/4704/5332/4722/1340/29796/1537/291/4294/440567/4705/4706/4514/54205/30849/6648/7386/10488/539/10891/1387/5330/374291/515/2081/10975/4731/1347/27089/1329/4715/4513/10105/522/509/6389/7417/5700/23236/148327/4698/4724/9519/4541/1350/1349/841/842/7381/4714/498/55626/4537/513/5719/64764/581/3092/7186/8218/4713/4697/7388/1351/2776/4700/5695/514/…
hsa04621	NOD-like receptor signaling pathway	158	0.39048	1.59453	0.000574592	0.0064394	0.00488038	2838	tags=30%, list=17%, signal=25%	115361/2633/6352/7158/330/2634/6772/10379/3455/6773/2635/10135/79792/84674/84557/7128/24145/115362/5332/29108/10392/22861/9927/10628/114769/5330/3428/4938/596/7417/5027/23236/10616/9447/329/841/55072/1536/3710/51135/7186/56919/11337/11035/837/3661/7419
hsa04910	Insulin signaling pathway	129	-0.381566	-1.60008	0.000659424	0.00714376	0.00541422	3341	tags=35%, list=21%, signal=28%	25759/3632/2872/89801/805/3643/90673/399694/2308/6198/2002/5140/5573/3991/31/6199/5291/5290/5837/2194/6009/5836/5604/4893/1399/5894/6655/5501/207/53632/10603/5584/5105/801/1398/57521/51422/9322/163688/5601/2932/6720/9021/5792/5577
hsa01210	2-Oxocarboxylic acid metabolism	31	0.595194	1.82338	0.000841636	0.00794189	0.00601912	3109	tags=48%, list=19%, signal=39%	2805/1737/3420/2875/162417/2806/5162/95/1738/1431/4967/5160/55526/593/3418
hsa05226	Gastric cancer	133	-0.373376	-1.57341	0.000855281	0.00794189	0.00601912	2277	tags=26%, list=14%, signal=23%	6199/5291/3728/7472/5290/1030/8323/4087/8312/5604/4893/4233/29119/5894/6655/8326/4616/207/5915/7480/8325/7043/2252/8321/11211/1017/4041/4088/5925/1950/8324/54361/2932/4040/4609
hsa04550	Signaling pathways regulating pluripotency of stem cells	132	-0.372859	-1.56512	0.000801015	0.00794189	0.00601912	2016	tags=26%, list=12%, signal=23%	7472/1432/652/5290/648/2260/8323/84759/4087/8312/3624/91/5604/4893/5894/8326/207/7480/8325/3397/9869/84108/657/8321/11211/6498/4088/56916/8324/54361/2932/4609/9314/3625
hsa05208	Chemical carcinogenesis - reactive oxygen species	210	0.358503	1.51523	0.000811757	0.00794189	0.00601912	2944	tags=33%, list=18%, signal=28%	50507/516/518/25865/1327/653361/4720/4716/4509/506/4217/4723/9377/4704/4722/873/1340/29796/1537/291/3162/440567/4705/4706/4514/6648/7386/539/8503/374291/515/10975/4731/2944/1347/27089/1329/4688/4715/4513/10105/522/509/6389/7417/4698/196/4724/4541/1350/1349/7381/4714/498/4537/513/5293/5296/4713/4697/7388/1351/4700/5337/514/1571/2946/7419/2053/2948
hsa04010	MAPK signaling pathway	278	-0.314108	-1.46177	0.000844978	0.00794189	0.00601912	2827	tags=27%, list=17%, signal=23%	4775/9048/5321/2005/9479/6788/2002/9261/468/5532/5495/9344/59285/284/3553/6722/123745/7424/3791/1432/2768/5971/785/5608/2260/5598/7189/5604/4893/1399/4233/2277/5894/22808/6655/7786/4616/207/8649/2066/5922/8491/3304/782/7043/9693/8550/2252/5979/4915/1398/5871/5533/1616/1848/3303/781/1950/23118/2324/5228/93589/1147/3725/1850/2353/5601/4609/3315/2668/3164/9252/1843/1969/3727
hsa05224	Breast cancer	136	-0.372576	-1.57645	0.000954872	0.00862037	0.00653333	2277	tags=27%, list=14%, signal=24%	6199/5291/7472/5290/2100/2260/8323/8312/28514/4851/54567/5604/4893/5894/6655/1019/8326/4616/207/7480/8325/3280/2252/8321/11211/4041/5925/1950/2324/3725/2353/8324/54361/2932/4040/4609/5728
hsa00010	Glycolysis / Gluconeogenesis	57	0.491571	1.69841	0.001228	0.0107865	0.008175	3340	tags=35%, list=21%, signal=28%	126/1737/7167/221/219/8789/2821/5211/92579/230/5162/1738/2023/2026/5160/5315/2203/9562/130589/3939
hsa04350	TGF-beta signaling pathway	109	-0.389317	-1.58949	0.00159391	0.0136321	0.0103317	3217	tags=37%, list=20%, signal=30%	64750/1874/5515/268/3399/285704/6198/90/6497/7044/4756/6199/652/6093/655/8454/1030/9372/4087/3624/91/25942/56963/5516/2200/3397/656/4092/7043/5308/657/23592/6498/4088/26585/3077/57154/4609/2331/3625
hsa05140	Leishmaniasis	70	0.458532	1.6521	0.00185802	0.0154835	0.0117349	2330	tags=30%, list=14%, signal=26%	3108/6772/2214/3115/3122/3113/5579/3109/653361/3676/3119/5777/3689/3111/2212/3654/4688/718/3112/1536/51135
hsa01200	Carbon metabolism	105	0.410698	1.57854	0.00199327	0.0161953	0.0122743	3429	tags=35%, list=21%, signal=28%	2805/5096/10873/1737/7167/5091/3420/8789/2875/2821/414328/5211/2806/230/5162/35/1738/6389/1431/4967/5634/2023/1892/5226/2026/5160/5315/4199/2653/2203/84693/8803/4191/3418/5723/9104/6472
hsa04658	Th1 and Th2 cell differentiation	83	0.430592	1.58603	0.00207603	0.0164563	0.0124722	1569	tags=24%, list=10%, signal=22%	3108/3561/6772/916/864/3115/3122/3113/3109/915/27040/3119/917/3594/30009/919/3718/3111/3932/920
hsa04613	Neutrophil extracellular trap formation	143	0.374327	1.50388	0.00334307	0.025869	0.019606	2906	tags=25%, list=18%, signal=21%	2359/2214/5880/79792/5579/1511/653361/3683/8341/6404/64581/1184/5332/3689/7450/5336/291/2212/8503/5330/79885/55506/4688/718/10105/727/7417/23236/1536/5293/8357/5296/3690/837/7419/114483833
hsa03040	Spliceosome	131	-0.351573	-1.47916	0.00360201	0.0272245	0.0206333	4041	tags=36%, list=25%, signal=27%	988/10189/10713/8896/9410/3192/1665/6431/5093/3312/11338/10285/51503/1659/102724594/151903/6434/10594/9416/8449/6626/6430/6427/6625/56259/6432/10286/220988/51691/25766/8683/22827/9785/27339/10772/9092/3304/8559/84321/6426/6428/3303/6429/10929/4670/4686/22985
hsa04670	Leukocyte transendothelial migration	102	0.401647	1.53679	0.00378703	0.0279724	0.0212001	3227	tags=32%, list=20%, signal=26%	5880/7852/5579/7430/653361/4318/3676/83593/3683/10411/7410/3689/7412/6494/7409/5336/394/10627/3383/8503/9069/6387/4688/2185/1536/5293/5296/5175/399/4689/7122/2773/5908
hsa05323	Rheumatoid arthritis	80	0.426309	1.56339	0.00397023	0.0283882	0.0215153	2346	tags=30%, list=14%, signal=26%	6352/3108/3115/3122/3113/90423/3109/10673/3119/3683/942/8741/3689/155066/3111/3383/7010/6387/3600/3112/1514/51382/4050/528
hsa05225	Hepatocellular carcinoma	152	-0.342327	-1.47249	0.00401802	0.0283882	0.0215153	3694	tags=37%, list=23%, signal=29%	9817/8313/71/7482/51426/1869/25759/6598/57492/1856/6595/83439/399694/595/6198/5335/2947/2002/8110/60/6199/5291/7472/5290/196528/8289/8323/4087/8312/5604/4893/4233/119391/5894/6655/1019/8326/4616/207/7480/8325/7296/7043/8321/11211/4041/4088/5925/4257/55274/8324/54361/2932/4040/4609/5728
hsa05171	Coronavirus disease - COVID-19	198	0.333977	1.40123	0.00462248	0.031298	0.0237206	3761	tags=30%, list=23%, signal=23%	3627/6772/10379/717/3455/6773/713/23586/4600/5579/719/9636/7098/8829/716/2162/4599/712/7450/5336/2212/3654/8503/6192/718/4938/727/103/721/720/6139/1536/3572/5293/51135/715/714/5296/5610/3661/6133/4615/6203/64135/629/6206/6175/6187/4939/51311/6132/3570/6223/6146/3921/6134/6173/5970/6224
hsa05022	Pathways of neurodegeneration - multiple diseases	444	0.289659	1.31629	0.00458506	0.031298	0.0237206	2745	tags=25%, list=17%, signal=21%	9246/50507/516/5579/7976/84790/6310/7855/518/1327/4720/776/4716/84557/4509/7345/506/4217/6263/4723/9377/84134/4704/578/5332/9627/4722/91860/4218/1340/29796/3028/1537/291/9451/7318/9927/4294/440567/4705/4706/4514/10133/54205/7494/30849/5071/7386/539/5330/374291/515/2081/10975/4731/1347/55255/27089/1329/2861/4715/120892/817/4513/10105/324/522/509/6389/596/5664/7417/7474/5700/23236/824/4698/4744/472…
hsa03272	Virion - Hepatitis viruses	35	-0.503657	-1.65058	0.0047381	0.0314262	0.0238178	4890	tags=54%, list=30%, signal=38%	29082/3916/10015/4072/967/975/949/3339/5119/149461/9525/91782/1803/3920/9076/3949/5010/57132/928
hsa04510	Focal adhesion	198	-0.317736	-1.41643	0.00484182	0.0314718	0.0238523	2357	tags=27%, list=14%, signal=23%	60/9475/5291/1277/7424/2013/6696/3791/5290/6093/3678/1278/3909/5604/8395/1399/4233/63923/2277/2317/340156/5894/2909/6655/5501/207/858/103910/1284/91807/1101/7148/22801/3693/3611/3679/1285/3914/1293/1398/2012/7791/1950/2324/5228/3725/1287/1286/5601/2932/7058/3910/5728
hsa05200	Pathways in cancer	482	-0.263066	-1.28133	0.00700485	0.0446388	0.0338315	2363	tags=22%, list=15%, signal=20%	6921/9475/2778/6776/1439/6777/6199/5291/2783/54583/183/3728/6502/7424/111/2846/7472/652/5290/2768/6093/2113/2100/8454/1030/2260/107/8323/4087/3909/8312/108/7189/28514/4851/54567/5604/5467/4893/1399/4233/5914/2736/29119/2277/5733/119391/5894/1612/6655/1019/1613/8326/4616/207/5915/3320/1284/7480/7709/8325/3576/3280/7296/801/613/7043/2252/5979/1285/3914/3459/1398/8321/11211/1017/4041/4088/2956/5925/…
hsa04933	AGE-RAGE signaling pathway in diabetic complications	96	-0.365218	-1.47758	0.00715453	0.0447158	0.0338899	2988	tags=39%, list=18%, signal=32%	836/595/2308/5335/2152/6776/6777/3553/5291/183/1277/7424/1432/5290/84812/1278/4087/7056/4893/2277/1019/5054/207/1284/3576/1281/7043/1285/51196/4088/3725/1958/1287/1286/5601/4846/185
hsa04260	Cardiac muscle contraction	83	0.401698	1.4796	0.00740692	0.0454198	0.0344234	2869	tags=31%, list=18%, signal=26%	7137/70/1327/776/9377/1340/29796/7139/1537/440567/4514/7386/10975/1347/27089/1329/4513/1350/1349/7381/489/7388/845/1351/486/483
hsa05203	Viral carcinogenesis	179	0.33456	1.38911	0.0078982	0.0475355	0.0360269	3076	tags=28%, list=19%, signal=23%	3106/10379/3133/3105/3107/3134/5366/2961/7185/6672/1739/8341/578/1388/7529/890/3718/10488/8503/27044/1387/79885/718/4067/8379/5567/5700/5934/148327/2968/9519/841/28973/3572/1029/5293/64764/5315/581/5296/9093/7186/5423/5610/3661/7419/1234/114483833/2958/1232
hsa04659	Th17 cell differentiation	98	0.382322	1.45221	0.00806192	0.0476386	0.036105	2112	tags=24%, list=13%, signal=21%	3108/3561/6772/916/3115/3122/3113/3109/915/27040/50615/3119/917/3594/30009/919/3718/3111/861/3932/920/3112/196/4773
