# Supplementary material for: RYR1-Related Myopathies Involve More than Calcium Dysregulation: Insights from Transcriptomic Profiling
Source: Biomolecules. 2025 Nov 14;15(11):1599. doi: 10.3390/biom15111599 (PMC12650710; doi:10.3390/biom15111599)
Supplement: Supplementary file 1 [file biomolecules-15-01599-s001.zip › Table_S13.xls]

## Sheet: results_RYR1_vs_controls
Table S13. All RYR1-RM vs controls ORA
ONTOLOGY	ID	Description	GeneRatio	BgRatio	RichFactor	FoldEnrichment	zScore	pvalue	p.adjust	qvalue	geneID	Count
BP	GO:0072077	renal vesicle morphogenesis	3/71	17/17175	0.176471	42.6885	11.0796	4.41604e-05	0.0303189	0.0278759	GDNF/SIX2/WNT4	3
BP	GO:0072087	renal vesicle development	3/71	18/17175	0.166667	40.3169	10.7525	5.28355e-05	0.0303189	0.0278759	GDNF/SIX2/WNT4	3
BP	GO:0060231	mesenchymal to epithelial transition	3/71	19/17175	0.157895	38.195	10.4513	6.25562e-05	0.0303189	0.0278759	GDNF/SIX2/WNT4	3
BP	GO:0072202	cell differentiation involved in metanephros development	3/71	22/17175	0.136364	32.9866	9.67219	9.85377e-05	0.0358185	0.0329323	GDNF/SIX2/WNT4	3
BP	GO:0072273	metanephric nephron morphogenesis	3/71	24/17175	0.125	30.2377	9.23464	0.000128741	0.0374378	0.0344212	GDNF/SIX2/WNT4	3
