# Supplementary material for: RYR1-Related Myopathies Involve More than Calcium Dysregulation: Insights from Transcriptomic Profiling
Source: Biomolecules. 2025 Nov 14;15(11):1599. doi: 10.3390/biom15111599 (PMC12650710; doi:10.3390/biom15111599)
Supplement: Supplementary file 1 [file biomolecules-15-01599-s001.zip › Table_S14.xls]

## Sheet: kegg_RYR1_VS_CTRL
Table 14. All RYR1-RM vs controls GSEA
ID	Description	setSize	enrichmentScore	NES	pvalue	p.adjust	qvalue	rank	leading_edge	core_enrichment
hsa00190	Oxidative phosphorylation	131	0.531322	2.13068	4.9262e-09	1.60102e-06	1.24451e-06	5163	tags=67%, list=31%, signal=47%	440567/29796/1347/1355/4724/521/1327/64077/5464/8992/506/509/27068/27089/4705/518/516/1537/4706/90423/1349/245973/515/4729/4714/4704/539/10975/4720/537/10632/4722/9377/4723/1350/1340/4694/1345/1329/4698/522/9550/155066/4726/4715/6389/529/54205/1351/9167/7386/7381/51382/4702/4713/4540/514/1339/4537/533/7388/9114/6391/7384/4716/517/4708/4514/267020/498/51079/4697/126328/4731/9296/4700/374291/4539/5…
hsa04310	Wnt signaling pathway	156	-0.42662	-1.79249	6.32599e-06	0.00102797	0.000799073	3440	tags=44%, list=21%, signal=35%	23500/11197/7475/1487/7089/8312/4089/1855/59343/5534/23411/5467/9475/10023/4920/5533/1488/23401/85407/57216/5879/818/7483/5176/2033/80319/27101/85409/5532/8313/27123/147111/84445/8454/144165/4040/6477/4775/5601/6424/4088/57805/8325/7091/8323/2239/5530/7472/2932/896/8322/7088/6423/8321/11211/8326/6425/4776/55366/4041/4609/84133/7480/64321/8324/6259/3725/147495/54361
hsa05200	Pathways in cancer	486	-0.317839	-1.51247	1.08349e-05	0.00117378	0.000912415	3097	tags=29%, list=19%, signal=24%	2255/10023/1906/7184/5336/6776/9618/1488/2323/23401/5335/862/115727/5155/4437/5159/2783/4854/28514/111/5879/818/6774/7483/4087/7187/572/1027/108/2033/1399/6256/7189/5291/6789/6775/51426/7849/4790/8030/6502/2277/1398/8313/4893/5900/7424/9817/3815/3601/5728/8823/2246/4855/8454/1287/4040/1050/5290/109/3459/9138/6667/6655/4149/1284/1647/1439/107/5743/5601/5914/1017/317/1910/5727/4088/3481/5295/8325/8…
hsa04657	IL-17 signaling pathway	80	-0.484215	-1.83767	6.54852e-05	0.0040451	0.00314437	2610	tags=32%, list=16%, signal=28%	5603/7187/7189/1440/4790/2919/3553/6426/1994/5743/5601/5597/836/23118/29761/2932/6347/29110/1147/2921/1051/3727/2354/3725/2353/2920
hsa05224	Breast cancer	137	-0.416236	-1.70498	5.59693e-05	0.0040451	0.00314437	2024	tags=29%, list=12%, signal=26%	5291/51426/8313/4893/3815/5728/8823/2246/4855/4040/5290/6667/6655/1647/5295/8325/8323/54567/2099/7472/2932/5925/5894/8322/4851/1950/8321/11211/8326/4041/4609/2252/2324/7480/8324/3280/3725/54361/2353/4616
hsa05415	Diabetic cardiomyopathy	197	0.38527	1.62759	7.46788e-05	0.0040451	0.00314437	4688	tags=51%, list=28%, signal=37%	7137/817/7042/440567/1375/29796/1347/5579/1376/4724/5880/1327/653361/5165/2936/506/509/2997/815/27089/4705/518/516/1537/4706/1349/8503/515/4729/5350/4714/4704/539/10975/4720/25874/7043/177/4722/4318/9377/4723/1350/1340/4694/1345/1329/5296/4698/522/51660/5590/4726/4715/6389/4689/1351/9167/7386/7381/5500/948/4702/4713/292/2673/4540/3667/514/1339/291/5162/488/4537/7388/6391/7384/4716/7419/6300/2475/…
hsa05016	Huntington disease	288	0.345996	1.53192	0.000186207	0.00864532	0.00672025	5189	tags=49%, list=31%, signal=34%	84790/30849/440567/29796/9586/7052/1347/627/4724/9519/1327/3092/4294/10213/6507/2878/5436/506/509/7186/5719/5695/27089/4705/6648/518/516/1537/4706/1349/515/4729/4714/4704/5714/539/8218/10975/9861/4720/6506/83544/5687/10488/5432/5430/1212/4722/5692/9377/4723/842/841/1350/1340/4694/1345/64764/9776/1329/148327/4698/522/5700/55062/25981/4726/4715/6389/7277/89953/54205/11258/1351/9167/7386/7381/1213/4…
hsa05330	Allograft rejection	32	0.603392	1.8595	0.000262908	0.0100881	0.00784174	4111	tags=41%, list=25%, signal=31%	3108/3105/3107/3106/942/3115/3002/3122/3119/3113/3134/3112/3133
hsa04260	Cardiac muscle contraction	86	0.468849	1.75105	0.000279362	0.0100881	0.00784174	3697	tags=43%, list=22%, signal=34%	70/4624/845/7137/23439/6548/7139/776/440567/29796/7170/4633/1347/1327/7134/4625/27089/476/1537/1349/483/10975/9377/4634/1350/1340/1345/1329/1351/9167/7386/7381/783/1339/488/3270/7388
hsa01210	2-Oxocarboxylic acid metabolism	31	0.608422	1.87324	0.000535867	0.0162656	0.0126437	4837	tags=65%, list=29%, signal=46%	162417/593/2875/95/1737/4967/3420/1738/2805/1629/3417/2806/5162/3421/1431/1743/55753/84706/5160/594
hsa04010	MAPK signaling pathway	284	-0.327812	-1.47478	0.000550529	0.0162656	0.0126437	3097	tags=30%, list=19%, signal=25%	2255/3315/2005/5533/468/2872/2323/10746/115727/5155/8912/5159/4215/8491/4615/5879/5603/7867/6722/6237/1399/7189/9693/6789/9344/5532/7132/59285/9048/4790/2277/1398/4893/5494/7424/1942/3815/2066/8823/2246/3553/3305/5971/5924/6655/4915/4149/4775/6197/1386/1647/8649/5601/3481/836/23118/5228/5871/1844/5530/5321/5894/1616/5922/1950/7786/3303/4233/781/4609/1147/2252/284/1849/93589/3304/2324/1848/3727/19…
hsa05217	Basal cell carcinoma	58	-0.495381	-1.77146	0.000668827	0.0162821	0.0126565	1519	tags=55%, list=9%, signal=50%	10912/10297/1856/374654/6608/83439/7482/2736/64399/7475/2737/8312/1855/7483/51426/8313/1647/5727/8325/8323/7472/2932/8643/8322/8321/11211/8326/7480/8324/2735/54361/4616
hsa04915	Estrogen signaling pathway	117	-0.4098	-1.64717	0.000601245	0.0162821	0.0126565	2407	tags=26%, list=14%, signal=22%	108/3875/5291/2289/4893/3305/5290/109/6667/6655/1386/107/5914/5295/5443/1385/2099/2852/5894/4846/3303/801/2288/9568/3304/3725/115/3760/163688/2353
hsa05226	Gastric cancer	135	-0.391301	-1.61331	0.000701381	0.0162821	0.0126565	2543	tags=29%, list=15%, signal=25%	7483/4087/1027/6256/5291/51426/8313/4893/8823/2246/4040/5290/2549/6655/1647/1017/4088/5295/8325/8323/5915/7472/2932/5925/5894/8322/1950/8321/11211/8326/4233/4041/4609/2252/3728/7480/8324/54361/4616
hsa04714	Thermogenesis	225	0.355867	1.52894	0.00079599	0.0164335	0.0127742	4261	tags=43%, list=26%, signal=32%	27330/10818/5571/440567/1375/29796/5606/1268/9586/1347/1355/1376/5562/4724/521/29078/1327/51548/285521/63976/284184/113/5567/506/509/5565/116228/27089/4705/518/516/1537/4706/1349/515/4729/4714/4704/539/10975/4720/6597/10632/10488/112/4722/9377/4723/79133/1350/1340/4694/1345/64764/1329/148327/6195/4698/522/4726/4715/6389/5566/493753/1351/9167/7386/137682/7381/2885/4702/4713/4540/11343/514/1339/453…
hsa05012	Parkinson disease	258	0.344909	1.50289	0.000809032	0.0164335	0.0127742	5004	tags=48%, list=30%, signal=34%	7345/817/84790/90550/440567/29796/9246/1347/2861/6263/4724/1327/9627/10213/120892/5567/506/509/5719/5695/815/27089/4705/518/516/1537/4706/7494/1349/57181/515/4729/4714/4704/5714/539/10975/9861/4720/5687/4722/5692/9377/4723/842/1350/5071/1340/65018/4694/1345/3309/1329/4698/522/5700/4137/4726/4715/6389/7277/89953/54205/5566/4129/1351/9167/7386/7381/4702/4713/292/5693/7157/4540/514/1339/291/5707/453…
hsa04612	Antigen processing and presentation	67	0.471936	1.70951	0.000908623	0.0173707	0.0135028	3619	tags=45%, list=22%, signal=35%	3108/3310/5721/3105/6890/10437/3107/3106/925/567/926/3115/4261/3122/6892/972/5720/3119/3113/4802/3309/1508/920/6891/3134/3822/8625/3326/3824/3112
hsa05225	Hepatocellular carcinoma	153	-0.363243	-1.51862	0.00139249	0.0251421	0.0195437	4042	tags=41%, list=24%, signal=31%	83439/8289/7482/6598/3845/6654/7475/369/2941/4780/6601/2946/7046/8312/4089/1855/55193/10023/5336/23401/5335/6603/7483/4087/572/5291/51426/196528/57492/8313/4893/9817/6595/5728/4040/5290/2549/6655/60/1647/4088/3481/5295/8325/8323/55274/7472/2932/5925/5894/7296/8322/8321/11211/8326/4233/4041/4609/7480/8324/54361/4616
hsa04668	TNF signaling pathway	113	-0.387947	-1.55395	0.00204525	0.0316527	0.0246045	3078	tags=31%, list=19%, signal=25%	197259/90993/1906/192111/468/83737/5603/7187/153090/5291/7132/4790/2919/2277/7424/3553/5290/1386/5743/5601/5295/836/1385/23118/6347/1147/2921/1051/4323/843/3725/2353/3726/9021/2920
hsa05202	Transcriptional misregulation in cancer	175	-0.353053	-1.50236	0.00190221	0.0316527	0.0246045	2913	tags=29%, list=18%, signal=24%	7468/79058/2138/862/51274/25942/2313/1027/4613/6256/51426/7849/4790/8842/5546/26471/8013/1025/8861/1050/3087/6667/4149/1647/3206/55589/4094/5914/4298/2130/4300/51804/3205/5090/5468/8864/8938/648/4233/4609/2308/84444/3728/5077/7709/1051/1848/9915/3486/64332/4616
hsa05020	Prion disease	257	0.327425	1.42552	0.00202004	0.0316527	0.0246045	5189	tags=51%, list=31%, signal=35%	84790/4684/776/6352/90550/440567/3310/29796/9586/1347/6263/4724/5880/1327/653361/10213/5567/506/509/5719/5695/27089/713/4705/518/516/1537/4706/1460/1349/8503/515/4729/4714/4704/5714/539/10975/9861/4720/5687/10488/4722/5692/9377/4723/842/1350/1340/4694/1345/3309/64764/1329/5296/148327/4698/4685/522/5700/4726/4715/6389/7277/89953/54205/5566/4689/1351/9167/7386/712/7381/5594/4702/4713/292/5693/4540/…
hsa03050	Proteasome	46	0.513809	1.72678	0.00277446	0.0392043	0.0304746	4663	tags=48%, list=28%, signal=35%	5721/5696/10213/5719/5695/5698/23198/5714/9861/5720/5687/5692/5700/5693/9491/5707/5682/5704/5699/5705/5706/5713
hsa04910	Insulin signaling pathway	130	-0.376669	-1.54564	0.00274995	0.0392043	0.0304746	2455	tags=25%, list=15%, signal=22%	572/1399/5291/32/1398/4893/5257/5501/5290/3098/6655/5255/5601/5836/5295/53632/2932/5507/5894/8835/10603/5837/57521/1978/5509/801/2308/9322/51422/5584/163688/6720/9021
hsa04940	Type I diabetes mellitus	36	0.547717	1.7448	0.00353116	0.046046	0.0357928	2536	tags=31%, list=15%, signal=26%	3108/5799/3105/3107/3106/942/3115/3002/3122/3119/3113
hsa04390	Hippo signaling pathway	152	-0.348494	-1.45339	0.003542	0.046046	0.0357928	2543	tags=26%, list=15%, signal=22%	7483/4087/25937/55233/85409/56288/84962/8313/2246/5501/7159/60/84552/4088/10413/8325/1742/8323/5522/7472/2932/896/8322/27113/4092/8321/11211/8463/8326/26524/4609/3397/656/655/7480/8324/5584/126374/54361
hsa05222	Small cell lung cancer	92	-0.40861	-1.59776	0.00380633	0.0475792	0.0369846	2507	tags=33%, list=15%, signal=28%	7187/1027/6256/7189/5291/51426/4790/6502/5728/1287/5290/4149/1284/1647/5743/1017/317/5295/836/5915/5925/3910/3911/1285/4609/1147/7709/2272/1286/4616
hsa04916	Melanogenesis	91	-0.383557	-1.49659	0.00396249	0.0476966	0.0370759	2720	tags=30%, list=16%, signal=25%	111/818/7483/108/2033/4893/3815/109/107/1910/8325/5443/1385/8323/7472/2932/5894/8322/8321/11211/8326/801/7480/8324/115/163688/54361
hsa04933	AGE-RAGE signaling pathway in diabetic complications	97	-0.392269	-1.53985	0.00426107	0.0477534	0.03712	3046	tags=37%, list=18%, signal=30%	1906/5336/6776/5335/5879/5603/6774/4087/1027/2152/1281/5291/51196/4790/2277/4893/7424/3553/113026/1287/5290/1284/5601/4088/5295/836/6347/4846/185/6777/1285/2308/7056/3725/1286/1958
hsa04931	Insulin resistance	103	-0.381892	-1.50944	0.00413694	0.0477534	0.03712	2287	tags=27%, list=14%, signal=24%	5291/7132/32/4790/5728/5501/5290/6197/5601/133522/7376/5836/5295/1385/53632/2932/5507/57761/4846/5837/5509/2308/6513/51422/9945/6720/200186/9021
