# Supplementary material for: RYR1-Related Myopathies Involve More than Calcium Dysregulation: Insights from Transcriptomic Profiling
Source: Biomolecules. 2025 Nov 14;15(11):1599. doi: 10.3390/biom15111599 (PMC12650710; doi:10.3390/biom15111599)
Supplement: Supplementary file 1 [file biomolecules-15-01599-s001.zip › Table_S15.xls]

## Sheet: cluster_summary
Table S15. Symptomatic CCD vs controls ORA
ONTOLOGY	ID	Description	GeneRatio	BgRatio	RichFactor	FoldEnrichment	zScore	pvalue	p.adjust	qvalue	geneID	Count
BP	GO:0030239	myofibril assembly	15/357	76/17175	0.197368	9.49525	10.8138	3.92493e-11	1.58606e-07	1.3477e-07	MYOM2/ACTN2/TNNT1/MYL2/LDB3/OBSL1/CSRP3/MYH11/MYOM3/ACTC1/CFL2/MYOZ2/TCAP/CSRP2/MYH6	15
BP	GO:0007517	muscle organ development	29/357	363/17175	0.0798898	3.84344	7.97756	6.13347e-10	1.23927e-06	1.05302e-06	MYOM2/TGFB2/CAV2/CRYAB/MYL2/ID3/EGR1/NR4A1/TCF15/CSRP3/LAMA5/VPS13B/ASNSD1/ZFHX3/UTRN/KLHL40/ACTC1/BTG2/CFL2/FOS/MYOZ2/TCAP/SRPK3/MAFF/MYL6B/NF1/MYH6/SMTNL1/MUSTN1	29
BP	GO:0045214	sarcomere organization	11/357	51/17175	0.215686	10.3765	9.77026	6.07667e-09	8.18527e-06	6.95512e-06	MYOM2/ACTN2/TNNT1/LDB3/CSRP3/MYOM3/CFL2/MYOZ2/TCAP/CSRP2/MYH6	11
BP	GO:0030336	negative regulation of cell migration	24/357	292/17175	0.0821918	3.95418	7.418	1.11829e-08	9.29425e-06	7.89743e-06	CD74/SERPINB1/HYAL2/NDRG4/NEDD9/IGFBP5/DUSP1/RECK/APOE/BST2/EMILIN2/KLF4/CYP1B1/FGF2/DNAJA4/RHOB/IGFBP3/NBL1/CYGB/DLC1/PTGER4/MMRN2/CLDN5/NF1	24
BP	GO:0055002	striated muscle cell development	18/357	166/17175	0.108434	5.21666	7.95365	1.14999e-08	9.29425e-06	7.89743e-06	MYOM2/ACTN2/TNNT1/CAV2/MYL2/LDB3/OBSL1/CSRP3/MYH11/MYOM3/KLHL40/ACTC1/PDLIM5/CFL2/MYOZ2/TCAP/CSRP2/MYH6	18
BP	GO:0031032	actomyosin structure organization	20/357	210/17175	0.0952381	4.58183	7.60888	1.6516e-08	1.04968e-05	8.91922e-06	MYOM2/ACTN2/SORBS1/NRP1/TNNT1/PDLIM1/MYL2/LDB3/OBSL1/CSRP3/MYH11/MYOM3/ACTC1/DLC1/CFL2/PTGER4/MYOZ2/TCAP/CSRP2/MYH6	20
BP	GO:0040013	negative regulation of locomotion	25/357	325/17175	0.0769231	3.70071	7.16148	2.07346e-08	1.04968e-05	8.91922e-06	CD74/SERPINB1/HYAL2/NRP1/NDRG4/NEDD9/IGFBP5/DUSP1/RECK/APOE/BST2/EMILIN2/KLF4/CYP1B1/FGF2/DNAJA4/RHOB/IGFBP3/NBL1/CYGB/DLC1/PTGER4/MMRN2/CLDN5/NF1	25
BP	GO:0060537	muscle tissue development	29/357	424/17175	0.0683962	3.29049	6.95783	2.07805e-08	1.04968e-05	8.91922e-06	MYOM2/ACTN2/ITGA8/TGFB2/NDRG4/CAV2/MYL2/IGFBP5/EGR1/NR4A1/OBSL1/CSRP3/MYH11/ASNSD1/FGF2/KLHL40/ACTC1/BTG2/PDLIM5/CFL2/FOS/MYOZ2/TCAP/CSRP2/SRPK3/MAFF/MYL6B/NF1/MYH6	29
BP	GO:0055001	muscle cell development	19/357	194/17175	0.0979381	4.71173	7.57492	2.40773e-08	1.08107e-05	9.18598e-06	MYOM2/ACTN2/TNNT1/CAV2/MYL2/HES1/LDB3/OBSL1/CSRP3/MYH11/MYOM3/KLHL40/ACTC1/PDLIM5/CFL2/MYOZ2/TCAP/CSRP2/MYH6	19
BP	GO:2000146	negative regulation of cell motility	24/357	307/17175	0.0781759	3.76098	7.11187	2.94227e-08	1.08879e-05	9.2516e-06	CD74/SERPINB1/HYAL2/NDRG4/NEDD9/IGFBP5/DUSP1/RECK/APOE/BST2/EMILIN2/KLF4/CYP1B1/FGF2/DNAJA4/RHOB/IGFBP3/NBL1/CYGB/DLC1/PTGER4/MMRN2/CLDN5/NF1	24
BP	GO:0010927	cellular component assembly involved in morphogenesis	16/357	139/17175	0.115108	5.53775	7.82613	3.23324e-08	1.08879e-05	9.2516e-06	MYOM2/ACTN2/TNNT1/MYL2/LDB3/OBSL1/CSRP3/VPS13B/MYH11/MYOM3/ACTC1/CFL2/MYOZ2/TCAP/CSRP2/MYH6	16
BP	GO:0032989	cellular anatomical entity morphogenesis	16/357	139/17175	0.115108	5.53775	7.82613	3.23324e-08	1.08879e-05	9.2516e-06	MYOM2/ACTN2/TNNT1/MYL2/LDB3/OBSL1/CSRP3/VPS13B/MYH11/MYOM3/ACTC1/CFL2/MYOZ2/TCAP/CSRP2/MYH6	16
BP	GO:0043534	blood vessel endothelial cell migration	14/357	117/17175	0.119658	5.75666	7.52166	1.44832e-07	4.50204e-05	3.82544e-05	NRP1/FBXW7/NR4A1/ID1/APOE/KLF4/CYP1B1/FGF2/MMRN2/CLEC14A/CDH5/EPHB4/NF1/SOX18	14
BP	GO:0014706	striated muscle tissue development	26/357	403/17175	0.0645161	3.10382	6.22661	3.57608e-07	0.000103221	8.77082e-05	MYOM2/ACTN2/TGFB2/NDRG4/CAV2/MYL2/EGR1/NR4A1/OBSL1/CSRP3/MYH11/ASNSD1/FGF2/KLHL40/ACTC1/BTG2/PDLIM5/CFL2/FOS/MYOZ2/TCAP/SRPK3/MAFF/MYL6B/NF1/MYH6	26
BP	GO:0043542	endothelial cell migration	17/357	218/17175	0.0779817	3.75164	5.957	3.27444e-06	0.000872233	0.000741147	NRP1/FBXW7/NR4A1/ID1/APOE/GLUL/KLF4/CYP1B1/FGF2/DNAJA4/RHOB/MMRN2/CLEC14A/CDH5/EPHB4/NF1/SOX18	17
BP	GO:0007015	actin filament organization	26/357	455/17175	0.0571429	2.7491	5.50915	3.45353e-06	0.000872233	0.000741147	FSCN1/ACTN2/SORBS1/JAK2/NRP1/FSCN3/PDLIM1/NEDD9/WIPF3/SNX9/TPM3/RHOB/ARHGAP18/ESAM/ENAH/ACTC1/DLC1/CFL2/ARF6/FAM107A/PTGER4/TCAP/MARCKSL1/MYADM/MSRB1/TWF2	26
BP	GO:0045446	endothelial cell differentiation	12/357	112/17175	0.107143	5.15456	6.42672	3.70052e-06	0.000879634	0.000747435	NRP1/ROBO4/PDPN/SOX17/FZD4/CDH5/MYADM/CLDN5/COL27A1/SOX18/NOTCH4/PECAM1	12
BP	GO:0007519	skeletal muscle tissue development	15/357	176/17175	0.0852273	4.10022	6.0231	4.20496e-06	0.000944014	0.00080214	MYOM2/CAV2/EGR1/NR4A1/CSRP3/ASNSD1/KLHL40/BTG2/CFL2/FOS/MYOZ2/SRPK3/MAFF/MYL6B/NF1	15
BP	GO:0003158	endothelium development	13/357	135/17175	0.0962963	4.63274	6.17375	4.85043e-06	0.00103161	0.000876571	NRP1/RHOB/ROBO4/PDPN/SOX17/FZD4/CDH5/MYADM/CLDN5/COL27A1/SOX18/NOTCH4/PECAM1	13
BP	GO:0140694	non-membrane-bounded organelle assembly	24/357	421/17175	0.0570071	2.74257	5.27418	8.59686e-06	0.001737	0.00147595	MYOM2/JMJD6/FSCN1/ACTN2/OGFOD1/CEP152/TNNT1/PLA2G4C/MYL2/LDB3/OBSL1/CSRP3/MOSPD2/MYH11/MYOM3/NEK7/ACTC1/CFL2/MYOZ2/TCAP/SH3PXD2B/CSRP2/MYH6/CHMP1B	24
BP	GO:0000302	response to reactive oxygen species	15/357	189/17175	0.0793651	3.81819	5.67595	1.00227e-05	0.00192866	0.0016388	HYAL2/SESN1/CRYAB/TNFAIP3/KLF2/KCNA5/APOE/KLF4/CYP1B1/RHOB/FANCC/CYGB/FOS/TXNRD2/AQP1	15
BP	GO:0060538	skeletal muscle organ development	15/357	190/17175	0.0789474	3.7981	5.65054	1.06798e-05	0.00196168	0.00166687	MYOM2/CAV2/EGR1/NR4A1/CSRP3/ASNSD1/KLHL40/BTG2/CFL2/FOS/MYOZ2/SRPK3/MAFF/MYL6B/NF1	15
BP	GO:0042692	muscle cell differentiation	23/357	400/17175	0.0575	2.76628	5.20764	1.15511e-05	0.00202948	0.00172447	MYOM2/ACTN2/ITGA8/TNNT1/CAV2/MYL2/HES1/IGFBP5/LDB3/OBSL1/CSRP3/MYH11/MYOM3/KLHL40/ACTC1/PDLIM5/CFL2/SEMA4C/MYOZ2/TCAP/CSRP2/MYH6/NOTCH4	23
BP	GO:0002042	cell migration involved in sprouting angiogenesis	8/357	53/17175	0.150943	7.26177	6.65182	1.26261e-05	0.00212591	0.00180641	NRP1/FBXW7/NR4A1/KLF4/FGF2/MMRN2/CLEC14A/EPHB4	8
BP	GO:0051146	striated muscle cell differentiation	19/357	295/17175	0.0644068	3.09856	5.29699	1.41426e-05	0.00221871	0.00188526	MYOM2/ACTN2/TNNT1/CAV2/MYL2/IGFBP5/LDB3/OBSL1/CSRP3/MYH11/MYOM3/KLHL40/ACTC1/PDLIM5/CFL2/MYOZ2/TCAP/CSRP2/MYH6	19
BP	GO:0035051	cardiocyte differentiation	13/357	149/17175	0.0872483	4.19745	5.71115	1.42753e-05	0.00221871	0.00188526	ACTN2/TGFB2/MYL2/HES1/OBSL1/CSRP3/MYH11/ACTC1/PDLIM5/SOX17/TCAP/MYH6/SOX18	13
BP	GO:1901342	regulation of vasculature development	19/357	296/17175	0.0641892	3.08809	5.27965	1.48305e-05	0.00221963	0.00188604	HSPB6/TGFB2/NRP1/TNFAIP3/RECK/KLF2/EMILIN2/COL4A2/GLUL/KLF4/ADAM10/CYP1B1/FGF2/RHOB/DDAH1/CDH5/CLDN5/NF1/AQP1	19
BP	GO:0071385	cellular response to glucocorticoid stimulus	8/357	55/17175	0.145455	6.99771	6.49079	1.6729e-05	0.00241436	0.00205151	JAK2/KLF9/ZFP36/CYP1B1/ZFP36L2/FAM107A/ZFP36L1/AQP1	8
BP	GO:0002040	sprouting angiogenesis	12/357	131/17175	0.0916031	4.40695	5.70294	1.86769e-05	0.00260253	0.0022114	JMJD6/NRP1/FBXW7/RECK/NR4A1/KLF2/GLUL/KLF4/FGF2/MMRN2/CLEC14A/EPHB4	12
BP	GO:0048844	artery morphogenesis	9/357	73/17175	0.123288	5.93128	6.15149	1.96984e-05	0.00265337	0.0022546	ADGRF5/NOTCH3/TGFB2/NRP1/HES1/PRRX1/LDLR/APOE/NF1	9
BP	GO:0055003	cardiac myofibril assembly	5/357	19/17175	0.263158	12.6603	7.40904	3.45096e-05	0.00444926	0.00378059	MYL2/OBSL1/CSRP3/ACTC1/TCAP	5
BP	GO:0061437	renal system vasculature development	6/357	31/17175	0.193548	9.31147	6.74816	3.6689e-05	0.00444926	0.00378059	NOTCH3/NRP1/HES1/EGR1/AQP1/PECAM1	6
BP	GO:0061440	kidney vasculature development	6/357	31/17175	0.193548	9.31147	6.74816	3.6689e-05	0.00444926	0.00378059	NOTCH3/NRP1/HES1/EGR1/AQP1/PECAM1	6
BP	GO:0055013	cardiac muscle cell development	9/357	79/17175	0.113924	5.4808	5.81573	3.7435e-05	0.00444926	0.00378059	ACTN2/MYL2/OBSL1/CSRP3/MYH11/ACTC1/PDLIM5/TCAP/MYH6	9
BP	GO:0045765	regulation of angiogenesis	18/357	290/17175	0.062069	2.98609	4.9697	3.87215e-05	0.00447067	0.00379878	HSPB6/TGFB2/NRP1/TNFAIP3/RECK/KLF2/EMILIN2/COL4A2/GLUL/KLF4/CYP1B1/FGF2/RHOB/DDAH1/CDH5/CLDN5/NF1/AQP1	18
BP	GO:0007162	negative regulation of cell adhesion	18/357	291/17175	0.0618557	2.97583	4.95269	4.05052e-05	0.0045467	0.00386339	CD74/JAK2/DUSP1/CD274/IRF1/KLF4/ADAM10/CYP1B1/DLC1/FAM107A/LGALS9/CEBPB/FZD4/PTPN11/MYADM/NF1/NOTCH4/HLA-E	18
BP	GO:0071384	cellular response to corticosteroid stimulus	8/357	65/17175	0.123077	5.92114	5.79135	5.78973e-05	0.00632332	0.005373	JAK2/KLF9/ZFP36/CYP1B1/ZFP36L2/FAM107A/ZFP36L1/AQP1	8
BP	GO:0001570	vasculogenesis	9/357	84/17175	0.107143	5.15456	5.56114	6.11346e-05	0.00650118	0.00552413	TEAD2/NRP1/RASIP1/FBXW7/SOX17/JUNB/FZD4/ZFP36L1/SOX18	9
BP	GO:0055006	cardiac cell development	9/357	85/17175	0.105882	5.09392	5.51265	6.71415e-05	0.00695689	0.00591135	ACTN2/MYL2/OBSL1/CSRP3/MYH11/ACTC1/PDLIM5/TCAP/MYH6	9
BP	GO:0033002	muscle cell proliferation	14/357	205/17175	0.0682927	3.28551	4.79625	0.000102475	0.0103526	0.0087967	NOTCH3/TGFB2/JAK2/NDRG4/CAV2/IGFBP5/TNFAIP3/APOE/KLF4/FGF2/IGFBP3/FOS/JUN/NF1	14
BP	GO:0001656	metanephros development	9/357	92/17175	0.0978261	4.70634	5.19326	0.000124739	0.0122944	0.0104467	ITGA8/HES1/ID3/EGR1/GDF11/SOX17/SIX2/NF1/AQP1	9
BP	GO:0048660	regulation of smooth muscle cell proliferation	11/357	137/17175	0.080292	3.86279	4.90143	0.000137571	0.0132363	0.0112471	NOTCH3/JAK2/NDRG4/IGFBP5/TNFAIP3/APOE/KLF4/FGF2/IGFBP3/JUN/NF1	11
BP	GO:1902895	positive regulation of miRNA transcription	7/357	56/17175	0.125	6.01366	5.4751	0.00015271	0.0143512	0.0121944	NOTCH3/TGFB2/EGR1/KLF4/FGF2/FOS/JUN	7
BP	GO:0071559	response to transforming growth factor beta	16/357	268/17175	0.0597015	2.87219	4.50057	0.000162425	0.0149173	0.0126754	HYAL2/ITGA8/TGFB2/CAV2/PMEPA1/ID1/CDKN1C/COL4A2/ZFHX3/ZFP36L2/FOS/HTRA3/JUN/CDH5/CLDN5/ZFP36L1	16
BP	GO:0048659	smooth muscle cell proliferation	11/357	141/17175	0.0780142	3.7532	4.78269	0.000177523	0.0159416	0.0135457	NOTCH3/JAK2/NDRG4/IGFBP5/TNFAIP3/APOE/KLF4/FGF2/IGFBP3/JUN/NF1	11
BP	GO:0030198	extracellular matrix organization	18/357	328/17175	0.054878	2.64014	4.36958	0.000185281	0.0162765	0.0138303	FSCN1/ITGA8/TGFB2/CAV2/RECK/TCF15/MYH11/COL4A2/ADAM10/CYP1B1/ADAMTS19/PDPN/APBB2/SH3PXD2B/ADAMTSL5/NF1/COL27A1/COL28A1	18
BP	GO:0043062	extracellular structure organization	18/357	329/17175	0.0547112	2.63212	4.35495	0.000192357	0.0164665	0.0139918	FSCN1/ITGA8/TGFB2/CAV2/RECK/TCF15/MYH11/COL4A2/ADAM10/CYP1B1/ADAMTS19/PDPN/APBB2/SH3PXD2B/ADAMTSL5/NF1/COL27A1/COL28A1	18
BP	GO:0032102	negative regulation of response to external stimulus	20/357	389/17175	0.0514139	2.47348	4.28281	0.000197291	0.0164665	0.0139918	NT5C2/NRP1/TNFAIP3/DUSP1/ZFP36/LDLR/APOE/KLF4/FGF2/NBL1/LGALS9/USP38/PTGER4/METRNL/THBD/CDH5/SOCS3/HLA-E/HLA-F/HLA-B	20
BP	GO:0045229	external encapsulating structure organization	18/357	330/17175	0.0545455	2.62414	4.34038	0.000199668	0.0164665	0.0139918	FSCN1/ITGA8/TGFB2/CAV2/RECK/TCF15/MYH11/COL4A2/ADAM10/CYP1B1/ADAMTS19/PDPN/APBB2/SH3PXD2B/ADAMTSL5/NF1/COL27A1/COL28A1	18
BP	GO:0002688	regulation of leukocyte chemotaxis	10/357	122/17175	0.0819672	3.94338	4.75345	0.000232702	0.018807	0.0159805	CD74/NEDD9/DUSP1/LBP/MOSPD2/ADAM10/MCU/NBL1/LGALS9/PRSS56	10
BP	GO:0046640	regulation of alpha-beta T cell proliferation	6/357	43/17175	0.139535	6.71292	5.46476	0.000246266	0.0195129	0.0165804	JAK2/CD274/IRF1/LGALS9/CD55/HLA-E	6
BP	GO:2000736	regulation of stem cell differentiation	8/357	81/17175	0.0987654	4.75153	4.93074	0.000276644	0.0214984	0.0182675	TEAD2/TGFB2/HES1/TCF15/ZFP36/FGF2/ZFP36L2/SOX17	8
BP	GO:0014074	response to purine-containing compound	11/357	149/17175	0.0738255	3.55169	4.55772	0.000287456	0.0217847	0.0185107	P2RX5/PANX1/IGFBP5/CASQ2/FOSB/CYP1B1/CRTC2/FOS/THBD/ZFP36L1/AQP1	11
BP	GO:2000630	positive regulation of miRNA metabolic process	7/357	62/17175	0.112903	5.43169	5.09313	0.00029111	0.0217847	0.0185107	NOTCH3/TGFB2/EGR1/KLF4/FGF2/FOS/JUN	7
BP	GO:0072012	glomerulus vasculature development	5/357	29/17175	0.172414	8.2947	5.72806	0.000297097	0.0218285	0.0185479	NOTCH3/HES1/EGR1/AQP1/PECAM1	5
BP	GO:0031348	negative regulation of defense response	15/357	256/17175	0.0585938	2.8189	4.27193	0.000315973	0.0228008	0.0193741	NT5C2/TNFAIP3/ZFP36/LDLR/APOE/KLF4/LGALS9/USP38/PTGER4/METRNL/CDH5/SOCS3/HLA-E/HLA-F/HLA-B	15
BP	GO:0003012	muscle system process	21/357	437/17175	0.0480549	2.31189	4.04732	0.000342662	0.0242291	0.0205877	MYOM2/SMPX/TNNT1/CRYAB/MYL2/IGFBP5/CASQ2/NR4A1/CSRP3/KCNA5/MYH11/TPM3/CAMK2D/UTRN/KCNMA1/PDLIM5/APBB2/MYOZ2/TCAP/MYL6B/MYH6	21
BP	GO:0001885	endothelial cell development	7/357	64/17175	0.109375	5.26195	4.97672	0.000354905	0.0242291	0.0205877	ROBO4/CDH5/MYADM/CLDN5/COL27A1/SOX18/PECAM1	7
BP	GO:0046633	alpha-beta T cell proliferation	6/357	46/17175	0.130435	6.27512	5.21949	0.00035908	0.0242291	0.0205877	JAK2/CD274/IRF1/LGALS9/CD55/HLA-E	6
BP	GO:0060326	cell chemotaxis	17/357	317/17175	0.0536278	2.57999	4.13679	0.000363274	0.0242291	0.0205877	CD74/CXCL2/TGFB2/NRP1/NEDD9/DUSP1/NR4A1/LBP/MOSPD2/ADAM10/FGF2/MCU/NBL1/LGALS9/CCL13/ITGA1/PRSS56	17
BP	GO:0060840	artery development	9/357	106/17175	0.0849057	4.08475	4.64142	0.000365745	0.0242291	0.0205877	ADGRF5/NOTCH3/TGFB2/NRP1/HES1/PRRX1/LDLR/APOE/NF1	9
BP	GO:0006936	muscle contraction	18/357	348/17175	0.0517241	2.48841	4.08687	0.000379751	0.0247512	0.0210314	MYOM2/SMPX/TNNT1/CRYAB/MYL2/CASQ2/NR4A1/CSRP3/KCNA5/MYH11/TPM3/CAMK2D/UTRN/KCNMA1/APBB2/TCAP/MYL6B/MYH6	18
BP	GO:0071560	cellular response to transforming growth factor beta stimulus	15/357	261/17175	0.0574713	2.7649	4.186	0.000387885	0.0248801	0.0211409	HYAL2/ITGA8/TGFB2/CAV2/PMEPA1/ID1/CDKN1C/COL4A2/ZFP36L2/FOS/HTRA3/JUN/CDH5/CLDN5/ZFP36L1	15
BP	GO:0030595	leukocyte chemotaxis	14/357	234/17175	0.0598291	2.87833	4.21496	0.000403229	0.0251625	0.0213809	CD74/CXCL2/TGFB2/NEDD9/DUSP1/LBP/MOSPD2/ADAM10/MCU/NBL1/LGALS9/CCL13/ITGA1/PRSS56	14
BP	GO:0001822	kidney development	17/357	320/17175	0.053125	2.5558	4.09306	0.000404743	0.0251625	0.0213809	HYAL2/JMJD6/NOTCH3/ITGA8/TGFB2/NRP1/HES1/ID3/EGR1/LAMA5/GDF11/FGF2/SOX17/SIX2/NF1/AQP1/PECAM1	17
BP	GO:1901655	cellular response to ketone	9/357	109/17175	0.0825688	3.97232	4.53551	0.00044973	0.0262739	0.0223252	JAK2/KLF9/KLF2/KLF4/CYP1B1/BTG2/FOS/PTGER4/AQP1	9
BP	GO:0048662	negative regulation of smooth muscle cell proliferation	6/357	48/17175	0.125	6.01366	5.06777	0.000454318	0.0262739	0.0223252	NDRG4/IGFBP5/TNFAIP3/APOE/KLF4/IGFBP3	6
BP	GO:0061028	establishment of endothelial barrier	6/357	48/17175	0.125	6.01366	5.06777	0.000454318	0.0262739	0.0223252	ROBO4/CDH5/MYADM/CLDN5/SOX18/PECAM1	6
BP	GO:0140467	integrated stress response signaling	6/357	48/17175	0.125	6.01366	5.06777	0.000454318	0.0262739	0.0223252	MAP3K20/FOS/JUNB/CEBPB/JUN/CEBPD	6
BP	GO:0003007	heart morphogenesis	15/357	265/17175	0.0566038	2.72316	4.1187	0.000455128	0.0262739	0.0223252	TEAD2/TGFB2/NRP1/NDRG4/MYL2/HES1/ADAMTS19/ACTC1/SOX17/DLC1/TCAP/CLDN5/EPHB4/MYH6/SOX18	15
BP	GO:0032456	endocytic recycling	8/357	88/17175	0.0909091	4.37357	4.62254	0.000487581	0.0273088	0.0232046	ACTN2/NDRG4/STX12/WIPF3/RAB17/VPS13B/ARF6/DENND1B	8
BP	GO:0046683	response to organophosphorus	10/357	134/17175	0.0746269	3.59024	4.38559	0.000494536	0.0273088	0.0232046	P2RX5/PANX1/IGFBP5/FOSB/CYP1B1/CRTC2/FOS/THBD/ZFP36L1/AQP1	10
BP	GO:0051384	response to glucocorticoid	10/357	134/17175	0.0746269	3.59024	4.38559	0.000494536	0.0273088	0.0232046	JAK2/KLF9/FOSB/ZFP36/CYP1B1/ZFP36L2/FAM107A/FOS/ZFP36L1/AQP1	10
BP	GO:0060562	epithelial tube morphogenesis	17/357	326/17175	0.0521472	2.50876	4.00706	0.000500087	0.0273088	0.0232046	TEAD2/TGFB2/NRP1/NDRG4/RASIP1/HES1/LAMA5/FGF2/RHOB/SOX17/DLC1/SEMA4C/SIX2/MMRN2/TCAP/SOX18/NOTCH4	17
BP	GO:0007498	mesoderm development	10/357	135/17175	0.0740741	3.56365	4.35685	0.000524447	0.0282572	0.0240105	RPS6KA6/TEAD2/ITGA8/JAK2/PPP2CA/TCF15/GDF11/KLF4/SIX2/ZFP36L1	10
BP	GO:0051591	response to cAMP	8/357	90/17175	0.0888889	4.27638	4.54036	0.000567298	0.0293558	0.024944	IGFBP5/FOSB/CYP1B1/CRTC2/FOS/THBD/ZFP36L1/AQP1	8
BP	GO:0061515	myeloid cell development	8/357	90/17175	0.0888889	4.27638	4.54036	0.000567298	0.0293558	0.024944	ADGRF5/JMJD6/P2RX5/FBXW7/PTBP3/KLF2/CEBPB/PTPN11	8
BP	GO:0070371	ERK1 and ERK2 cascade	16/357	300/17175	0.0533333	2.56583	3.98625	0.000570273	0.0293558	0.024944	CD74/RPS6KA6/NRP1/NDRG4/FBXW7/APOE/FGF2/DUSP6/ZFP36L2/DUSP7/LGALS9/PTGER4/PTPN11/ZFP36L1/PLA2G2A/NF1	16
BP	GO:0072001	renal system development	17/357	330/17175	0.0515152	2.47835	3.95078	0.000573896	0.0293558	0.024944	HYAL2/JMJD6/NOTCH3/ITGA8/TGFB2/NRP1/HES1/ID3/EGR1/LAMA5/GDF11/FGF2/SOX17/SIX2/NF1/AQP1/PECAM1	17
BP	GO:0006979	response to oxidative stress	19/357	392/17175	0.0484694	2.33183	3.88632	0.000586338	0.0296174	0.0251662	GCLM/HYAL2/SESN1/JAK2/PDLIM1/CRYAB/EPAS1/TNFAIP3/KLF2/KCNA5/APOE/KLF4/CYP1B1/RHOB/FANCC/CYGB/FOS/TXNRD2/AQP1	19
BP	GO:0048872	homeostasis of number of cells	17/357	334/17175	0.0508982	2.44867	3.89532	0.000656883	0.0326283	0.0277246	CD74/ADGRF5/JMJD6/JAK2/PPP2CA/EPAS1/TNFAIP3/PTBP3/KLF2/ZFP36/FANCC/EMCN/LGALS9/PTPN11/ZFP36L1/PLA2G2A/NF1	17
BP	GO:0043254	regulation of protein-containing complex assembly	20/357	428/17175	0.046729	2.2481	3.80964	0.000670168	0.0326283	0.0277246	JMJD6/FSCN1/RASIP1/CRYAB/PPP2CA/HES1/APOE/SNX9/ARHGAP18/ESAM/NEK7/TPPP3/GBP2/ARF6/PTGER4/PTPN11/CDH5/MYADM/PLCG2/TWF2	20
BP	GO:0050673	epithelial cell proliferation	20/357	428/17175	0.046729	2.2481	3.80964	0.000670168	0.0326283	0.0277246	SERPINB1/TGFB2/NRP1/CAV2/FBXW7/HES1/IGFBP5/TNFAIP3/KLF9/NR4A1/ZFP36/CDKN1C/APOE/LAMA5/FGF2/IGFBP3/CEBPB/MMRN2/ZFP36L1/NF1	20
BP	GO:0045953	negative regulation of natural killer cell mediated cytotoxicity	4/357	20/17175	0.2	9.62185	5.62086	0.000683208	0.0328672	0.0279276	LGALS9/HLA-E/HLA-F/HLA-B	4
BP	GO:0002009	morphogenesis of an epithelium	22/357	494/17175	0.0445344	2.14252	3.75403	0.000696309	0.0331033	0.0281283	TEAD2/TGFB2/NRP1/NDRG4/RASIP1/HES1/IGFBP5/TCF15/LAMA5/KLF4/FGF2/RHOB/PDPN/SOX17/DLC1/SEMA4C/SIX2/MMRN2/TCAP/SOCS3/SOX18/NOTCH4	22
BP	GO:0055007	cardiac muscle cell differentiation	9/357	116/17175	0.0775862	3.73261	4.30242	0.000708514	0.0332919	0.0282885	ACTN2/MYL2/OBSL1/CSRP3/MYH11/ACTC1/PDLIM5/TCAP/MYH6	9
BP	GO:0050731	positive regulation of peptidyl-tyrosine phosphorylation	9/357	117/17175	0.0769231	3.70071	4.27061	0.000753805	0.034823	0.0295895	JAK2/NRP1/FBXW7/NEDD9/HES1/CSPG4/PTPN11/PLCG2/PECAM1	9
BP	GO:0002690	positive regulation of leukocyte chemotaxis	8/357	94/17175	0.0851064	4.0944	4.38295	0.000758333	0.034823	0.0295895	CD74/NEDD9/LBP/MOSPD2/ADAM10/MCU/LGALS9/PRSS56	8
BP	GO:0008154	actin polymerization or depolymerization	12/357	195/17175	0.0615385	2.96057	4.01156	0.000805543	0.0360749	0.0306533	ACTN2/JAK2/SNX9/ARHGAP18/ESAM/ENAH/CFL2/ARF6/FAM107A/MYADM/MSRB1/TWF2	12
BP	GO:0042542	response to hydrogen peroxide	8/357	95/17175	0.0842105	4.0513	4.34496	0.000813374	0.0360749	0.0306533	CRYAB/TNFAIP3/KLF2/KCNA5/KLF4/CYP1B1/RHOB/AQP1	8
BP	GO:0002716	negative regulation of natural killer cell mediated immunity	4/357	21/17175	0.190476	9.16367	5.45374	0.000830232	0.0360749	0.0306533	LGALS9/HLA-E/HLA-F/HLA-B	4
BP	GO:0036303	lymph vessel morphogenesis	4/357	21/17175	0.190476	9.16367	5.45374	0.000830232	0.0360749	0.0306533	FGF2/PDPN/CLEC14A/SOX18	4
BP	GO:2000738	positive regulation of stem cell differentiation	4/357	21/17175	0.190476	9.16367	5.45374	0.000830232	0.0360749	0.0306533	TGFB2/TCF15/FGF2/SOX17	4
BP	GO:0071774	response to fibroblast growth factor	9/357	119/17175	0.0756303	3.63851	4.20801	0.000851473	0.0365147	0.0310269	GCLM/HYAL2/NR4A1/ZFP36/FGF2/ZFP36L2/IER2/PTPN11/ZFP36L1	9
BP	GO:0038066	p38MAPK cascade	6/357	54/17175	0.111111	5.34547	4.65963	0.000861386	0.0365147	0.0310269	MAP3K20/GADD45B/DUSP1/ZFP36/LGALS9/ZFP36L1	6
BP	GO:0050921	positive regulation of chemotaxis	10/357	144/17175	0.0694444	3.34092	4.10989	0.00086746	0.0365147	0.0310269	CD74/NRP1/NEDD9/LBP/MOSPD2/ADAM10/FGF2/MCU/LGALS9/PRSS56	10
BP	GO:0045661	regulation of myoblast differentiation	7/357	75/17175	0.0933333	4.4902	4.41332	0.000933361	0.0368967	0.0313515	NMRK2/ID3/CSRP3/ZFHX3/IGFBP3/ZFP36L1/MUSTN1	7
BP	GO:1902893	regulation of miRNA transcription	7/357	75/17175	0.0933333	4.4902	4.41332	0.000933361	0.0368967	0.0313515	NOTCH3/TGFB2/EGR1/KLF4/FGF2/FOS/JUN	7
BP	GO:0048008	platelet-derived growth factor receptor signaling pathway	6/357	55/17175	0.109091	5.24828	4.59754	0.000950207	0.0368967	0.0313515	JAK2/NRP1/NDRG4/CSRNP1/CSPG4/PTPN11	6
BP	GO:0045429	positive regulation of nitric oxide biosynthetic process	5/357	37/17175	0.135135	6.50125	4.88051	0.000951799	0.0368967	0.0313515	JAK2/KLF2/APOE/KLF4/DDAH1	5
BP	GO:0090049	regulation of cell migration involved in sprouting angiogenesis	5/357	37/17175	0.135135	6.50125	4.88051	0.000951799	0.0368967	0.0313515	NRP1/FBXW7/KLF4/FGF2/MMRN2	5
BP	GO:1904707	positive regulation of vascular associated smooth muscle cell proliferation	5/357	37/17175	0.135135	6.50125	4.88051	0.000951799	0.0368967	0.0313515	JAK2/IGFBP5/FGF2/JUN/NF1	5
BP	GO:0014866	skeletal myofibril assembly	3/357	10/17175	0.3	14.4328	6.19051	0.00095871	0.0368967	0.0313515	MYH11/ACTC1/TCAP	3
BP	GO:0061299	retina vasculature morphogenesis in camera-type eye	3/357	10/17175	0.3	14.4328	6.19051	0.00095871	0.0368967	0.0313515	NRP1/CYP1B1/FZD4	3
BP	GO:0061626	pharyngeal arch artery morphogenesis	3/357	10/17175	0.3	14.4328	6.19051	0.00095871	0.0368967	0.0313515	ADGRF5/TGFB2/HES1	3
BP	GO:0043549	regulation of kinase activity	20/357	442/17175	0.0452489	2.17689	3.6521	0.000994815	0.037446	0.0318183	CD74/HYAL2/RBL1/TGFB2/JAK2/RASIP1/FBXW7/NEDD9/TPD52L1/CCND3/PPP2CA/TNFAIP3/DUSP1/CDKN1C/APOE/SNX9/FGF2/DUSP7/PRKAG1/NF1	20
BP	GO:0141087	positive regulation of inflammasome-mediated signaling pathway	4/357	22/17175	0.181818	8.74714	5.29743	0.000998229	0.037446	0.0318183	PPP2CA/NEK7/GBP2/PLCG2	4
BP	GO:0061614	miRNA transcription	7/357	76/17175	0.0921053	4.43111	4.36756	0.00101005	0.037446	0.0318183	NOTCH3/TGFB2/EGR1/KLF4/FGF2/FOS/JUN	7
BP	GO:0071901	negative regulation of protein serine/threonine kinase activity	7/357	76/17175	0.0921053	4.43111	4.36756	0.00101005	0.037446	0.0318183	HYAL2/RASIP1/TNFAIP3/DUSP1/APOE/DUSP7/NF1	7
BP	GO:1904407	positive regulation of nitric oxide metabolic process	5/357	38/17175	0.131579	6.33016	4.79234	0.00107757	0.0395861	0.0336367	JAK2/KLF2/APOE/KLF4/DDAH1	5
BP	GO:0034612	response to tumor necrosis factor	13/357	230/17175	0.0565217	2.71922	3.82434	0.00108821	0.0396166	0.0336627	HYAL2/JAK2/ASAH1/HES1/TNFAIP3/KLF2/ZFP36/ADAM10/CYP1B1/ZFP36L2/GBP2/FOS/ZFP36L1	13
BP	GO:0001667	ameboidal-type cell migration	13/357	232/17175	0.0560345	2.69578	3.78879	0.00117723	0.0417062	0.0354383	HYAL2/TGFB2/NRP1/PDLIM1/LAMA5/FGF2/CYGB/SOX17/ARF6/SEMA4C/PTPN11/PLCG2/AQP1	13
BP	GO:0048644	muscle organ morphogenesis	7/357	78/17175	0.0897436	4.3175	4.27839	0.00117825	0.0417062	0.0354383	TGFB2/MYL2/TCF15/ACTC1/TCAP/MYH6/SMTNL1	7
BP	GO:0045165	cell fate commitment	15/357	291/17175	0.0515464	2.47986	3.70947	0.00118444	0.0417062	0.0354383	NOTCH3/NRP1/MYL2/HES1/EPAS1/PRRX1/KLF4/FGF2/PDPN/SOX17/SIX2/OLIG1/SOCS3/SOX18/NOTCH4	15
BP	GO:0032970	regulation of actin filament-based process	18/357	384/17175	0.046875	2.25512	3.62406	0.00118689	0.0417062	0.0354383	FSCN1/ACTN2/NRP1/NEDD9/CSRP3/BST2/SNX9/CAMK2D/ARHGAP18/ESAM/PDPN/DLC1/CFL2/ARF6/FAM107A/PTGER4/MYADM/TWF2	18
BP	GO:0002718	regulation of cytokine production involved in immune response	9/357	125/17175	0.072	3.46387	4.02803	0.00120782	0.0420758	0.0357523	CD74/TGFB2/PANX1/BST2/CD55/PLCG2/HLA-E/HLA-F/DENND1B	9
BP	GO:0002367	cytokine production involved in immune response	9/357	126/17175	0.0714286	3.43637	3.9991	0.00127747	0.0437541	0.0371784	CD74/TGFB2/PANX1/BST2/CD55/PLCG2/HLA-E/HLA-F/DENND1B	9
BP	GO:0010764	negative regulation of fibroblast migration	3/357	11/17175	0.272727	13.1207	5.85865	0.00129799	0.0437541	0.0371784	HYAL2/FGF2/CYGB	3
BP	GO:0032635	interleukin-6 production	10/357	152/17175	0.0657895	3.16508	3.90626	0.00131013	0.0437541	0.0371784	CD74/HYAL2/TNFAIP3/KLF2/LBP/LGALS9/CEBPB/PTPN11/PLCG2/HLA-B	10
BP	GO:0032675	regulation of interleukin-6 production	10/357	152/17175	0.0657895	3.16508	3.90626	0.00131013	0.0437541	0.0371784	CD74/HYAL2/TNFAIP3/KLF2/LBP/LGALS9/CEBPB/PTPN11/PLCG2/HLA-B	10
BP	GO:0097530	granulocyte migration	10/357	152/17175	0.0657895	3.16508	3.90626	0.00131013	0.0437541	0.0371784	CD74/CXCL2/TGFB2/LBP/MOSPD2/MCU/PTGER4/CCL13/ITGA1/PECAM1	10
BP	GO:0097529	myeloid leukocyte migration	13/357	235/17175	0.0553191	2.66136	3.73615	0.00132211	0.0437921	0.0372107	CD74/CXCL2/TGFB2/DUSP1/LBP/MOSPD2/MCU/NBL1/PTGER4/CCL13/NF1/ITGA1/PECAM1	13
BP	GO:0050920	regulation of chemotaxis	12/357	207/17175	0.057971	2.78894	3.77267	0.00134981	0.0441463	0.0375117	CD74/NRP1/NEDD9/DUSP1/LBP/MOSPD2/ADAM10/FGF2/MCU/NBL1/LGALS9/PRSS56	12
BP	GO:0043407	negative regulation of MAP kinase activity	5/357	40/17175	0.125	6.01366	4.62514	0.00136552	0.0441463	0.0375117	HYAL2/DUSP1/APOE/DUSP7/NF1	5
BP	GO:0046209	nitric oxide metabolic process	7/357	80/17175	0.0875	4.20956	4.19217	0.00136764	0.0441463	0.0375117	JAK2/KLF2/APOE/KLF4/CYP1B1/DDAH1/CYGB	7
BP	GO:0030856	regulation of epithelial cell differentiation	10/357	153/17175	0.0653595	3.1444	3.88175	0.0013765	0.0441463	0.0375117	HES1/ZFP36/FGF2/SIX2/CEBPB/CDH5/CLDN5/MAFF/ZFP36L1/NOTCH4	10
BP	GO:0014912	negative regulation of smooth muscle cell migration	4/357	24/17175	0.166667	8.01821	5.01268	0.00140334	0.0443038	0.0376455	NDRG4/IGFBP5/IGFBP3/NF1	4
BP	GO:0046641	positive regulation of alpha-beta T cell proliferation	4/357	24/17175	0.166667	8.01821	5.01268	0.00140334	0.0443038	0.0376455	JAK2/LGALS9/CD55/HLA-E	4
BP	GO:0071356	cellular response to tumor necrosis factor	12/357	209/17175	0.0574163	2.76225	3.73452	0.00146484	0.0456149	0.0387595	HYAL2/JAK2/ASAH1/HES1/TNFAIP3/KLF2/ZFP36/CYP1B1/ZFP36L2/GBP2/FOS/ZFP36L1	12
BP	GO:0090100	positive regulation of transmembrane receptor protein serine/threonine kinase signaling pathway	8/357	104/17175	0.0769231	3.70071	4.02483	0.00146744	0.0456149	0.0387595	ITGA8/TGFB2/JAK2/HES1/CDKN1C/GDF11/ELAPOR2/CDH5	8
BP	GO:0043410	positive regulation of MAPK cascade	20/357	458/17175	0.0436681	2.10084	3.47905	0.00152327	0.0469622	0.0399044	CD74/TGFB2/JAK2/NRP1/GADD45B/NDRG4/CAV2/FBXW7/TPD52L1/NENF/APOE/FGF2/IGFBP3/SEMA4C/LGALS9/CSPG4/PTPN11/PLA2G2A/PLCG2/ITGA1	20
BP	GO:0043010	camera-type eye development	17/357	361/17175	0.0470914	2.26553	3.54058	0.00153403	0.0469622	0.0399044	MYOM2/JMJD6/TGFB2/NRP1/PITX3/CRYAB/HES1/GDF11/KLF4/CYP1B1/FGF2/SLC25A25/FOS/FZD4/NF1/PRSS56/AQP1	17
BP	GO:2001057	reactive nitrogen species metabolic process	7/357	82/17175	0.0853659	4.10689	4.10871	0.00158002	0.0475421	0.0403971	JAK2/KLF2/APOE/KLF4/CYP1B1/DDAH1/CYGB	7
BP	GO:0050866	negative regulation of cell activation	12/357	211/17175	0.056872	2.73607	3.69681	0.00158785	0.0475421	0.0403971	CD74/ADGRF5/TNFAIP3/CD274/IRF1/LDLR/APOE/CYGB/LGALS9/CEBPB/THBD/HLA-E	12
BP	GO:0031960	response to corticosteroid	10/357	156/17175	0.0641026	3.08393	3.80943	0.00159219	0.0475421	0.0403971	JAK2/KLF9/FOSB/ZFP36/CYP1B1/ZFP36L2/FAM107A/FOS/ZFP36L1/AQP1	10
BP	GO:0001666	response to hypoxia	15/357	300/17175	0.05	2.40546	3.578	0.00160003	0.0475421	0.0403971	TGFB2/PDLIM1/CRYAB/EPAS1/EGR1/KCNA5/WTIP/DDAH1/KCNMA1/CYGB/FOS/FZD4/ZFP36L1/NF1/AQP1	15
BP	GO:0014856	skeletal muscle cell proliferation	4/357	25/17175	0.16	7.69748	4.88238	0.00164354	0.0477808	0.0405999	JAK2/CAV2/FGF2/FOS	4
BP	GO:0035335	peptidyl-tyrosine dephosphorylation	4/357	25/17175	0.16	7.69748	4.88238	0.00164354	0.0477808	0.0405999	DUSP1/DUSP6/DUSP7/PTPN11	4
BP	GO:0090023	positive regulation of neutrophil chemotaxis	4/357	25/17175	0.16	7.69748	4.88238	0.00164354	0.0477808	0.0405999	CD74/LBP/MOSPD2/MCU	4
BP	GO:1990266	neutrophil migration	8/357	106/17175	0.0754717	3.63089	3.95853	0.00165788	0.0478535	0.0406617	CD74/CXCL2/TGFB2/LBP/MOSPD2/MCU/ITGA1/PECAM1	8
BP	GO:0030593	neutrophil chemotaxis	7/357	83/17175	0.0843373	4.05741	4.06798	0.00169541	0.0481561	0.0409188	CD74/CXCL2/TGFB2/LBP/MOSPD2/MCU/ITGA1	7
BP	GO:1900153	positive regulation of nuclear-transcribed mRNA catabolic process, deadenylation-dependent decay	3/357	12/17175	0.25	12.0273	5.56732	0.00170411	0.0481561	0.0409188	ZFP36/ZFP36L2/ZFP36L1	3
BP	GO:2001198	regulation of dendritic cell differentiation	3/357	12/17175	0.25	12.0273	5.56732	0.00170411	0.0481561	0.0409188	LGALS9/CEBPB/HLA-B	3
BP	GO:0007178	cell surface receptor protein serine/threonine kinase signaling pathway	17/357	365/17175	0.0465753	2.2407	3.49071	0.00172423	0.0483861	0.0411142	ITGA8/TGFB2/JAK2/CAV2/HES1/EGR1/PMEPA1/ID1/CDKN1C/GDF11/NBL1/ELAPOR2/FOS/HTRA3/JUN/CDH5/CLDN5	17
CC	GO:0043292	contractile muscle fiber	27/367	253/18160	0.106719	5.28072	9.84736	1.81409e-12	6.92983e-10	5.82419e-10	MYOM2/ACTN2/SMPX/TNNT1/PDLIM1/CRYAB/MYL2/CASQ2/LDB3/OBSL1/CSRP3/KCNA5/SCO1/MYH11/MYOM3/TPM3/KLHL40/ACTC1/PDLIM5/CFL2/MYOZ2/TCAP/CSRP2/MYL6B/MYH6/SMTNL1/TWF2	27
CC	GO:0030016	myofibril	25/367	243/18160	0.102881	5.09077	9.21998	2.75595e-11	5.26386e-09	4.42402e-09	MYOM2/ACTN2/SMPX/TNNT1/PDLIM1/CRYAB/MYL2/CASQ2/LDB3/OBSL1/CSRP3/KCNA5/SCO1/MYOM3/TPM3/KLHL40/ACTC1/PDLIM5/CFL2/MYOZ2/TCAP/CSRP2/MYH6/SMTNL1/TWF2	25
CC	GO:0030017	sarcomere	23/367	222/18160	0.103604	5.12654	8.88445	1.51707e-10	1.93173e-08	1.62353e-08	MYOM2/ACTN2/SMPX/TNNT1/PDLIM1/CRYAB/MYL2/CASQ2/LDB3/OBSL1/CSRP3/KCNA5/MYOM3/TPM3/KLHL40/ACTC1/PDLIM5/CFL2/MYOZ2/TCAP/CSRP2/MYH6/SMTNL1	23
CC	GO:0031674	I band	17/367	148/18160	0.114865	5.68378	8.21676	8.26796e-09	7.8959e-07	6.63612e-07	ACTN2/PDLIM1/CRYAB/CASQ2/LDB3/OBSL1/CSRP3/KCNA5/KLHL40/ACTC1/PDLIM5/CFL2/MYOZ2/TCAP/CSRP2/MYH6/SMTNL1	17
CC	GO:0030018	Z disc	14/367	133/18160	0.105263	5.20866	6.99621	5.1504e-07	3.93491e-05	3.3071e-05	ACTN2/PDLIM1/CRYAB/CASQ2/LDB3/OBSL1/CSRP3/KCNA5/PDLIM5/CFL2/MYOZ2/TCAP/CSRP2/MYH6	14
CC	GO:0031672	A band	8/367	41/18160	0.195122	9.65508	7.96802	1.37558e-06	8.75784e-05	7.36055e-05	MYOM2/SMPX/CRYAB/MYL2/OBSL1/MYOM3/KLHL40/SMTNL1	8
CC	GO:0031430	M band	6/367	28/18160	0.214286	10.6033	7.30354	1.69108e-05	0.000922848	0.000775609	MYOM2/SMPX/CRYAB/OBSL1/MYOM3/SMTNL1	6
CC	GO:0032432	actin filament bundle	10/367	94/18160	0.106383	5.26407	5.95267	2.0137e-05	0.000961543	0.000808131	FSCN1/SORBS1/ABLIM1/PDLIM1/CRYAB/LDB3/TPM3/PDLIM5/FAM107A/MYH6	10
CC	GO:0001725	stress fiber	9/367	85/18160	0.105882	5.2393	5.62625	5.42763e-05	0.00207335	0.00174255	FSCN1/SORBS1/ABLIM1/PDLIM1/LDB3/TPM3/PDLIM5/FAM107A/MYH6	9
CC	GO:0097517	contractile actin filament bundle	9/367	85/18160	0.105882	5.2393	5.62625	5.42763e-05	0.00207335	0.00174255	FSCN1/SORBS1/ABLIM1/PDLIM1/LDB3/TPM3/PDLIM5/FAM107A/MYH6	9
CC	GO:0031252	cell leading edge	22/367	432/18160	0.0509259	2.51993	4.59188	7.37254e-05	0.00256028	0.00215179	ARHGAP31/FSCN1/ITGA8/SH2D3C/ABLIM1/FSCN3/NEDD9/SNX9/ARHGAP18/ENAH/KCNB1/ACTC1/PDPN/APBB2/DLC1/ARF6/FAM107A/CSPG4/MYADM/DDN/PLCG2/TWF2	22
CC	GO:0042641	actomyosin	9/367	91/18160	0.0989011	4.89385	5.34795	9.29149e-05	0.00295779	0.00248588	FSCN1/SORBS1/ABLIM1/PDLIM1/LDB3/TPM3/PDLIM5/FAM107A/MYH6	9
CC	GO:0045121	membrane raft	17/367	293/18160	0.0580205	2.87099	4.63696	0.000103704	0.00304731	0.00256112	HYAL2/SORBS1/JAK2/CAV2/PPP2CA/STX12/KCNA5/BST2/RFTN1/KCNMA1/NEU3/PDPN/DLC1/MYADM/CD55/PLCG2/PECAM1	17
CC	GO:0098857	membrane microdomain	17/367	295/18160	0.0576271	2.85152	4.60461	0.000112612	0.00307269	0.00258245	HYAL2/SORBS1/JAK2/CAV2/PPP2CA/STX12/KCNA5/BST2/RFTN1/KCNMA1/NEU3/PDPN/DLC1/MYADM/CD55/PLCG2/PECAM1	17
CC	GO:0030055	cell-substrate junction	21/367	434/18160	0.0483871	2.3943	4.22232	0.000216618	0.00551653	0.00463638	ARHGAP31/ACTN2/ITGA8/SMPX/SORBS1/JAK2/NRP1/PROCR/CAV2/PDLIM1/NEDD9/ADAM10/RHOB/ENAH/ACTC1/DLC1/ARF6/FAM107A/CSPG4/CSRP2/ITGA1	21
CC	GO:0030175	filopodium	9/367	105/18160	0.0857143	4.24134	4.78382	0.000278222	0.00664254	0.00558273	FSCN1/ACTN2/FSCN3/UTRN/ENAH/ACTC1/PDPN/ARF6/TWF2	9
CC	GO:0055038	recycling endosome membrane	9/367	106/18160	0.0849057	4.20133	4.74734	0.000298722	0.00671246	0.0056415	STX12/CD274/RAB17/VPS13B/NEU3/ARF6/HLA-E/HLA-F/HLA-B	9
CC	GO:0001726	ruffle	12/367	185/18160	0.0648649	3.20966	4.33842	0.00039511	0.00838512	0.00704729	FSCN1/SH2D3C/FSCN3/SNX9/ARHGAP18/PDPN/DLC1/ARF6/FAM107A/CSPG4/MYADM/PLCG2	12
CC	GO:0005925	focal adhesion	20/367	424/18160	0.0471698	2.33407	3.99198	0.000422339	0.00849124	0.00713648	ARHGAP31/ACTN2/ITGA8/SORBS1/JAK2/NRP1/PROCR/CAV2/PDLIM1/NEDD9/ADAM10/RHOB/ENAH/ACTC1/DLC1/ARF6/FAM107A/CSPG4/CSRP2/ITGA1	20
CC	GO:0005769	early endosome	20/367	433/18160	0.0461894	2.28556	3.88841	0.000550462	0.0105138	0.00883636	SERPINB1/NRP1/STX12/CD274/WIPF3/PMEPA1/RAB17/LDLR/APOE/RFTN1/VPS13B/RHOB/NEU3/FCMR/APBB2/ARF6/HLA-E/HLA-F/NEURL1B/HLA-B	20
CC	GO:0097197	tetraspanin-enriched microdomain	3/367	10/18160	0.3	14.8447	6.28926	0.000883946	0.0150448	0.0126444	TSPAN14/ADAM10/PDPN	3
CC	GO:0042611	MHC protein complex	4/367	22/18160	0.181818	8.99678	5.38997	0.000899676	0.0150448	0.0126444	CD74/HLA-E/HLA-F/HLA-B	4
CC	GO:0016459	myosin complex	6/367	56/18160	0.107143	5.30167	4.63019	0.000905839	0.0150448	0.0126444	MYH7B/MYL12A/MYL2/MYH11/MYL6B/MYH6	6
CC	GO:0032982	myosin filament	4/367	24/18160	0.166667	8.24705	5.10212	0.00126592	0.0201493	0.0169345	MYOM2/MYH7B/MYH11/MYH6	4
CC	GO:0005901	caveola	7/367	83/18160	0.0843373	4.17321	4.16129	0.00144683	0.0221075	0.0185803	SORBS1/JAK2/CAV2/KCNA5/KCNMA1/NEU3/DLC1	7
CC	GO:0016460	myosin II complex	4/367	26/18160	0.153846	7.61266	4.84586	0.0017253	0.0253486	0.0213043	MYH7B/MYH11/MYL6B/MYH6	4
CC	GO:0031091	platelet alpha granule	7/367	90/18160	0.0777778	3.84862	3.89073	0.0023094	0.0326738	0.0274607	ACTN2/TGFB2/MAGED2/CYB5R1/GTPBP2/F8/PECAM1	7
CC	GO:0030027	lamellipodium	11/367	202/18160	0.0544554	2.69458	3.47827	0.00277736	0.0378911	0.0318456	ARHGAP31/FSCN1/ABLIM1/FSCN3/NEDD9/ENAH/ACTC1/PDPN/APBB2/CSPG4/TWF2	11
CC	GO:0005859	muscle myosin complex	3/367	15/18160	0.2	9.89646	4.95038	0.00310924	0.0409562	0.0344217	MYH11/MYL6B/MYH6	3
CC	GO:0055037	recycling endosome	11/367	207/18160	0.0531401	2.62949	3.38629	0.00334885	0.0414964	0.0348757	STX12/CD274/WIPF3/RAB17/VPS13B/NEU3/ARF6/RASSF9/HLA-E/HLA-F/HLA-B	11
CC	GO:0005884	actin filament	8/367	122/18160	0.0655738	3.24474	3.57278	0.00336751	0.0414964	0.0348757	ACTN2/PDLIM1/LDB3/TPM3/ACTC1/PDLIM5/SMTNL1/TWF2	8
CC	GO:0031941	filamentous actin	4/367	32/18160	0.125	6.18529	4.21626	0.00377323	0.043678	0.0367092	PDLIM1/LDB3/PDLIM5/SMTNL1	4
CC	GO:0098553	lumenal side of endoplasmic reticulum membrane	4/367	32/18160	0.125	6.18529	4.21626	0.00377323	0.043678	0.0367092	CD74/HLA-E/HLA-F/HLA-B	4
MF	GO:0003779	actin binding	26/360	439/17840	0.0592255	2.93495	5.8909	1.04886e-06	0.000512949	0.000490466	FSCN1/ACTN2/MYH7B/SORBS1/ABLIM1/HOMER2/FSCN3/PDLIM1/PANX1/MYL2/LDB3/WIPF3/CSRP3/MYH11/TPM3/UTRN/ENAH/KCNMA1/PDLIM5/CFL2/FAM107A/MYOZ2/MARCKSL1/MYH6/MSRB1/TWF2	26
MF	GO:0008307	structural constituent of muscle	8/360	42/17840	0.190476	9.43915	7.85785	1.64935e-06	0.000512949	0.000490466	MYOM2/ACTN2/MYL2/CSRP3/MYH11/TCAP/CSRP2/MYL6B	8
MF	GO:0001228	DNA-binding transcription activator activity, RNA polymerase II-specific	26/360	474/17840	0.0548523	2.71824	5.44112	4.28872e-06	0.000867441	0.00082942	KLF6/DBP/EPAS1/PRRX1/EGR1/NR4A1/IRF1/FOSB/TCF15/KLF4/CSRNP1/IRX6/SOX17/FOS/SIX2/SOX7/JUNB/CEBPB/JUN/MAFF/ESRRG/TFDP1/SOX18/NOTCH4/CEBPD/ZNF224	26
MF	GO:0001216	DNA-binding transcription activator activity	26/360	481/17840	0.0540541	2.67868	5.35604	5.5784e-06	0.000867441	0.00082942	KLF6/DBP/EPAS1/PRRX1/EGR1/NR4A1/IRF1/FOSB/TCF15/KLF4/CSRNP1/IRX6/SOX17/FOS/SIX2/SOX7/JUNB/CEBPB/JUN/MAFF/ESRRG/TFDP1/SOX18/NOTCH4/CEBPD/ZNF224	26
MF	GO:0042805	actinin binding	6/360	37/17840	0.162162	8.03604	6.1482	8.87369e-05	0.0110389	0.010555	PDLIM1/LDB3/CSRP3/KCNA5/PDLIM5/CSRP2	6
