# Supplementary material for: RYR1-Related Myopathies Involve More than Calcium Dysregulation: Insights from Transcriptomic Profiling
Source: Biomolecules. 2025 Nov 14;15(11):1599. doi: 10.3390/biom15111599 (PMC12650710; doi:10.3390/biom15111599)
Supplement: Supplementary file 1 [file biomolecules-15-01599-s001.zip › Table_S16.xls]

## Sheet: results
Table S16. Symptomatic CCD vs controls GSEA.
ID	Description	setSize	enrichmentScore	NES	pvalue	p.adjust	qvalue	rank	leading_edge	core_enrichment
hsa04610	Complement and coagulation cascades	66	-0.668798	-2.33238	8.09082e-10	1.7869e-07	1.05077e-07	3092	tags=48%, list=19%, signal=39%	714/728/716/712/2153/2162/719/5648/2149/730/11326/7035/3687/715/7450/3684/2152/5327/727/710/5329/2/624/1191/5104/629/2157/3689/1604/3426/7056/10544
hsa05200	Pathways in cancer	479	-0.40251	-1.76464	1.10302e-09	1.7869e-07	1.05077e-07	4341	tags=42%, list=27%, signal=32%	5292/7189/6667/7704/4609/8823/2941/51426/51684/1021/7849/4792/10912/2776/3065/2782/8325/2773/8454/3569/111/23236/4088/650/332/3600/5879/3560/405/3673/1436/3597/2956/1612/7475/4843/2768/6772/26060/4780/2949/4893/6655/6776/6387/2277/5899/7184/5291/330/9817/6256/27113/2255/894/8326/55970/1647/7472/5228/3845/10672/6774/805/4313/11186/6654/5727/8202/7855/27436/2264/185/1439/7046/10161/5601/107/57449/5…
hsa00190	Oxidative phosphorylation	130	0.488258	2.06423	4.69572e-08	5.07138e-06	2.9822e-06	4564	tags=60%, list=28%, signal=43%	1355/440567/4724/29796/245973/1347/5464/4539/8992/521/1327/4540/1339/4705/7384/4706/9114/509/27089/4714/537/4694/10632/4704/539/10975/4729/4702/126328/517/4725/27068/6389/1349/4537/515/1537/9167/506/54205/4713/4720/9551/1345/64077/9550/4726/4722/4695/4698/516/1350/523/7381/4723/1329/7388/1351/51079/4512/4715/4731/4728/526/10063/7386/9377/1340/4701/374291/513/4707/10476/155066/51382/4717/533/4541
hsa05164	Influenza A	143	-0.51117	-2.00387	1.06546e-07	8.63019e-06	5.07493e-06	2680	tags=36%, list=17%, signal=30%	29108/10241/51135/5371/7132/2033/3606/5295/3838/5894/3459/29107/8766/4790/3383/10000/581/114548/836/4938/1147/91543/8743/103/8717/355/29110/4600/7187/5293/317/4261/3627/60/6041/10379/4599/3115/3122/3113/64135/4940/4615/834/3109/3576/90865/6347/3111/896/9021
hsa05165	Human papillomavirus infection	295	-0.417389	-1.76503	4.57509e-07	2.96466e-05	1.74335e-05	2377	tags=27%, list=15%, signal=24%	7132/2033/5295/1740/5519/3993/5894/7482/1278/534/4790/1293/3695/6908/10000/581/84441/131873/83439/1285/836/182/3678/1950/1385/5925/7450/6932/1147/90993/3910/8717/355/29110/1282/4600/11211/7187/5293/7480/7483/8323/3955/4851/1277/84552/3655/10379/4599/1978/3672/8324/5159/5522/9636/3693/5584/1284/4242/63923/3133/10312/2308/3912/8322/3691/3911/5743/3106/4854/4855/3280/896/1286/8321/5734/54361/8516/36…
hsa04668	TNF signaling pathway	113	-0.524169	-1.98385	7.29324e-07	3.37573e-05	1.98508e-05	2495	tags=36%, list=15%, signal=31%	153090/7424/7132/5295/4217/4790/9530/3383/1386/10000/1326/836/182/1385/1906/7188/1435/1147/90993/8717/7412/355/6376/7187/5293/11035/3627/2919/3725/1051/4323/197259/5743/6347/2921/843/3659/3726/2353/9021/2920
hsa04514	Cell adhesion molecules	139	-0.493687	-1.92233	6.49751e-07	3.37573e-05	1.98508e-05	2657	tags=35%, list=16%, signal=29%	958/57689/22871/9076/149461/3695/3383/923/100506658/9369/1462/1364/120425/3384/3684/9672/7412/3683/3655/57863/58494/22829/5819/23114/3115/3122/84628/3113/3133/94030/3109/3689/5175/947/5788/7122/5010/6693/64115/3106/9378/3111/1003/90952/8516/5818/29126/3134
hsa05320	Autoimmune thyroid disease	31	-0.719647	-2.17338	1.07768e-06	4.36459e-05	2.56657e-05	1331	tags=35%, list=8%, signal=33%	355/7173/3115/3122/3113/3133/3109/3106/3111/5551/3134
hsa05332	Graft-versus-host disease	31	-0.705957	-2.13204	3.10146e-06	0.000106215	6.24593e-05	606	tags=35%, list=4%, signal=34%	355/3824/3115/3122/3113/3133/3109/3106/3111/5551/3134
hsa05150	Staphylococcus aureus infection	64	-0.594613	-2.05991	3.60608e-06	0.000106215	6.24593e-05	4135	tags=47%, list=26%, signal=35%	2215/6404/713/2212/1672/2357/3119/3880/714/728/716/712/719/5648/3383/2213/715/3684/3875/727/3683/2214/629/3115/3122/3113/3109/3689/3426/3111
hsa04062	Chemokine signaling pathway	176	-0.454282	-1.82081	3.35496e-06	0.000106215	6.24593e-05	4112	tags=41%, list=25%, signal=31%	4792/2776/3577/2782/2773/111/23236/5879/2833/3055/6362/6772/4893/6655/6387/6714/5291/55970/9564/1524/3579/6348/3845/6774/2309/6654/1230/107/2870/5330/54331/5295/5894/4790/10000/2791/6777/5294/115/109/2770/10344/6366/1147/7852/196883/23533/6376/9547/2771/7454/58191/6846/2869/5293/5908/5335/7074/3627/2268/6358/2919/3576/6347/2921/4067/6351/5332/4283/6357/5336/2920
hsa04061	Viral protein interaction with cytokine and cytokine receptor	88	-0.535409	-1.95242	6.67874e-06	0.000166455	9.78827e-05	4069	tags=44%, list=25%, signal=33%	3577/7133/3569/3560/2833/1436/6362/57007/6387/1524/3579/6348/8740/1230/7132/3606/10344/6366/1435/7852/8743/6376/9547/6846/8793/3627/51554/6358/2919/8764/3587/3576/6347/3570/2921/6351/4283/6357/2920
hsa04015	Rap1 signaling pathway	194	-0.439567	-1.77772	6.55704e-06	0.000166455	9.78827e-05	3608	tags=40%, list=22%, signal=32%	4893/6714/80310/9693/2277/5899/5291/84612/2255/9564/2357/25865/5228/3845/5603/10411/51196/64411/805/4804/23683/2264/1500/9732/5028/107/5330/7424/5295/6237/5894/2149/2903/91860/801/9863/284/26037/5155/10000/4254/7408/115/109/5900/1950/2770/1435/2252/196883/3684/4233/2246/2771/5293/5908/5335/3683/84552/7074/60/6494/54518/2321/5159/3815/5584/7010/1942/1969/3689/57568/163688/2324/9771/5332/3397/2846
hsa05168	Herpes simplex virus 1 infection	160	-0.446034	-1.75988	9.59219e-06	0.000221991	0.00013054	3575	tags=38%, list=22%, signal=30%	6714/6429/1616/5291/330/6432/4939/3119/55080/5501/64170/3665/8740/51135/5371/7132/5295/3459/4790/10000/581/6850/836/3678/5452/340061/9451/7188/4938/1147/8717/355/29110/7187/6890/5293/727/317/6041/10379/1978/5819/567/3115/3122/8764/6891/972/3113/64135/3133/4940/4615/3109/684/6347/3106/3111/5818/3134/9021
hsa05133	Pertussis	68	-0.564023	-1.96197	1.20706e-05	0.000260726	0.000153318	3092	tags=46%, list=19%, signal=37%	714/5603/805/716/712/29108/5601/929/51135/91860/801/4790/114548/836/3678/715/2770/10392/3684/2771/727/710/3394/3725/4615/834/3689/3576/163688/3659/2353
hsa05330	Allograft rejection	29	-0.69758	-2.05529	1.98851e-05	0.000397062	0.00023349	1331	tags=34%, list=8%, signal=32%	355/3115/3122/3113/3133/3109/3106/3111/5551/3134
hsa04640	Hematopoietic cell lineage	87	-0.522655	-1.90125	2.08335e-05	0.000397062	0.00023349	3491	tags=45%, list=22%, signal=35%	912/3569/3673/1436/7066/931/928/3119/951/914/915/929/4311/960/3566/290/952/4254/3678/1435/3684/1440/2323/3575/7850/3655/1438/3672/3115/3122/3815/3113/3563/3109/947/1604/3570/3111/100133941
hsa05202	Transcriptional misregulation in cancer	172	-0.433285	-1.72851	3.167e-05	0.00057006	0.00033522	4474	tags=47%, list=28%, signal=34%	5966/6929/4314/6667/7704/4609/51426/7849/10912/3065/3569/3560/4291/1436/5328/8013/1991/860/3206/2130/330/6256/894/1647/4298/1031/8864/4804/2078/958/2530/2005/929/2120/5371/5090/4790/3695/7048/4005/581/8842/51804/4300/597/5914/4613/5468/5077/26471/1025/8861/862/3205/4094/84444/51274/2119/3684/648/55589/5327/4066/3728/4233/4149/7709/7850/2321/2313/3087/9915/8938/2308/3576/1051/1848/64332/3486/4616
hsa03010	Ribosome	167	0.39112	1.71459	4.53863e-05	0.000773955	0.00045512	5080	tags=47%, list=31%, signal=33%	6183/10573/55168/6234/6136/64928/26589/65080/64963/6142/51081/79590/29093/6173/28998/64976/51650/6134/64975/60488/6176/6182/51121/6206/6203/124995/28973/6175/64949/23107/6150/6205/128308/6193/6202/116540/7818/51069/6191/51073/4736/64965/3921/6208/51253/11224/11222/65993/116541/6139/65003/54460/219927/6135/64969/29074/29088/6224/6129/6125/9349/6223/6165/6228/51649/7311/6201/6232/6141/6152/6124/551…
hsa05167	Kaposi sarcoma-associated herpesvirus infection	167	-0.430034	-1.71553	6.87092e-05	0.00104509	0.000614559	3061	tags=34%, list=19%, signal=28%	3845/5603/6774/805/3665/1230/5601/4775/54331/7132/3708/2033/5295/5894/3459/91860/801/4790/3383/5155/10000/581/2791/6850/5530/83439/836/5294/1385/5925/6932/1147/3710/23533/8717/355/29110/7187/5293/5335/100507436/10379/4776/2919/3725/3133/3576/163688/5743/3106/2921/4067/5336/3134/2353/2920/7538
hsa05169	Epstein-Barr virus infection	182	-0.415581	-1.67131	6.94684e-05	0.00104509	0.000614559	3194	tags=31%, list=20%, signal=25%	1647/4939/3119/55080/5603/6774/915/3665/958/5601/51135/960/5295/4790/3383/10000/581/6850/7431/836/5925/7188/4938/1147/864/8717/355/29110/7187/6890/5293/3683/317/3627/8819/10379/567/9636/3725/3115/3122/953/6891/3113/3133/4940/4615/3109/4734/3106/4067/3111/3280/896/5336/3134/4616
hsa05166	Human T-cell leukemia virus 1 infection	206	-0.404742	-1.65383	7.09629e-05	0.00104509	0.000614559	4008	tags=39%, list=25%, signal=30%	3569/111/4088/6722/4214/5971/5532/23373/1111/3600/3560/11200/4893/6776/4215/5291/2874/894/3119/3845/1031/5902/915/8850/7046/958/5601/2005/107/4775/2114/4801/7132/2033/5295/4790/3383/1386/7048/6908/10000/581/246184/5530/6777/4085/115/109/1385/5925/701/1147/196883/90993/5293/3601/4487/3683/7850/64784/4776/567/3725/3115/3122/3113/3133/3109/6513/3689/8829/2113/3106/3111/896/200186/3134/1958/2353/7538
hsa04670	Leukocyte transendothelial migration	102	-0.478377	-1.77723	7.78961e-05	0.00109732	0.000645272	3218	tags=39%, list=20%, signal=32%	9564/7070/5603/10411/4313/87/1500/9076/4478/5295/1535/149461/3383/100506658/29895/7408/2770/1364/7852/3684/7412/4636/2771/5293/5908/5335/3683/60/6494/58494/1536/4688/3689/5175/10398/7122/5010/1003/90952/5336
hsa04940	Type I diabetes mellitus	34	-0.634922	-1.96224	8.80125e-05	0.00118817	0.000698696	587	tags=29%, list=4%, signal=28%	355/3115/3122/3113/3133/3109/3106/3111/5551/3134
hsa04926	Relaxin signaling pathway	115	-0.4585	-1.74686	0.000104584	0.00135541	0.000797042	4112	tags=44%, list=25%, signal=33%	4792/2782/2773/111/23236/4843/4893/6655/6714/4846/2277/5291/55970/3845/5603/4313/6654/7046/5601/107/5330/7424/54331/5295/5894/1278/4790/1386/7048/10000/2791/1285/115/109/2770/1385/1906/196883/90993/1282/2771/5293/1281/1277/3725/1284/1910/59/5332/1286/2353
hsa05323	Rheumatoid arthritis	79	-0.509477	-1.815	0.000124228	0.00154808	0.000910338	2401	tags=30%, list=15%, signal=26%	1513/3606/534/284/3383/1514/1435/3683/2321/2919/3725/3115/3122/7010/3113/10312/3109/3689/3576/6347/2921/3111/2353/2920
hsa04612	Antigen processing and presentation	63	-0.527626	-1.81736	0.00018416	0.00198893	0.00116958	3292	tags=40%, list=20%, signal=32%	3822/3119/55080/5993/5641/4801/10437/1514/1385/3304/1520/6890/4261/567/3824/3115/3122/6891/972/3113/3133/3109/3106/3111/3134
hsa05130	Pathogenic Escherichia coli infection	180	-0.401186	-1.6171	0.000173999	0.00198893	0.00116958	4142	tags=42%, list=26%, signal=31%	147179/4792/4642/9265/3569/4644/2212/5879/4627/8936/9080/2768/6714/2534/10787/51807/4645/10672/5603/10092/10006/29108/5601/51135/9076/10427/7132/3606/9871/8976/149461/2149/4790/4643/2597/64005/581/7082/114548/100506658/4651/10802/836/3059/10095/10163/1364/8440/1147/8743/653857/8717/355/3071/55930/9138/4690/7280/60/7846/382/84617/3725/26999/4542/4615/834/3576/7122/4430/5010/7100/2846/4629/2353
hsa04714	Thermogenesis	224	0.338776	1.54912	0.000179638	0.00198893	0.00116958	3507	tags=36%, list=22%, signal=29%	27330/9586/5571/1375/1355/10818/440567/5562/4724/29796/1376/5565/5567/51548/1347/3991/4539/521/5606/1327/4540/2181/1339/4705/7384/4706/509/6300/8110/27089/4714/284184/4694/10632/4704/123096/539/10975/29078/4729/4702/126328/517/4725/6389/5566/1349/4537/493753/515/1537/137682/55818/9167/506/10488/116228/4713/285521/4720/9551/112/1345/6604/4726/4722/4695/4698/7249/6196/516/51287/1350/7381/4723/63976…
hsa05016	Huntington disease	285	0.323581	1.52046	0.000183997	0.00198893	0.00116958	4564	tags=45%, list=28%, signal=33%	9586/627/4294/30849/440567/3064/7277/8218/84790/4724/29796/6506/5436/3092/25981/5433/1347/5719/5714/2878/6507/4539/10213/1327/4540/5695/2890/1339/5687/5704/4705/7384/4706/5432/509/1212/9776/27089/4714/9519/5707/4694/4704/539/10975/4729/5689/3799/5434/4702/64837/842/126328/517/4899/4725/6389/1349/11258/4537/515/1537/5430/5705/7186/5692/9167/506/10488/5700/5710/54205/4713/5439/4720/1345/1213/55062/…
hsa04210	Apoptosis	130	-0.443086	-1.7038	0.000197834	0.00205229	0.00120684	3446	tags=43%, list=21%, signal=34%	4792/10912/8722/84823/332/143/4893/1616/5291/51807/330/27113/4001/1647/3845/1439/5601/5414/153090/1513/7132/3708/5295/4217/6709/5894/2081/4790/5783/10000/581/597/1514/836/9451/8739/1147/3710/1520/8743/8717/355/5293/317/60/4170/7846/1512/3725/1075/3563/839/5551/843/4616/2353
hsa05418	Fluid shear stress and atherosclerosis	127	-0.436542	-1.67367	0.000202695	0.00205229	0.00120684	3646	tags=38%, list=23%, signal=30%	4780/2949/6714/4846/7184/5291/9817/5603/4880/805/4313/7295/5601/51588/7132/5295/4217/1535/91860/801/658/4790/3383/5155/10000/1514/387082/1906/2946/1147/857/5327/7412/5293/7850/60/3725/90/4688/5175/163688/6347/858/1003/7056/1843/10365/2353
hsa04380	Osteoclast differentiation	128	-0.440958	-1.69551	0.000223156	0.00219098	0.00128839	4950	tags=49%, list=31%, signal=34%	5290/23118/3554/11024/55423/7124/3553/8061/10859/5534/7189/4982/2215/4792/2212/5971/5532/5879/8792/1436/6772/489/2534/814/5291/5603/7046/2355/5601/1513/7132/3708/5295/8651/1535/3459/4790/7048/10000/2213/6850/5530/7305/5468/487/1385/3727/1435/1147/3710/140885/5293/2214/10288/10379/3725/4688/2354/11025/5336/3726/2353/9021
hsa05221	Acute myeloid leukemia	63	-0.519011	-1.78769	0.000282377	0.00269088	0.00158236	3718	tags=51%, list=23%, signal=39%	5292/7704/4609/1436/4893/6655/6776/5291/3845/6774/8864/6654/929/11040/5371/5295/5894/4790/10000/83439/597/6777/5914/6932/862/1147/3684/3728/5293/1978/3815/1848
hsa04260	Cardiac muscle contraction	85	0.452344	1.8066	0.000295572	0.00272059	0.00159983	3507	tags=42%, list=22%, signal=33%	70/4624/23439/845/4633/7170/7139/776/6548/7134/4625/7137/440567/29796/1347/4634/1327/3270/1339/7384/779/27089/10975/476/1349/1537/9167/782/1345/488/1350/7381/1329/7388/1351/4512
hsa05224	Breast cancer	135	-0.42834	-1.6567	0.000302288	0.00272059	0.00159983	3390	tags=40%, list=21%, signal=32%	28514/6667/4609/8823/51426/1021/10912/8325/7475/4893/6655/5291/2255/8326/1647/7472/3845/6654/8202/7855/5295/5894/7482/4041/10000/581/83439/182/1950/5925/6932/2252/54567/2246/11211/5293/7480/7483/8323/4851/2099/8324/3725/23401/3815/8322/2324/4854/4855/3280/8321/54361/4616/2353
hsa04510	Focal adhesion	195	-0.390267	-1.57827	0.000389846	0.00341379	0.00200746	3605	tags=36%, list=22%, signal=28%	6655/6714/7058/80310/2534/2277/5291/330/7148/894/9564/1299/5228/5501/6696/6654/87/5601/5649/4638/64098/7424/5295/5894/55742/1278/1293/3695/5155/10000/131873/29895/340156/1285/3678/7408/1950/7450/3910/857/4233/1793/4636/1282/5293/5908/1277/3655/60/2321/2317/2013/3672/5159/3693/3725/2316/1284/63923/2012/7791/3912/10398/3691/3911/2324/858/896/1286/8516
hsa05160	Hepatitis C	131	-0.424619	-1.63423	0.000435185	0.00371052	0.00218195	3726	tags=36%, list=23%, signal=28%	9080/6772/4893/6655/5291/6256/4939/3845/6774/5521/3665/6654/9076/7132/5295/5519/5894/149461/4790/10000/581/100506658/836/1950/5925/9451/1364/4938/1147/91543/8717/355/29110/4600/7187/5293/317/3627/6041/10379/4599/5522/4940/7122/5010/3949/9021
hsa05171	Coronavirus disease - COVID-19	199	-0.393832	-1.59751	0.000499008	0.00414561	0.0024378	3420	tags=28%, list=21%, signal=22%	6192/5291/51311/4939/714/5603/6774/728/185/716/712/5601/51135/2162/719/5648/7132/5295/730/4790/114548/6850/200916/6147/715/340061/7450/4938/1147/103/1440/29110/4600/7187/5293/727/5335/3627/10379/4599/1636/9636/629/3725/1536/64135/4940/4615/834/8829/3576/6347/3570/5336/2353
hsa05217	Basal cell carcinoma	56	-0.532437	-1.79427	0.000533115	0.00431105	0.00253509	4230	tags=52%, list=26%, signal=38%	51426/51684/10912/8325/650/7475/8326/1647/7472/5727/7855/2737/7482/581/83439/6932/64399/11211/7480/7483/8323/374654/8324/2735/8643/8322/8321/54361/4616
hsa05134	Legionellosis	54	-0.52867	-1.76624	0.000585451	0.00431105	0.00253509	2680	tags=31%, list=17%, signal=26%	29108/929/3606/4790/836/58484/3304/3684/317/2919/4615/834/3689/3576/2921/7100/2920
hsa04915	Estrogen signaling pathway	113	-0.448997	-1.69934	0.000558088	0.00431105	0.00253509	4076	tags=46%, list=25%, signal=35%	2776/2773/111/23236/3305/4893/6655/6714/2288/4846/7184/5291/3762/10499/3880/3845/805/4313/6654/8202/107/5330/3708/5295/5894/91860/801/1386/10000/5914/115/109/2289/2770/1385/2852/3304/3710/196883/90993/3875/2771/5293/2550/2099/9568/3725/163688/3760/5443/5332/2353
hsa05163	Human cytomegalovirus infection	197	-0.389763	-1.57817	0.000574796	0.00431105	0.00253509	4112	tags=41%, list=25%, signal=31%	4792/2776/2782/2773/3569/111/23236/5532/5879/2768/4893/6655/6387/6714/5291/55970/9564/55080/3579/6348/3845/10672/5603/6774/805/6654/1230/107/4775/5330/54331/7132/3708/5295/5894/91860/801/4790/1386/10000/581/2791/5530/836/115/109/2770/1385/340061/5925/7188/1147/3710/7852/196883/90993/8717/355/29110/6376/2771/6890/5293/9138/4776/1978/567/3587/6891/3133/3576/163688/5743/6347/3106/3570/6351/5332/5734…
hsa04060	Cytokine-cytokine receptor interaction	231	-0.377186	-1.56173	0.000561368	0.00431105	0.00253509	4199	tags=39%, list=26%, signal=29%	4982/7292/27190/3577/9966/7133/3569/650/3600/3560/2833/8792/1436/3597/6362/8744/94/57007/6387/10673/7066/1524/1489/3579/9173/6348/4804/84957/1439/8740/7046/1230/958/1896/3603/3624/85480/7132/3606/2660/3459/658/3566/7048/3977/2690/27242/10344/6366/9235/1435/7852/8784/8743/1440/355/6376/9547/3575/58191/8742/6846/3601/7850/8718/8793/3627/3625/1438/51554/656/6358/2919/1271/9466/655/90/8764/3587/3563/…
hsa04933	AGE-RAGE signaling pathway in diabetic complications	97	-0.469022	-1.73387	0.000647456	0.00466169	0.00274128	4008	tags=52%, list=25%, signal=39%	3569/23236/4088/5879/6772/4893/6776/4846/2277/113026/5291/3845/5603/51196/6774/4313/185/7046/5601/5330/7424/5295/1278/4790/3383/7048/10000/581/1285/6777/836/1906/2152/7412/1282/5293/5335/1281/1277/3725/1536/1284/2308/3576/6347/5332/1286/7056/5336/1958
hsa04145	Phagosome	136	-0.421329	-1.63216	0.000721444	0.00508148	0.00298813	1924	tags=25%, list=12%, signal=22%	2213/4360/1514/64581/3678/715/3684/78989/1520/3920/6890/2214/7280/8685/60/7846/11151/23673/84617/3693/3115/3122/1536/6891/81035/3113/4688/3133/10312/3109/3689/3106/3111/3134
hsa04330	Notch signaling pathway	60	-0.509941	-1.74278	0.000780413	0.00526779	0.00309769	4458	tags=42%, list=28%, signal=30%	55534/28514/23013/3065/8650/113878/5986/5663/8850/2033/84441/182/9253/7091/54567/196403/3955/4851/1488/7088/4242/4854/4855/441478/3280
hsa04151	PI3K-Akt signaling pathway	320	-0.346113	-1.47401	0.000777997	0.00526779	0.00309769	3643	tags=32%, list=23%, signal=25%	54541/57521/4893/6655/7058/80310/4846/2277/7184/5291/5586/5106/6256/2255/7148/894/55970/9048/1299/5228/3845/2309/4804/5521/6696/6654/2264/10161/5649/7424/54331/5295/5519/5894/2149/1278/4790/1293/9863/3695/284/1386/3566/5155/10000/131873/2791/6850/2690/1285/4915/4254/3678/5294/1950/1385/7450/1435/1147/23239/2252/90993/3910/23533/1440/4233/1282/2323/3575/2246/5293/1277/118788/2066/3655/4170/6446/23…
hsa05223	Non-small cell lung cancer	71	-0.471897	-1.65732	0.000873482	0.00577568	0.00339635	3608	tags=39%, list=22%, signal=31%	4893/6655/6776/5291/6256/1647/3845/6774/2309/11186/6654/27436/3800/5295/5894/6789/10000/581/6777/5915/1950/5925/4233/5293/5335/2272/5336/4616
hsa04072	Phospholipase D signaling pathway	139	-0.412528	-1.60631	0.000938212	0.00607962	0.00357508	3682	tags=37%, list=23%, signal=29%	2768/160851/4893/6655/80310/2534/5899/5291/8613/3579/3845/10672/10411/6654/185/8526/10161/56895/107/5330/5295/6237/5894/2149/552/5155/10000/6850/4254/5294/115/109/5900/1950/2549/2206/2205/196883/23533/554/5293/1759/5335/382/5159/3815/3576/26052/5321/5332/2846/5336
hsa05120	Epithelial cell signaling in Helicobacter pylori infection	66	-0.483205	-1.68514	0.00136619	0.0086793	0.00510381	2149	tags=33%, list=13%, signal=29%	525/3579/5603/5601/534/4790/7082/836/10392/1147/4233/5335/58494/2919/3725/10312/3576/2921/4067/102/5336/2920
hsa04713	Circadian entrainment	84	-0.454449	-1.64214	0.00142475	0.00887728	0.00522024	4076	tags=46%, list=25%, signal=35%	2776/2782/2773/111/23236/9722/3762/55970/8864/805/775/2982/107/5330/54331/3708/2903/91860/801/8863/2791/115/109/2770/1385/3710/196883/2771/8912/5187/2977/2893/2905/163688/3760/2983/51655/5332/2353
hsa05146	Amoebiasis	89	-0.450729	-1.64325	0.00150232	0.00910753	0.00535563	3041	tags=34%, list=19%, signal=28%	5878/1511/87/107/929/5330/5295/1278/2774/4790/1285/836/3684/3910/1282/5293/1281/1277/7850/2919/1284/3912/384/3689/3576/3911/2921/5332/1286/2920
hsa05206	MicroRNAs in cancer	154	-0.398294	-1.57121	0.00154603	0.00910753	0.00535563	3687	tags=34%, list=23%, signal=27%	5328/54541/57521/4893/6655/5291/8626/7148/894/994/3845/6774/23405/11186/6654/27250/7168/9839/2033/960/5295/8651/5894/10253/4790/5155/1788/7431/836/3678/23414/9759/648/4082/4233/7078/5293/5335/4851/4363/4170/900/5159/63923/1942/599/5743/4854/4855/6624/8434/5336/1545
hsa04820	Cytoskeleton in muscle cells	229	0.309739	1.42014	0.00153681	0.00910753	0.00535563	875	tags=17%, list=5%, signal=17%	51778/70/4624/23439/127294/57644/26287/4633/8048/9172/7170/7139/7060/7138/4628/8557/4621/272/7135/1301/129446/88/9124/7134/4625/7137/118461/11155/10611/8736/114793/442721/3685/9499/165904/8572/4607/6444/2273/4622
hsa04657	IL-17 signaling pathway	78	-0.467229	-1.65979	0.00172225	0.00978964	0.00575674	2120	tags=28%, list=13%, signal=25%	4790/9618/836/3727/7188/1147/8717/1440/29110/29761/7187/3627/2919/3725/3576/1051/2354/5743/6347/2921/2353/2920
hsa04621	NOD-like receptor signaling pathway	158	-0.392984	-1.54814	0.0016925	0.00978964	0.00575674	2914	tags=30%, list=18%, signal=25%	64170/3665/114769/22900/7295/29108/5601/51135/5330/7226/3708/3606/1535/4790/114548/58484/10392/340061/115362/7188/4938/1147/3710/10135/7205/29110/7187/2633/118429/11035/51393/6041/10379/2919/3428/3725/1536/4940/4615/140609/834/3576/6347/2921/115361/5332/2920
hsa01210	2-Oxocarboxylic acid metabolism	31	0.559606	1.79863	0.00192829	0.0106834	0.00628232	4072	tags=52%, list=25%, signal=39%	593/2875/84706/1629/95/3417/4967/55526/1738/587/3421/1743/594/2805/2806/3420
hsa05170	Human immunodeficiency virus 1 infection	188	-0.374551	-1.51667	0.00194544	0.0106834	0.00628232	4112	tags=36%, list=25%, signal=27%	4792/2776/2782/2773/7133/8454/5532/1111/5879/85363/200315/4893/5291/55970/55080/3845/5603/805/915/5601/4775/51135/54331/7132/3708/5295/5894/60489/91860/801/4790/10000/581/891/2791/5530/836/140564/2770/340061/7188/1147/3710/7852/8906/8717/355/29110/2771/6890/5293/5335/3985/4776/200316/567/3984/3725/6891/3133/4615/163688/684/3106/5336/3134/2353
hsa05417	Lipid and atherosclerosis	188	-0.373491	-1.51238	0.00206779	0.0111661	0.00656614	3064	tags=39%, list=19%, signal=32%	3569/23236/5532/3305/5879/142678/4780/4893/6714/4846/7184/5291/9619/6256/6348/3845/5603/6774/805/3665/29108/958/5601/4775/929/51135/5330/7132/3708/3606/5295/4217/1535/2081/91860/801/4790/3383/10000/581/114548/5530/836/5468/5452/9451/3304/1147/8743/7412/355/29110/7187/5293/5908/9138/5335/317/2919/3725/1536/4688/4615/834/3576/163688/839/6347/2921/4067/5332/3949/2353/2920
hsa05014	Amyotrophic lateral sclerosis	342	0.286268	1.37397	0.00210999	0.0112072	0.00659031	3520	tags=32%, list=22%, signal=26%	79139/90550/65018/30849/5217/440567/23064/7277/84790/4724/29796/23279/4744/6506/25981/4741/55746/1347/5719/5714/2878/311/4539/10213/5606/23225/5608/1327/4540/5695/2890/1339/5687/5704/84134/4705/7384/4706/348995/9818/509/144983/6300/9776/27089/4714/9688/5707/84557/4747/4694/4704/539/10975/4729/5689/3799/2733/9542/4702/64837/842/126328/517/4725/6389/1349/1649/11258/637/4537/515/1537/310/5705/3309/7…
hsa01240	Biosynthesis of cofactors	130	0.362632	1.53312	0.00223572	0.0116834	0.00687037	3301	tags=30%, list=20%, signal=24%	5498/2730/790/8566/55191/441024/1355/4830/29922/4351/3242/112724/57026/221264/124454/54995/27235/6472/224/9054/8836/51805/125061/1503/2937/5372/7390/53354/79717/3145/1738/587/7360/51004/2990/9249/4833/51109/23475
hsa04310	Wnt signaling pathway	153	-0.382497	-1.51036	0.00232215	0.0119425	0.00702271	4060	tags=38%, list=25%, signal=29%	8325/8454/23236/4088/5532/5879/7475/11197/57216/144165/894/8326/5176/85407/85409/5663/59352/7472/7855/440193/5601/4775/2239/5330/2033/7482/4041/84445/5530/83439/57805/147111/6932/7091/6424/23500/11211/7480/147495/7483/8323/6259/55366/1488/4776/8324/7088/3725/23401/6477/2487/8322/6425/896/5332/8321/54361/64321
hsa04390	Hippo signaling pathway	149	-0.393027	-1.55204	0.00243771	0.0123409	0.00725699	3373	tags=33%, list=21%, signal=26%	330/84612/27113/894/8326/85407/85409/7472/5501/11186/5521/6657/7855/7046/4092/84962/1740/5519/3993/1742/7482/658/7048/83439/6932/10413/55233/2246/11211/7480/7483/8323/84552/60/656/26524/8324/5522/655/25937/5584/3689/8322/126374/896/8321/8463/3397/54361
hsa04020	Calcium signaling pathway	219	-0.360187	-1.48198	0.00252515	0.0125869	0.00740165	3686	tags=37%, list=23%, signal=29%	4843/489/3706/80310/4846/2277/113026/814/3707/2255/5257/1131/51196/805/153/775/10800/2264/185/57192/7942/4638/107/4775/5330/7424/3708/2149/100507027/2774/2903/91860/801/552/7125/5155/3274/5023/5530/340156/952/4915/115/109/487/1950/5255/491/5153/3710/7852/2252/196883/4233/146/2246/8912/5335/89832/2066/3269/624/493/2321/4776/6915/8536/5159/6546/147/4916/2905/1910/163688/80271/2324/55283/2668/5332/5…
hsa04080	Neuroactive ligand-receptor interaction	237	-0.348684	-1.44704	0.00261117	0.0128185	0.00753782	3216	tags=25%, list=20%, signal=20%	2357/1131/7068/1908/1511/153/728/2564/10800/185/5729/10161/5028/719/79627/2149/134/6751/130574/2903/4886/552/3274/140/5023/2690/2568/8698/1906/6752/146/554/10203/151/9294/727/2550/53829/89832/2563/3269/624/9934/9568/152/187/6915/2893/2894/147/3953/2905/7432/1910/1901/5443/5734/2846/286530
hsa05222	Small cell lung cancer	92	-0.430585	-1.57419	0.00274042	0.0132522	0.00779286	2332	tags=28%, list=14%, signal=24%	5295/4790/10000/581/9618/1285/836/5915/5925/7188/1147/3910/1282/4149/7187/5293/7709/317/3655/2272/1284/3912/3911/5743/1286/4616
hsa04917	Prolactin signaling pathway	63	-0.475604	-1.63818	0.00283376	0.013253	0.00779332	3785	tags=43%, list=23%, signal=33%	8792/6772/4893/6655/6776/6714/5291/894/1154/3845/5603/6774/2309/6654/5601/5295/8651/5894/4790/10000/6777/5293/2099/8835/3659/2353/9021
hsa04935	Growth hormone synthesis, secretion and action	105	-0.419036	-1.56438	0.00286329	0.013253	0.00779332	4076	tags=45%, list=25%, signal=34%	2776/2773/111/23236/4214/6772/4893/6655/6776/5291/9564/3845/5603/6774/6654/775/5601/107/5330/3708/2033/5295/8651/5894/6751/1386/10000/2690/6777/115/109/2770/1385/6752/3710/196883/90993/2771/5293/5335/8835/5332/5336/3486/3726/2353/9021
hsa04064	NF-kappa B signaling pathway	103	-0.41959	-1.56207	0.00279363	0.013253	0.00779332	2712	tags=30%, list=17%, signal=25%	8740/958/1896/23085/51588/929/51135/7132/4790/3383/6850/597/6366/7188/1147/8717/7412/7187/5335/2919/29775/4615/3576/5743/2921/4067/6351/6357/5336/4616/2920
hsa04924	Renin secretion	60	-0.480152	-1.64097	0.00292535	0.0133495	0.00785009	3004	tags=47%, list=19%, signal=38%	1908/805/153/775/185/2982/5330/3708/134/91860/801/5530/2770/1385/1906/5139/5153/3710/2771/4881/2977/1636/163688/2983/358/5332/5734/5137
hsa05310	Asthma	23	-0.611059	-1.72508	0.00312677	0.0138777	0.00816071	3168	tags=39%, list=20%, signal=32%	3119/958/2206/2205/3115/3122/3113/3109/3111
hsa01522	Endocrine resistance	90	-0.436681	-1.59535	0.00311737	0.0138777	0.00816071	3608	tags=33%, list=22%, signal=26%	4893/6655/6714/5291/3845/5603/1031/4313/6654/8202/5601/107/5295/5894/10000/581/182/115/109/5925/2852/196883/54567/5293/4851/2099/3725/4854/4855/2353
hsa04650	Natural killer cell mediated cytotoxicity	98	-0.422197	-1.55947	0.00332573	0.0145613	0.00856269	3908	tags=49%, list=24%, signal=37%	5290/8797/6452/3002/8795/7124/5534/919/9437/2215/5532/5879/7462/4277/4893/6655/2534/5291/3822/3845/6654/10870/135250/962/5295/5894/3459/117157/3383/6850/5530/7305/836/3384/8743/355/5293/5335/3683/2214/100507436/3824/3133/3689/3106/5551/22914/5336
hsa04916	Melanogenesis	88	-0.440525	-1.60642	0.00352077	0.0152097	0.008944	4076	tags=49%, list=25%, signal=37%	2776/8325/2773/111/23236/7475/4893/8326/7472/3845/805/7855/107/5330/2033/5894/7482/91860/801/83439/4254/115/109/2770/1385/6932/1906/196883/90993/2771/11211/7480/7483/8323/8324/3815/1910/163688/8322/5443/5332/8321/54361
hsa00970	Aminoacyl-tRNA biosynthesis	44	0.494577	1.74636	0.00370957	0.0156091	0.00917883	4489	tags=55%, list=28%, signal=40%	57505/3035/2193/23395/124454/7407/55278/4141/80222/833/3376/6301/1615/5188/8565/51091/123263/10056/5917/5859/51067/57176/55157/118672
hsa04611	Platelet activation	115	-0.403931	-1.53896	0.00368805	0.0156091	0.00917883	4076	tags=46%, list=25%, signal=35%	2776/2773/111/23236/2212/103910/3673/6714/4846/2534/5291/5501/10672/5603/2982/5028/4638/107/5330/3708/5295/2149/1278/5023/10000/6850/340156/5294/7408/115/109/2770/7450/3710/196883/23533/2771/5293/5908/9138/1281/1277/5742/60/54518/2977/6915/5584/5321/2983/4067/5332/5336
hsa04014	Ras signaling pathway	213	-0.358451	-1.4658	0.00388943	0.0161561	0.00950049	3608	tags=34%, list=22%, signal=27%	4893/6655/80310/2277/5899/5291/2255/55970/5322/10156/5228/9610/3845/51196/5878/805/4804/11186/6654/2264/5601/2114/7424/54331/5295/6237/5894/2903/91860/801/4790/284/5155/6789/10000/64926/2791/4915/4254/5900/1950/2549/5922/1435/1147/2252/4233/29110/2323/2246/5293/5908/5335/23179/7074/8831/2321/382/5159/55770/3815/7010/5924/1942/3481/1969/163688/2113/5321/2324/9771/5336/5320
hsa04613	Neutrophil extracellular trap formation	142	-0.385748	-1.5059	0.00409524	0.0165857	0.00975313	4135	tags=35%, list=26%, signal=26%	2215/6404/3146/3065/23236/2212/554313/5879/1991/6714/5291/8841/51311/8520/2357/5603/1511/728/3014/3017/5330/5295/1535/5894/10533/4790/10000/1182/6850/64581/7450/51564/9759/3684/3015/5293/727/5335/3683/2214/60/9734/92815/1536/4688/834/3689/5332/5336
hsa04022	cGMP-PKG signaling pathway	150	-0.370567	-1.45991	0.00407843	0.0165857	0.00975313	3139	tags=37%, list=19%, signal=30%	4209/5501/10672/4880/805/153/775/185/2982/4638/107/4775/5330/3708/5894/134/5138/91860/801/1386/140/10000/5530/340156/5294/7408/115/109/487/2770/1385/491/5139/3710/196883/90993/23533/146/2771/151/4881/624/493/1259/2977/4776/152/6546/147/10398/1910/163688/2983/482/5332
hsa03272	Virion - Hepatitis viruses	35	-0.542262	-1.69166	0.00436932	0.0174773	0.0102774	2608	tags=34%, list=16%, signal=29%	3339/9076/149461/100506658/9525/1364/3920/1803/57132/7122/5010/3949
hsa04658	Th1 and Th2 cell differentiation	83	-0.43931	-1.58402	0.00445844	0.0176163	0.0103592	3168	tags=35%, list=20%, signal=28%	3119/5603/915/5601/4775/6775/3459/4790/3566/84441/5530/6777/182/4094/1147/864/54567/2625/6778/5335/4851/3725/3115/3122/3113/3109/4854/3111/2353
hsa04928	Parathyroid hormone synthesis, secretion and action	99	-0.420076	-1.55326	0.0046627	0.0182014	0.0107032	4076	tags=40%, list=25%, signal=30%	2776/2773/111/23236/5143/5141/2768/860/6256/4209/10672/27347/9365/107/5144/5330/3708/5894/4041/1386/115/109/2770/1385/4929/3727/3710/196883/90993/632/2625/2771/9138/6446/5744/9935/4323/5332/1958/2353
hsa04520	Adherens junction	92	-0.418095	-1.52852	0.00476242	0.0183693	0.010802	2745	tags=33%, list=17%, signal=27%	87/1500/7046/2033/8976/9411/5795/7048/7082/7525/57493/83439/117178/29895/10163/6932/4233/4636/57154/7454/5908/6615/60/2241/5819/5787/10398/1003/5818/54922
hsa04070	Phosphatidylinositol signaling system	92	-0.417007	-1.52455	0.00492205	0.0187617	0.0110327	4023	tags=40%, list=25%, signal=30%	10423/23236/5289/3635/160851/3706/8867/113026/5297/3707/5291/51196/5287/805/5286/8526/56623/5330/3708/5295/91860/801/253430/9807/3710/4952/5293/5335/9677/55300/3628/163688/80271/3613/8871/5332/5336
hsa04630	JAK-STAT signaling pathway	127	-0.383561	-1.47055	0.00528701	0.0199185	0.011713	3855	tags=38%, list=24%, signal=29%	3600/3560/3597/6772/6655/6776/7066/5771/5291/894/1489/1154/6774/6654/1439/51588/85480/6775/2033/5295/8651/5894/3459/3566/5155/10000/3977/2690/6777/1950/1440/3575/6778/5293/3601/4170/1438/10379/1271/9466/5159/3587/3563/3953/8835/3570/896/9021
hsa03020	RNA polymerase	33	0.520407	1.70402	0.00536539	0.0199814	0.01175	4002	tags=52%, list=25%, signal=39%	64425/55703/5436/5433/25885/51728/5432/11128/5434/5430/81488/5439/27297/171568/10849/10621/221830
hsa04010	MAPK signaling pathway	281	-0.330184	-1.38714	0.00565045	0.0208039	0.0122336	3937	tags=37%, list=24%, signal=28%	4214/5598/5971/5532/1945/3305/1847/5879/1436/9344/2768/8649/4893/6655/80310/9693/2277/57551/1616/4215/2255/55970/9048/994/1647/10746/9064/5228/3845/5603/5494/4804/59283/6654/775/2264/7046/5601/2005/4775/929/51135/6197/7424/7132/6237/4217/7867/5894/4790/284/1386/5155/7048/6789/93589/10000/1326/2122/5530/4915/4254/836/1950/5922/3727/3304/1435/1147/2252/8717/355/4233/2323/7786/2246/781/4149/5908/891…
hsa03050	Proteasome	45	0.453704	1.61213	0.00636696	0.0231786	0.01363	4857	tags=64%, list=30%, signal=45%	5719/5714/23198/10213/5695/5687/5704/5707/5689/5705/5692/5700/5710/5682/9491/5708/5721/5713/10197/5693/5702/5688/5706/5694/51371/5690/5686/5709/9861
hsa04540	Gap junction	76	-0.436649	-1.55265	0.00677204	0.0243794	0.0143361	4076	tags=47%, list=25%, signal=36%	2776/2773/111/23236/5598/4893/6655/6714/80310/51807/10746/3845/153/6654/2982/107/5330/3708/5894/5155/7082/115/109/1950/2770/3710/196883/2771/7280/7846/2977/5159/84617/2697/2983/5332
hsa04662	B cell receptor signaling pathway	78	-0.432219	-1.53542	0.00707033	0.0251735	0.0148031	3908	tags=44%, list=24%, signal=33%	11006/5290/11024/2932/933/10859/5534/4792/5532/5879/3635/4893/6655/5291/3845/6654/4775/5295/5894/4790/10000/2213/6850/5530/8519/1147/5293/118788/10288/3725/4067/11025/5336/2353
hsa05416	Viral myocarditis	62	-0.455959	-1.56822	0.00751245	0.0264569	0.0155578	2139	tags=29%, list=13%, signal=25%	6443/3383/836/857/3683/60/3115/3122/3113/3133/3109/3689/1604/6641/3106/3111/5551/3134
hsa05143	African trypanosomiasis	31	-0.548063	-1.65519	0.00793578	0.0276472	0.0162578	4731	tags=45%, list=29%, signal=32%	7124/3553/2776/3569/23236/5330/3606/3383/3910/7412/8542/355/4615/5332
hsa00640	Propanoate metabolism	29	0.537421	1.72102	0.00824505	0.0284191	0.0167117	2608	tags=52%, list=16%, signal=43%	84532/593/18/55862/5096/51/1892/1629/4329/55902/23417/3030/35/84693/1738
hsa05142	Chagas disease	94	-0.415895	-1.52893	0.00856393	0.0292075	0.0171753	4112	tags=44%, list=25%, signal=33%	4792/2776/2773/3569/23236/713/4843/5291/714/6348/5603/5521/915/712/7046/5601/107/51135/5330/7132/5295/5519/3459/2774/4790/7048/10000/2770/1147/355/2771/5293/624/5522/1636/3725/4615/3576/6347/5332/2353
hsa04814	Motor proteins	178	0.309375	1.37185	0.00868465	0.0293107	0.017236	1108	tags=14%, list=7%, signal=13%	140465/10627/70/4624/57644/4633/7170/7139/7138/4628/4621/7135/7134/64147/4625/7137/7277/84790/343521/25981/4622/84700/3832/4634/399687
hsa05132	Salmonella infection	240	-0.342612	-1.42336	0.00920907	0.0307602	0.0180883	3438	tags=30%, list=21%, signal=24%	10787/7184/5291/51807/330/8677/5603/5878/5287/10092/10006/5286/1434/7295/29108/9367/5601/84516/929/51135/7132/3606/3800/6237/8976/112574/5894/4790/2597/10000/581/114548/83439/29895/836/5294/10095/58484/10392/6932/9842/1147/8743/653857/8717/3071/4636/5293/11035/57381/7280/60/257364/7846/382/84617/5420/3725/55770/2316/26999/4615/834/51429/10398/5788/3576/197259/113146/7100/388/2353
hsa04659	Th17 cell differentiation	96	-0.401014	-1.48153	0.0097803	0.0323349	0.0190143	4112	tags=38%, list=25%, signal=28%	4792/3569/4088/5532/3560/6772/6776/6256/3119/5603/6774/915/7046/5601/4775/3459/6095/4790/3566/7048/5530/6777/5914/1147/2625/6778/5335/9466/3725/3115/3122/3113/3109/3570/3111/2353
hsa05012	Parkinson disease	252	0.28315	1.31255	0.00988205	0.0323413	0.0190181	4564	tags=46%, list=28%, signal=34%	817/90550/57181/7345/65018/440567/7277/84790/4724/29796/2861/5567/1347/5719/5714/815/4539/4129/10213/4137/120892/1327/4540/5695/1339/5687/5704/4705/7384/816/4706/509/27089/4714/5707/4694/4704/539/10975/4729/5689/3799/4702/64837/842/126328/517/4725/6389/5566/1349/1649/4537/515/1537/5705/3309/5692/9167/506/5700/5710/54205/4713/4720/25828/7327/1345/5682/4726/4722/4695/5708/4698/516/5713/1350/7381/47…
hsa05140	Leishmaniasis	69	-0.427172	-1.48762	0.0124094	0.0402064	0.0236432	591	tags=19%, list=4%, signal=18%	3725/3115/3122/1536/3113/4688/4615/3109/3689/5743/3111/65108/2353
hsa04970	Salivary secretion	70	-0.429098	-1.49861	0.0125441	0.0402405	0.0236632	2971	tags=40%, list=18%, signal=33%	805/153/6844/2982/107/5330/3708/91860/801/6522/952/115/109/491/1471/3710/196883/146/493/6558/683/4069/2977/147/163688/2983/482/5332
hsa04625	C-type lectin receptor signaling pathway	97	-0.401739	-1.48514	0.0126986	0.0403366	0.0237197	4141	tags=43%, list=26%, signal=32%	4046/4792/3569/5971/5532/602/26253/6772/4893/6714/5291/3845/5603/805/64170/29108/5601/4775/1263/3708/5295/6237/5894/91860/801/4790/10000/114548/6850/5530/64581/1147/3710/5293/10379/4776/3725/834/163688/5743/5336/3659
hsa04024	cAMP signaling pathway	191	-0.341986	-1.38138	0.0138676	0.0432028	0.0254052	3073	tags=32%, list=19%, signal=26%	5501/10411/51196/64411/1908/805/153/5727/775/5601/107/5144/10257/2033/5295/6237/5894/2737/2149/134/6751/64208/2903/91860/801/4790/4886/10000/115/10846/109/487/2770/1385/56670/1906/491/6752/5139/196883/90993/64399/2771/5293/5908/2550/4881/7074/493/1259/9568/2893/3725/2735/2905/7432/10398/163688/5443/482/2353
hsa04360	Axon guidance	171	-0.343286	-1.36981	0.0138488	0.0432028	0.0254052	3608	tags=39%, list=22%, signal=30%	4893/6387/6714/2534/22885/5291/84612/54434/2042/9860/84448/3845/5727/57522/57689/64221/4775/7220/56963/5295/6237/5894/27289/658/6091/9037/5530/85464/2770/59277/5362/8440/29984/7852/1808/4233/23380/4636/2771/5293/5335/6259/4690/84552/9723/1948/3985/57556/1947/4776/2242/223117/3984/655/84628/1942/219699/1969/8829/10398/2050/54910/9353/54361/54437/5336
hsa04066	HIF-1 signaling pathway	99	-0.393382	-1.45455	0.0147455	0.0455004	0.0267563	3835	tags=35%, list=24%, signal=27%	405/2026/4843/3098/4846/5291/3939/6774/5230/5209/5214/2033/5295/3459/4790/284/2597/10000/8453/2027/1950/1906/226/5293/5335/2321/1978/5213/1536/7010/2034/6513/3948/3570/5336
hsa00860	Porphyrin metabolism	27	0.498533	1.55123	0.0149429	0.0455369	0.0267777	4937	tags=56%, list=31%, signal=39%	5498/1355/124454/1356/7390/3162/3145/2990/326625/2395/3163/3052/7389/211/1352
hsa04974	Protein digestion and absorption	86	-0.401507	-1.45733	0.0153751	0.0455369	0.0267777	2658	tags=29%, list=16%, signal=24%	7373/54407/4311/1278/1293/9056/1302/131873/84570/6505/1285/255631/50509/1282/5547/1281/1277/1803/10008/6546/1284/85301/482/1286/340267
hsa03015	mRNA surveillance pathway	92	0.351368	1.41814	0.0152035	0.0455369	0.0267777	4112	tags=40%, list=25%, signal=30%	5515/5526/5976/23293/10978/1478/53981/9887/80336/5523/10284/65110/79869/64895/55844/2733/5529/1479/7919/8731/124540/26019/5527/5411/5500/5525/51692/8189/23049/4116/5518/10898/28227/81608/80335/11269/22916
hsa05415	Diabetic cardiomyopathy	197	0.295869	1.33113	0.0153168	0.0455369	0.0267777	4419	tags=45%, list=27%, signal=33%	7042/817/1375/7137/2997/7043/440567/4724/29796/1376/1347/25874/5165/815/4539/1327/4540/5350/2673/1339/948/177/4705/7384/816/4706/3667/509/6300/27089/4714/4694/4704/539/10975/4729/4702/126328/5296/517/4725/6389/1349/4537/515/1537/5465/9167/506/4713/5580/5500/4720/1345/488/4726/4722/4695/4698/516/1350/7381/4723/5590/1329/7388/1351/51079/4512/6517/183/5578/4715/2936/4731/4728/7419/7386/3643/9377/134…
hsa04144	Endocytosis	245	-0.319725	-1.3292	0.0154601	0.0455369	0.0267777	5072	tags=40%, list=31%, signal=28%	8395/6643/57403/3303/3561/4218/51028/8411/2868/375/25978/408/30844/9897/377/859/84440/7189/26119/51019/387680/23111/1601/10890/147179/3577/9265/4088/58533/55048/3305/3560/8724/11021/6714/9146/28964/23527/84612/273/9101/253725/2350/23325/3579/26286/5878/64411/10092/2264/30845/10938/50807/7046/2870/10193/58513/5371/9372/3800/9744/8976/2060/8766/7048/26056/30011/10095/867/9525/3482/3304/23362/7852/1…
hsa05162	Measles	119	-0.378658	-1.44878	0.0156229	0.045602	0.026816	4203	tags=39%, list=26%, signal=29%	1021/5610/4179/4792/3569/3305/3560/6772/6776/5291/27113/894/4939/6774/915/3665/9367/5601/51135/4478/5295/4790/10000/581/2213/6777/836/9451/4938/3304/1147/103/8717/355/29110/4600/7187/5293/317/10379/4599/3725/64135/4940/4615/896/2353
hsa04392	Hippo signaling pathway - multiple species	29	-0.529476	-1.56	0.0165809	0.0467291	0.0274788	4293	tags=48%, list=27%, signal=36%	60485/9113/122786/79633/11186/84962/9770/10413/55233/26524/8642/25937/126374/8463
hsa05230	Central carbon metabolism in cancer	64	-0.437029	-1.51399	0.0165849	0.0467291	0.0274788	3608	tags=34%, list=22%, signal=27%	4893/3098/5291/5315/3939/3845/5224/3418/5214/5295/5894/9123/57103/10000/4233/5293/5213/5159/3815/4916/6513/3948
hsa05032	Morphine addiction	75	-0.405749	-1.44499	0.016586	0.0467291	0.0274788	4067	tags=40%, list=25%, signal=30%	2782/2773/111/5143/5141/3762/55970/2564/107/5144/2870/54331/134/5138/2791/2568/115/10846/109/2770/5139/5153/196883/2771/2869/2550/2563/9568/3760/5137
hsa04270	Vascular smooth muscle contraction	118	-0.376402	-1.4366	0.016171	0.0467291	0.0274788	3073	tags=36%, list=19%, signal=29%	5501/10672/4637/4880/1908/805/775/185/2982/4638/107/5330/3708/5894/91860/801/552/340156/115/109/94274/1906/3710/196883/800/146/10268/10203/9138/10266/4881/2977/147/10398/72/163688/5321/2983/59/5332/5320/4629
hsa05152	Tuberculosis	152	-0.349929	-1.38182	0.0172232	0.0481061	0.0282885	3168	tags=34%, list=20%, signal=27%	3119/5993/5603/5878/805/64170/5601/929/51135/1263/4801/7132/2033/3606/5894/3459/91860/801/4790/10000/581/2213/4360/6850/3687/5530/836/64581/1054/1385/3684/1520/8717/3920/317/2214/4261/11151/3115/3122/3587/972/3113/10312/4615/3109/3689/1051/163688/3111/843
