# Supplementary material for: RYR1-Related Myopathies Involve More than Calcium Dysregulation: Insights from Transcriptomic Profiling
Source: Biomolecules. 2025 Nov 14;15(11):1599. doi: 10.3390/biom15111599 (PMC12650710; doi:10.3390/biom15111599)
Supplement: Supplementary file 1 [file biomolecules-15-01599-s001.zip › Table_S17.xls]

## Sheet: cluster_summary
Table S17. Symptomatic MmD vs controls ORA.
ONTOLOGY	ID	Description	GeneRatio	BgRatio	RichFactor	FoldEnrichment	zScore	pvalue	p.adjust	qvalue	geneID	Count
BP	GO:0001906	cell killing	25/214	259/17175	0.0965251	7.74682	12.289	1.97955e-15	6.38406e-12	5.10933e-12	SLAMF7/LYZ/APOL1/CORO1A/CTSC/ATN1/GBP1/C3/HCST/CXCL9/GZMA/PIK3R1/FCGR1A/GBP2/B2M/CXCL10/CCL13/FCGR3A/TAP2/HLA-DRA/HLA-E/HLA-F/KLRK1/HLA-B/CCL18	25
BP	GO:0048002	antigen processing and presentation of peptide antigen	15/214	69/17175	0.217391	17.4472	15.3765	5.18075e-15	8.35396e-12	6.6859e-12	CD74/FCGR1A/B2M/TAP1/HLA-DQB1/MPEG1/TAP2/HLA-DRA/HLA-E/HLA-F/HLA-DPB1/HLA-DPA1/TAPBP/HLA-B/HLA-DMB	15
BP	GO:0019884	antigen processing and presentation of exogenous antigen	13/214	48/17175	0.270833	21.7363	16.1595	1.59006e-14	1.70932e-11	1.36801e-11	CD74/PSME1/FCGR1A/B2M/HLA-DQB1/MPEG1/TAP2/HLA-DRA/HLA-E/HLA-F/HLA-DPB1/HLA-DPA1/HLA-DMB	13
BP	GO:0002478	antigen processing and presentation of exogenous peptide antigen	12/214	39/17175	0.307692	24.6945	16.6395	2.98994e-14	2.41064e-11	1.9293e-11	CD74/FCGR1A/B2M/HLA-DQB1/MPEG1/TAP2/HLA-DRA/HLA-E/HLA-F/HLA-DPB1/HLA-DPA1/HLA-DMB	12
BP	GO:0002250	adaptive immune response	31/214	480/17175	0.0645833	5.18327	10.4414	5.08787e-14	3.05996e-11	2.44897e-11	CD74/SLAMF7/BTN3A1/TNFSF13B/CTSC/BTN3A3/IRF1/C3/JCHAIN/RSAD2/FCGR1A/B2M/TAP1/C1QB/C1QA/HLA-DQB1/C1S/BTN3A2/MPEG1/PDCD1LG2/FCGR3A/TAP2/HLA-DRA/HLA-E/HLA-F/KLRK1/HLA-DPB1/HLA-DPA1/HLA-B/HLA-DMB/IGLL5	31
BP	GO:0019882	antigen processing and presentation	17/214	114/17175	0.149123	11.9682	13.1978	5.69295e-14	3.05996e-11	2.44897e-11	CD74/PSME1/FCGR1A/B2M/TAP1/HLA-DQB1/MPEG1/PSMB8/TAP2/HLA-DRA/HLA-E/HLA-F/HLA-DPB1/HLA-DPA1/TAPBP/HLA-B/HLA-DMB	17
BP	GO:0002449	lymphocyte mediated immunity	24/214	308/17175	0.0779221	6.25379	10.4507	8.41092e-13	3.87503e-10	3.10129e-10	CD74/SLAMF7/CORO1A/CTSC/BTN3A3/C3/HCST/RSAD2/PIK3R1/FCGR1A/B2M/C1QB/C1QA/C1S/BTN3A2/CALHM6/FCGR3A/TAP2/HLA-DRA/HLA-E/HLA-F/KLRK1/HLA-B/IGLL5	24
BP	GO:0002443	leukocyte mediated immunity	25/214	407/17175	0.0614251	4.92979	9.01245	5.05897e-11	2.0394e-08	1.63218e-08	CD74/SLAMF7/CORO1A/CTSC/BTN3A3/C3/HCST/RSAD2/PIK3R1/FCGR1A/ITGB2/B2M/C1QB/C1QA/C1S/BTN3A2/CALHM6/FCGR3A/TAP2/HLA-DRA/HLA-E/HLA-F/KLRK1/HLA-B/IGLL5	25
BP	GO:0019883	antigen processing and presentation of endogenous antigen	9/214	31/17175	0.290323	23.3004	13.959	9.72358e-11	3.48428e-08	2.78856e-08	CD74/B2M/TAP1/TAP2/HLA-DRA/HLA-E/HLA-F/TAPBP/HLA-B	9
BP	GO:0002483	antigen processing and presentation of endogenous peptide antigen	8/214	24/17175	0.333333	26.7523	14.1806	3.15821e-10	1.01852e-07	8.15151e-08	B2M/TAP1/TAP2/HLA-DRA/HLA-E/HLA-F/TAPBP/HLA-B	8
BP	GO:0002474	antigen processing and presentation of peptide antigen via MHC class I	9/214	36/17175	0.25	20.0643	12.8616	4.30221e-10	1.26133e-07	1.00948e-07	FCGR1A/B2M/TAP1/MPEG1/TAP2/HLA-E/HLA-F/TAPBP/HLA-B	9
BP	GO:0002396	MHC protein complex assembly	7/214	19/17175	0.368421	29.5684	13.9949	1.87579e-09	4.65339e-07	3.72423e-07	B2M/HLA-DQB1/HLA-DRA/HLA-DPB1/HLA-DPA1/TAPBP/HLA-DMB	7
BP	GO:0002501	peptide antigen assembly with MHC protein complex	7/214	19/17175	0.368421	29.5684	13.9949	1.87579e-09	4.65339e-07	3.72423e-07	B2M/HLA-DQB1/HLA-DRA/HLA-DPB1/HLA-DPA1/TAPBP/HLA-DMB	7
BP	GO:0030239	myofibril assembly	11/214	76/17175	0.144737	11.6161	10.4185	2.44943e-09	5.64244e-07	4.51579e-07	MYH7/TNNT1/MYL2/PROX1/FLNC/PDGFRA/MYLK3/TTN/LMOD3/LMOD2/MYOZ2	11
BP	GO:0001909	leukocyte mediated cytotoxicity	14/214	143/17175	0.0979021	7.85733	9.24926	3.06775e-09	6.59566e-07	5.27868e-07	SLAMF7/CORO1A/CTSC/HCST/PIK3R1/FCGR1A/B2M/FCGR3A/TAP2/HLA-DRA/HLA-E/HLA-F/KLRK1/HLA-B	14
BP	GO:0034341	response to type II interferon	13/214	121/17175	0.107438	8.62265	9.45154	3.64147e-09	7.33984e-07	5.87427e-07	CD74/STAT1/GBP1/IRF1/PARP9/NLRC5/GBP2/PARP14/CIITA/AIF1/HLA-DPA1/MRC1/CCL5	13
BP	GO:0019885	antigen processing and presentation of endogenous peptide antigen via MHC class I	7/214	22/17175	0.318182	25.5363	12.935	6.15029e-09	1.10621e-06	8.85329e-07	B2M/TAP1/TAP2/HLA-E/HLA-F/TAPBP/HLA-B	7
BP	GO:0003012	muscle system process	23/214	437/17175	0.0526316	4.22405	7.66846	6.1742e-09	1.10621e-06	8.85329e-07	IGF1/HDAC4/LMCD1/MYH7/TNNT1/MYL2/TNNC1/CXCR4/AKAP9/KCNA5/ATP1B1/TPM3/CACNA2D1/TTN/TNNI1/MYL3/LMOD3/GDNF/LMOD2/MYOZ2/ATP2A2/STRIT1/MYH4	23
BP	GO:0002399	MHC class II protein complex assembly	6/214	14/17175	0.428571	34.3959	14.0411	9.6402e-09	1.55448e-06	1.24409e-06	B2M/HLA-DQB1/HLA-DRA/HLA-DPB1/HLA-DPA1/HLA-DMB	6
BP	GO:0002503	peptide antigen assembly with MHC class II protein complex	6/214	14/17175	0.428571	34.3959	14.0411	9.6402e-09	1.55448e-06	1.24409e-06	B2M/HLA-DQB1/HLA-DRA/HLA-DPB1/HLA-DPA1/HLA-DMB	6
BP	GO:0009615	response to virus	22/214	413/17175	0.0532688	4.27519	7.56773	1.08437e-08	1.66528e-06	1.33277e-06	RB1CC1/SAMHD1/HSPB1/STAT1/GBP1/IFIT3/CXCR4/IRF1/IFI6/RSAD2/PARP9/CXCL9/NLRC5/GBP2/DTX3L/IFI27/CXCL10/PENK/ISG15/TRAF3IP1/APOBEC3C/CCL5	22
BP	GO:0006941	striated muscle contraction	15/214	188/17175	0.0797872	6.40348	8.3678	1.3876e-08	2.0341e-06	1.62795e-06	MYH7/TNNT1/MYL2/TNNC1/CXCR4/AKAP9/KCNA5/ATP1B1/CACNA2D1/TTN/TNNI1/MYL3/LMOD3/ATP2A2/STRIT1	15
BP	GO:0002460	adaptive immune response based on somatic recombination of immune receptors built from immunoglobulin superfamily domains	19/214	322/17175	0.0590062	4.73566	7.60105	2.27305e-08	3.18721e-06	2.5508e-06	CD74/TNFSF13B/CTSC/BTN3A3/C3/RSAD2/FCGR1A/B2M/C1QB/C1QA/C1S/BTN3A2/FCGR3A/TAP2/HLA-DRA/HLA-E/HLA-F/HLA-B/IGLL5	19
BP	GO:0050671	positive regulation of lymphocyte proliferation	13/214	142/17175	0.0915493	7.34747	8.53132	2.56698e-08	3.44937e-06	2.76062e-06	IGF1/CD74/TNFSF13B/CORO1A/IGF2/PDCD1LG2/FCGR3A/AIF1/HLA-E/HLA-DPB1/HLA-DPA1/HLA-DMB/CCL5	13
BP	GO:0032946	positive regulation of mononuclear cell proliferation	13/214	145/17175	0.0896552	7.19546	8.41525	3.29965e-08	4.25654e-06	3.40662e-06	IGF1/CD74/TNFSF13B/CORO1A/IGF2/PDCD1LG2/FCGR3A/AIF1/HLA-E/HLA-DPB1/HLA-DPA1/HLA-DMB/CCL5	13
BP	GO:0071346	cellular response to type II interferon	11/214	98/17175	0.112245	9.00844	8.93042	3.77214e-08	4.67891e-06	3.74466e-06	STAT1/GBP1/IRF1/PARP9/NLRC5/GBP2/PARP14/AIF1/HLA-DPA1/MRC1/CCL5	11
BP	GO:0042102	positive regulation of T cell proliferation	11/214	101/17175	0.108911	8.74086	8.76394	5.17921e-08	6.02004e-06	4.818e-06	IGF1/TNFSF13B/CORO1A/IGF2/PDCD1LG2/AIF1/HLA-E/HLA-DPB1/HLA-DPA1/HLA-DMB/CCL5	11
BP	GO:0019886	antigen processing and presentation of exogenous peptide antigen via MHC class II	7/214	29/17175	0.241379	19.3724	11.1224	5.2267e-08	6.02004e-06	4.818e-06	CD74/B2M/HLA-DQB1/HLA-DRA/HLA-DPB1/HLA-DPA1/HLA-DMB	7
BP	GO:1903039	positive regulation of leukocyte cell-cell adhesion	17/214	277/17175	0.0613718	4.92552	7.39838	7.30197e-08	8.08082e-06	6.46729e-06	IGF1/CD74/TNFSF13B/CORO1A/ITGB2/B2M/IGF2/HLA-DQB1/PDCD1LG2/HLA-DRA/AIF1/HLA-E/KLRK1/HLA-DPB1/HLA-DPA1/HLA-DMB/CCL5	17
BP	GO:0006935	chemotaxis	22/214	461/17175	0.0477223	3.83005	6.91865	7.66626e-08	8.08082e-06	6.46729e-06	CD74/TYMP/SEMA3C/CORO1A/HSPB1/THBS4/NRP2/CXCR4/SBDS/PDGFRA/CXCL9/KIF21A/SLAMF8/ITGB2/GDNF/CXCL10/C3AR1/CCL13/AIF1/KLRK1/CCL5/CCL18	22
BP	GO:0006936	muscle contraction	19/214	348/17175	0.0545977	4.38185	7.15908	7.79422e-08	8.08082e-06	6.46729e-06	MYH7/TNNT1/MYL2/TNNC1/CXCR4/AKAP9/KCNA5/ATP1B1/TPM3/CACNA2D1/TTN/TNNI1/MYL3/LMOD3/GDNF/LMOD2/ATP2A2/STRIT1/MYH4	19
BP	GO:0002228	natural killer cell mediated immunity	10/214	83/17175	0.120482	9.66952	8.89313	8.04912e-08	8.08082e-06	6.46729e-06	SLAMF7/CORO1A/HCST/PIK3R1/CALHM6/FCGR3A/HLA-E/HLA-F/KLRK1/HLA-B	10
BP	GO:0042330	taxis	22/214	463/17175	0.0475162	3.81351	6.89352	8.26875e-08	8.08082e-06	6.46729e-06	CD74/TYMP/SEMA3C/CORO1A/HSPB1/THBS4/NRP2/CXCR4/SBDS/PDGFRA/CXCL9/KIF21A/SLAMF8/ITGB2/GDNF/CXCL10/C3AR1/CCL13/AIF1/KLRK1/CCL5/CCL18	22
BP	GO:0051607	defense response to virus	18/214	317/17175	0.0567823	4.55718	7.18041	9.67147e-08	9.17367e-06	7.34193e-06	RB1CC1/SAMHD1/STAT1/GBP1/IFIT3/IRF1/IFI6/RSAD2/PARP9/CXCL9/NLRC5/GBP2/DTX3L/IFI27/CXCL10/ISG15/TRAF3IP1/APOBEC3C	18
BP	GO:0070665	positive regulation of leukocyte proliferation	13/214	162/17175	0.0802469	6.44038	7.81471	1.22936e-07	1.12392e-05	8.99507e-06	IGF1/CD74/TNFSF13B/CORO1A/IGF2/PDCD1LG2/FCGR3A/AIF1/HLA-E/HLA-DPB1/HLA-DPA1/HLA-DMB/CCL5	13
BP	GO:0050870	positive regulation of T cell activation	16/214	254/17175	0.0629921	5.05556	7.31428	1.25461e-07	1.12392e-05	8.99507e-06	IGF1/CD74/TNFSF13B/CORO1A/B2M/IGF2/HLA-DQB1/PDCD1LG2/HLA-DRA/AIF1/HLA-E/KLRK1/HLA-DPB1/HLA-DPA1/HLA-DMB/CCL5	16
BP	GO:0002495	antigen processing and presentation of peptide antigen via MHC class II	7/214	33/17175	0.212121	17.0242	10.3495	1.37136e-07	1.1953e-05	9.56633e-06	CD74/B2M/HLA-DQB1/HLA-DRA/HLA-DPB1/HLA-DPA1/HLA-DMB	7
BP	GO:0055001	muscle cell development	14/214	194/17175	0.0721649	5.79174	7.53928	1.49968e-07	1.27275e-05	1.01862e-05	IGF1/MYH7/TNNT1/MYL2/PROX1/FLNC/PDGFRA/MYLK3/TTN/LMOD3/LMOD2/MYOZ2/ATP2A2/ALPK2	14
BP	GO:0055002	striated muscle cell development	13/214	166/17175	0.0783133	6.28519	7.68585	1.6358e-07	1.35268e-05	1.08258e-05	IGF1/MYH7/TNNT1/MYL2/PROX1/FLNC/PDGFRA/MYLK3/TTN/LMOD3/LMOD2/MYOZ2/ALPK2	13
BP	GO:0051146	striated muscle cell differentiation	17/214	295/17175	0.0576271	4.62498	7.05419	1.80392e-07	1.45441e-05	1.164e-05	IGF1/HDAC4/MYH7/TNNT1/MYL2/PROX1/FLNC/PDGFRA/CXCL9/MYLK3/TTN/LMOD3/IGF2/CXCL10/LMOD2/MYOZ2/ALPK2	17
BP	GO:0060048	cardiac muscle contraction	12/214	141/17175	0.0851064	6.83038	7.80846	2.00148e-07	1.54964e-05	1.24022e-05	MYH7/MYL2/TNNC1/CXCR4/AKAP9/KCNA5/ATP1B1/CACNA2D1/TTN/TNNI1/MYL3/ATP2A2	12
BP	GO:0045214	sarcomere organization	8/214	51/17175	0.156863	12.5893	9.31018	2.04845e-07	1.54964e-05	1.24022e-05	MYH7/TNNT1/PROX1/FLNC/MYLK3/TTN/LMOD2/MYOZ2	8
BP	GO:0002504	antigen processing and presentation of peptide or polysaccharide antigen via MHC class II	7/214	35/17175	0.2	16.0514	10.012	2.11345e-07	1.54964e-05	1.24022e-05	CD74/B2M/HLA-DQB1/HLA-DRA/HLA-DPB1/HLA-DPA1/HLA-DMB	7
BP	GO:0014733	regulation of skeletal muscle adaptation	5/214	12/17175	0.416667	33.4404	12.6269	2.11424e-07	1.54964e-05	1.24022e-05	MYH7/TNNT1/TNNC1/TNNI1/ATP2A2	5
BP	GO:0001819	positive regulation of cytokine production	22/214	492/17175	0.0447154	3.58873	6.54408	2.36384e-07	1.68586e-05	1.34924e-05	CD74/BTN3A1/HSPB1/STAT1/IRF1/C3/RSAD2/PIK3R1/LAPTM5/B2M/C3AR1/IL17D/BTN3A2/ISG15/FCGR3A/HSPA1A/AIF1/HLA-E/HLA-F/KLRK1/HLA-DPB1/HLA-DPA1	22
BP	GO:0007159	leukocyte cell-cell adhesion	20/214	413/17175	0.0484262	3.88654	6.6697	2.44944e-07	1.68586e-05	1.34924e-05	ITGAL/IGF1/CD74/TNFSF13B/CORO1A/IRF1/ITGB2/LAPTM5/B2M/IGF2/HLA-DQB1/PDCD1LG2/HLA-DRA/AIF1/HLA-E/KLRK1/HLA-DPB1/HLA-DPA1/HLA-DMB/CCL5	20
BP	GO:1903037	regulation of leukocyte cell-cell adhesion	19/214	375/17175	0.0506667	4.06636	6.74373	2.48884e-07	1.68586e-05	1.34924e-05	IGF1/CD74/TNFSF13B/CORO1A/IRF1/ITGB2/LAPTM5/B2M/IGF2/HLA-DQB1/PDCD1LG2/HLA-DRA/AIF1/HLA-E/KLRK1/HLA-DPB1/HLA-DPA1/HLA-DMB/CCL5	19
BP	GO:0030595	leukocyte chemotaxis	15/214	234/17175	0.0641026	5.14468	7.17045	2.50919e-07	1.68586e-05	1.34924e-05	CD74/CORO1A/THBS4/CXCR4/SBDS/CXCL9/SLAMF8/ITGB2/CXCL10/C3AR1/CCL13/AIF1/KLRK1/CCL5/CCL18	15
BP	GO:0050670	regulation of lymphocyte proliferation	15/214	235/17175	0.0638298	5.12279	7.14801	2.6511e-07	1.74486e-05	1.39646e-05	IGF1/CD74/TNFSF13B/CORO1A/IRF1/IKZF3/IGF2/PDCD1LG2/FCGR3A/AIF1/HLA-E/HLA-DPB1/HLA-DPA1/HLA-DMB/CCL5	15
BP	GO:0032944	regulation of mononuclear cell proliferation	15/214	240/17175	0.0625	5.01606	7.03769	3.47561e-07	2.24177e-05	1.79415e-05	IGF1/CD74/TNFSF13B/CORO1A/IRF1/IKZF3/IGF2/PDCD1LG2/FCGR3A/AIF1/HLA-E/HLA-DPB1/HLA-DPA1/HLA-DMB/CCL5	15
BP	GO:0050863	regulation of T cell activation	19/214	385/17175	0.0493506	3.96074	6.59966	3.7235e-07	2.35457e-05	1.88442e-05	IGF1/CD74/TCF7/TNFSF13B/CORO1A/IRF1/LAPTM5/B2M/IGF2/HLA-DQB1/PDCD1LG2/HLA-DRA/AIF1/HLA-E/KLRK1/HLA-DPB1/HLA-DPA1/HLA-DMB/CCL5	19
BP	GO:0043501	skeletal muscle adaptation	6/214	24/17175	0.25	20.0643	10.4978	3.89338e-07	2.41464e-05	1.9325e-05	MYH7/TNNT1/TNNC1/TNNI1/MYOZ2/ATP2A2	6
BP	GO:0060326	cell chemotaxis	17/214	317/17175	0.0536278	4.304	6.66936	4.97805e-07	3.0291e-05	2.42427e-05	CD74/CORO1A/HSPB1/THBS4/CXCR4/SBDS/PDGFRA/CXCL9/SLAMF8/ITGB2/CXCL10/C3AR1/CCL13/AIF1/KLRK1/CCL5/CCL18	17
BP	GO:0042267	natural killer cell mediated cytotoxicity	9/214	78/17175	0.115385	9.26042	8.21309	5.30052e-07	3.16559e-05	2.53351e-05	SLAMF7/CORO1A/HCST/PIK3R1/FCGR3A/HLA-E/HLA-F/KLRK1/HLA-B	9
BP	GO:0002696	positive regulation of leukocyte activation	18/214	361/17175	0.0498615	4.00173	6.47452	6.58948e-07	3.82696e-05	3.06281e-05	IGF1/CD74/TNFSF13B/CORO1A/CTSC/B2M/IGF2/HLA-DQB1/PDCD1LG2/FCGR3A/HLA-DRA/AIF1/HLA-E/KLRK1/HLA-DPB1/HLA-DPA1/HLA-DMB/CCL5	18
BP	GO:0042692	muscle cell differentiation	19/214	400/17175	0.0475	3.81221	6.39239	6.64526e-07	3.82696e-05	3.06281e-05	IGF1/HDAC4/MYH7/TNNT1/MYL2/ID2/PROX1/FLNC/PDGFRA/CXCL9/MYLK3/TTN/LMOD3/IGF2/CXCL10/LMOD2/MYOZ2/ATP2A2/ALPK2	19
BP	GO:0046651	lymphocyte proliferation	16/214	291/17175	0.0549828	4.41276	6.59525	7.84647e-07	4.43945e-05	3.55301e-05	IGF1/CD74/BTN3A1/TNFSF13B/CORO1A/IRF1/IKZF3/IGF2/PDCD1LG2/FCGR3A/AIF1/HLA-E/HLA-DPB1/HLA-DPA1/HLA-DMB/CCL5	16
BP	GO:0022409	positive regulation of cell-cell adhesion	17/214	329/17175	0.0516717	4.14702	6.4739	8.34363e-07	4.56071e-05	3.65006e-05	IGF1/CD74/TNFSF13B/CORO1A/ITGB2/B2M/IGF2/HLA-DQB1/PDCD1LG2/HLA-DRA/AIF1/HLA-E/KLRK1/HLA-DPB1/HLA-DPA1/HLA-DMB/CCL5	17
BP	GO:0051251	positive regulation of lymphocyte activation	17/214	329/17175	0.0516717	4.14702	6.4739	8.34363e-07	4.56071e-05	3.65006e-05	IGF1/CD74/TNFSF13B/CORO1A/B2M/IGF2/HLA-DQB1/PDCD1LG2/FCGR3A/HLA-DRA/AIF1/HLA-E/KLRK1/HLA-DPB1/HLA-DPA1/HLA-DMB/CCL5	17
BP	GO:0045088	regulation of innate immune response	20/214	453/17175	0.0441501	3.54336	6.1621	1.04761e-06	5.6309e-05	4.50656e-05	BIRC3/SAMHD1/SLC15A3/IRF1/RSAD2/PARP9/NLRC5/PIK3R1/SLAMF8/GBP2/USP38/PARP14/ISG15/CALHM6/HSPA1A/HLA-E/HLA-F/KLRK1/HLA-B/CCL5	20
BP	GO:0032943	mononuclear cell proliferation	16/214	299/17175	0.0535117	4.29469	6.45553	1.12216e-06	5.93275e-05	4.74814e-05	IGF1/CD74/BTN3A1/TNFSF13B/CORO1A/IRF1/IKZF3/IGF2/PDCD1LG2/FCGR3A/AIF1/HLA-E/HLA-DPB1/HLA-DPA1/HLA-DMB/CCL5	16
BP	GO:0070663	regulation of leukocyte proliferation	15/214	264/17175	0.0568182	4.56006	6.54774	1.1637e-06	6.05313e-05	4.84448e-05	IGF1/CD74/TNFSF13B/CORO1A/IRF1/IKZF3/IGF2/PDCD1LG2/FCGR3A/AIF1/HLA-E/HLA-DPB1/HLA-DPA1/HLA-DMB/CCL5	15
BP	GO:0010927	cellular component assembly involved in morphogenesis	11/214	139/17175	0.0791367	6.35127	7.11537	1.34708e-06	6.78804e-05	5.43265e-05	MYH7/TNNT1/MYL2/PROX1/FLNC/PDGFRA/MYLK3/TTN/LMOD3/LMOD2/MYOZ2	11
BP	GO:0032989	cellular anatomical entity morphogenesis	11/214	139/17175	0.0791367	6.35127	7.11537	1.34708e-06	6.78804e-05	5.43265e-05	MYH7/TNNT1/MYL2/PROX1/FLNC/PDGFRA/MYLK3/TTN/LMOD3/LMOD2/MYOZ2	11
BP	GO:0050867	positive regulation of cell activation	18/214	380/17175	0.0473684	3.80165	6.20343	1.37714e-06	6.83275e-05	5.46843e-05	IGF1/CD74/TNFSF13B/CORO1A/CTSC/B2M/IGF2/HLA-DQB1/PDCD1LG2/FCGR3A/HLA-DRA/AIF1/HLA-E/KLRK1/HLA-DPB1/HLA-DPA1/HLA-DMB/CCL5	18
BP	GO:0002428	antigen processing and presentation of peptide antigen via MHC class Ib	5/214	17/17175	0.294118	23.605	10.474	1.56996e-06	7.6691e-05	6.13778e-05	B2M/TAP2/HLA-E/HLA-F/HLA-B	5
BP	GO:0009266	response to temperature stimulus	12/214	171/17175	0.0701754	5.63207	6.83777	1.59327e-06	7.6691e-05	6.13778e-05	HSPB6/IGF1/GSK3B/COMT/HSPB1/CXCR4/DNAJA4/BAG3/ACOT11/CXCL10/UCP2/HSPA1A	12
BP	GO:0014888	striated muscle adaptation	7/214	47/17175	0.148936	11.9532	8.44603	1.74132e-06	8.25847e-05	6.60947e-05	HDAC4/MYH7/TNNT1/TNNC1/TNNI1/MYOZ2/ATP2A2	7
BP	GO:0045824	negative regulation of innate immune response	9/214	90/17175	0.1	8.0257	7.5062	1.80424e-06	8.43286e-05	6.74904e-05	SAMHD1/NLRC5/SLAMF8/USP38/PARP14/ISG15/HLA-E/HLA-F/HLA-B	9
BP	GO:0050900	leukocyte migration	18/214	395/17175	0.0455696	3.65728	6.00146	2.38303e-06	0.000108304	8.66787e-05	ITGAL/CD74/CORO1A/THBS4/CXCR4/SBDS/PLVAP/CXCL9/PIK3R1/SLAMF8/ITGB2/CXCL10/C3AR1/CCL13/AIF1/KLRK1/CCL5/CCL18	18
BP	GO:0031032	actomyosin structure organization	13/214	210/17175	0.0619048	4.96829	6.4991	2.38437e-06	0.000108304	8.66787e-05	PFN2/MYH7/TNNT1/MYL2/PROX1/FLNC/PDGFRA/MYLK3/PIK3R1/TTN/LMOD3/LMOD2/MYOZ2	13
BP	GO:0042129	regulation of T cell proliferation	12/214	178/17175	0.0674157	5.41058	6.64411	2.42759e-06	0.000108736	8.70241e-05	IGF1/TNFSF13B/CORO1A/IRF1/IGF2/PDCD1LG2/AIF1/HLA-E/HLA-DPB1/HLA-DPA1/HLA-DMB/CCL5	12
BP	GO:0042098	T cell proliferation	13/214	211/17175	0.0616114	4.94474	6.47609	2.51335e-06	0.000111035	8.88642e-05	IGF1/BTN3A1/TNFSF13B/CORO1A/IRF1/IGF2/PDCD1LG2/AIF1/HLA-E/HLA-DPB1/HLA-DPA1/HLA-DMB/CCL5	13
BP	GO:0055003	cardiac myofibril assembly	5/214	19/17175	0.263158	21.1203	9.85642	2.89078e-06	0.000125983	0.000100828	MYL2/PROX1/PDGFRA/MYLK3/TTN	5
BP	GO:0014706	striated muscle tissue development	18/214	403/17175	0.044665	3.58468	5.89772	3.15691e-06	0.000135747	0.000108642	IGF1/SEMA3C/MYH7/MYL2/TNNC1/ID2/PROX1/PDGFRA/MYLK3/TTN/TNNI1/MYL3/LMOD3/IGF2/FOS/MYOZ2/SVIL/ALPK2	18
BP	GO:0002832	negative regulation of response to biotic stimulus	10/214	123/17175	0.0813008	6.52496	6.90734	3.22076e-06	0.000136671	0.000109381	SAMHD1/NLRC5/SLAMF8/USP38/PARP14/ISG15/TRAF3IP1/HLA-E/HLA-F/HLA-B	10
BP	GO:0022407	regulation of cell-cell adhesion	20/214	492/17175	0.0406504	3.26248	5.71936	3.68981e-06	0.000154541	0.000123683	IGF1/CD74/TNFSF13B/CORO1A/MDGA1/IRF1/ITGB2/LAPTM5/B2M/IGF2/HLA-DQB1/PDCD1LG2/HLA-DRA/AIF1/HLA-E/KLRK1/HLA-DPB1/HLA-DPA1/HLA-DMB/CCL5	20
BP	GO:0002705	positive regulation of leukocyte mediated immunity	11/214	155/17175	0.0709677	5.69566	6.59629	3.91834e-06	0.000162008	0.000129659	C3/RSAD2/FCGR1A/ITGB2/B2M/TAP2/HLA-DRA/HLA-E/HLA-F/KLRK1/HLA-B	11
BP	GO:0070661	leukocyte proliferation	16/214	334/17175	0.0479042	3.84465	5.89705	4.69619e-06	0.000191712	0.000153432	IGF1/CD74/BTN3A1/TNFSF13B/CORO1A/IRF1/IKZF3/IGF2/PDCD1LG2/FCGR3A/AIF1/HLA-E/HLA-DPB1/HLA-DPA1/HLA-DMB/CCL5	16
BP	GO:0002824	positive regulation of adaptive immune response based on somatic recombination of immune receptors built from immunoglobulin superfamily domains	10/214	130/17175	0.0769231	6.17362	6.65096	5.30286e-06	0.000213772	0.000171087	TNFSF13B/C3/RSAD2/FCGR1A/B2M/TAP2/HLA-DRA/HLA-E/HLA-F/HLA-B	10
BP	GO:0043502	regulation of muscle adaptation	8/214	78/17175	0.102564	8.23149	7.19005	5.65488e-06	0.000225148	0.000180192	IGF1/HDAC4/LMCD1/MYH7/TNNT1/TNNC1/TNNI1/ATP2A2	8
BP	GO:0043500	muscle adaptation	9/214	104/17175	0.0865385	6.94532	6.83092	6.03876e-06	0.0002375	0.000190077	IGF1/HDAC4/LMCD1/MYH7/TNNT1/TNNC1/TNNI1/MYOZ2/ATP2A2	9
BP	GO:0060537	muscle tissue development	18/214	424/17175	0.0424528	3.40714	5.63742	6.38069e-06	0.000246716	0.000197453	IGF1/SEMA3C/MYH7/MYL2/TNNC1/ID2/PROX1/PDGFRA/MYLK3/TTN/TNNI1/MYL3/LMOD3/IGF2/FOS/MYOZ2/SVIL/ALPK2	18
BP	GO:0002699	positive regulation of immune effector process	14/214	266/17175	0.0526316	4.22405	5.95252	6.46857e-06	0.000246716	0.000197453	CD74/C3/RSAD2/FCGR1A/ITGB2/LAPTM5/B2M/TAP2/HLA-DRA/HLA-E/HLA-F/KLRK1/HLA-B/HLA-DMB	14
BP	GO:0002708	positive regulation of lymphocyte mediated immunity	10/214	133/17175	0.075188	6.03436	6.54677	6.50259e-06	0.000246716	0.000197453	C3/RSAD2/FCGR1A/B2M/TAP2/HLA-DRA/HLA-E/HLA-F/KLRK1/HLA-B	10
BP	GO:0090257	regulation of muscle system process	13/214	231/17175	0.0562771	4.51663	6.04424	6.78018e-06	0.000254257	0.000203488	IGF1/HDAC4/LMCD1/MYH7/TNNT1/MYL2/TNNC1/AKAP9/ATP1B1/TNNI1/MYL3/ATP2A2/STRIT1	13
BP	GO:0002456	T cell mediated immunity	10/214	134/17175	0.0746269	5.98933	6.51274	6.95152e-06	0.000257686	0.000206233	CTSC/BTN3A3/RSAD2/B2M/BTN3A2/TAP2/HLA-DRA/HLA-E/HLA-F/HLA-B	10
BP	GO:0001913	T cell mediated cytotoxicity	7/214	58/17175	0.12069	9.68619	7.44297	7.41314e-06	0.000271675	0.000217429	CTSC/B2M/TAP2/HLA-DRA/HLA-E/HLA-F/HLA-B	7
BP	GO:0001959	regulation of cytokine-mediated signaling pathway	11/214	166/17175	0.0662651	5.31824	6.27969	7.57718e-06	0.000274566	0.000219743	CD74/SAMHD1/CXCR4/PARP9/NLRC5/CCDC3/LAPTM5/PARP14/ISG15/HSPA1A/CCL5	11
BP	GO:0002821	positive regulation of adaptive immune response	10/214	136/17175	0.0735294	5.90125	6.44572	7.93037e-06	0.000284172	0.00022743	TNFSF13B/C3/RSAD2/FCGR1A/B2M/TAP2/HLA-DRA/HLA-E/HLA-F/HLA-B	10
BP	GO:0055008	cardiac muscle tissue morphogenesis	7/214	59/17175	0.118644	9.52202	7.36519	8.3229e-06	0.00029496	0.000236064	MYH7/MYL2/TNNC1/PROX1/TTN/TNNI1/MYL3	7
BP	GO:0001961	positive regulation of cytokine-mediated signaling pathway	7/214	60/17175	0.116667	9.36332	7.28925	9.3234e-06	0.000326046	0.000260943	CD74/CXCR4/PARP9/NLRC5/LAPTM5/PARP14/HSPA1A	7
BP	GO:0001916	positive regulation of T cell mediated cytotoxicity	6/214	40/17175	0.15	12.0386	7.85085	9.40225e-06	0.000326046	0.000260943	B2M/TAP2/HLA-DRA/HLA-E/HLA-F/HLA-B	6
BP	GO:0140888	interferon-mediated signaling pathway	9/214	110/17175	0.0818182	6.56648	6.57871	9.56911e-06	0.000328302	0.000262749	HDAC4/SAMHD1/STAT1/IRF1/PARP9/NLRC5/IFI27/PARP14/ISG15	9
BP	GO:0002475	antigen processing and presentation via MHC class Ib	5/214	24/17175	0.208333	16.7202	8.65638	1.00436e-05	0.000340953	0.000272874	B2M/TAP2/HLA-E/HLA-F/HLA-B	5
BP	GO:0050920	regulation of chemotaxis	12/214	207/17175	0.057971	4.65258	5.93863	1.14353e-05	0.000384154	0.000307448	CD74/HSPB1/THBS4/CXCR4/PDGFRA/KIF21A/SLAMF8/CXCL10/C3AR1/AIF1/KLRK1/CCL5	12
BP	GO:0003229	ventricular cardiac muscle tissue development	7/214	63/17175	0.111111	8.91745	7.07167	1.2941e-05	0.000430256	0.000344345	MYH7/MYL2/TNNC1/ID2/PROX1/TNNI1/MYL3	7
BP	GO:0060759	regulation of response to cytokine stimulus	11/214	177/17175	0.0621469	4.98772	5.99004	1.39175e-05	0.000457999	0.000366548	CD74/SAMHD1/CXCR4/PARP9/NLRC5/CCDC3/LAPTM5/PARP14/ISG15/HSPA1A/CCL5	11
BP	GO:0042026	protein refolding	5/214	26/17175	0.192308	15.434	8.27317	1.52314e-05	0.000496175	0.000397102	HSPB6/HSPB1/DNAJA4/B2M/HSPA1A	5
BP	GO:0060333	type II interferon-mediated signaling pathway	5/214	27/17175	0.185185	14.8624	8.09712	1.85045e-05	0.00059677	0.000477611	STAT1/IRF1/PARP9/NLRC5/PARP14	5
BP	GO:0060760	positive regulation of response to cytokine stimulus	7/214	67/17175	0.104478	8.38506	6.80313	1.95023e-05	0.000622722	0.000498381	CD74/CXCR4/PARP9/NLRC5/LAPTM5/PARP14/HSPA1A	7
BP	GO:0097530	granulocyte migration	10/214	152/17175	0.0657895	5.28007	5.95348	2.10467e-05	0.000665447	0.000532575	CD74/THBS4/CXCL9/SLAMF8/ITGB2/CXCL10/C3AR1/CCL13/CCL5/CCL18	10
BP	GO:0001912	positive regulation of leukocyte mediated cytotoxicity	7/214	69/17175	0.101449	8.14202	6.6771	2.36909e-05	0.000741779	0.000593665	B2M/TAP2/HLA-DRA/HLA-E/HLA-F/KLRK1/HLA-B	7
BP	GO:0055010	ventricular cardiac muscle tissue morphogenesis	6/214	47/17175	0.12766	10.2456	7.12929	2.44605e-05	0.00075851	0.000607055	MYH7/MYL2/TNNC1/PROX1/TNNI1/MYL3	6
BP	GO:0006959	humoral immune response	14/214	300/17175	0.0466667	3.74533	5.38827	2.50207e-05	0.000768493	0.000615045	LYZ/C3/JCHAIN/CXCL9/B2M/CXCL10/C1QB/C1QA/HLA-DQB1/CCL13/C1S/HLA-E/CCL5/CCL18	14
BP	GO:0003208	cardiac ventricle morphogenesis	7/214	70/17175	0.1	8.0257	6.61598	2.60478e-05	0.000785084	0.000628324	SEMA3C/MYH7/MYL2/TNNC1/PROX1/TNNI1/MYL3	7
BP	GO:0060415	muscle tissue morphogenesis	7/214	70/17175	0.1	8.0257	6.61598	2.60478e-05	0.000785084	0.000628324	MYH7/MYL2/TNNC1/PROX1/TTN/TNNI1/MYL3	7
BP	GO:0006942	regulation of striated muscle contraction	8/214	96/17175	0.0833333	6.68808	6.27751	2.64041e-05	0.000788456	0.000631022	MYH7/MYL2/AKAP9/ATP1B1/TNNI1/MYL3/ATP2A2/STRIT1	8
BP	GO:0071621	granulocyte chemotaxis	9/214	125/17175	0.072	5.7785	6.02285	2.68278e-05	0.000793759	0.000635266	CD74/THBS4/CXCL9/ITGB2/CXCL10/C3AR1/CCL13/CCL5/CCL18	9
BP	GO:0048525	negative regulation of viral process	8/214	97/17175	0.0824742	6.61913	6.23381	2.84731e-05	0.000834511	0.000667881	CD74/STAT1/PROX1/RSAD2/CIITA/ISG15/APOBEC3C/CCL5	8
BP	GO:0002524	hypersensitivity	4/214	15/17175	0.266667	21.4019	8.8792	2.87227e-05	0.000834511	0.000667881	C3/FCGR1A/FCGR3A/HLA-E	4
BP	GO:0031640	killing of cells of another organism	9/214	127/17175	0.0708661	5.6875	5.95558	3.04356e-05	0.000867186	0.000694032	LYZ/APOL1/GBP1/CXCL9/GZMA/GBP2/CXCL10/CCL13/CCL18	9
BP	GO:0141061	disruption of cell in another organism	9/214	127/17175	0.0708661	5.6875	5.95558	3.04356e-05	0.000867186	0.000694032	LYZ/APOL1/GBP1/CXCL9/GZMA/GBP2/CXCL10/CCL13/CCL18	9
BP	GO:0016032	viral process	17/214	432/17175	0.0393519	3.15826	5.10324	3.0654e-05	0.000867186	0.000694032	CD74/NUCKS1/GSK3B/STAT1/PROX1/CXCR4/RSAD2/PARP9/IFI27/SLC20A2/INSR/CIITA/ISG15/HSPA1A/APOBEC3C/MRC1/CCL5	17
BP	GO:0002706	regulation of lymphocyte mediated immunity	11/214	195/17175	0.0564103	4.52732	5.56429	3.42371e-05	0.000953706	0.000763276	C3/RSAD2/FCGR1A/B2M/CALHM6/TAP2/HLA-DRA/HLA-E/HLA-F/KLRK1/HLA-B	11
BP	GO:0002711	positive regulation of T cell mediated immunity	7/214	73/17175	0.0958904	7.69588	6.43965	3.43039e-05	0.000953706	0.000763276	RSAD2/B2M/TAP2/HLA-DRA/HLA-E/HLA-F/HLA-B	7
BP	GO:0001914	regulation of T cell mediated cytotoxicity	6/214	50/17175	0.12	9.63084	6.86499	3.50916e-05	0.00096727	0.000774131	B2M/TAP2/HLA-DRA/HLA-E/HLA-F/HLA-B	6
BP	GO:0048738	cardiac muscle tissue development	12/214	232/17175	0.0517241	4.15122	5.42807	3.54732e-05	0.0009695	0.000775917	IGF1/MYH7/MYL2/TNNC1/ID2/PROX1/PDGFRA/MYLK3/TTN/TNNI1/MYL3/ALPK2	12
BP	GO:0141060	disruption of anatomical structure in another organism	9/214	130/17175	0.0692308	5.55625	5.85731	3.66142e-05	0.000992277	0.000794145	LYZ/APOL1/GBP1/CXCL9/GZMA/GBP2/CXCL10/CCL13/CCL18	9
BP	GO:0002476	antigen processing and presentation of endogenous peptide antigen via MHC class Ib	4/214	16/17175	0.25	20.0643	8.56941	3.79237e-05	0.00100871	0.000807295	TAP2/HLA-E/HLA-F/HLA-B	4
BP	GO:0002484	antigen processing and presentation of endogenous peptide antigen via MHC class I via ER pathway	4/214	16/17175	0.25	20.0643	8.56941	3.79237e-05	0.00100871	0.000807295	TAP2/HLA-E/HLA-F/HLA-B	4
BP	GO:0009408	response to heat	8/214	101/17175	0.0792079	6.35699	6.065	3.81588e-05	0.00100871	0.000807295	HSPB6/IGF1/GSK3B/HSPB1/DNAJA4/BAG3/CXCL10/HSPA1A	8
BP	GO:0097529	myeloid leukocyte migration	12/214	235/17175	0.0510638	4.09823	5.37165	4.021e-05	0.00105429	0.000843774	CD74/THBS4/CXCL9/PIK3R1/SLAMF8/ITGB2/CXCL10/C3AR1/CCL13/AIF1/CCL5/CCL18	12
BP	GO:0045785	positive regulation of cell adhesion	18/214	488/17175	0.0368852	2.9603	4.93469	4.17299e-05	0.00108531	0.000868605	IGF1/CD74/GSK3B/TNFSF13B/CORO1A/ITGB2/B2M/IGF2/HLA-DQB1/PDCD1LG2/HLA-DRA/AIF1/HLA-E/KLRK1/HLA-DPB1/HLA-DPA1/HLA-DMB/CCL5	18
BP	GO:0006937	regulation of muscle contraction	10/214	165/17175	0.0606061	4.86406	5.6021	4.25866e-05	0.00109874	0.000879347	MYH7/TNNT1/MYL2/TNNC1/AKAP9/ATP1B1/TNNI1/MYL3/ATP2A2/STRIT1	10
BP	GO:0031343	positive regulation of cell killing	7/214	76/17175	0.0921053	7.39209	6.27309	4.45983e-05	0.00114151	0.000913577	B2M/TAP2/HLA-DRA/HLA-E/HLA-F/KLRK1/HLA-B	7
BP	GO:0002697	regulation of immune effector process	16/214	403/17175	0.0397022	3.18638	4.98888	4.74469e-05	0.00120485	0.000964276	CD74/C3/RSAD2/FCGR1A/SLAMF8/ITGB2/LAPTM5/B2M/CALHM6/TAP2/HLA-DRA/HLA-E/HLA-F/KLRK1/HLA-B/HLA-DMB	16
BP	GO:0019058	viral life cycle	14/214	320/17175	0.04375	3.51124	5.0935	5.06261e-05	0.00127554	0.00102085	CD74/NUCKS1/PROX1/CXCR4/RSAD2/IFI27/SLC20A2/INSR/CIITA/ISG15/HSPA1A/APOBEC3C/MRC1/CCL5	14
BP	GO:0016064	immunoglobulin mediated immune response	9/214	136/17175	0.0661765	5.31113	5.66963	5.21965e-05	0.00129846	0.00103919	CD74/C3/FCGR1A/C1QB/C1QA/C1S/FCGR3A/HLA-E/IGLL5	9
BP	GO:0007517	muscle organ development	15/214	363/17175	0.0413223	3.31641	5.01043	5.23409e-05	0.00129846	0.00103919	IGF1/MYH7/MYL2/TNNC1/PROX1/TTN/TNNI1/MYL3/LMOD3/IGF2/CXCL10/FOS/MYOZ2/SVIL/DPF3	15
BP	GO:0048644	muscle organ morphogenesis	7/214	78/17175	0.0897436	7.20255	6.16701	5.27739e-05	0.0012992	0.00103979	MYH7/MYL2/TNNC1/PROX1/TTN/TNNI1/MYL3	7
BP	GO:0060047	heart contraction	12/214	242/17175	0.0495868	3.97969	5.24358	5.34476e-05	0.00130582	0.00104508	MYH7/MYL2/TNNC1/CXCR4/AKAP9/KCNA5/ATP1B1/CACNA2D1/TTN/TNNI1/MYL3/ATP2A2	12
BP	GO:0055013	cardiac muscle cell development	7/214	79/17175	0.0886076	7.11138	6.11537	5.72994e-05	0.0013894	0.00111198	IGF1/MYL2/PROX1/PDGFRA/MYLK3/TTN/ALPK2	7
BP	GO:0019724	B cell mediated immunity	9/214	139/17175	0.0647482	5.1965	5.57991	6.18817e-05	0.00148932	0.00119194	CD74/C3/FCGR1A/C1QB/C1QA/C1S/FCGR3A/HLA-E/IGLL5	9
BP	GO:0071356	cellular response to tumor necrosis factor	11/214	209/17175	0.0526316	4.22405	5.26748	6.433e-05	0.00153677	0.00122992	BIRC3/TNFSF13B/STAT1/GBP1/PLVAP/CCDC3/LAPTM5/GBP2/FOS/HSPA1A/CCL5	11
BP	GO:0003015	heart process	12/214	251/17175	0.0478088	3.83699	5.08581	7.58873e-05	0.00179953	0.00144021	MYH7/MYL2/TNNC1/CXCR4/AKAP9/KCNA5/ATP1B1/CACNA2D1/TTN/TNNI1/MYL3/ATP2A2	12
BP	GO:0050921	positive regulation of chemotaxis	9/214	144/17175	0.0625	5.01606	5.43599	8.138e-05	0.0019157	0.00153318	CD74/HSPB1/THBS4/CXCR4/PDGFRA/CXCL10/C3AR1/AIF1/CCL5	9
BP	GO:0002703	regulation of leukocyte mediated immunity	12/214	255/17175	0.0470588	3.7768	5.01801	8.82177e-05	0.00206161	0.00164996	C3/RSAD2/FCGR1A/ITGB2/B2M/CALHM6/TAP2/HLA-DRA/HLA-E/HLA-F/KLRK1/HLA-B	12
BP	GO:0055006	cardiac cell development	7/214	85/17175	0.0823529	6.6094	5.82334	9.16083e-05	0.00212544	0.00170105	IGF1/MYL2/PROX1/PDGFRA/MYLK3/TTN/ALPK2	7
BP	GO:0002819	regulation of adaptive immune response	11/214	218/17175	0.0504587	4.04967	5.09006	9.38475e-05	0.00216184	0.00173018	TNFSF13B/IRF1/C3/RSAD2/FCGR1A/B2M/TAP2/HLA-DRA/HLA-E/HLA-F/HLA-B	11
BP	GO:0043254	regulation of protein-containing complex assembly	16/214	428/17175	0.0373832	3.00026	4.70714	9.62479e-05	0.00220141	0.00176185	FKBP4/PFN2/GSK3B/CORO1A/COTL1/AKAP9/LCP1/KIF21A/WARS1/GBP2/LMOD3/LMOD2/ISG15/SVIL/TRAF3IP1/HSPA1A	16
BP	GO:0035051	cardiocyte differentiation	9/214	149/17175	0.0604027	4.84774	5.29858	0.000105801	0.00240288	0.00192309	IGF1/SEMA3C/MYL2/PROX1/PDGFRA/MYLK3/TTN/ALPK2/SOX18	9
BP	GO:0070269	pyroptotic inflammatory response	5/214	39/17175	0.128205	10.2894	6.52349	0.000116874	0.00262379	0.00209988	GBP1/GZMA/GSDMC/GBP2/IFI27	5
BP	GO:0002687	positive regulation of leukocyte migration	9/214	151/17175	0.0596026	4.78353	5.24532	0.000117155	0.00262379	0.00209988	CD74/CORO1A/THBS4/PLVAP/PIK3R1/CXCL10/C3AR1/AIF1/CCL5	9
BP	GO:0002888	positive regulation of myeloid leukocyte mediated immunity	4/214	21/17175	0.190476	15.287	7.35845	0.000118759	0.00264135	0.00211395	C3/FCGR1A/ITGB2/HLA-E	4
BP	GO:0003007	heart morphogenesis	12/214	265/17175	0.045283	3.63428	4.85434	0.000126842	0.00280182	0.00224237	SEMA3C/MYH7/MYL2/TNNC1/PROX1/NRP2/TTN/TNNI1/MYL3/INSR/ALPK2/SOX18	12
BP	GO:0002757	immune response-activating signaling pathway	17/214	486/17175	0.0349794	2.80734	4.54005	0.000130275	0.00285807	0.00228739	BIRC3/BTN3A1/SLC15A3/BTN3A3/GBP1/IRF1/C3/RSAD2/PIK3R1/LAPTM5/GBP2/C3AR1/HLA-DQB1/BTN3A2/HSPA1A/KLRK1/HLA-DPB1	17
BP	GO:0032609	type II interferon production	8/214	121/17175	0.0661157	5.30625	5.33944	0.000137387	0.00297364	0.00237988	BTN3A1/LAPTM5/BTN3A2/ISG15/PDCD1LG2/KLRK1/HLA-DPB1/HLA-DPA1	8
BP	GO:0032649	regulation of type II interferon production	8/214	121/17175	0.0661157	5.30625	5.33944	0.000137387	0.00297364	0.00237988	BTN3A1/LAPTM5/BTN3A2/ISG15/PDCD1LG2/KLRK1/HLA-DPB1/HLA-DPA1	8
BP	GO:0010324	membrane invagination	6/214	64/17175	0.09375	7.52409	5.8734	0.000143247	0.00307982	0.00246486	SH3BP1/C3/FNBP1L/FCGR1A/ITGB2/AIF1	6
BP	GO:0002685	regulation of leukocyte migration	11/214	229/17175	0.0480349	3.85514	4.88572	0.000145003	0.0030866	0.00247029	CD74/CORO1A/THBS4/PLVAP/PIK3R1/SLAMF8/CXCL10/C3AR1/AIF1/KLRK1/CCL5	11
BP	GO:0002688	regulation of leukocyte chemotaxis	8/214	122/17175	0.0655738	5.26275	5.30746	0.000145477	0.0030866	0.00247029	CD74/THBS4/SLAMF8/CXCL10/C3AR1/AIF1/KLRK1/CCL5	8
BP	GO:0034612	response to tumor necrosis factor	11/214	230/17175	0.0478261	3.83838	4.86777	0.000150649	0.00317544	0.00254139	BIRC3/TNFSF13B/STAT1/GBP1/PLVAP/CCDC3/LAPTM5/GBP2/FOS/HSPA1A/CCL5	11
BP	GO:0019722	calcium-mediated signaling	11/214	232/17175	0.0474138	3.80529	4.83218	0.000162504	0.00340309	0.00272358	IGF1/LMCD1/GSK3B/GBP1/CXCR4/PDGFRA/ATP1B1/C3AR1/MYOZ2/ATP2A2/FCGR3A	11
BP	GO:0003206	cardiac chamber morphogenesis	8/214	127/17175	0.0629921	5.05556	5.15268	0.000192051	0.00399591	0.00319803	SEMA3C/MYH7/MYL2/TNNC1/PROX1/NRP2/TNNI1/MYL3	8
BP	GO:0001910	regulation of leukocyte mediated cytotoxicity	7/214	96/17175	0.0729167	5.85207	5.35487	0.000197112	0.00407491	0.00326126	B2M/TAP2/HLA-DRA/HLA-E/HLA-F/KLRK1/HLA-B	7
BP	GO:0002370	natural killer cell cytokine production	3/214	10/17175	0.3	24.0771	8.19929	0.000214585	0.00432523	0.00346159	CALHM6/HLA-E/HLA-F	3
BP	GO:0002727	regulation of natural killer cell cytokine production	3/214	10/17175	0.3	24.0771	8.19929	0.000214585	0.00432523	0.00346159	CALHM6/HLA-E/HLA-F	3
BP	GO:0002883	regulation of hypersensitivity	3/214	10/17175	0.3	24.0771	8.19929	0.000214585	0.00432523	0.00346159	C3/FCGR1A/HLA-E	3
BP	GO:0014866	skeletal myofibril assembly	3/214	10/17175	0.3	24.0771	8.19929	0.000214585	0.00432523	0.00346159	PROX1/TTN/LMOD3	3
BP	GO:0002822	regulation of adaptive immune response based on somatic recombination of immune receptors built from immunoglobulin superfamily domains	10/214	203/17175	0.0492611	3.95355	4.75491	0.000237006	0.00474748	0.00379954	TNFSF13B/C3/RSAD2/FCGR1A/B2M/TAP2/HLA-DRA/HLA-E/HLA-F/HLA-B	10
BP	GO:0002438	acute inflammatory response to antigenic stimulus	4/214	25/17175	0.16	12.8411	6.65499	0.000241396	0.00480556	0.00384602	C3/FCGR1A/FCGR3A/HLA-E	4
BP	GO:0002768	immune response-regulating cell surface receptor signaling pathway	13/214	330/17175	0.0393939	3.16164	4.45371	0.000264338	0.00522999	0.0041857	BTN3A1/BTN3A3/GBP1/C3/PIK3R1/FCGR1A/LAPTM5/C3AR1/HLA-DQB1/BTN3A2/FCGR3A/KLRK1/HLA-DPB1	13
BP	GO:0032271	regulation of protein polymerization	10/214	206/17175	0.0485437	3.89597	4.69696	0.000266635	0.00524329	0.00419634	FKBP4/PFN2/CORO1A/COTL1/AKAP9/KIF21A/LMOD3/LMOD2/SVIL/HSPA1A	10
BP	GO:0002026	regulation of the force of heart contraction	4/214	26/17175	0.153846	12.3472	6.5039	0.000282516	0.00552191	0.00441933	MYH7/MYL2/MYL3/ATP2A2	4
BP	GO:0050792	regulation of viral process	9/214	170/17175	0.0529412	4.2489	4.78178	0.000285653	0.00553487	0.0044297	CD74/STAT1/PROX1/CXCR4/RSAD2/CIITA/ISG15/APOBEC3C/CCL5	9
BP	GO:0003009	skeletal muscle contraction	5/214	47/17175	0.106383	8.53798	5.81256	0.000287214	0.00553487	0.0044297	MYH7/TNNT1/TNNC1/TNNI1/STRIT1	5
BP	GO:1903706	regulation of hemopoiesis	15/214	424/17175	0.0353774	2.83928	4.30752	0.000288328	0.00553487	0.0044297	CD74/TCF7/STAT1/ID2/IRF1/PIK3R1/SLAMF8/IKZF3/B2M/FOS/IL17D/ISG15/HLA-DRA/HSPA1A/HLA-B	15
BP	GO:0003337	mesenchymal to epithelial transition involved in metanephros morphogenesis	3/214	11/17175	0.272727	21.8883	7.78407	0.000292346	0.00557879	0.00446486	STAT1/GDNF/SIX2	3
BP	GO:0030048	actin filament-based movement	8/214	136/17175	0.0588235	4.721	4.89355	0.000306542	0.00581528	0.00465412	MYH7/TNNC1/AKAP9/KCNA5/FNBP1L/CACNA2D1/ATP2A2/MYH4	8
BP	GO:0006911	phagocytosis, engulfment	5/214	48/17175	0.104167	8.36011	5.73563	0.000317394	0.00598593	0.0047907	SH3BP1/C3/FCGR1A/ITGB2/AIF1	5
BP	GO:0002526	acute inflammatory response	7/214	104/17175	0.0673077	5.40191	5.05761	0.000323073	0.00605763	0.00484808	C3/APOL2/MYLK3/FCGR1A/CD163/FCGR3A/HLA-E	7
BP	GO:0032970	regulation of actin filament-based process	14/214	384/17175	0.0364583	2.92604	4.28755	0.000339604	0.00633077	0.00506668	PFN2/SH3BP1/CORO1A/COTL1/TNNC1/PROX1/AKAP9/PDGFRA/MYLK3/PIK3R1/LMOD3/LMOD2/ATP2A2/SVIL	14
BP	GO:0002709	regulation of T cell mediated immunity	7/214	106/17175	0.0660377	5.29999	4.98808	0.000362949	0.00668862	0.00535308	RSAD2/B2M/TAP2/HLA-DRA/HLA-E/HLA-F/HLA-B	7
BP	GO:1990266	neutrophil migration	7/214	106/17175	0.0660377	5.29999	4.98808	0.000362949	0.00668862	0.00535308	CD74/THBS4/CXCL9/SLAMF8/ITGB2/CXCL10/C3AR1	7
BP	GO:0032729	positive regulation of type II interferon production	6/214	76/17175	0.0789474	6.33608	5.23674	0.000369061	0.00676262	0.0054123	BTN3A1/BTN3A2/ISG15/KLRK1/HLA-DPB1/HLA-DPA1	6
BP	GO:1902903	regulation of supramolecular fiber organization	14/214	388/17175	0.0360825	2.89587	4.24282	0.000376828	0.00677679	0.00542365	FKBP4/PFN2/SH3BP1/CORO1A/COTL1/PROX1/AKAP9/KIF21A/MYLK3/PIK3R1/LMOD3/LMOD2/SVIL/HSPA1A	14
BP	GO:0009144	purine nucleoside triphosphate metabolic process	11/214	256/17175	0.0429688	3.44854	4.43361	0.000378898	0.00677679	0.00542365	IGF1/HDAC4/MYH7/SAMHD1/NDUFB3/ATP1B1/INSR/UCP2/ND5/HSPA1A/MYH4	11
BP	GO:0031348	negative regulation of defense response	11/214	256/17175	0.0429688	3.44854	4.43361	0.000378898	0.00677679	0.00542365	IGF1/SAMHD1/NLRC5/SLAMF8/USP38/PARP14/ISG15/TRAF3IP1/HLA-E/HLA-F/HLA-B	11
BP	GO:0150146	cell junction disassembly	4/214	28/17175	0.142857	11.4653	6.2252	0.000379453	0.00677679	0.00542365	C3/PIK3R1/C1QB/C1QA	4
BP	GO:0019730	antimicrobial humoral response	9/214	177/17175	0.0508475	4.08086	4.62783	0.000384482	0.00677679	0.00542365	LYZ/JCHAIN/CXCL9/B2M/CXCL10/CCL13/HLA-E/CCL5/CCL18	9
BP	GO:0043320	natural killer cell degranulation	3/214	12/17175	0.25	20.0643	7.42046	0.000386219	0.00677679	0.00542365	CORO1A/FCGR3A/HLA-F	3
BP	GO:0032102	negative regulation of response to external stimulus	14/214	389/17175	0.0359897	2.88843	4.23173	0.000386662	0.00677679	0.00542365	IGF1/SAMHD1/PDGFRA/NLRC5/SLAMF8/USP38/PARP14/ISG15/TRAF3IP1/AIF1/HLA-E/HLA-F/KLRK1/HLA-B	14
BP	GO:0006163	purine nucleotide metabolic process	15/214	436/17175	0.0344037	2.76114	4.18397	0.000387117	0.00677679	0.00542365	IGF1/HDAC4/NMRK2/MYH7/SAMHD1/DNPH1/NDUFB3/PARP9/ATP1B1/ADCY9/INSR/UCP2/ND5/HSPA1A/MYH4	15
BP	GO:0051098	regulation of binding	10/214	216/17175	0.0462963	3.7156	4.51138	0.000388746	0.00677679	0.00542365	IGF1/HDAC4/NUCKS1/GSK3B/PARP9/GZMA/DTX3L/B2M/ATP2A2/GREM2	10
BP	GO:0005979	regulation of glycogen biosynthetic process	4/214	29/17175	0.137931	11.0699	6.09623	0.000435898	0.00751749	0.00601645	IGF1/GSK3B/IGF2/INSR	4
BP	GO:0010962	regulation of glucan biosynthetic process	4/214	29/17175	0.137931	11.0699	6.09623	0.000435898	0.00751749	0.00601645	IGF1/GSK3B/IGF2/INSR	4
BP	GO:0031341	regulation of cell killing	7/214	110/17175	0.0636364	5.10726	4.85414	0.000454508	0.00779675	0.00623995	B2M/TAP2/HLA-DRA/HLA-E/HLA-F/KLRK1/HLA-B	7
BP	GO:0070252	actin-mediated cell contraction	7/214	111/17175	0.0630631	5.06125	4.82168	0.000480055	0.00819141	0.0065558	MYH7/TNNC1/AKAP9/KCNA5/CACNA2D1/ATP2A2/MYH4	7
BP	GO:0002863	positive regulation of inflammatory response to antigenic stimulus	3/214	13/17175	0.230769	18.5208	7.09839	0.000497482	0.00841006	0.0067308	C3/FCGR1A/HLA-E	3
BP	GO:0090025	regulation of monocyte chemotaxis	4/214	30/17175	0.133333	10.7009	5.97341	0.000498084	0.00841006	0.0067308	SLAMF8/CXCL10/AIF1/CCL5	4
BP	GO:0009117	nucleotide metabolic process	16/214	496/17175	0.0322581	2.58894	4.03347	0.00050372	0.00846093	0.0067715	IGF1/TYMP/HDAC4/NMRK2/MYH7/SAMHD1/DNPH1/NDUFB3/PARP9/ATP1B1/ADCY9/INSR/UCP2/ND5/HSPA1A/MYH4	16
BP	GO:0033209	tumor necrosis factor-mediated signaling pathway	7/214	112/17175	0.0625	5.01606	4.78959	0.000506733	0.00846743	0.00677671	BIRC3/TNFSF13B/STAT1/PLVAP/CCDC3/LAPTM5/HSPA1A	7
BP	GO:0002715	regulation of natural killer cell mediated immunity	5/214	54/17175	0.0925926	7.4312	5.31669	0.000551818	0.00916689	0.0073365	CALHM6/HLA-E/HLA-F/KLRK1/HLA-B	5
BP	GO:0046034	ATP metabolic process	10/214	226/17175	0.0442478	3.5512	4.33653	0.000554277	0.00916689	0.0073365	IGF1/HDAC4/MYH7/NDUFB3/ATP1B1/INSR/UCP2/ND5/HSPA1A/MYH4	10
BP	GO:0001960	negative regulation of cytokine-mediated signaling pathway	6/214	83/17175	0.0722892	5.80171	4.92556	0.000592878	0.0096082	0.0076897	SAMHD1/NLRC5/CCDC3/PARP14/ISG15/CCL5	6
BP	GO:0003300	cardiac muscle hypertrophy	6/214	83/17175	0.0722892	5.80171	4.92556	0.000592878	0.0096082	0.0076897	IGF1/HDAC4/LMCD1/MYH7/TTN/ATP2A2	6
BP	GO:0005977	glycogen metabolic process	6/214	83/17175	0.0722892	5.80171	4.92556	0.000592878	0.0096082	0.0076897	IGF1/RB1CC1/GSK3B/COMT/IGF2/INSR	6
BP	GO:0030593	neutrophil chemotaxis	6/214	83/17175	0.0722892	5.80171	4.92556	0.000592878	0.0096082	0.0076897	CD74/THBS4/CXCL9/ITGB2/CXCL10/C3AR1	6
BP	GO:0045071	negative regulation of viral genome replication	5/214	55/17175	0.0909091	7.29609	5.25312	0.000600921	0.00968986	0.00775505	PROX1/RSAD2/ISG15/APOBEC3C/CCL5	5
BP	GO:0009141	nucleoside triphosphate metabolic process	11/214	271/17175	0.0405904	3.25766	4.20791	0.000610369	0.00979324	0.00783779	IGF1/HDAC4/MYH7/SAMHD1/NDUFB3/ATP1B1/INSR/UCP2/ND5/HSPA1A/MYH4	11
BP	GO:0055007	cardiac muscle cell differentiation	7/214	116/17175	0.0603448	4.8431	4.66499	0.000625496	0.0098215	0.00786041	IGF1/MYL2/PROX1/PDGFRA/MYLK3/TTN/ALPK2	7
BP	GO:0030049	muscle filament sliding	3/214	14/17175	0.214286	17.1979	6.81035	0.000627358	0.0098215	0.00786041	MYH7/TNNC1/MYH4	3
BP	GO:0051764	actin crosslink formation	3/214	14/17175	0.214286	17.1979	6.81035	0.000627358	0.0098215	0.00786041	DPYSL3/LCP1/AIF1	3
BP	GO:0072283	metanephric renal vesicle morphogenesis	3/214	14/17175	0.214286	17.1979	6.81035	0.000627358	0.0098215	0.00786041	STAT1/GDNF/SIX2	3
BP	GO:1900120	regulation of receptor binding	3/214	14/17175	0.214286	17.1979	6.81035	0.000627358	0.0098215	0.00786041	B2M/ATP2A2/GREM2	3
BP	GO:0060337	type I interferon-mediated signaling pathway	6/214	84/17175	0.0714286	5.73264	4.88401	0.00063195	0.00984559	0.00787969	HDAC4/SAMHD1/STAT1/NLRC5/IFI27/ISG15	6
BP	GO:0002720	positive regulation of cytokine production involved in immune response	6/214	85/17175	0.0705882	5.6652	4.84312	0.000672988	0.0102862	0.00823231	CD74/RSAD2/LAPTM5/B2M/HLA-E/HLA-F	6
BP	GO:0044042	glucan metabolic process	6/214	85/17175	0.0705882	5.6652	4.84312	0.000672988	0.0102862	0.00823231	IGF1/RB1CC1/GSK3B/COMT/IGF2/INSR	6
BP	GO:0048661	positive regulation of smooth muscle cell proliferation	6/214	85/17175	0.0705882	5.6652	4.84312	0.000672988	0.0102862	0.00823231	IGF1/STAT1/ID2/PIK3R1/AIF1/CCL5	6
BP	GO:0071357	cellular response to type I interferon	6/214	85/17175	0.0705882	5.6652	4.84312	0.000672988	0.0102862	0.00823231	HDAC4/SAMHD1/STAT1/NLRC5/IFI27/ISG15	6
BP	GO:0099024	plasma membrane invagination	5/214	57/17175	0.0877193	7.04009	5.13063	0.000708873	0.0107836	0.00863036	SH3BP1/C3/FCGR1A/ITGB2/AIF1	5
BP	GO:0014897	striated muscle hypertrophy	6/214	86/17175	0.0697674	5.59933	4.80288	0.000716061	0.0108418	0.00867695	IGF1/HDAC4/LMCD1/MYH7/TTN/ATP2A2	6
BP	GO:0060761	negative regulation of response to cytokine stimulus	6/214	87/17175	0.0689655	5.53497	4.76327	0.000761236	0.0113388	0.00907476	SAMHD1/NLRC5/CCDC3/PARP14/ISG15/CCL5	6
BP	GO:0002468	dendritic cell antigen processing and presentation	3/214	15/17175	0.2	16.0514	6.5506	0.000777017	0.0113388	0.00907476	CD74/MPEG1/HLA-DRA	3
BP	GO:0002486	antigen processing and presentation of endogenous peptide antigen via MHC class I via ER pathway, TAP-independent	3/214	15/17175	0.2	16.0514	6.5506	0.000777017	0.0113388	0.00907476	HLA-E/HLA-F/HLA-B	3
BP	GO:0002864	regulation of acute inflammatory response to antigenic stimulus	3/214	15/17175	0.2	16.0514	6.5506	0.000777017	0.0113388	0.00907476	C3/FCGR1A/HLA-E	3
BP	GO:0060330	regulation of response to type II interferon	3/214	15/17175	0.2	16.0514	6.5506	0.000777017	0.0113388	0.00907476	PARP9/NLRC5/PARP14	3
BP	GO:0060334	regulation of type II interferon-mediated signaling pathway	3/214	15/17175	0.2	16.0514	6.5506	0.000777017	0.0113388	0.00907476	PARP9/NLRC5/PARP14	3
BP	GO:0070424	regulation of nucleotide-binding domain, leucine rich repeat containing receptor signaling pathway	3/214	15/17175	0.2	16.0514	6.5506	0.000777017	0.0113388	0.00907476	BIRC3/SLC15A3/HSPA1A	3
BP	GO:0098883	synapse pruning	3/214	15/17175	0.2	16.0514	6.5506	0.000777017	0.0113388	0.00907476	C3/C1QB/C1QA	3
BP	GO:0042742	defense response to bacterium	12/214	325/17175	0.0369231	2.96334	4.01378	0.000803728	0.011672	0.00934141	LYZ/GBP1/JCHAIN/GSDMC/FCGR1A/SLAMF8/GBP2/B2M/ISG15/MPEG1/HLA-E/KLRK1	12
BP	GO:0014896	muscle hypertrophy	6/214	88/17175	0.0681818	5.47207	4.72426	0.000808582	0.011672	0.00934141	IGF1/HDAC4/LMCD1/MYH7/TTN/ATP2A2	6
BP	GO:0006958	complement activation, classical pathway	4/214	34/17175	0.117647	9.442	5.53457	0.000810707	0.011672	0.00934141	C3/C1QB/C1QA/C1S	4
BP	GO:0045089	positive regulation of innate immune response	13/214	373/17175	0.0348525	2.79716	3.94165	0.00083748	0.0119954	0.00960021	BIRC3/SLC15A3/IRF1/RSAD2/PARP9/NLRC5/PIK3R1/GBP2/HSPA1A/HLA-E/HLA-F/KLRK1/CCL5	13
BP	GO:0140694	non-membrane-bounded organelle assembly	14/214	421/17175	0.0332542	2.66888	3.89425	0.000840606	0.0119954	0.00960021	MYH7/TNNT1/MYL2/PROX1/SBDS/FLNC/PDGFRA/LCP1/MYLK3/TTN/LMOD3/LMOD2/MYOZ2/HSPA1A	14
BP	GO:0050777	negative regulation of immune response	9/214	198/17175	0.0454545	3.64805	4.20964	0.000862134	0.0122484	0.00980271	SAMHD1/NLRC5/SLAMF8/USP38/PARP14/ISG15/HLA-E/HLA-F/HLA-B	9
BP	GO:0031334	positive regulation of protein-containing complex assembly	9/214	199/17175	0.0452261	3.62971	4.19116	0.000893412	0.0126346	0.0101118	PFN2/GSK3B/AKAP9/LCP1/WARS1/GBP2/LMOD2/ISG15/HSPA1A	9
BP	GO:0050881	musculoskeletal movement	5/214	60/17175	0.0833333	6.68808	4.95758	0.000897157	0.0126346	0.0101118	MYH7/TNNT1/TNNC1/TNNI1/STRIT1	5
BP	GO:2000406	positive regulation of T cell migration	4/214	35/17175	0.114286	9.17223	5.43608	0.00090646	0.0127055	0.0101685	CORO1A/CXCL10/AIF1/CCL5	4
BP	GO:0070098	chemokine-mediated signaling pathway	6/214	90/17175	0.0666667	5.35047	4.648	0.000910069	0.0127055	0.0101685	CXCR4/CXCL9/CXCL10/CCL13/CCL5/CCL18	6
BP	GO:0033275	actin-myosin filament sliding	3/214	16/17175	0.1875	15.0482	6.31468	0.000947577	0.0131721	0.010542	MYH7/TNNC1/MYH4	3
BP	GO:0034340	response to type I interferon	6/214	91/17175	0.0659341	5.29167	4.61072	0.000964352	0.0133478	0.0106826	HDAC4/SAMHD1/STAT1/NLRC5/IFI27/ISG15	6
BP	GO:0002718	regulation of cytokine production involved in immune response	7/214	125/17175	0.056	4.49439	4.40435	0.000973779	0.0134207	0.0107409	CD74/RSAD2/LAPTM5/B2M/CALHM6/HLA-E/HLA-F	7
BP	GO:0045730	respiratory burst	4/214	36/17175	0.111111	8.91745	5.34147	0.00100991	0.0137424	0.0109984	JCHAIN/SLAMF8/CD52/INSR	4
BP	GO:0046825	regulation of protein export from nucleus	4/214	36/17175	0.111111	8.91745	5.34147	0.00100991	0.0137424	0.0109984	GSK3B/XPO4/BAG3/IFI27	4
BP	GO:0071353	cellular response to interleukin-4	4/214	36/17175	0.111111	8.91745	5.34147	0.00100991	0.0137424	0.0109984	TCF7/CORO1A/PARP14/MRC1	4
BP	GO:0002367	cytokine production involved in immune response	7/214	126/17175	0.0555556	4.45872	4.37692	0.00102036	0.0138263	0.0110656	CD74/RSAD2/LAPTM5/B2M/CALHM6/HLA-E/HLA-F	7
BP	GO:0050879	multicellular organismal movement	5/214	62/17175	0.0806452	6.47234	4.84867	0.00104184	0.0140583	0.0112512	MYH7/TNNT1/TNNC1/TNNI1/STRIT1	5
BP	GO:0003231	cardiac ventricle development	7/214	127/17175	0.0551181	4.42361	4.34978	0.00106868	0.0143604	0.011493	SEMA3C/MYH7/MYL2/TNNC1/PROX1/TNNI1/MYL3	7
BP	GO:0019079	viral genome replication	7/214	128/17175	0.0546875	4.38906	4.32291	0.00111878	0.0147349	0.0117927	NUCKS1/PROX1/RSAD2/IFI27/ISG15/APOBEC3C/CCL5	7
BP	GO:0043462	regulation of ATP-dependent activity	5/214	63/17175	0.0793651	6.3696	4.796	0.00112035	0.0147349	0.0117927	PFN2/TNNC1/ATP1B1/MYL3/STRIT1	5
BP	GO:0032885	regulation of polysaccharide biosynthetic process	4/214	37/17175	0.108108	8.67643	5.25046	0.00112138	0.0147349	0.0117927	IGF1/GSK3B/IGF2/INSR	4
BP	GO:0070873	regulation of glycogen metabolic process	4/214	37/17175	0.108108	8.67643	5.25046	0.00112138	0.0147349	0.0117927	IGF1/GSK3B/IGF2/INSR	4
BP	GO:0051258	protein polymerization	11/214	292/17175	0.0376712	3.02338	3.91707	0.00112305	0.0147349	0.0117927	FKBP4/PFN2/CORO1A/COTL1/AKAP9/KIF21A/LMOD3/LMOD2/SVIL/HSPA1A/AIF1	11
BP	GO:0045725	positive regulation of glycogen biosynthetic process	3/214	17/17175	0.176471	14.163	6.09906	0.00114011	0.0147349	0.0117927	IGF1/IGF2/INSR	3
BP	GO:0048557	embryonic digestive tract morphogenesis	3/214	17/17175	0.176471	14.163	6.09906	0.00114011	0.0147349	0.0117927	ID2/PDGFRA/SIX2	3
BP	GO:0060263	regulation of respiratory burst	3/214	17/17175	0.176471	14.163	6.09906	0.00114011	0.0147349	0.0117927	JCHAIN/SLAMF8/INSR	3
BP	GO:0072077	renal vesicle morphogenesis	3/214	17/17175	0.176471	14.163	6.09906	0.00114011	0.0147349	0.0117927	STAT1/GDNF/SIX2	3
BP	GO:0002690	positive regulation of leukocyte chemotaxis	6/214	94/17175	0.0638298	5.12279	4.5021	0.00114224	0.0147349	0.0117927	CD74/THBS4/CXCL10/C3AR1/AIF1/CCL5	6
BP	GO:0009205	purine ribonucleoside triphosphate metabolic process	10/214	249/17175	0.0401606	3.22317	3.96929	0.00116357	0.0149502	0.0119651	IGF1/HDAC4/MYH7/NDUFB3/ATP1B1/INSR/UCP2/ND5/HSPA1A/MYH4	10
BP	GO:0097192	extrinsic apoptotic signaling pathway in absence of ligand	5/214	64/17175	0.078125	6.27008	4.74445	0.00120315	0.0153975	0.012323	GSK3B/IFI6/BAG3/GDNF/HSPA1A	5
BP	GO:2001237	negative regulation of extrinsic apoptotic signaling pathway	6/214	96/17175	0.0625	5.01606	4.43223	0.0012741	0.0162411	0.0129981	IGF1/RB1CC1/GSK3B/IFI6/GDNF/HSPA1A	6
BP	GO:0072087	renal vesicle development	3/214	18/17175	0.166667	13.3762	5.90091	0.00135562	0.0171877	0.0137558	STAT1/GDNF/SIX2	3
BP	GO:0070670	response to interleukin-4	4/214	39/17175	0.102564	8.23149	5.07834	0.00136969	0.0171877	0.0137558	TCF7/CORO1A/PARP14/MRC1	4
BP	GO:0070884	regulation of calcineurin-NFAT signaling cascade	4/214	39/17175	0.102564	8.23149	5.07834	0.00136969	0.0171877	0.0137558	IGF1/LMCD1/GSK3B/MYOZ2	4
BP	GO:0099622	cardiac muscle cell membrane repolarization	4/214	39/17175	0.102564	8.23149	5.07834	0.00136969	0.0171877	0.0137558	AKAP9/KCNA5/ATP1B1/CACNA2D1	4
BP	GO:0003205	cardiac chamber development	8/214	171/17175	0.0467836	3.75471	4.06645	0.00138208	0.0172111	0.0137745	SEMA3C/MYH7/MYL2/TNNC1/PROX1/NRP2/TNNI1/MYL3	8
BP	GO:0038034	signal transduction in absence of ligand	5/214	66/17175	0.0757576	6.08008	4.64458	0.00138223	0.0172111	0.0137745	GSK3B/IFI6/BAG3/GDNF/HSPA1A	5
BP	GO:0009199	ribonucleoside triphosphate metabolic process	10/214	255/17175	0.0392157	3.14733	3.88049	0.0013906	0.0172289	0.0137888	IGF1/HDAC4/MYH7/NDUFB3/ATP1B1/INSR/UCP2/ND5/HSPA1A/MYH4	10
BP	GO:0002429	immune response-activating cell surface receptor signaling pathway	11/214	300/17175	0.0366667	2.94276	3.81306	0.00139434	0.0172289	0.0137888	BTN3A1/BTN3A3/GBP1/C3/PIK3R1/LAPTM5/C3AR1/HLA-DQB1/BTN3A2/KLRK1/HLA-DPB1	11
BP	GO:0006112	energy reserve metabolic process	6/214	98/17175	0.0612245	4.91369	4.36426	0.00141731	0.0173795	0.0139093	IGF1/RB1CC1/GSK3B/COMT/IGF2/INSR	6
BP	GO:0050848	regulation of calcium-mediated signaling	6/214	98/17175	0.0612245	4.91369	4.36426	0.00141731	0.0173795	0.0139093	IGF1/LMCD1/GSK3B/GBP1/PDGFRA/MYOZ2	6
BP	GO:0030101	natural killer cell activation	6/214	99/17175	0.0606061	4.86406	4.33097	0.00149335	0.0181055	0.0144903	SLAMF7/CORO1A/FCGR3A/HLA-E/HLA-F/KLRK1	6
BP	GO:1990868	response to chemokine	6/214	99/17175	0.0606061	4.86406	4.33097	0.00149335	0.0181055	0.0144903	CXCR4/CXCL9/CXCL10/CCL13/CCL5/CCL18	6
BP	GO:1990869	cellular response to chemokine	6/214	99/17175	0.0606061	4.86406	4.33097	0.00149335	0.0181055	0.0144903	CXCR4/CXCL9/CXCL10/CCL13/CCL5/CCL18	6
BP	GO:0106056	regulation of calcineurin-mediated signaling	4/214	40/17175	0.1	8.0257	4.99683	0.00150718	0.0182047	0.0145697	IGF1/LMCD1/GSK3B/MYOZ2	4
BP	GO:0002833	positive regulation of response to biotic stimulus	13/214	400/17175	0.0325	2.60835	3.65592	0.00157268	0.0189249	0.0151461	BIRC3/SLC15A3/IRF1/RSAD2/PARP9/NLRC5/PIK3R1/GBP2/HSPA1A/HLA-E/HLA-F/KLRK1/CCL5	13
BP	GO:0060231	mesenchymal to epithelial transition	3/214	19/17175	0.157895	12.6722	5.7179	0.0015951	0.0191234	0.0153049	STAT1/GDNF/SIX2	3
BP	GO:0006457	protein folding	9/214	217/17175	0.0414747	3.32863	3.87758	0.00163337	0.0195097	0.0156142	FKBP4/HSPB6/CD74/HSPB1/DNAJA4/BAG3/B2M/HSPA1A/TAPBP	9
BP	GO:0051155	positive regulation of striated muscle cell differentiation	4/214	41/17175	0.097561	7.82995	4.9181	0.00165401	0.0196109	0.0156951	IGF1/PROX1/MYLK3/LMOD3	4
BP	GO:0072210	metanephric nephron development	4/214	41/17175	0.097561	7.82995	4.9181	0.00165401	0.0196109	0.0156951	STAT1/PDGFRA/GDNF/SIX2	4
BP	GO:2000401	regulation of lymphocyte migration	5/214	69/17175	0.0724638	5.81573	4.50224	0.00168669	0.0199252	0.0159467	CORO1A/CXCL10/AIF1/KLRK1/CCL5	5
BP	GO:0007015	actin filament organization	14/214	455/17175	0.0307692	2.46945	3.56827	0.00175151	0.0206154	0.016499	PFN2/SH3BP1/CORO1A/COTL1/DPYSL3/PROX1/LCP1/TPM3/PIK3R1/TTN/LMOD3/LMOD2/SVIL/AIF1	14
BP	GO:0050905	neuromuscular process	8/214	178/17175	0.0449438	3.60706	3.92727	0.0017815	0.0208921	0.0167205	MYH7/COMT/HERC1/TNNT1/TNNC1/TNNI1/PENK/STRIT1	8
BP	GO:0051147	regulation of muscle cell differentiation	7/214	139/17175	0.0503597	4.04172	4.04445	0.00180072	0.021041	0.0168397	IGF1/HDAC4/ID2/PROX1/MYLK3/LMOD3/IGF2	7
BP	GO:2000403	positive regulation of lymphocyte migration	4/214	42/17175	0.0952381	7.64352	4.84198	0.00181048	0.0210787	0.0168698	CORO1A/CXCL10/AIF1/CCL5	4
BP	GO:0045639	positive regulation of myeloid cell differentiation	6/214	103/17175	0.0582524	4.67517	4.20214	0.00182904	0.0212182	0.0169815	CD74/STAT1/ID2/FOS/ISG15/HSPA1A	6
BP	GO:0021516	dorsal spinal cord development	3/214	20/17175	0.15	12.0386	5.54816	0.00185945	0.021265	0.0170189	MDGA1/PROX1/GDNF	3
BP	GO:0045953	negative regulation of natural killer cell mediated cytotoxicity	3/214	20/17175	0.15	12.0386	5.54816	0.00185945	0.021265	0.0170189	HLA-E/HLA-F/HLA-B	3
BP	GO:0046827	positive regulation of protein export from nucleus	3/214	20/17175	0.15	12.0386	5.54816	0.00185945	0.021265	0.0170189	GSK3B/XPO4/BAG3	3
BP	GO:0070875	positive regulation of glycogen metabolic process	3/214	20/17175	0.15	12.0386	5.54816	0.00185945	0.021265	0.0170189	IGF1/IGF2/INSR	3
BP	GO:0050852	T cell receptor signaling pathway	7/214	140/17175	0.05	4.01285	4.02057	0.00187588	0.021377	0.0171086	BTN3A1/BTN3A3/GBP1/LAPTM5/HLA-DQB1/BTN3A2/HLA-DPB1	7
BP	GO:0046847	filopodium assembly	5/214	71/17175	0.0704225	5.6519	4.41192	0.00191528	0.0217492	0.0174064	SH3BP1/DPYSL3/FNBP1L/PIK3R1/FGD2	5
BP	GO:0005978	glycogen biosynthetic process	4/214	43/17175	0.0930233	7.46577	4.76834	0.00197692	0.0222145	0.0177789	IGF1/GSK3B/IGF2/INSR	4
BP	GO:0009250	glucan biosynthetic process	4/214	43/17175	0.0930233	7.46577	4.76834	0.00197692	0.0222145	0.0177789	IGF1/GSK3B/IGF2/INSR	4
BP	GO:0045646	regulation of erythrocyte differentiation	4/214	43/17175	0.0930233	7.46577	4.76834	0.00197692	0.0222145	0.0177789	STAT1/B2M/ISG15/HSPA1A	4
BP	GO:0010721	negative regulation of cell development	10/214	268/17175	0.0373134	2.99466	3.69676	0.00200715	0.0224759	0.017988	IGF1/CD74/GSK3B/ID2/PROX1/IRF1/PIK3R1/B2M/HOOK3/IL17D	10
BP	GO:0071675	regulation of mononuclear cell migration	7/214	142/17175	0.0492958	3.95633	3.97346	0.00203347	0.0226918	0.0181609	CORO1A/SLAMF8/CXCL10/C3AR1/AIF1/KLRK1/CCL5	7
BP	GO:0042116	macrophage activation	6/214	106/17175	0.0566038	4.54285	4.10978	0.00211616	0.0235332	0.0188342	CD74/CTSC/ITGB2/C1QA/FCGR3A/AIF1	6
BP	GO:0002716	negative regulation of natural killer cell mediated immunity	3/214	21/17175	0.142857	11.4653	5.39008	0.00214957	0.0235546	0.0188513	HLA-E/HLA-F/HLA-B	3
BP	GO:0044403	biological process involved in symbiotic interaction	11/214	317/17175	0.0347003	2.78494	3.60303	0.00215121	0.0235546	0.0188513	CD74/NUCKS1/APOL1/CXCR4/IFI27/SLC20A2/INSR/CIITA/HSPA1A/MRC1/CCL5	11
BP	GO:0010828	positive regulation of D-glucose transmembrane transport	4/214	44/17175	0.0909091	7.29609	4.69703	0.00215365	0.0235546	0.0188513	IGF1/C3/PIK3R1/INSR	4
BP	GO:0050798	activated T cell proliferation	4/214	44/17175	0.0909091	7.29609	4.69703	0.00215365	0.0235546	0.0188513	IGF1/BTN3A1/IGF2/PDCD1LG2	4
BP	GO:0071674	mononuclear cell migration	9/214	226/17175	0.039823	3.19608	3.7329	0.0021546	0.0235546	0.0188513	ITGAL/CORO1A/CXCR4/SLAMF8/CXCL10/C3AR1/AIF1/KLRK1/CCL5	9
BP	GO:0061077	chaperone-mediated protein folding	5/214	74/17175	0.0675676	5.42277	4.28269	0.00229953	0.0250541	0.0200514	FKBP4/HSPB6/CD74/HSPB1/HSPA1A	5
BP	GO:0021879	forebrain neuron differentiation	4/214	45/17175	0.0888889	7.13396	4.62791	0.00234099	0.0253346	0.0202759	PROX1/NRP2/B2M/SECISBP2	4
BP	GO:0032881	regulation of polysaccharide metabolic process	4/214	45/17175	0.0888889	7.13396	4.62791	0.00234099	0.0253346	0.0202759	IGF1/GSK3B/IGF2/INSR	4
BP	GO:1903900	regulation of viral life cycle	7/214	146/17175	0.0479452	3.84794	3.88177	0.00237926	0.0256626	0.0205385	CD74/PROX1/RSAD2/CIITA/ISG15/APOBEC3C/CCL5	7
BP	GO:0097191	extrinsic apoptotic signaling pathway	9/214	230/17175	0.0391304	3.14049	3.67091	0.00242518	0.0260144	0.02082	IGF1/RB1CC1/GSK3B/IFI6/PIK3R1/BAG3/IFI27/GDNF/HSPA1A	9
BP	GO:0005976	polysaccharide metabolic process	6/214	109/17175	0.0550459	4.41782	4.02081	0.00243608	0.0260144	0.02082	IGF1/RB1CC1/GSK3B/COMT/IGF2/INSR	6
BP	GO:0072676	lymphocyte migration	6/214	109/17175	0.0550459	4.41782	4.02081	0.00243608	0.0260144	0.02082	ITGAL/CORO1A/CXCL10/AIF1/KLRK1/CCL5	6
BP	GO:0072202	cell differentiation involved in metanephros development	3/214	22/17175	0.136364	10.9441	5.24234	0.00246628	0.0261636	0.0209394	STAT1/GDNF/SIX2	3
BP	GO:0090026	positive regulation of monocyte chemotaxis	3/214	22/17175	0.136364	10.9441	5.24234	0.00246628	0.0261636	0.0209394	CXCL10/AIF1/CCL5	3
BP	GO:0001774	microglial cell activation	4/214	46/17175	0.0869565	6.97887	4.56088	0.00253925	0.0267617	0.0214181	CTSC/ITGB2/C1QA/AIF1	4
BP	GO:1902622	regulation of neutrophil migration	4/214	46/17175	0.0869565	6.97887	4.56088	0.00253925	0.0267617	0.0214181	CD74/THBS4/SLAMF8/C3AR1	4
BP	GO:0072678	T cell migration	5/214	76/17175	0.0657895	5.28007	4.20038	0.00258504	0.0271556	0.0217333	ITGAL/CORO1A/CXCL10/AIF1/CCL5	5
BP	GO:0031333	negative regulation of protein-containing complex assembly	7/214	149/17175	0.0469799	3.77046	3.8151	0.00266707	0.0279263	0.0223502	FKBP4/PFN2/GSK3B/LMOD3/LMOD2/SVIL/TRAF3IP1	7
BP	GO:0033173	calcineurin-NFAT signaling cascade	4/214	47/17175	0.0851064	6.83038	4.49583	0.00274874	0.0286883	0.02296	IGF1/LMCD1/GSK3B/MYOZ2	4
BP	GO:0060339	negative regulation of type I interferon-mediated signaling pathway	3/214	23/17175	0.130435	10.4683	5.10382	0.00281037	0.0292369	0.0233991	SAMHD1/NLRC5/ISG15	3
BP	GO:0002455	humoral immune response mediated by circulating immunoglobulin	4/214	48/17175	0.0833333	6.68808	4.43264	0.00296978	0.0305991	0.0244893	C3/C1QB/C1QA/C1S	4
BP	GO:0042269	regulation of natural killer cell mediated cytotoxicity	4/214	48/17175	0.0833333	6.68808	4.43264	0.00296978	0.0305991	0.0244893	HLA-E/HLA-F/KLRK1/HLA-B	4
BP	GO:0071526	semaphorin-plexin signaling pathway	4/214	48/17175	0.0833333	6.68808	4.43264	0.00296978	0.0305991	0.0244893	SEMA3C/SH3BP1/NRP2/GDNF	4
BP	GO:0008064	regulation of actin polymerization or depolymerization	7/214	152/17175	0.0460526	3.69605	3.75014	0.00298091	0.0306161	0.0245028	PFN2/SH3BP1/CORO1A/COTL1/LMOD3/LMOD2/SVIL	7
BP	GO:0043393	regulation of protein binding	6/214	114/17175	0.0526316	4.22405	3.87944	0.00304839	0.0311342	0.0249175	HDAC4/GSK3B/DTX3L/B2M/ATP2A2/GREM2	6
BP	GO:0032272	negative regulation of protein polymerization	5/214	79/17175	0.0632911	5.07956	4.08222	0.00306032	0.0311342	0.0249175	FKBP4/PFN2/LMOD3/LMOD2/SVIL	5
BP	GO:0150076	neuroinflammatory response	5/214	79/17175	0.0632911	5.07956	4.08222	0.00306032	0.0311342	0.0249175	IGF1/CTSC/ITGB2/C1QA/AIF1	5
BP	GO:0008154	actin polymerization or depolymerization	8/214	195/17175	0.0410256	3.2926	3.61654	0.00313469	0.0315812	0.0252753	PFN2/SH3BP1/CORO1A/COTL1/LMOD3/LMOD2/SVIL/AIF1	8
BP	GO:0002407	dendritic cell chemotaxis	3/214	24/17175	0.125	10.0321	4.97356	0.0031826	0.0315812	0.0252753	CXCR4/SLAMF8/CCL5	3
BP	GO:0003299	muscle hypertrophy in response to stress	3/214	24/17175	0.125	10.0321	4.97356	0.0031826	0.0315812	0.0252753	HDAC4/MYH7/ATP2A2	3
BP	GO:0014887	cardiac muscle adaptation	3/214	24/17175	0.125	10.0321	4.97356	0.0031826	0.0315812	0.0252753	HDAC4/MYH7/ATP2A2	3
BP	GO:0014898	cardiac muscle hypertrophy in response to stress	3/214	24/17175	0.125	10.0321	4.97356	0.0031826	0.0315812	0.0252753	HDAC4/MYH7/ATP2A2	3
BP	GO:0051450	myoblast proliferation	3/214	24/17175	0.125	10.0321	4.97356	0.0031826	0.0315812	0.0252753	IGF1/KCNA5/FOS	3
BP	GO:0072273	metanephric nephron morphogenesis	3/214	24/17175	0.125	10.0321	4.97356	0.0031826	0.0315812	0.0252753	STAT1/GDNF/SIX2	3
BP	GO:1901623	regulation of lymphocyte chemotaxis	3/214	24/17175	0.125	10.0321	4.97356	0.0031826	0.0315812	0.0252753	CXCL10/KLRK1/CCL5	3
BP	GO:0002269	leukocyte activation involved in inflammatory response	4/214	49/17175	0.0816327	6.55159	4.37124	0.00320265	0.0315858	0.0252789	CTSC/ITGB2/C1QA/AIF1	4
BP	GO:0097720	calcineurin-mediated signaling	4/214	49/17175	0.0816327	6.55159	4.37124	0.00320265	0.0315858	0.0252789	IGF1/LMCD1/GSK3B/MYOZ2	4
BP	GO:0030832	regulation of actin filament length	7/214	155/17175	0.0451613	3.62451	3.68681	0.0033223	0.0326659	0.0261434	PFN2/SH3BP1/CORO1A/COTL1/LMOD3/LMOD2/SVIL	7
BP	GO:0010959	regulation of metal ion transport	12/214	386/17175	0.0310881	2.49504	3.33695	0.00338658	0.0331967	0.0265682	CORO1A/CXCR4/AKAP9/KCNA5/CXCL9/ATP1B1/CACNA2D1/B2M/CXCL10/UCP2/STRIT1/CCL5	12
BP	GO:0086001	cardiac muscle cell action potential	5/214	81/17175	0.0617284	4.95414	4.00672	0.00341028	0.0333277	0.0266731	AKAP9/KCNA5/ATP1B1/CACNA2D1/ATP2A2	5
BP	GO:2000404	regulation of T cell migration	4/214	50/17175	0.08	6.42056	4.31152	0.00344767	0.0335914	0.0268841	CORO1A/CXCL10/AIF1/CCL5	4
BP	GO:0090023	positive regulation of neutrophil chemotaxis	3/214	25/17175	0.12	9.63084	4.85074	0.00358367	0.0347067	0.0277767	CD74/THBS4/C3AR1	3
BP	GO:0097150	neuronal stem cell population maintenance	3/214	25/17175	0.12	9.63084	4.85074	0.00358367	0.0347067	0.0277767	PRRX1/PROX1/HOOK3	3
BP	GO:0071622	regulation of granulocyte chemotaxis	4/214	51/17175	0.0784314	6.29467	4.25342	0.00370514	0.0357757	0.0286322	CD74/THBS4/C3AR1/CCL5	4
BP	GO:0051153	regulation of striated muscle cell differentiation	5/214	83/17175	0.060241	4.83476	3.93367	0.00378813	0.0364678	0.0291861	IGF1/HDAC4/PROX1/MYLK3/LMOD3	5
BP	GO:0046718	symbiont entry into host cell	7/214	159/17175	0.0440252	3.53333	3.60477	0.00382296	0.0366456	0.0293285	CD74/CXCR4/SLC20A2/INSR/CIITA/HSPA1A/MRC1	7
BP	GO:0006979	response to oxidative stress	12/214	392/17175	0.0306122	2.45685	3.27747	0.00383028	0.0366456	0.0293285	SESN1/COMT/STAT1/KCNA5/PDGFRA/FOS/ATP2A2/UCP2/PENK/ND5/HSPA1A/AIF1	12
BP	GO:0032956	regulation of actin cytoskeleton organization	11/214	342/17175	0.0321637	2.58137	3.31804	0.00384069	0.0366456	0.0293285	PFN2/SH3BP1/CORO1A/COTL1/PROX1/PDGFRA/MYLK3/PIK3R1/LMOD3/LMOD2/SVIL	11
BP	GO:0051924	regulation of calcium ion transport	9/214	248/17175	0.0362903	2.91255	3.40774	0.00399466	0.0377671	0.030226	CORO1A/CXCR4/CXCL9/ATP1B1/CACNA2D1/CXCL10/UCP2/STRIT1/CCL5	9
BP	GO:0008016	regulation of heart contraction	8/214	203/17175	0.0394089	3.16284	3.48195	0.00399891	0.0377671	0.030226	MYH7/MYL2/AKAP9/KCNA5/ATP1B1/CACNA2D1/MYL3/ATP2A2	8
BP	GO:0001911	negative regulation of leukocyte mediated cytotoxicity	3/214	26/17175	0.115385	9.26042	4.73464	0.00401426	0.0377671	0.030226	HLA-E/HLA-F/HLA-B	3
BP	GO:0048245	eosinophil chemotaxis	3/214	26/17175	0.115385	9.26042	4.73464	0.00401426	0.0377671	0.030226	CCL13/CCL5/CCL18	3
BP	GO:0022411	cellular component disassembly	13/214	446/17175	0.029148	2.33933	3.21912	0.00401678	0.0377671	0.030226	GSK3B/SH3BP1/C3/LCP1/KIF21A/PIK3R1/LMOD3/LMOD2/INSR/C1QB/C1QA/ATP2A2/SVIL	13
BP	GO:0045069	regulation of viral genome replication	5/214	85/17175	0.0588235	4.721	3.86291	0.00419506	0.0393287	0.0314758	PROX1/RSAD2/ISG15/APOBEC3C/CCL5	5
BP	GO:0051494	negative regulation of cytoskeleton organization	7/214	162/17175	0.0432099	3.4679	3.54495	0.00423459	0.0394652	0.031585	FKBP4/PFN2/CORO1A/PIK3R1/LMOD3/LMOD2/SVIL	7
BP	GO:0002548	monocyte chemotaxis	4/214	53/17175	0.0754717	6.05713	4.14173	0.00425857	0.0394652	0.031585	SLAMF8/CXCL10/AIF1/CCL5	4
BP	GO:0030834	regulation of actin filament depolymerization	4/214	53/17175	0.0754717	6.05713	4.14173	0.00425857	0.0394652	0.031585	SH3BP1/LMOD3/LMOD2/SVIL	4
BP	GO:0086009	membrane repolarization	4/214	53/17175	0.0754717	6.05713	4.14173	0.00425857	0.0394652	0.031585	AKAP9/KCNA5/ATP1B1/CACNA2D1	4
BP	GO:0009150	purine ribonucleotide metabolic process	11/214	347/17175	0.0317003	2.54417	3.26408	0.00428051	0.0395548	0.0316568	IGF1/HDAC4/MYH7/NDUFB3/ATP1B1/ADCY9/INSR/UCP2/ND5/HSPA1A/MYH4	11
BP	GO:0009166	nucleotide catabolic process	7/214	163/17175	0.0429448	3.44662	3.52533	0.00437899	0.0403493	0.0322926	IGF1/TYMP/HDAC4/SAMHD1/DNPH1/INSR/UCP2	7
BP	GO:0002675	positive regulation of acute inflammatory response	3/214	27/17175	0.111111	8.91745	4.62463	0.00447499	0.0407679	0.0326276	C3/FCGR1A/HLA-E	3
BP	GO:0070841	inclusion body assembly	3/214	27/17175	0.111111	8.91745	4.62463	0.00447499	0.0407679	0.0326276	DNAJA4/BAG3/HSPA1A	3
BP	GO:0071624	positive regulation of granulocyte chemotaxis	3/214	27/17175	0.111111	8.91745	4.62463	0.00447499	0.0407679	0.0326276	CD74/THBS4/C3AR1	3
BP	GO:0099623	regulation of cardiac muscle cell membrane repolarization	3/214	27/17175	0.111111	8.91745	4.62463	0.00447499	0.0407679	0.0326276	AKAP9/KCNA5/CACNA2D1	3
BP	GO:0044409	symbiont entry into host	7/214	164/17175	0.0426829	3.4256	3.50585	0.00452709	0.0411264	0.0329145	CD74/CXCR4/SLC20A2/INSR/CIITA/HSPA1A/MRC1	7
BP	GO:0061900	glial cell activation	4/214	54/17175	0.0740741	5.94496	4.08801	0.00455511	0.0412647	0.0330252	CTSC/ITGB2/C1QA/AIF1	4
BP	GO:1902904	negative regulation of supramolecular fiber organization	7/214	165/17175	0.0424242	3.40484	3.48653	0.00467894	0.0422677	0.033828	FKBP4/PFN2/CORO1A/PIK3R1/LMOD3/LMOD2/SVIL	7
BP	GO:0030041	actin filament polymerization	7/214	166/17175	0.0421687	3.38433	3.46735	0.0048346	0.0435519	0.0348557	PFN2/CORO1A/COTL1/LMOD3/LMOD2/SVIL/AIF1	7
BP	GO:0021872	forebrain generation of neurons	4/214	55/17175	0.0727273	5.83687	4.03563	0.00486524	0.0437059	0.034979	PROX1/NRP2/B2M/SECISBP2	4
BP	GO:0010758	regulation of macrophage chemotaxis	3/214	28/17175	0.107143	8.59897	4.52019	0.00496645	0.0443679	0.0355088	SLAMF8/C3AR1/CCL5	3
BP	GO:0045954	positive regulation of natural killer cell mediated cytotoxicity	3/214	28/17175	0.107143	8.59897	4.52019	0.00496645	0.0443679	0.0355088	HLA-E/HLA-F/KLRK1	3
BP	GO:0034764	positive regulation of transmembrane transport	8/214	211/17175	0.0379147	3.04292	3.35386	0.00503662	0.0448704	0.035911	IGF1/C3/AKAP9/CXCL9/ATP1B1/PIK3R1/CXCL10/INSR	8
BP	GO:0045637	regulation of myeloid cell differentiation	8/214	213/17175	0.0375587	3.01435	3.32279	0.00532564	0.0473146	0.0378671	CD74/STAT1/ID2/PIK3R1/B2M/FOS/ISG15/HSPA1A	8
BP	GO:0031342	negative regulation of cell killing	3/214	29/17175	0.103448	8.30245	4.42082	0.00548921	0.0482362	0.0386047	HLA-E/HLA-F/HLA-B	3
BP	GO:0035872	nucleotide-binding domain, leucine rich repeat containing receptor signaling pathway	3/214	29/17175	0.103448	8.30245	4.42082	0.00548921	0.0482362	0.0386047	BIRC3/SLC15A3/HSPA1A	3
BP	GO:0042832	defense response to protozoan	3/214	29/17175	0.103448	8.30245	4.42082	0.00548921	0.0482362	0.0386047	GBP1/GBP2/BATF2	3
BP	GO:0086011	membrane repolarization during action potential	3/214	29/17175	0.103448	8.30245	4.42082	0.00548921	0.0482362	0.0386047	KCNA5/ATP1B1/CACNA2D1	3
BP	GO:0002886	regulation of myeloid leukocyte mediated immunity	4/214	57/17175	0.0701754	5.63207	3.93462	0.00552739	0.0483084	0.0386625	C3/FCGR1A/ITGB2/HLA-E	4
BP	GO:0006956	complement activation	4/214	57/17175	0.0701754	5.63207	3.93462	0.00552739	0.0483084	0.0386625	C3/C1QB/C1QA/C1S	4
BP	GO:0050830	defense response to Gram-positive bacterium	6/214	129/17175	0.0465116	3.73288	3.49963	0.00557934	0.0486307	0.0389205	LYZ/GBP2/B2M/MPEG1/HLA-E/KLRK1	6
BP	GO:1903169	regulation of calcium ion transmembrane transport	7/214	171/17175	0.0409357	3.28537	3.37362	0.00567218	0.0493067	0.0394615	CORO1A/CXCL9/ATP1B1/CACNA2D1/CXCL10/UCP2/STRIT1	7
CC	GO:0042611	MHC protein complex	10/216	22/18160	0.454545	38.2155	19.1626	2.62571e-14	8.03467e-12	6.27406e-12	CD74/B2M/HLA-DQB1/HLA-DRA/HLA-E/HLA-F/HLA-DPB1/HLA-DPA1/HLA-B/HLA-DMB	10
CC	GO:0098553	lumenal side of endoplasmic reticulum membrane	9/216	32/18160	0.28125	23.6458	14.067	8.92228e-11	1.36511e-08	1.06598e-08	CD74/HLA-DQB1/HLA-DRA/HLA-E/HLA-F/HLA-DPB1/HLA-DPA1/TAPBP/HLA-B	9
CC	GO:0042613	MHC class II protein complex	7/216	15/18160	0.466667	39.2346	16.2531	1.81384e-10	1.85012e-08	1.44471e-08	CD74/B2M/HLA-DQB1/HLA-DRA/HLA-DPB1/HLA-DPA1/HLA-DMB	7
CC	GO:0030016	myofibril	18/216	243/18160	0.0740741	6.22771	9.00109	7.58222e-10	5.8004e-08	4.52938e-08	MYH7/TNNT1/HSPB1/MYL2/TNNC1/LRRC39/FLNC/KCNA5/TPM3/BAG3/TTN/TNNI1/MYL3/LMOD3/LMOD2/MYOZ2/SVIL/MYH4	18
CC	GO:0030017	sarcomere	17/216	222/18160	0.0765766	6.4381	8.94438	1.37605e-09	7.0016e-08	5.46736e-08	MYH7/TNNT1/HSPB1/MYL2/TNNC1/LRRC39/FLNC/KCNA5/TPM3/BAG3/TTN/TNNI1/MYL3/LMOD3/LMOD2/MYOZ2/MYH4	17
CC	GO:0043292	contractile muscle fiber	18/216	253/18160	0.0711462	5.98155	8.75441	1.44897e-09	7.0016e-08	5.46736e-08	MYH7/TNNT1/HSPB1/MYL2/TNNC1/LRRC39/FLNC/KCNA5/TPM3/BAG3/TTN/TNNI1/MYL3/LMOD3/LMOD2/MYOZ2/SVIL/MYH4	18
CC	GO:0098576	lumenal side of membrane	9/216	43/18160	0.209302	17.5969	11.9545	1.60167e-09	7.0016e-08	5.46736e-08	CD74/HLA-DQB1/HLA-DRA/HLA-E/HLA-F/HLA-DPB1/HLA-DPA1/TAPBP/HLA-B	9
CC	GO:0030666	endocytic vesicle membrane	16/216	203/18160	0.0788177	6.62653	8.84473	2.81096e-09	1.07519e-07	8.39589e-08	CD74/CORO1A/FCGR1A/B2M/TAP1/CD163/HLA-DQB1/MPEG1/TAP2/HLA-DRA/HLA-E/HLA-F/HLA-DPB1/HLA-DPA1/TAPBP/HLA-B	16
CC	GO:0005865	striated muscle thin filament	7/216	23/18160	0.304348	25.5878	12.9453	6.37327e-09	2.16691e-07	1.69209e-07	TNNT1/TNNC1/TPM3/TTN/TNNI1/LMOD3/LMOD2	7
CC	GO:0009897	external side of plasma membrane	21/216	391/18160	0.0537084	4.51549	7.71002	9.43092e-09	2.88586e-07	2.25349e-07	ITGAL/CD74/SLAMF7/BTN3A1/BTN3A3/CXCR4/PDGFRA/CXCL9/FCGR1A/ITGB2/B2M/CXCL10/INSR/CD163/BTN3A2/PDCD1LG2/FCGR3A/HLA-E/HLA-F/KLRK1/HLA-B	21
CC	GO:0036379	myofilament	7/216	27/18160	0.259259	21.797	11.8648	2.21714e-08	6.16767e-07	4.81617e-07	TNNT1/TNNC1/TPM3/TTN/TNNI1/LMOD3/LMOD2	7
CC	GO:0012507	ER to Golgi transport vesicle membrane	9/216	60/18160	0.15	12.6111	9.88379	3.52485e-08	8.98836e-07	7.01877e-07	CD74/B2M/HLA-DQB1/HLA-DRA/HLA-E/HLA-F/HLA-DPB1/HLA-DPA1/HLA-B	9
CC	GO:0030134	COPII-coated ER to Golgi transport vesicle	10/216	91/18160	0.10989	9.23891	8.64443	1.2775e-07	3.00705e-06	2.34813e-06	CD74/CTSC/B2M/HLA-DQB1/HLA-DRA/HLA-E/HLA-F/HLA-DPB1/HLA-DPA1/HLA-B	10
CC	GO:0030670	phagocytic vesicle membrane	9/216	81/18160	0.111111	9.34156	8.25498	5.01284e-07	1.09566e-05	8.55576e-06	CORO1A/B2M/TAP1/MPEG1/TAP2/HLA-E/HLA-F/TAPBP/HLA-B	9
CC	GO:0030139	endocytic vesicle	16/216	351/18160	0.045584	3.83244	5.87905	4.95194e-06	0.00010102	7.88836e-05	CD74/CORO1A/FCGR1A/B2M/TAP1/CD163/HLA-DQB1/MPEG1/TAP2/HLA-DRA/HLA-E/HLA-F/HLA-DPB1/HLA-DPA1/TAPBP/HLA-B	16
CC	GO:0031672	A band	6/216	41/18160	0.146341	12.3035	7.94972	8.39061e-06	0.00016047	0.000125307	MYL2/LRRC39/TTN/MYL3/LMOD3/LMOD2	6
CC	GO:0001891	phagocytic cup	5/216	28/18160	0.178571	15.0132	8.14156	1.78726e-05	0.000321706	0.000251212	SH3BP1/CORO1A/TRIP10/LCP1/AIF1	5
CC	GO:0016459	myosin complex	6/216	56/18160	0.107143	9.00794	6.58477	5.22327e-05	0.000887956	0.000693381	MYH7B/MYH7/MYL12A/MYL2/MYL3/MYH4	6
CC	GO:0045335	phagocytic vesicle	9/216	144/18160	0.0625	5.25463	5.62376	5.72773e-05	0.000922466	0.000720329	CORO1A/B2M/TAP1/MPEG1/TAP2/HLA-E/HLA-F/TAPBP/HLA-B	9
CC	GO:0030662	coated vesicle membrane	10/216	200/18160	0.05	4.2037	4.99836	0.000145145	0.00222071	0.0017341	CD74/FCGR1A/B2M/HLA-DQB1/HLA-DRA/HLA-E/HLA-F/HLA-DPB1/HLA-DPA1/HLA-B	10
CC	GO:0030669	clathrin-coated endocytic vesicle membrane	6/216	72/18160	0.0833333	7.00617	5.6025	0.000214646	0.0031277	0.00244234	CD74/FCGR1A/HLA-DQB1/HLA-DRA/HLA-DPB1/HLA-DPA1	6
CC	GO:0016460	myosin II complex	4/216	26/18160	0.153846	12.9345	6.68123	0.000236957	0.00329586	0.00257365	MYH7B/MYH7/MYL3/MYH4	4
CC	GO:0031430	M band	4/216	28/18160	0.142857	12.0106	6.39705	0.000318542	0.004238	0.00330934	LRRC39/TTN/LMOD3/LMOD2	4
CC	GO:0031674	I band	8/216	148/18160	0.0540541	4.54454	4.75033	0.000398916	0.00497456	0.0038845	MYH7/HSPB1/FLNC/KCNA5/BAG3/TTN/MYL3/MYOZ2	8
CC	GO:0072562	blood microparticle	7/216	113/18160	0.0619469	5.20813	4.9231	0.000406418	0.00497456	0.0038845	APOL1/F13A1/C3/JCHAIN/C1QB/C1S/HSPA1A	7
CC	GO:0031901	early endosome membrane	9/216	198/18160	0.0454545	3.82155	4.37982	0.000622615	0.00716886	0.00559798	PMEPA1/FGD2/FCGR1A/DTX3L/B2M/HLA-DRA/HLA-E/HLA-F/HLA-B	9
CC	GO:0005884	actin filament	7/216	122/18160	0.057377	4.82392	4.64952	0.000644355	0.00716886	0.00559798	CORO1A/COTL1/DPYSL3/LCP1/TPM3/LMOD2/AIF1	7
CC	GO:0045334	clathrin-coated endocytic vesicle	6/216	89/18160	0.0674157	5.66792	4.84329	0.000675445	0.00716886	0.00559798	CD74/FCGR1A/HLA-DQB1/HLA-DRA/HLA-DPB1/HLA-DPA1	6
CC	GO:0005859	muscle myosin complex	3/216	15/18160	0.2	16.8148	6.72271	0.000679402	0.00716886	0.00559798	MYH7/MYL3/MYH4	3
CC	GO:0000502	proteasome complex	5/216	64/18160	0.078125	6.56829	4.89591	0.000980151	0.00999754	0.00780682	PSME1/PSME2/HSPB1/PSMB8/PSMB9	5
CC	GO:0030018	Z disc	7/216	133/18160	0.0526316	4.42495	4.34942	0.00107245	0.0105861	0.00826641	MYH7/HSPB1/FLNC/KCNA5/BAG3/TTN/MYOZ2	7
CC	GO:0030135	coated vesicle	11/216	314/18160	0.0350318	2.94527	3.81494	0.00139179	0.013309	0.0103927	CD74/CTSC/FCGR1A/B2M/HLA-DQB1/HLA-DRA/HLA-E/HLA-F/HLA-DPB1/HLA-DPA1/HLA-B	11
CC	GO:0005774	vacuolar membrane	14/216	484/18160	0.0289256	2.43189	3.50312	0.00202712	0.0187969	0.014678	CD74/RB1CC1/SLC15A3/LAPTM5/DTX3L/B2M/C3AR1/HLA-DQB1/MPEG1/HLA-DRA/HLA-F/HLA-DPB1/HLA-DPA1/HLA-DMB	14
CC	GO:0005765	lysosomal membrane	13/216	441/18160	0.0294785	2.47837	3.44824	0.00247069	0.0213764	0.0166923	CD74/SLC15A3/LAPTM5/DTX3L/B2M/C3AR1/HLA-DQB1/MPEG1/HLA-DRA/HLA-F/HLA-DPB1/HLA-DPA1/HLA-DMB	13
CC	GO:0098852	lytic vacuole membrane	13/216	441/18160	0.0294785	2.47837	3.44824	0.00247069	0.0213764	0.0166923	CD74/SLC15A3/LAPTM5/DTX3L/B2M/C3AR1/HLA-DQB1/MPEG1/HLA-DRA/HLA-F/HLA-DPB1/HLA-DPA1/HLA-DMB	13
CC	GO:0001772	immunological synapse	4/216	48/18160	0.0833333	7.00617	4.57139	0.00251487	0.0213764	0.0166923	CORO1A/GZMA/CALHM6/HLA-DRA	4
CC	GO:0032982	myosin filament	3/216	24/18160	0.125	10.5093	5.1144	0.00279315	0.0231001	0.0180383	MYH7B/MYH7/MYH4	3
CC	GO:0030133	transport vesicle	13/216	449/18160	0.0289532	2.43422	3.37621	0.0028828	0.0232141	0.0181273	IGF1/CD74/DPYSL3/LAPTM5/B2M/HLA-DQB1/PENK/HLA-DRA/HLA-E/HLA-F/HLA-DPB1/HLA-DPA1/HLA-B	13
CC	GO:0030658	transport vesicle membrane	9/216	249/18160	0.0361446	3.03882	3.55412	0.00303344	0.0238008	0.0185854	CD74/B2M/HLA-DQB1/HLA-DRA/HLA-E/HLA-F/HLA-DPB1/HLA-DPA1/HLA-B	9
CC	GO:0030665	clathrin-coated vesicle membrane	6/216	135/18160	0.0444444	3.73663	3.50153	0.00557086	0.0426171	0.0332786	CD74/FCGR1A/HLA-DQB1/HLA-DRA/HLA-DPB1/HLA-DPA1	6
CC	GO:0016528	sarcoplasm	5/216	96/18160	0.0520833	4.37886	3.64176	0.00578938	0.0432086	0.0337404	THBS4/FLNC/CACNA2D1/ATP2A2/STRIT1	5
CC	GO:1905369	endopeptidase complex	5/216	97/18160	0.0515464	4.33372	3.61187	0.00604631	0.0440517	0.0343988	PSME1/PSME2/HSPB1/PSMB8/PSMB9	5
MF	GO:0042605	peptide antigen binding	12/215	32/17840	0.375	31.1163	18.8325	1.25983e-15	6.04719e-13	5.30455e-13	B2M/TAP1/HLA-DQB1/TAP2/HLA-DRA/HLA-E/HLA-F/HLA-DPB1/HLA-DPA1/TAPBP/HLA-B/HLA-DMB	12
MF	GO:0003823	antigen binding	14/215	63/17840	0.222222	18.4393	15.3147	1.97969e-14	4.75125e-12	4.16776e-12	JCHAIN/B2M/TAP1/HLA-DQB1/TAP2/HLA-DRA/HLA-E/HLA-F/HLA-DPB1/HLA-DPA1/TAPBP/HLA-B/HLA-DMB/IGLL5	14
MF	GO:0023023	MHC protein complex binding	9/215	35/17840	0.257143	21.3369	13.3011	2.44054e-10	3.90486e-08	3.42532e-08	CD74/ATP1B1/B2M/HLA-DQB1/HLA-DRA/HLA-DPB1/HLA-DPA1/TAPBP/HLA-DMB	9
MF	GO:0023026	MHC class II protein complex binding	8/215	25/17840	0.32	26.5526	14.1205	3.54267e-10	4.25121e-08	3.72913e-08	CD74/ATP1B1/B2M/HLA-DQB1/HLA-DRA/HLA-DPB1/HLA-DPA1/HLA-DMB	8
MF	GO:0042277	peptide binding	16/215	228/17840	0.0701754	5.82293	8.09495	1.77696e-08	1.70588e-06	1.49638e-06	CD74/ITGB2/B2M/TAP1/INSR/C1QA/HLA-DQB1/TAP2/HLA-DRA/HLA-E/HLA-F/HLA-DPB1/HLA-DPA1/TAPBP/HLA-B/HLA-DMB	16
MF	GO:0003779	actin binding	21/215	439/17840	0.047836	3.96927	6.95722	8.57335e-08	6.85868e-06	6.01639e-06	PFN2/MYH7B/MYH7/CORO1A/COTL1/MYL2/TNNC1/GBP1/CXCR4/FLNC/LCP1/TPM3/TTN/TNNI1/MYL3/LMOD3/LMOD2/MYOZ2/SVIL/AIF1/MYH4	21
MF	GO:0003785	actin monomer binding	6/215	29/17840	0.206897	17.1676	9.62366	1.07676e-06	7.38347e-05	6.47673e-05	PFN2/CORO1A/MYL2/MYL3/LMOD3/LMOD2	6
MF	GO:0042287	MHC protein binding	6/215	33/17840	0.181818	15.0867	8.94561	2.41163e-06	0.000144698	0.000126928	CD74/TAP1/TAP2/HLA-E/KLRK1/TAPBP	6
MF	GO:0051015	actin filament binding	12/215	211/17840	0.056872	4.71906	6.00206	9.98829e-06	0.000532709	0.000467289	MYH7B/MYH7/CORO1A/COTL1/TNNC1/FLNC/LCP1/TPM3/TTN/SVIL/AIF1/MYH4	12
MF	GO:0005159	insulin-like growth factor receptor binding	4/215	16/17840	0.25	20.7442	8.72643	3.33231e-05	0.00159951	0.00140308	IGF1/PIK3R1/IGF2/INSR	4
MF	GO:0042288	MHC class I protein binding	4/215	19/17840	0.210526	17.4688	7.93254	6.89806e-05	0.00281627	0.00247041	TAP1/HLA-E/KLRK1/TAPBP	4
MF	GO:0140375	immune receptor activity	9/215	146/17840	0.0616438	5.115	5.51409	7.04067e-05	0.00281627	0.00247041	CD74/CXCR4/FCGR1A/C3AR1/HLA-DQB1/FCGR3A/HLA-DRA/KLRK1/HLA-DPA1	9
MF	GO:0043548	phosphatidylinositol 3-kinase binding	4/215	26/17840	0.153846	12.7657	6.63074	0.000249037	0.00872276	0.00765155	CORO1A/HCST/PIK3R1/INSR	4
MF	GO:0042379	chemokine receptor binding	6/215	74/17840	0.0810811	6.72784	5.45321	0.000267552	0.00872276	0.00765155	STAT1/CXCL9/CXCL10/CCL13/CCL5/CCL18	6
MF	GO:0008009	chemokine activity	5/215	48/17840	0.104167	8.64341	5.85646	0.000272586	0.00872276	0.00765155	CXCL9/CXCL10/CCL13/CCL5/CCL18	5
MF	GO:0032036	myosin heavy chain binding	3/215	13/17840	0.230769	19.1485	7.22957	0.000451542	0.0135462	0.0118827	CORO1A/MYL2/MYL3	3
MF	GO:0005523	tropomyosin binding	3/215	15/17840	0.2	16.5953	6.67369	0.000705686	0.0199253	0.0174783	TNNT1/LMOD3/LMOD2	3
MF	GO:0044183	protein folding chaperone	5/215	66/17840	0.0757576	6.28612	4.75178	0.00119408	0.031842	0.0279316	HSPB6/CD74/HSPB1/HSPA1A/TAPBP	5
