# Supplementary material for: RYR1-Related Myopathies Involve More than Calcium Dysregulation: Insights from Transcriptomic Profiling
Source: Biomolecules. 2025 Nov 14;15(11):1599. doi: 10.3390/biom15111599 (PMC12650710; doi:10.3390/biom15111599)
Supplement: Supplementary file 1 [file biomolecules-15-01599-s001.zip › Table_S18.xls]

## Sheet: results
Table S18. Symptomatic MmD vs controls GSEA.
ID	Description	setSize	enrichmentScore	NES	pvalue	p.adjust	qvalue	rank	leading_edge	core_enrichment
hsa05150	Staphylococcus aureus infection	63	0.836992	2.85371	1e-10	1.615e-09	1.04737e-09	802	tags=46%, list=5%, signal=44%	3119/3115/3113/3122/3683/2214/713/3109/3689/717/2359/3108/719/712/716/2209/3111/5724/718/6404/714/715/629/2212/3383/3684/720/721/3112
hsa04612	Antigen processing and presentation	63	0.791138	2.69737	1e-10	1.615e-09	1.04737e-09	462	tags=44%, list=3%, signal=43%	3119/6890/3106/3115/3113/3134/3122/972/567/4261/3109/6891/3133/5721/3108/3107/10437/925/3111/6892/5720/3824/3105/926/920/3310/1520/3822
hsa04145	Phagosome	134	0.681906	2.59015	1e-10	1.615e-09	1.04737e-09	1334	tags=33%, list=8%, signal=30%	3119/6890/3106/3115/3113/3134/3122/2214/11151/3109/6891/3689/3133/3108/3107/2209/4360/30835/653361/3111/7060/718/3105/929/715/1536/2212/4689/84790/64581/1520/8685/7099/4688/4481/3684/90423/5878/3112/3117/10376/10312/1535/2213
hsa04640	Hematopoietic cell lineage	86	0.719865	2.57652	1e-10	1.615e-09	1.04737e-09	1730	tags=45%, list=11%, signal=41%	3119/3115/3113/3122/3109/916/3108/914/915/925/2209/3111/917/3676/926/1436/929/920/3575/3815/1435/960/2323/945/951/3684/3675/2812/3112/911/1438/3117/931/921/7850/3568/913/1378/3123
hsa05330	Allograft rejection	30	0.871983	2.56916	1e-10	1.615e-09	1.04737e-09	1009	tags=63%, list=6%, signal=59%	3119/3106/3115/3113/3134/3122/3109/3133/3108/3107/3111/3002/3105/5551/942/355/3112/958/3117
hsa05320	Autoimmune thyroid disease	31	0.868741	2.56294	1e-10	1.615e-09	1.04737e-09	1009	tags=61%, list=6%, signal=58%	3119/3106/3115/3113/3134/3122/3109/3133/3108/3107/3111/3002/3105/5551/942/355/3112/958/3117
hsa05140	Leishmaniasis	70	0.736404	2.55879	1e-10	1.615e-09	1.04737e-09	1231	tags=44%, list=8%, signal=41%	6772/3119/3115/3113/3122/2214/3109/3689/3108/2209/653361/5579/3111/718/3676/5777/1536/2212/4689/7099/3654/4688/1915/7040/3684/3112/3117/51135/5600/4615/1535
hsa05332	Graft-versus-host disease	31	0.864363	2.55002	1e-10	1.615e-09	1.04737e-09	1009	tags=61%, list=6%, signal=58%	3119/3106/3115/3113/3134/3122/3109/3133/3108/3107/3111/3824/3002/3105/5551/942/355/3112/3117
hsa04650	Natural killer cell mediated cytotoxicity	99	0.697927	2.54866	1e-10	1.615e-09	1.04737e-09	1549	tags=45%, list=10%, signal=41%	3106/3683/2214/10870/22914/5880/3689/3133/3107/7409/5579/962/7305/3824/3002/3937/3105/2207/5777/5551/919/5336/5293/5058/3455/355/3822/3383/2185/4773/2534/4277/8795/51744/8797/27040/6850/8743/4068/3932/9437/7410/8503/7535/637
hsa04940	Type I diabetes mellitus	35	0.842228	2.53927	1e-10	1.615e-09	1.04737e-09	1009	tags=51%, list=6%, signal=48%	3119/3106/3115/3113/3134/3122/3109/3133/3108/3107/3111/3002/3105/5551/942/355/3112/3117
hsa04514	Cell adhesion molecules	140	0.663617	2.52288	1e-10	1.615e-09	1.04737e-09	2424	tags=44%, list=15%, signal=37%	80380/3119/3106/3115/3113/3134/3122/3683/10666/3109/3689/3133/3108/914/3107/925/3111/3695/7412/3676/6404/6693/3105/926/5788/920/923/942/3383/201633/120425/6614/3684/29126/3112/64115/958/6382/3680/3117/214/3385/6402/23705/965/1364/152404/4267/5175/3123/5789/3696/4684/1493/57689/257194/6383/999/959/23308/50848
hsa04061	Viral protein interaction with cytokine and cytokine receptor	87	0.69751	2.49958	1e-10	1.615e-09	1.04737e-09	1869	tags=44%, list=12%, signal=39%	6357/4283/6352/6362/3627/3561/7852/3587/729230/53832/6375/1436/1234/6363/1230/1435/6373/2833/6351/6387/6376/6846/7133/8795/8764/8797/9547/8743/10344/9560/3560/2829/2826/10563/51554/6347/5196/6349
hsa04672	Intestinal immune network for IgA production	41	0.800822	2.49015	1e-10	1.615e-09	1.04737e-09	1439	tags=51%, list=9%, signal=47%	3119/3115/3113/3122/7852/10673/3109/3108/3111/3695/3676/8741/942/6387/3600/7040/3112/958/3117/608/2826
hsa05169	Epstein-Barr virus infection	182	0.625319	2.44506	1e-10	1.615e-09	1.04737e-09	1765	tags=36%, list=11%, signal=32%	6772/3119/6890/3106/3115/3113/3134/3122/3627/567/3683/3109/864/6891/3133/916/3108/915/3107/9636/3111/6892/917/10379/3105/6773/919/5336/5293/4067/3654/3455/355/3383/4938/960/3718/8717/7128/23586/841/4939/3112/5606/1026/6850/958/9641/3117/51135/1643/5600/4615/4791/965/8503/637/10912/4193/3661/890/953/3123/894/1021
hsa05322	Systemic lupus erythematosus	88	0.671902	2.41061	1e-10	1.615e-09	1.04737e-09	1009	tags=27%, list=6%, signal=26%	3119/3115/3113/3122/2214/713/3109/717/3108/712/1511/716/2209/3111/718/714/715/2212/942/720/721/3112/958/3117
hsa05168	Herpes simplex virus 1 infection	161	0.608936	2.34731	1e-10	1.615e-09	1.04737e-09	1635	tags=32%, list=10%, signal=29%	6772/3119/6890/6352/3106/3115/3113/3134/3122/972/567/330/3109/6891/3133/3108/3107/3111/6892/718/10379/3105/6773/56829/5293/3654/3455/355/4938/7098/64135/8717/5199/23586/340061/841/4939/6672/8764/3112/6850/9641/3117/51135/4615/5451/5452/8503/637/727/3661/6347
hsa05164	Influenza A	144	0.604515	2.31171	1e-10	1.615e-09	1.04737e-09	1765	tags=35%, list=11%, signal=32%	6772/3119/6352/3115/3113/3122/3627/4261/3109/3108/91543/5579/3111/10379/29108/6773/7177/5293/7099/3455/355/3383/4938/7098/64135/8717/23586/8795/841/4939/8797/3112/4600/64499/8743/9641/4599/3117/51135/834/4615/114548/8503/637/3661/6347/60/103/3123/51284/1021
hsa05152	Tuberculosis	152	0.589769	2.26726	1e-10	1.615e-09	1.04737e-09	1182	tags=26%, list=7%, signal=25%	6772/3119/3115/3113/3122/972/2214/4261/11151/3109/3689/3108/3587/2209/4360/30835/3111/3687/718/2207/929/91860/2212/64581/1520/7099/3654/8717/7040/3684/841/5878/3112/6850/3117/51135/64127/5600/4615/10312
hsa04062	Chemokine signaling pathway	175	0.572426	2.2345	1e-10	1.615e-09	1.04737e-09	1936	tags=35%, list=12%, signal=31%	6357/4283/6772/6352/6362/3627/7852/5880/729230/7409/653361/5579/6375/1794/3055/6773/57580/1234/6363/7454/2268/5336/5293/1230/4067/58191/3702/6373/5058/2833/23533/6351/2185/113/6387/3718/6376/6846/409/5330/9547/10663/5294/10344/9844/196883/9560/7074/7410/54331/2829/2826/8503/2791/10563/5908/6347/59345/5567/5196/6349/2782
hsa04060	Cytokine-cytokine receptor interaction	232	0.553806	2.23313	1e-10	1.615e-09	1.04737e-09	1635	tags=27%, list=10%, signal=25%	6357/4283/6352/6362/3627/3561/7852/10673/3587/729230/53832/6375/50615/939/1436/920/1234/6363/3575/4804/1230/8741/9180/58191/1435/4050/3603/6373/2833/3455/355/6351/6387/6376/3600/3604/6846/7133/7040/8795/8764/8797/9547/10663/958/1438/8743/10344/3594/9560/7048/653/23765/7850/3560/608/2829/2826/3568/10563/51554/10220/6347
hsa04610	Complement and coagulation cascades	65	0.712814	2.45169	1.75523e-10	2.69971e-09	1.75083e-09	2043	tags=46%, list=13%, signal=40%	713/3689/2162/717/719/712/716/3687/718/11326/714/715/629/3684/2/5627/720/721/5327/710/725/5270/5648/5265/727/1378/7450/5328/5104/2152
hsa04658	Th1 and Th2 cell differentiation	83	0.663392	2.34834	3.34343e-10	4.90877e-09	3.18346e-09	1482	tags=36%, list=9%, signal=33%	6772/3119/3115/3113/3122/3561/3109/864/916/3108/915/3111/917/920/919/30009/6778/4773/3718/2625/3112/27040/84441/3117/5600/3594/3932/3560/4853/7535
hsa05416	Viral myocarditis	63	0.67788	2.31122	3.89332e-09	5.46758e-08	3.54586e-08	1009	tags=37%, list=6%, signal=34%	3119/3106/3115/3113/3134/3122/3683/5880/3109/3689/3133/3108/3107/3111/3105/5551/942/3383/2534/841/3112/958/3117
hsa05323	Rheumatoid arthritis	78	0.643135	2.26712	4.32717e-09	5.82366e-08	3.77679e-08	1182	tags=32%, list=7%, signal=30%	3119/6352/3115/3113/3122/3683/10673/3109/3689/3108/3111/8741/942/1435/4050/7099/3383/6387/3600/7040/90423/7010/3112/3117/10312
hsa05340	Primary immunodeficiency	34	0.778255	2.33063	6.99971e-09	9.04362e-08	5.86502e-08	1702	tags=50%, list=11%, signal=45%	6890/4261/3561/6891/916/915/925/926/5788/920/3575/3718/958/3932/7535/973/100
hsa04659	Th17 cell differentiation	98	0.595847	2.17146	1.31909e-08	1.63872e-07	1.06275e-07	2028	tags=38%, list=13%, signal=33%	6772/3119/3115/3113/3122/3561/3109/916/3108/915/3111/50615/917/920/919/30009/6778/4773/861/3718/7040/2625/3112/27040/3117/5600/3594/3932/7048/3560/7535/3123/3091/6258/3662/5599/196
hsa05310	Asthma	22	0.849307	2.30718	1.75882e-08	2.10407e-07	1.36454e-07	1009	tags=55%, list=6%, signal=51%	3119/3115/3113/3122/3109/3108/3111/2207/2206/3112/958/3117
hsa05171	Coronavirus disease - COVID-19	197	0.495169	1.96498	3.37405e-08	3.8922e-07	2.52419e-07	1817	tags=25%, list=11%, signal=23%	6772/3627/713/2162/717/719/712/9636/716/5579/718/10379/714/6773/715/1536/629/5336/2212/5293/7099/3654/3455/4938/7098/64135/23586/340061/4939/720/721/6850/4600/6122/8829/9641/4599/51135/834/5600/4615/114548/5648/8503/727/3661/6347/103/51284/7450
hsa05321	Inflammatory bowel disease	54	0.695122	2.30044	3.60791e-08	4.01846e-07	2.60607e-07	1120	tags=35%, list=7%, signal=33%	6772/3119/3115/3113/3122/3561/3109/3108/3111/50615/7099/30009/6778/7040/2625/3112/3117/64127/3594
hsa05166	Human T-cell leukemia virus 1 infection	206	0.491547	1.95528	4.77883e-08	5.1452e-07	3.33679e-07	2010	tags=25%, list=13%, signal=22%	3119/3106/3115/3113/3134/3122/567/3683/3561/3109/3689/3133/916/3108/915/3107/3111/917/3105/920/5293/6688/3383/4773/113/3718/3600/7040/3112/1026/4214/958/8829/9232/3117/9519/196883/3932/7048/4791/7850/3560/8503/890/3123/894/5567/11200/706/5599/8379/90993
hsa05170	Human immunodeficiency virus 1 infection	187	0.498719	1.96239	6.66176e-08	6.94112e-07	4.50149e-07	1976	tags=28%, list=12%, signal=25%	6890/3106/3134/567/7852/5880/6891/27350/3133/916/915/3107/5579/6892/917/3105/25939/91860/920/60489/1234/919/5336/5293/7099/3654/5058/355/2185/4773/8717/7133/340061/140564/841/5606/51135/8906/5600/4615/200316/54331/8503/130340/2791/637/3661/59345/3984/2782/55080/162/5599
hsa05145	Toxoplasmosis	107	0.58097	2.13993	7.11107e-08	7.17773e-07	4.65494e-07	1138	tags=27%, list=7%, signal=25%	6772/3119/3115/3113/3122/4261/330/3109/3108/3587/3111/1234/3310/240/7099/3654/23533/7040/3912/841/3112/5606/3918/958/5294/3117/51135/5600/4615
hsa05133	Pertussis	70	0.623789	2.16749	2.09958e-07	2.05504e-06	1.33275e-06	1672	tags=43%, list=10%, signal=39%	3659/713/3689/717/712/716/718/29108/929/714/91860/715/7099/3654/3394/840/3684/720/721/51135/834/5600/4615/710/725/114548/23643/727/3661/353376
hsa04260	Cardiac muscle contraction	82	-0.563062	-2.17133	9.84191e-07	9.34982e-06	6.06359e-06	843	tags=20%, list=5%, signal=19%	482/845/477/84701/4512/4519/4624/481/781/7137/7170/488/4634/7134/4625/4633
hsa04621	NOD-like receptor signaling pathway	156	0.492379	1.89563	1.1368e-06	1.0491e-05	6.80368e-06	2899	tags=40%, list=18%, signal=33%	6772/6352/2633/330/115362/2634/2635/10379/29108/6773/24145/1536/115361/84557/79792/7099/3455/114769/4938/7158/7128/5330/22900/22861/3428/340061/841/4939/10616/9641/837/51135/64127/834/5600/4615/84674/1535/114548/5027/3661/6347/8767/55072/7205/10135/5599/7226/58484/9051/9447/4790/1508/10392/6885/51393/7187/3710/8772/84168/7186/329/8517
hsa04666	Fc gamma R-mediated phagocytosis	95	0.557196	2.02479	1.25257e-06	1.12384e-05	7.28836e-06	1521	tags=32%, list=10%, signal=29%	2214/5880/7409/2209/653361/5579/3635/5788/3055/7454/5336/2212/5293/4067/5058/10092/10095/8611/50807/4082/10094/5338/27040/6850/7410/2213/2934/8503/10163/10097
hsa04670	Leukocyte transendothelial migration	101	0.532426	1.9466	5.36447e-06	4.68303e-05	3.03707e-05	1804	tags=36%, list=11%, signal=32%	3683/7852/5880/3689/7409/4318/653361/5579/7412/3676/7430/83593/1536/5336/4689/4636/5293/3702/4688/3383/2185/6387/3684/10411/4478/5600/1535/7410/399/8503/1364/5908/60/4267/5175/29895
hsa04064	NF-kappa B signaling pathway	103	0.530814	1.94938	6.29553e-06	5.3512e-05	3.47039e-05	2899	tags=46%, list=18%, signal=38%	6357/330/10673/5579/7412/929/6363/5336/4067/4050/7099/3654/3383/6351/6387/8717/7128/23586/27040/597/6850/958/7185/51135/1540/9560/4615/3932/4791/23643/7535/10912/84433/353376/5328/8915/1647/4790/959/60401/6885/7187/695/10848/7186/329/8517
hsa05163	Human cytomegalovirus infection	198	0.453363	1.80174	9.75099e-06	8.07582e-05	5.23737e-05	3158	tags=35%, list=20%, signal=29%	6890/6352/3106/3134/567/7852/5880/6891/3133/3107/3587/5579/6892/3105/91860/5156/1234/5293/1230/355/6351/2185/4773/113/6387/6376/8717/5330/340061/841/1026/5600/196883/9560/9138/54331/8503/2791/637/4193/3661/6347/59345/1021/5567/6349/2782/55080/90993/3690/4790/811/2776/2771/10681/3710/8772/64764/2885/7186/8517/6714/3708/810/148327/10672/2923/2767/10488/2773
hsa04620	Toll-like receptor signaling pathway	89	0.550163	1.97517	1.02085e-05	8.2434e-05	5.34606e-05	1976	tags=36%, list=12%, signal=32%	4283/6772/6352/3627/10379/929/6773/5293/942/7099/6373/3654/3455/6351/7098/3663/841/5606/958/9641/51135/5600/9560/4615/8503/23643/1326/3661/353376/51284/6349/5599
hsa05167	Kaposi sarcoma-associated herpesvirus infection	168	0.463492	1.79809	1.83708e-05	0.000144726	9.38585e-05	1976	tags=28%, list=12%, signal=25%	6772/3106/3134/3133/3107/6932/718/10379/3105/3055/6773/57580/91860/1234/5336/5293/1230/942/4067/84557/3455/355/23533/3383/7098/4773/9976/8717/4277/841/1026/6850/9641/5294/5600/285/54331/8503/2791/637/3661/59345/3091/1021/131450/2782/5599
hsa05208	Chemical carcinogenesis - reactive oxygen species	210	-0.384226	-1.67668	2.42581e-05	0.000186556	0.000120986	2939	tags=29%, list=18%, signal=24%	4696/126328/2947/8644/4513/6654/5879/5170/5609/847/4259/3551/6390/4541/4257/7416/4710/4233/10476/673/4719/23683/572/4780/369/4717/2941/374291/1545/4701/1432/27/7419/5601/5290/4537/4535/5894/2946/5781/4725/84701/3725/4512/4519/4536/2309/4538/6392/1645/4508/1147/4509/4539/4540/2353/1646/5295/100532726/4709
hsa04820	Cytoskeleton in muscle cells	232	-0.369447	-1.62374	2.55807e-05	0.000192153	0.000124616	1854	tags=21%, list=12%, signal=19%	84033/272/79784/58/29765/1281/5339/10529/6385/84665/9499/1730/8736/91977/6445/200539/64236/482/1756/165904/3679/4703/477/171024/4604/23345/1287/1462/2318/442721/1286/9124/56203/4624/118461/481/7135/1285/7137/7273/57644/7170/4634/7138/7134/51778/4625/4633
hsa05144	Malaria	46	0.626217	2.00846	3.35534e-05	0.000246312	0.00015974	2515	tags=43%, list=16%, signal=37%	3683/22914/3689/7060/7412/7099/3383/7040/3820/958/6382/4615/1378/6347/2532/5175/6383/959/3458/1440
hsa05162	Measles	119	0.493385	1.8467	3.68588e-05	0.000264564	0.000171577	1765	tags=31%, list=11%, signal=28%	6772/3561/916/915/30835/917/10379/6773/5293/3310/7099/3654/3455/355/4938/64135/3718/8717/7128/23586/841/4939/4600/9641/4599/4478/51135/4615/2213/3560/8503/637/3661/103/51284/894/1021
hsa04714	Thermogenesis	223	-0.366524	-1.60385	4.64413e-05	0.000326099	0.000211483	3805	tags=33%, list=24%, signal=25%	55967/517/1339/7385/6197/63976/7388/5346/64223/4720/55471/6009/6196/57521/57492/6595/4696/126328/4513/6654/123096/9551/388753/57104/6390/4541/1353/90639/4710/51780/10476/25915/108/4719/86/2181/7248/2180/4717/374291/55744/4701/1432/23028/3991/6604/107/2778/55818/4537/4535/23305/27330/4725/5468/51422/9586/84701/4512/4519/4536/5592/4538/84335/6392/4508/4509/4539/4540/115/8110/100532726/4709
hsa05016	Huntington disease	283	-0.342866	-1.54815	6.50449e-05	0.000447011	0.000289898	2870	tags=22%, list=18%, signal=18%	126328/4513/2033/5332/3064/5609/5704/23186/6875/6908/6390/4541/7416/4710/5441/5433/10476/6507/4719/55626/29982/1387/2893/4717/374291/4701/6874/7419/3800/5601/4899/5691/5714/8408/84516/25942/4537/4535/6667/4725/347733/5468/9586/5717/84701/4512/4519/4536/23236/163/4538/6392/4508/4509/4539/4540/7019/548644/9821/317/100532726/4709
hsa04380	Osteoclast differentiation	126	0.474484	1.77703	8.3573e-05	0.000562377	0.000364716	1515	tags=29%, list=9%, signal=26%	6772/2214/10990/11006/2209/653361/7305/10379/3937/10288/1436/6773/10859/5336/2212/4689/5293/6688/1435/4688/3455/4773/2534/7040/11025/6850/5600/1540/2274/3932/7048/1535/4791/2213/8503/79168
hsa04613	Neutrophil extracellular trap formation	141	0.459044	1.75021	9.03023e-05	0.000595258	0.00038604	2275	tags=28%, list=14%, signal=24%	3683/2214/5880/3689/2359/1511/2209/653361/5579/718/6404/1536/5336/2212/4689/5293/64581/79792/7099/4688/3684/5330/6850/837/834/5600/1535/8503/8341/727/1378/60/51284/7450/1184/3690/27180/728/4790
hsa03013	Nucleocytoplasmic transport	103	-0.450341	-1.79623	0.000144491	0.000933414	0.000605343	3544	tags=37%, list=22%, signal=29%	100101267/6612/84305/4686/57510/3837/387082/10073/7329/51808/79902/23633/8480/59343/11260/9972/1917/7175/51194/10527/51068/3843/23279/10921/3836/3840/6613/8086/22985/5903/9984/23165/10250/3839/3842/7919/5411/64328
hsa05415	Diabetic cardiomyopathy	196	-0.366832	-1.5928	0.000163556	0.00103586	0.00067178	2939	tags=30%, list=18%, signal=24%	4696/5524/5501/126328/4513/5332/5879/7043/6390/4541/1636/7416/4710/3667/9882/10476/818/1277/4719/5465/25874/948/6517/4717/1281/374291/4701/142/1432/7419/5601/5290/2997/4537/4535/6667/4725/5578/84701/4512/4519/4536/23236/183/4538/6392/4088/4508/4509/4539/4540/3643/5295/2932/7137/488/100532726/4709
hsa05010	Alzheimer disease	354	-0.311215	-1.44011	0.000254904	0.00158335	0.00102684	2643	tags=21%, list=17%, signal=18%	1855/5609/5704/5532/3551/6390/4541/11211/57181/7416/4710/3667/6622/7481/10476/673/8321/54361/4719/55626/29982/572/55630/369/27123/4717/374291/5533/4701/163688/8325/7419/3800/5601/5290/5691/5714/8408/801/6263/4537/4535/5894/4725/347733/4041/5717/84701/4512/4519/4891/4536/23236/8660/1452/4538/4040/8324/6392/4508/1147/4509/4539/4540/4023/9821/317/3643/5295/2932/488/100532726/4709
hsa05235	PD-L1 expression and PD-1 checkpoint pathway in cancer	87	0.502722	1.80154	0.000287306	0.00175094	0.00113553	1750	tags=29%, list=11%, signal=26%	6772/116071/916/915/917/5777/920/919/5293/10125/7099/10538/4773/55509/29126/5606/27040/5600/4615/3932/8503/7535/353376/27436/3091
hsa04261	Adrenergic signaling in cardiomyocytes	142	-0.390422	-1.61066	0.000347311	0.00207744	0.00134727	3004	tags=33%, list=19%, signal=27%	185/779/491/5501/6547/5515/5332/147/7169/2770/6548/5516/64208/6324/108/818/59285/5520/784/163688/1432/5522/5519/55799/801/107/6332/2778/482/5578/5523/477/9586/23236/183/9252/4624/115/481/781/7137/7170/488/4634/7134/4625/4633
hsa00190	Oxidative phosphorylation	129	-0.399721	-1.6339	0.00041469	0.00243536	0.00157939	2939	tags=29%, list=18%, signal=24%	55967/517/1339/7385/7388/51606/534/4720/4696/126328/4513/535/9551/6390/4541/1353/4710/10476/4719/4717/374291/4701/4537/4535/4725/84701/4512/4519/4536/4538/6392/4508/4509/4539/4540/100532726/4709
hsa04932	Non-alcoholic fatty liver disease	151	-0.37524	-1.56343	0.000658785	0.00379978	0.00246425	2939	tags=26%, list=18%, signal=22%	4696/126328/4513/5879/9370/3570/3551/6390/22877/4710/3667/6720/3576/6945/4719/5465/4717/83737/374291/4701/1432/5601/5290/4725/5468/51422/84701/3725/4512/4519/8660/9021/6392/2353/51085/3643/5295/2932/100532726/4709
hsa04217	Necroptosis	126	0.442599	1.65761	0.000671433	0.00380479	0.0024675	3041	tags=31%, list=19%, signal=25%	6772/330/10379/29108/6773/1536/7099/3455/355/6778/7098/3718/8717/7128/8795/841/8797/10616/8743/2512/834/1540/114548/637/55072/353376/823/5599/5478/3458/6775/197259/246/824/8772/7186/329/100526767/8969
hsa05414	Dilated cardiomyopathy	97	-0.424275	-1.67211	0.000698323	0.00388894	0.00252207	1218	tags=19%, list=8%, signal=17%	55799/107/2778/6445/1756/3679/183/4624/115/781/7137/7273/7170/488/4634/7134/4625/4633
hsa04814	Motor proteins	177	-0.35934	-1.53601	0.000776578	0.00425143	0.00275716	1724	tags=16%, list=11%, signal=15%	79784/58/23095/79659/3800/399687/140465/51174/51626/84516/347733/11127/1783/4651/3834/4624/10627/84376/4644/7135/55605/7137/57644/7170/4634/7138/7134/4625/4633
hsa04142	Lysosome	127	0.443747	1.6686	0.000795694	0.00425776	0.00276126	3815	tags=39%, list=24%, signal=30%	7805/1511/1075/1512/1521/968/1520/5538/2760/4125/1519/3988/10577/8906/2720/10312/5641/130340/1514/2519/1203/4126/3423/9179/135112/162/9516/285362/5476/2629/950/1508/1200/2799/2990/10717/3073/27074/410/2717/1522/23312/1513/3074/54/10239/2588/5660/2548/967
hsa05130	Pathogenic Escherichia coli infection	180	0.397455	1.55088	0.000804097	0.00425776	0.00276126	3011	tags=32%, list=19%, signal=26%	3059/27128/3071/5777/29108/7430/2212/84790/7099/3654/5058/355/64005/9368/2534/10092/8717/840/10095/8795/841/8797/10094/8743/837/51135/26999/834/5600/10376/4615/1902/9138/114548/57121/10163/10097/1364/60/23191/10972/5599/4627/4790/9170/9871/6885/4642/84617/8772/4643/7186/8517/4646/6714/4542/5063/7456
hsa03082	ATP-dependent chromatin remodeling	102	-0.413586	-1.64597	0.000864216	0.00437114	0.00283479	3336	tags=36%, list=21%, signal=29%	5931/84295/8932/92815/55193/64431/57492/6595/125476/57459/65980/1108/10902/27443/11176/6594/86/10445/9274/9275/51377/23506/54891/6604/51773/9112/11177/8467/29998/605/54617/54556/6944/9031/55274/29994/8110
hsa05135	Yersinia infection	131	0.435973	1.64315	0.000866108	0.00437114	0.00283479	2132	tags=34%, list=13%, signal=29%	5880/925/2533/7409/3676/3937/926/29108/920/7454/2212/5293/8935/7099/3654/2185/4773/10092/10095/10094/5606/27040/9844/51135/834/5600/4615/6195/3932/9138/114548/7410/8503/10163/7535/10097/3661/6347/60/3984/391/5599/9815/58484
hsa04910	Insulin signaling pathway	129	-0.389468	-1.59199	0.000846398	0.00437114	0.00283479	3209	tags=35%, list=20%, signal=28%	6009/57521/10211/1978/1399/5501/6654/5170/3551/90673/25759/5506/3667/5507/673/6720/572/7248/369/6517/2002/163688/5837/3632/5601/5290/3991/31/801/2997/1977/5894/2308/5577/2872/51422/5584/9322/8660/9021/5792/3099/3643/5295/2932
hsa04080	Neuroactive ligand-receptor interaction	227	0.378688	1.52174	0.00102933	0.00511495	0.00331718	2494	tags=19%, list=16%, signal=16%	3001/5179/2359/719/1511/1144/5724/718/9934/5028/11054/5031/135/53829/1134/5032/9294/1902/6752/7433/5027/1910/3274/3269/727/57105/2561/27334/140/152/10161/10800/706/5737/1268/1241/728/9170/5023/2892/5368/133
hsa05165	Human papillomavirus infection	297	0.352275	1.46155	0.00104973	0.00513729	0.00333167	2010	tags=19%, list=13%, signal=17%	6772/3106/3134/3659/3133/3107/6932/9636/7060/3695/3676/10379/3105/6773/5293/3455/355/7098/3371/9368/8717/90423/3912/841/3675/1026/3918/84441/4600/5521/9641/3680/4599/9519/1291/10312/7474/8503/4853/2535/50855/4193/3661/890/1292/3955/894/1021/8638/5567/131873/7450/8515/3696/23493/155066/90993
hsa04664	Fc epsilon RI signaling pathway	60	0.517363	1.75354	0.00111151	0.00520315	0.00337438	1441	tags=30%, list=9%, signal=27%	5880/7409/3635/3937/2207/5336/5293/4067/240/2206/2534/5606/27040/6850/241/5600/7410/8503
hsa05410	Hypertrophic cardiomyopathy	94	-0.430364	-1.68123	0.00110834	0.00520315	0.00337438	793	tags=15%, list=5%, signal=14%	1756/3679/51422/183/4624/781/7137/7273/7170/488/4634/7134/4625/4633
hsa05142	Chagas disease	96	0.451869	1.63982	0.00108493	0.00520315	0.00337438	1166	tags=23%, list=7%, signal=21%	6352/713/916/712/915/917/718/714/919/5293/7099/3654/355/2769/7040/5330/841/5521/51135/5600/4615/7048
hsa04662	B cell receptor signaling pathway	77	0.482059	1.69399	0.00128764	0.00594155	0.00385325	1616	tags=31%, list=10%, signal=28%	5880/10990/11006/7409/5579/3635/10288/5777/10859/5336/5293/4067/4773/25780/11025/118788/6850/27071/7410/2213/8503/79168/973/84433
hsa03040	Spliceosome	131	-0.376074	-1.54257	0.00202428	0.00920905	0.0059723	5289	tags=50%, list=33%, signal=33%	58517/6633/3183/6634/8175/6431/57461/199746/3178/9416/6631/23451/6629/51340/10285/51729/10084/5093/4809/151903/10594/29896/9128/11325/10946/4686/51691/51362/11338/6430/51503/102724594/27339/10772/153527/6626/10915/22827/9343/3305/10713/6428/6625/9879/6426/8559/4670/3312/25766/6427/9092/10929/1659/3304/11017/55119/988/22985/9984/23350/84991/6429/6434/7919/3303
hsa04623	Cytosolic DNA-sensing pathway	68	0.49066	1.69372	0.00235584	0.0105686	0.00685399	1728	tags=26%, list=11%, signal=24%	6352/3627/25939/29108/79792/6351/840/23586/3428/340061/841/11277/9641/834/9560/114548/3661/103
hsa04936	Alcoholic liver disease	123	0.418453	1.57055	0.00245972	0.0107364	0.0069628	2275	tags=30%, list=14%, signal=26%	713/717/719/712/6932/126/718/929/714/7099/3654/355/8717/841/720/721/5606/219/9641/51135/5600/125/4615/1374/4217/23765/50507/23643/23175/727/3661/10645/5599/64900/79966/728/4790
hsa04310	Wnt signaling pathway	154	-0.36128	-1.51386	0.00244388	0.0107364	0.0069628	2928	tags=32%, list=18%, signal=27%	64321/23411/4609/2033/5332/5879/59343/1855/5532/6477/6934/8454/11211/164284/27101/6259/7481/8321/818/54361/5467/1387/4089/27123/4775/5533/8325/6425/5601/147111/79718/144165/84445/7091/4041/5578/147495/3725/23236/9475/1452/6424/4040/8324/4088/80319/84133/2932/84870/8549
hsa05012	Parkinson disease	252	-0.313676	-1.40308	0.00250763	0.0107995	0.00700377	2427	tags=20%, list=15%, signal=17%	6390/4541/5071/57181/7416/4710/6622/10476/818/4719/4780/4128/55630/4717/374291/4701/163688/7419/3800/5601/5691/5714/1843/7326/801/6263/2778/4537/4535/4129/4725/7314/347733/7317/55669/5717/84701/4512/4519/4891/4536/4538/6392/4508/4509/4539/4540/317/100532726/4709
hsa04015	Rap1 signaling pathway	194	0.377122	1.49461	0.00263805	0.0112117	0.00727107	1641	tags=22%, list=10%, signal=20%	3683/5880/3689/2533/7409/5579/3937/3479/1436/91860/5156/83593/56034/4804/3815/5293/1435/5028/25865/135/113/3684/54518/5330/25780/7010/10636/5606/27040/10411/8631/5600/196883/285/1902/7074/7410/57121/8503/50855/5908/60
hsa00670	One carbon pool by folate	35	-0.54103	-1.77637	0.00271972	0.0114087	0.00739884	3160	tags=40%, list=20%, signal=32%	10768/471/23382/2731/4522/4144/501/55349/4548/1719/441024/1491/23743/6470
hsa04931	Insulin resistance	103	-0.399443	-1.59322	0.0028858	0.0119502	0.00774998	2466	tags=30%, list=15%, signal=26%	3551/90673/22877/5506/3667/9882/5507/6720/6945/5465/948/6517/5837/5601/5290/2997/2308/27330/5781/51422/9586/133522/8660/9021/183/200186/5792/51085/3643/5295/2932
hsa05417	Lipid and atherosclerosis	189	0.374751	1.47932	0.00385447	0.0157594	0.0102204	1672	tags=25%, list=10%, signal=23%	6352/7409/4318/653361/7412/29108/929/91860/1536/4689/5293/3310/4067/7494/7099/3654/4688/355/3383/4773/840/5330/8795/841/8797/5606/958/8743/9641/51135/30001/834/5600/4615/4217/1535/9138/5451/114548/7410/5452/8503/23643/637/3661/5908/6347/353376
hsa00830	Retinol metabolism	34	0.565164	1.69249	0.00396332	0.0160019	0.0103776	1972	tags=26%, list=12%, signal=23%	126/10170/51109/56603/125/8854/220/9249/316
hsa04810	Regulation of actin cytoskeleton	211	0.360126	1.4354	0.00482723	0.0192493	0.0124837	2174	tags=25%, list=14%, signal=22%	3683/7852/5880/3689/7409/3695/3687/3676/3071/5156/7430/56034/4636/5293/5058/6387/10092/3684/10095/3675/10094/51571/5305/3680/4478/89846/26999/1902/9138/10788/7074/7410/57121/4638/2934/7114/8503/10163/10097/727/60/23191/221178/29895/2255/8515/3984/3696/4627/3681/3690/3985
hsa05202	Transcriptional misregulation in cancer	168	0.383659	1.48838	0.00500251	0.019705	0.0127792	2692	tags=29%, list=17%, signal=24%	330/4318/2209/3398/3695/3002/3479/1436/51513/929/4804/6688/860/942/4291/2120/861/3684/55589/597/1026/958/7185/6760/5327/1643/64919/7048/7850/3560/2313/10912/4193/890/894/6258/5328/466/4066/2322/1647/4790/2892/5371/3248/4314/4094/2115
hsa05143	African trypanosomiasis	31	0.579211	1.70878	0.00545607	0.0212327	0.0137699	1138	tags=26%, list=7%, signal=24%	8542/5579/7412/355/3383/3620/5330/4615
hsa04668	TNF signaling pathway	113	0.416442	1.54278	0.00569551	0.0219006	0.0142031	2899	tags=35%, list=18%, signal=29%	6352/3627/3659/330/4318/7412/5293/1435/355/3383/6376/3600/8717/840/7133/7128/841/5606/7185/64127/5600/1540/4217/8503/79651/1326/6347/5599/90993/4790/6885/602/197259/7187/4314/8772/64764/7186/329/8517
hsa04630	JAK-STAT signaling pathway	127	0.407087	1.53075	0.00680334	0.0258527	0.0167661	1447	tags=17%, list=9%, signal=16%	6772/3561/3587/53832/50615/10379/5777/6773/5156/3575/5293/9180/3455/6778/3718/3600/1026/1438/3594/3560/8503/3568
hsa04625	C-type lectin receptor signaling pathway	97	0.418135	1.52482	0.00789301	0.0293391	0.0190271	3039	tags=36%, list=19%, signal=29%	6772/3659/30835/10379/2207/29108/6773/91860/5336/5293/64581/5058/4773/841/6850/9641/834/5600/1540/4791/114548/8503/4193/8915/5599/4046/4790/602/51561/3710/8517/6714/1960/3708/810
hsa05132	Salmonella infection	239	0.344772	1.39802	0.00790247	0.0293391	0.0190271	2992	tags=29%, list=19%, signal=24%	330/6932/27128/3071/5788/29108/929/4636/5293/84790/79792/7099/3654/5058/10092/8717/840/10095/8795/841/5878/79026/8797/10094/5606/8743/5294/837/9844/51135/26999/8655/834/5600/10376/4615/114548/399/6281/23643/10097/302/5420/60/8767/23191/6990/64601/29895/391/5599/58484/338382/4790/10392/6885/2316/197259/83439/84617/8772/51176/7186/329/8517/5898/4646/5216/5063
hsa04210	Apoptosis	130	0.383559	1.44467	0.00886145	0.0325255	0.0210936	3942	tags=43%, list=25%, signal=33%	330/1075/3002/1512/5551/1521/5293/84790/1520/355/8717/840/8795/841/10039/8797/597/1519/7185/8743/10376/4217/8503/1514/637/10912/60/823/5599/5366/4001/1647/4790/1508/3710/824/8772/7186/329/8517/3708/1522/9451/1513/9020/2081/63970/7124/3563/7157/5296/581/207/4914/598/71
hsa03050	Proteasome	45	0.512392	1.63333	0.00946551	0.0343523	0.0222784	177	tags=9%, list=1%, signal=9%	5696/5698/5721/5720
hsa04150	mTOR signaling pathway	145	-0.336343	-1.39557	0.0109548	0.0393157	0.0254972	3554	tags=35%, list=22%, signal=28%	652968/51606/2887/534/64223/58528/6009/6196/57521/10325/1978/64798/96459/6654/5170/1855/153129/1975/3551/253260/11211/3667/729438/7481/673/8321/54361/8140/54468/7248/51719/8325/5290/8408/1977/5894/27330/201163/6249/51256/4041/5578/57600/6446/84335/4040/8324/1147/3643/5295/2932
hsa04152	AMPK signaling pathway	114	-0.351379	-1.42227	0.0118035	0.041896	0.0271706	4382	tags=48%, list=27%, signal=35%	5213/5208/5525/208/9230/5565/23216/10000/55012/79602/6794/3952/5214/5210/5105/6009/57521/1978/23411/5209/5515/6319/9370/5170/5516/29904/3667/6720/5862/5207/7248/948/5520/6517/51719/5522/5519/5290/3991/8408/31/2997/1994/2308/5468/5523/51422/9586/10890/8660/2309/84335/200186/3643/5295
hsa04622	RIG-I-like receptor signaling pathway	55	0.479827	1.59661	0.0125319	0.043998	0.0285338	2899	tags=44%, list=18%, signal=36%	3627/9636/79132/64135/8717/57169/23586/340061/841/4214/26007/9641/5600/1540/3661/103/5599/54941/4790/6885/7187/8772/7186/8517
hsa03015	mRNA surveillance pathway	92	-0.377193	-1.48035	0.0130016	0.0451559	0.0292848	3993	tags=35%, list=25%, signal=26%	23708/10482/79869/11051/55012/65110/100529063/8731/23435/84305/4686/140886/5501/5515/5516/23049/124540/23381/5520/26986/5522/5519/10921/8189/2935/9887/22985/5523/10250/7919/8761/5411
hsa04723	Retrograde endocannabinoid signaling	125	-0.345171	-1.40647	0.0133737	0.0459542	0.0298025	2976	tags=26%, list=19%, signal=22%	779/4696/126328/5332/2166/2770/4541/4710/108/4719/2893/4717/2563/374291/4701/1432/5601/107/4537/4535/3760/4725/2564/5578/4536/23236/2788/4538/4539/4540/115/100532726/4709
hsa00630	Glyoxylate and dicarboxylate metabolism	29	-0.510941	-1.60275	0.014245	0.0484328	0.0314099	2861	tags=38%, list=18%, signal=31%	50/847/38/48/2731/81888/5095/55902/4594/84532/6470
hsa00532	Glycosaminoglycan biosynthesis - chondroitin sulfate / dermatan sulfate	21	0.600457	1.61264	0.0149608	0.0498181	0.0323083	2775	tags=48%, list=17%, signal=39%	55454/29940/50515/51363/54480/26229/22856/55790/79586/126792
hsa04120	Ubiquitin mediated proteolysis	137	-0.339915	-1.39665	0.0149097	0.0498181	0.0323083	3680	tags=42%, list=23%, signal=33%	996/7189/26091/9040/23291/9063/997/7337/7327/63893/10054/9039/6921/1161/55294/27339/7329/119504/10393/10273/6477/7320/7328/8454/5071/55284/57154/1642/64682/8924/54926/51588/7319/8451/83737/9690/331/27338/134111/57448/246184/7326/8916/4734/51366/8554/9886/6923/23295/7314/7317/55236/10277/9021/8453/64750/8065/8925
