# Supplementary material for: RYR1-Related Myopathies Involve More than Calcium Dysregulation: Insights from Transcriptomic Profiling
Source: Biomolecules. 2025 Nov 14;15(11):1599. doi: 10.3390/biom15111599 (PMC12650710; doi:10.3390/biom15111599)
Supplement: Supplementary file 1 [file biomolecules-15-01599-s001.zip › Table_S19.xls]

## Sheet: cluster_summary
Table S19. Symptomatic RYR1-RM vs controls ORA.
ONTOLOGY	ID	Description	GeneRatio	BgRatio	RichFactor	FoldEnrichment	zScore	pvalue	p.adjust	qvalue	geneID	Count
BP	GO:0007517	muscle organ development	17/168	363/17175	0.046832	4.78773	7.24935	1.04472e-07	0.000276328	0.000254911	MYL6B/MUSTN1/FOS/EGR1/TCF15/ACTC1/ASNSD1/NR4A1/SMTNL1/CSRP3/MYOM2/ID3/UTRN/KLHL40/TCAP/SKIL/CFL2	17
BP	GO:0007519	skeletal muscle tissue development	10/168	176/17175	0.0568182	5.80864	6.373	9.21031e-06	0.0121806	0.0112366	MYL6B/FOS/EGR1/ASNSD1/NR4A1/CSRP3/MYOM2/KLHL40/SKIL/CFL2	10
BP	GO:0060538	skeletal muscle organ development	10/168	190/17175	0.0526316	5.38064	6.03473	1.79597e-05	0.0158345	0.0146073	MYL6B/FOS/EGR1/ASNSD1/NR4A1/CSRP3/MYOM2/KLHL40/SKIL/CFL2	10
CC	GO:0043292	contractile muscle fiber	12/175	253/18160	0.0474308	4.92196	6.19673	6.48988e-06	0.00169386	0.00160539	MYL6B/ACTC1/MYOM3/SMTNL1/KCNA5/SMPX/CSRP3/SCO1/MYOM2/KLHL40/TCAP/CFL2	12
CC	GO:0030016	myofibril	11/175	243/18160	0.0452675	4.69747	5.72381	2.45021e-05	0.00319752	0.00303052	ACTC1/MYOM3/SMTNL1/KCNA5/SMPX/CSRP3/SCO1/MYOM2/KLHL40/TCAP/CFL2	11
CC	GO:0031672	A band	5/175	41/18160	0.121951	12.6551	7.36968	4.44063e-05	0.00386335	0.00366157	MYOM3/SMTNL1/SMPX/MYOM2/KLHL40	5
CC	GO:0030017	sarcomere	10/175	222/18160	0.045045	4.67439	5.43356	6.01233e-05	0.00392305	0.00371815	ACTC1/MYOM3/SMTNL1/KCNA5/SMPX/CSRP3/MYOM2/KLHL40/TCAP/CFL2	10
CC	GO:0031430	M band	4/175	28/18160	0.142857	14.8245	7.22129	0.000142391	0.00743283	0.00704463	MYOM3/SMTNL1/SMPX/MYOM2	4
CC	GO:0031674	I band	7/175	148/18160	0.0472973	4.90811	4.70897	0.000585239	0.0254579	0.0241283	ACTC1/SMTNL1/KCNA5/CSRP3/KLHL40/TCAP/CFL2	7
MF	GO:0001228	DNA-binding transcription activator activity, RNA polymerase II-specific	16/166	474/17840	0.0337553	3.62768	5.61931	9.32246e-06	0.00227067	0.00210171	SOX18/FOS/EGR1/TCF15/NR4A1/KLF4/CSRNP1/SIX2/JUNB/CEBPB/ESRRG/KLF6/FOSB/MAFG/JUN/IRX6	16
MF	GO:0001216	DNA-binding transcription activator activity	16/166	481/17840	0.033264	3.57488	5.54804	1.11855e-05	0.00227067	0.00210171	SOX18/FOS/EGR1/TCF15/NR4A1/KLF4/CSRNP1/SIX2/JUNB/CEBPB/ESRRG/KLF6/FOSB/MAFG/JUN/IRX6	16
