# Supplementary material for: RYR1-Related Myopathies Involve More than Calcium Dysregulation: Insights from Transcriptomic Profiling
Source: Biomolecules. 2025 Nov 14;15(11):1599. doi: 10.3390/biom15111599 (PMC12650710; doi:10.3390/biom15111599)
Supplement: Supplementary file 1 [file biomolecules-15-01599-s001.zip › Table_S2.xls]

## Sheet: Foglio1
Table S2. Patients RYR1 clinical description
ID	Family history	Floppy infant	Age at independent ambulation (months)	Age at onset*	Age at last evaluation (yrs)	Weakness distribution	Weakness severity^	Facial Weakness	Disease progression	Disease severity	Ocular involvement	Contractures	Foot deformities	Scoliosis	CK
ID_01	AD	no	normal	adult	59	proximal	mild	no	slow progression	mild myopathy	no	no	no	no	227
ID_02	AD	no	normal	adult	67	proximal, distal	mild	yes	slow progression	mild myopathy	no	no	yes	yes	3400
ID_03	no	no	normal	hyperCKemia	49	no	no	no	stationary	asymptomatic	no	no	no	no	60000
ID_04	no	no	normal	adult	32	no	no	no	stationary	paucisymptomatic	no	no	yes	no	885
ID_05	AD	no	normal	adult	39	no	no	no	stationary	paucisymptomatic	no	no	yes	no	400
ID_06	no	no	normal	hyperCKemia	48	no	no	no	stationary	asymptomatic	no	no	yes	no	800
ID_07	AD	no	normal	early	52	no	no	no	stationary	paucisymptomatic	no	no	yes	yes	normal
ID_08	no	no	normal	hyperCKemia	37	no	no	no	stationary	paucisymptomatic	no	no	yes	yes	557
ID_09	AD	no	normal	adult	41	no	no	no	stationary	paucisymptomatic	no	yes	yes	yes	normal
ID_11	AD	no	normal	early	37	proximal	moderate	no	stationary	moderate myopathy	no	yes	yes	yes	386
ID_12	AD	no	normal	adult	48	proximal	mild	no	stationary	mild myopathy	no	no	yes	yes	normal
ID_13	AD	no	normal	early	34	proximal	moderate	no	slow progression	moderate myopathy	ophthalmoparesis	no	no	yes	normal
ID_14	AR	no	normal	early	24	no	no	no	stationary	paucisymptomatic	no	no	no	no	938
ID_15	no	yes	21	congenital	40	proximal, distal	moderate	no	slow progression	moderate myopathy	no	no	yes	yes	normal
ID_16	no	yes	na	congenital	na	proximal, distal	severe	no	progression	severe myopathy	no	yes	yes	yes	na
*“congenital” if clinical symptoms appeared before 12 months of age; “early” if symptoms were present before age of 20; “adult” if symptoms appeared after 20 years of age.
^mild (MRC score ≥ 4 in all muscle tested), moderate (MRC ≤ 3 in one proximal muscle) and severe (MRC ≤ 3 in two or more proximal muscles).
