# Supplementary material for: RYR1-Related Myopathies Involve More than Calcium Dysregulation: Insights from Transcriptomic Profiling
Source: Biomolecules. 2025 Nov 14;15(11):1599. doi: 10.3390/biom15111599 (PMC12650710; doi:10.3390/biom15111599)
Supplement: Supplementary file 1 [file biomolecules-15-01599-s001.zip › Table_S20.xls]

## Sheet: results
Table S20. Symptomatic RYR1-RM vs controls GSEA.
ID	Description	setSize	enrichmentScore	NES	pvalue	p.adjust	qvalue	rank	leading_edge	core_enrichment
hsa05200	Pathways in cancer	482	-0.335947	-1.58157	3.20975e-06	0.00104317	0.000831156	3322	tags=30%, list=20%, signal=25%	369/4089/405/6921/4254/10018/7475/4893/673/3597/2264/5291/8326/4609/7189/1612/2771/1439/2254/109/5228/5290/2122/7188/3572/7184/8454/7704/7187/5925/6655/9817/8323/27113/5879/9618/2737/7472/2941/3601/6256/51426/26060/8202/185/6774/7855/1906/8325/6667/5900/836/8030/4780/5335/3459/182/2149/3655/23236/23401/2932/862/4851/7424/7482/6654/2252/4149/5743/4088/624/3912/2277/107/2956/5336/10000/1950/5155/56…
hsa00190	Oxidative phosphorylation	130	0.453907	1.85956	1.16235e-05	0.00188883	0.00150494	4895	tags=59%, list=30%, signal=42%	1355/29796/4724/440567/1347/64077/5464/521/8992/1327/27068/27089/245973/537/4706/10975/509/4704/4714/10632/1339/4705/1349/1537/7384/9114/90423/4729/4694/506/539/6389/4539/4702/523/4713/7386/515/1345/9550/155066/4722/1350/9167/54205/4540/517/126328/1329/529/516/4698/1351/4726/7381/4723/9377/4695/4707/1340/51079/4720/4731/9551/518/4715/51382/533/514/6391/526/10063/7388/4537/4725/4728/23545
hsa05224	Breast cancer	136	-0.429653	-1.76105	5.74494e-05	0.00622368	0.00495879	3173	tags=35%, list=19%, signal=28%	7475/4893/673/5291/8326/4609/2254/5290/5925/6655/8323/7472/51426/8202/1452/7855/8325/6667/182/23401/2932/4851/7482/6654/2252/10000/1950/7483/2246/4041/5894/7480/5295/54567/2099/11211/4854/8322/4855/3725/8324/2324/54361/8321/3280/4616/2353
hsa05330	Allograft rejection	30	0.629083	1.96477	0.000208655	0.00989885	0.00788702	3608	tags=47%, list=22%, signal=36%	3108/3119/3105/3107/3106/3122/3115/3113/3112/940/942/3002/3109/3134
hsa03050	Proteasome	45	0.570133	1.94218	0.000149287	0.00989885	0.00788702	5173	tags=69%, list=32%, signal=47%	5721/5696/10213/5719/5687/5695/5698/23198/5720/5714/5692/5705/5704/5707/9861/9491/5689/5710/5699/5682/51371/5693/5708/5700/5706/5713/5690/5688/10197/5702/5694
hsa04612	Antigen processing and presentation	65	0.506173	1.85294	0.000175181	0.00989885	0.00788702	2484	tags=40%, list=15%, signal=34%	5721/3108/6890/926/3119/3310/3105/925/3107/3106/10437/920/3122/3115/5720/6892/3309/567/3113/3112/3326/4261/972/3320/4802/8625
hsa05217	Basal cell carcinoma	57	-0.521634	-1.83807	0.000243664	0.00989885	0.00788702	2475	tags=37%, list=15%, signal=31%	8323/2737/7472/51426/7855/8325/2932/7482/7483/5727/7480/11211/374654/8643/64399/8322/2735/8324/54361/8321/4616
hsa04310	Wnt signaling pathway	154	-0.403301	-1.67429	0.000224662	0.00989885	0.00788702	3337	tags=37%, list=20%, signal=30%	57216/4089/80319/85409/7475/11197/5176/8326/4609/8454/5532/8323/5879/2239/23500/7472/5663/1452/85407/7855/8325/23236/23401/2932/7482/57805/144165/4088/84133/5601/4775/7483/5530/2033/4041/1488/7480/147111/4776/84445/55366/896/11211/6424/7091/6259/147495/7088/8322/6477/3725/6425/8324/5332/54361/8321/64321
hsa04672	Intestinal immune network for IgA production	41	0.573791	1.91751	0.000298138	0.0107661	0.008578	2813	tags=39%, list=17%, signal=32%	3676/3108/8741/3119/10673/23308/8174/3122/3115/7040/3113/3112/3695/940/7852/942
hsa04330	Notch signaling pathway	60	-0.501076	-1.78505	0.000538001	0.017485	0.0139314	2250	tags=30%, list=14%, signal=26%	5663/113878/5986/182/4242/4851/2033/8850/196403/1488/9253/54567/7091/4854/7088/4855/441478/3280
hsa05332	Graft-versus-host disease	32	0.589351	1.86942	0.000848543	0.0210332	0.0167585	3608	tags=47%, list=22%, signal=37%	3108/3119/3105/3107/3106/3122/3115/3113/3112/940/942/3002/3109/3821/3134
hsa04940	Type I diabetes mellitus	35	0.575387	1.86045	0.00073707	0.0210332	0.0167585	3608	tags=43%, list=22%, signal=33%	3108/3119/3105/5799/3107/3106/3122/3115/3113/3112/940/942/3002/3109/3134
hsa03272	Virion - Hepatitis viruses	36	-0.56811	-1.82454	0.000906047	0.0210332	0.0167585	1995	tags=31%, list=12%, signal=27%	928/1803/149461/9076/9525/100506658/3920/7122/57132/5010/3949
hsa05202	Transcriptional misregulation in cancer	172	-0.370163	-1.56792	0.000822017	0.0210332	0.0167585	3023	tags=30%, list=19%, signal=25%	6495/4609/1031/4005/1991/2530/8013/2313/2119/7704/2130/2005/6256/51426/2078/5966/6667/26471/4613/4298/8861/862/4094/3206/4149/5090/8864/8842/5914/3087/3205/51804/5077/648/84444/8938/7709/3728/5468/1025/4233/2321/51274/4300/1848/9915/3576/1051/2308/64332/3486/4616
hsa04915	Estrogen signaling pathway	115	-0.405286	-1.63029	0.00109402	0.0237038	0.0188862	3378	tags=37%, list=21%, signal=29%	1839/90993/3708/3710/4893/5291/2771/4846/109/5290/7184/1386/6655/3305/2550/8202/6667/3303/23236/6654/1385/2852/107/10000/2770/5914/2288/5894/801/2289/3875/9568/3304/5295/2099/115/3725/163688/3760/5443/5332/2353
hsa04550	Signaling pathways regulating pluripotency of stem cells	129	-0.398712	-1.6236	0.0011761	0.0238896	0.0190343	3404	tags=37%, list=21%, signal=30%	5978/4089/4617/7475/4893/3977/2264/5291/91/8326/4609/9869/5290/93/3572/4090/55183/8323/7472/79923/7994/6774/7855/8325/2932/7482/4088/658/10000/7483/3624/5894/7480/648/5295/84759/11211/90/8322/7703/3625/8324/3399/6498/54361/8321/3397/9314
hsa05150	Staphylococcus aureus infection	65	0.467324	1.71073	0.00140419	0.0268449	0.021389	3857	tags=38%, list=24%, signal=29%	3108/717/2359/3119/5724/713/3122/3115/718/6404/3113/3112/721/720/712/2209/716/2358/714/2212/719/2214/3109/3683/3881
hsa04668	TNF signaling pathway	113	-0.388407	-1.55821	0.00153102	0.0276435	0.0220252	2787	tags=27%, list=17%, signal=23%	7132/5290/7188/153090/11035/1386/7187/9530/1906/836/182/7424/1385/5743/2277/10000/5601/6347/197259/2921/5295/4323/2919/1147/3725/1051/843/3726/2353/9021/2920
hsa05320	Autoimmune thyroid disease	31	0.577113	1.81086	0.00178419	0.029414	0.023436	3608	tags=45%, list=22%, signal=35%	3108/3119/3105/3107/3106/3122/3115/3113/3112/940/942/3002/3109/3134
hsa04657	IL-17 signaling pathway	78	-0.431684	-1.6124	0.00183176	0.029414	0.023436	2651	tags=44%, list=16%, signal=37%	3553/4792/84818/3569/6279/4790/5603/1994/23118/7189/6426/7188/7184/1440/7187/9618/836/2932/5743/5597/5601/6347/29110/2921/29761/2919/3727/1147/3725/3576/1051/2354/2353/2920
hsa01240	Biosynthesis of cofactors	131	0.383834	1.57294	0.0019006	0.029414	0.023436	2763	tags=27%, list=17%, signal=23%	5498/4830/790/8566/55191/29922/1355/2730/4351/124454/9054/57026/112724/5372/441024/51109/1503/27235/7390/8836/6472/2643/221264/23475/79717/2990/3242/51805/9249/224/1738/8942/2937/3145/54995/125061
hsa04933	AGE-RAGE signaling pathway in diabetic complications	97	-0.402845	-1.56088	0.00222518	0.032872	0.0261911	3778	tags=44%, list=23%, signal=34%	4790/1287/5603/5292/7046/581/2152/4089/4893/5291/4846/5290/5879/1278/185/6774/1906/836/5335/113026/23236/7424/4088/2277/5336/10000/51196/5601/1282/6347/6777/1285/5295/1277/1281/1284/7056/3725/3576/2308/5332/1286/1958
hsa05340	Primary immunodeficiency	34	0.547883	1.75552	0.0030896	0.0436574	0.0347845	4374	tags=50%, list=27%, signal=37%	916/6890/3561/926/925/920/3718/4261/8517/8625/915/5896/3932/7374/6891/7535/959
hsa04145	Phagosome	136	0.355462	1.46178	0.00335845	0.045479	0.0362359	3980	tags=36%, list=24%, signal=27%	7060/84790/3108/6890/3685/4689/29927/3119/7277/3105/3690/8992/3107/30835/653361/3106/338382/200576/7037/3122/3115/718/245973/537/9554/3113/3112/7099/9114/2209/90423/7059/4360/523/11151/9550/155066/2212/2214/948/3109/3134/7097/529/929/4481/5868/7057/6891
