# Supplementary material for: RYR1-Related Myopathies Involve More than Calcium Dysregulation: Insights from Transcriptomic Profiling
Source: Biomolecules. 2025 Nov 14;15(11):1599. doi: 10.3390/biom15111599 (PMC12650710; doi:10.3390/biom15111599)
Supplement: Supplementary file 1 [file biomolecules-15-01599-s001.zip › Table_S21.xls]

## Sheet: Foglio1
Table S21: Summary of the discussed pathways/GO terms identified as significantly enriched in the ORA analyses performed on all differentially expressed genes (All DEGs) and separately on up- or down-regulated DEGs.
	All DEGs					DEGs direction (ORA on subsets of up- and down-regulated DEGs)
Pathways/GO terms	CCD vs CTRL	RYR1 vs CTRL	Symptomatic CCD vs CTRL	Symptomatic MmD vs CTRL	Symptomatic RYR1 vs CTRL	CCD vs CTRL	RYR1 vs CTRL	Symptomatic CCD vs CTRL	Symptomatic MmD vs CTRL	Symptomatic RYR1 vs CTRL
sarcomere organization	✓		✓	✓		up	-	up	down	up
muscle contraction	✓		✓	✓		up	-	up	down	-
regulation of heart contraction	✓			✓		up	-	-	down	-
muscle system process	✓		✓	✓		up	-	up	down	-
actin-myosin filament sliding	✓			✓		up	-	up	down	-
SMAD protein signal transduction	✓					-	-	-	-	-
response to reactive oxygen species	✓		✓			down	-	down	-	down
cellular response to hydrogen peroxide	✓					down	-	down	-	down
striated muscle contraction	✓			✓		up	-	-	down	-
myofibril	✓		✓	✓	✓	up	-	up	down	up
sarcomere	✓		✓	✓	✓	up	-	up	down	up
contractile muscle fiber	✓		✓	✓	✓	up	-	up	down	up
Check marks (✓) indicate significant enrichment (p-adj < 0.05) in the comparison indicated. In the right panel, “up” and “down” specify whether the pathway was enriched when considering only up- or down-regulated DEGs, respectively;
while a “-” indicates that no enrichment was detected using either subset of up- or down-regulated DEGs
