# Supplementary material for: RYR1-Related Myopathies Involve More than Calcium Dysregulation: Insights from Transcriptomic Profiling
Source: Biomolecules. 2025 Nov 14;15(11):1599. doi: 10.3390/biom15111599 (PMC12650710; doi:10.3390/biom15111599)
Supplement: Supplementary file 1 [file biomolecules-15-01599-s001.zip › Table_S22.xls]

## Sheet: KEGG_GSEA
Table S22: Side-by-side comparison of selected pathways across CCD, MmD and RYR1 vs controls GSEA analyses.
Pathways/KEGG terms	CCD vs CTRL	MmD vs CTRL	RYR1 vs CTRL	Symptomatic CCD vs CTRL	Symptomatic MmD vs CTRL	Symptomatic RYR1 vs CTRL
Wnt signaling pathway	✓	✓	✓	✓	✓	✓
Apoptosis	✓			✓	✓
Oxidative phosphorylation	✓	✓	✓	✓	✓	✓
IL-17 signaling pathway	✓	✓	✓	✓		✓
Staphylococcus aureus infection	✓	✓		✓	✓	✓
Cell adhesion molecules	✓	✓		✓	✓
Antigen processing and presentation		✓	✓	✓	✓	✓
Natural killer cell mediated cytotoxicity		✓		✓	✓
Intestinal immune network for IgA production		✓			✓	✓
Phagosome		✓		✓	✓	✓
