# Supplementary material for: RYR1-Related Myopathies Involve More than Calcium Dysregulation: Insights from Transcriptomic Profiling
Source: Biomolecules. 2025 Nov 14;15(11):1599. doi: 10.3390/biom15111599 (PMC12650710; doi:10.3390/biom15111599)
Supplement: Supplementary file 1 [file biomolecules-15-01599-s001.zip › Table_S3.xls]

## Sheet: res_ids
Table S3: CCD vs Controls
gene	baseMean	log2FoldChange	lfcSE	stat	pvalue	padj	threshold_OE	symbol.x	genelabels	gene_name	gene_biotype	gene_seq_start	gene_seq_end	seq_name	seq_strand	seq_coord_system	description	gene_id_version	symbol.y	entrezid
ENSG00000101608	13301.8	1.59321	0.174802	8.70389	3.20695e-18	4.32137e-14	TRUE	MYL12A	MYL12A	MYL12A	protein_coding	3247481	3256236	18	1	chromosome	myosin light chain 12A [Source:HGNC Symbol;Acc:HGNC:16701]	ENSG00000101608.12	MYL12A	10627
ENSG00000159713	361.437	2.01655	0.236334	7.99025	1.3467e-15	9.07337e-12	TRUE	TPPP3	TPPP3	TPPP3	protein_coding	67389809	67393518	16	-1	chromosome	tubulin polymerization promoting protein family member 3 [Source:HGNC Symbol;Acc:HGNC:24162]	ENSG00000159713.11	TPPP3	51673
ENSG00000133134	58.5961	1.79333	0.270129	7.21556	5.37112e-13	2.41253e-09	TRUE	BEX2	BEX2	BEX2	protein_coding	103309346	103311046	X	-1	chromosome	brain expressed X-linked 2 [Source:HGNC Symbol;Acc:HGNC:30933]	ENSG00000133134.11	BEX2	84707
ENSG00000172399	1458.32	1.36722	0.200802	6.48432	8.91339e-11	3.0027e-07	TRUE	MYOZ2	MYOZ2	MYOZ2	protein_coding	119135784	119187789	4	1	chromosome	myozenin 2 [Source:HGNC Symbol;Acc:HGNC:1330]	ENSG00000172399.5	MYOZ2	51778
ENSG00000196465	4880.19	1.55106	0.249454	6.1875	6.11246e-10	1.64731e-06	TRUE	MYL6B	MYL6B	MYL6B	protein_coding	56152256	56159647	12	1	chromosome	myosin light chain 6B [Source:HGNC Symbol;Acc:HGNC:29823]	ENSG00000196465.10	MYL6B	140465
ENSG00000230453	15.3365	2.30196	0.271797	5.9496	2.68805e-09	5.39784e-06	TRUE	ANKRD18B	ANKRD18B	ANKRD18B	protein_coding	33524394	33573009	9	1	chromosome	ankyrin repeat domain 18B [Source:HGNC Symbol;Acc:HGNC:23644]	ENSG00000230453.9	ANKRD18B	441459
ENSG00000272573	2297.17	0.768777	0.125703	5.94268	2.80407e-09	5.39784e-06	TRUE	MUSTN1	MUSTN1	MUSTN1	protein_coding	52833114	52835019	3	-1	chromosome	musculoskeletal, embryonic nuclear protein 1 [Source:HGNC Symbol;Acc:HGNC:22144]	ENSG00000272573.6	MUSTN1	389125
ENSG00000129988	32.5242	1.65092	0.272075	5.90519	3.52239e-09	5.93303e-06	TRUE	LBP	LBP	LBP	protein_coding	38346482	38377013	20	1	chromosome	lipopolysaccharide binding protein [Source:HGNC Symbol;Acc:HGNC:6517]	ENSG00000129988.6	LBP	3929
ENSG00000103145	1442.68	0.916712	0.155221	5.74964	8.94342e-09	1.33903e-05	TRUE	HCFC1R1	HCFC1R1	HCFC1R1	protein_coding	3022620	3024286	16	-1	chromosome	host cell factor C1 regulator 1 [Source:HGNC Symbol;Acc:HGNC:21198]	ENSG00000103145.10	HCFC1R1	54985
ENSG00000140403	869.762	1.24379	0.207998	5.6823	1.32899e-08	1.62801e-05	TRUE	DNAJA4	DNAJA4	DNAJA4	protein_coding	78264086	78282196	15	1	chromosome	DnaJ heat shock protein family (Hsp40) member A4 [Source:HGNC Symbol;Acc:HGNC:14885]	ENSG00000140403.12	DNAJA4	55466
ENSG00000141401	333.611	-0.824914	0.144364	-5.6858	1.30203e-08	1.62801e-05	TRUE	IMPA2	IMPA2	IMPA2	protein_coding	11981025	12030877	18	1	chromosome	inositol monophosphatase 2 [Source:HGNC Symbol;Acc:HGNC:6051]	ENSG00000141401.12	IMPA2	3613
ENSG00000258644	2.10103	0.0868875	0.101367	5.53843	3.05197e-08	3.42711e-05	FALSE	SYNJ2BP-COX16	SYNJ2BP-COX16	SYNJ2BP-COX16	protein_coding	70326064	70417074	14	-1	chromosome	SYNJ2BP-COX16 readthrough [Source:HGNC Symbol;Acc:HGNC:48350]	ENSG00000258644.6	SYNJ2BP-COX16	100529257
ENSG00000099860	82.2221	-1.4956	0.255036	-5.48101	4.22898e-08	3.91629e-05	TRUE	GADD45B	GADD45B	GADD45B	protein_coding	2476122	2478259	19	1	chromosome	growth arrest and DNA damage inducible beta [Source:HGNC Symbol;Acc:HGNC:4096]	ENSG00000099860.9	GADD45B	4616
ENSG00000186628	536.81	0.68319	0.124539	5.47563	4.3595e-08	3.91629e-05	TRUE	FSD2	FSD2	FSD2	protein_coding	82755362	82806070	15	-1	chromosome	fibronectin type III and SPRY domain containing 2 [Source:HGNC Symbol;Acc:HGNC:18024]	ENSG00000186628.12	FSD2	123722
ENSG00000227051	78.9812	1.45653	0.269393	5.49756	3.85072e-08	3.91629e-05	TRUE	C14orf132	C14orf132	C14orf132	protein_coding	96039324	96093889	14	1	chromosome	chromosome 14 open reading frame 132 [Source:HGNC Symbol;Acc:HGNC:20346]	ENSG00000227051.6	C14orf132	56967
ENSG00000116237	297.407	1.1569	0.207487	5.40497	6.48199e-08	5.45905e-05	TRUE	ICMT	ICMT	ICMT	protein_coding	6221193	6235972	1	-1	chromosome	isoprenylcysteine carboxyl methyltransferase [Source:HGNC Symbol;Acc:HGNC:5350]	ENSG00000116237.16	ICMT	23463
ENSG00000159251	562.376	1.3896	0.253722	5.38864	7.09941e-08	5.62732e-05	TRUE	ACTC1	ACTC1	ACTC1	protein_coding	34790230	34795549	15	-1	chromosome	actin alpha cardiac muscle 1 [Source:HGNC Symbol;Acc:HGNC:143]	ENSG00000159251.8	ACTC1	70
ENSG00000101892	245.834	0.996805	0.184795	5.30767	1.11033e-07	8.31208e-05	TRUE	ATP1B4	ATP1B4	ATP1B4	protein_coding	120362085	120383249	X	1	chromosome	ATPase Na+/K+ transporting family member beta 4 [Source:HGNC Symbol;Acc:HGNC:808]	ENSG00000101892.12	ATP1B4	23439
ENSG00000122574	306.695	1.24393	0.217416	5.28265	1.2733e-07	8.7399e-05	TRUE	WIPF3	WIPF3	WIPF3	protein_coding	29806486	29917066	7	1	chromosome	WAS/WASL interacting protein family member 3 [Source:HGNC Symbol;Acc:HGNC:22004]	ENSG00000122574.10	WIPF3	644150
ENSG00000134716	107.803	1.22767	0.232792	5.27924	1.2972e-07	8.7399e-05	TRUE	CYP2J2	CYP2J2	CYP2J2	protein_coding	59893308	59926773	1	-1	chromosome	cytochrome P450 family 2 subfamily J member 2 [Source:HGNC Symbol;Acc:HGNC:2634]	ENSG00000134716.11	CYP2J2	1573
ENSG00000135414	45.3037	1.4066	0.253237	5.25143	1.50919e-07	9.684e-05	TRUE	GDF11	GDF11	GDF11	protein_coding	55743122	55757264	12	1	chromosome	growth differentiation factor 11 [Source:HGNC Symbol;Acc:HGNC:4216]	ENSG00000135414.10	GDF11	10220
ENSG00000285188	54.702	1.44102	0.245255	5.08222	3.73057e-07	0.000228497	TRUE	AC008397.2	AC008397.2	AC008397.2	protein_coding	18207961	18255419	19	-1	chromosome	cAMP-specific 3',5'-cyclic phosphodiesterase 4C [Source:UniProtKB/Swiss-Prot;Acc:Q08493]	ENSG00000285188.1	AC008397.2
ENSG00000184557	183.394	-1.57658	0.271935	-5.05705	4.25781e-07	0.000249452	TRUE	SOCS3	SOCS3	SOCS3	protein_coding	78356778	78360077	17	-1	chromosome	suppressor of cytokine signaling 3 [Source:HGNC Symbol;Acc:HGNC:19391]	ENSG00000184557.4	SOCS3	9021
ENSG00000110218	23.5672	1.07196	0.209373	4.93889	7.85694e-07	0.000422711	TRUE	PANX1	PANX1	PANX1	protein_coding	94128841	94181968	11	1	chromosome	pannexin 1 [Source:HGNC Symbol;Acc:HGNC:8599]	ENSG00000110218.9	PANX1	24145
ENSG00000111676	27.9793	-1.29905	0.245233	-4.93017	8.21601e-07	0.000422711	TRUE	ATN1	ATN1	ATN1	protein_coding	6924463	6942321	12	1	chromosome	atrophin 1 [Source:HGNC Symbol;Acc:HGNC:3033]	ENSG00000111676.15	ATN1	1822
ENSG00000136840	38.2677	1.1799	0.225736	4.92422	8.46991e-07	0.000422711	TRUE	ST6GALNAC4	ST6GALNAC4	ST6GALNAC4	protein_coding	127907886	127917041	9	-1	chromosome	ST6 N-acetylgalactosaminide alpha-2,6-sialyltransferase 4 [Source:HGNC Symbol;Acc:HGNC:17846]	ENSG00000136840.19	ST6GALNAC4	27090
ENSG00000137054	39.7171	1.06395	0.205394	4.93876	7.86203e-07	0.000422711	TRUE	POLR1E	POLR1E	POLR1E	protein_coding	37485948	37503697	9	1	chromosome	RNA polymerase I subunit E [Source:HGNC Symbol;Acc:HGNC:17631]	ENSG00000137054.16	POLR1E	64425
ENSG00000129757	540.016	-0.799454	0.166016	-4.88725	1.02257e-06	0.00049211	TRUE	CDKN1C	CDKN1C	CDKN1C	protein_coding	2883213	2885773	11	-1	chromosome	cyclin dependent kinase inhibitor 1C [Source:HGNC Symbol;Acc:HGNC:1786]	ENSG00000129757.13	CDKN1C	1028
ENSG00000150667	5.21002	1.1822	0.259316	4.84523	1.26464e-06	0.000587621	TRUE	FSIP1	FSIP1	FSIP1	protein_coding	39588357	39782841	15	-1	chromosome	fibrous sheath interacting protein 1 [Source:HGNC Symbol;Acc:HGNC:21674]	ENSG00000150667.8	FSIP1	161835
ENSG00000125695	1.98135	0.0867008	0.101262	4.77384	1.80743e-06	0.000801708	FALSE	AC046185.1	AC046185.1	AC046185.1	protein_coding	63702845	63752097	17	-1	chromosome	novel transcript	ENSG00000125695.12	AC046185.1
ENSG00000182916	55.4206	1.55561	0.27063	4.76977	1.84438e-06	0.000801708	TRUE	TCEAL7	TCEAL7	TCEAL7	protein_coding	103330229	103332326	X	1	chromosome	transcription elongation factor A like 7 [Source:HGNC Symbol;Acc:HGNC:28336]	ENSG00000182916.8	TCEAL7	56849
ENSG00000165410	2217.78	0.722141	0.148096	4.71634	2.4013e-06	0.00101117	TRUE	CFL2	CFL2	CFL2	protein_coding	34709113	34714823	14	-1	chromosome	cofilin 2 [Source:HGNC Symbol;Acc:HGNC:1875]	ENSG00000165410.15	CFL2	1073
ENSG00000176845	37.9138	-1.01694	0.215337	-4.7042	2.54864e-06	0.00104069	TRUE	METRNL	METRNL	METRNL	protein_coding	83079609	83095122	17	1	chromosome	meteorin like, glial cell differentiation regulator [Source:HGNC Symbol;Acc:HGNC:27584]	ENSG00000176845.13	METRNL	284207
ENSG00000164879	21224.8	1.05422	0.21132	4.68184	2.84311e-06	0.0010946	TRUE	CA3	CA3	CA3	protein_coding	85373436	85449040	8	1	chromosome	carbonic anhydrase 3 [Source:HGNC Symbol;Acc:HGNC:1374]	ENSG00000164879.7	CA3	761
ENSG00000211448	52.8225	1.10835	0.254007	4.68235	2.83608e-06	0.0010946	TRUE	DIO2	DIO2	DIO2	protein_coding	80197527	80387757	14	-1	chromosome	iodothyronine deiodinase 2 [Source:HGNC Symbol;Acc:HGNC:2884]	ENSG00000211448.12	DIO2	1734
ENSG00000091482	4721.37	0.838528	0.174559	4.66095	3.14758e-06	0.00117816	TRUE	SMPX	SMPX	SMPX	protein_coding	21705978	21758116	X	-1	chromosome	small muscle protein X-linked [Source:HGNC Symbol;Acc:HGNC:11122]	ENSG00000091482.8	SMPX	23676
ENSG00000081041	21.4223	-1.31443	0.272575	-4.6362	3.54869e-06	0.00125838	TRUE	CXCL2	CXCL2	CXCL2	protein_coding	74097040	74099196	4	-1	chromosome	C-X-C motif chemokine ligand 2 [Source:HGNC Symbol;Acc:HGNC:4603]	ENSG00000081041.9	CXCL2	2920
ENSG00000153707	48.9427	1.19766	0.265569	4.63926	3.49657e-06	0.00125838	TRUE	PTPRD	PTPRD	PTPRD	protein_coding	8314246	10612723	9	-1	chromosome	protein tyrosine phosphatase receptor type D [Source:HGNC Symbol;Acc:HGNC:9668]	ENSG00000153707.17	PTPRD	5789
ENSG00000083454	73.9748	1.14656	0.228589	4.61134	4.00091e-06	0.00127775	TRUE	P2RX5	P2RX5	P2RX5	protein_coding	3672199	3696240	17	-1	chromosome	purinergic receptor P2X 5 [Source:HGNC Symbol;Acc:HGNC:8536]	ENSG00000083454.22	P2RX5	5026
ENSG00000123570	78.9198	0.906298	0.188413	4.6124	3.98053e-06	0.00127775	TRUE	RAB9B	RAB9B	RAB9B	protein_coding	103822327	103832257	X	-1	chromosome	RAB9B, member RAS oncogene family [Source:HGNC Symbol;Acc:HGNC:14090]	ENSG00000123570.4	RAB9B	51209
ENSG00000173546	61.0133	1.0701	0.221402	4.61094	4.00851e-06	0.00127775	TRUE	CSPG4	CSPG4	CSPG4	protein_coding	75674322	75712848	15	-1	chromosome	chondroitin sulfate proteoglycan 4 [Source:HGNC Symbol;Acc:HGNC:2466]	ENSG00000173546.7	CSPG4	1464
ENSG00000185274	25.8639	1.15133	0.257405	4.62628	3.72287e-06	0.00127775	TRUE	GALNT17	GALNT17	GALNT17	protein_coding	71132144	71713600	7	1	chromosome	polypeptide N-acetylgalactosaminyltransferase 17 [Source:HGNC Symbol;Acc:HGNC:16347]	ENSG00000185274.12	GALNT17	64409
ENSG00000215252	95.8837	0.924595	0.211504	4.6074	4.07742e-06	0.00127775	TRUE	GOLGA8B	GOLGA8B	GOLGA8B	protein_coding	34525207	34588503	15	-1	chromosome	golgin A8 family member B [Source:HGNC Symbol;Acc:HGNC:31973]	ENSG00000215252.11	GOLGA8B	440270
ENSG00000160888	356.554	-1.31548	0.269214	-4.58436	4.55379e-06	0.0013946	TRUE	IER2	IER2	IER2	protein_coding	13150411	13154911	19	1	chromosome	immediate early response 2 [Source:HGNC Symbol;Acc:HGNC:28871]	ENSG00000160888.7	IER2	9592
ENSG00000158445	56.9064	1.13061	0.241663	4.5721	4.82858e-06	0.00144589	TRUE	KCNB1	KCNB1	KCNB1	protein_coding	49293394	49484297	20	-1	chromosome	potassium voltage-gated channel subfamily B member 1 [Source:HGNC Symbol;Acc:HGNC:6231]	ENSG00000158445.10	KCNB1	3745
ENSG00000107165	29.8893	1.26833	0.272197	4.5648	4.99967e-06	0.00146458	TRUE	TYRP1	TYRP1	TYRP1	protein_coding	12685439	12710285	9	1	chromosome	tyrosinase related protein 1 [Source:HGNC Symbol;Acc:HGNC:12450]	ENSG00000107165.13	TYRP1	7306
ENSG00000147697	125.242	-1.20558	0.262364	-4.52857	5.93847e-06	0.00170257	TRUE	GSDMC	GSDMC	GSDMC	protein_coding	129748196	129786624	8	-1	chromosome	gasdermin C [Source:HGNC Symbol;Acc:HGNC:7151]	ENSG00000147697.9	GSDMC	56169
ENSG00000136826	28.6604	-1.20794	0.262527	-4.52137	6.14395e-06	0.00172479	TRUE	KLF4	KLF4	KLF4	protein_coding	107484852	107490482	9	-1	chromosome	Kruppel like factor 4 [Source:HGNC Symbol;Acc:HGNC:6348]	ENSG00000136826.15	KLF4	9314
ENSG00000128016	68.4563	-1.29737	0.270796	-4.51682	6.27748e-06	0.00172631	TRUE	ZFP36	ZFP36	ZFP36	protein_coding	39406847	39409412	19	1	chromosome	ZFP36 ring finger protein [Source:HGNC Symbol;Acc:HGNC:12862]	ENSG00000128016.7	ZFP36	7538
ENSG00000129170	7366.07	0.897231	0.193706	4.50754	6.55838e-06	0.00176748	TRUE	CSRP3	CSRP3	CSRP3	protein_coding	19182030	19210571	11	-1	chromosome	cysteine and glycine rich protein 3 [Source:HGNC Symbol;Acc:HGNC:2472]	ENSG00000129170.10	CSRP3	8048
ENSG00000150779	886.278	0.594102	0.130971	4.49342	7.00889e-06	0.00181625	TRUE	TIMM8B	TIMM8B	TIMM8B	protein_coding	112084800	112086798	11	-1	chromosome	translocase of inner mitochondrial membrane 8 homolog B [Source:HGNC Symbol;Acc:HGNC:11818]	ENSG00000150779.12	TIMM8B	26521
ENSG00000156265	199.827	1.09844	0.234986	4.4971	6.88865e-06	0.00181625	TRUE	MAP3K7CL	MAP3K7CL	MAP3K7CL	protein_coding	29077471	29175889	21	1	chromosome	MAP3K7 C-terminal like [Source:HGNC Symbol;Acc:HGNC:16457]	ENSG00000156265.16	MAP3K7CL	56911
ENSG00000100116	48.4653	0.838054	0.18426	4.48638	7.24445e-06	0.00184187	TRUE	GCAT	GCAT	GCAT	protein_coding	37807905	37817176	22	1	chromosome	glycine C-acetyltransferase [Source:HGNC Symbol;Acc:HGNC:4188]	ENSG00000100116.16	GCAT	23464
ENSG00000215018	12.1862	-1.21175	0.269299	-4.44435	8.81567e-06	0.00219984	TRUE	COL28A1	COL28A1	COL28A1	protein_coding	7356203	7535873	7	-1	chromosome	collagen type XXVIII alpha 1 chain [Source:HGNC Symbol;Acc:HGNC:22442]	ENSG00000215018.10	COL28A1	340267
ENSG00000163697	110.618	0.759326	0.164593	4.407	1.04811e-05	0.00256788	TRUE	APBB2	APBB2	APBB2	protein_coding	40810027	41216714	4	-1	chromosome	amyloid beta precursor protein binding family B member 2 [Source:HGNC Symbol;Acc:HGNC:582]	ENSG00000163697.17	APBB2	323
ENSG00000091436	4211.83	0.516036	0.116292	4.40262	1.06951e-05	0.00257351	FALSE	MAP3K20	MAP3K20	MAP3K20	protein_coding	173075435	173268015	2	1	chromosome	mitogen-activated protein kinase kinase kinase 20 [Source:HGNC Symbol;Acc:HGNC:17797]	ENSG00000091436.17	MAP3K20	51776
ENSG00000143878	331.252	-0.945822	0.211117	-4.37865	1.19416e-05	0.00282295	TRUE	RHOB	RHOB	RHOB	protein_coding	20447074	20449440	2	1	chromosome	ras homolog family member B [Source:HGNC Symbol;Acc:HGNC:668]	ENSG00000143878.10	RHOB	388
ENSG00000165704	35.8911	0.836055	0.187567	4.37487	1.21507e-05	0.00282295	TRUE	HPRT1	HPRT1	HPRT1	protein_coding	134460165	134520513	X	1	chromosome	hypoxanthine phosphoribosyltransferase 1 [Source:HGNC Symbol;Acc:HGNC:5157]	ENSG00000165704.15	HPRT1	3251
ENSG00000125878	98.0082	-0.768066	0.170615	-4.3708	1.23791e-05	0.00282727	TRUE	TCF15	TCF15	TCF15	protein_coding	603797	610398	20	-1	chromosome	transcription factor 15 [Source:HGNC Symbol;Acc:HGNC:11627]	ENSG00000125878.6	TCF15	6939
ENSG00000159166	12.6279	1.31714	0.26648	4.36706	1.25929e-05	0.00282814	TRUE	LAD1	LAD1	LAD1	protein_coding	201380833	201399915	1	-1	chromosome	ladinin 1 [Source:HGNC Symbol;Acc:HGNC:6472]	ENSG00000159166.15	LAD1	3898
ENSG00000006327	58.3744	1.14955	0.265911	4.33645	1.44805e-05	0.00319877	TRUE	TNFRSF12A	TNFRSF12A	TNFRSF12A	protein_coding	3018445	3022383	16	1	chromosome	TNF receptor superfamily member 12A [Source:HGNC Symbol;Acc:HGNC:18152]	ENSG00000006327.13	TNFRSF12A	51330
ENSG00000103942	544.84	0.957614	0.211521	4.3256	1.52119e-05	0.0032727	TRUE	HOMER2	HOMER2	HOMER2	protein_coding	82836946	82986153	15	-1	chromosome	homer scaffold protein 2 [Source:HGNC Symbol;Acc:HGNC:17513]	ENSG00000103942.13	HOMER2	9455
ENSG00000213190	68.3017	1.32751	0.266615	4.32431	1.5301e-05	0.0032727	TRUE	MLLT11	MLLT11	MLLT11	protein_coding	151060397	151069544	1	1	chromosome	MLLT11 transcription factor 7 cofactor [Source:HGNC Symbol;Acc:HGNC:16997]	ENSG00000213190.4	MLLT11	10962
ENSG00000171223	248.437	-1.35604	0.272684	-4.3173	1.57952e-05	0.00332563	TRUE	JUNB	JUNB	JUNB	protein_coding	12791486	12793315	19	1	chromosome	JunB proto-oncogene, AP-1 transcription factor subunit [Source:HGNC Symbol;Acc:HGNC:6205]	ENSG00000171223.6	JUNB	3726
ENSG00000137038	473.895	0.384716	0.0881771	4.312	1.61782e-05	0.00335386	FALSE	DMAC1	DMAC1	DMAC1	protein_coding	7796500	7888380	9	-1	chromosome	distal membrane arm assembly complex 1 [Source:HGNC Symbol;Acc:HGNC:30536]	ENSG00000137038.8	DMAC1	90871
ENSG00000163110	7183.82	0.55501	0.127201	4.29758	1.72671e-05	0.00352537	FALSE	PDLIM5	PDLIM5	PDLIM5	protein_coding	94451857	94668227	4	1	chromosome	PDZ and LIM domain 5 [Source:HGNC Symbol;Acc:HGNC:17468]	ENSG00000163110.15	PDLIM5	10611
ENSG00000172348	351.641	1.0392	0.234476	4.27974	1.87113e-05	0.00376321	TRUE	RCAN2	RCAN2	RCAN2	protein_coding	46220736	46491972	6	-1	chromosome	regulator of calcineurin 2 [Source:HGNC Symbol;Acc:HGNC:3041]	ENSG00000172348.14	RCAN2	10231
ENSG00000197616	202.773	1.10922	0.244134	4.24389	2.19681e-05	0.00435324	TRUE	MYH6	MYH6	MYH6	protein_coding	23381982	23408273	14	-1	chromosome	myosin heavy chain 6 [Source:HGNC Symbol;Acc:HGNC:7576]	ENSG00000197616.12	MYH6	4624
ENSG00000096968	110.836	1.01102	0.225118	4.22857	2.35182e-05	0.00452725	TRUE	JAK2	JAK2	JAK2	protein_coding	4984390	5128183	9	1	chromosome	Janus kinase 2 [Source:HGNC Symbol;Acc:HGNC:6192]	ENSG00000096968.13	JAK2	3717
ENSG00000166532	50.1101	0.813846	0.188185	4.23051	2.3316e-05	0.00452725	TRUE	RIMKLB	RIMKLB	RIMKLB	protein_coding	8681600	8783095	12	1	chromosome	ribosomal modification protein rimK like family member B [Source:HGNC Symbol;Acc:HGNC:29228]	ENSG00000166532.16	RIMKLB	57494
ENSG00000142661	781.141	0.968759	0.220994	4.22064	2.4361e-05	0.00462344	TRUE	MYOM3	MYOM3	MYOM3	protein_coding	24056035	24112135	1	-1	chromosome	myomesin 3 [Source:HGNC Symbol;Acc:HGNC:26679]	ENSG00000142661.19	MYOM3	127294
ENSG00000102316	305.086	0.732476	0.168778	4.21027	2.55061e-05	0.00477353	TRUE	MAGED2	MAGED2	MAGED2	protein_coding	54807599	54816015	X	1	chromosome	MAGE family member D2 [Source:HGNC Symbol;Acc:HGNC:16353]	ENSG00000102316.17	MAGED2	10916
ENSG00000083457	113.716	0.715485	0.162243	4.20225	2.6427e-05	0.0048122	TRUE	ITGAE	ITGAE	ITGAE	protein_coding	3714628	3801188	17	-1	chromosome	integrin subunit alpha E [Source:HGNC Symbol;Acc:HGNC:6147]	ENSG00000083457.12	ITGAE	3682
ENSG00000181418	393.635	1.17212	0.250817	4.20438	2.61802e-05	0.0048122	TRUE	DDN	DDN	DDN	protein_coding	48995149	48999375	12	-1	chromosome	dendrin [Source:HGNC Symbol;Acc:HGNC:24458]	ENSG00000181418.8	DDN	23109
ENSG00000099204	437.388	1.06422	0.245841	4.18068	2.90637e-05	0.00522178	TRUE	ABLIM1	ABLIM1	ABLIM1	protein_coding	114431113	114768061	10	-1	chromosome	actin binding LIM protein 1 [Source:HGNC Symbol;Acc:HGNC:78]	ENSG00000099204.20	ABLIM1	3983
ENSG00000100129	1546.94	0.369505	0.0883706	4.16097	3.16897e-05	0.00556067	FALSE	EIF3L	EIF3L	EIF3L	protein_coding	37848868	37889407	22	1	chromosome	eukaryotic translation initiation factor 3 subunit L [Source:HGNC Symbol;Acc:HGNC:18138]	ENSG00000100129.18	EIF3L	51386
ENSG00000149218	420.891	0.648374	0.153978	4.1579	3.21189e-05	0.00556067	TRUE	ENDOD1	ENDOD1	ENDOD1	protein_coding	95089846	95132645	11	1	chromosome	endonuclease domain containing 1 [Source:HGNC Symbol;Acc:HGNC:29129]	ENSG00000149218.5	ENDOD1	23052
ENSG00000170577	59.2106	-0.896593	0.223766	-4.15741	3.21879e-05	0.00556067	TRUE	SIX2	SIX2	SIX2	protein_coding	45005182	45009452	2	-1	chromosome	SIX homeobox 2 [Source:HGNC Symbol;Acc:HGNC:10888]	ENSG00000170577.8	SIX2	10736
ENSG00000058056	3670.89	0.57802	0.136492	4.15092	3.3114e-05	0.00564823	FALSE	USP13	USP13	USP13	protein_coding	179653040	179789401	3	1	chromosome	ubiquitin specific peptidase 13 [Source:HGNC Symbol;Acc:HGNC:12611]	ENSG00000058056.9	USP13	8975
ENSG00000075914	291.97	0.994122	0.224734	4.12451	3.71524e-05	0.00625785	TRUE	EXOSC7	EXOSC7	EXOSC7	protein_coding	44975241	45036066	3	1	chromosome	exosome component 7 [Source:HGNC Symbol;Acc:HGNC:28112]	ENSG00000075914.13	EXOSC7	23016
ENSG00000214357	172.297	-0.597769	0.143482	-4.11871	3.81005e-05	0.00633832	TRUE	NEURL1B	NEURL1B	NEURL1B	protein_coding	172641263	172691540	5	1	chromosome	neuralized E3 ubiquitin protein ligase 1B [Source:HGNC Symbol;Acc:HGNC:35422]	ENSG00000214357.9	NEURL1B	54492
ENSG00000171522	33.368	-0.810223	0.198433	-4.10646	4.01767e-05	0.00651198	TRUE	PTGER4	PTGER4	PTGER4	protein_coding	40679915	40693735	5	1	chromosome	prostaglandin E receptor 4 [Source:HGNC Symbol;Acc:HGNC:9596]	ENSG00000171522.6	PTGER4	5734
ENSG00000196914	176.011	0.678639	0.161316	4.10808	3.98958e-05	0.00651198	TRUE	ARHGEF12	ARHGEF12	ARHGEF12	protein_coding	120336413	120489937	11	1	chromosome	Rho guanine nucleotide exchange factor 12 [Source:HGNC Symbol;Acc:HGNC:14193]	ENSG00000196914.9	ARHGEF12	23365
ENSG00000265491	950.038	0.687578	0.162209	4.10407	4.05942e-05	0.00651198	TRUE	RNF115	RNF115	RNF115	protein_coding	145738868	145824095	1	-1	chromosome	ring finger protein 115 [Source:HGNC Symbol;Acc:HGNC:18154]	ENSG00000265491.5	RNF115	27246
ENSG00000095370	61.8836	-0.755231	0.18441	-4.09547	4.21309e-05	0.00664844	TRUE	SH2D3C	SH2D3C	SH2D3C	protein_coding	127738317	127778710	9	-1	chromosome	SH2 domain containing 3C [Source:HGNC Symbol;Acc:HGNC:16884]	ENSG00000095370.20	SH2D3C	10044
ENSG00000140798	16.9424	1.08635	0.257138	4.09343	4.25044e-05	0.00664844	TRUE	ABCC12	ABCC12	ABCC12	protein_coding	48081006	48156018	16	-1	chromosome	ATP binding cassette subfamily C member 12 [Source:HGNC Symbol;Acc:HGNC:14640]	ENSG00000140798.16	ABCC12	94160
ENSG00000198774	20.3355	1.08435	0.262935	4.09114	4.2925e-05	0.00664844	TRUE	RASSF9	RASSF9	RASSF9	protein_coding	85800703	85836409	12	-1	chromosome	Ras association domain family member 9 [Source:HGNC Symbol;Acc:HGNC:15739]	ENSG00000198774.5	RASSF9	9182
ENSG00000018869	11.5615	1.00287	0.262283	4.06813	4.73919e-05	0.00725688	TRUE	ZNF582	ZNF582	ZNF582	protein_coding	56375846	56393545	19	-1	chromosome	zinc finger protein 582 [Source:HGNC Symbol;Acc:HGNC:26421]	ENSG00000018869.16	ZNF582	147948
ENSG00000134463	86.1602	-0.7026	0.181784	-4.04231	5.29269e-05	0.00778884	TRUE	ECHDC3	ECHDC3	ECHDC3	protein_coding	11742366	11764070	10	1	chromosome	enoyl-CoA hydratase domain containing 3 [Source:HGNC Symbol;Acc:HGNC:23489]	ENSG00000134463.15	ECHDC3	79746
ENSG00000136938	241.205	-0.44471	0.109504	-4.04522	5.22743e-05	0.00778884	FALSE	ANP32B	ANP32B	ANP32B	protein_coding	97983341	98015943	9	1	chromosome	acidic nuclear phosphoprotein 32 family member B [Source:HGNC Symbol;Acc:HGNC:16677]	ENSG00000136938.9	ANP32B	10541
ENSG00000145349	255.959	0.800366	0.187146	4.0412	5.3178e-05	0.00778884	TRUE	CAMK2D	CAMK2D	CAMK2D	protein_coding	113451032	113761927	4	-1	chromosome	calcium/calmodulin dependent protein kinase II delta [Source:HGNC Symbol;Acc:HGNC:1462]	ENSG00000145349.17	CAMK2D	817
ENSG00000174307	133.829	0.742457	0.181692	4.0471	5.18569e-05	0.00778884	TRUE	PHLDA3	PHLDA3	PHLDA3	protein_coding	201464278	201469237	1	-1	chromosome	pleckstrin homology like domain family A member 3 [Source:HGNC Symbol;Acc:HGNC:8934]	ENSG00000174307.7	PHLDA3	23612
ENSG00000237412	66.2594	0.893694	0.213069	4.03645	5.4267e-05	0.00786288	TRUE	PRSS56	PRSS56	PRSS56	protein_coding	232520388	232525716	2	1	chromosome	serine protease 56 [Source:HGNC Symbol;Acc:HGNC:39433]	ENSG00000237412.7	PRSS56	646960
ENSG00000179133	4.21374	0.976986	0.24992	4.02746	5.63833e-05	0.00808261	TRUE	C10orf67	C10orf67	C10orf67	protein_coding	23202696	23344845	10	-1	chromosome	chromosome 10 open reading frame 67 [Source:HGNC Symbol;Acc:HGNC:28716]	ENSG00000179133.15	C10orf67	256815
ENSG00000118729	470.15	0.992432	0.230994	4.01807	5.86777e-05	0.00832297	TRUE	CASQ2	CASQ2	CASQ2	protein_coding	115700007	115768781	1	-1	chromosome	calsequestrin 2 [Source:HGNC Symbol;Acc:HGNC:1513]	ENSG00000118729.11	CASQ2	845
ENSG00000055955	356.71	0.855798	0.201904	4.01345	5.9837e-05	0.008399	TRUE	ITIH4	ITIH4	ITIH4	protein_coding	52812962	52830688	3	-1	chromosome	inter-alpha-trypsin inhibitor heavy chain 4 [Source:HGNC Symbol;Acc:HGNC:6169]	ENSG00000055955.17	ITIH4	3700
ENSG00000114850	674.703	0.440946	0.110164	3.99269	6.53271e-05	0.00889948	FALSE	SSR3	SSR3	SSR3	protein_coding	156540140	156555184	3	-1	chromosome	signal sequence receptor subunit 3 [Source:HGNC Symbol;Acc:HGNC:11325]	ENSG00000114850.6	SSR3	6747
ENSG00000144331	36.4176	1.02731	0.244938	3.9901	6.60444e-05	0.00889948	TRUE	ZNF385B	ZNF385B	ZNF385B	protein_coding	179441982	179861612	2	-1	chromosome	zinc finger protein 385B [Source:HGNC Symbol;Acc:HGNC:26332]	ENSG00000144331.20	ZNF385B	151126
ENSG00000177606	1351.28	-0.686688	0.176988	-3.99568	6.451e-05	0.00889948	TRUE	JUN	JUN	JUN	protein_coding	58780791	58784047	1	-1	chromosome	Jun proto-oncogene, AP-1 transcription factor subunit [Source:HGNC Symbol;Acc:HGNC:6204]	ENSG00000177606.7	JUN	3725
ENSG00000196482	75.5398	1.08648	0.246723	3.99046	6.59461e-05	0.00889948	TRUE	ESRRG	ESRRG	ESRRG	protein_coding	216503246	217137755	1	-1	chromosome	estrogen related receptor gamma [Source:HGNC Symbol;Acc:HGNC:3474]	ENSG00000196482.18	ESRRG	2104
ENSG00000139269	9.64499	1.06588	0.271168	3.97949	6.90643e-05	0.00921427	TRUE	INHBE		INHBE	protein_coding	57452323	57459280	12	1	chromosome	inhibin subunit beta E [Source:HGNC Symbol;Acc:HGNC:24029]	ENSG00000139269.3	INHBE	83729
ENSG00000005893	546.861	-0.432961	0.109147	-3.9698	7.19336e-05	0.00942749	FALSE	LAMP2		LAMP2	protein_coding	120426148	120469365	X	-1	chromosome	lysosomal associated membrane protein 2 [Source:HGNC Symbol;Acc:HGNC:6501]	ENSG00000005893.16	LAMP2	3920
ENSG00000139289	33.5084	1.03271	0.239598	3.96937	7.20617e-05	0.00942749	TRUE	PHLDA1		PHLDA1	protein_coding	76025447	76033932	12	-1	chromosome	pleckstrin homology like domain family A member 1 [Source:HGNC Symbol;Acc:HGNC:8933]	ENSG00000139289.13	PHLDA1	22822
ENSG00000105538	44.1069	-0.810722	0.196858	-3.95979	7.50143e-05	0.00971941	TRUE	RASIP1		RASIP1	protein_coding	48720585	48740610	19	-1	chromosome	Ras interacting protein 1 [Source:HGNC Symbol;Acc:HGNC:24716]	ENSG00000105538.10	RASIP1	54922
ENSG00000162645	172.633	0.928939	0.216157	3.95423	7.67806e-05	0.00978761	TRUE	GBP2		GBP2	protein_coding	89106132	89150456	1	-1	chromosome	guanylate binding protein 2 [Source:HGNC Symbol;Acc:HGNC:4183]	ENSG00000162645.13	GBP2	2634
ENSG00000164086	108.864	-0.60987	0.157708	-3.95357	7.69934e-05	0.00978761	TRUE	DUSP7		DUSP7	protein_coding	52048919	52056571	3	-1	chromosome	dual specificity phosphatase 7 [Source:HGNC Symbol;Acc:HGNC:3073]	ENSG00000164086.10	DUSP7	1849
ENSG00000274180	135.815	0.560989	0.142797	3.92571	8.64739e-05	0.01089	FALSE	NATD1		NATD1	protein_coding	21238870	21253410	17	-1	chromosome	N-acetyltransferase domain containing 1 [Source:HGNC Symbol;Acc:HGNC:30770]	ENSG00000274180.1	NATD1	256302
ENSG00000261115	49.8691	1.02998	0.2413	3.92168	8.7935e-05	0.0109715	TRUE	TMEM178B		TMEM178B	protein_coding	141074064	141480380	7	1	chromosome	transmembrane protein 178B [Source:HGNC Symbol;Acc:HGNC:44112]	ENSG00000261115.6	TMEM178B	100507421
ENSG00000064225	121.521	1.10805	0.239097	3.89976	9.6288e-05	0.0119035	TRUE	ST3GAL6		ST3GAL6	protein_coding	98732236	98821201	3	1	chromosome	ST3 beta-galactoside alpha-2,3-sialyltransferase 6 [Source:HGNC Symbol;Acc:HGNC:18080]	ENSG00000064225.12	ST3GAL6	10402
ENSG00000160712	50.0151	-0.813228	0.217039	-3.89598	9.78024e-05	0.0119808	TRUE	IL6R		IL6R	protein_coding	154405193	154469450	1	1	chromosome	interleukin 6 receptor [Source:HGNC Symbol;Acc:HGNC:6019]	ENSG00000160712.13	IL6R	3570
ENSG00000168621	107.158	-1.00758	0.259875	-3.89304	9.89944e-05	0.0120176	TRUE	GDNF		GDNF	protein_coding	37812677	37840041	5	-1	chromosome	glial cell derived neurotrophic factor [Source:HGNC Symbol;Acc:HGNC:4232]	ENSG00000168621.15	GDNF	2668
ENSG00000070047	118.627	-0.530975	0.136019	-3.88901	0.000100655	0.01211	FALSE	PHRF1		PHRF1	protein_coding	576470	612222	11	1	chromosome	PHD and ring finger domains 1 [Source:HGNC Symbol;Acc:HGNC:24351]	ENSG00000070047.13	PHRF1	57661
ENSG00000154678	7.00004	-1.04475	0.264726	-3.88494	0.000102353	0.0122054	TRUE	PDE1C		PDE1C	protein_coding	31751179	32428131	7	-1	chromosome	phosphodiesterase 1C [Source:HGNC Symbol;Acc:HGNC:8776]	ENSG00000154678.18	PDE1C	5137
ENSG00000244617	9.87126	1.0453	0.25015	3.88201	0.000103597	0.0122453	TRUE	ASPRV1		ASPRV1	protein_coding	69960089	69962265	2	-1	chromosome	aspartic peptidase retroviral like 1 [Source:HGNC Symbol;Acc:HGNC:26321]	ENSG00000244617.2	ASPRV1	151516
ENSG00000120162	37.8889	-1.00415	0.242373	-3.87855	0.000105083	0.012313	TRUE	MOB3B		MOB3B	protein_coding	27325209	27529814	9	-1	chromosome	MOB kinase activator 3B [Source:HGNC Symbol;Acc:HGNC:23825]	ENSG00000120162.10	MOB3B	79817
ENSG00000247596	436.392	1.00619	0.247588	3.86801	0.000109727	0.0127463	TRUE	TWF2		TWF2	protein_coding	52228612	52239158	3	-1	chromosome	twinfilin actin binding protein 2 [Source:HGNC Symbol;Acc:HGNC:9621]	ENSG00000247596.9	TWF2	11344
ENSG00000170185	189.913	-0.656298	0.165517	-3.85411	0.000116152	0.0133773	TRUE	USP38		USP38	protein_coding	143184917	143223874	4	1	chromosome	ubiquitin specific peptidase 38 [Source:HGNC Symbol;Acc:HGNC:20067]	ENSG00000170185.10	USP38	84640
ENSG00000150201	4.06396	0.764634	0.268604	3.8509	0.000117684	0.0134389	TRUE	FXYD4		FXYD4	protein_coding	43371636	43376335	10	1	chromosome	FXYD domain containing ion transport regulator 4 [Source:HGNC Symbol;Acc:HGNC:4028]	ENSG00000150201.15	FXYD4	53828
ENSG00000196123	15.4838	0.820519	0.243711	3.84664	0.000119749	0.0135598	TRUE	KIAA0895L		KIAA0895L	protein_coding	67175599	67184040	16	-1	chromosome	KIAA0895 like [Source:HGNC Symbol;Acc:HGNC:34408]	ENSG00000196123.13	KIAA0895L	653319
ENSG00000161551	37.7648	0.850315	0.231133	3.83781	0.000124136	0.0139394	TRUE	ZNF577		ZNF577	protein_coding	51804816	51890950	19	-1	chromosome	zinc finger protein 577 [Source:HGNC Symbol;Acc:HGNC:28673]	ENSG00000161551.14	ZNF577	84765
ENSG00000092969	21.1473	0.957793	0.245501	3.82826	0.000129051	0.0141785	TRUE	TGFB2		TGFB2	protein_coding	218345336	218444619	1	1	chromosome	transforming growth factor beta 2 [Source:HGNC Symbol;Acc:HGNC:11768]	ENSG00000092969.12	TGFB2	7042
ENSG00000163092	24160.6	0.765601	0.190532	3.83057	0.000127847	0.0141785	TRUE	XIRP2		XIRP2	protein_coding	166888487	167259753	2	1	chromosome	xin actin binding repeat containing 2 [Source:HGNC Symbol;Acc:HGNC:14303]	ENSG00000163092.20	XIRP2	129446
ENSG00000165175	292.209	-0.659416	0.178757	-3.82756	0.000129422	0.0141785	TRUE	MID1IP1		MID1IP1	protein_coding	38801432	38806537	X	1	chromosome	MID1 interacting protein 1 [Source:HGNC Symbol;Acc:HGNC:20715]	ENSG00000165175.15	MID1IP1	58526
ENSG00000170345	419.467	-1.18532	0.264372	-3.81798	0.000134549	0.0146214	TRUE	FOS		FOS	protein_coding	75278826	75282230	14	1	chromosome	Fos proto-oncogene, AP-1 transcription factor subunit [Source:HGNC Symbol;Acc:HGNC:3796]	ENSG00000170345.10	FOS	2353
ENSG00000111907	323.842	0.759602	0.190007	3.8096	0.000139193	0.015005	TRUE	TPD52L1		TPD52L1	protein_coding	125119049	125264407	6	1	chromosome	TPD52 like 1 [Source:HGNC Symbol;Acc:HGNC:12006]	ENSG00000111907.21	TPD52L1	7164
ENSG00000156113	203.957	0.827249	0.208335	3.79754	0.000146137	0.0153398	TRUE	KCNMA1		KCNMA1	protein_coding	76869601	77638369	10	-1	chromosome	potassium calcium-activated channel subfamily M alpha 1 [Source:HGNC Symbol;Acc:HGNC:6284]	ENSG00000156113.23	KCNMA1	3778
ENSG00000170832	68.6338	-0.499194	0.13279	-3.79633	0.000146853	0.0153398	FALSE	USP32		USP32	protein_coding	60177327	60422470	17	-1	chromosome	ubiquitin specific peptidase 32 [Source:HGNC Symbol;Acc:HGNC:19143]	ENSG00000170832.13	USP32	84669
ENSG00000185963	87.4379	-0.638527	0.169396	-3.7983	0.000145692	0.0153398	TRUE	BICD2		BICD2	protein_coding	92711363	92764833	9	-1	chromosome	BICD cargo adaptor 2 [Source:HGNC Symbol;Acc:HGNC:17208]	ENSG00000185963.14	BICD2	23299
ENSG00000235169	3.33657	-1.04094	0.272494	-3.80102	0.000144099	0.0153398	TRUE	SMIM1		SMIM1	protein_coding	3772761	3775982	1	1	chromosome	small integral membrane protein 1 (Vel blood group) [Source:HGNC Symbol;Acc:HGNC:44204]	ENSG00000235169.8	SMIM1	388588
ENSG00000187479	68.5333	-1.06267	0.259633	-3.78814	0.000151782	0.0157328	TRUE	C11orf96		C11orf96	protein_coding	43925342	43943878	11	1	chromosome	chromosome 11 open reading frame 96 [Source:HGNC Symbol;Acc:HGNC:38675]	ENSG00000187479.8	C11orf96	387763
ENSG00000124126	38.654	0.892895	0.231987	3.78619	0.000152975	0.0157354	TRUE	PREX1		PREX1	protein_coding	48624252	48827999	20	-1	chromosome	phosphatidylinositol-3,4,5-trisphosphate dependent Rac exchange factor 1 [Source:HGNC Symbol;Acc:HGNC:32594]	ENSG00000124126.14	PREX1	57580
ENSG00000182551	487.358	0.555992	0.14485	3.78089	0.000156271	0.0159527	FALSE	ADI1		ADI1	protein_coding	3497366	3519531	2	-1	chromosome	acireductone dioxygenase 1 [Source:HGNC Symbol;Acc:HGNC:30576]	ENSG00000182551.14	ADI1	55256
ENSG00000124839	17.7214	0.923689	0.239935	3.77536	0.000159778	0.016188	TRUE	RAB17		RAB17	protein_coding	237574322	237601614	2	-1	chromosome	RAB17, member RAS oncogene family [Source:HGNC Symbol;Acc:HGNC:16523]	ENSG00000124839.13	RAB17	64284
ENSG00000077522	12945.9	0.584143	0.149883	3.77339	0.000161047	0.0161948	TRUE	ACTN2		ACTN2	protein_coding	236664141	236764631	1	1	chromosome	actinin alpha 2 [Source:HGNC Symbol;Acc:HGNC:164]	ENSG00000077522.13	ACTN2	88
ENSG00000152518	221.839	-0.585712	0.155683	-3.75694	0.000172002	0.0171683	TRUE	ZFP36L2		ZFP36L2	protein_coding	43222402	43226606	2	-1	chromosome	ZFP36 ring finger protein like 2 [Source:HGNC Symbol;Acc:HGNC:1108]	ENSG00000152518.8	ZFP36L2	678
ENSG00000070495	97.4751	-0.610577	0.165411	-3.75268	0.000174953	0.0173345	TRUE	JMJD6		JMJD6	protein_coding	76712832	76726799	17	-1	chromosome	jumonji domain containing 6, arginine demethylase and lysine hydroxylase [Source:HGNC Symbol;Acc:HGNC:19355]	ENSG00000070495.14	JMJD6	23210
ENSG00000119929	698.942	0.468163	0.123756	3.74522	0.000180233	0.0177273	FALSE	CUTC		CUTC	protein_coding	99702558	99756134	10	1	chromosome	cutC copper transporter [Source:HGNC Symbol;Acc:HGNC:24271]	ENSG00000119929.13	CUTC	51076
ENSG00000077009	488.908	0.754453	0.189995	3.70971	0.000207493	0.020209	TRUE	NMRK2		NMRK2	protein_coding	3933103	3942416	19	1	chromosome	nicotinamide riboside kinase 2 [Source:HGNC Symbol;Acc:HGNC:17871]	ENSG00000077009.13	NMRK2	27231
ENSG00000116132	372.139	0.609742	0.159855	3.70672	0.000209964	0.020209	TRUE	PRRX1		PRRX1	protein_coding	170662728	170739421	1	1	chromosome	paired related homeobox 1 [Source:HGNC Symbol;Acc:HGNC:9142]	ENSG00000116132.12	PRRX1	5396
ENSG00000143420	168.477	-0.502825	0.132922	-3.70676	0.000209928	0.020209	FALSE	ENSA		ENSA	protein_coding	150600851	150629612	1	-1	chromosome	endosulfine alpha [Source:HGNC Symbol;Acc:HGNC:3360]	ENSG00000143420.18	ENSA	2029
ENSG00000053770	86.8619	0.548861	0.147564	3.69418	0.000220601	0.020859	FALSE	AP5M1		AP5M1	protein_coding	57268924	57298742	14	1	chromosome	adaptor related protein complex 5 subunit mu 1 [Source:HGNC Symbol;Acc:HGNC:20192]	ENSG00000053770.12	AP5M1	55745
ENSG00000130037	32.2957	-0.90333	0.259541	-3.69411	0.000220657	0.020859	TRUE	KCNA5		KCNA5	protein_coding	5043879	5046788	12	1	chromosome	potassium voltage-gated channel subfamily A member 5 [Source:HGNC Symbol;Acc:HGNC:6224]	ENSG00000130037.5	KCNA5	3741
ENSG00000181929	516.642	0.562974	0.150995	3.6933	0.000221361	0.020859	FALSE	PRKAG1		PRKAG1	protein_coding	49002274	49018807	12	-1	chromosome	protein kinase AMP-activated non-catalytic subunit gamma 1 [Source:HGNC Symbol;Acc:HGNC:9385]	ENSG00000181929.13	PRKAG1	5571
ENSG00000099331	19.5054	-0.814423	0.229227	-3.69042	0.000223887	0.0209505	TRUE	MYO9B		MYO9B	protein_coding	17075781	17214537	19	1	chromosome	myosin IXB [Source:HGNC Symbol;Acc:HGNC:7609]	ENSG00000099331.13	MYO9B	4650
ENSG00000163660	117.399	-0.689386	0.188657	-3.68705	0.000226873	0.0210835	TRUE	CCNL1		CCNL1	protein_coding	157146508	157160760	3	-1	chromosome	cyclin L1 [Source:HGNC Symbol;Acc:HGNC:20569]	ENSG00000163660.11	CCNL1	57018
ENSG00000132341	854.97	0.398699	0.107315	3.68404	0.000229567	0.0211877	FALSE	RAN		RAN	protein_coding	130872037	130877678	12	1	chromosome	RAN, member RAS oncogene family [Source:HGNC Symbol;Acc:HGNC:9846]	ENSG00000132341.12	RAN	5901
ENSG00000143774	167.301	0.488575	0.129687	3.68145	0.000231907	0.0212581	FALSE	GUK1		GUK1	protein_coding	228139962	228148984	1	1	chromosome	guanylate kinase 1 [Source:HGNC Symbol;Acc:HGNC:4693]	ENSG00000143774.16	GUK1	2987
ENSG00000168702	66.5648	1.0394	0.259564	3.67223	0.00024044	0.0218251	TRUE	LRP1B		LRP1B	protein_coding	140231423	142131016	2	-1	chromosome	LDL receptor related protein 1B [Source:HGNC Symbol;Acc:HGNC:6693]	ENSG00000168702.18	LRP1B	53353
ENSG00000270885	31.8138	-0.842852	0.218549	-3.67129	0.000241331	0.0218251	TRUE	RASL10B		RASL10B	protein_coding	35731639	35743521	17	1	chromosome	RAS like family 10 member B [Source:HGNC Symbol;Acc:HGNC:30295]	ENSG00000270885.2	RASL10B	91608
ENSG00000143384	959.484	-0.482596	0.131832	-3.66858	0.000243903	0.0219106	FALSE	MCL1		MCL1	protein_coding	150574551	150579738	1	-1	chromosome	MCL1 apoptosis regulator, BCL2 family member [Source:HGNC Symbol;Acc:HGNC:6943]	ENSG00000143384.13	MCL1	4170
ENSG00000213160	80.8586	-0.676005	0.191417	-3.65996	0.000252255	0.0223627	TRUE	KLHL23		KLHL23	protein_coding	169694488	169776989	2	1	chromosome	kelch like family member 23 [Source:HGNC Symbol;Acc:HGNC:27506]	ENSG00000213160.10	KLHL23	151230
ENSG00000214872	1036.82	0.538419	0.143171	3.66069	0.000251532	0.0223627	FALSE	SMTNL1		SMTNL1	protein_coding	57542641	57550274	11	1	chromosome	smoothelin like 1 [Source:HGNC Symbol;Acc:HGNC:32394]	ENSG00000214872.8	SMTNL1	219537
ENSG00000072133	14.0934	1.08363	0.266007	3.65306	0.000259131	0.0227481	TRUE	RPS6KA6		RPS6KA6	protein_coding	84058346	84188199	X	-1	chromosome	ribosomal protein S6 kinase A6 [Source:HGNC Symbol;Acc:HGNC:10435]	ENSG00000072133.11	RPS6KA6	27330
ENSG00000117868	245.93	0.529588	0.142794	3.65222	0.000259978	0.0227481	FALSE	ESYT2		ESYT2	protein_coding	158730995	158830253	7	-1	chromosome	extended synaptotagmin 2 [Source:HGNC Symbol;Acc:HGNC:22211]	ENSG00000117868.17	ESYT2	57488
ENSG00000118194	23.3065	0.844163	0.272754	3.64645	0.000265888	0.022941	TRUE	TNNT2		TNNT2	protein_coding	201359008	201377764	1	-1	chromosome	troponin T2, cardiac type [Source:HGNC Symbol;Acc:HGNC:11949]	ENSG00000118194.20	TNNT2	7139
ENSG00000162989	6.0105	-0.853098	0.258646	-3.6451	0.00026729	0.022941	TRUE	KCNJ3		KCNJ3	protein_coding	154697855	154858354	2	1	chromosome	potassium inwardly rectifying channel subfamily J member 3 [Source:HGNC Symbol;Acc:HGNC:6264]	ENSG00000162989.5	KCNJ3	3760
ENSG00000170624	1159.86	0.441253	0.120425	3.6463	0.000266041	0.022941	FALSE	SGCD		SGCD	protein_coding	155870344	156767788	5	1	chromosome	sarcoglycan delta [Source:HGNC Symbol;Acc:HGNC:10807]	ENSG00000170624.13	SGCD	6444
ENSG00000073969	73.9103	-0.720836	0.195532	-3.63424	0.000278797	0.0237771	TRUE	NSF		NSF	protein_coding	46590669	46757464	17	1	chromosome	N-ethylmaleimide sensitive factor, vesicle fusing ATPase [Source:HGNC Symbol;Acc:HGNC:8016]	ENSG00000073969.18	NSF	4905
ENSG00000121579	874.134	0.389117	0.105983	3.62767	0.000285994	0.023975	FALSE	NAA50		NAA50	protein_coding	113716458	113746300	3	-1	chromosome	N(alpha)-acetyltransferase 50, NatE catalytic subunit [Source:HGNC Symbol;Acc:HGNC:29533]	ENSG00000121579.13	NAA50	80218
ENSG00000136720	63.3483	-0.555403	0.15197	-3.62929	0.0002842	0.023975	FALSE	HS6ST1		HS6ST1	protein_coding	128236716	128318868	2	-1	chromosome	heparan sulfate 6-O-sulfotransferase 1 [Source:HGNC Symbol;Acc:HGNC:5201]	ENSG00000136720.7	HS6ST1	9394
ENSG00000144655	35.8028	-0.870474	0.247345	-3.62725	0.000286454	0.023975	TRUE	CSRNP1		CSRNP1	protein_coding	39141855	39154562	3	-1	chromosome	cysteine and serine rich nuclear protein 1 [Source:HGNC Symbol;Acc:HGNC:14300]	ENSG00000144655.15	CSRNP1	64651
ENSG00000128989	508.753	0.515127	0.140058	3.61973	0.000294908	0.0245301	FALSE	ARPP19		ARPP19	protein_coding	52547045	52569883	15	-1	chromosome	cAMP regulated phosphoprotein 19 [Source:HGNC Symbol;Acc:HGNC:16967]	ENSG00000128989.10	ARPP19	10776
ENSG00000168140	4.9436	-1.03066	0.271414	-3.60767	0.000308954	0.0255408	TRUE	VASN		VASN	protein_coding	4371848	4383538	16	1	chromosome	vasorin [Source:HGNC Symbol;Acc:HGNC:18517]	ENSG00000168140.5	VASN	114990
ENSG00000187627	5.17943	-0.898726	0.271252	-3.60549	0.000311567	0.0255998	TRUE	RGPD1		RGPD1	protein_coding	86907953	87013976	2	1	chromosome	RANBP2 like and GRIP domain containing 1 [Source:HGNC Symbol;Acc:HGNC:32414]	ENSG00000187627.15	RGPD1	400966
ENSG00000117691	501.097	0.510514	0.140626	3.59782	0.000320897	0.0262066	FALSE	NENF		NENF	protein_coding	212432920	212446379	1	1	chromosome	neudesin neurotrophic factor [Source:HGNC Symbol;Acc:HGNC:30384]	ENSG00000117691.10	NENF	29937
ENSG00000116396	23.4785	0.923185	0.256444	3.59112	0.000329259	0.026253	TRUE	KCNC4		KCNC4	protein_coding	110211343	110283100	1	1	chromosome	potassium voltage-gated channel subfamily C member 4 [Source:HGNC Symbol;Acc:HGNC:6236]	ENSG00000116396.14	KCNC4	3749
ENSG00000139718	45.7414	-0.617151	0.170572	-3.59248	0.000327547	0.026253	TRUE	SETD1B		SETD1B	protein_coding	121804180	121832584	12	1	chromosome	SET domain containing 1B, histone lysine methyltransferase [Source:HGNC Symbol;Acc:HGNC:29187]	ENSG00000139718.10	SETD1B	23067
ENSG00000158158	182.24	0.733737	0.205893	3.5952	0.000324141	0.026253	TRUE	CNNM4		CNNM4	protein_coding	96760902	96811874	2	1	chromosome	cyclin and CBS domain divalent metal cation transport mediator 4 [Source:HGNC Symbol;Acc:HGNC:105]	ENSG00000158158.12	CNNM4	26504
ENSG00000185761	84.377	0.71055	0.18407	3.59281	0.000327125	0.026253	TRUE	ADAMTSL5		ADAMTSL5	protein_coding	1505022	1513604	19	-1	chromosome	ADAMTS like 5 [Source:HGNC Symbol;Acc:HGNC:27912]	ENSG00000185761.11	ADAMTSL5	339366
ENSG00000126950	13.914	-0.957839	0.272464	-3.57804	0.000346186	0.0270415	TRUE	TMEM35A		TMEM35A	protein_coding	101078879	101096367	X	1	chromosome	transmembrane protein 35A [Source:HGNC Symbol;Acc:HGNC:25864]	ENSG00000126950.8	TMEM35A	59353
ENSG00000134775	121.257	0.793837	0.215681	3.57578	0.000349182	0.0270415	TRUE	FHOD3		FHOD3	protein_coding	36297714	36780055	18	1	chromosome	formin homology 2 domain containing 3 [Source:HGNC Symbol;Acc:HGNC:26178]	ENSG00000134775.15	FHOD3	80206
ENSG00000164823	103.106	0.852173	0.22805	3.57829	0.000345853	0.0270415	TRUE	OSGIN2		OSGIN2	protein_coding	89901849	89927888	8	1	chromosome	oxidative stress induced growth inhibitor family member 2 [Source:HGNC Symbol;Acc:HGNC:1355]	ENSG00000164823.11	OSGIN2	734
ENSG00000165434	211.995	-0.75393	0.204213	-3.57665	0.000348024	0.0270415	TRUE	PGM2L1		PGM2L1	protein_coding	74330316	74398433	11	-1	chromosome	phosphoglucomutase 2 like 1 [Source:HGNC Symbol;Acc:HGNC:20898]	ENSG00000165434.8	PGM2L1	283209
ENSG00000166317	2029.27	0.528927	0.148054	3.57872	0.000345283	0.0270415	FALSE	SYNPO2L		SYNPO2L	protein_coding	73644881	73663803	10	-1	chromosome	synaptopodin 2 like [Source:HGNC Symbol;Acc:HGNC:23532]	ENSG00000166317.12	SYNPO2L	79933
ENSG00000022267	15685.1	0.42814	0.116723	3.57228	0.000353888	0.027061	FALSE	FHL1		FHL1	protein_coding	136146702	136211359	X	1	chromosome	four and a half LIM domains 1 [Source:HGNC Symbol;Acc:HGNC:3702]	ENSG00000022267.19	FHL1	2273
ENSG00000109670	626.611	0.578826	0.163396	3.56857	0.000358933	0.027061	FALSE	FBXW7		FBXW7	protein_coding	152320544	152536092	4	-1	chromosome	F-box and WD repeat domain containing 7 [Source:HGNC Symbol;Acc:HGNC:16712]	ENSG00000109670.16	FBXW7	55294
ENSG00000111245	44485.8	0.80754	0.207889	3.56895	0.000358412	0.027061	TRUE	MYL2		MYL2	protein_coding	110910819	110921443	12	-1	chromosome	myosin light chain 2 [Source:HGNC Symbol;Acc:HGNC:7583]	ENSG00000111245.16	MYL2	4633
ENSG00000120129	220.724	-0.786222	0.239272	-3.56978	0.000357277	0.027061	TRUE	DUSP1		DUSP1	protein_coding	172768096	172771195	5	-1	chromosome	dual specificity phosphatase 1 [Source:HGNC Symbol;Acc:HGNC:3064]	ENSG00000120129.6	DUSP1	1843
ENSG00000157119	751.845	0.565956	0.157514	3.56818	0.000359474	0.027061	FALSE	KLHL40		KLHL40	protein_coding	42685537	42692544	3	1	chromosome	kelch like family member 40 [Source:HGNC Symbol;Acc:HGNC:30372]	ENSG00000157119.12	KLHL40	131377
ENSG00000166224	57.81	-0.714623	0.189449	-3.56021	0.000370552	0.0276292	TRUE	SGPL1		SGPL1	protein_coding	70815948	70881184	10	1	chromosome	sphingosine-1-phosphate lyase 1 [Source:HGNC Symbol;Acc:HGNC:10817]	ENSG00000166224.17	SGPL1	8879
ENSG00000179915	4.54113	-0.940231	0.237003	-3.55981	0.000371123	0.0276292	TRUE	NRXN1		NRXN1	protein_coding	49918503	51225575	2	-1	chromosome	neurexin 1 [Source:HGNC Symbol;Acc:HGNC:8008]	ENSG00000179915.23	NRXN1	9378
ENSG00000179262	576.639	-0.591975	0.165713	-3.55593	0.000376648	0.0278864	TRUE	RAD23A		RAD23A	protein_coding	12945855	12953642	19	1	chromosome	RAD23 homolog A, nucleotide excision repair protein [Source:HGNC Symbol;Acc:HGNC:9812]	ENSG00000179262.10	RAD23A	5886
ENSG00000137941	90.359	0.844692	0.2392	3.5464	0.000390534	0.0287565	TRUE	TTLL7		TTLL7	protein_coding	83865024	83999150	1	-1	chromosome	tubulin tyrosine ligase like 7 [Source:HGNC Symbol;Acc:HGNC:26242]	ENSG00000137941.17	TTLL7	79739
ENSG00000136146	220.883	0.429783	0.122035	3.54136	0.000398075	0.0291282	FALSE	MED4		MED4	protein_coding	48053323	48095131	13	-1	chromosome	mediator complex subunit 4 [Source:HGNC Symbol;Acc:HGNC:17903]	ENSG00000136146.15	MED4	29079
ENSG00000198075	13.0546	-0.855806	0.237919	-3.54015	0.000399904	0.0291282	TRUE	SULT1C4		SULT1C4	protein_coding	108377911	108388989	2	1	chromosome	sulfotransferase family 1C member 4 [Source:HGNC Symbol;Acc:HGNC:11457]	ENSG00000198075.10	SULT1C4	27233
ENSG00000127528	107.035	-0.929506	0.260455	-3.5365	0.000405465	0.0292851	TRUE	KLF2		KLF2	protein_coding	16324817	16327874	19	1	chromosome	Kruppel like factor 2 [Source:HGNC Symbol;Acc:HGNC:6347]	ENSG00000127528.5	KLF2	10365
ENSG00000168283	167.995	-0.4105	0.117179	-3.53589	0.000406406	0.0292851	FALSE	BMI1		BMI1	protein_coding	22321099	22331484	10	1	chromosome	BMI1 proto-oncogene, polycomb ring finger [Source:HGNC Symbol;Acc:HGNC:1066]	ENSG00000168283.14	BMI1	648
ENSG00000163817	5.00275	-0.748671	0.256434	-3.53172	0.000412872	0.029485	TRUE	SLC6A20		SLC6A20	protein_coding	45755449	45796536	3	-1	chromosome	solute carrier family 6 member 20 [Source:HGNC Symbol;Acc:HGNC:30927]	ENSG00000163817.16	SLC6A20	54716
ENSG00000240583	1008.33	-0.604425	0.17522	-3.53128	0.000413555	0.029485	TRUE	AQP1		AQP1	protein_coding	30911694	30925517	7	1	chromosome	aquaporin 1 (Colton blood group) [Source:HGNC Symbol;Acc:HGNC:633]	ENSG00000240583.12	AQP1	358
ENSG00000130066	139.625	-0.642885	0.191475	-3.51717	0.000436178	0.0309342	TRUE	SAT1		SAT1	protein_coding	23783173	23786226	X	1	chromosome	spermidine/spermine N1-acetyltransferase 1 [Source:HGNC Symbol;Acc:HGNC:10540]	ENSG00000130066.16	SAT1	6303
ENSG00000168758	30.5052	-0.683616	0.198514	-3.51415	0.000441159	0.0309615	TRUE	SEMA4C		SEMA4C	protein_coding	96859718	96870757	2	-1	chromosome	semaphorin 4C [Source:HGNC Symbol;Acc:HGNC:10731]	ENSG00000168758.11	SEMA4C	54910
ENSG00000173641	2071.36	0.736742	0.201836	3.51457	0.000440473	0.0309615	TRUE	HSPB7		HSPB7	protein_coding	16014028	16019594	1	-1	chromosome	heat shock protein family B (small) member 7 [Source:HGNC Symbol;Acc:HGNC:5249]	ENSG00000173641.17	HSPB7	27129
ENSG00000197063	314.314	-0.654504	0.182999	-3.50743	0.000452464	0.0315905	TRUE	MAFG		MAFG	protein_coding	81918270	81927735	17	-1	chromosome	MAF bZIP transcription factor G [Source:HGNC Symbol;Acc:HGNC:6781]	ENSG00000197063.11	MAFG	4097
ENSG00000143549	14751.4	0.739358	0.200278	3.50033	0.000464678	0.032276	TRUE	TPM3		TPM3	protein_coding	154155304	154194648	1	-1	chromosome	tropomyosin 3 [Source:HGNC Symbol;Acc:HGNC:12012]	ENSG00000143549.21	TPM3	7170
ENSG00000013573	21.2231	0.755005	0.227554	3.48784	0.000486941	0.0334772	TRUE	DDX11		DDX11	protein_coding	31073860	31104799	12	1	chromosome	DEAD/H-box helicase 11 [Source:HGNC Symbol;Acc:HGNC:2736]	ENSG00000013573.17	DDX11	1663
ENSG00000206561	54.3216	0.791484	0.210522	3.48919	0.000484489	0.0334772	TRUE	COLQ		COLQ	protein_coding	15450133	15521751	3	-1	chromosome	collagen like tail subunit of asymmetric acetylcholinesterase [Source:HGNC Symbol;Acc:HGNC:2226]	ENSG00000206561.13	COLQ	8292
ENSG00000197077	162.272	0.730908	0.20185	3.48457	0.000492928	0.0337168	TRUE	KIAA1671		KIAA1671	protein_coding	24952730	25197448	22	1	chromosome	KIAA1671 [Source:HGNC Symbol;Acc:HGNC:29345]	ENSG00000197077.13	KIAA1671	85379
ENSG00000102805	54.6931	0.68271	0.202504	3.4774	0.000506296	0.0342658	TRUE	CLN5		CLN5	protein_coding	76990660	77019143	13	1	chromosome	CLN5 intracellular trafficking protein [Source:HGNC Symbol;Acc:HGNC:2076]	ENSG00000102805.15	CLN5	1203
ENSG00000150457	76.93	-0.597141	0.172291	-3.47619	0.000508583	0.0342658	TRUE	LATS2		LATS2	protein_coding	20973036	21061586	13	-1	chromosome	large tumor suppressor kinase 2 [Source:HGNC Symbol;Acc:HGNC:6515]	ENSG00000150457.9	LATS2	26524
ENSG00000184221	22.0211	0.898423	0.272184	3.47686	0.000507332	0.0342658	TRUE	OLIG1		OLIG1	protein_coding	33070141	33072413	21	1	chromosome	oligodendrocyte transcription factor 1 [Source:HGNC Symbol;Acc:HGNC:16983]	ENSG00000184221.13	OLIG1	116448
ENSG00000182504	50.334	0.585997	0.163323	3.47129	0.000517973	0.0347248	TRUE	CEP97		CEP97	protein_coding	101724593	101770562	3	1	chromosome	centrosomal protein 97 [Source:HGNC Symbol;Acc:HGNC:26244]	ENSG00000182504.11	CEP97	79598
ENSG00000197415	3.66684	0.945323	0.248436	3.4693	0.000521817	0.0348093	TRUE	VEPH1		VEPH1	protein_coding	157259742	157533619	3	-1	chromosome	ventricular zone expressed PH domain containing 1 [Source:HGNC Symbol;Acc:HGNC:25735]	ENSG00000197415.12	VEPH1	79674
ENSG00000083720	76.3656	1.02111	0.244682	3.46653	0.000527217	0.0349409	TRUE	OXCT1		OXCT1	protein_coding	41730065	41870425	5	-1	chromosome	3-oxoacid CoA-transferase 1 [Source:HGNC Symbol;Acc:HGNC:8527]	ENSG00000083720.13	OXCT1	5019
ENSG00000099381	35.5467	-0.589713	0.169859	-3.46421	0.000531794	0.0349409	TRUE	SETD1A		SETD1A	protein_coding	30957754	30984664	16	1	chromosome	SET domain containing 1A, histone lysine methyltransferase [Source:HGNC Symbol;Acc:HGNC:29010]	ENSG00000099381.18	SETD1A	9739
ENSG00000136930	770.439	0.327854	0.0939246	3.46481	0.000530597	0.0349409	FALSE	PSMB7		PSMB7	protein_coding	124353465	124415444	9	-1	chromosome	proteasome 20S subunit beta 7 [Source:HGNC Symbol;Acc:HGNC:9544]	ENSG00000136930.13	PSMB7	5695
ENSG00000198176	121.879	0.689195	0.209183	3.46301	0.000534161	0.0349409	TRUE	TFDP1		TFDP1	protein_coding	113584721	113641473	13	1	chromosome	transcription factor Dp-1 [Source:HGNC Symbol;Acc:HGNC:11749]	ENSG00000198176.13	TFDP1	7027
ENSG00000153904	219.651	0.922433	0.254766	3.4578	0.000544615	0.0354526	TRUE	DDAH1		DDAH1	protein_coding	85318481	85578363	1	-1	chromosome	dimethylarginine dimethylaminohydrolase 1 [Source:HGNC Symbol;Acc:HGNC:2715]	ENSG00000153904.20	DDAH1	23576
ENSG00000095627	3.18444	0.70173	0.233952	3.44816	0.000564416	0.035889	TRUE	TDRD1		TDRD1	protein_coding	114179270	114232304	10	1	chromosome	tudor domain containing 1 [Source:HGNC Symbol;Acc:HGNC:11712]	ENSG00000095627.9	TDRD1	56165
ENSG00000116830	29.9436	0.741259	0.240797	3.45114	0.000558216	0.035889	TRUE	TTF2		TTF2	protein_coding	117060326	117107453	1	1	chromosome	transcription termination factor 2 [Source:HGNC Symbol;Acc:HGNC:12398]	ENSG00000116830.12	TTF2	8458
ENSG00000125733	715.803	-0.374965	0.106991	-3.44775	0.000565277	0.035889	FALSE	TRIP10		TRIP10	protein_coding	6737925	6751530	19	1	chromosome	thyroid hormone receptor interactor 10 [Source:HGNC Symbol;Acc:HGNC:12304]	ENSG00000125733.18	TRIP10	9322
ENSG00000132768	64.1762	0.684596	0.192411	3.44876	0.000563157	0.035889	TRUE	DPH2		DPH2	protein_coding	43970000	43973369	1	1	chromosome	diphthamide biosynthesis 2 [Source:HGNC Symbol;Acc:HGNC:3004]	ENSG00000132768.14	DPH2	1802
ENSG00000147113	30.9583	-0.701327	0.212671	-3.44801	0.000564737	0.035889	TRUE	DIPK2B		DIPK2B	protein_coding	45148373	45200901	X	-1	chromosome	divergent protein kinase domain 2B [Source:HGNC Symbol;Acc:HGNC:25866]	ENSG00000147113.17	DIPK2B	79742
ENSG00000196352	103.139	-0.537499	0.157576	-3.44679	0.000567299	0.035889	FALSE	CD55		CD55	protein_coding	207321376	207386804	1	1	chromosome	CD55 molecule (Cromer blood group) [Source:HGNC Symbol;Acc:HGNC:2665]	ENSG00000196352.15	CD55	1604
ENSG00000070610	131.965	0.418046	0.120754	3.43286	0.000597241	0.0376067	FALSE	GBA2		GBA2	protein_coding	35736866	35749228	9	-1	chromosome	glucosylceramidase beta 2 [Source:HGNC Symbol;Acc:HGNC:18986]	ENSG00000070610.14	GBA2	57704
ENSG00000095637	518.746	0.583148	0.164512	3.43045	0.000602585	0.0377667	TRUE	SORBS1		SORBS1	protein_coding	95311771	95561414	10	-1	chromosome	sorbin and SH3 domain containing 1 [Source:HGNC Symbol;Acc:HGNC:14565]	ENSG00000095637.22	SORBS1	10580
ENSG00000176597	357.32	0.807476	0.216349	3.42646	0.000611504	0.0381482	TRUE	B3GNT5		B3GNT5	protein_coding	183253253	183298504	3	1	chromosome	UDP-GlcNAc:betaGal beta-1,3-N-acetylglucosaminyltransferase 5 [Source:HGNC Symbol;Acc:HGNC:15684]	ENSG00000176597.12	B3GNT5	84002
ENSG00000149212	45.8339	0.689942	0.236895	3.4242	0.000616615	0.0382898	TRUE	SESN3		SESN3	protein_coding	95165513	95232541	11	-1	chromosome	sestrin 3 [Source:HGNC Symbol;Acc:HGNC:23060]	ENSG00000149212.12	SESN3	143686
ENSG00000080546	411.125	-0.500272	0.15208	-3.42262	0.000620205	0.038336	FALSE	SESN1		SESN1	protein_coding	108986437	109094819	6	-1	chromosome	sestrin 1 [Source:HGNC Symbol;Acc:HGNC:21595]	ENSG00000080546.13	SESN1	27244
ENSG00000085377	239.349	-0.493125	0.146117	-3.41717	0.000632755	0.0389179	FALSE	PREP		PREP	protein_coding	105273220	105454062	6	-1	chromosome	prolyl endopeptidase [Source:HGNC Symbol;Acc:HGNC:9358]	ENSG00000085377.14	PREP	5550
ENSG00000183281	23.1935	0.700298	0.21665	3.41604	0.000635394	0.0389179	TRUE	PLGLB1		PLGLB1	protein_coding	87002559	87021852	2	-1	chromosome	plasminogen like B1 [Source:HGNC Symbol;Acc:HGNC:9072]	ENSG00000183281.14	PLGLB1	5343
ENSG00000113296	225.213	0.972017	0.251191	3.41214	0.000644539	0.0392703	TRUE	THBS4		THBS4	protein_coding	79991311	80083287	5	1	chromosome	thrombospondin 4 [Source:HGNC Symbol;Acc:HGNC:11788]	ENSG00000113296.14	THBS4	7060
ENSG00000113575	354.883	0.622634	0.174444	3.41112	0.000646976	0.0392703	TRUE	PPP2CA		PPP2CA	protein_coding	134194332	134226073	5	-1	chromosome	protein phosphatase 2 catalytic subunit alpha [Source:HGNC Symbol;Acc:HGNC:9299]	ENSG00000113575.10	PPP2CA	5515
ENSG00000156026	438.112	0.657595	0.186659	3.40722	0.000656284	0.0393041	TRUE	MCU		MCU	protein_coding	72692131	72887694	10	1	chromosome	mitochondrial calcium uniporter [Source:HGNC Symbol;Acc:HGNC:23526]	ENSG00000156026.14	MCU	90550
ENSG00000171621	43.044	-0.598989	0.213741	-3.40845	0.000653327	0.0393041	TRUE	SPSB1		SPSB1	protein_coding	9292894	9369532	1	1	chromosome	splA/ryanodine receptor domain and SOCS box containing 1 [Source:HGNC Symbol;Acc:HGNC:30628]	ENSG00000171621.14	SPSB1	80176
ENSG00000214736	688.892	0.432161	0.124074	3.40764	0.000655281	0.0393041	FALSE	TOMM6		TOMM6	protein_coding	41787662	41789898	6	1	chromosome	translocase of outer mitochondrial membrane 6 [Source:HGNC Symbol;Acc:HGNC:34528]	ENSG00000214736.7	TOMM6	100188893
ENSG00000107438	1024.63	0.637634	0.179767	3.40151	0.000670157	0.0396972	TRUE	PDLIM1		PDLIM1	protein_coding	95237572	95291012	10	-1	chromosome	PDZ and LIM domain 1 [Source:HGNC Symbol;Acc:HGNC:2067]	ENSG00000107438.9	PDLIM1	9124
ENSG00000121680	9.34873	0.637791	0.261783	3.39966	0.000674706	0.0396972	TRUE	PEX16		PEX16	protein_coding	45909663	45918812	11	-1	chromosome	peroxisomal biogenesis factor 16 [Source:HGNC Symbol;Acc:HGNC:8857]	ENSG00000121680.16	PEX16	9409
ENSG00000128915	160.047	0.681717	0.196885	3.39495	0.000686415	0.0396972	TRUE	ICE2		ICE2	protein_coding	60419609	60479160	15	-1	chromosome	interactor of little elongation complex ELL subunit 2 [Source:HGNC Symbol;Acc:HGNC:29885]	ENSG00000128915.12	ICE2	79664
ENSG00000140459	3.32159	0.861555	0.263861	3.39961	0.000674823	0.0396972	TRUE	CYP11A1		CYP11A1	protein_coding	74337759	74367646	15	-1	chromosome	cytochrome P450 family 11 subfamily A member 1 [Source:HGNC Symbol;Acc:HGNC:2590]	ENSG00000140459.18	CYP11A1	1583
ENSG00000147588	2.18686	-0.829566	0.255037	-3.39758	0.000679855	0.0396972	TRUE	PMP2		PMP2	protein_coding	81440326	81447439	8	-1	chromosome	peripheral myelin protein 2 [Source:HGNC Symbol;Acc:HGNC:9117]	ENSG00000147588.7	PMP2	5375
ENSG00000167772	76.9699	-0.667981	0.241772	-3.39526	0.000685637	0.0396972	TRUE	ANGPTL4		ANGPTL4	protein_coding	8363289	8374370	19	1	chromosome	angiopoietin like 4 [Source:HGNC Symbol;Acc:HGNC:16039]	ENSG00000167772.12	ANGPTL4	51129
ENSG00000196290	74.4276	0.450088	0.131618	3.39663	0.000682218	0.0396972	FALSE	NIF3L1		NIF3L1	protein_coding	200889327	200903938	2	1	chromosome	NGG1 interacting factor 3 like 1 [Source:HGNC Symbol;Acc:HGNC:13390]	ENSG00000196290.15	NIF3L1	60491
ENSG00000196405	114.059	0.60181	0.177582	3.39683	0.000681719	0.0396972	TRUE	EVL		EVL	protein_coding	99971449	100144236	14	1	chromosome	Enah/Vasp-like [Source:HGNC Symbol;Acc:HGNC:20234]	ENSG00000196405.13	EVL	51466
ENSG00000205502	4.95034	-0.962093	0.271372	-3.3928	0.000691831	0.0398394	TRUE	C2CD4B		C2CD4B	protein_coding	62163535	62165285	15	-1	chromosome	C2 calcium dependent domain containing 4B [Source:HGNC Symbol;Acc:HGNC:33628]	ENSG00000205502.4	C2CD4B	388125
ENSG00000103994	8086.14	0.454406	0.132552	3.38361	0.000715391	0.0410208	FALSE	ZNF106		ZNF106	protein_coding	42412823	42491141	15	-1	chromosome	zinc finger protein 106 [Source:HGNC Symbol;Acc:HGNC:12886]	ENSG00000103994.17	ZNF106	64397
ENSG00000076555	571.574	-0.47518	0.142803	-3.37779	0.000730704	0.041692	FALSE	ACACB		ACACB	protein_coding	109116595	109268226	12	1	chromosome	acetyl-CoA carboxylase beta [Source:HGNC Symbol;Acc:HGNC:85]	ENSG00000076555.15	ACACB	32
ENSG00000087074	145.24	-0.646715	0.188988	-3.37662	0.000733811	0.041692	TRUE	PPP1R15A		PPP1R15A	protein_coding	48872421	48876058	19	1	chromosome	protein phosphatase 1 regulatory subunit 15A [Source:HGNC Symbol;Acc:HGNC:14375]	ENSG00000087074.8	PPP1R15A	23645
ENSG00000109846	11705.4	0.649538	0.181934	3.37519	0.000737655	0.041692	TRUE	CRYAB		CRYAB	protein_coding	111908564	111923722	11	-1	chromosome	crystallin alpha B [Source:HGNC Symbol;Acc:HGNC:2389]	ENSG00000109846.9	CRYAB	1410
ENSG00000174032	71.5962	-0.862131	0.240194	-3.37451	0.000739472	0.041692	TRUE	SLC25A30		SLC25A30	protein_coding	45393316	45418455	13	-1	chromosome	solute carrier family 25 member 30 [Source:HGNC Symbol;Acc:HGNC:27371]	ENSG00000174032.17	SLC25A30	253512
ENSG00000118503	22.9833	0.807563	0.234535	3.36894	0.000754586	0.0423669	TRUE	TNFAIP3		TNFAIP3	protein_coding	137867214	137883312	6	1	chromosome	TNF alpha induced protein 3 [Source:HGNC Symbol;Acc:HGNC:11896]	ENSG00000118503.15	TNFAIP3	7128
ENSG00000234616	35.6364	0.606636	0.185174	3.36565	0.00076364	0.0426973	TRUE	JRK		JRK	protein_coding	142657460	142681968	8	-1	chromosome	Jrk helix-turn-helix protein [Source:HGNC Symbol;Acc:HGNC:6199]	ENSG00000234616.9	JRK	8629
ENSG00000095209	373.464	0.397766	0.117528	3.36365	0.000769202	0.0428306	FALSE	TMEM38B		TMEM38B	protein_coding	105694541	105776629	9	1	chromosome	transmembrane protein 38B [Source:HGNC Symbol;Acc:HGNC:25535]	ENSG00000095209.12	TMEM38B	55151
ENSG00000164032	436.05	-0.393466	0.116923	-3.36217	0.000773324	0.0428829	FALSE	H2AZ1		H2AZ1	protein_coding	99948086	99950355	4	-1	chromosome	H2A.Z variant histone 1 [Source:HGNC Symbol;Acc:HGNC:4741]	ENSG00000164032.12	H2AZ1	3015
ENSG00000143195	8.20856	0.725675	0.247333	3.36035	0.00077845	0.0429902	TRUE	ILDR2		ILDR2	protein_coding	166895711	166975540	1	-1	chromosome	immunoglobulin like domain containing receptor 2 [Source:HGNC Symbol;Acc:HGNC:18131]	ENSG00000143195.13	ILDR2	387597
ENSG00000160209	82.1469	0.573807	0.169955	3.35492	0.000793873	0.043663	FALSE	PDXK		PDXK	protein_coding	43719094	43762307	21	1	chromosome	pyridoxal kinase [Source:HGNC Symbol;Acc:HGNC:8819]	ENSG00000160209.19	PDXK	8566
ENSG00000175920	47.6828	0.712742	0.208992	3.35349	0.000797999	0.0437115	TRUE	DOK7		DOK7	protein_coding	3463306	3501473	4	1	chromosome	docking protein 7 [Source:HGNC Symbol;Acc:HGNC:26594]	ENSG00000175920.18	DOK7	285489
ENSG00000112343	93.8086	0.600766	0.183339	3.35141	0.000804008	0.0438624	TRUE	TRIM38		TRIM38	protein_coding	25962802	25991231	6	1	chromosome	tripartite motif containing 38 [Source:HGNC Symbol;Acc:HGNC:10059]	ENSG00000112343.11	TRIM38	10475
ENSG00000144485	24.4334	-0.905537	0.271597	-3.34938	0.00080993	0.0440073	TRUE	HES6		HES6	protein_coding	238238267	238240662	2	-1	chromosome	hes family bHLH transcription factor 6 [Source:HGNC Symbol;Acc:HGNC:18254]	ENSG00000144485.11	HES6	55502
ENSG00000078814	556.447	0.819769	0.232175	3.34454	0.000824188	0.0446022	TRUE	MYH7B		MYH7B	protein_coding	34955810	35002437	20	1	chromosome	myosin heavy chain 7B [Source:HGNC Symbol;Acc:HGNC:15906]	ENSG00000078814.16	MYH7B	57644
ENSG00000123999	3.68627	0.87384	0.254307	3.3372	0.000846258	0.045358	TRUE	INHA		INHA	protein_coding	219569162	219575711	2	1	chromosome	inhibin subunit alpha [Source:HGNC Symbol;Acc:HGNC:6065]	ENSG00000123999.5	INHA	3623
ENSG00000138685	17.4826	0.889794	0.244076	3.33545	0.000851619	0.045358	TRUE	FGF2		FGF2	protein_coding	122826708	122898236	4	1	chromosome	fibroblast growth factor 2 [Source:HGNC Symbol;Acc:HGNC:3676]	ENSG00000138685.15	FGF2	2247
ENSG00000149547	539.412	0.274963	0.0828187	3.33555	0.000851314	0.045358	FALSE	EI24		EI24	protein_coding	125569280	125584684	11	1	chromosome	EI24 autophagy associated transmembrane protein [Source:HGNC Symbol;Acc:HGNC:13276]	ENSG00000149547.15	EI24	9538
ENSG00000177025	47.2524	0.692795	0.211701	3.33598	0.000849993	0.045358	TRUE	C19orf18		C19orf18	protein_coding	57958437	57974534	19	-1	chromosome	chromosome 19 open reading frame 18 [Source:HGNC Symbol;Acc:HGNC:28642]	ENSG00000177025.3	C19orf18	147685
ENSG00000007392	89.5015	0.469054	0.142321	3.32529	0.000883262	0.0466743	FALSE	LUC7L		LUC7L	protein_coding	188969	229463	16	-1	chromosome	LUC7 like [Source:HGNC Symbol;Acc:HGNC:6723]	ENSG00000007392.16	LUC7L	55692
ENSG00000138061	23.0946	-0.78607	0.246563	-3.3261	0.000880709	0.0466743	TRUE	CYP1B1		CYP1B1	protein_coding	38066973	38109902	2	-1	chromosome	cytochrome P450 family 1 subfamily B member 1 [Source:HGNC Symbol;Acc:HGNC:2597]	ENSG00000138061.12	CYP1B1	1545
ENSG00000203883	48.7203	-0.83864	0.254459	-3.32386	0.000887808	0.0467313	TRUE	SOX18		SOX18	protein_coding	64047582	64049639	20	-1	chromosome	SRY-box transcription factor 18 [Source:HGNC Symbol;Acc:HGNC:11194]	ENSG00000203883.7	SOX18	54345
ENSG00000162139	249.283	0.547454	0.164784	3.32057	0.00089834	0.0471017	FALSE	NEU3		NEU3	protein_coding	74988279	75018893	11	1	chromosome	neuraminidase 3 [Source:HGNC Symbol;Acc:HGNC:7760]	ENSG00000162139.10	NEU3	10825
ENSG00000130589	23.0995	-0.736577	0.231069	-3.31737	0.000908692	0.0474598	TRUE	HELZ2		HELZ2	protein_coding	63558086	63574239	20	-1	chromosome	helicase with zinc finger 2 [Source:HGNC Symbol;Acc:HGNC:30021]	ENSG00000130589.16	HELZ2	85441
ENSG00000162894	20.0442	1.03841	0.270386	3.3146	0.000917758	0.0475646	TRUE	FCMR		FCMR	protein_coding	206903317	206923247	1	-1	chromosome	Fc fragment of IgM receptor [Source:HGNC Symbol;Acc:HGNC:14315]	ENSG00000162894.12	FCMR	9214
ENSG00000213047	68.2133	0.595401	0.180378	3.31487	0.000916859	0.0475646	TRUE	DENND1B		DENND1B	protein_coding	197504748	197775696	1	-1	chromosome	DENN domain containing 1B [Source:HGNC Symbol;Acc:HGNC:28404]	ENSG00000213047.13	DENND1B	163486
ENSG00000243232	3.06659	0.748529	0.255719	3.31019	0.000932325	0.0481344	TRUE	PCDHAC2		PCDHAC2	protein_coding	140966470	141012347	5	1	chromosome	protocadherin alpha subfamily C, 2 [Source:HGNC Symbol;Acc:HGNC:8677]	ENSG00000243232.6	PCDHAC2	56134
ENSG00000023909	162.876	0.526445	0.165831	3.30802	0.00093958	0.0483238	FALSE	GCLM		GCLM	protein_coding	93885199	93909456	1	-1	chromosome	glutamate-cysteine ligase modifier subunit [Source:HGNC Symbol;Acc:HGNC:4312]	ENSG00000023909.10	GCLM	2730
ENSG00000100387	505.003	0.291524	0.0874212	3.30397	0.000953264	0.0485206	FALSE	RBX1		RBX1	protein_coding	40951347	40973309	22	1	chromosome	ring-box 1 [Source:HGNC Symbol;Acc:HGNC:9928]	ENSG00000100387.9	RBX1	9978
ENSG00000124225	219.089	-0.752607	0.221333	-3.30369	0.000954209	0.0485206	TRUE	PMEPA1		PMEPA1	protein_coding	57648392	57711536	20	-1	chromosome	prostate transmembrane protein, androgen induced 1 [Source:HGNC Symbol;Acc:HGNC:14107]	ENSG00000124225.16	PMEPA1	56937
ENSG00000176125	12.2308	0.770686	0.238035	3.30373	0.00095407	0.0485206	TRUE	UFSP1		UFSP1	protein_coding	100888721	100889715	7	-1	chromosome	UFM1 specific peptidase 1 (inactive) [Source:HGNC Symbol;Acc:HGNC:33821]	ENSG00000176125.6	UFSP1	402682
ENSG00000163491	47.762	-0.738692	0.242909	-3.30113	0.000962975	0.0485996	TRUE	NEK10		NEK10	protein_coding	27110085	27369460	3	-1	chromosome	NIMA related kinase 10 [Source:HGNC Symbol;Acc:HGNC:18592]	ENSG00000163491.16	NEK10	152110
ENSG00000167723	17.8514	0.972846	0.267553	3.30142	0.000961972	0.0485996	TRUE	TRPV3		TRPV3	protein_coding	3510502	3557995	17	-1	chromosome	transient receptor potential cation channel subfamily V member 3 [Source:HGNC Symbol;Acc:HGNC:18084]	ENSG00000167723.14	TRPV3	162514
ENSG00000132549	27.0723	-0.716939	0.225788	-3.29937	0.000969031	0.0486288	TRUE	VPS13B		VPS13B	protein_coding	99013266	99877580	8	1	chromosome	vacuolar protein sorting 13 homolog B [Source:HGNC Symbol;Acc:HGNC:2183]	ENSG00000132549.18	VPS13B	157680
ENSG00000163833	1105.41	0.516721	0.150646	3.29886	0.000970771	0.0486288	FALSE	FBXO40		FBXO40	protein_coding	121593379	121630295	3	1	chromosome	F-box protein 40 [Source:HGNC Symbol;Acc:HGNC:29816]	ENSG00000163833.8	FBXO40	51725
ENSG00000134548	84.6146	0.76037	0.219074	3.29599	0.000980744	0.0489464	TRUE	SPX		SPX	protein_coding	21526296	21541249	12	1	chromosome	spexin hormone [Source:HGNC Symbol;Acc:HGNC:28139]	ENSG00000134548.11	SPX	80763
ENSG00000172432	43.9205	-0.779996	0.221397	-3.2907	0.000999375	0.0496922	TRUE	GTPBP2		GTPBP2	protein_coding	43605316	43629264	6	-1	chromosome	GTP binding protein 2 [Source:HGNC Symbol;Acc:HGNC:4670]	ENSG00000172432.19	GTPBP2	54676
ENSG00000093144	120.914	0.535067	0.160849	3.28685	0.00101316	0.0497554	FALSE	ECHDC1		ECHDC1	protein_coding	127288712	127343609	6	-1	chromosome	ethylmalonyl-CoA decarboxylase 1 [Source:HGNC Symbol;Acc:HGNC:21489]	ENSG00000093144.19	ECHDC1	55862
ENSG00000112624	45.1332	-0.50477	0.154309	-3.28215	0.00103019	0.0497554	FALSE	BICRAL		BICRAL	protein_coding	42746958	42868560	6	1	chromosome	BRD4 interacting chromatin remodeling complex associated protein like [Source:HGNC Symbol;Acc:HGNC:21111]	ENSG00000112624.12	BICRAL	23506
ENSG00000124701	1701.52	0.398684	0.119814	3.28228	0.00102971	0.0497554	FALSE	APOBEC2		APOBEC2	protein_coding	41053304	41064511	6	1	chromosome	apolipoprotein B mRNA editing enzyme catalytic subunit 2 [Source:HGNC Symbol;Acc:HGNC:605]	ENSG00000124701.5	APOBEC2	10930
ENSG00000143333	15.8004	-0.908257	0.271311	-3.28898	0.00100552	0.0497554	TRUE	RGS16		RGS16	protein_coding	182598623	182604389	1	-1	chromosome	regulator of G protein signaling 16 [Source:HGNC Symbol;Acc:HGNC:9997]	ENSG00000143333.7	RGS16	6004
ENSG00000162552	13.2442	-0.948305	0.272411	-3.28402	0.00102339	0.0497554	TRUE	WNT4		WNT4	protein_coding	22117313	22143969	1	-1	chromosome	Wnt family member 4 [Source:HGNC Symbol;Acc:HGNC:12783]	ENSG00000162552.15	WNT4	54361
ENSG00000169016	228.786	0.42001	0.124116	3.28602	0.00101613	0.0497554	FALSE	E2F6		E2F6	protein_coding	11444375	11466177	2	-1	chromosome	E2F transcription factor 6 [Source:HGNC Symbol;Acc:HGNC:3120]	ENSG00000169016.17	E2F6	1876
ENSG00000182473	186.576	0.420109	0.1301	3.28307	0.00102684	0.0497554	FALSE	EXOC7		EXOC7	protein_coding	76081016	76121576	17	-1	chromosome	exocyst complex component 7 [Source:HGNC Symbol;Acc:HGNC:23214]	ENSG00000182473.22	EXOC7	23265
ENSG00000188529	344.147	0.56123	0.16753	3.28599	0.00101625	0.0497554	FALSE	SRSF10		SRSF10	protein_coding	23964347	23980927	1	-1	chromosome	serine and arginine rich splicing factor 10 [Source:HGNC Symbol;Acc:HGNC:16713]	ENSG00000188529.15	SRSF10	10772
ENSG00000145016	74.9905	0.684553	0.200732	3.28019	0.00103737	0.0499234	TRUE	RUBCN		RUBCN	protein_coding	197668867	197749727	3	-1	chromosome	rubicon autophagy regulator [Source:HGNC Symbol;Acc:HGNC:28991]	ENSG00000145016.16	RUBCN	9711
ENSG00000162104	122.613	-0.47119	0.146051	-3.27574	0.00105386	0.0505366	FALSE	ADCY9		ADCY9	protein_coding	3953387	4116442	16	-1	chromosome	adenylate cyclase 9 [Source:HGNC Symbol;Acc:HGNC:240]	ENSG00000162104.10	ADCY9	115
ENSG00000048991	173.79	0.532903	0.160533	3.26939	0.00107778	0.0515002	FALSE	R3HDM1		R3HDM1	protein_coding	135531455	135725270	2	1	chromosome	R3H domain containing 1 [Source:HGNC Symbol;Acc:HGNC:9757]	ENSG00000048991.16	R3HDM1	23518
ENSG00000090097	968.358	0.649983	0.195082	3.26623	0.00108991	0.0518645	FALSE	PCBP4		PCBP4	protein_coding	51957454	51974016	3	-1	chromosome	poly(rC) binding protein 4 [Source:HGNC Symbol;Acc:HGNC:8652]	ENSG00000090097.21	PCBP4	57060
ENSG00000100902	516.022	0.286605	0.0879424	3.26524	0.00109372	0.0518645	FALSE	PSMA6		PSMA6	protein_coding	35278633	35317493	14	1	chromosome	proteasome 20S subunit alpha 6 [Source:HGNC Symbol;Acc:HGNC:9535]	ENSG00000100902.11	PSMA6	5687
ENSG00000169714	1629.38	0.346735	0.104052	3.2644	0.00109695	0.0518645	FALSE	CNBP		CNBP	protein_coding	129169484	129183922	3	-1	chromosome	CCHC-type zinc finger nucleic acid binding protein [Source:HGNC Symbol;Acc:HGNC:13164]	ENSG00000169714.16	CNBP	7555
ENSG00000164236	69.4963	-0.913849	0.258233	-3.26175	0.00110726	0.0521691	FALSE	ANKRD33B		ANKRD33B	protein_coding	10564070	10657816	5	1	chromosome	ankyrin repeat domain 33B [Source:HGNC Symbol;Acc:HGNC:35240]	ENSG00000164236.12	ANKRD33B	651746
ENSG00000137726	156.649	-0.514086	0.152186	-3.2573	0.00112476	0.052809	FALSE	FXYD6		FXYD6	protein_coding	117836976	117877486	11	-1	chromosome	FXYD domain containing ion transport regulator 6 [Source:HGNC Symbol;Acc:HGNC:4030]	ENSG00000137726.17	FXYD6	53826
ENSG00000137198	705.342	-0.466588	0.144333	-3.25562	0.00113146	0.0529389	FALSE	GMPR		GMPR	protein_coding	16238587	16295549	6	1	chromosome	guanosine monophosphate reductase [Source:HGNC Symbol;Acc:HGNC:4376]	ENSG00000137198.10	GMPR	2766
ENSG00000156453	49.3996	-0.654875	0.202755	-3.25286	0.00114248	0.0532695	FALSE	PCDH1		PCDH1	protein_coding	141853111	141879246	5	-1	chromosome	protocadherin 1 [Source:HGNC Symbol;Acc:HGNC:8655]	ENSG00000156453.13	PCDH1	5097
ENSG00000006459	91.8169	-0.435798	0.132756	-3.24929	0.00115695	0.0537582	FALSE	KDM7A		KDM7A	protein_coding	140084746	140176983	7	-1	chromosome	lysine demethylase 7A [Source:HGNC Symbol;Acc:HGNC:22224]	ENSG00000006459.11	KDM7A	80853
ENSG00000016402	9.77928	1.00548	0.273243	3.24556	0.00117219	0.0542791	FALSE	IL20RA		IL20RA	protein_coding	136999971	137045180	6	-1	chromosome	interleukin 20 receptor subunit alpha [Source:HGNC Symbol;Acc:HGNC:6003]	ENSG00000016402.13	IL20RA	53832
ENSG00000052749	66.5974	0.906382	0.249397	3.24249	0.0011849	0.0546134	FALSE	RRP12		RRP12	protein_coding	97356358	97426076	10	-1	chromosome	ribosomal RNA processing 12 homolog [Source:HGNC Symbol;Acc:HGNC:29100]	ENSG00000052749.14	RRP12	23223
ENSG00000136451	390.044	-0.354489	0.109872	-3.24186	0.00118751	0.0546134	FALSE	VEZF1		VEZF1	protein_coding	57971547	57988259	17	-1	chromosome	vascular endothelial zinc finger 1 [Source:HGNC Symbol;Acc:HGNC:12949]	ENSG00000136451.9	VEZF1	7716
ENSG00000189058	614.022	-0.665337	0.205125	-3.23715	0.00120731	0.0553351	FALSE	APOD		APOD	protein_coding	195568705	195584033	3	-1	chromosome	apolipoprotein D [Source:HGNC Symbol;Acc:HGNC:612]	ENSG00000189058.9	APOD	347
ENSG00000162585	36.4578	0.597485	0.189428	3.22966	0.00123936	0.0564201	FALSE	FAAP20		FAAP20	protein_coding	2184461	2212720	1	-1	chromosome	FA core complex associated protein 20 [Source:HGNC Symbol;Acc:HGNC:26428]	ENSG00000162585.17	FAAP20	199990
ENSG00000198736	191.473	0.703314	0.208775	3.23029	0.00123666	0.0564201	FALSE	MSRB1		MSRB1	protein_coding	1938210	1943326	16	-1	chromosome	methionine sulfoxide reductase B1 [Source:HGNC Symbol;Acc:HGNC:14133]	ENSG00000198736.11	MSRB1	51734
ENSG00000108219	63.932	-0.540578	0.167831	-3.22419	0.00126329	0.0572795	FALSE	TSPAN14		TSPAN14	protein_coding	80454166	80533124	10	1	chromosome	tetraspanin 14 [Source:HGNC Symbol;Acc:HGNC:23303]	ENSG00000108219.15	TSPAN14	81619
ENSG00000112406	186.396	-0.462104	0.142097	-3.22341	0.00126674	0.0572795	FALSE	HECA		HECA	protein_coding	139135080	139180802	6	1	chromosome	hdc homolog, cell cycle regulator [Source:HGNC Symbol;Acc:HGNC:21041]	ENSG00000112406.5	HECA	51696
ENSG00000144451	95.416	0.636828	0.195724	3.22079	0.0012784	0.0576135	FALSE	SPAG16		SPAG16	protein_coding	213284379	214410501	2	1	chromosome	sperm associated antigen 16 [Source:HGNC Symbol;Acc:HGNC:23225]	ENSG00000144451.19	SPAG16	79582
ENSG00000175215	405.392	-0.375147	0.116462	-3.21892	0.00128673	0.0577956	FALSE	CTDSP2		CTDSP2	protein_coding	57819927	57846729	12	-1	chromosome	CTD small phosphatase 2 [Source:HGNC Symbol;Acc:HGNC:17077]	ENSG00000175215.11	CTDSP2	10106
ENSG00000133574	70.2268	-0.619634	0.202424	-3.21506	0.00130415	0.0583836	FALSE	GIMAP4		GIMAP4	protein_coding	150567369	150573953	7	1	chromosome	GTPase, IMAP family member 4 [Source:HGNC Symbol;Acc:HGNC:21872]	ENSG00000133574.10	GIMAP4	55303
ENSG00000112599	9.54996	0.90047	0.257834	3.21239	0.00131634	0.058734	FALSE	GUCA1B		GUCA1B	protein_coding	42183284	42194956	6	-1	chromosome	guanylate cyclase activator 1B [Source:HGNC Symbol;Acc:HGNC:4679]	ENSG00000112599.9	GUCA1B	2979
ENSG00000182534	298.873	0.513523	0.154751	3.2106	0.00132456	0.058906	FALSE	MXRA7		MXRA7	protein_coding	76672551	76711016	17	-1	chromosome	matrix remodeling associated 7 [Source:HGNC Symbol;Acc:HGNC:7541]	ENSG00000182534.13	MXRA7	439921
ENSG00000148985	47.5135	0.504343	0.159303	3.20902	0.00133187	0.0590359	FALSE	PGAP2		PGAP2	protein_coding	3797724	3826371	11	1	chromosome	post-GPI attachment to proteins 2 [Source:HGNC Symbol;Acc:HGNC:17893]	ENSG00000148985.20	PGAP2	27315
ENSG00000104763	487.37	0.515381	0.156663	3.20716	0.00134053	0.0591044	FALSE	ASAH1		ASAH1	protein_coding	18055992	18084998	8	-1	chromosome	N-acylsphingosine amidohydrolase 1 [Source:HGNC Symbol;Acc:HGNC:735]	ENSG00000104763.19	ASAH1	427
ENSG00000104973	80.8272	-0.581144	0.187724	-3.204	0.00135534	0.0591044	FALSE	MED25		MED25	protein_coding	49818279	49840383	19	1	chromosome	mediator complex subunit 25 [Source:HGNC Symbol;Acc:HGNC:28845]	ENSG00000104973.18	MED25	81857
ENSG00000105971	100.685	-0.648566	0.193591	-3.20489	0.00135115	0.0591044	FALSE	CAV2		CAV2	protein_coding	116287380	116508541	7	1	chromosome	caveolin 2 [Source:HGNC Symbol;Acc:HGNC:1528]	ENSG00000105971.15	CAV2	858
ENSG00000171056	73.335	-0.579622	0.171683	-3.20614	0.00134527	0.0591044	FALSE	SOX7		SOX7	protein_coding	10723768	10730511	8	-1	chromosome	SRY-box transcription factor 7 [Source:HGNC Symbol;Acc:HGNC:18196]	ENSG00000171056.8	SOX7	83595
ENSG00000184470	29.2119	0.722631	0.226662	3.20557	0.00134795	0.0591044	FALSE	TXNRD2		TXNRD2	protein_coding	19875517	19941820	22	-1	chromosome	thioredoxin reductase 2 [Source:HGNC Symbol;Acc:HGNC:18155]	ENSG00000184470.21	TXNRD2	10587
ENSG00000126261	282.571	0.384954	0.118734	3.19857	0.00138109	0.05984	FALSE	UBA2		UBA2	protein_coding	34428352	34471251	19	1	chromosome	ubiquitin like modifier activating enzyme 2 [Source:HGNC Symbol;Acc:HGNC:30661]	ENSG00000126261.13	UBA2	10054
ENSG00000150722	31.0542	0.847088	0.269643	3.19894	0.00137933	0.05984	FALSE	PPP1R1C		PPP1R1C	protein_coding	181954241	182131398	2	1	chromosome	protein phosphatase 1 regulatory inhibitor subunit 1C [Source:HGNC Symbol;Acc:HGNC:14940]	ENSG00000150722.10	PPP1R1C	151242
ENSG00000239474	16878.3	0.36434	0.113375	3.19709	0.00138819	0.0599548	FALSE	KLHL41		KLHL41	protein_coding	169509702	169526258	2	1	chromosome	kelch like family member 41 [Source:HGNC Symbol;Acc:HGNC:16905]	ENSG00000239474.7	KLHL41	10324
ENSG00000112306	11040	0.271416	0.0844231	3.19376	0.00140433	0.0603906	FALSE	RPS12		RPS12	protein_coding	132814569	132817564	6	1	chromosome	ribosomal protein S12 [Source:HGNC Symbol;Acc:HGNC:10385]	ENSG00000112306.8	RPS12	6206
ENSG00000118596	65.6766	0.998974	0.264158	3.19316	0.00140725	0.0603906	FALSE	SLC16A7		SLC16A7	protein_coding	59596029	59789855	12	1	chromosome	solute carrier family 16 member 7 [Source:HGNC Symbol;Acc:HGNC:10928]	ENSG00000118596.12	SLC16A7	9194
ENSG00000104643	195.53	0.361351	0.112855	3.18	0.00147274	0.0618949	FALSE	MTMR9		MTMR9	protein_coding	11284816	11328146	8	1	chromosome	myotubularin related protein 9 [Source:HGNC Symbol;Acc:HGNC:14596]	ENSG00000104643.10	MTMR9	66036
ENSG00000115252	16.9346	0.669659	0.222449	3.17968	0.00147435	0.0618949	FALSE	PDE1A		PDE1A	protein_coding	182140036	182523192	2	-1	chromosome	phosphodiesterase 1A [Source:HGNC Symbol;Acc:HGNC:8774]	ENSG00000115252.18	PDE1A	5136
ENSG00000154380	761.576	0.554604	0.170052	3.18094	0.001468	0.0618949	FALSE	ENAH		ENAH	protein_coding	225486835	225653142	1	-1	chromosome	ENAH actin regulator [Source:HGNC Symbol;Acc:HGNC:18271]	ENSG00000154380.17	ENAH	55740
ENSG00000166272	177.027	-0.537894	0.171429	-3.18029	0.00147128	0.0618949	FALSE	WBP1L		WBP1L	protein_coding	102743948	102834516	10	1	chromosome	WW domain binding protein 1 like [Source:HGNC Symbol;Acc:HGNC:23510]	ENSG00000166272.18	WBP1L	54838
ENSG00000167191	276.527	-0.441107	0.134391	-3.18262	0.0014595	0.0618949	FALSE	GPRC5B		GPRC5B	protein_coding	19856691	19886167	16	-1	chromosome	G protein-coupled receptor class C group 5 member B [Source:HGNC Symbol;Acc:HGNC:13308]	ENSG00000167191.12	GPRC5B	51704
ENSG00000172216	795.659	-0.525541	0.174151	-3.18202	0.00146251	0.0618949	FALSE	CEBPB		CEBPB	protein_coding	50190830	50192668	20	1	chromosome	CCAAT enhancer binding protein beta [Source:HGNC Symbol;Acc:HGNC:1834]	ENSG00000172216.6	CEBPB	1051
ENSG00000197958	2148.72	0.37523	0.116435	3.17967	0.00147445	0.0618949	FALSE	RPL12		RPL12	protein_coding	127447674	127451406	9	-1	chromosome	ribosomal protein L12 [Source:HGNC Symbol;Acc:HGNC:10302]	ENSG00000197958.13	RPL12	6136
ENSG00000119139	45.4087	0.637715	0.197379	3.17717	0.00148722	0.0622369	FALSE	TJP2		TJP2	protein_coding	69121264	69274615	9	1	chromosome	tight junction protein 2 [Source:HGNC Symbol;Acc:HGNC:11828]	ENSG00000119139.20	TJP2	9414
ENSG00000156298	627.033	0.557545	0.173833	3.17466	0.0015001	0.0625817	FALSE	TSPAN7		TSPAN7	protein_coding	38561370	38688920	X	1	chromosome	tetraspanin 7 [Source:HGNC Symbol;Acc:HGNC:11854]	ENSG00000156298.12	TSPAN7	7102
ENSG00000109063	57.5221	0.666534	0.269467	3.17361	0.00150555	0.0626149	FALSE	MYH3		MYH3	protein_coding	10628526	10657309	17	-1	chromosome	myosin heavy chain 3 [Source:HGNC Symbol;Acc:HGNC:7573]	ENSG00000109063.15	MYH3	4621
ENSG00000111816	70.043	0.830387	0.224654	3.16454	0.00155329	0.0640436	FALSE	FRK		FRK	protein_coding	115931149	116060891	6	-1	chromosome	fyn related Src family tyrosine kinase [Source:HGNC Symbol;Acc:HGNC:3955]	ENSG00000111816.8	FRK	2444
ENSG00000136999	34.3082	0.829303	0.270699	3.16473	0.00155225	0.0640436	FALSE	CCN3		CCN3	protein_coding	119416446	119424434	8	1	chromosome	cellular communication network factor 3 [Source:HGNC Symbol;Acc:HGNC:7885]	ENSG00000136999.5	CCN3	4856
ENSG00000137288	301.002	0.421931	0.130189	3.16438	0.00155416	0.0640436	FALSE	UQCC2		UQCC2	protein_coding	33694293	33711727	6	-1	chromosome	ubiquinol-cytochrome c reductase complex assembly factor 2 [Source:HGNC Symbol;Acc:HGNC:21237]	ENSG00000137288.10	UQCC2	84300
ENSG00000198355	544.206	-0.49062	0.157436	-3.16153	0.00156941	0.064475	FALSE	PIM3		PIM3	protein_coding	49960768	49964072	22	1	chromosome	Pim-3 proto-oncogene, serine/threonine kinase [Source:HGNC Symbol;Acc:HGNC:19310]	ENSG00000198355.5	PIM3	415116
ENSG00000085185	25.1024	-0.646134	0.21012	-3.15871	0.00158469	0.0645499	FALSE	BCORL1		BCORL1	protein_coding	129981107	130058083	X	1	chromosome	BCL6 corepressor like 1 [Source:HGNC Symbol;Acc:HGNC:25657]	ENSG00000085185.15	BCORL1	63035
ENSG00000142279	45.1757	-0.701602	0.212165	-3.15985	0.00157849	0.0645499	FALSE	WTIP		WTIP	protein_coding	34481758	34512304	19	1	chromosome	WT1 interacting protein [Source:HGNC Symbol;Acc:HGNC:20964]	ENSG00000142279.13	WTIP	126374
ENSG00000143222	380.549	0.4767	0.149411	3.15854	0.0015856	0.0645499	FALSE	UFC1		UFC1	protein_coding	161152776	161158856	1	1	chromosome	ubiquitin-fold modifier conjugating enzyme 1 [Source:HGNC Symbol;Acc:HGNC:26941]	ENSG00000143222.12	UFC1	51506
ENSG00000118156	25.3508	1.05879	0.267009	3.15485	0.00160578	0.0651745	FALSE	ZNF541		ZNF541	protein_coding	47520685	47555856	19	-1	chromosome	zinc finger protein 541 [Source:HGNC Symbol;Acc:HGNC:25294]	ENSG00000118156.12	ZNF541	84215
ENSG00000107745	148.34	0.498466	0.15778	3.15302	0.0016159	0.0653882	FALSE	MICU1		MICU1	protein_coding	72367327	72626191	10	-1	chromosome	mitochondrial calcium uptake 1 [Source:HGNC Symbol;Acc:HGNC:1530]	ENSG00000107745.19	MICU1	10367
ENSG00000010282	843.775	0.597945	0.190542	3.14991	0.00163319	0.06589	FALSE	HHATL		HHATL	protein_coding	42692663	42702824	3	-1	chromosome	hedgehog acyltransferase like [Source:HGNC Symbol;Acc:HGNC:13242]	ENSG00000010282.15	HHATL	57467
ENSG00000099622	809.492	0.359176	0.115051	3.1477	0.0016456	0.0661924	FALSE	CIRBP		CIRBP	protein_coding	1259384	1274880	19	1	chromosome	cold inducible RNA binding protein [Source:HGNC Symbol;Acc:HGNC:1982]	ENSG00000099622.14	CIRBP	1153
ENSG00000181444	9.21314	-0.88786	0.269533	-3.14619	0.00165414	0.0663378	FALSE	ZNF467		ZNF467	protein_coding	149764182	149773588	7	-1	chromosome	zinc finger protein 467 [Source:HGNC Symbol;Acc:HGNC:23154]	ENSG00000181444.13	ZNF467	168544
ENSG00000129566	38.1991	0.554448	0.170113	3.14173	0.00167951	0.0671554	FALSE	TEP1		TEP1	protein_coding	20365667	20413501	14	-1	chromosome	telomerase associated protein 1 [Source:HGNC Symbol;Acc:HGNC:11726]	ENSG00000129566.13	TEP1	7011
ENSG00000125746	36.629	0.723105	0.214309	3.13791	0.00170157	0.0678365	FALSE	EML2		EML2	protein_coding	45606994	45645629	19	-1	chromosome	EMAP like 2 [Source:HGNC Symbol;Acc:HGNC:18035]	ENSG00000125746.16	EML2	24139
ENSG00000186377	38.4734	0.707146	0.212438	3.13034	0.00174604	0.0694039	FALSE	CYP4X1		CYP4X1	protein_coding	47023669	47050751	1	1	chromosome	cytochrome P450 family 4 subfamily X member 1 [Source:HGNC Symbol;Acc:HGNC:20244]	ENSG00000186377.8	CYP4X1	260293
ENSG00000021355	89.49	-0.516199	0.168805	-3.12841	0.00175754	0.0695366	FALSE	SERPINB1		SERPINB1	protein_coding	2832332	2841959	6	-1	chromosome	serpin family B member 1 [Source:HGNC Symbol;Acc:HGNC:3311]	ENSG00000021355.13	SERPINB1	1992
ENSG00000168924	88.6592	0.486371	0.154682	3.12805	0.0017597	0.0695366	FALSE	LETM1		LETM1	protein_coding	1811479	1856156	4	-1	chromosome	leucine zipper and EF-hand containing transmembrane protein 1 [Source:HGNC Symbol;Acc:HGNC:6556]	ENSG00000168924.15	LETM1	3954
ENSG00000117479	31.9224	-0.799082	0.2593	-3.12424	0.00178264	0.070237	FALSE	SLC19A2		SLC19A2	protein_coding	169463909	169485944	1	-1	chromosome	solute carrier family 19 member 2 [Source:HGNC Symbol;Acc:HGNC:10938]	ENSG00000117479.15	SLC19A2	10560
ENSG00000165527	152.034	-0.427508	0.138002	-3.11983	0.00180957	0.0710903	FALSE	ARF6		ARF6	protein_coding	49893082	49897054	14	1	chromosome	ADP ribosylation factor 6 [Source:HGNC Symbol;Acc:HGNC:659]	ENSG00000165527.7	ARF6	382
ENSG00000144711	145.466	-0.525783	0.16483	-3.11724	0.00182554	0.0715093	FALSE	IQSEC1		IQSEC1	protein_coding	12897043	13283281	3	-1	chromosome	IQ motif and Sec7 domain ArfGEF 1 [Source:HGNC Symbol;Acc:HGNC:29112]	ENSG00000144711.16	IQSEC1	9922
ENSG00000073792	25.9657	-0.818443	0.256142	-3.11538	0.00183706	0.071752	FALSE	IGF2BP2		IGF2BP2	protein_coding	185643739	185825056	3	-1	chromosome	insulin like growth factor 2 mRNA binding protein 2 [Source:HGNC Symbol;Acc:HGNC:28867]	ENSG00000073792.15	IGF2BP2	10644
ENSG00000129991	56.2809	0.819759	0.247804	3.11204	0.00185801	0.0723604	FALSE	TNNI3		TNNI3	protein_coding	55151767	55157773	19	-1	chromosome	troponin I3, cardiac type [Source:HGNC Symbol;Acc:HGNC:11947]	ENSG00000129991.13	TNNI3	7137
ENSG00000125534	2980.15	0.521965	0.164371	3.10394	0.00190964	0.0741568	FALSE	PPDPF		PPDPF	protein_coding	63520765	63522206	20	1	chromosome	pancreatic progenitor cell differentiation and proliferation factor [Source:HGNC Symbol;Acc:HGNC:16142]	ENSG00000125534.10	PPDPF	79144
ENSG00000175183	23.9344	-0.688741	0.238462	-3.09692	0.00195542	0.0757164	FALSE	CSRP2		CSRP2	protein_coding	76858709	76879023	12	-1	chromosome	cysteine and glycine rich protein 2 [Source:HGNC Symbol;Acc:HGNC:2470]	ENSG00000175183.10	CSRP2	1466
ENSG00000124155	300.029	0.48513	0.156962	3.09142	0.00199199	0.0765202	FALSE	PIGT		PIGT	protein_coding	45416084	45456934	20	1	chromosome	phosphatidylinositol glycan anchor biosynthesis class T [Source:HGNC Symbol;Acc:HGNC:14938]	ENSG00000124155.18	PIGT	51604
ENSG00000172403	4521.25	0.286767	0.0914972	3.09124	0.00199322	0.0765202	FALSE	SYNPO2		SYNPO2	protein_coding	118850688	119061247	4	1	chromosome	synaptopodin 2 [Source:HGNC Symbol;Acc:HGNC:17732]	ENSG00000172403.11	SYNPO2	171024
ENSG00000213096	10.4481	0.756135	0.266639	3.09201	0.00198807	0.0765202	FALSE	AC092279.1		AC092279.1	protein_coding	24033405	24129961	19	1	chromosome	zinc finger protein 254 [Source:NCBI gene;Acc:9534]	ENSG00000213096.10	AC092279.1	9534
ENSG00000132953	371.462	0.765536	0.230007	3.08803	0.00201487	0.0769863	FALSE	XPO4		XPO4	protein_coding	20777329	20903048	13	-1	chromosome	exportin 4 [Source:HGNC Symbol;Acc:HGNC:17796]	ENSG00000132953.16	XPO4	64328
ENSG00000139318	100.689	-0.672181	0.230391	-3.08775	0.00201678	0.0769863	FALSE	DUSP6		DUSP6	protein_coding	89347235	89352501	12	-1	chromosome	dual specificity phosphatase 6 [Source:HGNC Symbol;Acc:HGNC:3072]	ENSG00000139318.8	DUSP6	1848
ENSG00000090432	93.3666	0.440107	0.143436	3.08525	0.00203382	0.0771992	FALSE	MUL1		MUL1	protein_coding	20499448	20508151	1	-1	chromosome	mitochondrial E3 ubiquitin protein ligase 1 [Source:HGNC Symbol;Acc:HGNC:25762]	ENSG00000090432.7	MUL1	79594
ENSG00000151948	32.1537	0.854406	0.271054	3.08534	0.00203322	0.0771992	FALSE	GLT1D1		GLT1D1	protein_coding	128853427	128984968	12	1	chromosome	glycosyltransferase 1 domain containing 1 [Source:HGNC Symbol;Acc:HGNC:26483]	ENSG00000151948.12	GLT1D1	144423
ENSG00000174106	31.895	-0.610672	0.195432	-3.08318	0.00204802	0.07752	FALSE	LEMD3		LEMD3	protein_coding	65169583	65248355	12	1	chromosome	LEM domain containing 3 [Source:HGNC Symbol;Acc:HGNC:28887]	ENSG00000174106.3	LEMD3	23592
ENSG00000159348	1992.48	0.633421	0.193374	3.07758	0.00208686	0.0787686	FALSE	CYB5R1		CYB5R1	protein_coding	202961873	202967275	1	-1	chromosome	cytochrome b5 reductase 1 [Source:HGNC Symbol;Acc:HGNC:13397]	ENSG00000159348.13	CYB5R1	51706
ENSG00000129128	286.007	0.381997	0.121929	3.07239	0.00212352	0.079789	FALSE	SPCS3		SPCS3	protein_coding	176319966	176332245	4	1	chromosome	signal peptidase complex subunit 3 [Source:HGNC Symbol;Acc:HGNC:26212]	ENSG00000129128.13	SPCS3	60559
ENSG00000151327	177.879	0.556961	0.180729	3.07208	0.00212573	0.079789	FALSE	FAM177A1		FAM177A1	protein_coding	35044907	35113130	14	1	chromosome	family with sequence similarity 177 member A1 [Source:HGNC Symbol;Acc:HGNC:19829]	ENSG00000151327.12	FAM177A1	283635
ENSG00000029993	19.6499	0.767075	0.244018	3.07057	0.0021365	0.0799362	FALSE	HMGB3		HMGB3	protein_coding	150980509	150990771	X	1	chromosome	high mobility group box 3 [Source:HGNC Symbol;Acc:HGNC:5004]	ENSG00000029993.15	HMGB3	3149
ENSG00000146063	70.5383	0.544833	0.173401	3.06987	0.00214152	0.0799362	FALSE	TRIM41		TRIM41	protein_coding	181222499	181235808	5	1	chromosome	tripartite motif containing 41 [Source:HGNC Symbol;Acc:HGNC:19013]	ENSG00000146063.20	TRIM41	90933
ENSG00000154930	310.12	0.857012	0.243096	3.06862	0.00215048	0.080049	FALSE	ACSS1		ACSS1	protein_coding	25006230	25058980	20	-1	chromosome	acyl-CoA synthetase short chain family member 1 [Source:HGNC Symbol;Acc:HGNC:16091]	ENSG00000154930.15	ACSS1	84532
ENSG00000285480	12.3448	0.852863	0.259818	3.06455	0.00217995	0.0809223	FALSE	H2BE1		H2BE1	protein_coding	151207837	151210378	7	-1	chromosome	H2B.E variant histone 1 [Source:HGNC Symbol;Acc:HGNC:53833]	ENSG00000285480.1	H2BE1	114483833
ENSG00000198502	38.9023	-0.0248916	0.131651	3.06212	0.00219775	0.081359	FALSE	HLA-DRB5		HLA-DRB5	protein_coding	32517353	32530287	6	-1	chromosome	major histocompatibility complex, class II, DR beta 5 [Source:HGNC Symbol;Acc:HGNC:4953]	ENSG00000198502.6	HLA-DRB5	3127
ENSG00000110330	238.387	0.31559	0.101327	3.05673	0.00223763	0.0816646	FALSE	BIRC2		BIRC2	protein_coding	102347211	102378670	11	1	chromosome	baculoviral IAP repeat containing 2 [Source:HGNC Symbol;Acc:HGNC:590]	ENSG00000110330.8	BIRC2	329
ENSG00000115233	194.774	0.37537	0.119812	3.05953	0.00221688	0.0816646	FALSE	PSMD14		PSMD14	protein_coding	161308425	161411717	2	1	chromosome	proteasome 26S subunit, non-ATPase 14 [Source:HGNC Symbol;Acc:HGNC:16889]	ENSG00000115233.12	PSMD14	10213
ENSG00000125740	89.9146	-0.77105	0.226962	-3.0561	0.00224237	0.0816646	FALSE	FOSB		FOSB	protein_coding	45467995	45475179	19	1	chromosome	FosB proto-oncogene, AP-1 transcription factor subunit [Source:HGNC Symbol;Acc:HGNC:3797]	ENSG00000125740.14	FOSB	2354
ENSG00000160439	75.4454	0.457619	0.146885	3.05711	0.00223483	0.0816646	FALSE	RDH13		RDH13	protein_coding	55039108	55071291	19	-1	chromosome	retinol dehydrogenase 13 [Source:HGNC Symbol;Acc:HGNC:19978]	ENSG00000160439.16	RDH13	112724
ENSG00000164849	27.1085	-0.508908	0.179155	-3.05913	0.0022198	0.0816646	FALSE	GPR146		GPR146	protein_coding	1044546	1059261	7	1	chromosome	G protein-coupled receptor 146 [Source:HGNC Symbol;Acc:HGNC:21718]	ENSG00000164849.10	GPR146	115330
ENSG00000171451	20.6963	0.643405	0.231542	3.05693	0.00223618	0.0816646	FALSE	DSEL		DSEL	protein_coding	67506587	67516720	18	-1	chromosome	dermatan sulfate epimerase like [Source:HGNC Symbol;Acc:HGNC:18144]	ENSG00000171451.14	DSEL	92126
ENSG00000131386	34.0749	-0.671251	0.219524	-3.05411	0.00225733	0.0819878	FALSE	GALNT15		GALNT15	protein_coding	16174680	16231992	3	1	chromosome	polypeptide N-acetylgalactosaminyltransferase 15 [Source:HGNC Symbol;Acc:HGNC:21531]	ENSG00000131386.19	GALNT15	117248
ENSG00000035664	373.352	0.470007	0.148903	3.05298	0.00226581	0.0820749	FALSE	DAPK2		DAPK2	protein_coding	63907036	64072033	15	-1	chromosome	death associated protein kinase 2 [Source:HGNC Symbol;Acc:HGNC:2675]	ENSG00000035664.11	DAPK2	23604
ENSG00000143771	234.785	0.394878	0.128682	3.05018	0.00228703	0.0824972	FALSE	CNIH4		CNIH4	protein_coding	224356858	224379459	1	1	chromosome	cornichon family AMPA receptor auxiliary protein 4 [Source:HGNC Symbol;Acc:HGNC:25013]	ENSG00000143771.12	CNIH4	29097
ENSG00000180992	492.282	0.412506	0.12867	3.04983	0.00228972	0.0824972	FALSE	MRPL14		MRPL14	protein_coding	44113451	44127452	6	-1	chromosome	mitochondrial ribosomal protein L14 [Source:HGNC Symbol;Acc:HGNC:14279]	ENSG00000180992.7	MRPL14	64928
ENSG00000084090	1466.19	-0.277321	0.0913421	-3.04621	0.00231744	0.0826125	FALSE	STARD7		STARD7	protein_coding	96184859	96208825	2	-1	chromosome	StAR related lipid transfer domain containing 7 [Source:HGNC Symbol;Acc:HGNC:18063]	ENSG00000084090.13	STARD7	56910
ENSG00000151967	160.794	0.613573	0.191325	3.04821	0.0023021	0.0826125	FALSE	SCHIP1		SCHIP1	protein_coding	159839861	159897360	3	1	chromosome	schwannomin interacting protein 1 [Source:HGNC Symbol;Acc:HGNC:15678]	ENSG00000151967.18	SCHIP1	29970
ENSG00000163958	1.94092	0.716983	0.233011	3.04711	0.00231055	0.0826125	FALSE	ZDHHC19		ZDHHC19	protein_coding	196197452	196211437	3	-1	chromosome	zinc finger DHHC-type containing 19 [Source:HGNC Symbol;Acc:HGNC:20713]	ENSG00000163958.14	ZDHHC19	131540
ENSG00000168427	433.038	-0.483637	0.154333	-3.04631	0.00231672	0.0826125	FALSE	KLHL30		KLHL30	protein_coding	238138668	238152947	2	1	chromosome	kelch like family member 30 [Source:HGNC Symbol;Acc:HGNC:24770]	ENSG00000168427.9	KLHL30	377007
ENSG00000254986	33.2844	0.612543	0.192209	3.04299	0.0023424	0.083282	FALSE	DPP3		DPP3	protein_coding	66480013	66509657	11	1	chromosome	dipeptidyl peptidase 3 [Source:HGNC Symbol;Acc:HGNC:3008]	ENSG00000254986.7	DPP3	10072
ENSG00000148444	248.736	0.310094	0.100026	3.04198	0.00235026	0.0833416	FALSE	COMMD3		COMMD3	protein_coding	22316386	22320306	10	1	chromosome	COMM domain containing 3 [Source:HGNC Symbol;Acc:HGNC:23332]	ENSG00000148444.16	COMMD3	23412
ENSG00000138381	51.7458	-0.806469	0.256984	-3.04064	0.00236076	0.0834941	FALSE	ASNSD1		ASNSD1	protein_coding	189661385	189670831	2	1	chromosome	asparagine synthetase domain containing 1 [Source:HGNC Symbol;Acc:HGNC:24910]	ENSG00000138381.10	ASNSD1	54529
ENSG00000147526	371.847	-0.541238	0.180266	-3.0367	0.0023918	0.0843704	FALSE	TACC1		TACC1	protein_coding	38728186	38853028	8	1	chromosome	transforming acidic coiled-coil containing protein 1 [Source:HGNC Symbol;Acc:HGNC:11522]	ENSG00000147526.20	TACC1	6867
ENSG00000100162	1.73518	0.718263	0.247074	3.03212	0.00242842	0.0854386	FALSE	CENPM		CENPM	protein_coding	41938737	41947152	22	-1	chromosome	centromere protein M [Source:HGNC Symbol;Acc:HGNC:18352]	ENSG00000100162.15	CENPM	79019
ENSG00000168904	54.4391	0.689112	0.214507	3.02956	0.00244912	0.0858812	FALSE	LRRC28		LRRC28	protein_coding	99251362	99390729	15	1	chromosome	leucine rich repeat containing 28 [Source:HGNC Symbol;Acc:HGNC:28355]	ENSG00000168904.15	LRRC28	123355
ENSG00000185262	192.677	-0.656716	0.209234	-3.02899	0.00245375	0.0858812	FALSE	UBALD2		UBALD2	protein_coding	76265348	76271298	17	1	chromosome	UBA like domain containing 2 [Source:HGNC Symbol;Acc:HGNC:28438]	ENSG00000185262.9	UBALD2	283991
ENSG00000159788	38.2297	-0.704487	0.225502	-3.02735	0.00246706	0.0861235	FALSE	RGS12		RGS12	protein_coding	3293028	3439913	4	1	chromosome	regulator of G protein signaling 12 [Source:HGNC Symbol;Acc:HGNC:9994]	ENSG00000159788.19	RGS12	6002
ENSG00000178104	6439.18	0.378124	0.122753	3.02553	0.00248199	0.0864207	FALSE	PDE4DIP		PDE4DIP	protein_coding	148808181	149048286	1	1	chromosome	phosphodiesterase 4D interacting protein [Source:HGNC Symbol;Acc:HGNC:15580]	ENSG00000178104.19	PDE4DIP	9659
ENSG00000036448	3450.52	0.57289	0.186152	3.02455	0.00249005	0.0864708	FALSE	MYOM2		MYOM2	protein_coding	2045046	2165552	8	1	chromosome	myomesin 2 [Source:HGNC Symbol;Acc:HGNC:7614]	ENSG00000036448.10	MYOM2	9172
ENSG00000139343	215.922	0.435027	0.143747	3.02379	0.00249626	0.0864708	FALSE	SNRPF		SNRPF	protein_coding	95858928	95903828	12	1	chromosome	small nuclear ribonucleoprotein polypeptide F [Source:HGNC Symbol;Acc:HGNC:11162]	ENSG00000139343.10	SNRPF	6636
ENSG00000185010	134.426	-0.521114	0.172508	-3.01758	0.00254798	0.0880361	FALSE	F8		F8	protein_coding	154835788	155026940	X	-1	chromosome	coagulation factor VIII [Source:HGNC Symbol;Acc:HGNC:3546]	ENSG00000185010.15	F8	2157
ENSG00000129003	251.364	0.432156	0.141744	3.01293	0.00258743	0.0880443	FALSE	VPS13C		VPS13C	protein_coding	61852389	62060473	15	-1	chromosome	vacuolar protein sorting 13 homolog C [Source:HGNC Symbol;Acc:HGNC:23594]	ENSG00000129003.18	VPS13C	54832
ENSG00000137936	51.7464	0.637352	0.237324	3.01515	0.0025685	0.0880443	FALSE	BCAR3		BCAR3	protein_coding	93561741	93847150	1	-1	chromosome	BCAR3 adaptor protein, NSP family member [Source:HGNC Symbol;Acc:HGNC:973]	ENSG00000137936.18	BCAR3	8412
ENSG00000151689	73.497	-0.587217	0.186699	-3.01335	0.00258381	0.0880443	FALSE	INPP1		INPP1	protein_coding	190343570	190371665	2	1	chromosome	inositol polyphosphate-1-phosphatase [Source:HGNC Symbol;Acc:HGNC:6071]	ENSG00000151689.13	INPP1	3628
ENSG00000161940	21.485	-0.662364	0.223837	-3.01343	0.0025831	0.0880443	FALSE	BCL6B		BCL6B	protein_coding	7023050	7030290	17	1	chromosome	BCL6B transcription repressor [Source:HGNC Symbol;Acc:HGNC:1002]	ENSG00000161940.11	BCL6B	255877
ENSG00000176182	119.225	-0.370986	0.123524	-3.01458	0.00257336	0.0880443	FALSE	MYPOP		MYPOP	protein_coding	45890023	45902613	19	-1	chromosome	Myb related transcription factor, partner of profilin [Source:HGNC Symbol;Acc:HGNC:20178]	ENSG00000176182.6	MYPOP	339344
ENSG00000204176	5.73468	-0.620814	0.256139	-3.0149	0.00257061	0.0880443	FALSE	SYT15		SYT15	protein_coding	46578217	46594173	10	1	chromosome	synaptotagmin 15 [Source:HGNC Symbol;Acc:HGNC:17167]	ENSG00000204176.14	SYT15	83849
ENSG00000117318	150.191	-0.573263	0.19787	-3.01003	0.00261222	0.0886642	FALSE	ID3		ID3	protein_coding	23557926	23559501	1	-1	chromosome	inhibitor of DNA binding 3, HLH protein [Source:HGNC Symbol;Acc:HGNC:5362]	ENSG00000117318.9	ID3	3399
ENSG00000156222	4.31685	0.795917	0.265341	3.00846	0.00262577	0.0889	FALSE	SLC28A1		SLC28A1	protein_coding	84884654	84945798	15	1	chromosome	solute carrier family 28 member 1 [Source:HGNC Symbol;Acc:HGNC:11001]	ENSG00000156222.12	SLC28A1	9154
ENSG00000103316	25.0295	-0.21113	0.19656	-3.00277	0.00267536	0.0903519	FALSE	CRYM		CRYM	protein_coding	21238874	21303083	16	-1	chromosome	crystallin mu [Source:HGNC Symbol;Acc:HGNC:2418]	ENSG00000103316.11	CRYM	1428
ENSG00000105640	5353.06	0.293117	0.0968361	3.00167	0.00268505	0.0904525	FALSE	RPL18A		RPL18A	protein_coding	17859910	17864153	19	1	chromosome	ribosomal protein L18a [Source:HGNC Symbol;Acc:HGNC:10311]	ENSG00000105640.13	RPL18A	6142
ENSG00000160741	8.54939	-0.903589	0.270419	-3.00044	0.0026959	0.0905915	FALSE	CRTC2		CRTC2	protein_coding	153947669	153958615	1	-1	chromosome	CREB regulated transcription coactivator 2 [Source:HGNC Symbol;Acc:HGNC:27301]	ENSG00000160741.17	CRTC2	200186
ENSG00000154359	136.593	-0.557833	0.185685	-2.99896	0.002709	0.0908053	FALSE	LONRF1		LONRF1	protein_coding	12721906	12756073	8	-1	chromosome	LON peptidase N-terminal domain and ring finger 1 [Source:HGNC Symbol;Acc:HGNC:26302]	ENSG00000154359.13	LONRF1	91694
ENSG00000100503	78.4216	-0.635609	0.206682	-2.9961	0.0027346	0.0912096	FALSE	NIN		NIN	protein_coding	50719763	50831121	14	-1	chromosome	ninein [Source:HGNC Symbol;Acc:HGNC:14906]	ENSG00000100503.24	NIN	51199
ENSG00000178694	14.6505	0.570096	0.247773	2.99646	0.00273137	0.0912096	FALSE	NSUN3		NSUN3	protein_coding	94062980	94131832	3	1	chromosome	NOP2/Sun RNA methyltransferase 3 [Source:HGNC Symbol;Acc:HGNC:26208]	ENSG00000178694.10	NSUN3	63899
ENSG00000067082	270.573	-0.60874	0.193383	-2.99417	0.00275192	0.0915609	FALSE	KLF6		KLF6	protein_coding	3775996	3785281	10	-1	chromosome	Kruppel like factor 6 [Source:HGNC Symbol;Acc:HGNC:2235]	ENSG00000067082.15	KLF6	1316
ENSG00000082781	168.682	-0.537736	0.179937	-2.9911	0.00277977	0.0922597	FALSE	ITGB5		ITGB5	protein_coding	124761948	124901418	3	-1	chromosome	integrin subunit beta 5 [Source:HGNC Symbol;Acc:HGNC:6160]	ENSG00000082781.12	ITGB5	3693
ENSG00000198874	145.571	0.600289	0.20399	2.98945	0.00279478	0.0925299	FALSE	TYW1		TYW1	protein_coding	66995173	67239519	7	1	chromosome	tRNA-yW synthesizing protein 1 homolog [Source:HGNC Symbol;Acc:HGNC:25598]	ENSG00000198874.13	TYW1	55253
ENSG00000138735	73.0337	0.566022	0.190551	2.98544	0.00283169	0.0934027	FALSE	PDE5A		PDE5A	protein_coding	119494397	119628804	4	-1	chromosome	phosphodiesterase 5A [Source:HGNC Symbol;Acc:HGNC:8784]	ENSG00000138735.16	PDE5A	8654
ENSG00000179295	324.276	0.577801	0.19101	2.98508	0.00283501	0.0934027	FALSE	PTPN11		PTPN11	protein_coding	112418351	112509913	12	1	chromosome	protein tyrosine phosphatase non-receptor type 11 [Source:HGNC Symbol;Acc:HGNC:9644]	ENSG00000179295.17	PTPN11	5781
ENSG00000102317	259.529	0.61475	0.213529	2.98312	0.00285323	0.0937737	FALSE	RBM3		RBM3	protein_coding	48574449	48581162	X	1	chromosome	RNA binding motif protein 3 [Source:HGNC Symbol;Acc:HGNC:9900]	ENSG00000102317.18	RBM3	5935
ENSG00000170085	25.4667	-0.752283	0.232282	-2.98176	0.00286593	0.0939622	FALSE	SIMC1		SIMC1	protein_coding	176238367	176345991	5	1	chromosome	SUMO interacting motifs containing 1 [Source:HGNC Symbol;Acc:HGNC:24779]	ENSG00000170085.18	SIMC1	375484
ENSG00000077721	208.105	0.424371	0.141953	2.97952	0.002887	0.09422	FALSE	UBE2A		UBE2A	protein_coding	119574536	119591083	X	1	chromosome	ubiquitin conjugating enzyme E2 A [Source:HGNC Symbol;Acc:HGNC:12472]	ENSG00000077721.16	UBE2A	7319
ENSG00000196850	231.765	-0.590415	0.193345	-2.97944	0.00288778	0.09422	FALSE	PPTC7		PPTC7	protein_coding	110533245	110583318	12	-1	chromosome	PTC7 protein phosphatase homolog [Source:HGNC Symbol;Acc:HGNC:30695]	ENSG00000196850.6	PPTC7	160760
ENSG00000122643	186.745	-0.344436	0.112581	-2.97438	0.00293583	0.0954507	FALSE	NT5C3A		NT5C3A	protein_coding	33014114	33062797	7	-1	chromosome	5'-nucleotidase, cytosolic IIIA [Source:HGNC Symbol;Acc:HGNC:17820]	ENSG00000122643.21	NT5C3A	51251
ENSG00000138834	31.7992	0.632164	0.210337	2.97398	0.00293967	0.0954507	FALSE	MAPK8IP3		MAPK8IP3	protein_coding	1706183	1770317	16	1	chromosome	mitogen-activated protein kinase 8 interacting protein 3 [Source:HGNC Symbol;Acc:HGNC:6884]	ENSG00000138834.13	MAPK8IP3	23162
ENSG00000172890	18.4178	0.638621	0.220918	2.96957	0.00298218	0.0965982	FALSE	NADSYN1		NADSYN1	protein_coding	71453109	71524107	11	1	chromosome	NAD synthetase 1 [Source:HGNC Symbol;Acc:HGNC:29832]	ENSG00000172890.13	NADSYN1	55191
ENSG00000105516	91.1328	-0.563266	0.203061	-2.96793	0.00299816	0.096883	FALSE	DBP		DBP	protein_coding	48630030	48637379	19	-1	chromosome	D-box binding PAR bZIP transcription factor [Source:HGNC Symbol;Acc:HGNC:2697]	ENSG00000105516.11	DBP	1628
ENSG00000180071	3.55888	0.683481	0.255551	2.96441	0.0030326	0.0977614	FALSE	ANKRD18A		ANKRD18A	protein_coding	38571358	38620596	9	-1	chromosome	ankyrin repeat domain 18A [Source:HGNC Symbol;Acc:HGNC:23643]	ENSG00000180071.20	ANKRD18A	253650
ENSG00000087274	411.349	-0.358244	0.120788	-2.96158	0.00306064	0.098004	FALSE	ADD1		ADD1	protein_coding	2843857	2930076	4	1	chromosome	adducin 1 [Source:HGNC Symbol;Acc:HGNC:243]	ENSG00000087274.17	ADD1	118
ENSG00000107859	34.9897	-0.61552	0.214997	-2.96072	0.00306922	0.098004	FALSE	PITX3		PITX3	protein_coding	102230186	102241512	10	-1	chromosome	paired like homeodomain 3 [Source:HGNC Symbol;Acc:HGNC:9006]	ENSG00000107859.10	PITX3	5309
ENSG00000160113	229.529	-0.457698	0.149005	-2.96085	0.00306788	0.098004	FALSE	NR2F6		NR2F6	protein_coding	17231883	17245940	19	-1	chromosome	nuclear receptor subfamily 2 group F member 6 [Source:HGNC Symbol;Acc:HGNC:7977]	ENSG00000160113.5	NR2F6	2063
ENSG00000172663	229.342	0.394294	0.131417	2.9612	0.00306441	0.098004	FALSE	TMEM134		TMEM134	protein_coding	67461710	67469272	11	-1	chromosome	transmembrane protein 134 [Source:HGNC Symbol;Acc:HGNC:26142]	ENSG00000172663.9	TMEM134	80194
ENSG00000127952	24.1502	0.612652	0.211826	2.95878	0.00308858	0.098389	FALSE	STYXL1		STYXL1	protein_coding	75996338	76048004	7	-1	chromosome	serine/threonine/tyrosine interacting like 1 [Source:HGNC Symbol;Acc:HGNC:18165]	ENSG00000127952.17	STYXL1	51657
ENSG00000099889	54.4862	0.57857	0.185866	2.95787	0.00309774	0.0984482	FALSE	ARVCF		ARVCF	protein_coding	19969896	20016823	22	-1	chromosome	ARVCF delta catenin family member [Source:HGNC Symbol;Acc:HGNC:728]	ENSG00000099889.14	ARVCF	421
ENSG00000198208	21.5742	0.859223	0.264012	2.95578	0.00311878	0.0988838	FALSE	RPS6KL1		RPS6KL1	protein_coding	74903951	74923302	14	-1	chromosome	ribosomal protein S6 kinase like 1 [Source:HGNC Symbol;Acc:HGNC:20222]	ENSG00000198208.12	RPS6KL1	83694
ENSG00000087085	255.023	0.591395	0.194183	2.95375	0.00313936	0.0993024	FALSE	ACHE		ACHE	protein_coding	100889994	100896974	7	-1	chromosome	acetylcholinesterase (Cartwright blood group) [Source:HGNC Symbol;Acc:HGNC:108]	ENSG00000087085.15	ACHE	43
ENSG00000250722	398.343	-0.364253	0.126863	-2.94842	0.00319407	0.100797	FALSE	SELENOP		SELENOP	protein_coding	42799880	42887392	5	-1	chromosome	selenoprotein P [Source:HGNC Symbol;Acc:HGNC:10751]	ENSG00000250722.6	SELENOP	6414
ENSG00000130202	23.1065	-0.597921	0.212112	-2.94723	0.00320631	0.100946	FALSE	NECTIN2		NECTIN2	protein_coding	44846175	44889223	19	1	chromosome	nectin cell adhesion molecule 2 [Source:HGNC Symbol;Acc:HGNC:9707]	ENSG00000130202.10	NECTIN2	5819
ENSG00000213523	70.8802	0.450376	0.158376	2.94441	0.00323572	0.101635	FALSE	SRA1		SRA1	protein_coding	140537340	140558252	5	-1	chromosome	steroid receptor RNA activator 1 [Source:HGNC Symbol;Acc:HGNC:11281]	ENSG00000213523.10	SRA1	10011
ENSG00000102038	122.425	-0.330589	0.112885	-2.94161	0.00326506	0.101919	FALSE	SMARCA1		SMARCA1	protein_coding	129446501	129523500	X	-1	chromosome	SWI/SNF related, matrix associated, actin dependent regulator of chromatin, subfamily a, member 1 [Source:HGNC Symbol;Acc:HGNC:11097]	ENSG00000102038.15	SMARCA1	6594
ENSG00000107771	549.713	0.389658	0.131329	2.94011	0.003281	0.101919	FALSE	CCSER2		CCSER2	protein_coding	84328586	84518521	10	1	chromosome	coiled-coil serine rich protein 2 [Source:HGNC Symbol;Acc:HGNC:29197]	ENSG00000107771.17	CCSER2	54462
ENSG00000122756	15.5686	-0.774463	0.247276	-2.9426	0.00325474	0.101919	FALSE	CNTFR		CNTFR	protein_coding	34551432	34590140	9	-1	chromosome	ciliary neurotrophic factor receptor [Source:HGNC Symbol;Acc:HGNC:2170]	ENSG00000122756.15	CNTFR	1271
ENSG00000135821	1039.24	-0.595677	0.196984	-2.94031	0.00327887	0.101919	FALSE	GLUL		GLUL	protein_coding	182381704	182392206	1	-1	chromosome	glutamate-ammonia ligase [Source:HGNC Symbol;Acc:HGNC:4341]	ENSG00000135821.18	GLUL	2752
ENSG00000172594	45.2257	-0.496489	0.167213	-2.93996	0.00328259	0.101919	FALSE	SMPDL3A		SMPDL3A	protein_coding	122789049	122809720	6	1	chromosome	sphingomyelin phosphodiesterase acid like 3A [Source:HGNC Symbol;Acc:HGNC:17389]	ENSG00000172594.13	SMPDL3A	10924
ENSG00000163754	718.354	0.488905	0.16455	2.938	0.00330338	0.102246	FALSE	GYG1		GYG1	protein_coding	148991341	149027668	3	1	chromosome	glycogenin 1 [Source:HGNC Symbol;Acc:HGNC:4699]	ENSG00000163754.17	GYG1	2992
ENSG00000185361	34.793	-0.573928	0.187091	-2.93695	0.00331453	0.102246	FALSE	TNFAIP8L1		TNFAIP8L1	protein_coding	4639516	4655568	19	1	chromosome	TNF alpha induced protein 8 like 1 [Source:HGNC Symbol;Acc:HGNC:28279]	ENSG00000185361.9	TNFAIP8L1	126282
ENSG00000236609	414.344	0.494294	0.171814	2.93683	0.0033159	0.102246	FALSE	ZNF853		ZNF853	protein_coding	6615610	6624290	7	1	chromosome	zinc finger protein 853 [Source:HGNC Symbol;Acc:HGNC:21767]	ENSG00000236609.4	ZNF853	54753
ENSG00000158008	75.4827	0.680595	0.256495	2.9343	0.00334297	0.102836	FALSE	EXTL1		EXTL1	protein_coding	26019884	26036464	1	1	chromosome	exostosin like glycosyltransferase 1 [Source:HGNC Symbol;Acc:HGNC:3515]	ENSG00000158008.10	EXTL1	2134
ENSG00000172831	223.259	0.615845	0.194505	2.93292	0.0033579	0.102836	FALSE	CES2		CES2	protein_coding	66934444	66945096	16	1	chromosome	carboxylesterase 2 [Source:HGNC Symbol;Acc:HGNC:1864]	ENSG00000172831.13	CES2	8824
ENSG00000188372	82.5454	0.819679	0.26039	2.93338	0.00335291	0.102836	FALSE	ZP3		ZP3	protein_coding	76397518	76442071	7	1	chromosome	zona pellucida glycoprotein 3 [Source:HGNC Symbol;Acc:HGNC:13189]	ENSG00000188372.15	ZP3	7784
ENSG00000171766	130.964	-0.5488	0.188957	-2.93201	0.00336777	0.102904	FALSE	GATM		GATM	protein_coding	45361124	45402327	15	-1	chromosome	glycine amidinotransferase [Source:HGNC Symbol;Acc:HGNC:4175]	ENSG00000171766.16	GATM	2628
ENSG00000106018	41.6125	0.637739	0.214615	2.93109	0.00337776	0.102976	FALSE	VIPR2		VIPR2	protein_coding	159028175	159144867	7	-1	chromosome	vasoactive intestinal peptide receptor 2 [Source:HGNC Symbol;Acc:HGNC:12695]	ENSG00000106018.14	VIPR2	7434
ENSG00000159377	495.69	0.242251	0.0813833	2.92947	0.00339536	0.103209	FALSE	PSMB4		PSMB4	protein_coding	151399560	151401937	1	1	chromosome	proteasome 20S subunit beta 4 [Source:HGNC Symbol;Acc:HGNC:9541]	ENSG00000159377.11	PSMB4	5692
ENSG00000173334	262.576	-0.529925	0.184861	-2.92898	0.00340072	0.103209	FALSE	TRIB1		TRIB1	protein_coding	125430358	125438403	8	1	chromosome	tribbles pseudokinase 1 [Source:HGNC Symbol;Acc:HGNC:16891]	ENSG00000173334.4	TRIB1	10221
ENSG00000111110	2.82602	-0.914593	0.267459	-2.9257	0.00343678	0.103603	FALSE	PPM1H		PPM1H	protein_coding	62643994	62935150	12	-1	chromosome	protein phosphatase, Mg2+/Mn2+ dependent 1H [Source:HGNC Symbol;Acc:HGNC:18583]	ENSG00000111110.12	PPM1H	57460
ENSG00000114021	234.737	0.30464	0.10121	2.92627	0.00343053	0.103603	FALSE	NIT2		NIT2	protein_coding	100334739	100361635	3	1	chromosome	nitrilase family member 2 [Source:HGNC Symbol;Acc:HGNC:29878]	ENSG00000114021.12	NIT2	56954
ENSG00000126247	826.977	0.317526	0.108349	2.92636	0.00342953	0.103603	FALSE	CAPNS1		CAPNS1	protein_coding	36139953	36150353	19	1	chromosome	calpain small subunit 1 [Source:HGNC Symbol;Acc:HGNC:1481]	ENSG00000126247.11	CAPNS1	826
ENSG00000197646	10.1697	0.689877	0.266761	2.92435	0.00345178	0.103823	FALSE	PDCD1LG2		PDCD1LG2	protein_coding	5510531	5571282	9	1	chromosome	programmed cell death 1 ligand 2 [Source:HGNC Symbol;Acc:HGNC:18731]	ENSG00000197646.8	PDCD1LG2	80380
ENSG00000155957	292.972	0.436308	0.147106	2.92233	0.00347426	0.104267	FALSE	TMBIM4		TMBIM4	protein_coding	66135846	66170072	12	-1	chromosome	transmembrane BAX inhibitor motif containing 4 [Source:HGNC Symbol;Acc:HGNC:24257]	ENSG00000155957.17	TMBIM4	51643
ENSG00000185585	22.7871	-0.68776	0.21991	-2.91871	0.00351482	0.104784	FALSE	OLFML2A		OLFML2A	protein_coding	124777133	124814885	9	1	chromosome	olfactomedin like 2A [Source:HGNC Symbol;Acc:HGNC:27270]	ENSG00000185585.20	OLFML2A	169611
ENSG00000186575	100.127	0.381453	0.130876	2.91948	0.00350617	0.104784	FALSE	NF2		NF2	protein_coding	29603556	29698598	22	1	chromosome	neurofibromin 2 [Source:HGNC Symbol;Acc:HGNC:7773]	ENSG00000186575.18	NF2	4771
ENSG00000196873	9.38484	0.0915836	0.263205	2.91908	0.00351065	0.104784	FALSE	CBWD3		CBWD3	protein_coding	68232003	68300015	9	1	chromosome	COBW domain containing 3 [Source:HGNC Symbol;Acc:HGNC:18519]	ENSG00000196873.15	CBWD3	445571
ENSG00000133026	87.1684	0.68336	0.239927	2.91633	0.00354172	0.105352	FALSE	MYH10		MYH10	protein_coding	8474205	8630761	17	-1	chromosome	myosin heavy chain 10 [Source:HGNC Symbol;Acc:HGNC:7568]	ENSG00000133026.12	MYH10	4628
ENSG00000135902	40.4631	0.634489	0.215724	2.91466	0.0035608	0.105687	FALSE	CHRND		CHRND	protein_coding	232525993	232536667	2	1	chromosome	cholinergic receptor nicotinic delta subunit [Source:HGNC Symbol;Acc:HGNC:1965]	ENSG00000135902.10	CHRND	1144
ENSG00000241935	7.90832	0.840731	0.271565	2.91366	0.00357219	0.105792	FALSE	HOGA1		HOGA1	protein_coding	97584323	97612802	10	1	chromosome	4-hydroxy-2-oxoglutarate aldolase 1 [Source:HGNC Symbol;Acc:HGNC:25155]	ENSG00000241935.9	HOGA1	112817
ENSG00000171241	11.83	0.809639	0.259768	2.91142	0.00359784	0.106318	FALSE	SHCBP1		SHCBP1	protein_coding	46578591	46621379	16	-1	chromosome	SHC binding and spindle associated 1 [Source:HGNC Symbol;Acc:HGNC:29547]	ENSG00000171241.9	SHCBP1	79801
ENSG00000168002	165.216	0.422532	0.144946	2.90925	0.00362303	0.106594	FALSE	POLR2G		POLR2G	protein_coding	62761565	62766710	11	1	chromosome	RNA polymerase II subunit G [Source:HGNC Symbol;Acc:HGNC:9194]	ENSG00000168002.12	POLR2G	5436
ENSG00000205076	1.9035	0.556211	0.233556	2.90941	0.00362113	0.106594	FALSE	LGALS7		LGALS7	protein_coding	38770971	38773492	19	-1	chromosome	galectin 7 [Source:HGNC Symbol;Acc:HGNC:6568]	ENSG00000205076.4	LGALS7	3963
ENSG00000165630	34.1954	-0.530664	0.184946	-2.90654	0.00365452	0.107287	FALSE	PRPF18		PRPF18	protein_coding	13586939	13630859	10	1	chromosome	pre-mRNA processing factor 18 [Source:HGNC Symbol;Acc:HGNC:17351]	ENSG00000165630.14	PRPF18	8559
ENSG00000120729	4113.73	0.442917	0.146514	2.90224	0.00370504	0.108072	FALSE	MYOT		MYOT	protein_coding	137867858	137887851	5	1	chromosome	myotilin [Source:HGNC Symbol;Acc:HGNC:12399]	ENSG00000120729.10	MYOT	9499
ENSG00000126012	115.573	-0.371321	0.129351	-2.90222	0.00370531	0.108072	FALSE	KDM5C		KDM5C	protein_coding	53191321	53225422	X	-1	chromosome	lysine demethylase 5C [Source:HGNC Symbol;Acc:HGNC:11114]	ENSG00000126012.11	KDM5C	8242
ENSG00000133627	29.0409	0.570637	0.197304	2.90267	0.00369998	0.108072	FALSE	ACTR3B		ACTR3B	protein_coding	152759749	152855378	7	1	chromosome	actin related protein 3B [Source:HGNC Symbol;Acc:HGNC:17256]	ENSG00000133627.18	ACTR3B	57180
ENSG00000070087	1050.31	0.549488	0.178136	2.90037	0.00372721	0.108423	FALSE	PFN2		PFN2	protein_coding	149964904	150050788	3	-1	chromosome	profilin 2 [Source:HGNC Symbol;Acc:HGNC:8882]	ENSG00000070087.14	PFN2	5217
ENSG00000144771	2.5335	0.517339	0.26124	2.89917	0.00374149	0.108423	FALSE	LRTM1		LRTM1	protein_coding	54918231	54967088	3	-1	chromosome	leucine rich repeats and transmembrane domains 1 [Source:HGNC Symbol;Acc:HGNC:25023]	ENSG00000144771.8	LRTM1	57408
ENSG00000172534	306.114	-0.252358	0.0877974	-2.89975	0.00373461	0.108423	FALSE	HCFC1		HCFC1	protein_coding	153947557	153971818	X	-1	chromosome	host cell factor C1 [Source:HGNC Symbol;Acc:HGNC:4839]	ENSG00000172534.14	HCFC1	3054
ENSG00000107021	77.6231	0.46289	0.154805	2.89581	0.00378182	0.109356	FALSE	TBC1D13		TBC1D13	protein_coding	128787253	128810430	9	1	chromosome	TBC1 domain family member 13 [Source:HGNC Symbol;Acc:HGNC:25571]	ENSG00000107021.16	TBC1D13	54662
ENSG00000131791	418.638	0.404012	0.137678	2.89315	0.003814	0.110051	FALSE	PRKAB2		PRKAB2	protein_coding	147155106	147172550	1	-1	chromosome	protein kinase AMP-activated non-catalytic subunit beta 2 [Source:HGNC Symbol;Acc:HGNC:9379]	ENSG00000131791.8	PRKAB2	5565
ENSG00000122203	229.593	0.334176	0.114561	2.89149	0.00383414	0.110395	FALSE	KIAA1191		KIAA1191	protein_coding	176346062	176361807	5	-1	chromosome	KIAA1191 [Source:HGNC Symbol;Acc:HGNC:29209]	ENSG00000122203.15	KIAA1191	57179
ENSG00000003989	310.546	-0.417941	0.144959	-2.88903	0.00386431	0.110541	FALSE	SLC7A2		SLC7A2	protein_coding	17497088	17570573	8	1	chromosome	solute carrier family 7 member 2 [Source:HGNC Symbol;Acc:HGNC:11060]	ENSG00000003989.17	SLC7A2	6542
ENSG00000106049	36.3921	-0.75412	0.252882	-2.88915	0.00386279	0.110541	FALSE	HIBADH		HIBADH	protein_coding	27525442	27662883	7	-1	chromosome	3-hydroxyisobutyrate dehydrogenase [Source:HGNC Symbol;Acc:HGNC:4907]	ENSG00000106049.9	HIBADH	11112
ENSG00000159387	7.15142	0.614533	0.258656	2.8884	0.00387202	0.110541	FALSE	IRX6		IRX6	protein_coding	55323760	55330760	16	1	chromosome	iroquois homeobox 6 [Source:HGNC Symbol;Acc:HGNC:14675]	ENSG00000159387.7	IRX6	79190
ENSG00000251322	9.75432	-0.804264	0.255352	-2.88984	0.00385434	0.110541	FALSE	SHANK3		SHANK3	protein_coding	50674415	50733298	22	1	chromosome	SH3 and multiple ankyrin repeat domains 3 [Source:HGNC Symbol;Acc:HGNC:14294]	ENSG00000251322.9	SHANK3	85358
ENSG00000196739	57.827	-0.648145	0.220994	-2.88711	0.00388803	0.110764	FALSE	COL27A1		COL27A1	protein_coding	114155537	114312511	9	1	chromosome	collagen type XXVII alpha 1 chain [Source:HGNC Symbol;Acc:HGNC:22986]	ENSG00000196739.15	COL27A1	85301
ENSG00000196411	57.6793	-0.572766	0.188591	-2.88642	0.00389647	0.11077	FALSE	EPHB4		EPHB4	protein_coding	100802565	100827523	7	-1	chromosome	EPH receptor B4 [Source:HGNC Symbol;Acc:HGNC:3395]	ENSG00000196411.10	EPHB4	2050
ENSG00000176087	129.068	0.402154	0.138088	2.8852	0.00391162	0.110967	FALSE	SLC35A4		SLC35A4	protein_coding	140564828	140569100	5	1	chromosome	solute carrier family 35 member A4 [Source:HGNC Symbol;Acc:HGNC:20753]	ENSG00000176087.15	SLC35A4	113829
ENSG00000114315	415.236	-0.61205	0.228271	-2.8825	0.00394528	0.111452	FALSE	HES1		HES1	protein_coding	194136148	194138732	3	1	chromosome	hes family bHLH transcription factor 1 [Source:HGNC Symbol;Acc:HGNC:5192]	ENSG00000114315.4	HES1	3280
ENSG00000185627	455.606	0.305268	0.105264	2.88251	0.00394521	0.111452	FALSE	PSMD13		PSMD13	protein_coding	236966	252984	11	1	chromosome	proteasome 26S subunit, non-ATPase 13 [Source:HGNC Symbol;Acc:HGNC:9558]	ENSG00000185627.18	PSMD13	5719
ENSG00000143919	17.2825	0.76204	0.250076	2.87936	0.00398483	0.112334	FALSE	CAMKMT		CAMKMT	protein_coding	44361947	44772592	2	1	chromosome	calmodulin-lysine N-methyltransferase [Source:HGNC Symbol;Acc:HGNC:26276]	ENSG00000143919.15	CAMKMT	79823
ENSG00000149575	117.525	0.655365	0.216261	2.87397	0.00405351	0.113794	FALSE	SCN2B		SCN2B	protein_coding	118157849	118176639	11	-1	chromosome	sodium voltage-gated channel beta subunit 2 [Source:HGNC Symbol;Acc:HGNC:10589]	ENSG00000149575.6	SCN2B	6327
ENSG00000174804	142.474	-0.525929	0.180941	-2.87407	0.00405216	0.113794	FALSE	FZD4		FZD4	protein_coding	86945679	86955395	11	-1	chromosome	frizzled class receptor 4 [Source:HGNC Symbol;Acc:HGNC:4042]	ENSG00000174804.4	FZD4	8322
ENSG00000154277	51.3418	0.767344	0.242185	2.87249	0.0040725	0.114089	FALSE	UCHL1		UCHL1	protein_coding	41256413	41268455	4	1	chromosome	ubiquitin C-terminal hydrolase L1 [Source:HGNC Symbol;Acc:HGNC:12513]	ENSG00000154277.13	UCHL1	7345
ENSG00000196950	17.0888	0.584244	0.237109	2.86969	0.00410877	0.114867	FALSE	SLC39A10		SLC39A10	protein_coding	195575977	195737702	2	1	chromosome	solute carrier family 39 member 10 [Source:HGNC Symbol;Acc:HGNC:20861]	ENSG00000196950.14	SLC39A10	57181
ENSG00000113555	19.0456	-0.624008	0.225184	-2.86412	0.00418171	0.116423	FALSE	PCDH12		PCDH12	protein_coding	141943585	141969741	5	-1	chromosome	protocadherin 12 [Source:HGNC Symbol;Acc:HGNC:8657]	ENSG00000113555.5	PCDH12	51294
ENSG00000168026	4.33571	0.77365	0.272631	2.86423	0.00418027	0.116423	FALSE	TTC21A		TTC21A	protein_coding	39107704	39138903	3	1	chromosome	tetratricopeptide repeat domain 21A [Source:HGNC Symbol;Acc:HGNC:30761]	ENSG00000168026.18	TTC21A	199223
ENSG00000128596	19.5387	0.891164	0.259602	2.86216	0.00420763	0.116662	FALSE	CCDC136		CCDC136	protein_coding	128790757	128822132	7	1	chromosome	coiled-coil domain containing 136 [Source:HGNC Symbol;Acc:HGNC:22225]	ENSG00000128596.17	CCDC136	64753
ENSG00000146909	46.7177	0.484514	0.184027	2.86272	0.00420024	0.116662	FALSE	NOM1		NOM1	protein_coding	156949712	156973176	7	1	chromosome	nucleolar protein with MIF4G domain 1 [Source:HGNC Symbol;Acc:HGNC:13244]	ENSG00000146909.8	NOM1	64434
ENSG00000150459	740.304	0.244321	0.0844377	2.8581	0.00426188	0.117924	FALSE	SAP18		SAP18	protein_coding	21140514	21149084	13	1	chromosome	Sin3A associated protein 18 [Source:HGNC Symbol;Acc:HGNC:10530]	ENSG00000150459.12	SAP18	10284
ENSG00000124104	94.3279	0.465465	0.165037	2.85291	0.00433203	0.118574	FALSE	SNX21		SNX21	protein_coding	45833799	45843276	20	1	chromosome	sorting nexin family member 21 [Source:HGNC Symbol;Acc:HGNC:16154]	ENSG00000124104.19	SNX21	90203
ENSG00000133250	13.3551	0.591037	0.24378	2.85246	0.00433817	0.118574	FALSE	ZNF414		ZNF414	protein_coding	8509678	8514167	19	-1	chromosome	zinc finger protein 414 [Source:HGNC Symbol;Acc:HGNC:20630]	ENSG00000133250.14	ZNF414	84330
ENSG00000179564	24.6011	0.661163	0.225408	2.85429	0.00431333	0.118574	FALSE	LSMEM2		LSMEM2	protein_coding	50279087	50288114	3	1	chromosome	leucine rich single-pass membrane protein 2 [Source:HGNC Symbol;Acc:HGNC:26781]	ENSG00000179564.4	LSMEM2	132228
ENSG00000188729	4.08752	0.561779	0.237997	2.85284	0.00433309	0.118574	FALSE	OSTN		OSTN	protein_coding	191199241	191265615	3	1	chromosome	osteocrin [Source:HGNC Symbol;Acc:HGNC:29961]	ENSG00000188729.6	OSTN	344901
ENSG00000241839	18.5424	-0.705343	0.243059	-2.85343	0.004325	0.118574	FALSE	PLEKHO2		PLEKHO2	protein_coding	64841883	64868002	15	1	chromosome	pleckstrin homology domain containing O2 [Source:HGNC Symbol;Acc:HGNC:30026]	ENSG00000241839.10	PLEKHO2	80301
ENSG00000274070	762.454	-0.493096	0.172567	-2.85531	0.00429952	0.118574	FALSE	CASTOR2		CASTOR2	protein_coding	74964705	75031528	7	1	chromosome	cytosolic arginine sensor for mTORC1 subunit 2 [Source:HGNC Symbol;Acc:HGNC:37073]	ENSG00000274070.2	CASTOR2	729438
ENSG00000181007	17.3665	0.622344	0.243939	2.8518	0.00434718	0.118579	FALSE	ZFP82		ZFP82	protein_coding	36383120	36418644	19	-1	chromosome	ZFP82 zinc finger protein [Source:HGNC Symbol;Acc:HGNC:28682]	ENSG00000181007.9	ZFP82	284406
ENSG00000164649	22.1702	-0.697303	0.235015	-2.84905	0.00438493	0.119368	FALSE	CDCA7L		CDCA7L	protein_coding	21900899	21945903	7	-1	chromosome	cell division cycle associated 7 like [Source:HGNC Symbol;Acc:HGNC:30777]	ENSG00000164649.20	CDCA7L	55536
ENSG00000198498	70.4401	0.505292	0.178383	2.84788	0.00440111	0.119566	FALSE	TMA16		TMA16	protein_coding	163494442	163520539	4	1	chromosome	translation machinery associated 16 homolog [Source:HGNC Symbol;Acc:HGNC:25638]	ENSG00000198498.10	TMA16	55319
ENSG00000130702	35.6558	-0.56304	0.193377	-2.84436	0.0044501	0.120654	FALSE	LAMA5		LAMA5	protein_coding	62307955	62367312	20	-1	chromosome	laminin subunit alpha 5 [Source:HGNC Symbol;Acc:HGNC:6485]	ENSG00000130702.15	LAMA5	3911
ENSG00000092094	56.0399	0.489816	0.173529	2.84243	0.00447716	0.120678	FALSE	OSGEP		OSGEP	protein_coding	20446401	20455089	14	-1	chromosome	O-sialoglycoprotein endopeptidase [Source:HGNC Symbol;Acc:HGNC:18028]	ENSG00000092094.11	OSGEP	55644
ENSG00000124783	203.258	0.344867	0.122984	2.84238	0.00447784	0.120678	FALSE	SSR1		SSR1	protein_coding	7268306	7347446	6	-1	chromosome	signal sequence receptor subunit 1 [Source:HGNC Symbol;Acc:HGNC:11323]	ENSG00000124783.14	SSR1	6745
ENSG00000188897	9.39988	0.913231	0.27234	2.84249	0.00447622	0.120678	FALSE	AC099489.1		AC099489.1	protein_coding	11359845	11527245	16	-1	chromosome	novel lipoprotein amino terminal region containing protein	ENSG00000188897.9	AC099489.1	400499
ENSG00000064042	1877.04	0.363236	0.130156	2.84063	0.00450246	0.121099	FALSE	LIMCH1		LIMCH1	protein_coding	41359607	41700044	4	1	chromosome	LIM and calponin homology domains 1 [Source:HGNC Symbol;Acc:HGNC:29191]	ENSG00000064042.18	LIMCH1	22998
ENSG00000253251	7.87939	-0.610432	0.255484	-2.83731	0.00454947	0.12212	FALSE	SHLD3		SHLD3	protein_coding	65625027	65630928	5	1	chromosome	shieldin complex subunit 3 [Source:HGNC Symbol;Acc:HGNC:53826]	ENSG00000253251.3	SHLD3	112441434
ENSG00000113657	899.915	0.644182	0.208369	2.83472	0.00458661	0.122373	FALSE	DPYSL3		DPYSL3	protein_coding	147390808	147510068	5	-1	chromosome	dihydropyrimidinase like 3 [Source:HGNC Symbol;Acc:HGNC:3015]	ENSG00000113657.13	DPYSL3	1809
ENSG00000127252	190.644	-0.392104	0.13619	-2.83414	0.00459486	0.122373	FALSE	PLAAT1		PLAAT1	protein_coding	193241128	193277738	3	1	chromosome	phospholipase A and acyltransferase 1 [Source:HGNC Symbol;Acc:HGNC:14922]	ENSG00000127252.7	PLAAT1	57110
ENSG00000137507	30.9734	-0.606006	0.205461	-2.83412	0.00459524	0.122373	FALSE	LRRC32		LRRC32	protein_coding	76657524	76670747	11	-1	chromosome	leucine rich repeat containing 32 [Source:HGNC Symbol;Acc:HGNC:4161]	ENSG00000137507.11	LRRC32	2615
ENSG00000143198	2695.07	0.525735	0.177063	2.83556	0.0045745	0.122373	FALSE	MGST3		MGST3	protein_coding	165631213	165661796	1	1	chromosome	microsomal glutathione S-transferase 3 [Source:HGNC Symbol;Acc:HGNC:7064]	ENSG00000143198.13	MGST3	4259
ENSG00000133454	356.531	0.411495	0.146734	2.83241	0.00461986	0.122786	FALSE	MYO18B		MYO18B	protein_coding	25742144	26031041	22	1	chromosome	myosin XVIIIB [Source:HGNC Symbol;Acc:HGNC:18150]	ENSG00000133454.15	MYO18B	84700
ENSG00000132823	181.877	-0.336918	0.119463	-2.83102	0.00464004	0.12308	FALSE	OSER1		OSER1	protein_coding	44195939	44210771	20	-1	chromosome	oxidative stress responsive serine rich 1 [Source:HGNC Symbol;Acc:HGNC:16105]	ENSG00000132823.11	OSER1	51526
ENSG00000187778	361.11	0.488895	0.173526	2.82955	0.00466132	0.123401	FALSE	MCRS1		MCRS1	protein_coding	49556544	49568145	12	-1	chromosome	microspherule protein 1 [Source:HGNC Symbol;Acc:HGNC:6960]	ENSG00000187778.14	MCRS1	10445
ENSG00000138136	56.6865	-0.518321	0.186765	-2.82688	0.00470032	0.12419	FALSE	LBX1		LBX1	protein_coding	101226195	101229794	10	-1	chromosome	ladybird homeobox 1 [Source:HGNC Symbol;Acc:HGNC:16960]	ENSG00000138136.6	LBX1	10660
ENSG00000080839	61.981	0.556411	0.199182	2.82352	0.00474988	0.125009	FALSE	RBL1		RBL1	protein_coding	36996349	37095997	20	-1	chromosome	RB transcriptional corepressor like 1 [Source:HGNC Symbol;Acc:HGNC:9893]	ENSG00000080839.12	RBL1	5933
ENSG00000150750	5.7447	-0.695742	0.252905	-2.82396	0.00474339	0.125009	FALSE	C11orf53		C11orf53	protein_coding	111245726	111286401	11	1	chromosome	chromosome 11 open reading frame 53 [Source:HGNC Symbol;Acc:HGNC:30527]	ENSG00000150750.8	C11orf53	341032
ENSG00000145808	19.6016	0.814644	0.272461	2.82289	0.00475931	0.125013	FALSE	ADAMTS19		ADAMTS19	protein_coding	129460281	129738683	5	1	chromosome	ADAM metallopeptidase with thrombospondin type 1 motif 19 [Source:HGNC Symbol;Acc:HGNC:17111]	ENSG00000145808.10	ADAMTS19	171019
ENSG00000167566	25.2183	0.596301	0.225207	2.81947	0.00481023	0.126105	FALSE	NCKAP5L		NCKAP5L	protein_coding	49791146	49828750	12	-1	chromosome	NCK associated protein 5 like [Source:HGNC Symbol;Acc:HGNC:29321]	ENSG00000167566.17	NCKAP5L	57701
ENSG00000143815	52.7843	-0.438708	0.157118	-2.81879	0.00482051	0.126129	FALSE	LBR		LBR	protein_coding	225401502	225428925	1	-1	chromosome	lamin B receptor [Source:HGNC Symbol;Acc:HGNC:6518]	ENSG00000143815.15	LBR	3930
ENSG00000115461	1952.42	-0.623819	0.200169	-2.81738	0.00484169	0.126438	FALSE	IGFBP5		IGFBP5	protein_coding	216672105	216695549	2	-1	chromosome	insulin like growth factor binding protein 5 [Source:HGNC Symbol;Acc:HGNC:5474]	ENSG00000115461.5	IGFBP5	3488
ENSG00000175182	51.0271	-0.503609	0.179598	-2.8163	0.00485796	0.126617	FALSE	FAM131A		FAM131A	protein_coding	184335926	184348421	3	1	chromosome	family with sequence similarity 131 member A [Source:HGNC Symbol;Acc:HGNC:28308]	ENSG00000175182.15	FAM131A	131408
ENSG00000133028	103.797	0.458486	0.161163	2.81345	0.00490129	0.127334	FALSE	SCO1		SCO1	protein_coding	10672474	10698375	17	-1	chromosome	SCO cytochrome c oxidase assembly protein 1 [Source:HGNC Symbol;Acc:HGNC:10603]	ENSG00000133028.12	SCO1	6341
ENSG00000164941	32.1093	-0.576725	0.210403	-2.81325	0.00490438	0.127334	FALSE	INTS8		INTS8	protein_coding	94813311	94881746	8	1	chromosome	integrator complex subunit 8 [Source:HGNC Symbol;Acc:HGNC:26048]	ENSG00000164941.14	INTS8	55656
ENSG00000132356	52.904	0.469359	0.173701	2.81109	0.00493746	0.127701	FALSE	PRKAA1		PRKAA1	protein_coding	40759379	40798374	5	-1	chromosome	protein kinase AMP-activated catalytic subunit alpha 1 [Source:HGNC Symbol;Acc:HGNC:9376]	ENSG00000132356.11	PRKAA1	5562
ENSG00000174574	65.2283	-0.43141	0.155345	-2.81113	0.00493682	0.127701	FALSE	AKIRIN1		AKIRIN1	protein_coding	38991276	39006059	1	1	chromosome	akirin 1 [Source:HGNC Symbol;Acc:HGNC:25744]	ENSG00000174574.16	AKIRIN1	79647
ENSG00000068615	103.293	0.419921	0.145334	2.80234	0.00507337	0.129722	FALSE	REEP1		REEP1	protein_coding	86213993	86338083	2	-1	chromosome	receptor accessory protein 1 [Source:HGNC Symbol;Acc:HGNC:25786]	ENSG00000068615.18	REEP1	65055
ENSG00000069020	173.185	0.552608	0.214963	2.80425	0.00504333	0.129722	FALSE	MAST4		MAST4	protein_coding	66596361	67169595	5	1	chromosome	microtubule associated serine/threonine kinase family member 4 [Source:HGNC Symbol;Acc:HGNC:19037]	ENSG00000069020.18	MAST4	375449
ENSG00000121440	328.931	-0.512598	0.184037	-2.80351	0.00505489	0.129722	FALSE	PDZRN3		PDZRN3	protein_coding	73382431	73624941	3	-1	chromosome	PDZ domain containing ring finger 3 [Source:HGNC Symbol;Acc:HGNC:17704]	ENSG00000121440.15	PDZRN3	23024
ENSG00000155463	532.19	0.410821	0.1466	2.80483	0.00503427	0.129722	FALSE	OXA1L		OXA1L	protein_coding	22766522	22773042	14	1	chromosome	OXA1L mitochondrial inner membrane protein [Source:HGNC Symbol;Acc:HGNC:8526]	ENSG00000155463.14	OXA1L	5018
ENSG00000197696	8.23014	0.362539	0.271694	2.80356	0.00505424	0.129722	FALSE	NMB		NMB	protein_coding	84655129	84658563	15	-1	chromosome	neuromedin B [Source:HGNC Symbol;Acc:HGNC:7842]	ENSG00000197696.10	NMB	4828
ENSG00000267680	38.1144	0.586153	0.222121	2.80247	0.00507128	0.129722	FALSE	ZNF224		ZNF224	protein_coding	44094339	44109886	19	1	chromosome	zinc finger protein 224 [Source:HGNC Symbol;Acc:HGNC:13017]	ENSG00000267680.5	ZNF224	7767
ENSG00000197054	10.4746	0.70479	0.258536	2.80115	0.00509201	0.129952	FALSE	ZNF763		ZNF763	protein_coding	11965037	11980617	19	1	chromosome	zinc finger protein 763 [Source:HGNC Symbol;Acc:HGNC:27614]	ENSG00000197054.12	ZNF763	284390
ENSG00000005243	100.527	0.54715	0.179587	2.79624	0.00517007	0.131199	FALSE	COPZ2		COPZ2	protein_coding	48026167	48038030	17	-1	chromosome	coatomer protein complex subunit zeta 2 [Source:HGNC Symbol;Acc:HGNC:19356]	ENSG00000005243.10	COPZ2	51226
ENSG00000088876	25.7271	-0.581165	0.21539	-2.79679	0.00516134	0.131199	FALSE	ZNF343		ZNF343	protein_coding	2481817	2524702	20	-1	chromosome	zinc finger protein 343 [Source:HGNC Symbol;Acc:HGNC:16017]	ENSG00000088876.13	ZNF343	79175
ENSG00000196712	109.383	0.430788	0.171989	2.79692	0.00515927	0.131199	FALSE	NF1		NF1	protein_coding	31094927	31382116	17	1	chromosome	neurofibromin 1 [Source:HGNC Symbol;Acc:HGNC:7765]	ENSG00000196712.18	NF1	4763
ENSG00000113578	9.40342	-0.496994	0.253286	-2.79428	0.00520161	0.131751	FALSE	FGF1		FGF1	protein_coding	142592178	142698070	5	-1	chromosome	fibroblast growth factor 1 [Source:HGNC Symbol;Acc:HGNC:3665]	ENSG00000113578.18	FGF1	2246
ENSG00000127314	128.51	-0.433229	0.161518	-2.79291	0.00522363	0.132061	FALSE	RAP1B		RAP1B	protein_coding	68610855	68671901	12	1	chromosome	RAP1B, member of RAS oncogene family [Source:HGNC Symbol;Acc:HGNC:9857]	ENSG00000127314.18	RAP1B	5908
ENSG00000177469	1023.61	-0.321936	0.111521	-2.79139	0.00524816	0.132432	FALSE	CAVIN1		CAVIN1	protein_coding	42402449	42423256	17	-1	chromosome	caveolae associated protein 1 [Source:HGNC Symbol;Acc:HGNC:9688]	ENSG00000177469.13	CAVIN1	284119
ENSG00000151414	133.25	-0.460352	0.168946	-2.78991	0.00527231	0.132656	FALSE	NEK7		NEK7	protein_coding	198156994	198322420	1	1	chromosome	NIMA related kinase 7 [Source:HGNC Symbol;Acc:HGNC:13386]	ENSG00000151414.15	NEK7	140609
ENSG00000197381	51.8722	0.594488	0.216737	2.78964	0.00527669	0.132656	FALSE	ADARB1		ADARB1	protein_coding	45073853	45226560	21	1	chromosome	adenosine deaminase RNA specific B1 [Source:HGNC Symbol;Acc:HGNC:226]	ENSG00000197381.16	ADARB1	104
ENSG00000156162	40.6852	-0.496174	0.173353	-2.78799	0.0053036	0.133084	FALSE	DPY19L4		DPY19L4	protein_coding	94719703	94793836	8	1	chromosome	dpy-19 like 4 [Source:HGNC Symbol;Acc:HGNC:27829]	ENSG00000156162.16	DPY19L4	286148
ENSG00000146374	320.573	0.701015	0.221804	2.78731	0.00531468	0.133114	FALSE	RSPO3		RSPO3	protein_coding	127118671	127199481	6	1	chromosome	R-spondin 3 [Source:HGNC Symbol;Acc:HGNC:20866]	ENSG00000146374.14	RSPO3	84870
ENSG00000134324	698.807	-0.445308	0.166061	-2.78666	0.00532549	0.133137	FALSE	LPIN1		LPIN1	protein_coding	11677595	11827409	2	1	chromosome	lipin 1 [Source:HGNC Symbol;Acc:HGNC:13345]	ENSG00000134324.11	LPIN1	23175
ENSG00000165028	207.033	0.542882	0.197886	2.78011	0.00543407	0.1356	FALSE	NIPSNAP3B		NIPSNAP3B	protein_coding	104764129	104777764	9	1	chromosome	nipsnap homolog 3B [Source:HGNC Symbol;Acc:HGNC:23641]	ENSG00000165028.12	NIPSNAP3B	55335
ENSG00000166913	1386.2	0.297832	0.107947	2.77713	0.00548417	0.136597	FALSE	YWHAB		YWHAB	protein_coding	44885702	44908532	20	1	chromosome	tyrosine 3-monooxygenase/tryptophan 5-monooxygenase activation protein beta [Source:HGNC Symbol;Acc:HGNC:12849]	ENSG00000166913.13	YWHAB	7529
ENSG00000166889	178.18	-0.330882	0.118575	-2.77582	0.00550623	0.136642	FALSE	PATL1		PATL1	protein_coding	59636716	59669037	11	-1	chromosome	PAT1 homolog 1, processing body mRNA decay factor [Source:HGNC Symbol;Acc:HGNC:26721]	ENSG00000166889.14	PATL1	219988
ENSG00000172239	223.851	-0.468219	0.172931	-2.77601	0.00550301	0.136642	FALSE	PAIP1		PAIP1	protein_coding	43526267	43557758	5	-1	chromosome	poly(A) binding protein interacting protein 1 [Source:HGNC Symbol;Acc:HGNC:16945]	ENSG00000172239.14	PAIP1	10605
ENSG00000084774	19.6779	0.615572	0.236613	2.77484	0.00552292	0.136804	FALSE	CAD		CAD	protein_coding	27217369	27243943	2	1	chromosome	carbamoyl-phosphate synthetase 2, aspartate transcarbamylase, and dihydroorotase [Source:HGNC Symbol;Acc:HGNC:1424]	ENSG00000084774.14	CAD	790
ENSG00000090020	50.1699	0.786251	0.255942	2.77413	0.0055349	0.136849	FALSE	SLC9A1		SLC9A1	protein_coding	27098809	27166981	1	-1	chromosome	solute carrier family 9 member A1 [Source:HGNC Symbol;Acc:HGNC:11071]	ENSG00000090020.11	SLC9A1	6548
ENSG00000087111	147.954	0.41273	0.151422	2.7697	0.0056108	0.138257	FALSE	PIGS		PIGS	protein_coding	28553383	28571794	17	-1	chromosome	phosphatidylinositol glycan anchor biosynthesis class S [Source:HGNC Symbol;Acc:HGNC:14937]	ENSG00000087111.21	PIGS	94005
ENSG00000116667	704.035	0.309408	0.110886	2.76856	0.00563052	0.138257	FALSE	C1orf21		C1orf21	protein_coding	184387029	184629019	1	1	chromosome	chromosome 1 open reading frame 21 [Source:HGNC Symbol;Acc:HGNC:15494]	ENSG00000116667.14	C1orf21	81563
ENSG00000120306	689.676	0.451786	0.159864	2.76812	0.00563815	0.138257	FALSE	CYSTM1		CYSTM1	protein_coding	140175156	140282052	5	1	chromosome	cysteine rich transmembrane module containing 1 [Source:HGNC Symbol;Acc:HGNC:30239]	ENSG00000120306.11	CYSTM1	84418
ENSG00000142910	272.127	-0.480652	0.177804	-2.76758	0.00564734	0.138257	FALSE	TINAGL1		TINAGL1	protein_coding	31576485	31587686	1	1	chromosome	tubulointerstitial nephritis antigen like 1 [Source:HGNC Symbol;Acc:HGNC:19168]	ENSG00000142910.16	TINAGL1	64129
ENSG00000160710	110.088	-0.37612	0.134589	-2.76723	0.00565342	0.138257	FALSE	ADAR		ADAR	protein_coding	154582057	154628013	1	-1	chromosome	adenosine deaminase RNA specific [Source:HGNC Symbol;Acc:HGNC:225]	ENSG00000160710.17	ADAR	103
ENSG00000244115	1.67577	-0.639146	0.203622	-2.76804	0.00563948	0.138257	FALSE	DNAJC25-GNG10		DNAJC25-GNG10	protein_coding	111631386	111670229	9	1	chromosome	DNAJC25-GNG10 readthrough [Source:HGNC Symbol;Acc:HGNC:37501]	ENSG00000244115.1	DNAJC25-GNG10	552891
ENSG00000114019	51.2099	-0.707403	0.222995	-2.76459	0.0056995	0.139132	FALSE	AMOTL2		AMOTL2	protein_coding	134355874	134375479	3	-1	chromosome	angiomotin like 2 [Source:HGNC Symbol;Acc:HGNC:17812]	ENSG00000114019.14	AMOTL2	51421
ENSG00000134107	68.2221	-0.607454	0.221428	-2.7619	0.00574657	0.140027	FALSE	BHLHE40		BHLHE40	protein_coding	4979437	4985323	3	1	chromosome	basic helix-loop-helix family member e40 [Source:HGNC Symbol;Acc:HGNC:1046]	ENSG00000134107.5	BHLHE40	8553
ENSG00000185739	1776.62	0.31384	0.114765	2.76111	0.00576051	0.140114	FALSE	SRL		SRL	protein_coding	4189374	4242080	16	-1	chromosome	sarcalumenin [Source:HGNC Symbol;Acc:HGNC:11295]	ENSG00000185739.13	SRL	6345
ENSG00000128789	69.1817	-0.387827	0.141237	-2.75868	0.0058036	0.140907	FALSE	PSMG2		PSMG2	protein_coding	12658043	12725740	18	1	chromosome	proteasome assembly chaperone 2 [Source:HGNC Symbol;Acc:HGNC:24929]	ENSG00000128789.21	PSMG2	56984
ENSG00000004776	3599.32	0.701232	0.227644	2.75755	0.00582362	0.141139	FALSE	HSPB6		HSPB6	protein_coding	35754566	35758079	19	-1	chromosome	heat shock protein family B (small) member 6 [Source:HGNC Symbol;Acc:HGNC:26511]	ENSG00000004776.13	HSPB6	126393
ENSG00000121691	322.811	-0.414038	0.165568	-2.75682	0.00583665	0.141201	FALSE	CAT		CAT	protein_coding	34438934	34472060	11	1	chromosome	catalase [Source:HGNC Symbol;Acc:HGNC:1516]	ENSG00000121691.7	CAT	847
ENSG00000128595	245.731	0.349904	0.126703	2.75455	0.00587737	0.141931	FALSE	CALU		CALU	protein_coding	128739292	128773400	7	1	chromosome	calumenin [Source:HGNC Symbol;Acc:HGNC:1458]	ENSG00000128595.17	CALU	813
ENSG00000135341	157.25	0.425475	0.153852	2.75384	0.00589001	0.141982	FALSE	MAP3K7		MAP3K7	protein_coding	90513573	90587072	6	-1	chromosome	mitogen-activated protein kinase kinase kinase 7 [Source:HGNC Symbol;Acc:HGNC:6859]	ENSG00000135341.18	MAP3K7	6885
ENSG00000128626	77.7306	0.493089	0.171776	2.75257	0.0059129	0.142152	FALSE	MRPS12		MRPS12	protein_coding	38930548	38933162	19	1	chromosome	mitochondrial ribosomal protein S12 [Source:HGNC Symbol;Acc:HGNC:10380]	ENSG00000128626.11	MRPS12	6183
ENSG00000260001	2.24536	-0.637896	0.243172	-2.75228	0.00591817	0.142152	FALSE	TGFBR3L		TGFBR3L	protein_coding	7916145	7919097	19	1	chromosome	transforming growth factor beta receptor 3 like [Source:HGNC Symbol;Acc:HGNC:44152]	ENSG00000260001.6	TGFBR3L	100507588
ENSG00000007255	82.7148	0.583033	0.20722	2.749	0.00597768	0.143326	FALSE	TRAPPC6A		TRAPPC6A	protein_coding	45162928	45178237	19	-1	chromosome	trafficking protein particle complex 6A [Source:HGNC Symbol;Acc:HGNC:23069]	ENSG00000007255.10	TRAPPC6A	79090
ENSG00000122068	383.576	0.343286	0.125049	2.74731	0.00600863	0.143812	FALSE	FYTTD1		FYTTD1	protein_coding	197737179	197787596	3	1	chromosome	forty-two-three domain containing 1 [Source:HGNC Symbol;Acc:HGNC:25407]	ENSG00000122068.13	FYTTD1	84248
ENSG00000034152	841.892	0.490632	0.176285	2.74352	0.00607845	0.144596	FALSE	MAP2K3		MAP2K3	protein_coding	21284672	21315232	17	1	chromosome	mitogen-activated protein kinase kinase 3 [Source:HGNC Symbol;Acc:HGNC:6843]	ENSG00000034152.19	MAP2K3	5606
ENSG00000121022	299.668	-0.343564	0.126295	-2.74344	0.00607999	0.144596	FALSE	COPS5		COPS5	protein_coding	67043079	67083783	8	-1	chromosome	COP9 signalosome subunit 5 [Source:HGNC Symbol;Acc:HGNC:2240]	ENSG00000121022.14	COPS5	10987
ENSG00000123358	191.612	-0.779944	0.271359	-2.74262	0.00609505	0.144596	FALSE	NR4A1		NR4A1	protein_coding	52022832	52059507	12	1	chromosome	nuclear receptor subfamily 4 group A member 1 [Source:HGNC Symbol;Acc:HGNC:7980]	ENSG00000123358.20	NR4A1	3164
ENSG00000125848	20.1365	0.789102	0.268285	2.74266	0.00609444	0.144596	FALSE	FLRT3		FLRT3	protein_coding	14322985	14337614	20	-1	chromosome	fibronectin leucine rich transmembrane protein 3 [Source:HGNC Symbol;Acc:HGNC:3762]	ENSG00000125848.10	FLRT3	23767
ENSG00000178726	42.9661	-0.655351	0.237629	-2.74318	0.00608469	0.144596	FALSE	THBD		THBD	protein_coding	23045633	23049672	20	-1	chromosome	thrombomodulin [Source:HGNC Symbol;Acc:HGNC:11784]	ENSG00000178726.7	THBD	7056
ENSG00000094755	2.25803	-0.430553	0.209802	-2.74123	0.00612088	0.144954	FALSE	GABRP		GABRP	protein_coding	170763350	170814047	5	1	chromosome	gamma-aminobutyric acid type A receptor pi subunit [Source:HGNC Symbol;Acc:HGNC:4089]	ENSG00000094755.17	GABRP	2568
ENSG00000130203	65.9689	0.619408	0.219088	2.73779	0.00618545	0.146226	FALSE	APOE		APOE	protein_coding	44905791	44909393	19	1	chromosome	apolipoprotein E [Source:HGNC Symbol;Acc:HGNC:613]	ENSG00000130203.10	APOE	348
ENSG00000100625	252.001	-0.354775	0.129277	-2.73607	0.00621783	0.146734	FALSE	SIX4		SIX4	protein_coding	60709539	60724351	14	-1	chromosome	SIX homeobox 4 [Source:HGNC Symbol;Acc:HGNC:10890]	ENSG00000100625.9	SIX4	51804
ENSG00000102359	17.2694	-0.534159	0.271179	-2.73511	0.0062359	0.146903	FALSE	SRPX2		SRPX2	protein_coding	100644195	100675788	X	1	chromosome	sushi repeat containing protein X-linked 2 [Source:HGNC Symbol;Acc:HGNC:30668]	ENSG00000102359.7	SRPX2	27286
ENSG00000173757	98.8562	-0.433179	0.153767	-2.73068	0.00632033	0.148633	FALSE	STAT5B		STAT5B	protein_coding	42199177	42276707	17	-1	chromosome	signal transducer and activator of transcription 5B [Source:HGNC Symbol;Acc:HGNC:11367]	ENSG00000173757.10	STAT5B	6777
ENSG00000133818	136.033	0.565037	0.190598	2.72923	0.00634831	0.148959	FALSE	RRAS2		RRAS2	protein_coding	14277922	14364506	11	-1	chromosome	RAS related 2 [Source:HGNC Symbol;Acc:HGNC:17271]	ENSG00000133818.14	RRAS2	22800
ENSG00000136636	82.6078	-0.448962	0.161056	-2.72881	0.00635632	0.148959	FALSE	KCTD3		KCTD3	protein_coding	215567304	215621807	1	1	chromosome	potassium channel tetramerization domain containing 3 [Source:HGNC Symbol;Acc:HGNC:21305]	ENSG00000136636.13	KCTD3	51133
ENSG00000178127	1280.52	0.255013	0.0917334	2.72713	0.00638884	0.149461	FALSE	NDUFV2		NDUFV2	protein_coding	9102630	9134345	18	1	chromosome	NADH:ubiquinone oxidoreductase core subunit V2 [Source:HGNC Symbol;Acc:HGNC:7717]	ENSG00000178127.13	NDUFV2	4729
ENSG00000155111	47.4609	-0.488539	0.183833	-2.72589	0.00641283	0.149762	FALSE	CDK19		CDK19	protein_coding	110609978	110815958	6	-1	chromosome	cyclin dependent kinase 19 [Source:HGNC Symbol;Acc:HGNC:19338]	ENSG00000155111.15	CDK19	23097
ENSG00000196419	463.265	0.292622	0.107265	2.72309	0.00646754	0.150779	FALSE	XRCC6		XRCC6	protein_coding	41621119	41664048	22	1	chromosome	X-ray repair cross complementing 6 [Source:HGNC Symbol;Acc:HGNC:4055]	ENSG00000196419.12	XRCC6	2547
ENSG00000115084	125.732	0.609856	0.216637	2.72152	0.00649829	0.151099	FALSE	SLC35F5		SLC35F5	protein_coding	113705011	113756693	2	-1	chromosome	solute carrier family 35 member F5 [Source:HGNC Symbol;Acc:HGNC:23617]	ENSG00000115084.14	SLC35F5	80255
ENSG00000132530	57.8494	-0.623306	0.224676	-2.72124	0.00650371	0.151099	FALSE	XAF1		XAF1	protein_coding	6755447	6775647	17	1	chromosome	XIAP associated factor 1 [Source:HGNC Symbol;Acc:HGNC:30932]	ENSG00000132530.17	XAF1	54739
ENSG00000129625	496.093	0.319632	0.115447	2.72051	0.00651806	0.151172	FALSE	REEP5		REEP5	protein_coding	112876385	112922289	5	-1	chromosome	receptor accessory protein 5 [Source:HGNC Symbol;Acc:HGNC:30077]	ENSG00000129625.13	REEP5	7905
ENSG00000124422	684.37	0.271228	0.0997479	2.71925	0.00654311	0.151492	FALSE	USP22		USP22	protein_coding	20999596	21043760	17	-1	chromosome	ubiquitin specific peptidase 22 [Source:HGNC Symbol;Acc:HGNC:12621]	ENSG00000124422.12	USP22	23326
ENSG00000121274	160.644	-0.349592	0.128066	-2.71719	0.00658387	0.151654	FALSE	TENT4B		TENT4B	protein_coding	50152911	50235310	16	1	chromosome	terminal nucleotidyltransferase 4B [Source:HGNC Symbol;Acc:HGNC:30758]	ENSG00000121274.13	TENT4B	64282
ENSG00000151576	9.4181	0.585522	0.253471	2.71813	0.0065652	0.151654	FALSE	QTRT2		QTRT2	protein_coding	114005833	114088422	3	1	chromosome	queuine tRNA-ribosyltransferase accessory subunit 2 [Source:HGNC Symbol;Acc:HGNC:25771]	ENSG00000151576.10	QTRT2	79691
ENSG00000187446	266.46	0.345549	0.125518	2.7176	0.00657575	0.151654	FALSE	CHP1		CHP1	protein_coding	41230839	41281887	15	1	chromosome	calcineurin like EF-hand protein 1 [Source:HGNC Symbol;Acc:HGNC:17433]	ENSG00000187446.12	CHP1	11261
ENSG00000136383	1362.43	0.550387	0.194935	2.71332	0.00666134	0.152922	FALSE	ALPK3		ALPK3	protein_coding	84816680	84873482	15	1	chromosome	alpha kinase 3 [Source:HGNC Symbol;Acc:HGNC:17574]	ENSG00000136383.6	ALPK3	57538
ENSG00000166348	599.617	0.709967	0.239292	2.7133	0.00666162	0.152922	FALSE	USP54		USP54	protein_coding	73497538	73625953	10	-1	chromosome	ubiquitin specific peptidase 54 [Source:HGNC Symbol;Acc:HGNC:23513]	ENSG00000166348.18	USP54	159195
ENSG00000112659	13.0198	0.570172	0.231778	2.7119	0.00668989	0.15331	FALSE	CUL9		CUL9	protein_coding	43182184	43224587	6	1	chromosome	cullin 9 [Source:HGNC Symbol;Acc:HGNC:15982]	ENSG00000112659.14	CUL9	23113
ENSG00000158050	8.11825	-0.786195	0.271591	-2.71058	0.00671653	0.153436	FALSE	DUSP2		DUSP2	protein_coding	96143169	96145440	2	-1	chromosome	dual specificity phosphatase 2 [Source:HGNC Symbol;Acc:HGNC:3068]	ENSG00000158050.5	DUSP2	1844
ENSG00000158747	75.8464	-0.510224	0.188111	-2.7103	0.0067222	0.153436	FALSE	NBL1		NBL1	protein_coding	19596979	19658456	1	1	chromosome	NBL1, DAN family BMP antagonist [Source:HGNC Symbol;Acc:HGNC:7650]	ENSG00000158747.14	NBL1	4681
ENSG00000243646	107.988	0.526088	0.180368	2.70994	0.00672957	0.153436	FALSE	IL10RB		IL10RB	protein_coding	33266367	33310187	21	1	chromosome	interleukin 10 receptor subunit beta [Source:HGNC Symbol;Acc:HGNC:5965]	ENSG00000243646.10	IL10RB	3588
ENSG00000129535	11.162	0.697795	0.240728	2.70887	0.00675128	0.153672	FALSE	NRL		NRL	protein_coding	24080107	24115014	14	-1	chromosome	neural retina leucine zipper [Source:HGNC Symbol;Acc:HGNC:8002]	ENSG00000129535.12	NRL	4901
ENSG00000122378	154.536	-0.522787	0.193846	-2.70761	0.00677701	0.153835	FALSE	PRXL2A		PRXL2A	protein_coding	80407829	80437115	10	1	chromosome	peroxiredoxin like 2A [Source:HGNC Symbol;Acc:HGNC:28651]	ENSG00000122378.14	PRXL2A	84293
ENSG00000213424	2.23486	-0.57739	0.245355	-2.7074	0.00678129	0.153835	FALSE	KRT222		KRT222	protein_coding	40654665	40665181	17	-1	chromosome	keratin 222 [Source:HGNC Symbol;Acc:HGNC:28695]	ENSG00000213424.9	KRT222	125113
ENSG00000196865	107.724	0.446159	0.160968	2.70671	0.00679531	0.153894	FALSE	NHLRC2		NHLRC2	protein_coding	113854661	113917194	10	1	chromosome	NHL repeat containing 2 [Source:HGNC Symbol;Acc:HGNC:24731]	ENSG00000196865.4	NHLRC2	374354
ENSG00000205362	6.12868	-0.680709	0.272362	-2.70385	0.00685414	0.154706	FALSE	MT1A		MT1A	protein_coding	56638666	56640087	16	1	chromosome	metallothionein 1A [Source:HGNC Symbol;Acc:HGNC:7393]	ENSG00000205362.11	MT1A	4489
ENSG00000215845	141.37	0.502174	0.185291	2.70385	0.00685409	0.154706	FALSE	TSTD1		TSTD1	protein_coding	161037631	161038977	1	-1	chromosome	thiosulfate sulfurtransferase like domain containing 1 [Source:HGNC Symbol;Acc:HGNC:35410]	ENSG00000215845.11	TSTD1	100131187
ENSG00000258311	8.8593	-0.715492	0.254428	-2.7031	0.00686961	0.154796	FALSE	AC009779.4		AC009779.4	protein_coding	55716036	55724703	12	1	chromosome	novel protein	ENSG00000258311.5	AC009779.4
ENSG00000152977	42.2352	0.799443	0.262043	2.70199	0.0068926	0.155055	FALSE	ZIC1		ZIC1	protein_coding	147393422	147510293	3	1	chromosome	Zic family member 1 [Source:HGNC Symbol;Acc:HGNC:12872]	ENSG00000152977.10	ZIC1	7545
ENSG00000120925	141.884	0.357	0.133389	2.70131	0.0069066	0.155111	FALSE	RNF170		RNF170	protein_coding	42849637	42897290	8	-1	chromosome	ring finger protein 170 [Source:HGNC Symbol;Acc:HGNC:25358]	ENSG00000120925.16	RNF170	81790
ENSG00000144802	18.351	-0.665374	0.272578	-2.69876	0.00695989	0.156047	FALSE	NFKBIZ		NFKBIZ	protein_coding	101827991	101861022	3	1	chromosome	NFKB inhibitor zeta [Source:HGNC Symbol;Acc:HGNC:29805]	ENSG00000144802.11	NFKBIZ	64332
ENSG00000167549	1094.84	0.359686	0.130468	2.69658	0.00700564	0.156607	FALSE	CORO6		CORO6	protein_coding	29614756	29622907	17	-1	chromosome	coronin 6 [Source:HGNC Symbol;Acc:HGNC:21356]	ENSG00000167549.18	CORO6	84940
ENSG00000168488	17.0653	-0.684876	0.244137	-2.69646	0.0070081	0.156607	FALSE	ATXN2L		ATXN2L	protein_coding	28823035	28837237	16	1	chromosome	ataxin 2 like [Source:HGNC Symbol;Acc:HGNC:31326]	ENSG00000168488.18	ATXN2L	11273
ENSG00000112576	24.9889	-0.583535	0.245339	-2.69511	0.00703658	0.156983	FALSE	CCND3		CCND3	protein_coding	41934933	42050357	6	-1	chromosome	cyclin D3 [Source:HGNC Symbol;Acc:HGNC:1585]	ENSG00000112576.12	CCND3	896
ENSG00000164877	8.39253	0.661677	0.26299	2.69409	0.00705815	0.157204	FALSE	MICALL2		MICALL2	protein_coding	1428465	1459470	7	-1	chromosome	MICAL like 2 [Source:HGNC Symbol;Acc:HGNC:29672]	ENSG00000164877.19	MICALL2	79778
ENSG00000070214	122.61	0.404792	0.155519	2.69008	0.00714353	0.15868	FALSE	SLC44A1		SLC44A1	protein_coding	105244622	105439171	9	1	chromosome	solute carrier family 44 member 1 [Source:HGNC Symbol;Acc:HGNC:18798]	ENSG00000070214.16	SLC44A1	23446
ENSG00000130303	42.121	-0.56602	0.205568	-2.68987	0.00714797	0.15868	FALSE	BST2		BST2	protein_coding	17402939	17405630	19	-1	chromosome	bone marrow stromal cell antigen 2 [Source:HGNC Symbol;Acc:HGNC:1119]	ENSG00000130303.13	BST2	684
ENSG00000132688	171.587	0.564743	0.209542	2.68874	0.00717228	0.158958	FALSE	NES		NES	protein_coding	156668763	156677407	1	-1	chromosome	nestin [Source:HGNC Symbol;Acc:HGNC:7756]	ENSG00000132688.11	NES	10763
ENSG00000115020	53.0988	0.535185	0.250086	2.6861	0.00722919	0.159694	FALSE	PIKFYVE		PIKFYVE	protein_coding	208266255	208358746	2	1	chromosome	phosphoinositide kinase, FYVE-type zinc finger containing [Source:HGNC Symbol;Acc:HGNC:23785]	ENSG00000115020.17	PIKFYVE	200576
ENSG00000198756	91.4465	0.690601	0.230857	2.68641	0.00722246	0.159694	FALSE	COLGALT2		COLGALT2	protein_coding	183929854	184037729	1	-1	chromosome	collagen beta(1-O)galactosyltransferase 2 [Source:HGNC Symbol;Acc:HGNC:16790]	ENSG00000198756.12	COLGALT2	23127
ENSG00000077264	7.28755	0.514085	0.272045	2.68315	0.00729333	0.160845	FALSE	PAK3		PAK3	protein_coding	110944285	111227361	X	1	chromosome	p21 (RAC1) activated kinase 3 [Source:HGNC Symbol;Acc:HGNC:8592]	ENSG00000077264.15	PAK3	5063
ENSG00000140691	52.1846	0.48543	0.178625	2.6826	0.00730519	0.160845	FALSE	ARMC5		ARMC5	protein_coding	31458080	31467166	16	1	chromosome	armadillo repeat containing 5 [Source:HGNC Symbol;Acc:HGNC:25781]	ENSG00000140691.17	ARMC5	79798
ENSG00000111087	5.76561	-0.770088	0.26426	-2.68132	0.00733326	0.1612	FALSE	GLI1		GLI1	protein_coding	57459785	57472268	12	1	chromosome	GLI family zinc finger 1 [Source:HGNC Symbol;Acc:HGNC:4317]	ENSG00000111087.10	GLI1	2735
ENSG00000103042	31.2058	0.577651	0.209617	2.68048	0.00735174	0.161343	FALSE	SLC38A7		SLC38A7	protein_coding	58665109	58684770	16	-1	chromosome	solute carrier family 38 member 7 [Source:HGNC Symbol;Acc:HGNC:25582]	ENSG00000103042.9	SLC38A7	55238
ENSG00000075223	167.997	0.490859	0.191102	2.67615	0.00744728	0.162933	FALSE	SEMA3C		SEMA3C	protein_coding	80742538	80922359	7	-1	chromosome	semaphorin 3C [Source:HGNC Symbol;Acc:HGNC:10725]	ENSG00000075223.14	SEMA3C	10512
ENSG00000198832	65.7075	0.61095	0.220743	2.6761	0.00744838	0.162933	FALSE	SELENOM		SELENOM	protein_coding	31104772	31120069	22	-1	chromosome	selenoprotein M [Source:HGNC Symbol;Acc:HGNC:30397]	ENSG00000198832.10	SELENOM	140606
ENSG00000064102	72.1313	-0.547731	0.193289	-2.67463	0.00748123	0.163122	FALSE	INTS13		INTS13	protein_coding	26905181	26938326	12	-1	chromosome	integrator complex subunit 13 [Source:HGNC Symbol;Acc:HGNC:20174]	ENSG00000064102.15	INTS13	55726
ENSG00000154734	42.5827	-0.725679	0.260775	-2.67509	0.00747093	0.163122	FALSE	ADAMTS1		ADAMTS1	protein_coding	26835755	26845409	21	-1	chromosome	ADAM metallopeptidase with thrombospondin type 1 motif 1 [Source:HGNC Symbol;Acc:HGNC:217]	ENSG00000154734.15	ADAMTS1	9510
ENSG00000149294	52.6141	0.634292	0.257463	2.67296	0.00751855	0.163671	FALSE	NCAM1		NCAM1	protein_coding	112961247	113278436	11	1	chromosome	neural cell adhesion molecule 1 [Source:HGNC Symbol;Acc:HGNC:7656]	ENSG00000149294.16	NCAM1	4684
ENSG00000185043	76.3294	0.41357	0.150614	2.67146	0.0075521	0.163872	FALSE	CIB1		CIB1	protein_coding	90229975	90234047	15	-1	chromosome	calcium and integrin binding 1 [Source:HGNC Symbol;Acc:HGNC:16920]	ENSG00000185043.12	CIB1	10519
ENSG00000198814	15.1801	0.743162	0.249495	2.67182	0.00754401	0.163872	FALSE	GK		GK	protein_coding	30653359	30731456	X	1	chromosome	glycerol kinase [Source:HGNC Symbol;Acc:HGNC:4289]	ENSG00000198814.12	GK	2710
ENSG00000015171	291.209	-0.256746	0.0959594	-2.66954	0.00759542	0.164547	FALSE	ZMYND11		ZMYND11	protein_coding	134465	254637	10	1	chromosome	zinc finger MYND-type containing 11 [Source:HGNC Symbol;Acc:HGNC:16966]	ENSG00000015171.19	ZMYND11	10771
ENSG00000103995	15.2361	-0.769182	0.269936	-2.66848	0.00761949	0.164804	FALSE	CEP152		CEP152	protein_coding	48712928	48811146	15	-1	chromosome	centrosomal protein 152 [Source:HGNC Symbol;Acc:HGNC:29298]	ENSG00000103995.14	CEP152	22995
ENSG00000154719	69.587	-0.51357	0.185016	-2.66793	0.00763211	0.164812	FALSE	MRPL39		MRPL39	protein_coding	25585656	25607517	21	-1	chromosome	mitochondrial ribosomal protein L39 [Source:HGNC Symbol;Acc:HGNC:14027]	ENSG00000154719.13	MRPL39	54148
ENSG00000100612	393.009	-0.365091	0.135575	-2.66499	0.00769902	0.165759	FALSE	DHRS7		DHRS7	protein_coding	60144119	60169856	14	-1	chromosome	dehydrogenase/reductase 7 [Source:HGNC Symbol;Acc:HGNC:21524]	ENSG00000100612.14	DHRS7	51635
ENSG00000159885	7.5108	0.71344	0.259795	2.66492	0.00770058	0.165759	FALSE	ZNF222		ZNF222	protein_coding	44025342	44033110	19	1	chromosome	zinc finger protein 222 [Source:HGNC Symbol;Acc:HGNC:13015]	ENSG00000159885.14	ZNF222	7673
ENSG00000132622	34.8242	-0.55106	0.209952	-2.66428	0.00771527	0.165811	FALSE	HSPA12B		HSPA12B	protein_coding	3732685	3753111	20	1	chromosome	heat shock protein family A (Hsp70) member 12B [Source:HGNC Symbol;Acc:HGNC:16193]	ENSG00000132622.11	HSPA12B	116835
ENSG00000204161	14.371	-0.700499	0.25524	-2.66276	0.00775031	0.166064	FALSE	TMEM273		TMEM273	protein_coding	49154725	49188585	10	-1	chromosome	transmembrane protein 273 [Source:HGNC Symbol;Acc:HGNC:27274]	ENSG00000204161.14	TMEM273	170371
ENSG00000273590	71.6152	-0.614024	0.222708	-2.6627	0.00775171	0.166064	FALSE	SMIM11B		SMIM11B	protein_coding	7744962	7777853	21	1	chromosome	small integral membrane protein 11B [Source:HGNC Symbol;Acc:HGNC:51846]	ENSG00000273590.4	SMIM11B	102723553
ENSG00000087302	331.063	0.311803	0.117064	2.6588	0.00784206	0.167467	FALSE	RTRAF		RTRAF	protein_coding	51989514	52010694	14	1	chromosome	RNA transcription, translation and transport factor [Source:HGNC Symbol;Acc:HGNC:23169]	ENSG00000087302.9	RTRAF	51637
ENSG00000101000	30.5398	-0.639614	0.259524	-2.65887	0.00784043	0.167467	FALSE	PROCR		PROCR	protein_coding	35172072	35216240	20	1	chromosome	protein C receptor [Source:HGNC Symbol;Acc:HGNC:9452]	ENSG00000101000.6	PROCR	10544
ENSG00000177426	6.35873	-0.590702	0.265897	-2.6578	0.00786531	0.167698	FALSE	TGIF1		TGIF1	protein_coding	3411608	3459978	18	1	chromosome	TGFB induced factor homeobox 1 [Source:HGNC Symbol;Acc:HGNC:11776]	ENSG00000177426.20	TGIF1	7050
ENSG00000117707	54.5571	0.562312	0.219736	2.656	0.00790726	0.168244	FALSE	PROX1		PROX1	protein_coding	213983181	214041510	1	1	chromosome	prospero homeobox 1 [Source:HGNC Symbol;Acc:HGNC:9459]	ENSG00000117707.16	PROX1	5629
ENSG00000169933	4.34309	0.569927	0.248021	2.65564	0.00791587	0.168244	FALSE	FRMPD4		FRMPD4	protein_coding	11822423	12724523	X	1	chromosome	FERM and PDZ domain containing 4 [Source:HGNC Symbol;Acc:HGNC:29007]	ENSG00000169933.15	FRMPD4	9758
ENSG00000111341	519.543	0.64535	0.226339	2.65315	0.00797441	0.169221	FALSE	MGP		MGP	protein_coding	14880864	14885857	12	-1	chromosome	matrix Gla protein [Source:HGNC Symbol;Acc:HGNC:7060]	ENSG00000111341.10	MGP	4256
ENSG00000107821	46.8241	0.592021	0.235812	2.65178	0.00800694	0.169378	FALSE	KAZALD1		KAZALD1	protein_coding	101061841	101068131	10	1	chromosome	Kazal type serine peptidase inhibitor domain 1 [Source:HGNC Symbol;Acc:HGNC:25460]	ENSG00000107821.14	KAZALD1	81621
ENSG00000182013	13.7175	0.485919	0.27065	2.65208	0.00799965	0.169378	FALSE	PNMA8A		PNMA8A	protein_coding	46466491	46471563	19	-1	chromosome	PNMA family member 8A [Source:HGNC Symbol;Acc:HGNC:25578]	ENSG00000182013.18	PNMA8A	55228
ENSG00000173085	323.099	0.313878	0.118562	2.65105	0.00802418	0.169476	FALSE	COQ2		COQ2	protein_coding	83261536	83284914	4	-1	chromosome	coenzyme Q2, polyprenyltransferase [Source:HGNC Symbol;Acc:HGNC:25223]	ENSG00000173085.14	COQ2	27235
ENSG00000144320	307.133	-0.448574	0.166708	-2.64944	0.00806256	0.17002	FALSE	LNPK		LNPK	protein_coding	175923882	176002839	2	-1	chromosome	lunapark, ER junction formation factor [Source:HGNC Symbol;Acc:HGNC:21610]	ENSG00000144320.14	LNPK	80856
ENSG00000132464	36.0507	0.652469	0.227448	2.64768	0.00810468	0.170642	FALSE	ENAM		ENAM	protein_coding	70628744	70646824	4	1	chromosome	enamelin [Source:HGNC Symbol;Acc:HGNC:3344]	ENSG00000132464.12	ENAM	10117
ENSG00000164736	15.9965	-0.687455	0.267045	-2.64546	0.0081581	0.171498	FALSE	SOX17		SOX17	protein_coding	54457935	54460892	8	1	chromosome	SRY-box transcription factor 17 [Source:HGNC Symbol;Acc:HGNC:18122]	ENSG00000164736.6	SOX17	64321
ENSG00000058262	63.319	0.501711	0.188221	2.63764	0.00834863	0.173363	FALSE	SEC61A1		SEC61A1	protein_coding	128051641	128071683	3	1	chromosome	SEC61 translocon alpha 1 subunit [Source:HGNC Symbol;Acc:HGNC:18276]	ENSG00000058262.10	SEC61A1	29927
ENSG00000102893	588.281	-0.270667	0.100374	-2.63929	0.008308	0.173363	FALSE	PHKB		PHKB	protein_coding	47461123	47701523	16	1	chromosome	phosphorylase kinase regulatory subunit beta [Source:HGNC Symbol;Acc:HGNC:8927]	ENSG00000102893.16	PHKB	5257
ENSG00000104812	680.69	0.423723	0.15864	2.63838	0.00833044	0.173363	FALSE	GYS1		GYS1	protein_coding	48968130	48993310	19	-1	chromosome	glycogen synthase 1 [Source:HGNC Symbol;Acc:HGNC:4706]	ENSG00000104812.15	GYS1	2997
ENSG00000123992	152.947	-0.347187	0.133094	-2.64019	0.00828587	0.173363	FALSE	DNPEP		DNPEP	protein_coding	219373527	219400022	2	-1	chromosome	aspartyl aminopeptidase [Source:HGNC Symbol;Acc:HGNC:2981]	ENSG00000123992.19	DNPEP	23549
ENSG00000149929	44.3301	-0.451211	0.168975	-2.63743	0.00835357	0.173363	FALSE	HIRIP3		HIRIP3	protein_coding	29992330	29996074	16	-1	chromosome	HIRA interacting protein 3 [Source:HGNC Symbol;Acc:HGNC:4917]	ENSG00000149929.16	HIRIP3	8479
ENSG00000164509	7.34581	0.944718	0.270968	2.6396	0.00830045	0.173363	FALSE	IL31RA		IL31RA	protein_coding	55851357	55922854	5	1	chromosome	interleukin 31 receptor A [Source:HGNC Symbol;Acc:HGNC:18969]	ENSG00000164509.15	IL31RA	133396
ENSG00000170801	92.1945	-0.614591	0.214706	-2.63701	0.00836411	0.173363	FALSE	HTRA3		HTRA3	protein_coding	8269754	8307098	4	1	chromosome	HtrA serine peptidase 3 [Source:HGNC Symbol;Acc:HGNC:30406]	ENSG00000170801.10	HTRA3	94031
ENSG00000175879	28.1566	-0.718032	0.252172	-2.64038	0.00828133	0.173363	FALSE	HOXD8		HOXD8	protein_coding	176129694	176132695	2	1	chromosome	homeobox D8 [Source:HGNC Symbol;Acc:HGNC:5139]	ENSG00000175879.9	HOXD8	3234
ENSG00000177595	11.9264	0.637935	0.243228	2.63655	0.00837548	0.173363	FALSE	PIDD1		PIDD1	protein_coding	799179	809753	11	-1	chromosome	p53-induced death domain protein 1 [Source:HGNC Symbol;Acc:HGNC:16491]	ENSG00000177595.18	PIDD1	55367
ENSG00000257365	75.5826	0.420421	0.161576	2.63657	0.00837494	0.173363	FALSE	FNTB		FNTB	protein_coding	64986895	65062652	14	1	chromosome	farnesyltransferase, CAAX box, beta [Source:HGNC Symbol;Acc:HGNC:3785]	ENSG00000257365.8	FNTB	2342
ENSG00000170836	21.1394	-0.5254	0.208636	-2.63445	0.00842744	0.174171	FALSE	PPM1D		PPM1D	protein_coding	60600183	60666280	17	1	chromosome	protein phosphatase, Mg2+/Mn2+ dependent 1D [Source:HGNC Symbol;Acc:HGNC:9277]	ENSG00000170836.12	PPM1D	8493
ENSG00000119699	34.0738	0.560903	0.215606	2.63262	0.00847302	0.174763	FALSE	TGFB3		TGFB3	protein_coding	75958099	75982991	14	-1	chromosome	transforming growth factor beta 3 [Source:HGNC Symbol;Acc:HGNC:11769]	ENSG00000119699.7	TGFB3	7043
ENSG00000136986	222.829	0.716865	0.237234	2.63174	0.00849497	0.174763	FALSE	DERL1		DERL1	protein_coding	123013170	123042302	8	-1	chromosome	derlin 1 [Source:HGNC Symbol;Acc:HGNC:28454]	ENSG00000136986.10	DERL1	79139
ENSG00000150893	60.4734	0.542745	0.211546	2.63198	0.00848896	0.174763	FALSE	FREM2		FREM2	protein_coding	38687077	38887131	13	1	chromosome	FRAS1 related extracellular matrix 2 [Source:HGNC Symbol;Acc:HGNC:25396]	ENSG00000150893.11	FREM2	341640
ENSG00000081791	206.397	0.420383	0.156194	2.62977	0.0085442	0.175241	FALSE	DELE1		DELE1	protein_coding	141923855	141942047	5	1	chromosome	DAP3 binding cell death enhancer 1 [Source:HGNC Symbol;Acc:HGNC:28969]	ENSG00000081791.9	DELE1	9812
ENSG00000244687	220.368	-0.338401	0.126146	-2.6298	0.00854359	0.175241	FALSE	UBE2V1		UBE2V1	protein_coding	50081124	50115959	20	-1	chromosome	ubiquitin conjugating enzyme E2 V1 [Source:HGNC Symbol;Acc:HGNC:12494]	ENSG00000244687.11	UBE2V1	7335
ENSG00000204103	331.395	-0.619688	0.228043	-2.62813	0.00858563	0.175823	FALSE	MAFB		MAFB	protein_coding	40685848	40689236	20	-1	chromosome	MAF bZIP transcription factor B [Source:HGNC Symbol;Acc:HGNC:6408]	ENSG00000204103.4	MAFB	9935
ENSG00000143545	132.626	-0.341824	0.12928	-2.62761	0.00859882	0.175826	FALSE	RAB13		RAB13	protein_coding	153981617	153986358	1	-1	chromosome	RAB13, member RAS oncogene family [Source:HGNC Symbol;Acc:HGNC:9762]	ENSG00000143545.10	RAB13	5872
ENSG00000077254	110.473	-0.455139	0.180036	-2.62624	0.00863339	0.176048	FALSE	USP33		USP33	protein_coding	77695987	77759852	1	-1	chromosome	ubiquitin specific peptidase 33 [Source:HGNC Symbol;Acc:HGNC:20059]	ENSG00000077254.14	USP33	23032
ENSG00000133687	125.014	-0.45858	0.17097	-2.62614	0.0086358	0.176048	FALSE	TMTC1		TMTC1	protein_coding	29500840	29784759	12	-1	chromosome	transmembrane O-mannosyltransferase targeting cadherins 1 [Source:HGNC Symbol;Acc:HGNC:24099]	ENSG00000133687.16	TMTC1	83857
ENSG00000139998	34.5187	0.613359	0.241473	2.62431	0.00868258	0.176734	FALSE	RAB15		RAB15	protein_coding	64945814	64973226	14	-1	chromosome	RAB15, member RAS oncogene family [Source:HGNC Symbol;Acc:HGNC:20150]	ENSG00000139998.15	RAB15	376267
ENSG00000115593	1291.56	0.371875	0.142828	2.62331	0.0087079	0.176982	FALSE	SMYD1		SMYD1	protein_coding	88067825	88113384	2	1	chromosome	SET and MYND domain containing 1 [Source:HGNC Symbol;Acc:HGNC:20986]	ENSG00000115593.15	SMYD1	150572
ENSG00000076685	185.852	0.550837	0.201352	2.62101	0.00876708	0.177649	FALSE	NT5C2		NT5C2	protein_coding	103088017	103193306	10	-1	chromosome	5'-nucleotidase, cytosolic II [Source:HGNC Symbol;Acc:HGNC:8022]	ENSG00000076685.18	NT5C2	22978
ENSG00000128805	7.67079	0.737318	0.265949	2.62139	0.00875708	0.177649	FALSE	ARHGAP22		ARHGAP22	protein_coding	48446034	48656265	10	-1	chromosome	Rho GTPase activating protein 22 [Source:HGNC Symbol;Acc:HGNC:30320]	ENSG00000128805.14	ARHGAP22	58504
ENSG00000181396	84.4475	-0.37205	0.152085	-2.62	0.00879303	0.177907	FALSE	OGFOD3		OGFOD3	protein_coding	82389210	82418637	17	-1	chromosome	2-oxoglutarate and iron dependent oxygenase domain containing 3 [Source:HGNC Symbol;Acc:HGNC:26174]	ENSG00000181396.13	OGFOD3	79701
ENSG00000162819	114.306	0.335182	0.128464	2.61853	0.00883107	0.178409	FALSE	BROX		BROX	protein_coding	222712553	222735196	1	1	chromosome	BRO1 domain and CAAX motif containing [Source:HGNC Symbol;Acc:HGNC:26512]	ENSG00000162819.12	BROX	148362
ENSG00000113389	15.236	0.698945	0.2701	2.61691	0.0088729	0.178718	FALSE	NPR3		NPR3	protein_coding	32689070	32791724	5	1	chromosome	natriuretic peptide receptor 3 [Source:HGNC Symbol;Acc:HGNC:7945]	ENSG00000113389.16	NPR3	4883
ENSG00000185909	153.288	0.56768	0.210842	2.61727	0.00886365	0.178718	FALSE	KLHDC8B		KLHDC8B	protein_coding	49171598	49176486	3	1	chromosome	kelch domain containing 8B [Source:HGNC Symbol;Acc:HGNC:28557]	ENSG00000185909.15	KLHDC8B	200942
ENSG00000103066	79.1445	0.474086	0.180174	2.61565	0.0089059	0.178848	FALSE	PLA2G15		PLA2G15	protein_coding	68245304	68261058	16	1	chromosome	phospholipase A2 group XV [Source:HGNC Symbol;Acc:HGNC:17163]	ENSG00000103066.13	PLA2G15	23659
ENSG00000135046	143.879	-0.581055	0.235598	-2.61608	0.0088947	0.178848	FALSE	ANXA1		ANXA1	protein_coding	73151865	73170393	9	1	chromosome	annexin A1 [Source:HGNC Symbol;Acc:HGNC:533]	ENSG00000135046.14	ANXA1	301
ENSG00000134853	186.204	0.439708	0.1908	2.61231	0.00899335	0.17906	FALSE	PDGFRA		PDGFRA	protein_coding	54229280	54298245	4	1	chromosome	platelet derived growth factor receptor alpha [Source:HGNC Symbol;Acc:HGNC:8803]	ENSG00000134853.12	PDGFRA	5156
ENSG00000141298	261.732	-0.329537	0.126317	-2.61262	0.0089851	0.17906	FALSE	SSH2		SSH2	protein_coding	29625938	29930276	17	-1	chromosome	slingshot protein phosphatase 2 [Source:HGNC Symbol;Acc:HGNC:30580]	ENSG00000141298.19	SSH2	85464
ENSG00000158470	200.909	-0.506731	0.210665	-2.61244	0.00898994	0.17906	FALSE	B4GALT5		B4GALT5	protein_coding	49632945	49713878	20	-1	chromosome	beta-1,4-galactosyltransferase 5 [Source:HGNC Symbol;Acc:HGNC:928]	ENSG00000158470.5	B4GALT5	9334
ENSG00000159346	131.958	0.372571	0.140654	2.61473	0.00892975	0.17906	FALSE	ADIPOR1		ADIPOR1	protein_coding	202940826	202958572	1	-1	chromosome	adiponectin receptor 1 [Source:HGNC Symbol;Acc:HGNC:24040]	ENSG00000159346.13	ADIPOR1	51094
ENSG00000170759	1011.09	0.256293	0.0975846	2.6122	0.00899618	0.17906	FALSE	KIF5B		KIF5B	protein_coding	32009015	32056425	10	-1	chromosome	kinesin family member 5B [Source:HGNC Symbol;Acc:HGNC:6324]	ENSG00000170759.11	KIF5B	3799
ENSG00000204388	159.18	-0.53963	0.212845	-2.61331	0.00896712	0.17906	FALSE	HSPA1B		HSPA1B	protein_coding	31827738	31830254	6	1	chromosome	heat shock protein family A (Hsp70) member 1B [Source:HGNC Symbol;Acc:HGNC:5233]	ENSG00000204388.7	HSPA1B	3304
ENSG00000184343	386.576	0.404341	0.15437	2.61091	0.00903012	0.17947	FALSE	SRPK3		SRPK3	protein_coding	153776412	153785732	X	1	chromosome	SRSF protein kinase 3 [Source:HGNC Symbol;Acc:HGNC:11402]	ENSG00000184343.11	SRPK3	26576
ENSG00000109118	64.9311	-0.494679	0.186888	-2.60727	0.00912684	0.179801	FALSE	PHF12		PHF12	protein_coding	28905250	28951771	17	-1	chromosome	PHD finger protein 12 [Source:HGNC Symbol;Acc:HGNC:20816]	ENSG00000109118.14	PHF12	57649
ENSG00000111358	42.037	0.472497	0.183678	2.60734	0.00912476	0.179801	FALSE	GTF2H3		GTF2H3	protein_coding	123633739	123662604	12	1	chromosome	general transcription factor IIH subunit 3 [Source:HGNC Symbol;Acc:HGNC:4657]	ENSG00000111358.14	GTF2H3	2967
ENSG00000116017	21.4306	-0.591917	0.219164	-2.60776	0.00911371	0.179801	FALSE	ARID3A		ARID3A	protein_coding	925781	975939	19	1	chromosome	AT-rich interaction domain 3A [Source:HGNC Symbol;Acc:HGNC:3031]	ENSG00000116017.11	ARID3A	1820
ENSG00000124831	955.584	0.328279	0.125896	2.60774	0.0091143	0.179801	FALSE	LRRFIP1		LRRFIP1	protein_coding	237627587	237813682	2	1	chromosome	LRR binding FLII interacting protein 1 [Source:HGNC Symbol;Acc:HGNC:6702]	ENSG00000124831.19	LRRFIP1	9208
ENSG00000143952	30.7144	-0.489648	0.198268	-2.60731	0.00912578	0.179801	FALSE	VPS54		VPS54	protein_coding	63892146	64019428	2	-1	chromosome	VPS54 subunit of GARP complex [Source:HGNC Symbol;Acc:HGNC:18652]	ENSG00000143952.20	VPS54	51542
ENSG00000145632	27.9366	-0.663659	0.248011	-2.60811	0.00910428	0.179801	FALSE	PLK2		PLK2	protein_coding	58453982	58460139	5	-1	chromosome	polo like kinase 2 [Source:HGNC Symbol;Acc:HGNC:19699]	ENSG00000145632.15	PLK2	10769
ENSG00000143224	25.0574	0.548118	0.212757	2.60623	0.00915448	0.17982	FALSE	PPOX		PPOX	protein_coding	161166056	161178013	1	1	chromosome	protoporphyrinogen oxidase [Source:HGNC Symbol;Acc:HGNC:9280]	ENSG00000143224.18	PPOX	5498
ENSG00000185650	856.93	-0.431218	0.164866	-2.60639	0.0091502	0.17982	FALSE	ZFP36L1		ZFP36L1	protein_coding	68787660	68796253	14	-1	chromosome	ZFP36 ring finger protein like 1 [Source:HGNC Symbol;Acc:HGNC:1107]	ENSG00000185650.10	ZFP36L1	677
ENSG00000198700	181.447	0.35955	0.139579	2.60456	0.00919927	0.180437	FALSE	IPO9		IPO9	protein_coding	201829149	201884291	1	1	chromosome	importin 9 [Source:HGNC Symbol;Acc:HGNC:19425]	ENSG00000198700.10	IPO9	55705
ENSG00000127325	148.401	0.571415	0.236092	2.60335	0.00923164	0.180809	FALSE	BEST3		BEST3	protein_coding	69643360	69699476	12	-1	chromosome	bestrophin 3 [Source:HGNC Symbol;Acc:HGNC:17105]	ENSG00000127325.19	BEST3	144453
ENSG00000151632	231.805	-0.660871	0.255472	-2.60177	0.00927447	0.181384	FALSE	AKR1C2		AKR1C2	protein_coding	4987400	5018031	10	-1	chromosome	aldo-keto reductase family 1 member C2 [Source:HGNC Symbol;Acc:HGNC:385]	ENSG00000151632.17	AKR1C2	1646
ENSG00000125772	95.4455	-0.602855	0.209265	-2.60105	0.00929387	0.1815	FALSE	GPCPD1		GPCPD1	protein_coding	5544439	5611006	20	-1	chromosome	glycerophosphocholine phosphodiesterase 1 [Source:HGNC Symbol;Acc:HGNC:26957]	ENSG00000125772.14	GPCPD1	56261
ENSG00000035141	47.1127	0.494446	0.19192	2.5963	0.00942325	0.182178	FALSE	FAM136A		FAM136A	protein_coding	70295975	70302090	2	-1	chromosome	family with sequence similarity 136 member A [Source:HGNC Symbol;Acc:HGNC:25911]	ENSG00000035141.8	FAM136A	84908
ENSG00000085662	653.631	0.209216	0.0802328	2.59677	0.00941047	0.182178	FALSE	AKR1B1		AKR1B1	protein_coding	134442356	134459284	7	-1	chromosome	aldo-keto reductase family 1 member B [Source:HGNC Symbol;Acc:HGNC:381]	ENSG00000085662.14	AKR1B1	231
ENSG00000137628	16.2001	-0.565273	0.272753	-2.5987	0.00935772	0.182178	FALSE	DDX60		DDX60	protein_coding	168216294	168318804	4	-1	chromosome	DExD/H-box helicase 60 [Source:HGNC Symbol;Acc:HGNC:25942]	ENSG00000137628.17	DDX60	55601
ENSG00000137880	3.85601	-0.718641	0.271763	-2.5971	0.00940146	0.182178	FALSE	GCHFR		GCHFR	protein_coding	40764068	40767708	15	1	chromosome	GTP cyclohydrolase I feedback regulator [Source:HGNC Symbol;Acc:HGNC:4194]	ENSG00000137880.6	GCHFR	2644
ENSG00000145824	670.181	-0.482523	0.175559	-2.59781	0.00938207	0.182178	FALSE	CXCL14		CXCL14	protein_coding	135570679	135579279	5	-1	chromosome	C-X-C motif chemokine ligand 14 [Source:HGNC Symbol;Acc:HGNC:10640]	ENSG00000145824.13	CXCL14	9547
ENSG00000153531	726.148	0.457072	0.180891	2.59883	0.00935414	0.182178	FALSE	ADPRHL1		ADPRHL1	protein_coding	113399610	113453524	13	-1	chromosome	ADP-ribosylhydrolase like 1 [Source:HGNC Symbol;Acc:HGNC:21303]	ENSG00000153531.13	ADPRHL1	113622
ENSG00000198911	67.5002	-0.470382	0.176813	-2.59707	0.00940234	0.182178	FALSE	SREBF2		SREBF2	protein_coding	41833079	41907307	22	1	chromosome	sterol regulatory element binding transcription factor 2 [Source:HGNC Symbol;Acc:HGNC:11290]	ENSG00000198911.12	SREBF2	6721
ENSG00000104936	70.586	0.478416	0.206829	2.59457	0.00947083	0.182574	FALSE	DMPK		DMPK	protein_coding	45769717	45782552	19	-1	chromosome	DM1 protein kinase [Source:HGNC Symbol;Acc:HGNC:2933]	ENSG00000104936.17	DMPK	1760
ENSG00000196208	16.149	0.656356	0.235548	2.5947	0.00946745	0.182574	FALSE	GREB1		GREB1	protein_coding	11482341	11642788	2	1	chromosome	growth regulating estrogen receptor binding 1 [Source:HGNC Symbol;Acc:HGNC:24885]	ENSG00000196208.14	GREB1	9687
ENSG00000089157	5277.04	0.276303	0.104599	2.59247	0.00952895	0.183432	FALSE	RPLP0		RPLP0	protein_coding	120196699	120201235	12	-1	chromosome	ribosomal protein lateral stalk subunit P0 [Source:HGNC Symbol;Acc:HGNC:10371]	ENSG00000089157.16	RPLP0	6175
ENSG00000130449	31.0347	-0.543053	0.203456	-2.59088	0.00957307	0.184019	FALSE	ZSWIM6		ZSWIM6	protein_coding	61332258	61546172	5	1	chromosome	zinc finger SWIM-type containing 6 [Source:HGNC Symbol;Acc:HGNC:29316]	ENSG00000130449.6	ZSWIM6	57688
ENSG00000129084	364.918	0.228717	0.0871232	2.58859	0.00963701	0.184836	FALSE	PSMA1		PSMA1	protein_coding	14504874	14643635	11	-1	chromosome	proteasome 20S subunit alpha 1 [Source:HGNC Symbol;Acc:HGNC:9530]	ENSG00000129084.17	PSMA1	5682
ENSG00000167553	135.865	0.544631	0.208775	2.58837	0.00964302	0.184836	FALSE	TUBA1C		TUBA1C	protein_coding	49188736	49274603	12	1	chromosome	tubulin alpha 1c [Source:HGNC Symbol;Acc:HGNC:20768]	ENSG00000167553.15	TUBA1C	84790
ENSG00000105048	65717.9	0.643753	0.221891	2.58674	0.00968889	0.185188	FALSE	TNNT1		TNNT1	protein_coding	55132698	55149206	19	-1	chromosome	troponin T1, slow skeletal type [Source:HGNC Symbol;Acc:HGNC:11948]	ENSG00000105048.17	TNNT1	7138
ENSG00000129480	12.8398	-0.622324	0.240052	-2.58681	0.00968692	0.185188	FALSE	DTD2		DTD2	protein_coding	31446036	31457506	14	-1	chromosome	D-aminoacyl-tRNA deacylase 2 [Source:HGNC Symbol;Acc:HGNC:20277]	ENSG00000129480.13	DTD2	112487
ENSG00000066455	22.6885	-0.564005	0.240526	-2.58527	0.00973036	0.185419	FALSE	GOLGA5		GOLGA5	protein_coding	92794305	92839947	14	1	chromosome	golgin A5 [Source:HGNC Symbol;Acc:HGNC:4428]	ENSG00000066455.13	GOLGA5	9950
ENSG00000072310	42.4196	-0.719034	0.253377	-2.58391	0.00976859	0.185419	FALSE	SREBF1		SREBF1	protein_coding	17810399	17837011	17	-1	chromosome	sterol regulatory element binding transcription factor 1 [Source:HGNC Symbol;Acc:HGNC:11289]	ENSG00000072310.17	SREBF1	6720
ENSG00000111711	58.8362	0.385827	0.144927	2.58305	0.00979317	0.185419	FALSE	GOLT1B		GOLT1B	protein_coding	21501781	21518408	12	1	chromosome	golgi transport 1B [Source:HGNC Symbol;Acc:HGNC:20175]	ENSG00000111711.10	GOLT1B	51026
ENSG00000119138	254.019	-0.430402	0.17818	-2.58292	0.00979679	0.185419	FALSE	KLF9		KLF9	protein_coding	70384597	70414624	9	-1	chromosome	Kruppel like factor 9 [Source:HGNC Symbol;Acc:HGNC:1123]	ENSG00000119138.4	KLF9	687
ENSG00000151465	143.927	0.282241	0.108619	2.58345	0.0097818	0.185419	FALSE	CDC123		CDC123	protein_coding	12195965	12250589	10	1	chromosome	cell division cycle 123 [Source:HGNC Symbol;Acc:HGNC:16827]	ENSG00000151465.14	CDC123	8872
ENSG00000171246	2.40138	-0.645337	0.258009	-2.58242	0.00981104	0.185419	FALSE	NPTX1		NPTX1	protein_coding	80466834	80477843	17	-1	chromosome	neuronal pentraxin 1 [Source:HGNC Symbol;Acc:HGNC:7952]	ENSG00000171246.6	NPTX1	4884
ENSG00000171497	259.712	0.406958	0.153135	2.58384	0.00977059	0.185419	FALSE	PPID		PPID	protein_coding	158709127	158723396	4	-1	chromosome	peptidylprolyl isomerase D [Source:HGNC Symbol;Acc:HGNC:9257]	ENSG00000171497.5	PPID	5481
ENSG00000215218	183.774	0.524795	0.196918	2.58247	0.00980971	0.185419	FALSE	UBE2QL1		UBE2QL1	protein_coding	6448859	6496723	5	1	chromosome	ubiquitin conjugating enzyme E2 Q family like 1 [Source:HGNC Symbol;Acc:HGNC:37269]	ENSG00000215218.4	UBE2QL1	134111
ENSG00000138663	152.092	0.37393	0.141731	2.58181	0.00982848	0.185488	FALSE	COPS4		COPS4	protein_coding	83034447	83075818	4	1	chromosome	COP9 signalosome subunit 4 [Source:HGNC Symbol;Acc:HGNC:16702]	ENSG00000138663.9	COPS4	51138
ENSG00000235387	5.41926	-0.594916	0.269226	-2.58082	0.00985654	0.185758	FALSE	SPAAR		SPAAR	protein_coding	35909490	35937153	9	1	chromosome	small regulatory polypeptide of amino acid response [Source:HGNC Symbol;Acc:HGNC:27244]	ENSG00000235387.5	SPAAR	158376
ENSG00000136603	90.0879	-0.55047	0.224911	-2.5781	0.00993451	0.186966	FALSE	SKIL		SKIL	protein_coding	170357678	170396835	3	1	chromosome	SKI like proto-oncogene [Source:HGNC Symbol;Acc:HGNC:10897]	ENSG00000136603.14	SKIL	6498
ENSG00000268350	53.4648	0.504123	0.194689	2.57748	0.00995232	0.18704	FALSE	FAM156A		FAM156A	protein_coding	52926402	52995472	X	-1	chromosome	family with sequence similarity 156 member A [Source:HGNC Symbol;Acc:HGNC:30114]	ENSG00000268350.7	FAM156A	29057
ENSG00000162595	13.0401	0.63221	0.255103	2.57473	0.010032	0.188204	FALSE	DIRAS3		DIRAS3	protein_coding	68045886	68051631	1	-1	chromosome	DIRAS family GTPase 3 [Source:HGNC Symbol;Acc:HGNC:687]	ENSG00000162595.7	DIRAS3	9077
ENSG00000203950	96.7576	-0.415916	0.158521	-2.57437	0.0100422	0.188204	FALSE	RTL8A		RTL8A	protein_coding	135050932	135052196	X	-1	chromosome	retrotransposon Gag like 8A [Source:HGNC Symbol;Acc:HGNC:24514]	ENSG00000203950.6	RTL8A	26071
ENSG00000124802	45.4742	0.478908	0.184634	2.5732	0.0100764	0.188256	FALSE	EEF1E1		EEF1E1	protein_coding	8073360	8102559	6	-1	chromosome	eukaryotic translation elongation factor 1 epsilon 1 [Source:HGNC Symbol;Acc:HGNC:3212]	ENSG00000124802.12	EEF1E1	9521
ENSG00000128607	209.314	-0.509723	0.200753	-2.57236	0.0101008	0.188256	FALSE	KLHDC10		KLHDC10	protein_coding	130070534	130135705	7	1	chromosome	kelch domain containing 10 [Source:HGNC Symbol;Acc:HGNC:22194]	ENSG00000128607.14	KLHDC10	23008
ENSG00000132825	38.6745	-0.606075	0.220727	-2.57333	0.0100725	0.188256	FALSE	PPP1R3D		PPP1R3D	protein_coding	59936663	59940305	20	-1	chromosome	protein phosphatase 1 regulatory subunit 3D [Source:HGNC Symbol;Acc:HGNC:9294]	ENSG00000132825.7	PPP1R3D	5509
ENSG00000171631	7.18433	0.721278	0.268931	2.57269	0.0100912	0.188256	FALSE	P2RY6		P2RY6	protein_coding	73264505	73298617	11	1	chromosome	pyrimidinergic receptor P2Y6 [Source:HGNC Symbol;Acc:HGNC:8543]	ENSG00000171631.14	P2RY6	5031
ENSG00000100416	24.7164	0.549655	0.216004	2.57134	0.0101306	0.188288	FALSE	TRMU		TRMU	protein_coding	46330875	46357340	22	1	chromosome	tRNA 5-methylaminomethyl-2-thiouridylate methyltransferase [Source:HGNC Symbol;Acc:HGNC:25481]	ENSG00000100416.15	TRMU	55687
ENSG00000160145	216.362	0.484214	0.180878	2.57087	0.0101445	0.188288	FALSE	KALRN		KALRN	protein_coding	124080023	124726325	3	1	chromosome	kalirin RhoGEF kinase [Source:HGNC Symbol;Acc:HGNC:4814]	ENSG00000160145.15	KALRN	8997
ENSG00000161835	26.5347	-0.630551	0.236307	-2.57146	0.0101271	0.188288	FALSE	GRASP		GRASP	protein_coding	52006946	52015889	12	1	chromosome	general receptor for phosphoinositides 1 associated scaffold protein [Source:HGNC Symbol;Acc:HGNC:18707]	ENSG00000161835.11	GRASP	160622
ENSG00000051108	330.312	-0.245007	0.0960924	-2.55753	0.0105417	0.189443	FALSE	HERPUD1		HERPUD1	protein_coding	56932142	56944864	16	1	chromosome	homocysteine inducible ER protein with ubiquitin like domain 1 [Source:HGNC Symbol;Acc:HGNC:13744]	ENSG00000051108.15	HERPUD1	9709
ENSG00000068024	146.143	-0.593352	0.222031	-2.55991	0.0104698	0.189443	FALSE	HDAC4		HDAC4	protein_coding	239048168	239401654	2	-1	chromosome	histone deacetylase 4 [Source:HGNC Symbol;Acc:HGNC:14063]	ENSG00000068024.16	HDAC4	9759
ENSG00000106348	9.82784	-0.683944	0.253375	-2.56665	0.0102687	0.189443	FALSE	IMPDH1		IMPDH1	protein_coding	128392277	128410252	7	-1	chromosome	inosine monophosphate dehydrogenase 1 [Source:HGNC Symbol;Acc:HGNC:6052]	ENSG00000106348.18	IMPDH1	3614
ENSG00000109320	95.2172	-0.34076	0.13355	-2.55726	0.01055	0.189443	FALSE	NFKB1		NFKB1	protein_coding	102501331	102617302	4	1	chromosome	nuclear factor kappa B subunit 1 [Source:HGNC Symbol;Acc:HGNC:7794]	ENSG00000109320.13	NFKB1	4790
ENSG00000110536	142.411	0.307653	0.116968	2.55772	0.0105362	0.189443	FALSE	PTPMT1		PTPMT1	protein_coding	47565430	47573461	11	1	chromosome	protein tyrosine phosphatase mitochondrial 1 [Source:HGNC Symbol;Acc:HGNC:26965]	ENSG00000110536.14	PTPMT1	114971
ENSG00000111249	2.32167	0.394399	0.190891	2.56457	0.0103305	0.189443	FALSE	CUX2		CUX2	protein_coding	111034165	111350554	12	1	chromosome	cut like homeobox 2 [Source:HGNC Symbol;Acc:HGNC:19347]	ENSG00000111249.14	CUX2	23316
ENSG00000112584	52.9863	0.478918	0.177493	2.55937	0.0104861	0.189443	FALSE	FAM120B		FAM120B	protein_coding	170290703	170407065	6	1	chromosome	family with sequence similarity 120B [Source:HGNC Symbol;Acc:HGNC:21109]	ENSG00000112584.13	FAM120B	84498
ENSG00000122034	488.725	0.30067	0.115712	2.5669	0.0102613	0.189443	FALSE	GTF3A		GTF3A	protein_coding	27424619	27435823	13	1	chromosome	general transcription factor IIIA [Source:HGNC Symbol;Acc:HGNC:4662]	ENSG00000122034.15	GTF3A	2971
ENSG00000130150	21.6392	-0.62328	0.266258	-2.56069	0.0104466	0.189443	FALSE	MOSPD2		MOSPD2	protein_coding	14873421	14922327	X	1	chromosome	motile sperm domain containing 2 [Source:HGNC Symbol;Acc:HGNC:28381]	ENSG00000130150.12	MOSPD2	158747
ENSG00000144837	10.6452	0.94856	0.272468	2.5593	0.0104883	0.189443	FALSE	PLA1A		PLA1A	protein_coding	119597875	119629811	3	1	chromosome	phospholipase A1 member A [Source:HGNC Symbol;Acc:HGNC:17661]	ENSG00000144837.9	PLA1A	51365
ENSG00000149050	3.88389	-0.518232	0.243482	-2.56086	0.0104413	0.189443	FALSE	ZNF214		ZNF214	protein_coding	6997085	7020346	11	-1	chromosome	zinc finger protein 214 [Source:HGNC Symbol;Acc:HGNC:13006]	ENSG00000149050.10	ZNF214	7761
ENSG00000151835	180.183	0.534564	0.192015	2.56465	0.0103279	0.189443	FALSE	SACS		SACS	protein_coding	23328826	23433740	13	-1	chromosome	sacsin molecular chaperone [Source:HGNC Symbol;Acc:HGNC:10519]	ENSG00000151835.16	SACS	26278
ENSG00000155090	227.202	-0.625754	0.251321	-2.56481	0.0103232	0.189443	FALSE	KLF10		KLF10	protein_coding	102648784	102655725	8	-1	chromosome	Kruppel like factor 10 [Source:HGNC Symbol;Acc:HGNC:11810]	ENSG00000155090.15	KLF10	7071
ENSG00000160219	18.1689	-0.548341	0.222828	-2.56731	0.0102492	0.189443	FALSE	GAB3		GAB3	protein_coding	154675249	154751583	X	-1	chromosome	GRB2 associated binding protein 3 [Source:HGNC Symbol;Acc:HGNC:17515]	ENSG00000160219.12	GAB3	139716
ENSG00000162851	28.4967	-0.517863	0.213109	-2.55841	0.0105152	0.189443	FALSE	TFB2M		TFB2M	protein_coding	246540561	246566261	1	-1	chromosome	transcription factor B2, mitochondrial [Source:HGNC Symbol;Acc:HGNC:18559]	ENSG00000162851.8	TFB2M	64216
ENSG00000163785	59.6503	-0.467635	0.175783	-2.5662	0.0102819	0.189443	FALSE	RYK		RYK	protein_coding	134065303	134250744	3	-1	chromosome	receptor like tyrosine kinase [Source:HGNC Symbol;Acc:HGNC:10481]	ENSG00000163785.12	RYK	6259
ENSG00000165887	1297.77	0.86564	0.272709	2.55699	0.0105582	0.189443	FALSE	ANKRD2		ANKRD2	protein_coding	97572499	97583884	10	1	chromosome	ankyrin repeat domain 2 [Source:HGNC Symbol;Acc:HGNC:495]	ENSG00000165887.12	ANKRD2	26287
ENSG00000170276	277.645	0.340856	0.134967	2.56243	0.0103941	0.189443	FALSE	HSPB2		HSPB2	protein_coding	111912734	111914093	11	1	chromosome	heat shock protein family B (small) member 2 [Source:HGNC Symbol;Acc:HGNC:5247]	ENSG00000170276.6	HSPB2	3316
ENSG00000173801	277.724	-0.535145	0.198247	-2.56176	0.0104143	0.189443	FALSE	JUP		JUP	protein_coding	41754604	41786931	17	-1	chromosome	junction plakoglobin [Source:HGNC Symbol;Acc:HGNC:6207]	ENSG00000173801.17	JUP	3728
ENSG00000178719	189.413	0.294278	0.113691	2.55765	0.0105382	0.189443	FALSE	GRINA		GRINA	protein_coding	143990056	143993415	8	1	chromosome	glutamate ionotropic receptor NMDA type subunit associated protein 1 [Source:HGNC Symbol;Acc:HGNC:4589]	ENSG00000178719.17	GRINA	2907
ENSG00000196526	8.69128	-0.729784	0.266306	-2.55923	0.0104905	0.189443	FALSE	AFAP1		AFAP1	protein_coding	7758714	7939926	4	-1	chromosome	actin filament associated protein 1 [Source:HGNC Symbol;Acc:HGNC:24017]	ENSG00000196526.10	AFAP1	60312
ENSG00000198796	419.721	-0.474872	0.207544	-2.56246	0.0103933	0.189443	FALSE	ALPK2		ALPK2	protein_coding	58481247	58629091	18	-1	chromosome	alpha kinase 2 [Source:HGNC Symbol;Acc:HGNC:20565]	ENSG00000198796.7	ALPK2	115701
ENSG00000213920	31.3615	0.481183	0.186406	2.55889	0.0105007	0.189443	FALSE	MDP1		MDP1	protein_coding	24213943	24216070	14	-1	chromosome	magnesium dependent phosphatase 1 [Source:HGNC Symbol;Acc:HGNC:28781]	ENSG00000213920.9	MDP1	145553
ENSG00000239672	38.3742	0.584763	0.211753	2.56654	0.0102718	0.189443	FALSE	NME1		NME1	protein_coding	51153536	51162428	17	1	chromosome	NME/NM23 nucleoside diphosphate kinase 1 [Source:HGNC Symbol;Acc:HGNC:7849]	ENSG00000239672.7	NME1	4830
ENSG00000257923	581.756	0.292392	0.113269	2.56006	0.0104653	0.189443	FALSE	CUX1		CUX1	protein_coding	101815904	102283958	7	1	chromosome	cut like homeobox 1 [Source:HGNC Symbol;Acc:HGNC:2557]	ENSG00000257923.11	CUX1	1523
ENSG00000136731	203.223	0.692363	0.257112	2.55601	0.0105882	0.189696	FALSE	UGGT1		UGGT1	protein_coding	128091200	128195677	2	1	chromosome	UDP-glucose glycoprotein glucosyltransferase 1 [Source:HGNC Symbol;Acc:HGNC:15663]	ENSG00000136731.13	UGGT1	56886
ENSG00000138448	97.832	0.488568	0.176521	2.5556	0.0106005	0.189696	FALSE	ITGAV		ITGAV	protein_coding	186590056	186680901	2	1	chromosome	integrin subunit alpha V [Source:HGNC Symbol;Acc:HGNC:6150]	ENSG00000138448.12	ITGAV	3685
ENSG00000159173	27719.6	0.567009	0.20439	2.5538	0.0106555	0.190014	FALSE	TNNI1		TNNI1	protein_coding	201403768	201429866	1	-1	chromosome	troponin I1, slow skeletal type [Source:HGNC Symbol;Acc:HGNC:11945]	ENSG00000159173.19	TNNI1	7135
ENSG00000161958	12.4676	-0.695053	0.254046	-2.55363	0.0106605	0.190014	FALSE	FGF11		FGF11	protein_coding	7438273	7444937	17	1	chromosome	fibroblast growth factor 11 [Source:HGNC Symbol;Acc:HGNC:3667]	ENSG00000161958.11	FGF11	2256
ENSG00000183876	2.30703	0.558743	0.239088	2.55417	0.0106441	0.190014	FALSE	ARSI		ARSI	protein_coding	150296343	150339307	5	-1	chromosome	arylsulfatase family member I [Source:HGNC Symbol;Acc:HGNC:32521]	ENSG00000183876.9	ARSI	340075
ENSG00000143194	3.12872	0.757411	0.267205	2.55217	0.0107055	0.190563	FALSE	MAEL		MAEL	protein_coding	166975582	167022214	1	1	chromosome	maelstrom spermatogenic transposon silencer [Source:HGNC Symbol;Acc:HGNC:25929]	ENSG00000143194.13	MAEL	84944
ENSG00000089195	86.3965	-0.45516	0.175816	-2.55138	0.0107296	0.190741	FALSE	TRMT6		TRMT6	protein_coding	5937228	5950558	20	-1	chromosome	tRNA methyltransferase 6 [Source:HGNC Symbol;Acc:HGNC:20900]	ENSG00000089195.15	TRMT6	51605
ENSG00000144827	104.938	0.422196	0.160466	2.5509	0.0107444	0.190753	FALSE	ABHD10		ABHD10	protein_coding	111979010	111993368	3	1	chromosome	abhydrolase domain containing 10 [Source:HGNC Symbol;Acc:HGNC:25656]	ENSG00000144827.9	ABHD10	55347
ENSG00000081052	55.9732	-0.674238	0.269838	-2.54988	0.010776	0.191061	FALSE	COL4A4		COL4A4	protein_coding	227002714	227164453	2	-1	chromosome	collagen type IV alpha 4 chain [Source:HGNC Symbol;Acc:HGNC:2206]	ENSG00000081052.13	COL4A4	1286
ENSG00000100744	25.4821	0.542118	0.201662	2.54879	0.0108099	0.191159	FALSE	GSKIP		GSKIP	protein_coding	96363452	96387288	14	1	chromosome	GSK3B interacting protein [Source:HGNC Symbol;Acc:HGNC:20343]	ENSG00000100744.15	GSKIP	51527
ENSG00000102226	121.955	0.507752	0.205096	2.54895	0.0108049	0.191159	FALSE	USP11		USP11	protein_coding	47232866	47248328	X	1	chromosome	ubiquitin specific peptidase 11 [Source:HGNC Symbol;Acc:HGNC:12609]	ENSG00000102226.10	USP11	8237
ENSG00000240654	53.2223	-0.584199	0.219459	-2.54534	0.0109171	0.192802	FALSE	C1QTNF9		C1QTNF9	protein_coding	24307166	24322535	13	1	chromosome	C1q and TNF related 9 [Source:HGNC Symbol;Acc:HGNC:28732]	ENSG00000240654.6	C1QTNF9	338872
ENSG00000116016	179.03	-0.439241	0.176217	-2.54164	0.0110333	0.193585	FALSE	EPAS1		EPAS1	protein_coding	46293667	46386697	2	1	chromosome	endothelial PAS domain protein 1 [Source:HGNC Symbol;Acc:HGNC:3374]	ENSG00000116016.14	EPAS1	2034
ENSG00000119314	51.3258	-0.488203	0.191578	-2.54197	0.0110229	0.193585	FALSE	PTBP3		PTBP3	protein_coding	112217716	112333667	9	-1	chromosome	polypyrimidine tract binding protein 3 [Source:HGNC Symbol;Acc:HGNC:10253]	ENSG00000119314.15	PTBP3	9991
ENSG00000154133	56.8316	-0.485275	0.19738	-2.54344	0.0109767	0.193585	FALSE	ROBO4		ROBO4	protein_coding	124883691	124898500	11	-1	chromosome	roundabout guidance receptor 4 [Source:HGNC Symbol;Acc:HGNC:17985]	ENSG00000154133.15	ROBO4	54538
ENSG00000175093	6.37524	0.592455	0.270595	2.5422	0.0110158	0.193585	FALSE	SPSB4		SPSB4	protein_coding	141051347	141148611	3	1	chromosome	splA/ryanodine receptor domain and SOCS box containing 4 [Source:HGNC Symbol;Acc:HGNC:30630]	ENSG00000175093.5	SPSB4	92369
ENSG00000176542	381.705	0.300417	0.11689	2.54221	0.0110154	0.193585	FALSE	USF3		USF3	protein_coding	113648385	113696646	3	-1	chromosome	upstream transcription factor family member 3 [Source:HGNC Symbol;Acc:HGNC:30494]	ENSG00000176542.10	USF3	205717
ENSG00000164258	883.569	0.377386	0.142679	2.54114	0.0110491	0.193611	FALSE	NDUFS4		NDUFS4	protein_coding	53560633	53683338	5	1	chromosome	NADH:ubiquinone oxidoreductase subunit S4 [Source:HGNC Symbol;Acc:HGNC:7711]	ENSG00000164258.12	NDUFS4	4724
ENSG00000086504	68.1558	0.434515	0.176871	2.53949	0.0111013	0.193662	FALSE	MRPL28		MRPL28	protein_coding	366969	371289	16	-1	chromosome	mitochondrial ribosomal protein L28 [Source:HGNC Symbol;Acc:HGNC:14484]	ENSG00000086504.17	MRPL28	10573
ENSG00000099783	415.917	-0.272775	0.10574	-2.5402	0.0110788	0.193662	FALSE	HNRNPM		HNRNPM	protein_coding	8444767	8489114	19	1	chromosome	heterogeneous nuclear ribonucleoprotein M [Source:HGNC Symbol;Acc:HGNC:5046]	ENSG00000099783.12	HNRNPM	4670
ENSG00000107372	988.959	-0.359882	0.14369	-2.53933	0.0111064	0.193662	FALSE	ZFAND5		ZFAND5	protein_coding	72351413	72365235	9	-1	chromosome	zinc finger AN1-type containing 5 [Source:HGNC Symbol;Acc:HGNC:13008]	ENSG00000107372.13	ZFAND5	7763
ENSG00000109572	178.816	-0.37826	0.151153	-2.53924	0.0111095	0.193662	FALSE	CLCN3		CLCN3	protein_coding	169612633	169723673	4	1	chromosome	chloride voltage-gated channel 3 [Source:HGNC Symbol;Acc:HGNC:2021]	ENSG00000109572.14	CLCN3	1182
ENSG00000107611	5.42949	0.718859	0.26795	2.53787	0.0111529	0.193667	FALSE	CUBN		CUBN	protein_coding	16823966	17129811	10	-1	chromosome	cubilin [Source:HGNC Symbol;Acc:HGNC:2548]	ENSG00000107611.16	CUBN	8029
ENSG00000120149	6.74185	0.798537	0.271925	2.53804	0.0111474	0.193667	FALSE	MSX2		MSX2	protein_coding	174724582	174730896	5	1	chromosome	msh homeobox 2 [Source:HGNC Symbol;Acc:HGNC:7392]	ENSG00000120149.9	MSX2	4488
ENSG00000170860	371.348	0.217661	0.0855901	2.53825	0.0111408	0.193667	FALSE	LSM3		LSM3	protein_coding	14178817	14201122	3	1	chromosome	LSM3 homolog, U6 small nuclear RNA and mRNA degradation associated [Source:HGNC Symbol;Acc:HGNC:17874]	ENSG00000170860.4	LSM3	27258
ENSG00000123836	107.243	0.779453	0.264439	2.53729	0.0111714	0.193738	FALSE	PFKFB2		PFKFB2	protein_coding	207034366	207081024	1	1	chromosome	6-phosphofructo-2-kinase/fructose-2,6-biphosphatase 2 [Source:HGNC Symbol;Acc:HGNC:8873]	ENSG00000123836.15	PFKFB2	5208
ENSG00000137502	70.7704	-0.474799	0.177388	-2.53605	0.0112111	0.194177	FALSE	RAB30		RAB30	protein_coding	82973133	83071923	11	-1	chromosome	RAB30, member RAS oncogene family [Source:HGNC Symbol;Acc:HGNC:9770]	ENSG00000137502.10	RAB30	27314
ENSG00000110711	45.1117	-0.428861	0.177996	-2.52693	0.0115065	0.197444	FALSE	AIP		AIP	protein_coding	67483026	67491103	11	1	chromosome	aryl hydrocarbon receptor interacting protein [Source:HGNC Symbol;Acc:HGNC:358]	ENSG00000110711.10	AIP	9049
ENSG00000113732	410.662	0.323335	0.124032	2.52718	0.0114983	0.197444	FALSE	ATP6V0E1		ATP6V0E1	protein_coding	172983771	173035445	5	1	chromosome	ATPase H+ transporting V0 subunit e1 [Source:HGNC Symbol;Acc:HGNC:863]	ENSG00000113732.9	ATP6V0E1	8992
ENSG00000120733	45.7088	-0.504217	0.213801	-2.52714	0.0114994	0.197444	FALSE	KDM3B		KDM3B	protein_coding	138352685	138437028	5	1	chromosome	lysine demethylase 3B [Source:HGNC Symbol;Acc:HGNC:1337]	ENSG00000120733.14	KDM3B	51780
ENSG00000136052	2.08995	-0.660396	0.239798	-2.52809	0.0114685	0.197444	FALSE	SLC41A2		SLC41A2	protein_coding	104802553	104958744	12	-1	chromosome	solute carrier family 41 member 2 [Source:HGNC Symbol;Acc:HGNC:31045]	ENSG00000136052.9	SLC41A2	84102
ENSG00000143970	114.418	-0.369555	0.148008	-2.52616	0.0115316	0.197444	FALSE	ASXL2		ASXL2	protein_coding	25733753	25878487	2	-1	chromosome	ASXL transcriptional regulator 2 [Source:HGNC Symbol;Acc:HGNC:23805]	ENSG00000143970.17	ASXL2	55252
ENSG00000145912	121.138	0.404536	0.153857	2.52785	0.0114763	0.197444	FALSE	NHP2		NHP2	protein_coding	178149460	178153967	5	-1	chromosome	NHP2 ribonucleoprotein [Source:HGNC Symbol;Acc:HGNC:14377]	ENSG00000145912.8	NHP2	55651
ENSG00000146592	302.128	0.770731	0.271598	2.5279	0.0114746	0.197444	FALSE	CREB5		CREB5	protein_coding	28299321	28825894	7	1	chromosome	cAMP responsive element binding protein 5 [Source:HGNC Symbol;Acc:HGNC:16844]	ENSG00000146592.17	CREB5	9586
ENSG00000170296	660.045	0.190024	0.0747356	2.52639	0.0115243	0.197444	FALSE	GABARAP		GABARAP	protein_coding	7240008	7242449	17	-1	chromosome	GABA type A receptor-associated protein [Source:HGNC Symbol;Acc:HGNC:4067]	ENSG00000170296.10	GABARAP	11337
ENSG00000180667	19.6931	0.613677	0.218918	2.52965	0.0114175	0.197444	FALSE	YOD1		YOD1	protein_coding	207043849	207052980	1	-1	chromosome	YOD1 deubiquitinase [Source:HGNC Symbol;Acc:HGNC:25035]	ENSG00000180667.10	YOD1	55432
ENSG00000183696	17.7221	-0.587908	0.230811	-2.52568	0.0115474	0.197463	FALSE	UPP1		UPP1	protein_coding	48088628	48108736	7	1	chromosome	uridine phosphorylase 1 [Source:HGNC Symbol;Acc:HGNC:12576]	ENSG00000183696.14	UPP1	7378
ENSG00000137959	69.4997	-0.604747	0.232855	-2.52376	0.0116108	0.198295	FALSE	IFI44L		IFI44L	protein_coding	78619922	78646145	1	1	chromosome	interferon induced protein 44 like [Source:HGNC Symbol;Acc:HGNC:17817]	ENSG00000137959.16	IFI44L	10964
ENSG00000156398	4.21907	0.509263	0.270971	2.5232	0.0116293	0.19836	FALSE	SFXN2		SFXN2	protein_coding	102714538	102743492	10	1	chromosome	sideroflexin 2 [Source:HGNC Symbol;Acc:HGNC:16086]	ENSG00000156398.13	SFXN2	118980
ENSG00000125877	109.112	0.399987	0.15153	2.52257	0.0116502	0.198466	FALSE	ITPA		ITPA	protein_coding	3208868	3223870	20	1	chromosome	inosine triphosphatase [Source:HGNC Symbol;Acc:HGNC:6176]	ENSG00000125877.13	ITPA	3704
ENSG00000072736	207.212	-0.276418	0.108457	-2.52143	0.0116878	0.198722	FALSE	NFATC3		NFATC3	protein_coding	68084751	68229259	16	1	chromosome	nuclear factor of activated T cells 3 [Source:HGNC Symbol;Acc:HGNC:7777]	ENSG00000072736.19	NFATC3	4775
ENSG00000205364	18.5842	-0.571346	0.245217	-2.52122	0.0116948	0.198722	FALSE	MT1M		MT1M	protein_coding	56632659	56633981	16	1	chromosome	metallothionein 1M [Source:HGNC Symbol;Acc:HGNC:14296]	ENSG00000205364.4	MT1M	4499
ENSG00000254999	486.323	0.226645	0.0898665	2.52064	0.011714	0.198799	FALSE	BRK1		BRK1	protein_coding	10115675	10127190	3	1	chromosome	BRICK1 subunit of SCAR/WAVE actin nucleating complex [Source:HGNC Symbol;Acc:HGNC:23057]	ENSG00000254999.4	BRK1	55845
ENSG00000075618	54.5647	-0.551615	0.205162	-2.51889	0.0117725	0.199539	FALSE	FSCN1		FSCN1	protein_coding	5592816	5606655	7	1	chromosome	fascin actin-bundling protein 1 [Source:HGNC Symbol;Acc:HGNC:11148]	ENSG00000075618.18	FSCN1	6624
ENSG00000065154	127.329	-0.403803	0.161946	-2.51132	0.0120281	0.1998	FALSE	OAT		OAT	protein_coding	124397303	124418976	10	-1	chromosome	ornithine aminotransferase [Source:HGNC Symbol;Acc:HGNC:8091]	ENSG00000065154.12	OAT	4942
ENSG00000082153	209.569	0.510206	0.19807	2.51329	0.011961	0.1998	FALSE	BZW1		BZW1	protein_coding	200810594	200827338	2	1	chromosome	basic leucine zipper and W2 domains 1 [Source:HGNC Symbol;Acc:HGNC:18380]	ENSG00000082153.18	BZW1	9689
ENSG00000085382	12.7256	0.566607	0.252119	2.5101	0.0120696	0.1998	FALSE	HACE1		HACE1	protein_coding	104728094	104859919	6	-1	chromosome	HECT domain and ankyrin repeat containing E3 ubiquitin protein ligase 1 [Source:HGNC Symbol;Acc:HGNC:21033]	ENSG00000085382.12	HACE1	57531
ENSG00000105355	373.856	0.4175	0.163547	2.51777	0.0118102	0.1998	FALSE	PLIN3		PLIN3	protein_coding	4838341	4867694	19	-1	chromosome	perilipin 3 [Source:HGNC Symbol;Acc:HGNC:16893]	ENSG00000105355.9	PLIN3	10226
ENSG00000114993	31.6278	0.493061	0.207332	2.51137	0.0120264	0.1998	FALSE	RTKN		RTKN	protein_coding	74425835	74442422	2	-1	chromosome	rhotekin [Source:HGNC Symbol;Acc:HGNC:10466]	ENSG00000114993.17	RTKN	6242
ENSG00000135778	179.609	0.501124	0.219203	2.51674	0.0118446	0.1998	FALSE	NTPCR		NTPCR	protein_coding	232950605	232983882	1	1	chromosome	nucleoside-triphosphatase, cancer-related [Source:HGNC Symbol;Acc:HGNC:28204]	ENSG00000135778.12	NTPCR	84284
ENSG00000138078	226.358	0.535966	0.212354	2.51626	0.0118606	0.1998	FALSE	PREPL		PREPL	protein_coding	44316281	44361862	2	-1	chromosome	prolyl endopeptidase like [Source:HGNC Symbol;Acc:HGNC:30228]	ENSG00000138078.15	PREPL	9581
ENSG00000139726	222.666	0.287134	0.115445	2.51159	0.012019	0.1998	FALSE	DENR		DENR	protein_coding	122752824	122771064	12	1	chromosome	density regulated re-initiation and release factor [Source:HGNC Symbol;Acc:HGNC:2769]	ENSG00000139726.11	DENR	8562
ENSG00000155792	350.376	-0.552349	0.205943	-2.5102	0.0120664	0.1998	FALSE	DEPTOR		DEPTOR	protein_coding	119873717	120050918	8	1	chromosome	DEP domain containing MTOR interacting protein [Source:HGNC Symbol;Acc:HGNC:22953]	ENSG00000155792.10	DEPTOR	64798
ENSG00000164035	254.895	-0.548754	0.196676	-2.51166	0.0120164	0.1998	FALSE	EMCN		EMCN	protein_coding	100395341	100880126	4	-1	chromosome	endomucin [Source:HGNC Symbol;Acc:HGNC:16041]	ENSG00000164035.10	EMCN	51705
ENSG00000172379	33.9574	-0.503587	0.227545	-2.51141	0.012025	0.1998	FALSE	ARNT2		ARNT2	protein_coding	80404350	80597933	15	1	chromosome	aryl hydrocarbon receptor nuclear translocator 2 [Source:HGNC Symbol;Acc:HGNC:16876]	ENSG00000172379.21	ARNT2	9915
ENSG00000173171	45.2689	0.436686	0.165665	2.51363	0.0119497	0.1998	FALSE	MTX1		MTX1	protein_coding	155208699	155213824	1	1	chromosome	metaxin 1 [Source:HGNC Symbol;Acc:HGNC:7504]	ENSG00000173171.14	MTX1	4580
ENSG00000178074	118.385	0.346344	0.134379	2.51583	0.0118753	0.1998	FALSE	C2orf69		C2orf69	protein_coding	199911293	199955935	2	1	chromosome	chromosome 2 open reading frame 69 [Source:HGNC Symbol;Acc:HGNC:26799]	ENSG00000178074.6	C2orf69	205327
ENSG00000205323	201.523	0.40645	0.155831	2.51084	0.0120444	0.1998	FALSE	SARNP		SARNP	protein_coding	55752463	55817724	12	-1	chromosome	SAP domain containing ribonucleoprotein [Source:HGNC Symbol;Acc:HGNC:24432]	ENSG00000205323.9	SARNP	84324
ENSG00000214194	267.518	-0.497846	0.184702	-2.51222	0.0119973	0.1998	FALSE	SMIM30		SMIM30	protein_coding	113116718	113118560	7	-1	chromosome	small integral membrane protein 30 [Source:HGNC Symbol;Acc:HGNC:48953]	ENSG00000214194.9	SMIM30	401397
ENSG00000215187	318.479	-0.599938	0.269856	-2.51037	0.0120604	0.1998	FALSE	FAM166B		FAM166B	protein_coding	35561831	35563899	9	-1	chromosome	family with sequence similarity 166 member B [Source:HGNC Symbol;Acc:HGNC:34242]	ENSG00000215187.11	FAM166B	730112
ENSG00000220205	134.482	-0.318335	0.127029	-2.51191	0.012008	0.1998	FALSE	VAMP2		VAMP2	protein_coding	8159149	8163546	17	-1	chromosome	vesicle associated membrane protein 2 [Source:HGNC Symbol;Acc:HGNC:12643]	ENSG00000220205.9	VAMP2	6844
ENSG00000235098	26.0749	-0.590147	0.224597	-2.51707	0.0118335	0.1998	FALSE	ANKRD65		ANKRD65	protein_coding	1418420	1421769	1	-1	chromosome	ankyrin repeat domain 65 [Source:HGNC Symbol;Acc:HGNC:42950]	ENSG00000235098.8	ANKRD65	441869
ENSG00000261611	4.53742	-0.6427	0.264072	-2.51215	0.0119999	0.1998	FALSE	AC010547.4		AC010547.4	protein_coding	71447600	71489311	16	-1	chromosome	novel transcript	ENSG00000261611.6	AC010547.4
ENSG00000088356	53.0347	0.422308	0.168503	2.50932	0.0120965	0.199957	FALSE	PDRG1		PDRG1	protein_coding	31944337	31952046	20	-1	chromosome	p53 and DNA damage regulated 1 [Source:HGNC Symbol;Acc:HGNC:16119]	ENSG00000088356.6	PDRG1	81572
ENSG00000141568	205.868	-0.351794	0.136446	-2.50896	0.0121087	0.199957	FALSE	FOXK2		FOXK2	protein_coding	82519713	82644662	17	1	chromosome	forkhead box K2 [Source:HGNC Symbol;Acc:HGNC:6036]	ENSG00000141568.21	FOXK2	3607
ENSG00000134240	41.246	-0.833878	0.244971	-2.50783	0.0121474	0.20014	FALSE	HMGCS2		HMGCS2	protein_coding	119748002	119768905	1	-1	chromosome	3-hydroxy-3-methylglutaryl-CoA synthase 2 [Source:HGNC Symbol;Acc:HGNC:5008]	ENSG00000134240.12	HMGCS2	3158
ENSG00000158715	59.2209	0.646923	0.265053	2.50777	0.0121495	0.20014	FALSE	SLC45A3		SLC45A3	protein_coding	205657851	205680509	1	-1	chromosome	solute carrier family 45 member 3 [Source:HGNC Symbol;Acc:HGNC:8642]	ENSG00000158715.6	SLC45A3	85414
ENSG00000102172	170.091	0.379855	0.152909	2.50731	0.0121655	0.200159	FALSE	SMS		SMS	protein_coding	21940709	21994837	X	1	chromosome	spermine synthase [Source:HGNC Symbol;Acc:HGNC:11123]	ENSG00000102172.16	SMS	6611
ENSG00000177731	472.252	-0.310526	0.122282	-2.50493	0.0122475	0.201263	FALSE	FLII		FLII	protein_coding	18244815	18258738	17	-1	chromosome	FLII actin remodeling protein [Source:HGNC Symbol;Acc:HGNC:3750]	ENSG00000177731.16	FLII	2314
ENSG00000003137	17.9721	0.554219	0.244957	2.50182	0.0123558	0.201323	FALSE	CYP26B1		CYP26B1	protein_coding	72129238	72148038	2	-1	chromosome	cytochrome P450 family 26 subfamily B member 1 [Source:HGNC Symbol;Acc:HGNC:20581]	ENSG00000003137.8	CYP26B1	56603
ENSG00000077157	934.232	0.235409	0.0932111	2.50184	0.0123551	0.201323	FALSE	PPP1R12B		PPP1R12B	protein_coding	202348699	202592706	1	1	chromosome	protein phosphatase 1 regulatory subunit 12B [Source:HGNC Symbol;Acc:HGNC:7619]	ENSG00000077157.22	PPP1R12B	4660
ENSG00000148824	27.4908	-0.572325	0.232499	-2.50265	0.0123268	0.201323	FALSE	MTG1		MTG1	protein_coding	133394094	133422520	10	1	chromosome	mitochondrial ribosome associated GTPase 1 [Source:HGNC Symbol;Acc:HGNC:32159]	ENSG00000148824.19	MTG1	92170
ENSG00000164985	190.446	-0.369092	0.150269	-2.50206	0.0123472	0.201323	FALSE	PSIP1		PSIP1	protein_coding	15464066	15510995	9	-1	chromosome	PC4 and SFRS1 interacting protein 1 [Source:HGNC Symbol;Acc:HGNC:9527]	ENSG00000164985.15	PSIP1	11168
ENSG00000188112	6.67639	-0.482505	0.260545	-2.50192	0.0123521	0.201323	FALSE	C6orf132		C6orf132	protein_coding	42101119	42142620	6	-1	chromosome	chromosome 6 open reading frame 132 [Source:HGNC Symbol;Acc:HGNC:21288]	ENSG00000188112.9	C6orf132	647024
ENSG00000204580	175.561	0.387996	0.148566	2.50183	0.0123553	0.201323	FALSE	DDR1		DDR1	protein_coding	30876421	30900156	6	1	chromosome	discoidin domain receptor tyrosine kinase 1 [Source:HGNC Symbol;Acc:HGNC:2730]	ENSG00000204580.13	DDR1	780
ENSG00000243696	24.5354	0.606519	0.209098	2.50315	0.0123092	0.201323	FALSE	AC006254.1		AC006254.1	protein_coding	52813282	52835729	3	-1	chromosome	novel MUSTN1-ITIH4 readthrough	ENSG00000243696.5	AC006254.1
ENSG00000105404	117.245	-0.434406	0.165333	-2.49949	0.0124374	0.20192	FALSE	RABAC1		RABAC1	protein_coding	41956681	41959321	19	-1	chromosome	Rab acceptor 1 [Source:HGNC Symbol;Acc:HGNC:9794]	ENSG00000105404.11	RABAC1	10567
ENSG00000127947	75.3173	-0.547198	0.212777	-2.50011	0.0124155	0.20192	FALSE	PTPN12		PTPN12	protein_coding	77537295	77640069	7	1	chromosome	protein tyrosine phosphatase non-receptor type 12 [Source:HGNC Symbol;Acc:HGNC:9645]	ENSG00000127947.16	PTPN12	5782
ENSG00000161544	75.0513	-0.449754	0.172638	-2.49952	0.012436	0.20192	FALSE	CYGB		CYGB	protein_coding	76527356	76551175	17	-1	chromosome	cytoglobin [Source:HGNC Symbol;Acc:HGNC:16505]	ENSG00000161544.10	CYGB	114757
ENSG00000188257	30.2934	-0.50068	0.244602	-2.49801	0.0124893	0.202519	FALSE	PLA2G2A		PLA2G2A	protein_coding	19975431	19980416	1	-1	chromosome	phospholipase A2 group IIA [Source:HGNC Symbol;Acc:HGNC:9031]	ENSG00000188257.11	PLA2G2A	5320
ENSG00000171204	60.647	0.387776	0.15682	2.49709	0.0125218	0.202801	FALSE	TMEM126B		TMEM126B	protein_coding	85628573	85636539	11	1	chromosome	transmembrane protein 126B [Source:HGNC Symbol;Acc:HGNC:30883]	ENSG00000171204.12	TMEM126B	55863
ENSG00000164615	235.977	0.355251	0.144807	2.49638	0.0125469	0.202965	FALSE	CAMLG		CAMLG	protein_coding	134738548	134752157	5	1	chromosome	calcium modulating ligand [Source:HGNC Symbol;Acc:HGNC:1471]	ENSG00000164615.5	CAMLG	819
ENSG00000142684	106.649	0.450207	0.17614	2.49544	0.0125802	0.203243	FALSE	ZNF593		ZNF593	protein_coding	26169908	26170873	1	1	chromosome	zinc finger protein 593 [Source:HGNC Symbol;Acc:HGNC:30943]	ENSG00000142684.9	ZNF593	51042
ENSG00000149564	92.0987	-0.545815	0.215593	-2.49504	0.0125943	0.203243	FALSE	ESAM		ESAM	protein_coding	124752583	124762290	11	-1	chromosome	endothelial cell adhesion molecule [Source:HGNC Symbol;Acc:HGNC:17474]	ENSG00000149564.12	ESAM	90952
ENSG00000137177	647.668	-0.289977	0.114902	-2.49444	0.0126156	0.203343	FALSE	KIF13A		KIF13A	protein_coding	17759183	17987635	6	-1	chromosome	kinesin family member 13A [Source:HGNC Symbol;Acc:HGNC:14566]	ENSG00000137177.20	KIF13A	63971
ENSG00000079246	368.315	-0.219118	0.0872549	-2.4938	0.0126384	0.203466	FALSE	XRCC5		XRCC5	protein_coding	216107464	216206303	2	1	chromosome	X-ray repair cross complementing 5 [Source:HGNC Symbol;Acc:HGNC:12833]	ENSG00000079246.16	XRCC5	7520
ENSG00000104341	567.338	0.40498	0.155389	2.49338	0.0126534	0.203466	FALSE	LAPTM4B		LAPTM4B	protein_coding	97775057	97853013	8	1	chromosome	lysosomal protein transmembrane 4 beta [Source:HGNC Symbol;Acc:HGNC:13646]	ENSG00000104341.17	LAPTM4B	55353
ENSG00000120265	484.823	0.196303	0.0790783	2.49271	0.0126773	0.203531	FALSE	PCMT1		PCMT1	protein_coding	149749443	149811420	6	1	chromosome	protein-L-isoaspartate (D-aspartate) O-methyltransferase [Source:HGNC Symbol;Acc:HGNC:8728]	ENSG00000120265.17	PCMT1	5110
ENSG00000125347	45.0215	-0.541796	0.259795	-2.49157	0.0127179	0.203531	FALSE	IRF1		IRF1	protein_coding	132481609	132490777	5	-1	chromosome	interferon regulatory factor 1 [Source:HGNC Symbol;Acc:HGNC:6116]	ENSG00000125347.14	IRF1	3659
ENSG00000134014	84.5467	0.442577	0.179453	2.49211	0.0126988	0.203531	FALSE	ELP3		ELP3	protein_coding	28089673	28191156	8	1	chromosome	elongator acetyltransferase complex subunit 3 [Source:HGNC Symbol;Acc:HGNC:20696]	ENSG00000134014.17	ELP3	55140
ENSG00000153814	44.1092	0.578728	0.222767	2.49197	0.0127038	0.203531	FALSE	JAZF1		JAZF1	protein_coding	27830573	28180795	7	-1	chromosome	JAZF zinc finger 1 [Source:HGNC Symbol;Acc:HGNC:28917]	ENSG00000153814.13	JAZF1	221895
ENSG00000121486	214.734	-0.258476	0.103783	-2.49086	0.0127435	0.203655	FALSE	TRMT1L		TRMT1L	protein_coding	185118101	185157072	1	-1	chromosome	tRNA methyltransferase 1 like [Source:HGNC Symbol;Acc:HGNC:16782]	ENSG00000121486.12	TRMT1L	81627
ENSG00000162413	420.645	-0.430302	0.171769	-2.49051	0.0127558	0.203655	FALSE	KLHL21		KLHL21	protein_coding	6590724	6614607	1	-1	chromosome	kelch like family member 21 [Source:HGNC Symbol;Acc:HGNC:29041]	ENSG00000162413.16	KLHL21	9903
ENSG00000206559	34.2074	-0.562025	0.22613	-2.48992	0.0127772	0.203754	FALSE	ZCWPW2		ZCWPW2	protein_coding	28348721	28538122	3	1	chromosome	zinc finger CW-type and PWWP domain containing 2 [Source:HGNC Symbol;Acc:HGNC:23574]	ENSG00000206559.8	ZCWPW2	152098
ENSG00000153250	181.205	-0.441927	0.179977	-2.48862	0.012824	0.203777	FALSE	RBMS1		RBMS1	protein_coding	160272151	160493807	2	-1	chromosome	RNA binding motif single stranded interacting protein 1 [Source:HGNC Symbol;Acc:HGNC:9907]	ENSG00000153250.20	RBMS1	5937
ENSG00000233954	32.5171	0.515738	0.207176	2.48944	0.0127944	0.203777	FALSE	UQCRHL		UQCRHL	protein_coding	15807169	15809348	1	-1	chromosome	ubiquinol-cytochrome c reductase hinge protein like [Source:HGNC Symbol;Acc:HGNC:51714]	ENSG00000233954.6	UQCRHL	440567
ENSG00000277972	112.047	0.396135	0.160496	2.4889	0.0128138	0.203777	FALSE	CISD3		CISD3	protein_coding	38730341	38735605	17	1	chromosome	CDGSH iron sulfur domain 3 [Source:HGNC Symbol;Acc:HGNC:27578]	ENSG00000277972.2	CISD3	284106
ENSG00000087263	213.973	0.433401	0.168191	2.48777	0.0128548	0.203893	FALSE	OGFOD1		OGFOD1	protein_coding	56451521	56479104	16	1	chromosome	2-oxoglutarate and iron dependent oxygenase domain containing 1 [Source:HGNC Symbol;Acc:HGNC:25585]	ENSG00000087263.17	OGFOD1	55239
ENSG00000118260	76.0552	-0.360777	0.145024	-2.48691	0.012886	0.203893	FALSE	CREB1		CREB1	protein_coding	207529737	207605988	2	1	chromosome	cAMP responsive element binding protein 1 [Source:HGNC Symbol;Acc:HGNC:2345]	ENSG00000118260.15	CREB1	1385
ENSG00000134109	7.78394	-0.734006	0.264412	-2.48674	0.0128918	0.203893	FALSE	EDEM1		EDEM1	protein_coding	5187646	5219958	3	1	chromosome	ER degradation enhancing alpha-mannosidase like protein 1 [Source:HGNC Symbol;Acc:HGNC:18967]	ENSG00000134109.11	EDEM1	9695
ENSG00000143416	230.117	-0.424472	0.173099	-2.48729	0.0128721	0.203893	FALSE	SELENBP1		SELENBP1	protein_coding	151364304	151372707	1	-1	chromosome	selenium binding protein 1 [Source:HGNC Symbol;Acc:HGNC:10719]	ENSG00000143416.21	SELENBP1	8991
ENSG00000180817	215.975	0.402982	0.160382	2.48533	0.0129433	0.204467	FALSE	PPA1		PPA1	protein_coding	70202835	70233911	10	-1	chromosome	inorganic pyrophosphatase 1 [Source:HGNC Symbol;Acc:HGNC:9226]	ENSG00000180817.12	PPA1	5464
ENSG00000107731	35.0737	-0.486344	0.194563	-2.48446	0.0129749	0.204727	FALSE	UNC5B		UNC5B	protein_coding	71212570	71302864	10	1	chromosome	unc-5 netrin receptor B [Source:HGNC Symbol;Acc:HGNC:12568]	ENSG00000107731.12	UNC5B	219699
ENSG00000214595	7.63537	0.511094	0.270676	2.48237	0.0130512	0.205577	FALSE	EML6		EML6	protein_coding	54723499	54972025	2	1	chromosome	EMAP like 6 [Source:HGNC Symbol;Acc:HGNC:35412]	ENSG00000214595.12	EML6	400954
ENSG00000214753	185.785	-0.294947	0.115799	-2.48215	0.0130593	0.205577	FALSE	HNRNPUL2		HNRNPUL2	protein_coding	62712630	62727457	11	-1	chromosome	heterogeneous nuclear ribonucleoprotein U like 2 [Source:HGNC Symbol;Acc:HGNC:25451]	ENSG00000214753.4	HNRNPUL2	221092
ENSG00000134590	384.485	0.284557	0.11375	2.47764	0.0132255	0.207755	FALSE	RTL8C		RTL8C	protein_coding	135032355	135033546	X	1	chromosome	retrotransposon Gag like 8C [Source:HGNC Symbol;Acc:HGNC:2569]	ENSG00000134590.14	RTL8C	8933
ENSG00000163072	33.8502	-0.492889	0.202993	-2.47756	0.0132285	0.207755	FALSE	NOSTRIN		NOSTRIN	protein_coding	168786539	168865514	2	1	chromosome	nitric oxide synthase trafficking [Source:HGNC Symbol;Acc:HGNC:20203]	ENSG00000163072.15	NOSTRIN	115677
ENSG00000135929	118.725	-0.534085	0.204727	-2.47679	0.0132571	0.207963	FALSE	CYP27A1		CYP27A1	protein_coding	218781749	218815293	2	1	chromosome	cytochrome P450 family 27 subfamily A member 1 [Source:HGNC Symbol;Acc:HGNC:2605]	ENSG00000135929.9	CYP27A1	1593
ENSG00000120875	8.28089	0.654555	0.271749	2.47441	0.0133455	0.208621	FALSE	DUSP4		DUSP4	protein_coding	29333064	29350684	8	-1	chromosome	dual specificity phosphatase 4 [Source:HGNC Symbol;Acc:HGNC:3070]	ENSG00000120875.9	DUSP4	1846
ENSG00000127418	26.0067	-0.606735	0.228212	-2.47456	0.0133399	0.208621	FALSE	FGFRL1		FGFRL1	protein_coding	1009936	1026898	4	1	chromosome	fibroblast growth factor receptor like 1 [Source:HGNC Symbol;Acc:HGNC:3693]	ENSG00000127418.15	FGFRL1	53834
ENSG00000157379	50.9375	0.474711	0.188669	2.47495	0.0133255	0.208621	FALSE	DHRS1		DHRS1	protein_coding	24290598	24299780	14	-1	chromosome	dehydrogenase/reductase 1 [Source:HGNC Symbol;Acc:HGNC:16445]	ENSG00000157379.14	DHRS1	115817
ENSG00000188191	12.5721	0.709291	0.271818	2.47369	0.0133726	0.208801	FALSE	PRKAR1B		PRKAR1B	protein_coding	549197	727650	7	-1	chromosome	protein kinase cAMP-dependent type I regulatory subunit beta [Source:HGNC Symbol;Acc:HGNC:9390]	ENSG00000188191.15	PRKAR1B	5575
ENSG00000261371	193.702	-0.51529	0.213489	-2.47261	0.0134131	0.209192	FALSE	PECAM1		PECAM1	protein_coding	64319415	64413776	17	-1	chromosome	platelet and endothelial cell adhesion molecule 1 [Source:HGNC Symbol;Acc:HGNC:8823]	ENSG00000261371.6	PECAM1	5175
ENSG00000102978	277.237	0.283119	0.114426	2.47175	0.0134454	0.209211	FALSE	POLR2C		POLR2C	protein_coding	57462660	57472009	16	1	chromosome	RNA polymerase II subunit C [Source:HGNC Symbol;Acc:HGNC:9189]	ENSG00000102978.13	POLR2C	5432
ENSG00000132669	69.3565	-0.410504	0.164307	-2.47211	0.0134317	0.209211	FALSE	RIN2		RIN2	protein_coding	19757606	20002459	20	1	chromosome	Ras and Rab interactor 2 [Source:HGNC Symbol;Acc:HGNC:18750]	ENSG00000132669.13	RIN2	54453
ENSG00000204116	28.0856	0.545834	0.22238	2.47054	0.013491	0.209678	FALSE	CHIC1		CHIC1	protein_coding	73563200	73687102	X	1	chromosome	cysteine rich hydrophobic domain 1 [Source:HGNC Symbol;Acc:HGNC:1934]	ENSG00000204116.11	CHIC1	53344
ENSG00000124313	56.9006	-0.520786	0.206183	-2.46773	0.0135972	0.210843	FALSE	IQSEC2		IQSEC2	protein_coding	53225828	53321350	X	-1	chromosome	IQ motif and Sec7 domain ArfGEF 2 [Source:HGNC Symbol;Acc:HGNC:29059]	ENSG00000124313.16	IQSEC2	23096
ENSG00000132155	264.68	-0.301289	0.122159	-2.46806	0.0135848	0.210843	FALSE	RAF1		RAF1	protein_coding	12583601	12664226	3	-1	chromosome	Raf-1 proto-oncogene, serine/threonine kinase [Source:HGNC Symbol;Acc:HGNC:9829]	ENSG00000132155.12	RAF1	5894
ENSG00000164164	176.627	-0.382713	0.15473	-2.46717	0.0136187	0.210933	FALSE	OTUD4		OTUD4	protein_coding	145110838	145180589	4	-1	chromosome	OTU deubiquitinase 4 [Source:HGNC Symbol;Acc:HGNC:24949]	ENSG00000164164.17	OTUD4	54726
ENSG00000116649	246.076	0.312623	0.123445	2.46602	0.0136625	0.21105	FALSE	SRM		SRM	protein_coding	11054584	11060020	1	-1	chromosome	spermidine synthase [Source:HGNC Symbol;Acc:HGNC:11296]	ENSG00000116649.10	SRM	6723
ENSG00000163558	23.7217	-0.607844	0.234781	-2.46574	0.0136732	0.21105	FALSE	PRKCI		PRKCI	protein_coding	170222424	170305977	3	1	chromosome	protein kinase C iota [Source:HGNC Symbol;Acc:HGNC:9404]	ENSG00000163558.13	PRKCI	5584
ENSG00000189283	15.9026	-0.630944	0.227579	-2.46583	0.0136698	0.21105	FALSE	FHIT		FHIT	protein_coding	59747277	61251459	3	-1	chromosome	fragile histidine triad diadenosine triphosphatase [Source:HGNC Symbol;Acc:HGNC:3701]	ENSG00000189283.10	FHIT	2272
ENSG00000149136	287.553	-0.234473	0.0947797	-2.46464	0.0137149	0.211452	FALSE	SSRP1		SSRP1	protein_coding	57325986	57335892	11	-1	chromosome	structure specific recognition protein 1 [Source:HGNC Symbol;Acc:HGNC:11327]	ENSG00000149136.9	SSRP1	6749
ENSG00000134954	70.7642	-0.541581	0.211745	-2.46333	0.0137654	0.211987	FALSE	ETS1		ETS1	protein_coding	128458761	128587558	11	-1	chromosome	ETS proto-oncogene 1, transcription factor [Source:HGNC Symbol;Acc:HGNC:3488]	ENSG00000134954.14	ETS1	2113
ENSG00000166451	3.44512	0.71825	0.27327	2.46112	0.0138506	0.213056	FALSE	CENPN		CENPN	protein_coding	81006498	81033114	16	1	chromosome	centromere protein N [Source:HGNC Symbol;Acc:HGNC:30873]	ENSG00000166451.13	CENPN	55839
ENSG00000182054	2769.38	-0.307367	0.123828	-2.45626	0.0140391	0.215709	FALSE	IDH2		IDH2	protein_coding	90083045	90102504	15	-1	chromosome	isocitrate dehydrogenase (NADP(+)) 2 [Source:HGNC Symbol;Acc:HGNC:5383]	ENSG00000182054.9	IDH2	3418
ENSG00000188092	27.8684	0.456946	0.200844	2.45563	0.0140638	0.215842	FALSE	GPR89B		GPR89B	protein_coding	147928393	147993592	1	1	chromosome	G protein-coupled receptor 89B [Source:HGNC Symbol;Acc:HGNC:13840]	ENSG00000188092.15	GPR89B	51463
ENSG00000000460	3.62937	-0.589607	0.272749	-2.4544	0.014112	0.21609	FALSE	C1orf112		C1orf112	protein_coding	169662007	169854080	1	1	chromosome	chromosome 1 open reading frame 112 [Source:HGNC Symbol;Acc:HGNC:25565]	ENSG00000000460.17	C1orf112	55732
ENSG00000103034	45.8371	-0.62012	0.231138	-2.45452	0.0141073	0.21609	FALSE	NDRG4		NDRG4	protein_coding	58462846	58513628	16	1	chromosome	NDRG family member 4 [Source:HGNC Symbol;Acc:HGNC:14466]	ENSG00000103034.14	NDRG4	65009
ENSG00000124006	169.414	0.398992	0.1581	2.4537	0.0141393	0.216152	FALSE	OBSL1		OBSL1	protein_coding	219550728	219571859	2	-1	chromosome	obscurin like cytoskeletal adaptor 1 [Source:HGNC Symbol;Acc:HGNC:29092]	ENSG00000124006.15	OBSL1	23363
ENSG00000242574	24.5371	-0.498786	0.255107	-2.45348	0.0141481	0.216152	FALSE	HLA-DMB		HLA-DMB	protein_coding	32934629	32941028	6	-1	chromosome	major histocompatibility complex, class II, DM beta [Source:HGNC Symbol;Acc:HGNC:4935]	ENSG00000242574.9	HLA-DMB	3109
ENSG00000054793	103.7	0.474624	0.190134	2.45001	0.0142851	0.21729	FALSE	ATP9A		ATP9A	protein_coding	51596514	51768390	20	-1	chromosome	ATPase phospholipid transporting 9A (putative) [Source:HGNC Symbol;Acc:HGNC:13540]	ENSG00000054793.14	ATP9A	10079
ENSG00000114854	12566.9	0.578914	0.218875	2.45005	0.0142837	0.21729	FALSE	TNNC1		TNNC1	protein_coding	52451100	52454041	3	-1	chromosome	troponin C1, slow skeletal and cardiac type [Source:HGNC Symbol;Acc:HGNC:11943]	ENSG00000114854.8	TNNC1	7134
ENSG00000172264	8.10725	0.589534	0.267065	2.45009	0.014282	0.21729	FALSE	MACROD2		MACROD2	protein_coding	13995369	16053197	20	1	chromosome	mono-ADP ribosylhydrolase 2 [Source:HGNC Symbol;Acc:HGNC:16126]	ENSG00000172264.17	MACROD2	140733
ENSG00000185432	809.29	0.369684	0.147416	2.44996	0.0142871	0.21729	FALSE	METTL7A		METTL7A	protein_coding	50923472	50932510	12	1	chromosome	methyltransferase like 7A [Source:HGNC Symbol;Acc:HGNC:24550]	ENSG00000185432.12	METTL7A	25840
ENSG00000118257	22.1708	-0.610719	0.2697	-2.4493	0.0143135	0.217305	FALSE	NRP2		NRP2	protein_coding	205681990	205798133	2	1	chromosome	neuropilin 2 [Source:HGNC Symbol;Acc:HGNC:8005]	ENSG00000118257.16	NRP2	8828
ENSG00000183889	19.8412	-0.556637	0.230959	-2.44913	0.0143204	0.217305	FALSE	AC138969.1		AC138969.1	protein_coding	16317444	16350590	16	1	chromosome	novel member of the nuclear pore complex interacting protein NPIP gene family	ENSG00000183889.12	AC138969.1
ENSG00000071051	105.274	-0.44187	0.172355	-2.44682	0.0144125	0.218457	FALSE	NCK2		NCK2	protein_coding	105744912	105894274	2	1	chromosome	NCK adaptor protein 2 [Source:HGNC Symbol;Acc:HGNC:7665]	ENSG00000071051.14	NCK2	8440
ENSG00000135631	103.073	-0.370141	0.148032	-2.44475	0.0144951	0.218725	FALSE	RAB11FIP5		RAB11FIP5	protein_coding	73073382	73156721	2	-1	chromosome	RAB11 family interacting protein 5 [Source:HGNC Symbol;Acc:HGNC:24845]	ENSG00000135631.17	RAB11FIP5	26056
ENSG00000138639	26.78	0.584154	0.235	2.44489	0.0144898	0.218725	FALSE	ARHGAP24		ARHGAP24	protein_coding	85475150	86002668	4	1	chromosome	Rho GTPase activating protein 24 [Source:HGNC Symbol;Acc:HGNC:25361]	ENSG00000138639.18	ARHGAP24	83478
ENSG00000159256	74.6267	-0.4437	0.173439	-2.44476	0.014495	0.218725	FALSE	MORC3		MORC3	protein_coding	36320189	36386148	21	1	chromosome	MORC family CW-type zinc finger 3 [Source:HGNC Symbol;Acc:HGNC:23572]	ENSG00000159256.13	MORC3	23515
ENSG00000164366	110.841	-0.322808	0.130683	-2.44488	0.01449	0.218725	FALSE	CCDC127		CCDC127	protein_coding	196868	218153	5	-1	chromosome	coiled-coil domain containing 127 [Source:HGNC Symbol;Acc:HGNC:30520]	ENSG00000164366.4	CCDC127	133957
ENSG00000070808	228.538	0.405299	0.157402	2.44407	0.0145224	0.218892	FALSE	CAMK2A		CAMK2A	protein_coding	150219491	150290291	5	-1	chromosome	calcium/calmodulin dependent protein kinase II alpha [Source:HGNC Symbol;Acc:HGNC:1460]	ENSG00000070808.16	CAMK2A	815
ENSG00000277494	51.5973	-0.535653	0.222499	-2.4429	0.0145696	0.219358	FALSE	GPIHBP1		GPIHBP1	protein_coding	143213218	143217170	8	1	chromosome	glycosylphosphatidylinositol anchored high density lipoprotein binding protein 1 [Source:HGNC Symbol;Acc:HGNC:24945]	ENSG00000277494.2	GPIHBP1	338328
ENSG00000158092	47.9064	-0.436796	0.184088	-2.44157	0.0146237	0.219437	FALSE	NCK1		NCK1	protein_coding	136862208	136951606	3	1	chromosome	NCK adaptor protein 1 [Source:HGNC Symbol;Acc:HGNC:7664]	ENSG00000158092.7	NCK1	4690
ENSG00000171385	30.1637	-0.491295	0.239696	-2.44176	0.0146159	0.219437	FALSE	KCND3		KCND3	protein_coding	111770662	111989155	1	-1	chromosome	potassium voltage-gated channel subfamily D member 3 [Source:HGNC Symbol;Acc:HGNC:6239]	ENSG00000171385.9	KCND3	3752
ENSG00000235453	103.747	0.35035	0.139205	2.4416	0.0146223	0.219437	FALSE	SMIM27		SMIM27	protein_coding	32551144	32568621	9	1	chromosome	small integral membrane protein 27 [Source:HGNC Symbol;Acc:HGNC:31420]	ENSG00000235453.10	SMIM27	100129250
ENSG00000071246	34.2719	-0.535483	0.243468	-2.44036	0.0146728	0.21944	FALSE	VASH1		VASH1	protein_coding	76761468	76783015	14	1	chromosome	vasohibin 1 [Source:HGNC Symbol;Acc:HGNC:19964]	ENSG00000071246.11	VASH1	22846
ENSG00000125337	13.4551	-0.584292	0.272436	-2.44101	0.0146463	0.21944	FALSE	KIF25		KIF25	protein_coding	167996241	168045095	6	1	chromosome	kinesin family member 25 [Source:HGNC Symbol;Acc:HGNC:6390]	ENSG00000125337.19	KIF25	3834
ENSG00000188672	1.73761	0.56504	0.237432	2.44061	0.0146623	0.21944	FALSE	RHCE		RHCE	protein_coding	25362249	25430192	1	-1	chromosome	Rh blood group CcEe antigens [Source:HGNC Symbol;Acc:HGNC:10008]	ENSG00000188672.18	RHCE	6006
ENSG00000116604	639.576	-0.327658	0.135643	-2.43891	0.0147315	0.219831	FALSE	MEF2D		MEF2D	protein_coding	156463727	156500779	1	-1	chromosome	myocyte enhancer factor 2D [Source:HGNC Symbol;Acc:HGNC:6997]	ENSG00000116604.18	MEF2D	4209
ENSG00000127324	126.423	-0.588205	0.267937	-2.43926	0.0147172	0.219831	FALSE	TSPAN8		TSPAN8	protein_coding	71125085	71441898	12	-1	chromosome	tetraspanin 8 [Source:HGNC Symbol;Acc:HGNC:11855]	ENSG00000127324.9	TSPAN8	7103
ENSG00000176894	84.4638	-0.433896	0.186564	-2.43768	0.0147817	0.220336	FALSE	PXMP2		PXMP2	protein_coding	132687587	132704985	12	1	chromosome	peroxisomal membrane protein 2 [Source:HGNC Symbol;Acc:HGNC:9716]	ENSG00000176894.10	PXMP2	5827
ENSG00000100478	48.6157	0.559046	0.214233	2.43345	0.0149556	0.221033	FALSE	AP4S1		AP4S1	protein_coding	31025106	31130996	14	1	chromosome	adaptor related protein complex 4 subunit sigma 1 [Source:HGNC Symbol;Acc:HGNC:575]	ENSG00000100478.15	AP4S1	11154
ENSG00000110031	12.1224	0.614738	0.252671	2.43315	0.0149681	0.221033	FALSE	LPXN		LPXN	protein_coding	58526871	58578220	11	-1	chromosome	leupaxin [Source:HGNC Symbol;Acc:HGNC:14061]	ENSG00000110031.12	LPXN	9404
ENSG00000120057	2.81575	-0.510036	0.204766	-2.43256	0.0149925	0.221033	FALSE	SFRP5		SFRP5	protein_coding	97766751	97771999	10	-1	chromosome	secreted frizzled related protein 5 [Source:HGNC Symbol;Acc:HGNC:10779]	ENSG00000120057.5	SFRP5	6425
ENSG00000147256	3.14206	0.710099	0.25808	2.43398	0.0149339	0.221033	FALSE	ARHGAP36		ARHGAP36	protein_coding	131058346	131089885	X	1	chromosome	Rho GTPase activating protein 36 [Source:HGNC Symbol;Acc:HGNC:26388]	ENSG00000147256.12	ARHGAP36	158763
ENSG00000157778	107.444	0.351084	0.142931	2.43457	0.0149097	0.221033	FALSE	PSMG3		PSMG3	protein_coding	1567332	1571005	7	-1	chromosome	proteasome assembly chaperone 3 [Source:HGNC Symbol;Acc:HGNC:22420]	ENSG00000157778.9	PSMG3	84262
ENSG00000162493	62.8088	-0.424717	0.184115	-2.43427	0.0149219	0.221033	FALSE	PDPN		PDPN	protein_coding	13583465	13617957	1	1	chromosome	podoplanin [Source:HGNC Symbol;Acc:HGNC:29602]	ENSG00000162493.16	PDPN	10630
ENSG00000162591	20.6295	-0.518301	0.244023	-2.43425	0.0149226	0.221033	FALSE	MEGF6		MEGF6	protein_coding	3487951	3611508	1	-1	chromosome	multiple EGF like domains 6 [Source:HGNC Symbol;Acc:HGNC:3232]	ENSG00000162591.16	MEGF6	1953
ENSG00000163399	119.763	0.411487	0.175494	2.43268	0.0149874	0.221033	FALSE	ATP1A1		ATP1A1	protein_coding	116372668	116410261	1	1	chromosome	ATPase Na+/K+ transporting subunit alpha 1 [Source:HGNC Symbol;Acc:HGNC:799]	ENSG00000163399.16	ATP1A1	476
ENSG00000166896	45.939	-0.500427	0.211223	-2.43493	0.0148947	0.221033	FALSE	ATP23		ATP23	protein_coding	57906039	57959148	12	1	chromosome	ATP23 metallopeptidase and ATP synthase assembly factor homolog [Source:HGNC Symbol;Acc:HGNC:29452]	ENSG00000166896.9	ATP23	91419
ENSG00000196220	31.5699	0.465265	0.253317	2.43451	0.0149122	0.221033	FALSE	SRGAP3		SRGAP3	protein_coding	8980591	9363053	3	-1	chromosome	SLIT-ROBO Rho GTPase activating protein 3 [Source:HGNC Symbol;Acc:HGNC:19744]	ENSG00000196220.16	SRGAP3	9901
ENSG00000095066	174.746	0.607978	0.227326	2.43167	0.0150295	0.221111	FALSE	HOOK2		HOOK2	protein_coding	12763003	12872740	19	-1	chromosome	hook microtubule tethering protein 2 [Source:HGNC Symbol;Acc:HGNC:19885]	ENSG00000095066.11	HOOK2	29911
ENSG00000167528	51.0735	0.451668	0.204432	2.43164	0.0150306	0.221111	FALSE	ZNF641		ZNF641	protein_coding	48337180	48351414	12	-1	chromosome	zinc finger protein 641 [Source:HGNC Symbol;Acc:HGNC:31834]	ENSG00000167528.12	ZNF641	121274
ENSG00000107863	222.996	-0.37572	0.150935	-2.42999	0.0150993	0.221155	FALSE	ARHGAP21		ARHGAP21	protein_coding	24583609	24723887	10	-1	chromosome	Rho GTPase activating protein 21 [Source:HGNC Symbol;Acc:HGNC:23725]	ENSG00000107863.18	ARHGAP21	57584
ENSG00000131374	67.715	-0.486761	0.200877	-2.43077	0.0150669	0.221155	FALSE	TBC1D5		TBC1D5	protein_coding	17157162	18444817	3	-1	chromosome	TBC1 domain family member 5 [Source:HGNC Symbol;Acc:HGNC:19166]	ENSG00000131374.14	TBC1D5	9779
ENSG00000143632	214654	-0.237364	0.0966761	-2.43006	0.0150965	0.221155	FALSE	ACTA1		ACTA1	protein_coding	229431245	229434098	1	-1	chromosome	actin alpha 1, skeletal muscle [Source:HGNC Symbol;Acc:HGNC:129]	ENSG00000143632.14	ACTA1	58
ENSG00000160271	204.062	-0.355202	0.146248	-2.43031	0.015086	0.221155	FALSE	RALGDS		RALGDS	protein_coding	133097720	133149334	9	-1	chromosome	ral guanine nucleotide dissociation stimulator [Source:HGNC Symbol;Acc:HGNC:9842]	ENSG00000160271.16	RALGDS	5900
ENSG00000069248	110.726	0.379796	0.155266	2.42949	0.0151201	0.221219	FALSE	NUP133		NUP133	protein_coding	229440259	229508341	1	-1	chromosome	nucleoporin 133 [Source:HGNC Symbol;Acc:HGNC:18016]	ENSG00000069248.12	NUP133	55746
ENSG00000156103	9.78639	0.474768	0.265001	2.4289	0.0151448	0.221341	FALSE	MMP16		MMP16	protein_coding	88032011	88328025	8	-1	chromosome	matrix metallopeptidase 16 [Source:HGNC Symbol;Acc:HGNC:7162]	ENSG00000156103.16	MMP16	4325
ENSG00000116809	42.5934	-0.537384	0.207502	-2.42801	0.0151819	0.221643	FALSE	ZBTB17		ZBTB17	protein_coding	15941869	15976132	1	-1	chromosome	zinc finger and BTB domain containing 17 [Source:HGNC Symbol;Acc:HGNC:12936]	ENSG00000116809.11	ZBTB17	7709
ENSG00000005007	146.438	0.309148	0.125574	2.42655	0.015243	0.222294	FALSE	UPF1		UPF1	protein_coding	18831938	18868236	19	1	chromosome	UPF1 RNA helicase and ATPase [Source:HGNC Symbol;Acc:HGNC:9962]	ENSG00000005007.12	UPF1	5976
ENSG00000272602	20.8259	-0.500769	0.206621	-2.42593	0.0152694	0.222438	FALSE	ZNF595		ZNF595	protein_coding	53286	88208	4	1	chromosome	zinc finger protein 595 [Source:HGNC Symbol;Acc:HGNC:27196]	ENSG00000272602.6	ZNF595	152687
ENSG00000137942	31.342	-0.463264	0.183051	-2.42523	0.0152987	0.222624	FALSE	FNBP1L		FNBP1L	protein_coding	93448131	93554661	1	1	chromosome	formin binding protein 1 like [Source:HGNC Symbol;Acc:HGNC:20851]	ENSG00000137942.16	FNBP1L	54874
ENSG00000136144	15.8098	0.570555	0.222967	2.42408	0.0153473	0.22309	FALSE	RCBTB1		RCBTB1	protein_coding	49531946	49585558	13	-1	chromosome	RCC1 and BTB domain containing protein 1 [Source:HGNC Symbol;Acc:HGNC:18243]	ENSG00000136144.12	RCBTB1	55213
ENSG00000111077	313.356	-0.384444	0.163673	-2.4232	0.0153844	0.223148	FALSE	TNS2		TNS2	protein_coding	53046969	53064372	12	1	chromosome	tensin 2 [Source:HGNC Symbol;Acc:HGNC:19737]	ENSG00000111077.17	TNS2	23371
ENSG00000139971	5.89179	-0.662159	0.246101	-2.42342	0.015375	0.223148	FALSE	ARMH4		ARMH4	protein_coding	57999735	58298139	14	-1	chromosome	armadillo like helical domain containing 4 [Source:HGNC Symbol;Acc:HGNC:19846]	ENSG00000139971.15	ARMH4	145407
ENSG00000182253	1874.66	-0.332376	0.134881	-2.42202	0.0154346	0.223636	FALSE	SYNM		SYNM	protein_coding	99098217	99135593	15	1	chromosome	synemin [Source:HGNC Symbol;Acc:HGNC:24466]	ENSG00000182253.15	SYNM	23336
ENSG00000151746	33.9309	0.737681	0.251114	2.41968	0.015534	0.224834	FALSE	BICD1		BICD1	protein_coding	32106835	32383633	12	1	chromosome	BICD cargo adaptor 1 [Source:HGNC Symbol;Acc:HGNC:1049]	ENSG00000151746.14	BICD1	636
ENSG00000141279	717.518	-0.3972	0.164046	-2.4183	0.0155932	0.224879	FALSE	NPEPPS		NPEPPS	protein_coding	47522942	47623276	17	1	chromosome	aminopeptidase puromycin sensitive [Source:HGNC Symbol;Acc:HGNC:7900]	ENSG00000141279.16	NPEPPS	9520
ENSG00000154262	58.1326	-0.468746	0.199186	-2.41805	0.0156039	0.224879	FALSE	ABCA6		ABCA6	protein_coding	69078702	69141895	17	-1	chromosome	ATP binding cassette subfamily A member 6 [Source:HGNC Symbol;Acc:HGNC:36]	ENSG00000154262.13	ABCA6	23460
ENSG00000179859	1.80054	0.624244	0.254926	2.41868	0.0155768	0.224879	FALSE	RNF227		RNF227	protein_coding	7913324	7916276	17	-1	chromosome	ring finger protein 227 [Source:HGNC Symbol;Acc:HGNC:27571]	ENSG00000179859.9	RNF227	284023
ENSG00000196655	256.749	0.277482	0.112437	2.41857	0.0155815	0.224879	FALSE	TRAPPC4		TRAPPC4	protein_coding	119018763	119025454	11	1	chromosome	trafficking protein particle complex 4 [Source:HGNC Symbol;Acc:HGNC:19943]	ENSG00000196655.12	TRAPPC4	51399
ENSG00000162174	36.9188	0.511684	0.24369	2.41692	0.0156525	0.22521	FALSE	ASRGL1		ASRGL1	protein_coding	62337448	62393412	11	1	chromosome	asparaginase and isoaspartyl peptidase 1 [Source:HGNC Symbol;Acc:HGNC:16448]	ENSG00000162174.12	ASRGL1	80150
ENSG00000233024	70.1578	-0.511034	0.211417	-2.41674	0.0156602	0.22521	FALSE	NPIPA9		NPIPA9	protein_coding	18358086	18379331	16	-1	chromosome	nuclear pore complex interacting protein family, member A9 [Source:HGNC Symbol;Acc:HGNC:41984]	ENSG00000233024.7	NPIPA9
ENSG00000115523	5.05141	-0.674501	0.266226	-2.41572	0.0157043	0.225455	FALSE	GNLY		GNLY	protein_coding	85685175	85698854	2	1	chromosome	granulysin [Source:HGNC Symbol;Acc:HGNC:4414]	ENSG00000115523.16	GNLY	10578
ENSG00000165949	175.693	-0.42269	0.189872	-2.41557	0.0157108	0.225455	FALSE	IFI27		IFI27	protein_coding	94104836	94116698	14	1	chromosome	interferon alpha inducible protein 27 [Source:HGNC Symbol;Acc:HGNC:5397]	ENSG00000165949.12	IFI27	3429
ENSG00000203666	98.0914	0.362291	0.149194	2.41453	0.0157556	0.225858	FALSE	EFCAB2		EFCAB2	protein_coding	244969705	245127164	1	1	chromosome	EF-hand calcium binding domain 2 [Source:HGNC Symbol;Acc:HGNC:28166]	ENSG00000203666.12	EFCAB2	84288
ENSG00000014919	105.455	0.371552	0.158163	2.41344	0.0158027	0.226156	FALSE	COX15		COX15	protein_coding	99711844	99732100	10	-1	chromosome	cytochrome c oxidase assembly homolog COX15 [Source:HGNC Symbol;Acc:HGNC:2263]	ENSG00000014919.12	COX15	1355
ENSG00000130758	5.40103	0.328325	0.258885	2.41289	0.0158267	0.226156	FALSE	MAP3K10		MAP3K10	protein_coding	40191426	40215575	19	1	chromosome	mitogen-activated protein kinase kinase kinase 10 [Source:HGNC Symbol;Acc:HGNC:6849]	ENSG00000130758.8	MAP3K10	4294
ENSG00000136895	18.9145	0.596129	0.234968	2.41326	0.0158105	0.226156	FALSE	GARNL3		GARNL3	protein_coding	127224265	127393660	9	1	chromosome	GTPase activating Rap/RanGAP domain like 3 [Source:HGNC Symbol;Acc:HGNC:25425]	ENSG00000136895.19	GARNL3	84253
ENSG00000047849	2580.83	0.32345	0.13259	2.41047	0.0159319	0.226697	FALSE	MAP4		MAP4	protein_coding	47850690	48089272	3	-1	chromosome	microtubule associated protein 4 [Source:HGNC Symbol;Acc:HGNC:6862]	ENSG00000047849.21	MAP4	4134
ENSG00000101126	101.638	-0.289969	0.121256	-2.41103	0.0159077	0.226697	FALSE	ADNP		ADNP	protein_coding	50888916	50931437	20	-1	chromosome	activity dependent neuroprotector homeobox [Source:HGNC Symbol;Acc:HGNC:15766]	ENSG00000101126.18	ADNP	23394
ENSG00000157388	9.68836	0.649098	0.261233	2.41048	0.0159316	0.226697	FALSE	CACNA1D		CACNA1D	protein_coding	53328963	53813733	3	1	chromosome	calcium voltage-gated channel subunit alpha1 D [Source:HGNC Symbol;Acc:HGNC:1391]	ENSG00000157388.19	CACNA1D	776
ENSG00000170852	201.225	-0.375985	0.1537	-2.41111	0.0159039	0.226697	FALSE	KBTBD2		KBTBD2	protein_coding	32868172	32894131	7	-1	chromosome	kelch repeat and BTB domain containing 2 [Source:HGNC Symbol;Acc:HGNC:21751]	ENSG00000170852.11	KBTBD2	25948
ENSG00000006625	181.598	0.333131	0.138095	2.40882	0.0160042	0.227291	FALSE	GGCT		GGCT	protein_coding	30496621	30504841	7	-1	chromosome	gamma-glutamylcyclotransferase [Source:HGNC Symbol;Acc:HGNC:21705]	ENSG00000006625.18	GGCT	79017
ENSG00000241058	17.1749	0.551795	0.247805	2.40875	0.0160073	0.227291	FALSE	NSUN6		NSUN6	protein_coding	18545561	18659285	10	-1	chromosome	NOP2/Sun RNA methyltransferase 6 [Source:HGNC Symbol;Acc:HGNC:23529]	ENSG00000241058.4	NSUN6	221078
ENSG00000092929	13.1339	0.628787	0.248867	2.40701	0.0160836	0.227714	FALSE	UNC13D		UNC13D	protein_coding	75827225	75844717	17	-1	chromosome	unc-13 homolog D [Source:HGNC Symbol;Acc:HGNC:23147]	ENSG00000092929.11	UNC13D	201294
ENSG00000106266	62.2594	0.459978	0.186545	2.40692	0.0160878	0.227714	FALSE	SNX8		SNX8	protein_coding	2251770	2354318	7	-1	chromosome	sorting nexin 8 [Source:HGNC Symbol;Acc:HGNC:14972]	ENSG00000106266.11	SNX8	29886
ENSG00000180530	128.41	-0.498515	0.194237	-2.40746	0.0160639	0.227714	FALSE	NRIP1		NRIP1	protein_coding	14961235	15065936	21	-1	chromosome	nuclear receptor interacting protein 1 [Source:HGNC Symbol;Acc:HGNC:8001]	ENSG00000180530.11	NRIP1	8204
ENSG00000030419	58.0209	-0.430062	0.178408	-2.40535	0.0161571	0.228454	FALSE	IKZF2		IKZF2	protein_coding	212999691	213152427	2	-1	chromosome	IKAROS family zinc finger 2 [Source:HGNC Symbol;Acc:HGNC:13177]	ENSG00000030419.16	IKZF2	22807
ENSG00000108551	19.9989	-0.67855	0.269373	-2.40449	0.0161949	0.228622	FALSE	RASD1		RASD1	protein_coding	17494437	17496395	17	-1	chromosome	ras related dexamethasone induced 1 [Source:HGNC Symbol;Acc:HGNC:15828]	ENSG00000108551.5	RASD1	51655
ENSG00000130522	149.498	-0.382254	0.164686	-2.40393	0.0162199	0.228622	FALSE	JUND		JUND	protein_coding	18279694	18281622	19	-1	chromosome	JunD proto-oncogene, AP-1 transcription factor subunit [Source:HGNC Symbol;Acc:HGNC:6206]	ENSG00000130522.6	JUND	3727
ENSG00000134207	5.89059	0.745021	0.268059	2.40403	0.0162155	0.228622	FALSE	SYT6		SYT6	protein_coding	114089291	114153919	1	-1	chromosome	synaptotagmin 6 [Source:HGNC Symbol;Acc:HGNC:18638]	ENSG00000134207.16	SYT6	148281
ENSG00000164494	49.9213	-0.403264	0.172555	-2.40339	0.0162439	0.228722	FALSE	PDSS2		PDSS2	protein_coding	107152562	107459564	6	-1	chromosome	decaprenyl diphosphate synthase subunit 2 [Source:HGNC Symbol;Acc:HGNC:23041]	ENSG00000164494.12	PDSS2	57107
ENSG00000171475	155.305	-0.284857	0.118058	-2.40183	0.0163134	0.22946	FALSE	WIPF2		WIPF2	protein_coding	40219304	40284136	17	1	chromosome	WAS/WASL interacting protein family member 2 [Source:HGNC Symbol;Acc:HGNC:30923]	ENSG00000171475.14	WIPF2	147179
ENSG00000011114	156.836	-0.415885	0.17999	-2.40074	0.0163619	0.229903	FALSE	BTBD7		BTBD7	protein_coding	93237550	93333092	14	-1	chromosome	BTB domain containing 7 [Source:HGNC Symbol;Acc:HGNC:18269]	ENSG00000011114.15	BTBD7	55727
ENSG00000159915	3.45437	0.668133	0.267765	2.40023	0.016385	0.229987	FALSE	ZNF233		ZNF233	protein_coding	44259880	44275317	19	1	chromosome	zinc finger protein 233 [Source:HGNC Symbol;Acc:HGNC:30946]	ENSG00000159915.12	ZNF233	353355
ENSG00000111859	50.7866	-0.526821	0.229279	-2.3998	0.016404	0.230015	FALSE	NEDD9		NEDD9	protein_coding	11183298	11382348	6	-1	chromosome	neural precursor cell expressed, developmentally down-regulated 9 [Source:HGNC Symbol;Acc:HGNC:7733]	ENSG00000111859.17	NEDD9	4739
ENSG00000132386	633.256	-0.25682	0.104831	-2.39863	0.0164566	0.230513	FALSE	SERPINF1		SERPINF1	protein_coding	1762029	1777565	17	1	chromosome	serpin family F member 1 [Source:HGNC Symbol;Acc:HGNC:8824]	ENSG00000132386.11	SERPINF1	5176
ENSG00000108381	60.5626	-0.442538	0.203759	-2.39761	0.0165024	0.230674	FALSE	ASPA		ASPA	protein_coding	3472374	3503405	17	1	chromosome	aspartoacylase [Source:HGNC Symbol;Acc:HGNC:756]	ENSG00000108381.11	ASPA	443
ENSG00000206535	10.8008	0.643286	0.256763	2.39773	0.0164969	0.230674	FALSE	LNP1		LNP1	protein_coding	100401532	100456319	3	1	chromosome	leukemia NUP98 fusion partner 1 [Source:HGNC Symbol;Acc:HGNC:28014]	ENSG00000206535.8	LNP1	348801
ENSG00000064607	180.695	0.338831	0.141729	2.39685	0.0165365	0.230912	FALSE	SUGP2		SUGP2	protein_coding	18990888	19034023	19	-1	chromosome	SURP and G-patch domain containing 2 [Source:HGNC Symbol;Acc:HGNC:18641]	ENSG00000064607.17	SUGP2	10147
ENSG00000109016	212.947	0.263097	0.112459	2.3934	0.0166928	0.232754	FALSE	DHRS7B		DHRS7B	protein_coding	21123364	21193265	17	1	chromosome	dehydrogenase/reductase 7B [Source:HGNC Symbol;Acc:HGNC:24547]	ENSG00000109016.17	DHRS7B	25979
ENSG00000165966	1.81754	-0.912679	0.244319	-2.39318	0.016703	0.232754	FALSE	PDZRN4		PDZRN4	protein_coding	41188320	41574745	12	1	chromosome	PDZ domain containing ring finger 4 [Source:HGNC Symbol;Acc:HGNC:30552]	ENSG00000165966.16	PDZRN4	29951
ENSG00000264522	183.88	0.312236	0.130969	2.39224	0.0167457	0.233108	FALSE	OTUD7B		OTUD7B	protein_coding	149937812	150010726	1	-1	chromosome	OTU deubiquitinase 7B [Source:HGNC Symbol;Acc:HGNC:16683]	ENSG00000264522.6	OTUD7B	56957
ENSG00000176973	412.412	-0.312199	0.13125	-2.39106	0.0167999	0.23362	FALSE	FAM89B		FAM89B	protein_coding	65572349	65574198	11	1	chromosome	family with sequence similarity 89 member B [Source:HGNC Symbol;Acc:HGNC:16708]	ENSG00000176973.8	FAM89B	23625
ENSG00000106328	73.9643	0.504326	0.204177	2.3897	0.0168623	0.234005	FALSE	FSCN3		FSCN3	protein_coding	127591409	127602144	7	1	chromosome	fascin actin-bundling protein 3 [Source:HGNC Symbol;Acc:HGNC:3961]	ENSG00000106328.10	FSCN3	29999
ENSG00000196376	5.46634	-0.783389	0.255946	-2.38981	0.0168571	0.234005	FALSE	SLC35F1		SLC35F1	protein_coding	117907264	118317676	6	1	chromosome	solute carrier family 35 member F1 [Source:HGNC Symbol;Acc:HGNC:21483]	ENSG00000196376.11	SLC35F1	222553
ENSG00000003400	19.3431	-0.655551	0.27109	-2.38925	0.0168827	0.234048	FALSE	CASP10		CASP10	protein_coding	201182898	201229406	2	1	chromosome	caspase 10 [Source:HGNC Symbol;Acc:HGNC:1500]	ENSG00000003400.15	CASP10	843
ENSG00000150527	290.065	-0.352682	0.14867	-2.3879	0.0169448	0.234667	FALSE	MIA2		MIA2	protein_coding	39230231	39388513	14	1	chromosome	MIA SH3 domain ER export factor 2 [Source:HGNC Symbol;Acc:HGNC:18432]	ENSG00000150527.17	MIA2	4253
ENSG00000156804	3237.44	-0.57106	0.237998	-2.38258	0.017192	0.237846	FALSE	FBXO32		FBXO32	protein_coding	123497889	123541206	8	-1	chromosome	F-box protein 32 [Source:HGNC Symbol;Acc:HGNC:16731]	ENSG00000156804.7	FBXO32	114907
ENSG00000116918	279.244	0.362234	0.151636	2.38153	0.0172409	0.238279	FALSE	TSNAX		TSNAX	protein_coding	231528541	231566524	1	1	chromosome	translin associated factor X [Source:HGNC Symbol;Acc:HGNC:12380]	ENSG00000116918.15	TSNAX	7257
ENSG00000108960	32.5652	-0.502363	0.270169	-2.38075	0.0172773	0.238537	FALSE	MMD		MMD	protein_coding	55392622	55421924	17	-1	chromosome	monocyte to macrophage differentiation associated [Source:HGNC Symbol;Acc:HGNC:7153]	ENSG00000108960.9	MMD	23531
ENSG00000175564	588.375	-0.561153	0.233032	-2.37935	0.0173434	0.239204	FALSE	UCP3		UCP3	protein_coding	74000277	74009085	11	-1	chromosome	uncoupling protein 3 [Source:HGNC Symbol;Acc:HGNC:12519]	ENSG00000175564.13	UCP3	7352
ENSG00000183908	3.05343	-0.679934	0.269935	-2.3788	0.0173691	0.239313	FALSE	LRRC55		LRRC55	protein_coding	57181747	57191717	11	1	chromosome	leucine rich repeat containing 55 [Source:HGNC Symbol;Acc:HGNC:32324]	ENSG00000183908.7	LRRC55	219527
ENSG00000130724	358.933	0.281343	0.119165	2.37824	0.0173955	0.239433	FALSE	CHMP2A		CHMP2A	protein_coding	58551566	58555105	19	-1	chromosome	charged multivesicular body protein 2A [Source:HGNC Symbol;Acc:HGNC:30216]	ENSG00000130724.9	CHMP2A	27243
ENSG00000144749	163.581	-0.358511	0.147324	-2.37589	0.0175066	0.240397	FALSE	LRIG1		LRIG1	protein_coding	66378797	66501263	3	-1	chromosome	leucine rich repeats and immunoglobulin like domains 1 [Source:HGNC Symbol;Acc:HGNC:17360]	ENSG00000144749.13	LRIG1	26018
ENSG00000146281	219.211	0.334043	0.137708	2.37572	0.0175148	0.240397	FALSE	PM20D2		PM20D2	protein_coding	89146055	89165565	6	1	chromosome	peptidase M20 domain containing 2 [Source:HGNC Symbol;Acc:HGNC:21408]	ENSG00000146281.6	PM20D2	135293
ENSG00000164048	28.3675	0.691138	0.263607	2.37563	0.0175191	0.240397	FALSE	ZNF589		ZNF589	protein_coding	48241100	48299253	3	1	chromosome	zinc finger protein 589 [Source:HGNC Symbol;Acc:HGNC:16747]	ENSG00000164048.14	ZNF589	51385
ENSG00000088992	11.1111	-0.63302	0.260417	-2.37461	0.0175674	0.24057	FALSE	TESC		TESC	protein_coding	117038923	117099479	12	-1	chromosome	tescalcin [Source:HGNC Symbol;Acc:HGNC:26065]	ENSG00000088992.18	TESC	54997
ENSG00000167895	5.09644	-0.679594	0.271604	-2.37488	0.0175545	0.24057	FALSE	TMC8		TMC8	protein_coding	78130770	78142968	17	1	chromosome	transmembrane channel like 8 [Source:HGNC Symbol;Acc:HGNC:20474]	ENSG00000167895.15	TMC8	147138
ENSG00000099341	617.293	0.354466	0.149217	2.37281	0.0176534	0.24134	FALSE	PSMD8		PSMD8	protein_coding	38374536	38383824	19	1	chromosome	proteasome 26S subunit, non-ATPase 8 [Source:HGNC Symbol;Acc:HGNC:9566]	ENSG00000099341.11	PSMD8	5714
ENSG00000110852	93.1077	0.522713	0.19844	2.3724	0.017673	0.24134	FALSE	CLEC2B		CLEC2B	protein_coding	9852984	9870136	12	-1	chromosome	C-type lectin domain family 2 member B [Source:HGNC Symbol;Acc:HGNC:2053]	ENSG00000110852.4	CLEC2B	9976
ENSG00000111554	7.93469	0.496379	0.264826	2.37231	0.0176773	0.24134	FALSE	MDM1		MDM1	protein_coding	68272443	68332381	12	-1	chromosome	Mdm1 nuclear protein [Source:HGNC Symbol;Acc:HGNC:29917]	ENSG00000111554.14	MDM1	56890
ENSG00000100299	17.7408	0.630551	0.266524	2.36524	0.0180182	0.241661	FALSE	ARSA		ARSA	protein_coding	50622754	50628173	22	-1	chromosome	arylsulfatase A [Source:HGNC Symbol;Acc:HGNC:713]	ENSG00000100299.18	ARSA	410
ENSG00000104205	45.3496	0.480073	0.203706	2.36551	0.0180051	0.241661	FALSE	SGK3		SGK3	protein_coding	66667552	66862022	8	1	chromosome	serum/glucocorticoid regulated kinase family member 3 [Source:HGNC Symbol;Acc:HGNC:10812]	ENSG00000104205.15	SGK3	23678
ENSG00000108001	50.8379	-0.597626	0.22972	-2.37036	0.0177709	0.241661	FALSE	EBF3		EBF3	protein_coding	129835283	129963841	10	-1	chromosome	EBF transcription factor 3 [Source:HGNC Symbol;Acc:HGNC:19087]	ENSG00000108001.13	EBF3	253738
ENSG00000108312	161.609	-0.331982	0.137941	-2.3651	0.0180251	0.241661	FALSE	UBTF		UBTF	protein_coding	44205033	44221626	17	-1	chromosome	upstream binding transcription factor [Source:HGNC Symbol;Acc:HGNC:12511]	ENSG00000108312.15	UBTF	7343
ENSG00000109458	121.757	-0.425439	0.186133	-2.36734	0.0179166	0.241661	FALSE	GAB1		GAB1	protein_coding	143336762	143474568	4	1	chromosome	GRB2 associated binding protein 1 [Source:HGNC Symbol;Acc:HGNC:4066]	ENSG00000109458.8	GAB1	2549
ENSG00000114738	317.084	-0.347871	0.146531	-2.36895	0.0178386	0.241661	FALSE	MAPKAPK3		MAPKAPK3	protein_coding	50611520	50649291	3	1	chromosome	MAPK activated protein kinase 3 [Source:HGNC Symbol;Acc:HGNC:6888]	ENSG00000114738.11	MAPKAPK3	7867
ENSG00000119431	10.6067	0.524232	0.257944	2.36739	0.0179139	0.241661	FALSE	HDHD3		HDHD3	protein_coding	113373419	113376999	9	-1	chromosome	haloacid dehalogenase like hydrolase domain containing 3 [Source:HGNC Symbol;Acc:HGNC:28171]	ENSG00000119431.9	HDHD3	81932
ENSG00000132330	18.4682	0.51919	0.235564	2.36443	0.018058	0.241661	FALSE	SCLY		SCLY	protein_coding	238060924	238099413	2	1	chromosome	selenocysteine lyase [Source:HGNC Symbol;Acc:HGNC:18161]	ENSG00000132330.18	SCLY	51540
ENSG00000138430	232.304	0.269333	0.114675	2.36873	0.0178493	0.241661	FALSE	OLA1		OLA1	protein_coding	174072447	174248599	2	-1	chromosome	Obg like ATPase 1 [Source:HGNC Symbol;Acc:HGNC:28833]	ENSG00000138430.16	OLA1	29789
ENSG00000139597	66.1013	-0.449575	0.190493	-2.36616	0.0179737	0.241661	FALSE	N4BP2L1		N4BP2L1	protein_coding	32400723	32428311	13	-1	chromosome	NEDD4 binding protein 2 like 1 [Source:HGNC Symbol;Acc:HGNC:25037]	ENSG00000139597.18	N4BP2L1	90634
ENSG00000141161	495.179	-0.324506	0.135497	-2.36524	0.0180183	0.241661	FALSE	UNC45B		UNC45B	protein_coding	35147817	35189345	17	1	chromosome	unc-45 myosin chaperone B [Source:HGNC Symbol;Acc:HGNC:14304]	ENSG00000141161.11	UNC45B	146862
ENSG00000156709	172.817	-0.247834	0.104423	-2.37137	0.0177222	0.241661	FALSE	AIFM1		AIFM1	protein_coding	130129362	130165887	X	-1	chromosome	apoptosis inducing factor mitochondria associated 1 [Source:HGNC Symbol;Acc:HGNC:8768]	ENSG00000156709.14	AIFM1	9131
ENSG00000165424	419.885	-0.47003	0.188178	-2.36522	0.0180195	0.241661	FALSE	ZCCHC24		ZCCHC24	protein_coding	79382325	79445624	10	-1	chromosome	zinc finger CCHC-type containing 24 [Source:HGNC Symbol;Acc:HGNC:26911]	ENSG00000165424.7	ZCCHC24	219654
ENSG00000173991	27332.6	0.486354	0.191117	2.36468	0.0180459	0.241661	FALSE	TCAP		TCAP	protein_coding	39665349	39666554	17	1	chromosome	titin-cap [Source:HGNC Symbol;Acc:HGNC:11610]	ENSG00000173991.6	TCAP	8557
ENSG00000175854	48.6058	0.486165	0.196614	2.36439	0.0180596	0.241661	FALSE	SWI5		SWI5	protein_coding	128275379	128316123	9	1	chromosome	SWI5 homologous recombination repair protein [Source:HGNC Symbol;Acc:HGNC:31412]	ENSG00000175854.12	SWI5	375757
ENSG00000179242	9.18707	0.698939	0.266522	2.36481	0.0180393	0.241661	FALSE	CDH4		CDH4	protein_coding	61252261	61940617	20	1	chromosome	cadherin 4 [Source:HGNC Symbol;Acc:HGNC:1763]	ENSG00000179242.16	CDH4	1002
ENSG00000196422	23.7047	0.521834	0.249949	2.36822	0.017874	0.241661	FALSE	PPP1R26		PPP1R26	protein_coding	135479079	135488893	9	1	chromosome	protein phosphatase 1 regulatory subunit 26 [Source:HGNC Symbol;Acc:HGNC:29089]	ENSG00000196422.11	PPP1R26	9858
ENSG00000196455	29.9775	0.55883	0.214262	2.36484	0.0180376	0.241661	FALSE	PIK3R4		PIK3R4	protein_coding	130678934	130746829	3	-1	chromosome	phosphoinositide-3-kinase regulatory subunit 4 [Source:HGNC Symbol;Acc:HGNC:8982]	ENSG00000196455.8	PIK3R4	30849
ENSG00000226742	45.6997	-0.464984	0.190381	-2.3681	0.0178798	0.241661	FALSE	HSBP1L1		HSBP1L1	protein_coding	79964582	79970822	18	1	chromosome	heat shock factor binding protein 1 like 1 [Source:HGNC Symbol;Acc:HGNC:37243]	ENSG00000226742.4	HSBP1L1	440498
ENSG00000255112	179.258	-0.417661	0.1778	-2.36582	0.0179903	0.241661	FALSE	CHMP1B		CHMP1B	protein_coding	11851413	11854444	18	1	chromosome	charged multivesicular body protein 1B [Source:HGNC Symbol;Acc:HGNC:24287]	ENSG00000255112.3	CHMP1B	57132
ENSG00000089053	299.907	0.244387	0.103209	2.36256	0.0181494	0.242142	FALSE	ANAPC5		ANAPC5	protein_coding	121308245	121399896	12	-1	chromosome	anaphase promoting complex subunit 5 [Source:HGNC Symbol;Acc:HGNC:15713]	ENSG00000089053.13	ANAPC5	51433
ENSG00000101444	171.571	0.347331	0.14296	2.36284	0.0181357	0.242142	FALSE	AHCY		AHCY	protein_coding	34280268	34311802	20	-1	chromosome	adenosylhomocysteinase [Source:HGNC Symbol;Acc:HGNC:343]	ENSG00000101444.13	AHCY	191
ENSG00000114544	142.703	-0.466708	0.212111	-2.36278	0.0181387	0.242142	FALSE	SLC41A3		SLC41A3	protein_coding	126006355	126101561	3	-1	chromosome	solute carrier family 41 member 3 [Source:HGNC Symbol;Acc:HGNC:31046]	ENSG00000114544.16	SLC41A3	54946
ENSG00000105227	14.6506	-0.628895	0.249663	-2.36147	0.0182024	0.242609	FALSE	PRX		PRX	protein_coding	40393766	40414742	19	-1	chromosome	periaxin [Source:HGNC Symbol;Acc:HGNC:13797]	ENSG00000105227.15	PRX	57716
ENSG00000163734	3.89577	-0.630365	0.267811	-2.36002	0.0182739	0.243321	FALSE	CXCL3		CXCL3	protein_coding	74036589	74038807	4	-1	chromosome	C-X-C motif chemokine ligand 3 [Source:HGNC Symbol;Acc:HGNC:4604]	ENSG00000163734.4	CXCL3	2921
ENSG00000138796	885.513	0.399832	0.164856	2.35946	0.0183013	0.243446	FALSE	HADH		HADH	protein_coding	107989714	108035175	4	1	chromosome	hydroxyacyl-CoA dehydrogenase [Source:HGNC Symbol;Acc:HGNC:4799]	ENSG00000138796.16	HADH	3033
ENSG00000284976	5.33892	0.72108	0.267294	2.359	0.0183241	0.243508	FALSE	BX255925.3		BX255925.3	protein_coding	137217452	137219361	9	1	chromosome	novel RING finger protein	ENSG00000284976.1	BX255925.3
ENSG00000126947	64.6006	0.423893	0.177089	2.35857	0.0183454	0.243552	FALSE	ARMCX1		ARMCX1	protein_coding	101550547	101554700	X	1	chromosome	armadillo repeat containing X-linked 1 [Source:HGNC Symbol;Acc:HGNC:18073]	ENSG00000126947.13	ARMCX1	51309
ENSG00000186716	13.2685	-0.521964	0.253269	-2.35666	0.01844	0.244565	FALSE	BCR		BCR	protein_coding	23179704	23318037	22	1	chromosome	BCR activator of RhoGEF and GTPase [Source:HGNC Symbol;Acc:HGNC:1014]	ENSG00000186716.21	BCR	613
ENSG00000169184	303.102	-0.322861	0.139624	-2.3553	0.0185076	0.245221	FALSE	MN1		MN1	protein_coding	27748277	27801756	22	-1	chromosome	MN1 proto-oncogene, transcriptional regulator [Source:HGNC Symbol;Acc:HGNC:7180]	ENSG00000169184.6	MN1	4330
ENSG00000108691	22.5374	-0.61125	0.269953	-2.35352	0.0185968	0.245438	FALSE	CCL2		CCL2	protein_coding	34255218	34257203	17	1	chromosome	C-C motif chemokine ligand 2 [Source:HGNC Symbol;Acc:HGNC:10618]	ENSG00000108691.9	CCL2	6347
ENSG00000166289	194.771	-0.394519	0.191659	-2.35448	0.0185485	0.245438	FALSE	PLEKHF1		PLEKHF1	protein_coding	29665459	29675477	19	1	chromosome	pleckstrin homology and FYVE domain containing 1 [Source:HGNC Symbol;Acc:HGNC:20764]	ENSG00000166289.6	PLEKHF1	79156
ENSG00000180644	2.64835	-0.528824	0.262701	-2.35355	0.0185953	0.245438	FALSE	PRF1		PRF1	protein_coding	70597348	70602759	10	-1	chromosome	perforin 1 [Source:HGNC Symbol;Acc:HGNC:9360]	ENSG00000180644.8	PRF1	5551
ENSG00000196497	71.6809	0.475224	0.192474	2.35385	0.0185799	0.245438	FALSE	IPO4		IPO4	protein_coding	24180219	24188869	14	-1	chromosome	importin 4 [Source:HGNC Symbol;Acc:HGNC:19426]	ENSG00000196497.17	IPO4	79711
ENSG00000129158	33.2725	0.489033	0.210849	2.35165	0.0186903	0.24643	FALSE	SERGEF		SERGEF	protein_coding	17788048	18013047	11	-1	chromosome	secretion regulating guanine nucleotide exchange factor [Source:HGNC Symbol;Acc:HGNC:17499]	ENSG00000129158.11	SERGEF	26297
ENSG00000070718	70.0195	0.463808	0.192522	2.35084	0.0187313	0.24672	FALSE	AP3M2		AP3M2	protein_coding	42152946	42171673	8	1	chromosome	adaptor related protein complex 3 subunit mu 2 [Source:HGNC Symbol;Acc:HGNC:570]	ENSG00000070718.12	AP3M2	10947
ENSG00000109861	70.8329	-0.573583	0.216851	-2.35012	0.0187672	0.24672	FALSE	CTSC		CTSC	protein_coding	88293592	88337761	11	-1	chromosome	cathepsin C [Source:HGNC Symbol;Acc:HGNC:2528]	ENSG00000109861.16	CTSC	1075
ENSG00000118705	196.499	0.347942	0.146148	2.35026	0.0187604	0.24672	FALSE	RPN2		RPN2	protein_coding	37178410	37241619	20	1	chromosome	ribophorin II [Source:HGNC Symbol;Acc:HGNC:10382]	ENSG00000118705.17	RPN2	6185
ENSG00000088727	47.5719	0.519175	0.205558	2.34972	0.0187875	0.246747	FALSE	KIF9		KIF9	protein_coding	47228026	47283451	3	-1	chromosome	kinesin family member 9 [Source:HGNC Symbol;Acc:HGNC:16666]	ENSG00000088727.12	KIF9	64147
ENSG00000140937	5.45338	-0.603399	0.269435	-2.34873	0.0188375	0.246781	FALSE	CDH11		CDH11	protein_coding	64943753	65126112	16	-1	chromosome	cadherin 11 [Source:HGNC Symbol;Acc:HGNC:1750]	ENSG00000140937.14	CDH11	1009
ENSG00000169020	3321.92	0.300181	0.123991	2.34858	0.0188451	0.246781	FALSE	ATP5ME		ATP5ME	protein_coding	672436	674330	4	-1	chromosome	ATP synthase membrane subunit e [Source:HGNC Symbol;Acc:HGNC:846]	ENSG00000169020.10	ATP5ME	521
ENSG00000198053	59.6852	-0.42146	0.177888	-2.34889	0.0188294	0.246781	FALSE	SIRPA		SIRPA	protein_coding	1894167	1940592	20	1	chromosome	signal regulatory protein alpha [Source:HGNC Symbol;Acc:HGNC:9662]	ENSG00000198053.11	SIRPA	140885
ENSG00000197771	51.9476	-0.375661	0.159893	-2.34756	0.0188968	0.247217	FALSE	MCMBP		MCMBP	protein_coding	119829404	119892556	10	-1	chromosome	minichromosome maintenance complex binding protein [Source:HGNC Symbol;Acc:HGNC:25782]	ENSG00000197771.12	MCMBP	79892
ENSG00000128040	5.12378	0.333762	0.243696	2.34511	0.0190213	0.248501	FALSE	SPINK2		SPINK2	protein_coding	56809860	56821742	4	-1	chromosome	serine peptidase inhibitor, Kazal type 2 [Source:HGNC Symbol;Acc:HGNC:11245]	ENSG00000128040.11	SPINK2	6691
ENSG00000249471	5.58014	0.578255	0.263565	2.34491	0.0190318	0.248501	FALSE	ZNF324B		ZNF324B	protein_coding	58451611	58457833	19	1	chromosome	zinc finger protein 324B [Source:HGNC Symbol;Acc:HGNC:33107]	ENSG00000249471.8	ZNF324B	388569
ENSG00000109452	65.7387	0.697072	0.256554	2.34228	0.0191664	0.250017	FALSE	INPP4B		INPP4B	protein_coding	142023160	142847432	4	-1	chromosome	inositol polyphosphate-4-phosphatase type II B [Source:HGNC Symbol;Acc:HGNC:6075]	ENSG00000109452.12	INPP4B	8821
ENSG00000101331	17.0856	-0.561872	0.241106	-2.34172	0.0191953	0.250125	FALSE	CCM2L		CCM2L	protein_coding	32010438	32032180	20	1	chromosome	CCM2 like scaffold protein [Source:HGNC Symbol;Acc:HGNC:16153]	ENSG00000101331.17	CCM2L	140706
ENSG00000152382	40.3072	0.434988	0.208011	2.3414	0.0192118	0.250125	FALSE	TADA1		TADA1	protein_coding	166856510	166876264	1	-1	chromosome	transcriptional adaptor 1 [Source:HGNC Symbol;Acc:HGNC:30631]	ENSG00000152382.6	TADA1	117143
ENSG00000213639	1225.66	0.214177	0.0914867	2.34057	0.0192542	0.250435	FALSE	PPP1CB		PPP1CB	protein_coding	28751640	28802940	2	1	chromosome	protein phosphatase 1 catalytic subunit beta [Source:HGNC Symbol;Acc:HGNC:9282]	ENSG00000213639.10	PPP1CB	5500
ENSG00000139687	110.329	-0.32226	0.138849	-2.3371	0.0194342	0.252484	FALSE	RB1		RB1	protein_coding	48303726	48599436	13	1	chromosome	RB transcriptional corepressor 1 [Source:HGNC Symbol;Acc:HGNC:9884]	ENSG00000139687.15	RB1	5925
ENSG00000165417	97.6587	-0.350453	0.154721	-2.33681	0.0194492	0.252484	FALSE	GTF2A1		GTF2A1	protein_coding	81175452	81221377	14	-1	chromosome	general transcription factor IIA subunit 1 [Source:HGNC Symbol;Acc:HGNC:4646]	ENSG00000165417.12	GTF2A1	2957
ENSG00000126882	60.7449	-0.446822	0.178538	-2.33637	0.0194718	0.252534	FALSE	FAM78A		FAM78A	protein_coding	131258076	131276510	9	-1	chromosome	family with sequence similarity 78 member A [Source:HGNC Symbol;Acc:HGNC:25465]	ENSG00000126882.13	FAM78A	286336
ENSG00000072506	95.0199	0.345636	0.146	2.33507	0.01954	0.252767	FALSE	HSD17B10		HSD17B10	protein_coding	53431258	53434370	X	-1	chromosome	hydroxysteroid 17-beta dehydrogenase 10 [Source:HGNC Symbol;Acc:HGNC:4800]	ENSG00000072506.13	HSD17B10	3028
ENSG00000081189	3616.77	0.492884	0.207106	2.33495	0.0195461	0.252767	FALSE	MEF2C		MEF2C	protein_coding	88717117	88904257	5	-1	chromosome	myocyte enhancer factor 2C [Source:HGNC Symbol;Acc:HGNC:6996]	ENSG00000081189.15	MEF2C	4208
ENSG00000164687	203.686	-0.527221	0.211726	-2.33499	0.0195441	0.252767	FALSE	FABP5		FABP5	protein_coding	81280536	81284777	8	1	chromosome	fatty acid binding protein 5 [Source:HGNC Symbol;Acc:HGNC:3560]	ENSG00000164687.11	FABP5	2171
ENSG00000163219	15.3415	-0.517043	0.243663	-2.3342	0.0195853	0.253031	FALSE	ARHGAP25		ARHGAP25	protein_coding	68679601	68826833	2	1	chromosome	Rho GTPase activating protein 25 [Source:HGNC Symbol;Acc:HGNC:28951]	ENSG00000163219.12	ARHGAP25	9938
ENSG00000157873	15.7331	-0.556323	0.212185	-2.33372	0.0196103	0.253112	FALSE	TNFRSF14		TNFRSF14	protein_coding	2555639	2565382	1	1	chromosome	TNF receptor superfamily member 14 [Source:HGNC Symbol;Acc:HGNC:11912]	ENSG00000157873.17	TNFRSF14	8764
ENSG00000140564	106.236	-0.322625	0.138574	-2.3329	0.0196535	0.253185	FALSE	FURIN		FURIN	protein_coding	90868588	90883458	15	1	chromosome	furin, paired basic amino acid cleaving enzyme [Source:HGNC Symbol;Acc:HGNC:8568]	ENSG00000140564.12	FURIN	5045
ENSG00000176723	9.31791	0.579019	0.262945	2.33324	0.0196354	0.253185	FALSE	ZNF843		ZNF843	protein_coding	31432593	31443160	16	-1	chromosome	zinc finger protein 843 [Source:HGNC Symbol;Acc:HGNC:28710]	ENSG00000176723.10	ZNF843	283933
ENSG00000271303	110.402	-0.413783	0.174835	-2.33217	0.0196918	0.253436	FALSE	SRXN1		SRXN1	protein_coding	646615	653370	20	-1	chromosome	sulfiredoxin 1 [Source:HGNC Symbol;Acc:HGNC:16132]	ENSG00000271303.1	SRXN1	140809
ENSG00000148426	4.75501	-0.570861	0.265883	-2.33129	0.019738	0.253787	FALSE	PROSER2		PROSER2	protein_coding	11823339	11872277	10	1	chromosome	proline and serine rich 2 [Source:HGNC Symbol;Acc:HGNC:23728]	ENSG00000148426.13	PROSER2	254427
ENSG00000005238	50.8841	0.529463	0.215426	2.32651	0.0199913	0.254191	FALSE	FAM214B		FAM214B	protein_coding	35104112	35116341	9	-1	chromosome	family with sequence similarity 214 member B [Source:HGNC Symbol;Acc:HGNC:25666]	ENSG00000005238.19	FAM214B	80256
ENSG00000006125	254.219	-0.397823	0.172705	-2.32798	0.0199133	0.254191	FALSE	AP2B1		AP2B1	protein_coding	35578046	35726413	17	1	chromosome	adaptor related protein complex 2 subunit beta 1 [Source:HGNC Symbol;Acc:HGNC:563]	ENSG00000006125.18	AP2B1	163
ENSG00000075568	144.846	0.412504	0.168785	2.32398	0.0201265	0.254191	FALSE	TMEM131		TMEM131	protein_coding	97756333	97995948	2	-1	chromosome	transmembrane protein 131 [Source:HGNC Symbol;Acc:HGNC:30366]	ENSG00000075568.17	TMEM131	23505
ENSG00000101019	211.815	0.320991	0.138146	2.32396	0.0201278	0.254191	FALSE	UQCC1		UQCC1	protein_coding	35302566	35412031	20	-1	chromosome	ubiquinol-cytochrome c reductase complex assembly factor 1 [Source:HGNC Symbol;Acc:HGNC:15891]	ENSG00000101019.22	UQCC1	55245
ENSG00000105835	193.187	-0.3331	0.146475	-2.32484	0.0200803	0.254191	FALSE	NAMPT		NAMPT	protein_coding	106248298	106286326	7	-1	chromosome	nicotinamide phosphoribosyltransferase [Source:HGNC Symbol;Acc:HGNC:30092]	ENSG00000105835.12	NAMPT	10135
ENSG00000122359	452.664	0.29031	0.125703	2.32739	0.0199448	0.254191	FALSE	ANXA11		ANXA11	protein_coding	80150889	80205572	10	-1	chromosome	annexin A11 [Source:HGNC Symbol;Acc:HGNC:535]	ENSG00000122359.18	ANXA11	311
ENSG00000125968	139.795	-0.553676	0.24257	-2.32587	0.0200255	0.254191	FALSE	ID1		ID1	protein_coding	31605283	31606515	20	1	chromosome	inhibitor of DNA binding 1, HLH protein [Source:HGNC Symbol;Acc:HGNC:5360]	ENSG00000125968.9	ID1	3397
ENSG00000131143	3881.3	0.257666	0.109905	2.32755	0.0199358	0.254191	FALSE	COX4I1		COX4I1	protein_coding	85798633	85807068	16	1	chromosome	cytochrome c oxidase subunit 4I1 [Source:HGNC Symbol;Acc:HGNC:2265]	ENSG00000131143.10	COX4I1	1327
ENSG00000131378	99.3465	-0.555949	0.233472	-2.32954	0.0198302	0.254191	FALSE	RFTN1		RFTN1	protein_coding	16313574	16514026	3	-1	chromosome	raftlin, lipid raft linker 1 [Source:HGNC Symbol;Acc:HGNC:30278]	ENSG00000131378.14	RFTN1	23180
ENSG00000147854	79.3547	-0.372106	0.163414	-2.32491	0.0200765	0.254191	FALSE	UHRF2		UHRF2	protein_coding	6413151	6507054	9	1	chromosome	ubiquitin like with PHD and ring finger domains 2 [Source:HGNC Symbol;Acc:HGNC:12557]	ENSG00000147854.17	UHRF2	115426
ENSG00000151773	9.53958	0.573479	0.2714	2.32593	0.0200223	0.254191	FALSE	CCDC122		CCDC122	protein_coding	43823909	43879740	13	-1	chromosome	coiled-coil domain containing 122 [Source:HGNC Symbol;Acc:HGNC:26478]	ENSG00000151773.13	CCDC122	160857
ENSG00000156042	8.78405	0.703229	0.270589	2.32706	0.0199621	0.254191	FALSE	CFAP70		CFAP70	protein_coding	73253759	73358859	10	-1	chromosome	cilia and flagella associated protein 70 [Source:HGNC Symbol;Acc:HGNC:30726]	ENSG00000156042.18	CFAP70	118491
ENSG00000163083	21.3663	-0.526067	0.254123	-2.32414	0.020118	0.254191	FALSE	INHBB		INHBB	protein_coding	120346136	120351803	2	1	chromosome	inhibin subunit beta B [Source:HGNC Symbol;Acc:HGNC:6067]	ENSG00000163083.6	INHBB	3625
ENSG00000164488	4.51949	-0.610183	0.254535	-2.32758	0.0199342	0.254191	FALSE	DACT2		DACT2	protein_coding	168292830	168319777	6	-1	chromosome	dishevelled binding antagonist of beta catenin 2 [Source:HGNC Symbol;Acc:HGNC:21231]	ENSG00000164488.12	DACT2	168002
ENSG00000181195	17.8822	0.61866	0.270543	2.32822	0.0199004	0.254191	FALSE	PENK		PENK	protein_coding	56436674	56446671	8	-1	chromosome	proenkephalin [Source:HGNC Symbol;Acc:HGNC:8831]	ENSG00000181195.11	PENK	5179
ENSG00000182218	2.94091	-0.557479	0.269231	-2.32813	0.019905	0.254191	FALSE	HHIPL1		HHIPL1	protein_coding	99645110	99680569	14	1	chromosome	HHIP like 1 [Source:HGNC Symbol;Acc:HGNC:19710]	ENSG00000182218.9	HHIPL1	84439
ENSG00000184508	59.6491	0.383067	0.163243	2.32587	0.0200255	0.254191	FALSE	HDDC3		HDDC3	protein_coding	90929964	90935196	15	-1	chromosome	HD domain containing 3 [Source:HGNC Symbol;Acc:HGNC:30522]	ENSG00000184508.11	HDDC3	374659
ENSG00000185518	7.97622	-0.6333	0.25937	-2.32976	0.019819	0.254191	FALSE	SV2B		SV2B	protein_coding	91099950	91301309	15	1	chromosome	synaptic vesicle glycoprotein 2B [Source:HGNC Symbol;Acc:HGNC:16874]	ENSG00000185518.11	SV2B	9899
ENSG00000256977	2.55751	0.608404	0.240985	2.32474	0.0200859	0.254191	FALSE	LIMS3		LIMS3	protein_coding	109898428	109924868	2	1	chromosome	LIM zinc finger domain containing 3 [Source:HGNC Symbol;Acc:HGNC:30047]	ENSG00000256977.12	LIMS3	96626
ENSG00000115425	14.2616	-0.612707	0.239298	-2.32357	0.0201485	0.254215	FALSE	PECR		PECR	protein_coding	215996329	216082955	2	-1	chromosome	peroxisomal trans-2-enoyl-CoA reductase [Source:HGNC Symbol;Acc:HGNC:18281]	ENSG00000115425.14	PECR	55825
ENSG00000142583	195.265	0.462404	0.204577	2.32307	0.0201756	0.254319	FALSE	SLC2A5		SLC2A5	protein_coding	9035106	9088478	1	-1	chromosome	solute carrier family 2 member 5 [Source:HGNC Symbol;Acc:HGNC:11010]	ENSG00000142583.18	SLC2A5	6518
ENSG00000070831	596.811	0.215773	0.0925408	2.32188	0.0202395	0.254815	FALSE	CDC42		CDC42	protein_coding	22025511	22101360	1	1	chromosome	cell division cycle 42 [Source:HGNC Symbol;Acc:HGNC:1736]	ENSG00000070831.17	CDC42	998
ENSG00000129245	565.508	0.25532	0.110068	2.32128	0.0202718	0.254815	FALSE	FXR2		FXR2	protein_coding	7591230	7614897	17	-1	chromosome	FMR1 autosomal homolog 2 [Source:HGNC Symbol;Acc:HGNC:4024]	ENSG00000129245.12	FXR2	9513
ENSG00000136485	222.025	0.474914	0.210729	2.32132	0.0202695	0.254815	FALSE	DCAF7		DCAF7	protein_coding	63550477	63594279	17	1	chromosome	DDB1 and CUL4 associated factor 7 [Source:HGNC Symbol;Acc:HGNC:30915]	ENSG00000136485.15	DCAF7	10238
ENSG00000197885	86.9819	-0.332023	0.146423	-2.32049	0.0203144	0.255113	FALSE	NKIRAS1		NKIRAS1	protein_coding	23891660	23946591	3	-1	chromosome	NFKB inhibitor interacting Ras like 1 [Source:HGNC Symbol;Acc:HGNC:17899]	ENSG00000197885.10	NKIRAS1	28512
ENSG00000188782	1.67505	0.524744	0.220978	2.31958	0.0203636	0.255493	FALSE	CATSPER4		CATSPER4	protein_coding	26190561	26202968	1	1	chromosome	cation channel sperm associated 4 [Source:HGNC Symbol;Acc:HGNC:23220]	ENSG00000188782.8	CATSPER4	378807
ENSG00000005102	28.425	-0.505067	0.230062	-2.31878	0.0204068	0.255499	FALSE	MEOX1		MEOX1	protein_coding	43640389	43661922	17	-1	chromosome	mesenchyme homeobox 1 [Source:HGNC Symbol;Acc:HGNC:7013]	ENSG00000005102.14	MEOX1	4222
ENSG00000066056	39.1248	-0.509651	0.235319	-2.31849	0.0204229	0.255499	FALSE	TIE1		TIE1	protein_coding	43300982	43323108	1	1	chromosome	tyrosine kinase with immunoglobulin like and EGF like domains 1 [Source:HGNC Symbol;Acc:HGNC:11809]	ENSG00000066056.14	TIE1	7075
ENSG00000154553	7304.52	0.314397	0.132258	2.31875	0.0204087	0.255499	FALSE	PDLIM3		PDLIM3	protein_coding	185500660	185535612	4	-1	chromosome	PDZ and LIM domain 3 [Source:HGNC Symbol;Acc:HGNC:20767]	ENSG00000154553.15	PDLIM3	27295
ENSG00000172889	14.7026	-0.544182	0.228297	-2.31817	0.0204399	0.255499	FALSE	EGFL7		EGFL7	protein_coding	136658856	136672678	9	1	chromosome	EGF like domain multiple 7 [Source:HGNC Symbol;Acc:HGNC:20594]	ENSG00000172889.16	EGFL7	51162
ENSG00000181789	31.5769	0.433282	0.194336	2.31599	0.0205586	0.256585	FALSE	COPG1		COPG1	protein_coding	129249606	129277773	3	1	chromosome	coatomer protein complex subunit gamma 1 [Source:HGNC Symbol;Acc:HGNC:2236]	ENSG00000181789.14	COPG1	22820
ENSG00000184216	107.951	0.379597	0.162878	2.31588	0.0205649	0.256585	FALSE	IRAK1		IRAK1	protein_coding	154010506	154019902	X	-1	chromosome	interleukin 1 receptor associated kinase 1 [Source:HGNC Symbol;Acc:HGNC:6112]	ENSG00000184216.14	IRAK1	3654
ENSG00000132466	347.815	0.286832	0.123146	2.3146	0.020635	0.257221	FALSE	ANKRD17		ANKRD17	protein_coding	73073376	73258798	4	-1	chromosome	ankyrin repeat domain 17 [Source:HGNC Symbol;Acc:HGNC:23575]	ENSG00000132466.19	ANKRD17	26057
ENSG00000031081	55.3376	-0.447553	0.191686	-2.31384	0.0206763	0.25726	FALSE	ARHGAP31		ARHGAP31	protein_coding	119294383	119420714	3	1	chromosome	Rho GTPase activating protein 31 [Source:HGNC Symbol;Acc:HGNC:29216]	ENSG00000031081.11	ARHGAP31	57514
ENSG00000112695	597.274	0.376209	0.157276	2.31387	0.0206751	0.25726	FALSE	COX7A2		COX7A2	protein_coding	75237675	75250323	6	-1	chromosome	cytochrome c oxidase subunit 7A2 [Source:HGNC Symbol;Acc:HGNC:2288]	ENSG00000112695.11	COX7A2	1347
ENSG00000167685	52.5477	0.412263	0.175287	2.31253	0.0207483	0.25768	FALSE	ZNF444		ZNF444	protein_coding	56132599	56160893	19	1	chromosome	zinc finger protein 444 [Source:HGNC Symbol;Acc:HGNC:16052]	ENSG00000167685.15	ZNF444	55311
ENSG00000185875	13.969	-0.5354	0.235875	-2.31259	0.020745	0.25768	FALSE	THNSL1		THNSL1	protein_coding	25016612	25026664	10	1	chromosome	threonine synthase like 1 [Source:HGNC Symbol;Acc:HGNC:26160]	ENSG00000185875.13	THNSL1	79896
ENSG00000023902	226.734	0.396428	0.173873	2.31204	0.0207757	0.257784	FALSE	PLEKHO1		PLEKHO1	protein_coding	150149183	150164720	1	1	chromosome	pleckstrin homology domain containing O1 [Source:HGNC Symbol;Acc:HGNC:24310]	ENSG00000023902.14	PLEKHO1	51177
ENSG00000140836	375.258	0.510607	0.208514	2.31031	0.0208708	0.25836	FALSE	ZFHX3		ZFHX3	protein_coding	72782885	73891871	16	-1	chromosome	zinc finger homeobox 3 [Source:HGNC Symbol;Acc:HGNC:777]	ENSG00000140836.17	ZFHX3	463
ENSG00000165269	265.416	0.652333	0.252278	2.30981	0.0208989	0.25836	FALSE	AQP7		AQP7	protein_coding	33383179	33402682	9	-1	chromosome	aquaporin 7 [Source:HGNC Symbol;Acc:HGNC:640]	ENSG00000165269.13	AQP7	364
ENSG00000177150	174.573	0.350671	0.146172	2.31001	0.0208876	0.25836	FALSE	FAM210A		FAM210A	protein_coding	13663347	13726663	18	-1	chromosome	family with sequence similarity 210 member A [Source:HGNC Symbol;Acc:HGNC:28346]	ENSG00000177150.13	FAM210A	125228
ENSG00000187554	6.10508	-0.55288	0.270595	-2.3101	0.0208827	0.25836	FALSE	TLR5		TLR5	protein_coding	223109404	223143248	1	-1	chromosome	toll like receptor 5 [Source:HGNC Symbol;Acc:HGNC:11851]	ENSG00000187554.14	TLR5	7100
ENSG00000086991	7.08395	0.679185	0.271471	2.30925	0.0209297	0.258504	FALSE	NOX4		NOX4	protein_coding	89324353	89498187	11	-1	chromosome	NADPH oxidase 4 [Source:HGNC Symbol;Acc:HGNC:7891]	ENSG00000086991.13	NOX4	50507
ENSG00000224940	2.39702	-0.533441	0.254328	-2.30762	0.0210204	0.259386	FALSE	PRRT4		PRRT4	protein_coding	128350325	128361685	7	-1	chromosome	proline rich transmembrane protein 4 [Source:HGNC Symbol;Acc:HGNC:37280]	ENSG00000224940.8	PRRT4	401399
ENSG00000136436	310.976	-0.322179	0.141525	-2.30687	0.0210623	0.259666	FALSE	CALCOCO2		CALCOCO2	protein_coding	48830988	48866522	17	1	chromosome	calcium binding and coiled-coil domain 2 [Source:HGNC Symbol;Acc:HGNC:29912]	ENSG00000136436.14	CALCOCO2	10241
ENSG00000164327	101.728	0.404312	0.176631	2.30572	0.0211261	0.25984	FALSE	RICTOR		RICTOR	protein_coding	38937920	39074399	5	-1	chromosome	RPTOR independent companion of MTOR complex 2 [Source:HGNC Symbol;Acc:HGNC:28611]	ENSG00000164327.13	RICTOR	253260
ENSG00000173418	317.205	0.24371	0.104378	2.30614	0.021103	0.25984	FALSE	NAA20		NAA20	protein_coding	20017310	20033655	20	1	chromosome	N(alpha)-acetyltransferase 20, NatB catalytic subunit [Source:HGNC Symbol;Acc:HGNC:15908]	ENSG00000173418.12	NAA20	51126
ENSG00000196139	53.5825	-0.542084	0.267961	-2.30523	0.0211536	0.25984	FALSE	AKR1C3		AKR1C3	protein_coding	5035354	5107686	10	1	chromosome	aldo-keto reductase family 1 member C3 [Source:HGNC Symbol;Acc:HGNC:386]	ENSG00000196139.14	AKR1C3	8644
ENSG00000267060	299.185	0.333469	0.140463	2.30541	0.0211436	0.25984	FALSE	PTGES3L		PTGES3L	protein_coding	42968088	42980433	17	-1	chromosome	prostaglandin E synthase 3 like [Source:HGNC Symbol;Acc:HGNC:43943]	ENSG00000267060.5	PTGES3L	100885848
ENSG00000011007	150.392	-0.262159	0.110898	-2.30448	0.0211955	0.259898	FALSE	ELOA		ELOA	protein_coding	23743155	23762059	1	1	chromosome	elongin A [Source:HGNC Symbol;Acc:HGNC:11620]	ENSG00000011007.12	ELOA	6924
ENSG00000177354	1143.27	0.56571	0.230085	2.30446	0.0211969	0.259898	FALSE	C10orf71		C10orf71	protein_coding	49299170	49327492	10	1	chromosome	chromosome 10 open reading frame 71 [Source:HGNC Symbol;Acc:HGNC:26973]	ENSG00000177354.12	C10orf71	118461
ENSG00000108389	65.029	0.416686	0.178829	2.30309	0.0212736	0.260602	FALSE	MTMR4		MTMR4	protein_coding	58489529	58517905	17	-1	chromosome	myotubularin related protein 4 [Source:HGNC Symbol;Acc:HGNC:7452]	ENSG00000108389.9	MTMR4	9110
ENSG00000119401	62.1854	-0.371663	0.163227	-2.3021	0.0213295	0.26105	FALSE	TRIM32		TRIM32	protein_coding	116687302	116701300	9	1	chromosome	tripartite motif containing 32 [Source:HGNC Symbol;Acc:HGNC:16380]	ENSG00000119401.10	TRIM32	22954
ENSG00000156876	13.5156	-0.562856	0.241322	-2.3004	0.0214257	0.261277	FALSE	SASS6		SASS6	protein_coding	100083563	100132955	1	-1	chromosome	SAS-6 centriolar assembly protein [Source:HGNC Symbol;Acc:HGNC:25403]	ENSG00000156876.10	SASS6	163786
ENSG00000161395	23.9702	0.465652	0.208492	2.30137	0.021371	0.261277	FALSE	PGAP3		PGAP3	protein_coding	39671122	39696797	17	-1	chromosome	post-GPI attachment to proteins phospholipase 3 [Source:HGNC Symbol;Acc:HGNC:23719]	ENSG00000161395.14	PGAP3	93210
ENSG00000167515	244.63	0.394624	0.167181	2.30067	0.0214103	0.261277	FALSE	TRAPPC2L		TRAPPC2L	protein_coding	88856220	88862686	16	1	chromosome	trafficking protein particle complex 2 like [Source:HGNC Symbol;Acc:HGNC:30887]	ENSG00000167515.10	TRAPPC2L	51693
ENSG00000173221	109.651	-0.544937	0.240856	-2.30057	0.0214158	0.261277	FALSE	GLRX		GLRX	protein_coding	95751319	95822726	5	-1	chromosome	glutaredoxin [Source:HGNC Symbol;Acc:HGNC:4330]	ENSG00000173221.14	GLRX	2745
ENSG00000185670	21.4536	0.50257	0.206624	2.29951	0.0214759	0.261652	FALSE	ZBTB3		ZBTB3	protein_coding	62748319	62754184	11	-1	chromosome	zinc finger and BTB domain containing 3 [Source:NCBI gene;Acc:79842]	ENSG00000185670.9	ZBTB3	79842
ENSG00000092054	47855.4	0.532911	0.214507	2.29892	0.0215095	0.261825	FALSE	MYH7		MYH7	protein_coding	23412740	23435660	14	-1	chromosome	myosin heavy chain 7 [Source:HGNC Symbol;Acc:HGNC:7577]	ENSG00000092054.13	MYH7	4625
ENSG00000130119	63.4039	0.511696	0.210736	2.29766	0.0215814	0.262226	FALSE	GNL3L		GNL3L	protein_coding	54530211	54567289	X	1	chromosome	G protein nucleolar 3 like [Source:HGNC Symbol;Acc:HGNC:25553]	ENSG00000130119.16	GNL3L	54552
ENSG00000164920	22.5465	-0.514695	0.237764	-2.29787	0.0215692	0.262226	FALSE	OSR2		OSR2	protein_coding	98944403	98952104	8	1	chromosome	odd-skipped related transciption factor 2 [Source:HGNC Symbol;Acc:HGNC:15830]	ENSG00000164920.9	OSR2	116039
ENSG00000120727	326.536	-0.471389	0.200333	-2.29583	0.0216856	0.263255	FALSE	PAIP2		PAIP2	protein_coding	139341587	139369720	5	1	chromosome	poly(A) binding protein interacting protein 2 [Source:HGNC Symbol;Acc:HGNC:17970]	ENSG00000120727.13	PAIP2	51247
ENSG00000187325	52.1838	0.363617	0.163225	2.29523	0.0217198	0.263434	FALSE	TAF9B		TAF9B	protein_coding	78129748	78139650	X	-1	chromosome	TATA-box binding protein associated factor 9b [Source:HGNC Symbol;Acc:HGNC:17306]	ENSG00000187325.5	TAF9B	51616
ENSG00000110958	561.549	-0.214386	0.0934418	-2.29454	0.0217595	0.263678	FALSE	PTGES3		PTGES3	protein_coding	56663341	56688408	12	-1	chromosome	prostaglandin E synthase 3 [Source:HGNC Symbol;Acc:HGNC:16049]	ENSG00000110958.16	PTGES3	10728
ENSG00000080493	23.8213	0.381443	0.272899	2.29275	0.0218625	0.264432	FALSE	SLC4A4		SLC4A4	protein_coding	71062667	71572087	4	1	chromosome	solute carrier family 4 member 4 [Source:HGNC Symbol;Acc:HGNC:11030]	ENSG00000080493.17	SLC4A4	8671
ENSG00000153179	113.812	-0.615443	0.234414	-2.29243	0.0218807	0.264432	FALSE	RASSF3		RASSF3	protein_coding	64507001	64697564	12	1	chromosome	Ras association domain family member 3 [Source:HGNC Symbol;Acc:HGNC:14271]	ENSG00000153179.13	RASSF3	283349
ENSG00000198682	11.4354	-0.436582	0.260865	-2.29298	0.0218493	0.264432	FALSE	PAPSS2		PAPSS2	protein_coding	87659613	87747705	10	1	chromosome	3'-phosphoadenosine 5'-phosphosulfate synthase 2 [Source:HGNC Symbol;Acc:HGNC:8604]	ENSG00000198682.13	PAPSS2	9060
ENSG00000076003	27.861	0.458704	0.201215	2.29096	0.0219659	0.265225	FALSE	MCM6		MCM6	protein_coding	135839626	135876443	2	-1	chromosome	minichromosome maintenance complex component 6 [Source:HGNC Symbol;Acc:HGNC:6949]	ENSG00000076003.5	MCM6	4175
ENSG00000047932	172.672	0.259237	0.111632	2.28994	0.022025	0.265484	FALSE	GOPC		GOPC	protein_coding	117560269	117602542	6	-1	chromosome	golgi associated PDZ and coiled-coil motif containing [Source:HGNC Symbol;Acc:HGNC:17643]	ENSG00000047932.14	GOPC	57120
ENSG00000105556	18.6726	-0.476034	0.202691	-2.28889	0.0220858	0.265484	FALSE	MIER2		MIER2	protein_coding	301444	344815	19	-1	chromosome	MIER family member 2 [Source:HGNC Symbol;Acc:HGNC:29210]	ENSG00000105556.11	MIER2	54531
ENSG00000105928	23.3285	0.673305	0.264805	2.2889	0.0220853	0.265484	FALSE	GSDME		GSDME	protein_coding	24698355	24757940	7	-1	chromosome	gasdermin E [Source:HGNC Symbol;Acc:HGNC:2810]	ENSG00000105928.16	GSDME	1687
ENSG00000106123	5.61172	0.480483	0.273849	2.28936	0.0220584	0.265484	FALSE	EPHB6		EPHB6	protein_coding	142855061	142871094	7	1	chromosome	EPH receptor B6 [Source:HGNC Symbol;Acc:HGNC:3396]	ENSG00000106123.12	EPHB6	2051
ENSG00000108424	1009.26	-0.182409	0.0789857	-2.28889	0.0220859	0.265484	FALSE	KPNB1		KPNB1	protein_coding	47649476	47685505	17	1	chromosome	karyopherin subunit beta 1 [Source:HGNC Symbol;Acc:HGNC:6400]	ENSG00000108424.10	KPNB1	3837
ENSG00000080709	11.5095	0.722651	0.259176	2.2885	0.0221087	0.265521	FALSE	KCNN2		KCNN2	protein_coding	114055926	114496500	5	1	chromosome	potassium calcium-activated channel subfamily N member 2 [Source:HGNC Symbol;Acc:HGNC:6291]	ENSG00000080709.16	KCNN2	3781
ENSG00000140285	10.1632	-0.614723	0.246875	-2.28728	0.0221794	0.26572	FALSE	FGF7		FGF7	protein_coding	49423178	49488775	15	1	chromosome	fibroblast growth factor 7 [Source:HGNC Symbol;Acc:HGNC:3685]	ENSG00000140285.10	FGF7	2252
ENSG00000163362	2.03617	-0.559227	0.227144	-2.28785	0.0221462	0.26572	FALSE	INAVA		INAVA	protein_coding	200891048	200915742	1	1	chromosome	innate immunity activator [Source:HGNC Symbol;Acc:HGNC:25599]	ENSG00000163362.11	INAVA	55765
ENSG00000172936	9.30624	-0.546608	0.251391	-2.2872	0.0221844	0.26572	FALSE	MYD88		MYD88	protein_coding	38138478	38143022	3	1	chromosome	MYD88 innate immune signal transduction adaptor [Source:HGNC Symbol;Acc:HGNC:7562]	ENSG00000172936.14	MYD88	4615
ENSG00000243244	6.6708	-0.602208	0.271342	-2.28598	0.0222556	0.266336	FALSE	STON1		STON1	protein_coding	48529383	48598513	2	1	chromosome	stonin 1 [Source:HGNC Symbol;Acc:HGNC:17003]	ENSG00000243244.6	STON1	11037
ENSG00000067113	248.534	0.332837	0.142182	2.28318	0.02242	0.268066	FALSE	PLPP1		PLPP1	protein_coding	55424854	55534969	5	-1	chromosome	phospholipid phosphatase 1 [Source:HGNC Symbol;Acc:HGNC:9228]	ENSG00000067113.17	PLPP1	8611
ENSG00000148400	30.0542	-0.450865	0.192243	-2.28253	0.0224579	0.26828	FALSE	NOTCH1		NOTCH1	protein_coding	136494433	136546048	9	-1	chromosome	notch receptor 1 [Source:HGNC Symbol;Acc:HGNC:7881]	ENSG00000148400.12	NOTCH1	4851
ENSG00000158104	1.71751	0.267955	0.252991	2.28061	0.0225716	0.2694	FALSE	HPD		HPD	protein_coding	121839527	121863596	12	-1	chromosome	4-hydroxyphenylpyruvate dioxygenase [Source:HGNC Symbol;Acc:HGNC:5147]	ENSG00000158104.11	HPD	3242
ENSG00000205213	46.2704	-0.411266	0.189465	-2.27971	0.0226247	0.269794	FALSE	LGR4		LGR4	protein_coding	27365961	27472790	11	-1	chromosome	leucine rich repeat containing G protein-coupled receptor 4 [Source:HGNC Symbol;Acc:HGNC:13299]	ENSG00000205213.14	LGR4	55366
ENSG00000173269	47.7725	-0.475955	0.218957	-2.27925	0.0226525	0.269887	FALSE	MMRN2		MMRN2	protein_coding	86935540	86969481	10	-1	chromosome	multimerin 2 [Source:HGNC Symbol;Acc:HGNC:19888]	ENSG00000173269.14	MMRN2	79812
ENSG00000145911	7.15064	-0.610948	0.268977	-2.27771	0.0227439	0.270737	FALSE	N4BP3		N4BP3	protein_coding	178113532	178126081	5	1	chromosome	NEDD4 binding protein 3 [Source:HGNC Symbol;Acc:HGNC:29852]	ENSG00000145911.6	N4BP3	23138
ENSG00000101132	160.611	-0.297784	0.13149	-2.27695	0.0227892	0.271037	FALSE	PFDN4		PFDN4	protein_coding	54208087	54228052	20	1	chromosome	prefoldin subunit 4 [Source:HGNC Symbol;Acc:HGNC:8868]	ENSG00000101132.10	PFDN4	5203
ENSG00000109466	11.2792	0.586754	0.253067	2.2761	0.0228401	0.271402	FALSE	KLHL2		KLHL2	protein_coding	165207561	165323156	4	1	chromosome	kelch like family member 2 [Source:HGNC Symbol;Acc:HGNC:6353]	ENSG00000109466.14	KLHL2	11275
ENSG00000170558	3.8507	0.53656	0.268224	2.27566	0.0228666	0.271478	FALSE	CDH2		CDH2	protein_coding	27950966	28177130	18	-1	chromosome	cadherin 2 [Source:HGNC Symbol;Acc:HGNC:1759]	ENSG00000170558.9	CDH2	1000
ENSG00000083845	2655.97	0.237045	0.102902	2.27515	0.0228971	0.271601	FALSE	RPS5		RPS5	protein_coding	58386400	58394806	19	1	chromosome	ribosomal protein S5 [Source:HGNC Symbol;Acc:HGNC:10426]	ENSG00000083845.9	RPS5	6193
ENSG00000100532	50.6605	0.411653	0.191437	2.2734	0.023002	0.27165	FALSE	CGRRF1		CGRRF1	protein_coding	54509812	54539292	14	1	chromosome	cell growth regulator with ring finger domain 1 [Source:HGNC Symbol;Acc:HGNC:15528]	ENSG00000100532.12	CGRRF1	10668
ENSG00000101464	13.849	0.549794	0.23485	2.27409	0.0229605	0.27165	FALSE	PIGU		PIGU	protein_coding	34560542	34698790	20	-1	chromosome	phosphatidylinositol glycan anchor biosynthesis class U [Source:HGNC Symbol;Acc:HGNC:15791]	ENSG00000101464.10	PIGU	128869
ENSG00000112210	30.9766	0.514028	0.20839	2.27364	0.0229879	0.27165	FALSE	RAB23		RAB23	protein_coding	57186992	57222307	6	-1	chromosome	RAB23, member RAS oncogene family [Source:HGNC Symbol;Acc:HGNC:14263]	ENSG00000112210.12	RAB23	51715
ENSG00000161980	67.431	0.397648	0.161532	2.27363	0.0229882	0.27165	FALSE	POLR3K		POLR3K	protein_coding	46407	53608	16	-1	chromosome	RNA polymerase III subunit K [Source:HGNC Symbol;Acc:HGNC:14121]	ENSG00000161980.6	POLR3K	51728
ENSG00000164330	106.702	-0.543713	0.235357	-2.27366	0.0229866	0.27165	FALSE	EBF1		EBF1	protein_coding	158695916	159099916	5	-1	chromosome	EBF transcription factor 1 [Source:HGNC Symbol;Acc:HGNC:3126]	ENSG00000164330.17	EBF1	1879
ENSG00000164120	9.53984	0.605275	0.27146	2.27042	0.0231819	0.273367	FALSE	HPGD		HPGD	protein_coding	174490175	174523154	4	-1	chromosome	15-hydroxyprostaglandin dehydrogenase [Source:HGNC Symbol;Acc:HGNC:5154]	ENSG00000164120.14	HPGD	3248
ENSG00000185442	67.4332	0.424897	0.207784	2.27032	0.0231881	0.273367	FALSE	FAM174B		FAM174B	protein_coding	92617448	92809884	15	-1	chromosome	family with sequence similarity 174 member B [Source:HGNC Symbol;Acc:HGNC:34339]	ENSG00000185442.13	FAM174B	400451
ENSG00000224531	73.0549	0.345955	0.152788	2.26987	0.0232158	0.273455	FALSE	SMIM13		SMIM13	protein_coding	11093834	11138733	6	1	chromosome	small integral membrane protein 13 [Source:HGNC Symbol;Acc:HGNC:27356]	ENSG00000224531.6	SMIM13	221710
ENSG00000008018	939.27	0.204917	0.0890942	2.26702	0.0233893	0.274407	FALSE	PSMB1		PSMB1	protein_coding	170535120	170553307	6	-1	chromosome	proteasome 20S subunit beta 1 [Source:HGNC Symbol;Acc:HGNC:9537]	ENSG00000008018.9	PSMB1	5689
ENSG00000048828	1103.3	0.292702	0.125777	2.26768	0.0233489	0.274407	FALSE	FAM120A		FAM120A	protein_coding	93451685	93566112	9	1	chromosome	family with sequence similarity 120A [Source:HGNC Symbol;Acc:HGNC:13247]	ENSG00000048828.17	FAM120A	23196
ENSG00000140030	3.35485	-0.566475	0.268447	-2.26656	0.0234169	0.274407	FALSE	GPR65		GPR65	protein_coding	88005135	88014811	14	1	chromosome	G protein-coupled receptor 65 [Source:HGNC Symbol;Acc:HGNC:4517]	ENSG00000140030.6	GPR65	8477
ENSG00000148339	173.925	-0.46296	0.245017	-2.2662	0.0234391	0.274407	FALSE	SLC25A25		SLC25A25	protein_coding	128068201	128109245	9	1	chromosome	solute carrier family 25 member 25 [Source:HGNC Symbol;Acc:HGNC:20663]	ENSG00000148339.12	SLC25A25	114789
ENSG00000164659	14.7023	-0.543557	0.263234	-2.26685	0.0233995	0.274407	FALSE	KIAA1324L		KIAA1324L	protein_coding	86876906	87059654	7	-1	chromosome	KIAA1324 like [Source:HGNC Symbol;Acc:HGNC:21945]	ENSG00000164659.15	KIAA1324L	222223
ENSG00000165475	56.4584	0.414152	0.182416	2.26634	0.0234304	0.274407	FALSE	CRYL1		CRYL1	protein_coding	20403666	20525873	13	-1	chromosome	crystallin lambda 1 [Source:HGNC Symbol;Acc:HGNC:18246]	ENSG00000165475.15	CRYL1	51084
ENSG00000175489	13.26	0.509509	0.25235	2.26759	0.0233543	0.274407	FALSE	LRRC25		LRRC25	protein_coding	18391137	18397622	19	-1	chromosome	leucine rich repeat containing 25 [Source:HGNC Symbol;Acc:HGNC:29806]	ENSG00000175489.10	LRRC25	126364
ENSG00000166946	127.259	0.333064	0.14375	2.26565	0.0234728	0.274563	FALSE	CCNDBP1		CCNDBP1	protein_coding	43185118	43197177	15	1	chromosome	cyclin D1 binding protein 1 [Source:HGNC Symbol;Acc:HGNC:1587]	ENSG00000166946.14	CCNDBP1	23582
ENSG00000198917	68.6369	0.467747	0.206797	2.26412	0.0235668	0.275423	FALSE	SPOUT1		SPOUT1	protein_coding	128819651	128829794	9	-1	chromosome	SPOUT domain containing methyltransferase 1 [Source:HGNC Symbol;Acc:HGNC:26933]	ENSG00000198917.13	SPOUT1	51490
ENSG00000074219	51.7348	-0.540549	0.217436	-2.26139	0.0237348	0.275891	FALSE	TEAD2		TEAD2	protein_coding	49340595	49362457	19	-1	chromosome	TEA domain transcription factor 2 [Source:HGNC Symbol;Acc:HGNC:11715]	ENSG00000074219.13	TEAD2	8463
ENSG00000075292	316.608	0.23458	0.102198	2.26208	0.0236922	0.275891	FALSE	ZNF638		ZNF638	protein_coding	71276561	71435069	2	1	chromosome	zinc finger protein 638 [Source:HGNC Symbol;Acc:HGNC:17894]	ENSG00000075292.19	ZNF638	27332
ENSG00000166816	84.4516	0.56718	0.23469	2.26115	0.0237502	0.275891	FALSE	LDHD		LDHD	protein_coding	75111860	75116771	16	-1	chromosome	lactate dehydrogenase D [Source:HGNC Symbol;Acc:HGNC:19708]	ENSG00000166816.14	LDHD	197257
ENSG00000175265	94.7149	-0.59191	0.248055	-2.2612	0.0237471	0.275891	FALSE	GOLGA8A		GOLGA8A	protein_coding	34379068	34437466	15	-1	chromosome	golgin A8 family member A [Source:HGNC Symbol;Acc:HGNC:31972]	ENSG00000175265.17	GOLGA8A	23015
ENSG00000180891	184.575	-0.414699	0.1772	-2.26271	0.0236535	0.275891	FALSE	CUEDC1		CUEDC1	protein_coding	57861243	57955412	17	-1	chromosome	CUE domain containing 1 [Source:HGNC Symbol;Acc:HGNC:31350]	ENSG00000180891.13	CUEDC1	404093
ENSG00000198909	170.487	-0.248509	0.108373	-2.26275	0.0236512	0.275891	FALSE	MAP3K3		MAP3K3	protein_coding	63622415	63696303	17	1	chromosome	mitogen-activated protein kinase kinase kinase 3 [Source:HGNC Symbol;Acc:HGNC:6855]	ENSG00000198909.7	MAP3K3	4215
ENSG00000257950	4.23533	0.612336	0.270228	2.26187	0.0237056	0.275891	FALSE	P2RX5-TAX1BP3		P2RX5-TAX1BP3	protein_coding	3663063	3696194	17	-1	chromosome	P2RX5-TAX1BP3 readthrough (NMD candidate) [Source:HGNC Symbol;Acc:HGNC:49191]	ENSG00000257950.3	P2RX5-TAX1BP3
ENSG00000127824	2201.85	0.370094	0.159888	2.25884	0.0238934	0.277316	FALSE	TUBA4A		TUBA4A	protein_coding	219249710	219278170	2	-1	chromosome	tubulin alpha 4a [Source:HGNC Symbol;Acc:HGNC:12407]	ENSG00000127824.14	TUBA4A	7277
ENSG00000129521	9.16366	0.667591	0.259296	2.25766	0.0239671	0.27751	FALSE	EGLN3		EGLN3	protein_coding	33924227	34462774	14	-1	chromosome	egl-9 family hypoxia inducible factor 3 [Source:HGNC Symbol;Acc:HGNC:14661]	ENSG00000129521.14	EGLN3	112399
ENSG00000132819	849.118	-0.301162	0.134703	-2.25758	0.0239719	0.27751	FALSE	RBM38		RBM38	protein_coding	57391396	57409333	20	1	chromosome	RNA binding motif protein 38 [Source:HGNC Symbol;Acc:HGNC:15818]	ENSG00000132819.17	RBM38	55544
ENSG00000166262	28.8644	-0.388302	0.18657	-2.25788	0.023953	0.27751	FALSE	FAM227B		FAM227B	protein_coding	49326962	49620929	15	-1	chromosome	family with sequence similarity 227 member B [Source:HGNC Symbol;Acc:HGNC:26543]	ENSG00000166262.16	FAM227B	196951
ENSG00000106052	625.593	0.237672	0.103757	2.25473	0.0241505	0.27794	FALSE	TAX1BP1		TAX1BP1	protein_coding	27739331	27844564	7	1	chromosome	Tax1 binding protein 1 [Source:HGNC Symbol;Acc:HGNC:11575]	ENSG00000106052.13	TAX1BP1	8887
ENSG00000123562	700.27	0.204857	0.0889003	2.25568	0.0240909	0.27794	FALSE	MORF4L2		MORF4L2	protein_coding	103675496	103688158	X	-1	chromosome	mortality factor 4 like 2 [Source:HGNC Symbol;Acc:HGNC:16849]	ENSG00000123562.17	MORF4L2	9643
ENSG00000131149	125.791	-0.27987	0.124128	-2.2561	0.0240647	0.27794	FALSE	GSE1		GSE1	protein_coding	85169525	85676204	16	1	chromosome	Gse1 coiled-coil protein [Source:HGNC Symbol;Acc:HGNC:28979]	ENSG00000131149.19	GSE1	23199
ENSG00000138303	50.1391	0.332805	0.153443	2.25491	0.0241387	0.27794	FALSE	ASCC1		ASCC1	protein_coding	72096032	72217134	10	-1	chromosome	activating signal cointegrator 1 complex subunit 1 [Source:HGNC Symbol;Acc:HGNC:24268]	ENSG00000138303.18	ASCC1	51008
ENSG00000146477	66.7623	-0.55395	0.249116	-2.25545	0.0241053	0.27794	FALSE	SLC22A3		SLC22A3	protein_coding	160348378	160452577	6	1	chromosome	solute carrier family 22 member 3 [Source:HGNC Symbol;Acc:HGNC:10967]	ENSG00000146477.6	SLC22A3	6581
ENSG00000151413	147.437	-0.361513	0.159733	-2.25468	0.0241534	0.27794	FALSE	NUBPL		NUBPL	protein_coding	31489956	31861224	14	1	chromosome	nucleotide binding protein like [Source:HGNC Symbol;Acc:HGNC:20278]	ENSG00000151413.17	NUBPL	80224
ENSG00000168961	44.1024	-0.508336	0.226093	-2.25494	0.0241371	0.27794	FALSE	LGALS9		LGALS9	protein_coding	27629798	27649560	17	1	chromosome	galectin 9 [Source:HGNC Symbol;Acc:HGNC:6570]	ENSG00000168961.17	LGALS9	3965
ENSG00000185630	457.52	0.303581	0.134634	2.25389	0.0242029	0.278271	FALSE	PBX1		PBX1	protein_coding	164555584	164899296	1	1	chromosome	PBX homeobox 1 [Source:HGNC Symbol;Acc:HGNC:8632]	ENSG00000185630.18	PBX1	5087
ENSG00000113282	199.437	-0.33478	0.147503	-2.25251	0.0242902	0.278914	FALSE	CLINT1		CLINT1	protein_coding	157785743	157859175	5	-1	chromosome	clathrin interactor 1 [Source:HGNC Symbol;Acc:HGNC:23186]	ENSG00000113282.13	CLINT1	9685
ENSG00000142937	7937.52	0.209571	0.0926514	2.25202	0.0243209	0.278914	FALSE	RPS8		RPS8	protein_coding	44775251	44778779	1	1	chromosome	ribosomal protein S8 [Source:HGNC Symbol;Acc:HGNC:10441]	ENSG00000142937.12	RPS8	6202
ENSG00000213199	8.27239	0.661794	0.263266	2.25215	0.0243128	0.278914	FALSE	ASIC3		ASIC3	protein_coding	151048292	151052756	7	1	chromosome	acid sensing ion channel subunit 3 [Source:HGNC Symbol;Acc:HGNC:101]	ENSG00000213199.8	ASIC3	9311
ENSG00000124535	58.484	-0.411649	0.17279	-2.25143	0.0243582	0.278928	FALSE	WRNIP1		WRNIP1	protein_coding	2765393	2786952	6	1	chromosome	WRN helicase interacting protein 1 [Source:HGNC Symbol;Acc:HGNC:20876]	ENSG00000124535.16	WRNIP1	56897
ENSG00000156469	33.1805	-0.448438	0.200393	-2.25105	0.0243823	0.278928	FALSE	MTERF3		MTERF3	protein_coding	96239398	96261610	8	-1	chromosome	mitochondrial transcription termination factor 3 [Source:HGNC Symbol;Acc:HGNC:24258]	ENSG00000156469.9	MTERF3	51001
ENSG00000166483	57.5265	0.439174	0.208514	2.25037	0.0244256	0.278928	FALSE	WEE1		WEE1	protein_coding	9573670	9593457	11	1	chromosome	WEE1 G2 checkpoint kinase [Source:HGNC Symbol;Acc:HGNC:12761]	ENSG00000166483.11	WEE1	7465
ENSG00000183431	165.626	0.624577	0.237766	2.25047	0.0244188	0.278928	FALSE	SF3A3		SF3A3	protein_coding	37956975	37990075	1	-1	chromosome	splicing factor 3a subunit 3 [Source:HGNC Symbol;Acc:HGNC:10767]	ENSG00000183431.12	SF3A3	10946
ENSG00000214113	45.0455	0.425457	0.189596	2.2509	0.0243919	0.278928	FALSE	LYRM4		LYRM4	protein_coding	5102593	5260939	6	-1	chromosome	LYR motif containing 4 [Source:HGNC Symbol;Acc:HGNC:21365]	ENSG00000214113.10	LYRM4	57128
ENSG00000242265	26.2884	0.428888	0.271723	2.2492	0.0244995	0.279535	FALSE	PEG10		PEG10	protein_coding	94656325	94669695	7	1	chromosome	paternally expressed 10 [Source:HGNC Symbol;Acc:HGNC:14005]	ENSG00000242265.5	PEG10	23089
ENSG00000179886	36.6524	-0.428819	0.184701	-2.24879	0.0245257	0.279598	FALSE	TIGD5		TIGD5	protein_coding	143597831	143603224	8	1	chromosome	tigger transposable element derived 5 [Source:HGNC Symbol;Acc:HGNC:18336]	ENSG00000179886.6	TIGD5	84948
ENSG00000100030	199.328	0.284606	0.130055	2.24834	0.0245545	0.27961	FALSE	MAPK1		MAPK1	protein_coding	21754500	21867680	22	-1	chromosome	mitogen-activated protein kinase 1 [Source:HGNC Symbol;Acc:HGNC:6871]	ENSG00000100030.14	MAPK1	5594
ENSG00000115966	57.9325	-0.382151	0.173404	-2.24812	0.0245684	0.27961	FALSE	ATF2		ATF2	protein_coding	175072250	175168382	2	-1	chromosome	activating transcription factor 2 [Source:HGNC Symbol;Acc:HGNC:784]	ENSG00000115966.17	ATF2	1386
ENSG00000172500	217.516	0.382309	0.167376	2.24725	0.0246239	0.280006	FALSE	FIBP		FIBP	protein_coding	65883741	65888539	11	-1	chromosome	FGF1 intracellular binding protein [Source:HGNC Symbol;Acc:HGNC:3705]	ENSG00000172500.12	FIBP	9158
ENSG00000011105	82.0855	0.398272	0.200619	2.24439	0.0248075	0.281619	FALSE	TSPAN9		TSPAN9	protein_coding	3077355	3286564	12	1	chromosome	tetraspanin 9 [Source:HGNC Symbol;Acc:HGNC:21640]	ENSG00000011105.14	TSPAN9	10867
ENSG00000273899	48.0351	0.44194	0.201014	2.24442	0.0248057	0.281619	FALSE	NOL12		NOL12	protein_coding	37681673	37693476	22	1	chromosome	nucleolar protein 12 [Source:HGNC Symbol;Acc:HGNC:28585]	ENSG00000273899.5	NOL12	79159
ENSG00000170807	9871.75	0.417197	0.175667	2.24367	0.0248539	0.281671	FALSE	LMOD2		LMOD2	protein_coding	123655866	123664290	7	1	chromosome	leiomodin 2 [Source:HGNC Symbol;Acc:HGNC:6648]	ENSG00000170807.12	LMOD2	442721
ENSG00000197943	13.1299	-0.590633	0.261036	-2.24372	0.0248505	0.281671	FALSE	PLCG2		PLCG2	protein_coding	81739097	81962685	16	1	chromosome	phospholipase C gamma 2 [Source:HGNC Symbol;Acc:HGNC:9066]	ENSG00000197943.10	PLCG2	5336
ENSG00000069869	88.1894	-0.480119	0.228379	-2.24222	0.0249474	0.282456	FALSE	NEDD4		NEDD4	protein_coding	55826922	55993746	15	-1	chromosome	NEDD4 E3 ubiquitin protein ligase [Source:HGNC Symbol;Acc:HGNC:7727]	ENSG00000069869.16	NEDD4	4734
ENSG00000081248	675.583	0.251736	0.114137	2.24162	0.0249861	0.282456	FALSE	CACNA1S		CACNA1S	protein_coding	201039512	201112451	1	-1	chromosome	calcium voltage-gated channel subunit alpha1 S [Source:HGNC Symbol;Acc:HGNC:1397]	ENSG00000081248.11	CACNA1S	779
ENSG00000099940	135.2	-0.39421	0.182496	-2.24175	0.0249775	0.282456	FALSE	SNAP29		SNAP29	protein_coding	20859007	20891214	22	1	chromosome	synaptosome associated protein 29 [Source:HGNC Symbol;Acc:HGNC:11133]	ENSG00000099940.12	SNAP29	9342
ENSG00000185437	652.053	-0.330677	0.153772	-2.24124	0.0250108	0.282498	FALSE	SH3BGR		SH3BGR	protein_coding	39445855	39515506	21	1	chromosome	SH3 domain binding glutamate rich protein [Source:HGNC Symbol;Acc:HGNC:10822]	ENSG00000185437.13	SH3BGR	6450
ENSG00000095139	72.2727	-0.370327	0.168728	-2.23921	0.0251426	0.283274	FALSE	ARCN1		ARCN1	protein_coding	118572390	118603033	11	1	chromosome	archain 1 [Source:HGNC Symbol;Acc:HGNC:649]	ENSG00000095139.14	ARCN1	372
ENSG00000150907	174.482	-0.481771	0.209534	-2.23965	0.0251136	0.283274	FALSE	FOXO1		FOXO1	protein_coding	40555667	40666641	13	-1	chromosome	forkhead box O1 [Source:HGNC Symbol;Acc:HGNC:3819]	ENSG00000150907.10	FOXO1	2308
ENSG00000162521	165.117	0.268756	0.121123	2.23928	0.0251377	0.283274	FALSE	RBBP4		RBBP4	protein_coding	32651142	32686211	1	1	chromosome	RB binding protein 4, chromatin remodeling factor [Source:HGNC Symbol;Acc:HGNC:9887]	ENSG00000162521.19	RBBP4	5928
ENSG00000163995	332.302	-0.330893	0.144841	-2.2387	0.0251755	0.283408	FALSE	ABLIM2		ABLIM2	protein_coding	7965310	8158832	4	-1	chromosome	actin binding LIM protein family member 2 [Source:HGNC Symbol;Acc:HGNC:19195]	ENSG00000163995.20	ABLIM2	84448
ENSG00000173692	1200.12	0.22174	0.0983306	2.23823	0.0252061	0.283516	FALSE	PSMD1		PSMD1	protein_coding	231056864	231172827	2	1	chromosome	proteasome 26S subunit, non-ATPase 1 [Source:HGNC Symbol;Acc:HGNC:9554]	ENSG00000173692.13	PSMD1	5707
ENSG00000168824	5.60434	0.619486	0.24581	2.23626	0.0253349	0.284727	FALSE	NSG1		NSG1	protein_coding	4348140	4419058	4	1	chromosome	neuronal vesicle trafficking associated 1 [Source:HGNC Symbol;Acc:HGNC:18790]	ENSG00000168824.14	NSG1	27065
ENSG00000099250	91.6923	-0.430671	0.197709	-2.23463	0.0254414	0.28521	FALSE	NRP1		NRP1	protein_coding	33177492	33336262	10	-1	chromosome	neuropilin 1 [Source:HGNC Symbol;Acc:HGNC:8004]	ENSG00000099250.18	NRP1	8829
ENSG00000107669	113.061	0.404865	0.176357	2.23466	0.0254397	0.28521	FALSE	ATE1		ATE1	protein_coding	121740421	121928801	10	-1	chromosome	arginyltransferase 1 [Source:HGNC Symbol;Acc:HGNC:782]	ENSG00000107669.17	ATE1	11101
ENSG00000158169	17.9821	-0.572096	0.256774	-2.23526	0.0254001	0.28521	FALSE	FANCC		FANCC	protein_coding	95099054	95426796	9	-1	chromosome	FA complementation group C [Source:HGNC Symbol;Acc:HGNC:3584]	ENSG00000158169.13	FANCC	2176
ENSG00000111275	575.256	-0.286873	0.131697	-2.23423	0.0254681	0.285272	FALSE	ALDH2		ALDH2	protein_coding	111766887	111817532	12	1	chromosome	aldehyde dehydrogenase 2 family member [Source:HGNC Symbol;Acc:HGNC:404]	ENSG00000111275.13	ALDH2	217
ENSG00000104998	22.5796	-0.470421	0.221321	-2.23367	0.0255049	0.285447	FALSE	IL27RA		IL27RA	protein_coding	14031762	14053218	19	1	chromosome	interleukin 27 receptor subunit alpha [Source:HGNC Symbol;Acc:HGNC:17290]	ENSG00000104998.4	IL27RA	9466
ENSG00000124749	44.5995	0.452741	0.262011	2.23256	0.0255779	0.285553	FALSE	COL21A1		COL21A1	protein_coding	56056590	56394094	6	-1	chromosome	collagen type XXI alpha 1 chain [Source:HGNC Symbol;Acc:HGNC:17025]	ENSG00000124749.17	COL21A1	81578
ENSG00000167380	41.5085	0.488396	0.206339	2.23282	0.0255605	0.285553	FALSE	ZNF226		ZNF226	protein_coding	44165073	44178381	19	1	chromosome	zinc finger protein 226 [Source:HGNC Symbol;Acc:HGNC:13019]	ENSG00000167380.16	ZNF226	7769
ENSG00000183864	460.675	-0.333685	0.166376	-2.23292	0.025554	0.285553	FALSE	TOB2		TOB2	protein_coding	41433494	41446801	22	-1	chromosome	transducer of ERBB2, 2 [Source:HGNC Symbol;Acc:HGNC:11980]	ENSG00000183864.5	TOB2	10766
ENSG00000197448	344.172	0.202079	0.0896567	2.23224	0.0255991	0.285553	FALSE	GSTK1		GSTK1	protein_coding	143244093	143270854	7	1	chromosome	glutathione S-transferase kappa 1 [Source:HGNC Symbol;Acc:HGNC:16906]	ENSG00000197448.14	GSTK1	373156
ENSG00000115289	11.0531	-0.485513	0.253928	-2.23184	0.0256257	0.285614	FALSE	PCGF1		PCGF1	protein_coding	74505043	74507695	2	-1	chromosome	polycomb group ring finger 1 [Source:HGNC Symbol;Acc:HGNC:17615]	ENSG00000115289.14	PCGF1	84759
ENSG00000182809	139.394	-0.454596	0.200402	-2.23135	0.0256578	0.285735	FALSE	CRIP2		CRIP2	protein_coding	105472962	105480170	14	1	chromosome	cysteine rich protein 2 [Source:HGNC Symbol;Acc:HGNC:2361]	ENSG00000182809.10	CRIP2	1397
ENSG00000065802	108.772	0.319047	0.14625	2.23024	0.0257317	0.286044	FALSE	ASB1		ASB1	protein_coding	238426742	238452250	2	1	chromosome	ankyrin repeat and SOCS box containing 1 [Source:HGNC Symbol;Acc:HGNC:16011]	ENSG00000065802.12	ASB1	51665
ENSG00000239521	188.896	-0.470198	0.208707	-2.22997	0.0257492	0.286044	FALSE	CASTOR3		CASTOR3	protein_coding	100200653	100272232	7	-1	chromosome	CASTOR family member 3 [Source:HGNC Symbol;Acc:HGNC:29954]	ENSG00000239521.8	CASTOR3	352954
ENSG00000270765	10.9228	-0.66807	0.265099	-2.23026	0.0257299	0.286044	FALSE	GAS2L2		GAS2L2	protein_coding	35744511	35752878	17	-1	chromosome	growth arrest specific 2 like 2 [Source:HGNC Symbol;Acc:HGNC:24846]	ENSG00000270765.5	GAS2L2	246176
ENSG00000179134	135.118	-0.282384	0.12515	-2.22908	0.0258088	0.286469	FALSE	SAMD4B		SAMD4B	protein_coding	39342396	39385710	19	1	chromosome	sterile alpha motif domain containing 4B [Source:HGNC Symbol;Acc:HGNC:25492]	ENSG00000179134.15	SAMD4B	55095
ENSG00000170035	540.659	-0.30534	0.135574	-2.22834	0.0258581	0.286676	FALSE	UBE2E3		UBE2E3	protein_coding	180967248	181076585	2	1	chromosome	ubiquitin conjugating enzyme E2 E3 [Source:HGNC Symbol;Acc:HGNC:12479]	ENSG00000170035.16	UBE2E3	10477
ENSG00000256514	29.1904	-0.201277	0.264762	-2.22816	0.02587	0.286676	FALSE	AP003419.1		AP003419.1	protein_coding	67351572	67373584	11	-1	chromosome	novel protein	ENSG00000256514.1	AP003419.1
ENSG00000130649	7.66721	0.506622	0.268789	2.22693	0.0259517	0.287109	FALSE	CYP2E1		CYP2E1	protein_coding	133520406	133561220	10	1	chromosome	cytochrome P450 family 2 subfamily E member 1 [Source:HGNC Symbol;Acc:HGNC:2631]	ENSG00000130649.10	CYP2E1	1571
ENSG00000213145	48.2131	-0.482086	0.268906	-2.2271	0.0259408	0.287109	FALSE	CRIP1		CRIP1	protein_coding	105486317	105488947	14	1	chromosome	cysteine rich protein 1 [Source:HGNC Symbol;Acc:HGNC:2360]	ENSG00000213145.10	CRIP1	1396
ENSG00000110446	29.3115	-0.433862	0.189423	-2.22612	0.0260062	0.287265	FALSE	SLC15A3		SLC15A3	protein_coding	60937084	60952530	11	-1	chromosome	solute carrier family 15 member 3 [Source:HGNC Symbol;Acc:HGNC:18068]	ENSG00000110446.11	SLC15A3	51296
ENSG00000152556	1387.07	-0.481062	0.222361	-2.22609	0.0260084	0.287265	FALSE	PFKM		PFKM	protein_coding	48105139	48146404	12	1	chromosome	phosphofructokinase, muscle [Source:HGNC Symbol;Acc:HGNC:8877]	ENSG00000152556.17	PFKM	5213
ENSG00000106617	12.4555	-0.582978	0.242389	-2.22524	0.0260655	0.287659	FALSE	PRKAG2		PRKAG2	protein_coding	151556124	151877125	7	-1	chromosome	protein kinase AMP-activated non-catalytic subunit gamma 2 [Source:HGNC Symbol;Acc:HGNC:9386]	ENSG00000106617.14	PRKAG2	51422
ENSG00000228486	14.4785	0.614453	0.235692	2.22447	0.0261169	0.287991	FALSE	C2orf92		C2orf92	protein_coding	97664217	97703064	2	1	chromosome	chromosome 2 open reading frame 92 [Source:HGNC Symbol;Acc:HGNC:49272]	ENSG00000228486.10	C2orf92	728537
ENSG00000121068	18.2595	-0.549002	0.271203	-2.22274	0.0262333	0.288802	FALSE	TBX2		TBX2	protein_coding	61399843	61409466	17	1	chromosome	T-box transcription factor 2 [Source:HGNC Symbol;Acc:HGNC:11597]	ENSG00000121068.14	TBX2	6909
ENSG00000163322	69.2558	0.515556	0.232282	2.22285	0.0262262	0.288802	FALSE	ABRAXAS1		ABRAXAS1	protein_coding	83459517	83523348	4	-1	chromosome	abraxas 1, BRCA1 A complex subunit [Source:HGNC Symbol;Acc:HGNC:25829]	ENSG00000163322.14	ABRAXAS1	84142
ENSG00000088970	61.6519	0.553408	0.236994	2.22183	0.0262948	0.289125	FALSE	KIZ		KIZ	protein_coding	21125983	21246622	20	1	chromosome	kizuna centrosomal protein [Source:HGNC Symbol;Acc:HGNC:15865]	ENSG00000088970.16	KIZ	55857
ENSG00000135801	34.4227	-0.390819	0.18142	-2.22167	0.0263055	0.289125	FALSE	TAF5L		TAF5L	protein_coding	229593111	229626047	1	-1	chromosome	TATA-box binding protein associated factor 5 like [Source:HGNC Symbol;Acc:HGNC:17304]	ENSG00000135801.9	TAF5L	27097
ENSG00000205336	23.5402	-0.515361	0.245829	-2.22107	0.0263462	0.289336	FALSE	ADGRG1		ADGRG1	protein_coding	57610652	57665580	16	1	chromosome	adhesion G protein-coupled receptor G1 [Source:HGNC Symbol;Acc:HGNC:4512]	ENSG00000205336.12	ADGRG1	9289
ENSG00000112964	256.978	-0.369113	0.162912	-2.2188	0.0265003	0.290415	FALSE	GHR		GHR	protein_coding	42423439	42721878	5	1	chromosome	growth hormone receptor [Source:HGNC Symbol;Acc:HGNC:4263]	ENSG00000112964.14	GHR	2690
ENSG00000153339	45.4809	-0.427334	0.190542	-2.21916	0.0264761	0.290415	FALSE	TRAPPC8		TRAPPC8	protein_coding	31829180	31953136	18	-1	chromosome	trafficking protein particle complex 8 [Source:HGNC Symbol;Acc:HGNC:29169]	ENSG00000153339.14	TRAPPC8	22878
ENSG00000176472	17.6949	-0.516953	0.208831	-2.21772	0.0265737	0.290415	FALSE	ZNF575		ZNF575	protein_coding	43525497	43536130	19	1	chromosome	zinc finger protein 575 [Source:HGNC Symbol;Acc:HGNC:27606]	ENSG00000176472.10	ZNF575	284346
ENSG00000182768	980.777	0.252244	0.111943	2.21797	0.0265568	0.290415	FALSE	NGRN		NGRN	protein_coding	90265659	90278141	15	1	chromosome	neugrin, neurite outgrowth associated [Source:HGNC Symbol;Acc:HGNC:18077]	ENSG00000182768.8	NGRN	51335
ENSG00000198912	59.0609	-0.380671	0.167333	-2.21796	0.0265575	0.290415	FALSE	C1orf174		C1orf174	protein_coding	3889125	3900293	1	-1	chromosome	chromosome 1 open reading frame 174 [Source:HGNC Symbol;Acc:HGNC:27915]	ENSG00000198912.11	C1orf174	339448
ENSG00000241343	2781.1	0.229153	0.103159	2.21776	0.026571	0.290415	FALSE	RPL36A		RPL36A	protein_coding	101390824	101396154	X	1	chromosome	ribosomal protein L36a [Source:HGNC Symbol;Acc:HGNC:10359]	ENSG00000241343.9	RPL36A	6173
ENSG00000115540	311.535	-0.22962	0.10399	-2.21639	0.0266646	0.291172	FALSE	MOB4		MOB4	protein_coding	197515571	197553699	2	1	chromosome	MOB family member 4, phocein [Source:HGNC Symbol;Acc:HGNC:17261]	ENSG00000115540.15	MOB4	25843
ENSG00000085788	65.204	0.418501	0.196822	2.215	0.0267601	0.291447	FALSE	DDHD2		DDHD2	protein_coding	38225218	38275558	8	1	chromosome	DDHD domain containing 2 [Source:HGNC Symbol;Acc:HGNC:29106]	ENSG00000085788.14	DDHD2	23259
ENSG00000105948	11.4023	0.52366	0.254039	2.21503	0.0267582	0.291447	FALSE	TTC26		TTC26	protein_coding	139133744	139191986	7	1	chromosome	tetratricopeptide repeat domain 26 [Source:HGNC Symbol;Acc:HGNC:21882]	ENSG00000105948.13	TTC26	79989
ENSG00000137203	3.64436	0.351311	0.26899	2.21445	0.026798	0.291447	FALSE	TFAP2A		TFAP2A	protein_coding	10393186	10419659	6	-1	chromosome	transcription factor AP-2 alpha [Source:HGNC Symbol;Acc:HGNC:11742]	ENSG00000137203.13	TFAP2A	7020
ENSG00000140859	15.8173	-0.507218	0.236899	-2.21556	0.0267219	0.291447	FALSE	KIFC3		KIFC3	protein_coding	57758217	57863053	16	-1	chromosome	kinesin family member C3 [Source:HGNC Symbol;Acc:HGNC:6326]	ENSG00000140859.16	KIFC3	3801
ENSG00000171421	222.373	-0.254873	0.117286	-2.21448	0.0267958	0.291447	FALSE	MRPL36		MRPL36	protein_coding	1798385	1801366	5	-1	chromosome	mitochondrial ribosomal protein L36 [Source:HGNC Symbol;Acc:HGNC:14490]	ENSG00000171421.13	MRPL36	64979
ENSG00000183833	2.82835	-0.572541	0.248527	-2.21373	0.0268473	0.291748	FALSE	MAATS1		MAATS1	protein_coding	119703022	119767102	3	1	chromosome	MYCBP associated and testis expressed 1 [Source:HGNC Symbol;Acc:HGNC:24010]	ENSG00000183833.16	MAATS1	89876
ENSG00000186352	115.911	0.587376	0.217945	2.21294	0.0269015	0.292101	FALSE	ANKRD37		ANKRD37	protein_coding	185396021	185400628	4	1	chromosome	ankyrin repeat domain 37 [Source:HGNC Symbol;Acc:HGNC:29593]	ENSG00000186352.9	ANKRD37	353322
ENSG00000071073	21.5013	-0.478967	0.257967	-2.21175	0.0269837	0.292287	FALSE	MGAT4A		MGAT4A	protein_coding	98619106	98731132	2	-1	chromosome	alpha-1,3-mannosyl-glycoprotein 4-beta-N-acetylglucosaminyltransferase A [Source:HGNC Symbol;Acc:HGNC:7047]	ENSG00000071073.13	MGAT4A	11320
ENSG00000075624	1117.16	-0.345808	0.154676	-2.21179	0.0269811	0.292287	FALSE	ACTB		ACTB	protein_coding	5527148	5563784	7	-1	chromosome	actin beta [Source:HGNC Symbol;Acc:HGNC:132]	ENSG00000075624.16	ACTB	60
ENSG00000095951	18.5608	-0.488208	0.26442	-2.21176	0.0269835	0.292287	FALSE	HIVEP1		HIVEP1	protein_coding	12008762	12164999	6	1	chromosome	HIVEP zinc finger 1 [Source:HGNC Symbol;Acc:HGNC:4920]	ENSG00000095951.17	HIVEP1	3096
ENSG00000145388	45.7354	0.484068	0.215224	2.21136	0.0270109	0.292346	FALSE	METTL14		METTL14	protein_coding	118685392	118715433	4	1	chromosome	methyltransferase like 14 [Source:HGNC Symbol;Acc:HGNC:29330]	ENSG00000145388.15	METTL14	57721
ENSG00000265681	2425.6	0.195632	0.0870913	2.21051	0.0270699	0.29275	FALSE	RPL17		RPL17	protein_coding	49488453	49492523	18	-1	chromosome	ribosomal protein L17 [Source:HGNC Symbol;Acc:HGNC:10307]	ENSG00000265681.7	RPL17	6139
ENSG00000198839	46.8718	-0.427468	0.180681	-2.20969	0.0271269	0.293131	FALSE	ZNF277		ZNF277	protein_coding	112206695	112343934	7	1	chromosome	zinc finger protein 277 [Source:HGNC Symbol;Acc:HGNC:13070]	ENSG00000198839.10	ZNF277	11179
ENSG00000163376	6.23814	0.518974	0.271694	2.20901	0.0271739	0.293404	FALSE	KBTBD8		KBTBD8	protein_coding	66998307	67011210	3	1	chromosome	kelch repeat and BTB domain containing 8 [Source:HGNC Symbol;Acc:HGNC:30691]	ENSG00000163376.11	KBTBD8	84541
ENSG00000196569	101.302	0.46575	0.191995	2.20856	0.0272056	0.293511	FALSE	LAMA2		LAMA2	protein_coding	128883141	129516569	6	1	chromosome	laminin subunit alpha 2 [Source:HGNC Symbol;Acc:HGNC:6482]	ENSG00000196569.12	LAMA2	3908
ENSG00000166405	34.163	0.421978	0.178424	2.2074	0.0272861	0.293909	FALSE	RIC3		RIC3	protein_coding	8106056	8169055	11	-1	chromosome	RIC3 acetylcholine receptor chaperone [Source:HGNC Symbol;Acc:HGNC:30338]	ENSG00000166405.15	RIC3	79608
ENSG00000197021	18.4865	0.63741	0.266839	2.20771	0.0272648	0.293909	FALSE	CXorf40B		CXorf40B	protein_coding	149929527	149938700	X	-1	chromosome	chromosome X open reading frame 40B [Source:HGNC Symbol;Acc:HGNC:17402]	ENSG00000197021.9	CXorf40B	541578
ENSG00000239857	132.125	0.283746	0.128005	2.20595	0.0273874	0.294765	FALSE	GET4		GET4	protein_coding	876554	896436	7	1	chromosome	guided entry of tail-anchored proteins factor 4 [Source:HGNC Symbol;Acc:HGNC:21690]	ENSG00000239857.7	GET4	51608
ENSG00000138615	75.0674	0.472941	0.203351	2.20439	0.0274972	0.295036	FALSE	CILP		CILP	protein_coding	65194760	65211473	15	-1	chromosome	cartilage intermediate layer protein [Source:HGNC Symbol;Acc:HGNC:1980]	ENSG00000138615.6	CILP	8483
ENSG00000147324	57.5216	-0.459092	0.204956	-2.20439	0.0274969	0.295036	FALSE	MFHAS1		MFHAS1	protein_coding	8783354	8893630	8	-1	chromosome	malignant fibrous histiocytoma amplified sequence 1 [Source:HGNC Symbol;Acc:HGNC:16982]	ENSG00000147324.11	MFHAS1	9258
ENSG00000224578	7.56901	0.508633	0.262026	2.20456	0.0274846	0.295036	FALSE	HNRNPA1P48		HNRNPA1P48	protein_coding	51553436	51647132	16	1	chromosome	heterogeneous nuclear ribonucleoprotein A1 pseudogene 48 [Source:HGNC Symbol;Acc:HGNC:48778]	ENSG00000224578.5	HNRNPA1P48
ENSG00000243660	5.59033	0.539432	0.271755	2.20434	0.0275002	0.295036	FALSE	ZNF487		ZNF487	protein_coding	43436841	43483181	10	1	chromosome	zinc finger protein 487 [Source:HGNC Symbol;Acc:HGNC:23488]	ENSG00000243660.10	ZNF487	642819
ENSG00000169885	16.2686	-0.705744	0.268345	-2.20336	0.0275694	0.295308	FALSE	CALML6		CALML6	protein_coding	1915108	1917296	1	1	chromosome	calmodulin like 6 [Source:HGNC Symbol;Acc:HGNC:24193]	ENSG00000169885.10	CALML6	163688
ENSG00000244005	79.0254	0.316104	0.137581	2.20342	0.027565	0.295308	FALSE	NFS1		NFS1	protein_coding	35668052	35699355	20	-1	chromosome	NFS1 cysteine desulfurase [Source:HGNC Symbol;Acc:HGNC:15910]	ENSG00000244005.13	NFS1	9054
ENSG00000153956	503.349	-0.315565	0.140249	-2.20265	0.0276197	0.295612	FALSE	CACNA2D1		CACNA2D1	protein_coding	81946444	82443777	7	-1	chromosome	calcium voltage-gated channel auxiliary subunit alpha2delta 1 [Source:HGNC Symbol;Acc:HGNC:1399]	ENSG00000153956.16	CACNA2D1	781
ENSG00000138092	5.22806	0.703904	0.272644	2.20102	0.0277343	0.29649	FALSE	CENPO		CENPO	protein_coding	24793136	24822376	2	1	chromosome	centromere protein O [Source:HGNC Symbol;Acc:HGNC:28152]	ENSG00000138092.11	CENPO	79172
ENSG00000138190	143.386	0.409906	0.175974	2.20086	0.0277458	0.29649	FALSE	EXOC6		EXOC6	protein_coding	92826831	93059493	10	1	chromosome	exocyst complex component 6 [Source:HGNC Symbol;Acc:HGNC:23196]	ENSG00000138190.17	EXOC6	54536
ENSG00000112667	263.813	-0.381085	0.177252	-2.20052	0.0277698	0.296491	FALSE	DNPH1		DNPH1	protein_coding	43225629	43229484	6	-1	chromosome	2'-deoxynucleoside 5'-phosphate N-hydrolase 1 [Source:HGNC Symbol;Acc:HGNC:21218]	ENSG00000112667.12	DNPH1	10591
ENSG00000138363	144.389	-0.373184	0.171757	-2.20024	0.0277898	0.296491	FALSE	ATIC		ATIC	protein_coding	215311956	215349773	2	1	chromosome	5-aminoimidazole-4-carboxamide ribonucleotide formyltransferase/IMP cyclohydrolase [Source:HGNC Symbol;Acc:HGNC:794]	ENSG00000138363.15	ATIC	471
ENSG00000165629	1267.8	0.240928	0.107029	2.19909	0.0278714	0.297126	FALSE	ATP5F1C		ATP5F1C	protein_coding	7788147	7807815	10	1	chromosome	ATP synthase F1 subunit gamma [Source:HGNC Symbol;Acc:HGNC:833]	ENSG00000165629.20	ATP5F1C	509
ENSG00000005100	57.0711	0.373606	0.167174	2.19803	0.0279467	0.297275	FALSE	DHX33		DHX33	protein_coding	5440917	5468982	17	-1	chromosome	DEAH-box helicase 33 [Source:HGNC Symbol;Acc:HGNC:16718]	ENSG00000005100.13	DHX33	56919
ENSG00000099377	25.548	-0.449554	0.205783	-2.19735	0.0279957	0.297275	FALSE	HSD3B7		HSD3B7	protein_coding	30985207	30989147	16	1	chromosome	hydroxy-delta-5-steroid dehydrogenase, 3 beta- and steroid delta-isomerase 7 [Source:HGNC Symbol;Acc:HGNC:18324]	ENSG00000099377.14	HSD3B7	80270
ENSG00000162066	39.4109	0.45069	0.206027	2.19739	0.0279928	0.297275	FALSE	AMDHD2		AMDHD2	protein_coding	2520357	2531422	16	1	chromosome	amidohydrolase domain containing 2 [Source:HGNC Symbol;Acc:HGNC:24262]	ENSG00000162066.15	AMDHD2	51005
ENSG00000181804	10.6921	-0.600563	0.257883	-2.1984	0.0279208	0.297275	FALSE	SLC9A9		SLC9A9	protein_coding	143265222	143848485	3	-1	chromosome	solute carrier family 9 member A9 [Source:HGNC Symbol;Acc:HGNC:20653]	ENSG00000181804.15	SLC9A9	285195
ENSG00000198680	45.637	-0.513892	0.220257	-2.19746	0.0279875	0.297275	FALSE	TUSC1		TUSC1	protein_coding	25676389	25678440	9	-1	chromosome	tumor suppressor candidate 1 [Source:HGNC Symbol;Acc:HGNC:31010]	ENSG00000198680.4	TUSC1	286319
ENSG00000136881	6.03622	0.677271	0.270721	2.19664	0.0280464	0.297467	FALSE	BAAT		BAAT	protein_coding	101360417	101383519	9	-1	chromosome	bile acid-CoA:amino acid N-acyltransferase [Source:HGNC Symbol;Acc:HGNC:932]	ENSG00000136881.11	BAAT	570
ENSG00000182175	701.182	-0.355931	0.157431	-2.19648	0.0280579	0.297467	FALSE	RGMA		RGMA	protein_coding	93035273	93089204	15	-1	chromosome	repulsive guidance molecule BMP co-receptor a [Source:HGNC Symbol;Acc:HGNC:30308]	ENSG00000182175.14	RGMA	56963
ENSG00000113328	313.844	-0.497122	0.205948	-2.19616	0.0280808	0.297475	FALSE	CCNG1		CCNG1	protein_coding	163437569	163446151	5	1	chromosome	cyclin G1 [Source:HGNC Symbol;Acc:HGNC:1592]	ENSG00000113328.19	CCNG1	900
ENSG00000104047	53.5251	-0.400011	0.180064	-2.19532	0.0281406	0.297598	FALSE	DTWD1		DTWD1	protein_coding	49621037	49656232	15	1	chromosome	DTW domain containing 1 [Source:HGNC Symbol;Acc:HGNC:30926]	ENSG00000104047.15	DTWD1	56986
ENSG00000122126	50.0804	-0.340315	0.155451	-2.19507	0.0281586	0.297598	FALSE	OCRL		OCRL	protein_coding	129539849	129592561	X	1	chromosome	OCRL inositol polyphosphate-5-phosphatase [Source:HGNC Symbol;Acc:HGNC:8108]	ENSG00000122126.17	OCRL	4952
ENSG00000164237	562.287	-0.477686	0.22893	-2.19508	0.0281575	0.297598	FALSE	CMBL		CMBL	protein_coding	10275875	10307902	5	-1	chromosome	carboxymethylenebutenolidase homolog [Source:HGNC Symbol;Acc:HGNC:25090]	ENSG00000164237.9	CMBL	134147
ENSG00000037280	19.1605	-0.495444	0.218532	-2.19381	0.0282491	0.298087	FALSE	FLT4		FLT4	protein_coding	180601506	180649624	5	-1	chromosome	fms related tyrosine kinase 4 [Source:HGNC Symbol;Acc:HGNC:3767]	ENSG00000037280.16	FLT4	2324
ENSG00000141084	67.1258	0.394766	0.171834	2.19398	0.0282371	0.298087	FALSE	RANBP10		RANBP10	protein_coding	67723070	67806652	16	-1	chromosome	RAN binding protein 10 [Source:HGNC Symbol;Acc:HGNC:29285]	ENSG00000141084.11	RANBP10	57610
ENSG00000073712	254.826	-0.38864	0.169222	-2.19286	0.0283176	0.298576	FALSE	FERMT2		FERMT2	protein_coding	52857268	52952435	14	-1	chromosome	fermitin family member 2 [Source:HGNC Symbol;Acc:HGNC:15767]	ENSG00000073712.15	FERMT2	10979
ENSG00000108175	69.6038	0.283128	0.132768	2.18972	0.0285447	0.300131	FALSE	ZMIZ1		ZMIZ1	protein_coding	79068966	79316528	10	1	chromosome	zinc finger MIZ-type containing 1 [Source:HGNC Symbol;Acc:HGNC:16493]	ENSG00000108175.17	ZMIZ1	57178
ENSG00000157881	2.65653	-0.564415	0.251221	-2.18999	0.0285251	0.300131	FALSE	PANK4		PANK4	protein_coding	2508537	2526611	1	-1	chromosome	pantothenate kinase 4 (inactive) [Source:HGNC Symbol;Acc:HGNC:19366]	ENSG00000157881.15	PANK4	55229
ENSG00000162461	176.083	-0.395705	0.242129	-2.18959	0.0285542	0.300131	FALSE	SLC25A34		SLC25A34	protein_coding	15736258	15741392	1	1	chromosome	solute carrier family 25 member 34 [Source:HGNC Symbol;Acc:HGNC:27653]	ENSG00000162461.8	SLC25A34	284723
ENSG00000164951	202.989	-0.486764	0.21075	-2.19006	0.02852	0.300131	FALSE	PDP1		PDP1	protein_coding	93857807	93926068	8	1	chromosome	pyruvate dehyrogenase phosphatase catalytic subunit 1 [Source:HGNC Symbol;Acc:HGNC:9279]	ENSG00000164951.16	PDP1	54704
ENSG00000171115	75.8954	-0.410763	0.187638	-2.18884	0.0286082	0.300464	FALSE	GIMAP8		GIMAP8	protein_coding	150450630	150479393	7	1	chromosome	GTPase, IMAP family member 8 [Source:HGNC Symbol;Acc:HGNC:21792]	ENSG00000171115.4	GIMAP8	155038
ENSG00000275302	3.62015	-0.386828	0.244244	-2.18837	0.0286428	0.300593	FALSE	CCL4		CCL4	protein_coding	36103827	36105621	17	1	chromosome	C-C motif chemokine ligand 4 [Source:HGNC Symbol;Acc:HGNC:10630]	ENSG00000275302.2	CCL4	6351
ENSG00000122218	223.068	-0.257482	0.11717	-2.18777	0.0286863	0.300815	FALSE	COPA		COPA	protein_coding	160288594	160343273	1	-1	chromosome	coatomer protein complex subunit alpha [Source:HGNC Symbol;Acc:HGNC:2230]	ENSG00000122218.16	COPA	1314
ENSG00000022277	289.865	0.217595	0.0999953	2.18666	0.0287677	0.301369	FALSE	RTF2		RTF2	protein_coding	56468585	56519449	20	1	chromosome	replication termination factor 2 [Source:HGNC Symbol;Acc:HGNC:15890]	ENSG00000022277.12	RTF2	51507
ENSG00000120837	131.32	-0.283484	0.126883	-2.18643	0.0287839	0.301369	FALSE	NFYB		NFYB	protein_coding	104117086	104138241	12	-1	chromosome	nuclear transcription factor Y subunit beta [Source:HGNC Symbol;Acc:HGNC:7805]	ENSG00000120837.8	NFYB	4801
ENSG00000104960	273.631	-0.29983	0.134969	-2.18402	0.0289609	0.301463	FALSE	PTOV1		PTOV1	protein_coding	49850735	49860744	19	1	chromosome	PTOV1 extended AT-hook containing adaptor protein [Source:HGNC Symbol;Acc:HGNC:9632]	ENSG00000104960.15	PTOV1	53635
ENSG00000123728	51.8857	0.322295	0.146774	2.18585	0.0288268	0.301463	FALSE	RAP2C		RAP2C	protein_coding	132203024	132219480	X	-1	chromosome	RAP2C, member of RAS oncogene family [Source:HGNC Symbol;Acc:HGNC:21165]	ENSG00000123728.10	RAP2C	57826
ENSG00000126768	61.8384	-0.35642	0.164963	-2.18468	0.0289121	0.301463	FALSE	TIMM17B		TIMM17B	protein_coding	48893447	48898143	X	-1	chromosome	translocase of inner mitochondrial membrane 17B [Source:HGNC Symbol;Acc:HGNC:17310]	ENSG00000126768.12	TIMM17B	10245
ENSG00000136928	2.00458	-0.557297	0.259303	-2.18505	0.028885	0.301463	FALSE	GABBR2		GABBR2	protein_coding	98288109	98708935	9	-1	chromosome	gamma-aminobutyric acid type B receptor subunit 2 [Source:HGNC Symbol;Acc:HGNC:4507]	ENSG00000136928.7	GABBR2	9568
ENSG00000149499	20.8724	0.449664	0.218782	2.18422	0.0289464	0.301463	FALSE	EML3		EML3	protein_coding	62602218	62612765	11	-1	chromosome	EMAP like 3 [Source:HGNC Symbol;Acc:HGNC:26666]	ENSG00000149499.11	EML3	256364
ENSG00000164406	7.30441	0.569805	0.263912	2.18522	0.0288729	0.301463	FALSE	LEAP2		LEAP2	protein_coding	132873444	132875046	5	1	chromosome	liver enriched antimicrobial peptide 2 [Source:HGNC Symbol;Acc:HGNC:29571]	ENSG00000164406.8	LEAP2	116842
ENSG00000168781	5.3282	-0.588258	0.267227	-2.18387	0.0289718	0.301463	FALSE	PPIP5K1		PPIP5K1	protein_coding	43533462	43590253	15	-1	chromosome	diphosphoinositol pentakisphosphate kinase 1 [Source:HGNC Symbol;Acc:HGNC:29023]	ENSG00000168781.22	PPIP5K1	9677
ENSG00000176531	2.79301	0.555317	0.266869	2.18474	0.0289076	0.301463	FALSE	PHLDB3		PHLDB3	protein_coding	43474954	43504935	19	-1	chromosome	pleckstrin homology like domain family B member 3 [Source:HGNC Symbol;Acc:HGNC:30499]	ENSG00000176531.10	PHLDB3	653583
ENSG00000074211	2.18418	-0.544345	0.240741	-2.18326	0.0290164	0.301494	FALSE	PPP2R2C		PPP2R2C	protein_coding	6320578	6563600	4	-1	chromosome	protein phosphatase 2 regulatory subunit Bgamma [Source:HGNC Symbol;Acc:HGNC:9306]	ENSG00000074211.14	PPP2R2C	5522
ENSG00000161671	101.829	0.30187	0.142724	2.183	0.0290359	0.301494	FALSE	EMC10		EMC10	protein_coding	50476400	50490870	19	1	chromosome	ER membrane protein complex subunit 10 [Source:HGNC Symbol;Acc:HGNC:27609]	ENSG00000161671.16	EMC10	284361
ENSG00000162572	9.35704	0.509868	0.251836	2.18292	0.0290419	0.301494	FALSE	SCNN1D		SCNN1D	protein_coding	1280436	1292029	1	1	chromosome	sodium channel epithelial 1 delta subunit [Source:HGNC Symbol;Acc:HGNC:10601]	ENSG00000162572.21	SCNN1D	6339
ENSG00000102870	39.2729	0.453554	0.194027	2.18207	0.0291047	0.301914	FALSE	ZNF629		ZNF629	protein_coding	30778456	30787205	16	-1	chromosome	zinc finger protein 629 [Source:NCBI gene;Acc:23361]	ENSG00000102870.6	ZNF629	23361
ENSG00000157578	10.1321	-0.44783	0.267331	-2.1811	0.0291763	0.302423	FALSE	LCA5L		LCA5L	protein_coding	39405844	39445805	21	-1	chromosome	lebercilin LCA5 like [Source:HGNC Symbol;Acc:HGNC:1255]	ENSG00000157578.13	LCA5L	150082
ENSG00000159212	4.38171	-0.496838	0.269459	-2.18047	0.0292228	0.302672	FALSE	CLIC6		CLIC6	protein_coding	34669389	34718227	21	1	chromosome	chloride intracellular channel 6 [Source:HGNC Symbol;Acc:HGNC:2065]	ENSG00000159212.12	CLIC6	54102
ENSG00000139044	4.24551	0.684968	0.267251	2.17946	0.0292979	0.303217	FALSE	B4GALNT3		B4GALNT3	protein_coding	459939	563509	12	1	chromosome	beta-1,4-N-acetyl-galactosaminyltransferase 3 [Source:HGNC Symbol;Acc:HGNC:24137]	ENSG00000139044.12	B4GALNT3	283358
ENSG00000166343	287.136	-0.532969	0.252406	-2.17914	0.0293216	0.30323	FALSE	MSS51		MSS51	protein_coding	73423579	73433561	10	-1	chromosome	MSS51 mitochondrial translational activator [Source:HGNC Symbol;Acc:HGNC:21000]	ENSG00000166343.10	MSS51	118490
ENSG00000146416	80.6854	0.418108	0.187857	2.17783	0.029419	0.304004	FALSE	AIG1		AIG1	protein_coding	143060496	143341058	6	1	chromosome	androgen induced 1 [Source:HGNC Symbol;Acc:HGNC:21607]	ENSG00000146416.19	AIG1	51390
ENSG00000129933	306.874	0.280658	0.129112	2.1773	0.0294585	0.304179	FALSE	MAU2		MAU2	protein_coding	19320829	19358754	19	1	chromosome	MAU2 sister chromatid cohesion factor [Source:HGNC Symbol;Acc:HGNC:29140]	ENSG00000129933.21	MAU2	23383
ENSG00000107614	26.2748	-0.469703	0.266812	-2.17601	0.0295546	0.304938	FALSE	TRDMT1		TRDMT1	protein_coding	17137336	17202054	10	-1	chromosome	tRNA aspartic acid methyltransferase 1 [Source:HGNC Symbol;Acc:HGNC:2977]	ENSG00000107614.22	TRDMT1	1787
ENSG00000072818	37.906	-0.402828	0.183871	-2.17396	0.029708	0.305252	FALSE	ACAP1		ACAP1	protein_coding	7336529	7351477	17	1	chromosome	ArfGAP with coiled-coil, ankyrin repeat and PH domains 1 [Source:HGNC Symbol;Acc:HGNC:16467]	ENSG00000072818.12	ACAP1	9744
ENSG00000076258	6.89734	0.726084	0.269141	2.17454	0.0296646	0.305252	FALSE	FMO4		FMO4	protein_coding	171314183	171342084	1	1	chromosome	flavin containing dimethylaniline monoxygenase 4 [Source:HGNC Symbol;Acc:HGNC:3772]	ENSG00000076258.10	FMO4	2329
ENSG00000104879	32103	-0.356615	0.16147	-2.17413	0.0296952	0.305252	FALSE	CKM		CKM	protein_coding	45306413	45322875	19	-1	chromosome	creatine kinase, M-type [Source:HGNC Symbol;Acc:HGNC:1994]	ENSG00000104879.5	CKM	1158
ENSG00000114631	1.75844	0.34267	0.241523	2.17246	0.0298211	0.305252	FALSE	PODXL2		PODXL2	protein_coding	127629185	127672802	3	1	chromosome	podocalyxin like 2 [Source:HGNC Symbol;Acc:HGNC:17936]	ENSG00000114631.11	PODXL2	50512
ENSG00000119771	14.2027	-0.507248	0.271541	-2.1731	0.0297731	0.305252	FALSE	KLHL29		KLHL29	protein_coding	23385179	23708611	2	1	chromosome	kelch like family member 29 [Source:HGNC Symbol;Acc:HGNC:29404]	ENSG00000119771.15	KLHL29	114818
ENSG00000120833	8.164	-0.708378	0.26768	-2.17198	0.0298569	0.305252	FALSE	SOCS2		SOCS2	protein_coding	93569814	93583487	12	1	chromosome	suppressor of cytokine signaling 2 [Source:HGNC Symbol;Acc:HGNC:19382]	ENSG00000120833.14	SOCS2	8835
ENSG00000135916	14.6462	-0.645764	0.258187	-2.17525	0.0296114	0.305252	FALSE	ITM2C		ITM2C	protein_coding	230864639	230879248	2	1	chromosome	integral membrane protein 2C [Source:HGNC Symbol;Acc:HGNC:6175]	ENSG00000135916.16	ITM2C	81618
ENSG00000140557	4.47501	0.704288	0.260347	2.17244	0.0298227	0.305252	FALSE	ST8SIA2		ST8SIA2	protein_coding	92393881	92468728	15	1	chromosome	ST8 alpha-N-acetyl-neuraminide alpha-2,8-sialyltransferase 2 [Source:HGNC Symbol;Acc:HGNC:10870]	ENSG00000140557.12	ST8SIA2	8128
ENSG00000163389	27.0655	0.400139	0.194001	2.17306	0.0297754	0.305252	FALSE	POGLUT1		POGLUT1	protein_coding	119468963	119494708	3	1	chromosome	protein O-glucosyltransferase 1 [Source:HGNC Symbol;Acc:HGNC:22954]	ENSG00000163389.12	POGLUT1	56983
ENSG00000165476	42.8149	-0.545332	0.252596	-2.17429	0.0296836	0.305252	FALSE	REEP3		REEP3	protein_coding	63521401	63625128	10	1	chromosome	receptor accessory protein 3 [Source:HGNC Symbol;Acc:HGNC:23711]	ENSG00000165476.14	REEP3	221035
ENSG00000205560	604.146	0.432843	0.187325	2.17218	0.0298417	0.305252	FALSE	CPT1B		CPT1B	protein_coding	50568861	50578465	22	-1	chromosome	carnitine palmitoyltransferase 1B [Source:HGNC Symbol;Acc:HGNC:2329]	ENSG00000205560.12	CPT1B	1375
ENSG00000230989	351.265	0.304068	0.137781	2.17324	0.0297625	0.305252	FALSE	HSBP1		HSBP1	protein_coding	83807978	83819737	16	1	chromosome	heat shock factor binding protein 1 [Source:HGNC Symbol;Acc:HGNC:5203]	ENSG00000230989.7	HSBP1	3281
ENSG00000068878	431.001	0.367333	0.169313	2.171	0.029931	0.305314	FALSE	PSME4		PSME4	protein_coding	53864069	53970993	2	-1	chromosome	proteasome activator subunit 4 [Source:HGNC Symbol;Acc:HGNC:20635]	ENSG00000068878.15	PSME4	23198
ENSG00000086062	167.137	-0.333067	0.152734	-2.17114	0.0299206	0.305314	FALSE	B4GALT1		B4GALT1	protein_coding	33104082	33167356	9	-1	chromosome	beta-1,4-galactosyltransferase 1 [Source:HGNC Symbol;Acc:HGNC:924]	ENSG00000086062.12	B4GALT1	2683
ENSG00000150637	4.89559	0.627834	0.273442	2.1715	0.0298935	0.305314	FALSE	CD226		CD226	protein_coding	69831158	69961803	18	-1	chromosome	CD226 molecule [Source:HGNC Symbol;Acc:HGNC:16961]	ENSG00000150637.9	CD226	10666
ENSG00000185869	11.6411	0.470746	0.260131	2.17029	0.0299851	0.305404	FALSE	ZNF829		ZNF829	protein_coding	36888124	36916291	19	-1	chromosome	zinc finger protein 829 [Source:HGNC Symbol;Acc:HGNC:34032]	ENSG00000185869.14	ZNF829	374899
ENSG00000197245	27.4776	-0.508681	0.226006	-2.17042	0.0299747	0.305404	FALSE	FAM110D		FAM110D	protein_coding	26159079	26163962	1	1	chromosome	family with sequence similarity 110 member D [Source:HGNC Symbol;Acc:HGNC:25860]	ENSG00000197245.6	FAM110D	79927
ENSG00000203727	3.21497	0.0956853	0.250997	2.16979	0.0300226	0.305555	FALSE	SAMD5		SAMD5	protein_coding	147508690	147737547	6	1	chromosome	sterile alpha motif domain containing 5 [Source:HGNC Symbol;Acc:HGNC:21180]	ENSG00000203727.4	SAMD5	389432
ENSG00000106261	356.474	0.237979	0.111333	2.16945	0.0300483	0.305586	FALSE	ZKSCAN1		ZKSCAN1	protein_coding	100015572	100041689	7	1	chromosome	zinc finger with KRAB and SCAN domains 1 [Source:HGNC Symbol;Acc:HGNC:13101]	ENSG00000106261.17	ZKSCAN1	7586
ENSG00000157954	140.124	-0.296866	0.135098	-2.16792	0.0301646	0.306125	FALSE	WIPI2		WIPI2	protein_coding	5190196	5233840	7	1	chromosome	WD repeat domain, phosphoinositide interacting 2 [Source:HGNC Symbol;Acc:HGNC:32225]	ENSG00000157954.15	WIPI2	26100
ENSG00000172046	168.475	-0.394755	0.173078	-2.16786	0.0301695	0.306125	FALSE	USP19		USP19	protein_coding	49108046	49120938	3	-1	chromosome	ubiquitin specific peptidase 19 [Source:HGNC Symbol;Acc:HGNC:12617]	ENSG00000172046.19	USP19	10869
ENSG00000180730	64.795	-0.703413	0.270001	-2.16844	0.0301249	0.306125	FALSE	SHISA2		SHISA2	protein_coding	26044597	26051031	13	-1	chromosome	shisa family member 2 [Source:HGNC Symbol;Acc:HGNC:20366]	ENSG00000180730.4	SHISA2	387914
ENSG00000088888	562.109	0.313705	0.142635	2.16751	0.0301957	0.30616	FALSE	MAVS		MAVS	protein_coding	3846799	3876123	20	1	chromosome	mitochondrial antiviral signaling protein [Source:HGNC Symbol;Acc:HGNC:29233]	ENSG00000088888.18	MAVS	57506
ENSG00000081181	39.0532	-0.580618	0.268188	-2.1669	0.0302423	0.306172	FALSE	ARG2		ARG2	protein_coding	67619920	67651708	14	1	chromosome	arginase 2 [Source:HGNC Symbol;Acc:HGNC:664]	ENSG00000081181.8	ARG2	384
ENSG00000101104	4.37949	0.406199	0.271847	2.16718	0.0302213	0.306172	FALSE	PABPC1L		PABPC1L	protein_coding	44910062	44959035	20	1	chromosome	poly(A) binding protein cytoplasmic 1 like [Source:HGNC Symbol;Acc:HGNC:15797]	ENSG00000101104.12	PABPC1L	80336
ENSG00000144231	192.169	0.286833	0.134141	2.16631	0.0302874	0.306398	FALSE	POLR2D		POLR2D	protein_coding	127843553	127858155	2	-1	chromosome	RNA polymerase II subunit D [Source:HGNC Symbol;Acc:HGNC:9191]	ENSG00000144231.11	POLR2D	5433
ENSG00000113319	22.4592	-0.506663	0.251746	-2.16383	0.0304771	0.308086	FALSE	RASGRF2		RASGRF2	protein_coding	80960363	81230162	5	1	chromosome	Ras protein specific guanine nucleotide releasing factor 2 [Source:HGNC Symbol;Acc:HGNC:9876]	ENSG00000113319.13	RASGRF2	5924
ENSG00000018610	40.2068	0.404557	0.184101	2.15554	0.03112	0.308418	FALSE	CXorf56		CXorf56	protein_coding	119538149	119565408	X	-1	chromosome	chromosome X open reading frame 56 [Source:HGNC Symbol;Acc:HGNC:26239]	ENSG00000018610.14	CXorf56	63932
ENSG00000068001	38.8556	-0.454257	0.217127	-2.15879	0.0308661	0.308418	FALSE	HYAL2		HYAL2	protein_coding	50317790	50322782	3	-1	chromosome	hyaluronidase 2 [Source:HGNC Symbol;Acc:HGNC:5321]	ENSG00000068001.14	HYAL2	8692
ENSG00000070444	21.9872	-0.428682	0.211291	-2.16113	0.0306853	0.308418	FALSE	MNT		MNT	protein_coding	2384073	2401104	17	-1	chromosome	MAX network transcriptional repressor [Source:HGNC Symbol;Acc:HGNC:7188]	ENSG00000070444.15	MNT	4335
ENSG00000079999	463.723	-0.250277	0.114777	-2.15657	0.0310388	0.308418	FALSE	KEAP1		KEAP1	protein_coding	10486125	10503558	19	-1	chromosome	kelch like ECH associated protein 1 [Source:HGNC Symbol;Acc:HGNC:23177]	ENSG00000079999.14	KEAP1	9817
ENSG00000090263	524.545	0.232683	0.106109	2.16161	0.0306482	0.308418	FALSE	MRPS33		MRPS33	protein_coding	141002610	141015228	7	-1	chromosome	mitochondrial ribosomal protein S33 [Source:HGNC Symbol;Acc:HGNC:16634]	ENSG00000090263.16	MRPS33	51650
ENSG00000096746	318.418	-0.3189	0.152124	-2.16202	0.0306163	0.308418	FALSE	HNRNPH3		HNRNPH3	protein_coding	68331174	68343191	10	1	chromosome	heterogeneous nuclear ribonucleoprotein H3 [Source:HGNC Symbol;Acc:HGNC:5043]	ENSG00000096746.17	HNRNPH3	3189
ENSG00000105976	127.741	-0.408485	0.189614	-2.15709	0.0309985	0.308418	FALSE	MET		MET	protein_coding	116672196	116798386	7	1	chromosome	MET proto-oncogene, receptor tyrosine kinase [Source:HGNC Symbol;Acc:HGNC:7029]	ENSG00000105976.15	MET	4233
ENSG00000109775	258.796	0.294417	0.135294	2.15583	0.0310968	0.308418	FALSE	UFSP2		UFSP2	protein_coding	185399537	185425979	4	-1	chromosome	UFM1 specific peptidase 2 [Source:HGNC Symbol;Acc:HGNC:25640]	ENSG00000109775.11	UFSP2	55325
ENSG00000116701	12.1045	-0.434062	0.265685	-2.15885	0.0308615	0.308418	FALSE	NCF2		NCF2	protein_coding	183555563	183590876	1	-1	chromosome	neutrophil cytosolic factor 2 [Source:HGNC Symbol;Acc:HGNC:7661]	ENSG00000116701.14	NCF2	4688
ENSG00000123388	6.92217	0.181279	0.270381	2.16252	0.0305785	0.308418	FALSE	HOXC11		HOXC11	protein_coding	53973126	53977643	12	1	chromosome	homeobox C11 [Source:HGNC Symbol;Acc:HGNC:5123]	ENSG00000123388.4	HOXC11	3227
ENSG00000128045	2.70198	0.403636	0.264437	2.15514	0.0311507	0.308418	FALSE	RASL11B		RASL11B	protein_coding	52862317	52866835	4	1	chromosome	RAS like family 11 member B [Source:HGNC Symbol;Acc:HGNC:23804]	ENSG00000128045.7	RASL11B	65997
ENSG00000130340	78.2719	-0.385971	0.175611	-2.15573	0.0311044	0.308418	FALSE	SNX9		SNX9	protein_coding	157700387	157945077	6	1	chromosome	sorting nexin 9 [Source:HGNC Symbol;Acc:HGNC:14973]	ENSG00000130340.16	SNX9	51429
ENSG00000133805	42.1465	0.658981	0.262424	2.15978	0.0307894	0.308418	FALSE	AMPD3		AMPD3	protein_coding	10308313	10507579	11	1	chromosome	adenosine monophosphate deaminase 3 [Source:HGNC Symbol;Acc:HGNC:470]	ENSG00000133805.15	AMPD3	272
ENSG00000136026	145.755	0.299968	0.144704	2.15995	0.0307767	0.308418	FALSE	CKAP4		CKAP4	protein_coding	106237881	106304279	12	-1	chromosome	cytoskeleton associated protein 4 [Source:HGNC Symbol;Acc:HGNC:16991]	ENSG00000136026.14	CKAP4	10970
ENSG00000137449	32.8382	-0.453802	0.222734	-2.15638	0.0310541	0.308418	FALSE	CPEB2		CPEB2	protein_coding	15002674	15070153	4	1	chromosome	cytoplasmic polyadenylation element binding protein 2 [Source:HGNC Symbol;Acc:HGNC:21745]	ENSG00000137449.16	CPEB2	132864
ENSG00000141576	229.65	-0.563718	0.232282	-2.15724	0.0309872	0.308418	FALSE	RNF157		RNF157	protein_coding	76142465	76240493	17	-1	chromosome	ring finger protein 157 [Source:HGNC Symbol;Acc:HGNC:29402]	ENSG00000141576.16	RNF157	114804
ENSG00000144063	13.518	-0.506417	0.252121	-2.15976	0.0307916	0.308418	FALSE	MALL		MALL	protein_coding	110083870	110116022	2	-1	chromosome	mal, T cell differentiation protein like [Source:HGNC Symbol;Acc:HGNC:6818]	ENSG00000144063.4	MALL	7851
ENSG00000148019	33.5017	0.609311	0.263353	2.15652	0.0310431	0.308418	FALSE	CEP78		CEP78	protein_coding	78236062	78279690	9	1	chromosome	centrosomal protein 78 [Source:HGNC Symbol;Acc:HGNC:25740]	ENSG00000148019.13	CEP78	84131
ENSG00000156671	51.6287	-0.511297	0.226691	-2.16154	0.0306536	0.308418	FALSE	SAMD8		SAMD8	protein_coding	75099586	75182123	10	1	chromosome	sterile alpha motif domain containing 8 [Source:HGNC Symbol;Acc:HGNC:26320]	ENSG00000156671.15	SAMD8	142891
ENSG00000156976	1305.5	-0.207457	0.0958593	-2.15672	0.0310278	0.308418	FALSE	EIF4A2		EIF4A2	protein_coding	186783205	186789897	3	1	chromosome	eukaryotic translation initiation factor 4A2 [Source:HGNC Symbol;Acc:HGNC:3284]	ENSG00000156976.17	EIF4A2	1974
ENSG00000163602	78.9691	-0.361764	0.174781	-2.1606	0.0307264	0.308418	FALSE	RYBP		RYBP	protein_coding	72371825	72446621	3	-1	chromosome	RING1 and YY1 binding protein [Source:HGNC Symbol;Acc:HGNC:10480]	ENSG00000163602.10	RYBP	23429
ENSG00000165716	19.5383	-0.543148	0.254474	-2.15548	0.031124	0.308418	FALSE	DIPK1B		DIPK1B	protein_coding	136712572	136724742	9	1	chromosome	divergent protein kinase domain 1B [Source:HGNC Symbol;Acc:HGNC:28290]	ENSG00000165716.11	DIPK1B	138311
ENSG00000171388	30.123	0.56519	0.262571	2.15675	0.031025	0.308418	FALSE	APLN		APLN	protein_coding	129645259	129654956	X	-1	chromosome	apelin [Source:HGNC Symbol;Acc:HGNC:16665]	ENSG00000171388.12	APLN	8862
ENSG00000177225	38.8612	0.450354	0.203646	2.15724	0.0309869	0.308418	FALSE	GATD1		GATD1	protein_coding	767220	777488	11	-1	chromosome	glutamine amidotransferase like class 1 domain containing 1 [Source:HGNC Symbol;Acc:HGNC:26616]	ENSG00000177225.17	GATD1	347862
ENSG00000177646	66.8094	-0.327782	0.153692	-2.15546	0.0311261	0.308418	FALSE	ACAD9		ACAD9	protein_coding	128879596	128916067	3	1	chromosome	acyl-CoA dehydrogenase family member 9 [Source:HGNC Symbol;Acc:HGNC:21497]	ENSG00000177646.19	ACAD9	28976
ENSG00000177674	25.3799	0.528137	0.229878	2.15525	0.0311419	0.308418	FALSE	AGTRAP		AGTRAP	protein_coding	11736084	11754802	1	1	chromosome	angiotensin II receptor associated protein [Source:HGNC Symbol;Acc:HGNC:13539]	ENSG00000177674.16	AGTRAP	57085
ENSG00000180329	372.16	0.282865	0.12995	2.1626	0.0305716	0.308418	FALSE	CCDC43		CCDC43	protein_coding	44673069	44689779	17	-1	chromosome	coiled-coil domain containing 43 [Source:HGNC Symbol;Acc:HGNC:26472]	ENSG00000180329.14	CCDC43	124808
ENSG00000197124	11.7415	0.319634	0.272809	2.16218	0.0306043	0.308418	FALSE	ZNF682		ZNF682	protein_coding	19997058	20039505	19	-1	chromosome	zinc finger protein 682 [Source:HGNC Symbol;Acc:HGNC:28857]	ENSG00000197124.12	ZNF682	91120
ENSG00000118432	2.2402	0.421399	0.247137	2.1543	0.0312167	0.308843	FALSE	CNR1		CNR1	protein_coding	88139864	88166359	6	-1	chromosome	cannabinoid receptor 1 [Source:HGNC Symbol;Acc:HGNC:2159]	ENSG00000118432.12	CNR1	1268
ENSG00000004478	151.745	-0.337749	0.157006	-2.15323	0.0313006	0.309053	FALSE	FKBP4		FKBP4	protein_coding	2794970	2805423	12	1	chromosome	FKBP prolyl isomerase 4 [Source:HGNC Symbol;Acc:HGNC:3720]	ENSG00000004478.8	FKBP4	2288
ENSG00000102786	73.6534	-0.428078	0.209851	-2.15315	0.0313067	0.309053	FALSE	INTS6		INTS6	protein_coding	51354077	51454264	13	-1	chromosome	integrator complex subunit 6 [Source:HGNC Symbol;Acc:HGNC:14879]	ENSG00000102786.15	INTS6	26512
ENSG00000173611	32.0381	0.488207	0.209236	2.15344	0.0312841	0.309053	FALSE	SCAI		SCAI	protein_coding	124942608	125143506	9	-1	chromosome	suppressor of cancer cell invasion [Source:HGNC Symbol;Acc:HGNC:26709]	ENSG00000173611.17	SCAI	286205
ENSG00000115155	1.82932	0.443818	0.221706	2.15258	0.0313514	0.309268	FALSE	OTOF		OTOF	protein_coding	26457203	26558698	2	-1	chromosome	otoferlin [Source:HGNC Symbol;Acc:HGNC:8515]	ENSG00000115155.17	OTOF	9381
ENSG00000116685	337.354	-0.232457	0.107368	-2.15163	0.0314261	0.309779	FALSE	KIAA2013		KIAA2013	protein_coding	11919591	11926428	1	-1	chromosome	KIAA2013 [Source:HGNC Symbol;Acc:HGNC:28513]	ENSG00000116685.16	KIAA2013	90231
ENSG00000070778	57.1703	0.354616	0.171341	2.15129	0.0314532	0.309819	FALSE	PTPN21		PTPN21	protein_coding	88465778	88555007	14	-1	chromosome	protein tyrosine phosphatase non-receptor type 21 [Source:HGNC Symbol;Acc:HGNC:9651]	ENSG00000070778.13	PTPN21	11099
ENSG00000115875	205.884	-0.271262	0.127059	-2.1506	0.0315079	0.309904	FALSE	SRSF7		SRSF7	protein_coding	38743599	38751494	2	-1	chromosome	serine and arginine rich splicing factor 7 [Source:HGNC Symbol;Acc:HGNC:10789]	ENSG00000115875.19	SRSF7	6432
ENSG00000204219	1247.68	-0.381783	0.169913	-2.1507	0.0314996	0.309904	FALSE	TCEA3		TCEA3	protein_coding	23380909	23424748	1	-1	chromosome	transcription elongation factor A3 [Source:HGNC Symbol;Acc:HGNC:11615]	ENSG00000204219.11	TCEA3	6920
ENSG00000184226	55.86	-0.449813	0.199402	-2.14969	0.0315796	0.310383	FALSE	PCDH9		PCDH9	protein_coding	66302834	67230445	13	-1	chromosome	protocadherin 9 [Source:HGNC Symbol;Acc:HGNC:8661]	ENSG00000184226.15	PCDH9	5101
ENSG00000163956	171.213	-0.259307	0.120898	-2.14914	0.0316236	0.310589	FALSE	LRPAP1		LRPAP1	protein_coding	3503612	3532446	4	-1	chromosome	LDL receptor related protein associated protein 1 [Source:HGNC Symbol;Acc:HGNC:6701]	ENSG00000163956.13	LRPAP1	4043
ENSG00000111669	2142.81	0.246279	0.115634	2.14863	0.0316634	0.310754	FALSE	TPI1		TPI1	protein_coding	6867119	6870948	12	1	chromosome	triosephosphate isomerase 1 [Source:HGNC Symbol;Acc:HGNC:12009]	ENSG00000111669.15	TPI1	7167
ENSG00000119772	167.686	-0.366827	0.16493	-2.14632	0.0318473	0.311267	FALSE	DNMT3A		DNMT3A	protein_coding	25227855	25342590	2	-1	chromosome	DNA methyltransferase 3 alpha [Source:HGNC Symbol;Acc:HGNC:2978]	ENSG00000119772.16	DNMT3A	1788
ENSG00000148834	287.836	0.429065	0.182878	2.14695	0.0317974	0.311267	FALSE	GSTO1		GSTO1	protein_coding	104235356	104267459	10	1	chromosome	glutathione S-transferase omega 1 [Source:HGNC Symbol;Acc:HGNC:13312]	ENSG00000148834.13	GSTO1	9446
ENSG00000158373	18.7852	-0.483103	0.233954	-2.14764	0.0317425	0.311267	FALSE	H2BC5		H2BC5	protein_coding	26158146	26171349	6	1	chromosome	H2B clustered histone 5 [Source:HGNC Symbol;Acc:HGNC:4747]	ENSG00000158373.8	H2BC5	3017
ENSG00000168916	27.336	0.475281	0.262893	2.14594	0.0318775	0.311267	FALSE	ZNF608		ZNF608	protein_coding	124636913	124748807	5	-1	chromosome	zinc finger protein 608 [Source:HGNC Symbol;Acc:HGNC:29238]	ENSG00000168916.15	ZNF608	57507
ENSG00000175482	73.2464	0.456555	0.215781	2.14647	0.0318353	0.311267	FALSE	POLD4		POLD4	protein_coding	67350772	67356972	11	-1	chromosome	DNA polymerase delta 4, accessory subunit [Source:HGNC Symbol;Acc:HGNC:14106]	ENSG00000175482.9	POLD4	57804
ENSG00000184076	1551.87	0.383936	0.162926	2.14618	0.031859	0.311267	FALSE	UQCR10		UQCR10	protein_coding	29767369	29770413	22	1	chromosome	ubiquinol-cytochrome c reductase, complex III subunit X [Source:HGNC Symbol;Acc:HGNC:30863]	ENSG00000184076.13	UQCR10	29796
ENSG00000213853	233.087	-0.444106	0.193113	-2.14666	0.0318205	0.311267	FALSE	EMP2		EMP2	protein_coding	10528422	10580632	16	-1	chromosome	epithelial membrane protein 2 [Source:HGNC Symbol;Acc:HGNC:3334]	ENSG00000213853.10	EMP2	2013
ENSG00000109321	20.4435	0.472743	0.235689	2.14412	0.0320234	0.311853	FALSE	AREG		AREG	protein_coding	74445136	74455005	4	1	chromosome	amphiregulin [Source:HGNC Symbol;Acc:HGNC:651]	ENSG00000109321.11	AREG	374
ENSG00000120656	68.236	0.340518	0.148813	2.14395	0.0320367	0.311853	FALSE	TAF12		TAF12	protein_coding	28589323	28643085	1	-1	chromosome	TATA-box binding protein associated factor 12 [Source:HGNC Symbol;Acc:HGNC:11545]	ENSG00000120656.11	TAF12	6883
ENSG00000130158	36.6971	-0.479563	0.21306	-2.14375	0.0320532	0.311853	FALSE	DOCK6		DOCK6	protein_coding	11199295	11262524	19	-1	chromosome	dedicator of cytokinesis 6 [Source:HGNC Symbol;Acc:HGNC:19189]	ENSG00000130158.14	DOCK6	57572
ENSG00000163293	16.7561	-0.316475	0.271046	-2.14395	0.0320369	0.311853	FALSE	NIPAL1		NIPAL1	protein_coding	47914142	48040173	4	1	chromosome	NIPA like domain containing 1 [Source:HGNC Symbol;Acc:HGNC:27194]	ENSG00000163293.12	NIPAL1	152519
ENSG00000183134	9.33701	-0.59619	0.247738	-2.14447	0.0319956	0.311853	FALSE	PTGDR2		PTGDR2	protein_coding	60850933	60855950	11	-1	chromosome	prostaglandin D2 receptor 2 [Source:HGNC Symbol;Acc:HGNC:4502]	ENSG00000183134.5	PTGDR2	11251
ENSG00000100297	22.0731	-0.423636	0.199617	-2.14214	0.0321819	0.312369	FALSE	MCM5		MCM5	protein_coding	35400134	35425431	22	1	chromosome	minichromosome maintenance complex component 5 [Source:HGNC Symbol;Acc:HGNC:6948]	ENSG00000100297.16	MCM5	4174
ENSG00000109944	3.73867	-0.470574	0.270138	-2.14222	0.0321756	0.312369	FALSE	JHY		JHY	protein_coding	122882683	122963862	11	1	chromosome	junctional cadherin complex regulator [Source:HGNC Symbol;Acc:HGNC:26288]	ENSG00000109944.11	JHY	79864
ENSG00000110693	331.31	-0.489506	0.23751	-2.14164	0.0322221	0.312369	FALSE	SOX6		SOX6	protein_coding	15966449	16739591	11	-1	chromosome	SRY-box transcription factor 6 [Source:HGNC Symbol;Acc:HGNC:16421]	ENSG00000110693.18	SOX6	55553
ENSG00000123983	650.336	0.276136	0.128622	2.14186	0.0322045	0.312369	FALSE	ACSL3		ACSL3	protein_coding	222860942	222944639	2	1	chromosome	acyl-CoA synthetase long chain family member 3 [Source:HGNC Symbol;Acc:HGNC:3570]	ENSG00000123983.14	ACSL3	2181
ENSG00000159200	114.765	0.464209	0.206831	2.14221	0.0321765	0.312369	FALSE	RCAN1		RCAN1	protein_coding	34513142	34615113	21	-1	chromosome	regulator of calcineurin 1 [Source:HGNC Symbol;Acc:HGNC:3040]	ENSG00000159200.18	RCAN1	1827
ENSG00000084710	47.7196	0.442123	0.196144	2.14013	0.0323439	0.313324	FALSE	EFR3B		EFR3B	protein_coding	25042076	25159135	2	1	chromosome	EFR3 homolog B [Source:HGNC Symbol;Acc:HGNC:29155]	ENSG00000084710.14	EFR3B	22979
ENSG00000069122	128.754	-0.387296	0.181739	-2.13964	0.0323841	0.313489	FALSE	ADGRF5		ADGRF5	protein_coding	46852522	46954943	6	-1	chromosome	adhesion G protein-coupled receptor F5 [Source:HGNC Symbol;Acc:HGNC:19030]	ENSG00000069122.19	ADGRF5	221395
ENSG00000086065	242.478	0.299314	0.13873	2.13614	0.032668	0.313975	FALSE	CHMP5		CHMP5	protein_coding	33264879	33282070	9	1	chromosome	charged multivesicular body protein 5 [Source:HGNC Symbol;Acc:HGNC:26942]	ENSG00000086065.14	CHMP5	51510
ENSG00000099246	327.885	0.243155	0.113496	2.13622	0.0326614	0.313975	FALSE	RAB18		RAB18	protein_coding	27504174	27542237	10	1	chromosome	RAB18, member RAS oncogene family [Source:HGNC Symbol;Acc:HGNC:14244]	ENSG00000099246.16	RAB18	22931
ENSG00000111845	40.7786	0.380995	0.173649	2.13791	0.0325238	0.313975	FALSE	PAK1IP1		PAK1IP1	protein_coding	10694972	10709782	6	1	chromosome	PAK1 interacting protein 1 [Source:HGNC Symbol;Acc:HGNC:20882]	ENSG00000111845.5	PAK1IP1	55003
ENSG00000112419	152.92	-0.525751	0.222962	-2.13472	0.0327839	0.313975	FALSE	PHACTR2		PHACTR2	protein_coding	143536845	143831185	6	1	chromosome	phosphatase and actin regulator 2 [Source:HGNC Symbol;Acc:HGNC:20956]	ENSG00000112419.14	PHACTR2	9749
ENSG00000122406	3777.53	0.151805	0.0709485	2.13659	0.0326314	0.313975	FALSE	RPL5		RPL5	protein_coding	92832013	92841924	1	1	chromosome	ribosomal protein L5 [Source:HGNC Symbol;Acc:HGNC:10360]	ENSG00000122406.14	RPL5	6125
ENSG00000123131	85.5776	0.333827	0.16327	2.13719	0.0325827	0.313975	FALSE	PRDX4		PRDX4	protein_coding	23664262	23686397	X	1	chromosome	peroxiredoxin 4 [Source:HGNC Symbol;Acc:HGNC:17169]	ENSG00000123131.13	PRDX4	10549
ENSG00000123933	161.714	-0.276543	0.131835	-2.13487	0.0327717	0.313975	FALSE	MXD4		MXD4	protein_coding	2247432	2262109	4	-1	chromosome	MAX dimerization protein 4 [Source:HGNC Symbol;Acc:HGNC:13906]	ENSG00000123933.17	MXD4	10608
ENSG00000131507	256.824	0.205343	0.0969531	2.13653	0.0326359	0.313975	FALSE	NDFIP1		NDFIP1	protein_coding	142108779	142154440	5	1	chromosome	Nedd4 family interacting protein 1 [Source:HGNC Symbol;Acc:HGNC:17592]	ENSG00000131507.11	NDFIP1	80762
ENSG00000132388	884.981	-0.240277	0.113179	-2.13527	0.0327394	0.313975	FALSE	UBE2G1		UBE2G1	protein_coding	4269259	4366628	17	-1	chromosome	ubiquitin conjugating enzyme E2 G1 [Source:HGNC Symbol;Acc:HGNC:12482]	ENSG00000132388.12	UBE2G1	7326
ENSG00000137824	43.9128	-0.35241	0.165652	-2.13772	0.0325395	0.313975	FALSE	RMDN3		RMDN3	protein_coding	40735884	40755851	15	-1	chromosome	regulator of microtubule dynamics 3 [Source:HGNC Symbol;Acc:HGNC:25550]	ENSG00000137824.16	RMDN3	55177
ENSG00000142494	120.342	-0.402704	0.191846	-2.13519	0.0327457	0.313975	FALSE	SLC47A1		SLC47A1	protein_coding	19495385	19579034	17	1	chromosome	solute carrier family 47 member 1 [Source:HGNC Symbol;Acc:HGNC:25588]	ENSG00000142494.13	SLC47A1	55244
ENSG00000150281	89.0089	-0.304115	0.144696	-2.13838	0.0324857	0.313975	FALSE	CTF1		CTF1	protein_coding	30896607	30903560	16	1	chromosome	cardiotrophin 1 [Source:HGNC Symbol;Acc:HGNC:2499]	ENSG00000150281.6	CTF1	1489
ENSG00000158615	57.7883	-0.392664	0.18682	-2.1381	0.0325085	0.313975	FALSE	PPP1R15B		PPP1R15B	protein_coding	204403381	204411817	1	-1	chromosome	protein phosphatase 1 regulatory subunit 15B [Source:HGNC Symbol;Acc:HGNC:14951]	ENSG00000158615.9	PPP1R15B	84919
ENSG00000184209	215.594	-0.215186	0.102398	-2.13667	0.0326252	0.313975	FALSE	SNRNP35		SNRNP35	protein_coding	123458088	123473154	12	1	chromosome	small nuclear ribonucleoprotein U11/U12 subunit 35 [Source:HGNC Symbol;Acc:HGNC:30852]	ENSG00000184209.15	SNRNP35	11066
ENSG00000234438	74.6861	-0.428073	0.203317	-2.1348	0.0327772	0.313975	FALSE	KBTBD13		KBTBD13	protein_coding	65076816	65079939	15	1	chromosome	kelch repeat and BTB domain containing 13 [Source:HGNC Symbol;Acc:HGNC:37227]	ENSG00000234438.4	KBTBD13	390594
ENSG00000134539	5.83069	-0.611463	0.269913	-2.13435	0.0328139	0.314039	FALSE	KLRD1		KLRD1	protein_coding	10226058	10329608	12	1	chromosome	killer cell lectin like receptor D1 [Source:HGNC Symbol;Acc:HGNC:6378]	ENSG00000134539.17	KLRD1	3824
ENSG00000135999	65.3928	0.347425	0.16304	2.13367	0.0328695	0.314348	FALSE	EPC2		EPC2	protein_coding	148644440	148787569	2	1	chromosome	enhancer of polycomb homolog 2 [Source:HGNC Symbol;Acc:HGNC:24543]	ENSG00000135999.12	EPC2	26122
ENSG00000140474	150.692	0.261978	0.121854	2.13208	0.0329999	0.315148	FALSE	AC091230.1		AC091230.1	protein_coding	74836118	74843346	15	-1	chromosome	unc-51 like kinase 3 [Source:NCBI gene;Acc:25989]	ENSG00000140474.14	AC091230.1	25989
ENSG00000148057	10.5323	0.578157	0.269143	2.13221	0.0329898	0.315148	FALSE	IDNK		IDNK	protein_coding	83623049	83644130	9	1	chromosome	IDNK gluconokinase [Source:HGNC Symbol;Acc:HGNC:31367]	ENSG00000148057.16	IDNK	414328
ENSG00000135903	15.1146	-0.430682	0.238816	-2.1313	0.0330645	0.315223	FALSE	PAX3		PAX3	protein_coding	222199888	222298996	2	-1	chromosome	paired box 3 [Source:HGNC Symbol;Acc:HGNC:8617]	ENSG00000135903.19	PAX3	5077
ENSG00000141337	6.8094	0.504436	0.267161	2.13145	0.0330517	0.315223	FALSE	ARSG		ARSG	protein_coding	68259182	68422731	17	1	chromosome	arylsulfatase G [Source:HGNC Symbol;Acc:HGNC:24102]	ENSG00000141337.12	ARSG	22901
ENSG00000157654	120.771	-0.477001	0.221029	-2.13114	0.0330779	0.315223	FALSE	PALM2AKAP2		PALM2AKAP2	protein_coding	109498325	110172512	9	1	chromosome	PALM2 and AKAP2 fusion [Source:HGNC Symbol;Acc:HGNC:33529]	ENSG00000157654.19	PALM2AKAP2	445815
ENSG00000143486	196.663	-0.258713	0.121928	-2.13056	0.033125	0.315226	FALSE	EIF2D		EIF2D	protein_coding	206571292	206612465	1	-1	chromosome	eukaryotic translation initiation factor 2D [Source:HGNC Symbol;Acc:HGNC:6583]	ENSG00000143486.16	EIF2D	1939
ENSG00000150782	13.7176	-0.340902	0.237124	-2.13058	0.0331237	0.315226	FALSE	IL18		IL18	protein_coding	112143253	112164096	11	-1	chromosome	interleukin 18 [Source:HGNC Symbol;Acc:HGNC:5986]	ENSG00000150782.12	IL18	3606
ENSG00000163156	112.143	0.296156	0.137655	2.12901	0.0332536	0.316226	FALSE	SCNM1		SCNM1	protein_coding	151156664	151170296	1	1	chromosome	sodium channel modifier 1 [Source:HGNC Symbol;Acc:HGNC:23136]	ENSG00000163156.12	SCNM1	79005
ENSG00000175792	33.6282	0.391804	0.172045	2.12809	0.0333299	0.316647	FALSE	RUVBL1		RUVBL1	protein_coding	128064778	128153914	3	-1	chromosome	RuvB like AAA ATPase 1 [Source:HGNC Symbol;Acc:HGNC:10474]	ENSG00000175792.12	RUVBL1	8607
ENSG00000177181	7.16021	0.661892	0.271655	2.12779	0.0333549	0.316647	FALSE	RIMKLA		RIMKLA	protein_coding	42380792	42424232	1	1	chromosome	ribosomal modification protein rimK like family member A [Source:HGNC Symbol;Acc:HGNC:28725]	ENSG00000177181.15	RIMKLA	284716
ENSG00000183207	76.4579	0.311194	0.147267	2.12762	0.0333684	0.316647	FALSE	RUVBL2		RUVBL2	protein_coding	48993562	49015970	19	1	chromosome	RuvB like AAA ATPase 2 [Source:HGNC Symbol;Acc:HGNC:10475]	ENSG00000183207.14	RUVBL2	10856
ENSG00000074657	184.329	0.351501	0.157981	2.12665	0.0334495	0.316748	FALSE	ZNF532		ZNF532	protein_coding	58862600	58986480	18	1	chromosome	zinc finger protein 532 [Source:HGNC Symbol;Acc:HGNC:30940]	ENSG00000074657.13	ZNF532	55205
ENSG00000082684	6.78325	-0.661896	0.267093	-2.12678	0.0334382	0.316748	FALSE	SEMA5B		SEMA5B	protein_coding	122909082	123028605	3	-1	chromosome	semaphorin 5B [Source:HGNC Symbol;Acc:HGNC:10737]	ENSG00000082684.16	SEMA5B	54437
ENSG00000096080	107.666	0.338581	0.15716	2.12711	0.0334112	0.316748	FALSE	MRPS18A		MRPS18A	protein_coding	43671303	43687791	6	-1	chromosome	mitochondrial ribosomal protein S18A [Source:HGNC Symbol;Acc:HGNC:14515]	ENSG00000096080.11	MRPS18A	55168
ENSG00000266074	37.1389	0.39681	0.194824	2.12606	0.0334983	0.316987	FALSE	BAHCC1		BAHCC1	protein_coding	81395475	81466332	17	1	chromosome	BAH domain and coiled-coil containing 1 [Source:HGNC Symbol;Acc:HGNC:29279]	ENSG00000266074.8	BAHCC1	57597
ENSG00000121749	83.9462	-0.365256	0.174435	-2.12488	0.0335969	0.317697	FALSE	TBC1D15		TBC1D15	protein_coding	71839707	71927248	12	1	chromosome	TBC1 domain family member 15 [Source:HGNC Symbol;Acc:HGNC:25694]	ENSG00000121749.15	TBC1D15	64786
ENSG00000152818	180.785	-0.471414	0.211953	-2.12449	0.033629	0.317777	FALSE	UTRN		UTRN	protein_coding	144285701	144853034	6	1	chromosome	utrophin [Source:HGNC Symbol;Acc:HGNC:12635]	ENSG00000152818.18	UTRN	7402
ENSG00000138162	786.574	-0.265018	0.127267	-2.12408	0.0336631	0.317877	FALSE	TACC2		TACC2	protein_coding	121989163	122254545	10	1	chromosome	transforming acidic coiled-coil containing protein 2 [Source:HGNC Symbol;Acc:HGNC:11523]	ENSG00000138162.19	TACC2	10579
ENSG00000112685	25.3764	-0.492205	0.247456	-2.12286	0.0337652	0.318617	FALSE	EXOC2		EXOC2	protein_coding	485154	693139	6	-1	chromosome	exocyst complex component 2 [Source:HGNC Symbol;Acc:HGNC:24968]	ENSG00000112685.14	EXOC2	55770
ENSG00000124019	1.99259	0.382816	0.24165	2.122	0.0338373	0.31874	FALSE	FAM124B		FAM124B	protein_coding	224378698	224402107	2	-1	chromosome	family with sequence similarity 124 member B [Source:HGNC Symbol;Acc:HGNC:26224]	ENSG00000124019.10	FAM124B	79843
ENSG00000127946	62.9865	0.43163	0.227545	2.12186	0.0338491	0.31874	FALSE	HIP1		HIP1	protein_coding	75533298	75738962	7	-1	chromosome	huntingtin interacting protein 1 [Source:HGNC Symbol;Acc:HGNC:4913]	ENSG00000127946.17	HIP1	3092
ENSG00000170775	1.81214	0.387537	0.230734	2.1221	0.0338296	0.31874	FALSE	GPR37		GPR37	protein_coding	124743885	124765792	7	-1	chromosome	G protein-coupled receptor 37 [Source:HGNC Symbol;Acc:HGNC:4494]	ENSG00000170775.3	GPR37	2861
ENSG00000163444	67.6451	0.321538	0.15051	2.12093	0.0339278	0.319257	FALSE	TMEM183A		TMEM183A	protein_coding	203007374	203024848	1	1	chromosome	transmembrane protein 183A [Source:HGNC Symbol;Acc:HGNC:20173]	ENSG00000163444.12	TMEM183A	92703
ENSG00000114650	91.3883	0.400966	0.182592	2.11737	0.0342286	0.319499	FALSE	SCAP		SCAP	protein_coding	47413681	47477126	3	-1	chromosome	SREBF chaperone [Source:HGNC Symbol;Acc:HGNC:30634]	ENSG00000114650.20	SCAP	22937
ENSG00000115159	192.537	-0.541605	0.236253	-2.11854	0.0341297	0.319499	FALSE	GPD2		GPD2	protein_coding	156435290	156613735	2	1	chromosome	glycerol-3-phosphate dehydrogenase 2 [Source:HGNC Symbol;Acc:HGNC:4456]	ENSG00000115159.16	GPD2	2820
ENSG00000125170	8.11484	-0.456904	0.251451	-2.11846	0.0341358	0.319499	FALSE	DOK4		DOK4	protein_coding	57471922	57487327	16	-1	chromosome	docking protein 4 [Source:HGNC Symbol;Acc:HGNC:19868]	ENSG00000125170.11	DOK4	55715
ENSG00000132522	541.71	-0.300482	0.136868	-2.11839	0.0341417	0.319499	FALSE	GPS2		GPS2	protein_coding	7311324	7315564	17	-1	chromosome	G protein pathway suppressor 2 [Source:HGNC Symbol;Acc:HGNC:4550]	ENSG00000132522.16	GPS2	2874
ENSG00000138688	616.594	-0.447328	0.196949	-2.11726	0.0342375	0.319499	FALSE	KIAA1109		KIAA1109	protein_coding	122152333	122362758	4	1	chromosome	KIAA1109 [Source:HGNC Symbol;Acc:HGNC:26953]	ENSG00000138688.15	KIAA1109	84162
ENSG00000156502	66.2767	-0.3873	0.181482	-2.11705	0.0342559	0.319499	FALSE	SUPV3L1		SUPV3L1	protein_coding	69180234	69209099	10	1	chromosome	Suv3 like RNA helicase [Source:HGNC Symbol;Acc:HGNC:11471]	ENSG00000156502.14	SUPV3L1	6832
ENSG00000156639	406.867	-0.293339	0.134745	-2.11813	0.0341637	0.319499	FALSE	ZFAND3		ZFAND3	protein_coding	37819727	38154624	6	1	chromosome	zinc finger AN1-type containing 3 [Source:HGNC Symbol;Acc:HGNC:18019]	ENSG00000156639.12	ZFAND3	60685
ENSG00000162734	242.908	0.319312	0.149836	2.11771	0.0341997	0.319499	FALSE	PEA15		PEA15	protein_coding	160205337	160215376	1	1	chromosome	proliferation and apoptosis adaptor protein 15 [Source:HGNC Symbol;Acc:HGNC:8822]	ENSG00000162734.12	PEA15	8682
ENSG00000163106	10.3195	-0.608123	0.261331	-2.11732	0.0342327	0.319499	FALSE	HPGDS		HPGDS	protein_coding	94298535	94342876	4	-1	chromosome	hematopoietic prostaglandin D synthase [Source:HGNC Symbol;Acc:HGNC:17890]	ENSG00000163106.11	HPGDS	27306
ENSG00000177383	127.17	0.251304	0.119874	2.11698	0.0342617	0.319499	FALSE	MAGEF1		MAGEF1	protein_coding	184710364	184712064	3	-1	chromosome	MAGE family member F1 [Source:HGNC Symbol;Acc:HGNC:29639]	ENSG00000177383.5	MAGEF1	64110
ENSG00000184939	34.0788	-0.54042	0.234153	-2.12002	0.0340046	0.319499	FALSE	ZFP90		ZFP90	protein_coding	68530090	68576072	16	1	chromosome	ZFP90 zinc finger protein [Source:HGNC Symbol;Acc:HGNC:23329]	ENSG00000184939.16	ZFP90	146198
ENSG00000198830	1389.5	0.257583	0.119386	2.11966	0.0340347	0.319499	FALSE	HMGN2		HMGN2	protein_coding	26472440	26476642	1	1	chromosome	high mobility group nucleosomal binding domain 2 [Source:HGNC Symbol;Acc:HGNC:4986]	ENSG00000198830.11	HMGN2	3151
ENSG00000267508	6.53934	0.563388	0.270841	2.11732	0.0342331	0.319499	FALSE	ZNF285		ZNF285	protein_coding	44382298	44401608	19	-1	chromosome	zinc finger protein 285 [Source:HGNC Symbol;Acc:HGNC:13079]	ENSG00000267508.5	ZNF285	26974
ENSG00000058272	385.71	0.247241	0.117816	2.11656	0.0342972	0.319609	FALSE	PPP1R12A		PPP1R12A	protein_coding	79773563	79935460	12	-1	chromosome	protein phosphatase 1 regulatory subunit 12A [Source:HGNC Symbol;Acc:HGNC:7618]	ENSG00000058272.19	PPP1R12A	4659
ENSG00000171729	10.8584	-0.432288	0.250755	-2.11591	0.0343524	0.319902	FALSE	TMEM51		TMEM51	protein_coding	15152532	15220478	1	1	chromosome	transmembrane protein 51 [Source:HGNC Symbol;Acc:HGNC:25488]	ENSG00000171729.14	TMEM51	55092
ENSG00000051825	68.4801	0.434088	0.202765	2.11548	0.0343891	0.320023	FALSE	MPHOSPH9		MPHOSPH9	protein_coding	123152320	123244014	12	-1	chromosome	M-phase phosphoprotein 9 [Source:HGNC Symbol;Acc:HGNC:7215]	ENSG00000051825.15	MPHOSPH9	10198
ENSG00000198589	37.2443	0.416099	0.197369	2.11508	0.0344231	0.320118	FALSE	LRBA		LRBA	protein_coding	150264435	151015727	4	-1	chromosome	LPS responsive beige-like anchor protein [Source:HGNC Symbol;Acc:HGNC:1742]	ENSG00000198589.13	LRBA	987
ENSG00000137491	26.4039	-0.44294	0.22884	-2.11462	0.0344626	0.320264	FALSE	SLCO2B1		SLCO2B1	protein_coding	75100563	75206549	11	1	chromosome	solute carrier organic anion transporter family member 2B1 [Source:HGNC Symbol;Acc:HGNC:10962]	ENSG00000137491.15	SLCO2B1	11309
ENSG00000106565	41.2654	-0.468154	0.239414	-2.11334	0.0345718	0.320728	FALSE	TMEM176B		TMEM176B	protein_coding	150791285	150801360	7	-1	chromosome	transmembrane protein 176B [Source:HGNC Symbol;Acc:HGNC:29596]	ENSG00000106565.18	TMEM176B	28959
ENSG00000131435	20.3695	0.475058	0.234036	2.11326	0.0345783	0.320728	FALSE	PDLIM4		PDLIM4	protein_coding	132257696	132273454	5	1	chromosome	PDZ and LIM domain 4 [Source:HGNC Symbol;Acc:HGNC:16501]	ENSG00000131435.13	PDLIM4	8572
ENSG00000172915	61.3195	-0.52947	0.245011	-2.1132	0.0345839	0.320728	FALSE	NBEA		NBEA	protein_coding	34942287	35673022	13	1	chromosome	neurobeachin [Source:HGNC Symbol;Acc:HGNC:7648]	ENSG00000172915.18	NBEA	26960
ENSG00000259030	22.2785	0.441579	0.221258	2.11292	0.034608	0.320731	FALSE	FPGT-TNNI3K		FPGT-TNNI3K	protein_coding	74198235	74544393	1	1	chromosome	FPGT-TNNI3K readthrough [Source:HGNC Symbol;Acc:HGNC:42952]	ENSG00000259030.7	FPGT-TNNI3K	100526835
ENSG00000185022	20.6422	-0.526736	0.269373	-2.11211	0.0346773	0.321152	FALSE	MAFF		MAFF	protein_coding	38200767	38216507	22	1	chromosome	MAF bZIP transcription factor F [Source:HGNC Symbol;Acc:HGNC:6780]	ENSG00000185022.12	MAFF	23764
ENSG00000155324	34.5882	0.440863	0.256014	2.11082	0.0347874	0.321951	FALSE	GRAMD2B		GRAMD2B	protein_coding	126360132	126496494	5	1	chromosome	GRAM domain containing 2B [Source:HGNC Symbol;Acc:HGNC:24911]	ENSG00000155324.10	GRAMD2B	65983
ENSG00000100813	90.5942	-0.37328	0.176758	-2.10976	0.0348794	0.322359	FALSE	ACIN1		ACIN1	protein_coding	23058564	23095614	14	-1	chromosome	apoptotic chromatin condensation inducer 1 [Source:HGNC Symbol;Acc:HGNC:17066]	ENSG00000100813.14	ACIN1	22985
ENSG00000185070	207.644	0.462474	0.243776	2.10987	0.0348693	0.322359	FALSE	FLRT2		FLRT2	protein_coding	85530144	85654428	14	1	chromosome	fibronectin leucine rich transmembrane protein 2 [Source:HGNC Symbol;Acc:HGNC:3761]	ENSG00000185070.11	FLRT2	23768
ENSG00000161509	2.06046	-0.441254	0.249386	-2.10917	0.0349295	0.322601	FALSE	GRIN2C		GRIN2C	protein_coding	74842023	74861504	17	-1	chromosome	glutamate ionotropic receptor NMDA type subunit 2C [Source:HGNC Symbol;Acc:HGNC:4587]	ENSG00000161509.14	GRIN2C	2905
ENSG00000140694	50.0212	-0.363488	0.17717	-2.10798	0.0350323	0.322731	FALSE	PARN		PARN	protein_coding	14435700	14632728	16	-1	chromosome	poly(A)-specific ribonuclease [Source:HGNC Symbol;Acc:HGNC:8609]	ENSG00000140694.17	PARN	5073
ENSG00000156345	2.13088	-0.584561	0.265417	-2.10826	0.0350085	0.322731	FALSE	CDK20		CDK20	protein_coding	87966441	87974753	9	-1	chromosome	cyclin dependent kinase 20 [Source:HGNC Symbol;Acc:HGNC:21420]	ENSG00000156345.17	CDK20	23552
ENSG00000159110	60.9766	0.413396	0.177589	2.1079	0.0350393	0.322731	FALSE	IFNAR2		IFNAR2	protein_coding	33229901	33265675	21	1	chromosome	interferon alpha and beta receptor subunit 2 [Source:HGNC Symbol;Acc:HGNC:5433]	ENSG00000159110.19	IFNAR2	3455
ENSG00000248713	446.371	-0.568062	0.218374	-2.10811	0.0350212	0.322731	FALSE	C4orf54		C4orf54	protein_coding	99636529	99654648	4	-1	chromosome	chromosome 4 open reading frame 54 [Source:HGNC Symbol;Acc:HGNC:27741]	ENSG00000248713.1	C4orf54	285556
ENSG00000100243	502.821	0.319353	0.147996	2.10741	0.035082	0.322903	FALSE	CYB5R3		CYB5R3	protein_coding	42617840	42649392	22	-1	chromosome	cytochrome b5 reductase 3 [Source:HGNC Symbol;Acc:HGNC:2873]	ENSG00000100243.21	CYB5R3	1727
ENSG00000137075	40.0454	-0.349357	0.172145	-2.10686	0.0351299	0.323041	FALSE	RNF38		RNF38	protein_coding	36336396	36487548	9	-1	chromosome	ring finger protein 38 [Source:HGNC Symbol;Acc:HGNC:18052]	ENSG00000137075.18	RNF38	152006
ENSG00000181991	90.0156	0.289005	0.135289	2.10668	0.035145	0.323041	FALSE	MRPS11		MRPS11	protein_coding	88467453	88480776	15	1	chromosome	mitochondrial ribosomal protein S11 [Source:HGNC Symbol;Acc:HGNC:14050]	ENSG00000181991.16	MRPS11	64963
ENSG00000111241	11.9611	0.672866	0.269408	2.10614	0.0351922	0.323086	FALSE	FGF6		FGF6	protein_coding	4428155	4445614	12	-1	chromosome	fibroblast growth factor 6 [Source:HGNC Symbol;Acc:HGNC:3684]	ENSG00000111241.2	FGF6	2251
ENSG00000153721	14.8869	0.561505	0.26104	2.10608	0.0351977	0.323086	FALSE	CNKSR3		CNKSR3	protein_coding	154387515	154510685	6	-1	chromosome	CNKSR family member 3 [Source:HGNC Symbol;Acc:HGNC:23034]	ENSG00000153721.19	CNKSR3	154043
ENSG00000125844	80.1879	-0.298173	0.137402	-2.10546	0.0352513	0.323357	FALSE	RRBP1		RRBP1	protein_coding	17613678	17682295	20	-1	chromosome	ribosome binding protein 1 [Source:HGNC Symbol;Acc:HGNC:10448]	ENSG00000125844.16	RRBP1	6238
ENSG00000198242	3961.83	-0.405049	0.183542	-2.10422	0.0353594	0.323965	FALSE	RPL23A		RPL23A	protein_coding	28719985	28724359	17	1	chromosome	ribosomal protein L23a [Source:HGNC Symbol;Acc:HGNC:10317]	ENSG00000198242.14	RPL23A	6147
ENSG00000198546	129.626	-0.267462	0.125686	-2.10415	0.0353657	0.323965	FALSE	ZNF511		ZNF511	protein_coding	133308914	133313162	10	1	chromosome	zinc finger protein 511 [Source:HGNC Symbol;Acc:HGNC:28445]	ENSG00000198546.15	ZNF511	118472
ENSG00000177189	412.66	-0.290416	0.135074	-2.10341	0.0354303	0.324334	FALSE	RPS6KA3		RPS6KA3	protein_coding	20149911	20267519	X	-1	chromosome	ribosomal protein S6 kinase A3 [Source:HGNC Symbol;Acc:HGNC:10432]	ENSG00000177189.14	RPS6KA3	6197
ENSG00000185164	225.467	-0.351323	0.163367	-2.10313	0.035454	0.324334	FALSE	NOMO2		NOMO2	protein_coding	18417325	18562211	16	-1	chromosome	NODAL modulator 2 [Source:HGNC Symbol;Acc:HGNC:22652]	ENSG00000185164.14	NOMO2	283820
ENSG00000103319	260.468	-0.359206	0.166524	-2.10208	0.0355465	0.324518	FALSE	EEF2K		EEF2K	protein_coding	22206278	22288738	16	1	chromosome	eukaryotic elongation factor 2 kinase [Source:HGNC Symbol;Acc:HGNC:24615]	ENSG00000103319.12	EEF2K	29904
ENSG00000139410	3.71216	0.40472	0.27078	2.10212	0.0355428	0.324518	FALSE	SDSL		SDSL	protein_coding	113422380	113438276	12	1	chromosome	serine dehydratase like [Source:HGNC Symbol;Acc:HGNC:30404]	ENSG00000139410.15	SDSL	113675
ENSG00000145331	30.2837	0.471407	0.221672	2.10223	0.0355328	0.324518	FALSE	TRMT10A		TRMT10A	protein_coding	99546709	99564039	4	-1	chromosome	tRNA methyltransferase 10A [Source:HGNC Symbol;Acc:HGNC:28403]	ENSG00000145331.14	TRMT10A	93587
ENSG00000136002	19.6543	-0.45758	0.214413	-2.10144	0.0356024	0.324589	FALSE	ARHGEF4		ARHGEF4	protein_coding	130836916	131047263	2	1	chromosome	Rho guanine nucleotide exchange factor 4 [Source:HGNC Symbol;Acc:HGNC:684]	ENSG00000136002.19	ARHGEF4	50649
ENSG00000173530	4.5317	-0.553038	0.271762	-2.10148	0.0355986	0.324589	FALSE	TNFRSF10D		TNFRSF10D	protein_coding	23135588	23164027	8	-1	chromosome	TNF receptor superfamily member 10d [Source:HGNC Symbol;Acc:HGNC:11907]	ENSG00000173530.6	TNFRSF10D	8793
ENSG00000132879	24.1753	0.513603	0.227781	2.10055	0.0356808	0.324864	FALSE	FBXO44		FBXO44	protein_coding	11654375	11663327	1	1	chromosome	F-box protein 44 [Source:HGNC Symbol;Acc:HGNC:24847]	ENSG00000132879.14	FBXO44	93611
ENSG00000198553	1.78501	-0.26399	0.238929	-2.10078	0.0356603	0.324864	FALSE	KCNRG		KCNRG	protein_coding	50015254	50020922	13	1	chromosome	potassium channel regulator [Source:HGNC Symbol;Acc:HGNC:18893]	ENSG00000198553.9	KCNRG	283518
ENSG00000155307	2.22619	-0.412675	0.236059	-2.09772	0.0359296	0.326908	FALSE	SAMSN1		SAMSN1	protein_coding	14485228	14658821	21	-1	chromosome	SAM domain, SH3 domain and nuclear localization signals 1 [Source:HGNC Symbol;Acc:HGNC:10528]	ENSG00000155307.18	SAMSN1	64092
ENSG00000131067	6.2767	-0.735982	0.2719	-2.0956	0.036118	0.328179	FALSE	GGT7		GGT7	protein_coding	34844720	34872856	20	-1	chromosome	gamma-glutamyltransferase 7 [Source:HGNC Symbol;Acc:HGNC:4259]	ENSG00000131067.17	GGT7	2686
ENSG00000146067	41.3884	0.37246	0.170163	2.09572	0.0361071	0.328179	FALSE	FAM193B		FAM193B	protein_coding	177519789	177554563	5	-1	chromosome	family with sequence similarity 193 member B [Source:HGNC Symbol;Acc:HGNC:25524]	ENSG00000146067.16	FAM193B	54540
ENSG00000146376	89.9602	-0.423558	0.205216	-2.09448	0.0362169	0.328856	FALSE	ARHGAP18		ARHGAP18	protein_coding	129576132	129710177	6	-1	chromosome	Rho GTPase activating protein 18 [Source:HGNC Symbol;Acc:HGNC:21035]	ENSG00000146376.11	ARHGAP18	93663
ENSG00000048162	89.6369	0.396098	0.17803	2.09373	0.0362843	0.32918	FALSE	NOP16		NOP16	protein_coding	176383938	176388975	5	-1	chromosome	NOP16 nucleolar protein [Source:HGNC Symbol;Acc:HGNC:26934]	ENSG00000048162.20	NOP16	51491
ENSG00000130714	55.6826	0.331225	0.155783	2.09354	0.0363014	0.32918	FALSE	POMT1		POMT1	protein_coding	131502902	131523806	9	1	chromosome	protein O-mannosyltransferase 1 [Source:HGNC Symbol;Acc:HGNC:9202]	ENSG00000130714.16	POMT1	10585
ENSG00000113916	1190.17	0.397317	0.193228	2.09255	0.0363893	0.329755	FALSE	BCL6		BCL6	protein_coding	187721377	187745725	3	-1	chromosome	BCL6 transcription repressor [Source:HGNC Symbol;Acc:HGNC:1001]	ENSG00000113916.18	BCL6	604
ENSG00000176393	49.2948	0.423245	0.19195	2.09125	0.0365056	0.330587	FALSE	RNPEP		RNPEP	protein_coding	201982372	202006147	1	1	chromosome	arginyl aminopeptidase [Source:HGNC Symbol;Acc:HGNC:10078]	ENSG00000176393.11	RNPEP	6051
ENSG00000064199	2.38158	0.455166	0.257152	2.0901	0.0366086	0.331036	FALSE	SPA17		SPA17	protein_coding	124673798	124697518	11	1	chromosome	sperm autoantigenic protein 17 [Source:HGNC Symbol;Acc:HGNC:11210]	ENSG00000064199.6	SPA17	53340
ENSG00000134780	10.4353	-0.553475	0.242714	-2.08914	0.0366956	0.331036	FALSE	DAGLA		DAGLA	protein_coding	61680391	61747001	11	1	chromosome	diacylglycerol lipase alpha [Source:HGNC Symbol;Acc:HGNC:1165]	ENSG00000134780.10	DAGLA	747
ENSG00000155760	55.2947	-0.449314	0.205553	-2.08914	0.0366947	0.331036	FALSE	FZD7		FZD7	protein_coding	202034587	202038445	2	1	chromosome	frizzled class receptor 7 [Source:HGNC Symbol;Acc:HGNC:4045]	ENSG00000155760.2	FZD7	8324
ENSG00000165392	29.3429	0.473454	0.249351	2.08906	0.0367027	0.331036	FALSE	WRN		WRN	protein_coding	31033788	31176138	8	1	chromosome	WRN RecQ like helicase [Source:HGNC Symbol;Acc:HGNC:12791]	ENSG00000165392.11	WRN	7486
ENSG00000172458	864.611	0.554118	0.229268	2.08918	0.0366918	0.331036	FALSE	IL17D		IL17D	protein_coding	20702127	20723098	13	1	chromosome	interleukin 17D [Source:HGNC Symbol;Acc:HGNC:5984]	ENSG00000172458.4	IL17D	53342
ENSG00000176485	1273.29	0.360826	0.17591	2.09009	0.0366095	0.331036	FALSE	PLAAT3		PLAAT3	protein_coding	63573195	63616883	11	-1	chromosome	phospholipase A and acyltransferase 3 [Source:HGNC Symbol;Acc:HGNC:17825]	ENSG00000176485.11	PLAAT3	11145
ENSG00000113460	41.4369	-0.369745	0.18924	-2.08802	0.0367961	0.331657	FALSE	BRIX1		BRIX1	protein_coding	34915677	34925996	5	1	chromosome	biogenesis of ribosomes BRX1 [Source:HGNC Symbol;Acc:HGNC:24170]	ENSG00000113460.13	BRIX1	55299
ENSG00000130529	52.4258	0.489036	0.220121	2.08659	0.0369255	0.332157	FALSE	TRPM4		TRPM4	protein_coding	49157741	49211836	19	1	chromosome	transient receptor potential cation channel subfamily M member 4 [Source:HGNC Symbol;Acc:HGNC:17993]	ENSG00000130529.16	TRPM4	54795
ENSG00000132383	166.767	-0.249101	0.118116	-2.08687	0.0368999	0.332157	FALSE	RPA1		RPA1	protein_coding	1829702	1900082	17	1	chromosome	replication protein A1 [Source:HGNC Symbol;Acc:HGNC:10289]	ENSG00000132383.12	RPA1	6117
ENSG00000148082	4.18852	0.539099	0.269536	2.08684	0.0369029	0.332157	FALSE	SHC3		SHC3	protein_coding	89005771	89178818	9	-1	chromosome	SHC adaptor protein 3 [Source:HGNC Symbol;Acc:HGNC:18181]	ENSG00000148082.10	SHC3	53358
ENSG00000075407	113.777	-0.296648	0.148289	-2.08433	0.0371304	0.33311	FALSE	ZNF37A		ZNF37A	protein_coding	38094334	38150293	10	1	chromosome	zinc finger protein 37A [Source:HGNC Symbol;Acc:HGNC:13102]	ENSG00000075407.18	ZNF37A	7587
ENSG00000104969	244.219	0.272282	0.134297	2.08436	0.0371276	0.33311	FALSE	SGTA		SGTA	protein_coding	2754715	2783282	19	-1	chromosome	small glutamine rich tetratricopeptide repeat containing alpha [Source:HGNC Symbol;Acc:HGNC:10819]	ENSG00000104969.10	SGTA	6449
ENSG00000161939	5.16505	0.646689	0.268861	2.0849	0.0370783	0.33311	FALSE	RNASEK-C17orf49		RNASEK-C17orf49	protein_coding	7012635	7017520	17	1	chromosome	RNASEK-C17orf49 readthrough [Source:HGNC Symbol;Acc:HGNC:44419]	ENSG00000161939.19	RNASEK-C17orf49
ENSG00000163879	8.66174	-0.57226	0.265664	-2.08456	0.0371091	0.33311	FALSE	DNALI1		DNALI1	protein_coding	37556919	37566857	1	1	chromosome	dynein axonemal light intermediate chain 1 [Source:HGNC Symbol;Acc:HGNC:14353]	ENSG00000163879.11	DNALI1	7802
ENSG00000144026	62.8246	0.363653	0.174928	2.084	0.0371603	0.333157	FALSE	ZNF514		ZNF514	protein_coding	95145000	95165413	2	-1	chromosome	zinc finger protein 514 [Source:HGNC Symbol;Acc:HGNC:25894]	ENSG00000144026.12	ZNF514	84874
ENSG00000248905	4.17842	0.380517	0.260161	2.08371	0.0371864	0.33317	FALSE	FMN1		FMN1	protein_coding	32765544	33194714	15	-1	chromosome	formin 1 [Source:HGNC Symbol;Acc:HGNC:3768]	ENSG00000248905.10	FMN1	342184
ENSG00000126860	8.07427	-0.528198	0.268202	-2.08274	0.0372752	0.333743	FALSE	EVI2A		EVI2A	protein_coding	31317560	31321884	17	-1	chromosome	ecotropic viral integration site 2A [Source:HGNC Symbol;Acc:HGNC:3499]	ENSG00000126860.11	EVI2A	2123
ENSG00000110675	5.30221	0.687604	0.270979	2.08213	0.0373309	0.333774	FALSE	ELMOD1		ELMOD1	protein_coding	107591091	107666779	11	1	chromosome	ELMO domain containing 1 [Source:HGNC Symbol;Acc:HGNC:25334]	ENSG00000110675.13	ELMOD1	55531
ENSG00000174606	52.7575	0.384271	0.197671	2.08189	0.037353	0.333774	FALSE	ANGEL2		ANGEL2	protein_coding	212992182	213015867	1	-1	chromosome	angel homolog 2 [Source:HGNC Symbol;Acc:HGNC:30534]	ENSG00000174606.14	ANGEL2	90806
ENSG00000204410	2.77478	0.438735	0.269245	2.08234	0.0373117	0.333774	FALSE	MSH5		MSH5	protein_coding	31739677	31762676	6	1	chromosome	mutS homolog 5 [Source:HGNC Symbol;Acc:HGNC:7328]	ENSG00000204410.16	MSH5	4439
ENSG00000165626	41.1295	-0.60537	0.261946	-2.08133	0.0374035	0.334005	FALSE	BEND7		BEND7	protein_coding	13438484	13528974	10	-1	chromosome	BEN domain containing 7 [Source:HGNC Symbol;Acc:HGNC:23514]	ENSG00000165626.17	BEND7	222389
ENSG00000070159	344.543	0.40819	0.181072	2.08054	0.0374761	0.334099	FALSE	PTPN3		PTPN3	protein_coding	109375466	109498313	9	-1	chromosome	protein tyrosine phosphatase non-receptor type 3 [Source:HGNC Symbol;Acc:HGNC:9655]	ENSG00000070159.14	PTPN3	5774
ENSG00000105339	21.7777	-0.389131	0.228547	-2.08058	0.0374724	0.334099	FALSE	DENND3		DENND3	protein_coding	141117278	141195808	8	1	chromosome	DENN domain containing 3 [Source:HGNC Symbol;Acc:HGNC:29134]	ENSG00000105339.10	DENND3	22898
ENSG00000142230	142.657	0.272786	0.13622	2.0804	0.0374885	0.334099	FALSE	SAE1		SAE1	protein_coding	47113274	47210636	19	1	chromosome	SUMO1 activating enzyme subunit 1 [Source:HGNC Symbol;Acc:HGNC:30660]	ENSG00000142230.13	SAE1	10055
ENSG00000070371	170.072	0.332926	0.167094	2.07854	0.0376595	0.33415	FALSE	CLTCL1		CLTCL1	protein_coding	19179473	19291719	22	-1	chromosome	clathrin heavy chain like 1 [Source:HGNC Symbol;Acc:HGNC:2093]	ENSG00000070371.16	CLTCL1	8218
ENSG00000113739	23.4008	0.429381	0.259831	2.0788	0.0376354	0.33415	FALSE	STC2		STC2	protein_coding	173314713	173329503	5	-1	chromosome	stanniocalcin 2 [Source:HGNC Symbol;Acc:HGNC:11374]	ENSG00000113739.10	STC2	8614
ENSG00000130779	2401.83	0.364133	0.161852	2.07948	0.0375732	0.33415	FALSE	CLIP1		CLIP1	protein_coding	122271432	122422632	12	-1	chromosome	CAP-Gly domain containing linker protein 1 [Source:HGNC Symbol;Acc:HGNC:10461]	ENSG00000130779.20	CLIP1	6249
ENSG00000137656	24.4965	-0.427948	0.190178	-2.07925	0.0375943	0.33415	FALSE	BUD13		BUD13	protein_coding	116748170	116772987	11	-1	chromosome	BUD13 homolog [Source:HGNC Symbol;Acc:HGNC:28199]	ENSG00000137656.12	BUD13	84811
ENSG00000144589	20.5837	0.49326	0.222328	2.07978	0.0375458	0.33415	FALSE	STK11IP		STK11IP	protein_coding	219597857	219616451	2	1	chromosome	serine/threonine kinase 11 interacting protein [Source:HGNC Symbol;Acc:HGNC:19184]	ENSG00000144589.22	STK11IP	114790
ENSG00000186918	238.722	-0.311585	0.1445	-2.08	0.0375259	0.33415	FALSE	ZNF395		ZNF395	protein_coding	28345590	28402701	8	-1	chromosome	zinc finger protein 395 [Source:HGNC Symbol;Acc:HGNC:18737]	ENSG00000186918.14	ZNF395	55893
ENSG00000213397	24.207	0.478687	0.220079	2.07845	0.0376678	0.33415	FALSE	HAUS7		HAUS7	protein_coding	153447666	153495516	X	-1	chromosome	HAUS augmin like complex subunit 7 [Source:HGNC Symbol;Acc:HGNC:32979]	ENSG00000213397.10	HAUS7	55559
ENSG00000141959	67.2647	0.442089	0.228306	2.07782	0.037726	0.334226	FALSE	PFKL		PFKL	protein_coding	44300051	44327376	21	1	chromosome	phosphofructokinase, liver type [Source:HGNC Symbol;Acc:HGNC:8876]	ENSG00000141959.17	PFKL	5211
ENSG00000166888	56.0266	-0.351878	0.176067	-2.07807	0.0377033	0.334226	FALSE	STAT6		STAT6	protein_coding	57095408	57132139	12	-1	chromosome	signal transducer and activator of transcription 6 [Source:HGNC Symbol;Acc:HGNC:11368]	ENSG00000166888.12	STAT6	6778
ENSG00000110811	8.37416	0.409411	0.272012	2.07755	0.0377509	0.334227	FALSE	P3H3		P3H3	protein_coding	6828407	6839847	12	1	chromosome	prolyl 3-hydroxylase 3 [Source:HGNC Symbol;Acc:HGNC:19318]	ENSG00000110811.20	P3H3	10536
ENSG00000141664	78.1964	-0.354232	0.182047	-2.07726	0.0377774	0.334242	FALSE	ZCCHC2		ZCCHC2	protein_coding	62523025	62587709	18	1	chromosome	zinc finger CCHC-type containing 2 [Source:HGNC Symbol;Acc:HGNC:22916]	ENSG00000141664.10	ZCCHC2	54877
ENSG00000131171	58.1499	-0.422328	0.209376	-2.07684	0.0378168	0.334371	FALSE	SH3BGRL		SH3BGRL	protein_coding	81202102	81298547	X	1	chromosome	SH3 domain binding glutamate rich protein like [Source:HGNC Symbol;Acc:HGNC:10823]	ENSG00000131171.13	SH3BGRL	6451
ENSG00000182208	68.2004	-0.345153	0.167166	-2.07501	0.0379856	0.335423	FALSE	MOB2		MOB2	protein_coding	1469457	1501247	11	-1	chromosome	MOB kinase activator 2 [Source:HGNC Symbol;Acc:HGNC:24904]	ENSG00000182208.14	MOB2	81532
ENSG00000206052	4.13978	0.465005	0.270906	2.07511	0.0379762	0.335423	FALSE	DOK6		DOK6	protein_coding	69400888	69849087	18	1	chromosome	docking protein 6 [Source:HGNC Symbol;Acc:HGNC:28301]	ENSG00000206052.11	DOK6	220164
ENSG00000107290	149.527	0.371752	0.167955	2.07369	0.0381082	0.336285	FALSE	SETX		SETX	protein_coding	132261356	132354986	9	-1	chromosome	senataxin [Source:HGNC Symbol;Acc:HGNC:445]	ENSG00000107290.14	SETX	23064
ENSG00000063127	2.49624	-0.256842	0.247553	-2.07228	0.0382397	0.337004	FALSE	SLC6A16		SLC6A16	protein_coding	49289638	49325215	19	-1	chromosome	solute carrier family 6 member 16 [Source:HGNC Symbol;Acc:HGNC:13622]	ENSG00000063127.16	SLC6A16	28968
ENSG00000187840	50.5365	-0.561162	0.224312	-2.07236	0.0382315	0.337004	FALSE	EIF4EBP1		EIF4EBP1	protein_coding	38030534	38060365	8	1	chromosome	eukaryotic translation initiation factor 4E binding protein 1 [Source:HGNC Symbol;Acc:HGNC:3288]	ENSG00000187840.5	EIF4EBP1	1978
ENSG00000183386	2365.17	-0.435223	0.21639	-2.0715	0.0383123	0.337424	FALSE	FHL3		FHL3	protein_coding	37996770	38005606	1	-1	chromosome	four and a half LIM domains 3 [Source:HGNC Symbol;Acc:HGNC:3704]	ENSG00000183386.10	FHL3	2275
ENSG00000113108	41.625	0.436411	0.204814	2.0705	0.0384054	0.337802	FALSE	APBB3		APBB3	protein_coding	140558268	140564781	5	-1	chromosome	amyloid beta precursor protein binding family B member 3 [Source:HGNC Symbol;Acc:HGNC:20708]	ENSG00000113108.19	APBB3	10307
ENSG00000174132	105.424	0.3117	0.147806	2.07057	0.0383985	0.337802	FALSE	FAM174A		FAM174A	protein_coding	100535374	100586741	5	1	chromosome	family with sequence similarity 174 member A [Source:HGNC Symbol;Acc:HGNC:24943]	ENSG00000174132.9	FAM174A	345757
ENSG00000145220	150.646	0.376615	0.179823	2.07018	0.0384358	0.337849	FALSE	LYAR		LYAR	protein_coding	4267701	4290154	4	-1	chromosome	Ly1 antibody reactive [Source:HGNC Symbol;Acc:HGNC:26021]	ENSG00000145220.14	LYAR	55646
ENSG00000176095	29.7548	-0.373743	0.178712	-2.06976	0.0384748	0.337971	FALSE	IP6K1		IP6K1	protein_coding	49724294	49786542	3	-1	chromosome	inositol hexakisphosphate kinase 1 [Source:HGNC Symbol;Acc:HGNC:18360]	ENSG00000176095.12	IP6K1	9807
ENSG00000102934	3.1213	-0.503405	0.266623	-2.06839	0.0386036	0.338255	FALSE	PLLP		PLLP	protein_coding	57248547	57284672	16	-1	chromosome	plasmolipin [Source:HGNC Symbol;Acc:HGNC:18553]	ENSG00000102934.10	PLLP	51090
ENSG00000110917	260.514	-0.471405	0.231963	-2.06854	0.0385892	0.338255	FALSE	MLEC		MLEC	protein_coding	120687149	120701859	12	1	chromosome	malectin [Source:HGNC Symbol;Acc:HGNC:28973]	ENSG00000110917.8	MLEC	9761
ENSG00000146426	34.3126	0.580635	0.251472	2.06828	0.0386139	0.338255	FALSE	TIAM2		TIAM2	protein_coding	154832697	155257723	6	1	chromosome	TIAM Rac1 associated GEF 2 [Source:HGNC Symbol;Acc:HGNC:11806]	ENSG00000146426.18	TIAM2	26230
ENSG00000178802	79.6332	0.382574	0.181453	2.06808	0.0386326	0.338255	FALSE	MPI		MPI	protein_coding	74890005	74902219	15	1	chromosome	mannose phosphate isomerase [Source:HGNC Symbol;Acc:HGNC:7216]	ENSG00000178802.18	MPI	4351
ENSG00000213088	48.8254	-0.581872	0.264531	-2.06831	0.0386106	0.338255	FALSE	ACKR1		ACKR1	protein_coding	159203307	159206500	1	1	chromosome	atypical chemokine receptor 1 (Duffy blood group) [Source:HGNC Symbol;Acc:HGNC:4035]	ENSG00000213088.12	ACKR1	2532
ENSG00000124193	236.069	0.233731	0.113251	2.06712	0.0387224	0.338821	FALSE	SRSF6		SRSF6	protein_coding	43457893	43466046	20	1	chromosome	serine and arginine rich splicing factor 6 [Source:HGNC Symbol;Acc:HGNC:10788]	ENSG00000124193.16	SRSF6	6431
ENSG00000165983	66.1959	-0.431503	0.197315	-2.06644	0.0387874	0.33917	FALSE	PTER		PTER	protein_coding	16436943	16513745	10	1	chromosome	phosphotriesterase related [Source:HGNC Symbol;Acc:HGNC:9590]	ENSG00000165983.14	PTER	9317
ENSG00000124212	39.5738	-0.470778	0.233384	-2.06565	0.0388611	0.339593	FALSE	PTGIS		PTGIS	protein_coding	49503874	49568137	20	-1	chromosome	prostaglandin I2 synthase [Source:HGNC Symbol;Acc:HGNC:9603]	ENSG00000124212.6	PTGIS	5740
ENSG00000120327	6.93032	-0.584204	0.267926	-2.06516	0.0389081	0.339784	FALSE	PCDHB14		PCDHB14	protein_coding	141222932	141227759	5	1	chromosome	protocadherin beta 14 [Source:HGNC Symbol;Acc:HGNC:8685]	ENSG00000120327.6	PCDHB14	56122
ENSG00000104369	811.338	-0.377683	0.177634	-2.06398	0.0390195	0.339877	FALSE	JPH1		JPH1	protein_coding	74234700	74321540	8	-1	chromosome	junctophilin 1 [Source:HGNC Symbol;Acc:HGNC:14201]	ENSG00000104369.5	JPH1	56704
ENSG00000176046	196.946	-0.357802	0.17708	-2.06417	0.0390013	0.339877	FALSE	NUPR1		NUPR1	protein_coding	28532708	28539174	16	-1	chromosome	nuclear protein 1, transcriptional regulator [Source:HGNC Symbol;Acc:HGNC:29990]	ENSG00000176046.8	NUPR1	26471
ENSG00000224982	926.672	-0.511286	0.232348	-2.06398	0.0390196	0.339877	FALSE	TMEM233		TMEM233	protein_coding	119593774	119643075	12	1	chromosome	transmembrane protein 233 [Source:HGNC Symbol;Acc:HGNC:37219]	ENSG00000224982.4	TMEM233	387890
ENSG00000243156	49.9144	0.389744	0.210198	2.06399	0.0390189	0.339877	FALSE	MICAL3		MICAL3	protein_coding	17787649	18024561	22	-1	chromosome	microtubule associated monooxygenase, calponin and LIM domain containing 3 [Source:HGNC Symbol;Acc:HGNC:24694]	ENSG00000243156.9	MICAL3	57553
ENSG00000099954	158.433	0.33082	0.160801	2.0632	0.0390932	0.340297	FALSE	CECR2		CECR2	protein_coding	17359949	17558149	22	1	chromosome	CECR2 histone acetyl-lysine reader [Source:HGNC Symbol;Acc:HGNC:1840]	ENSG00000099954.18	CECR2	27443
ENSG00000105576	178.874	0.252692	0.123264	2.06251	0.0391591	0.340651	FALSE	TNPO2		TNPO2	protein_coding	12699194	12724011	19	-1	chromosome	transportin 2 [Source:HGNC Symbol;Acc:HGNC:19998]	ENSG00000105576.15	TNPO2	30000
ENSG00000172164	123.78	-0.535493	0.248447	-2.06189	0.0392186	0.340729	FALSE	SNTB1		SNTB1	protein_coding	120535745	120813273	8	-1	chromosome	syntrophin beta 1 [Source:HGNC Symbol;Acc:HGNC:11168]	ENSG00000172164.15	SNTB1	6641
ENSG00000197893	10549.2	0.321114	0.152889	2.06212	0.0391961	0.340729	FALSE	NRAP		NRAP	protein_coding	113588716	113664127	10	-1	chromosome	nebulin related anchoring protein [Source:HGNC Symbol;Acc:HGNC:7988]	ENSG00000197893.13	NRAP	4892
ENSG00000025156	436.158	-0.314344	0.149842	-2.06054	0.0393468	0.341403	FALSE	HSF2		HSF2	protein_coding	122399551	122433119	6	1	chromosome	heat shock transcription factor 2 [Source:HGNC Symbol;Acc:HGNC:5225]	ENSG00000025156.13	HSF2	3298
ENSG00000214226	3.27394	0.541243	0.269743	2.06054	0.0393467	0.341403	FALSE	C17orf67		C17orf67	protein_coding	56791913	56838773	17	-1	chromosome	chromosome 17 open reading frame 67 [Source:HGNC Symbol;Acc:HGNC:27900]	ENSG00000214226.9	C17orf67	339210
ENSG00000115648	11.1064	-0.539952	0.255602	-2.05996	0.0394023	0.341664	FALSE	MLPH		MLPH	protein_coding	237485428	237555322	2	1	chromosome	melanophilin [Source:HGNC Symbol;Acc:HGNC:29643]	ENSG00000115648.14	MLPH	79083
ENSG00000105865	18.9071	0.494487	0.220295	2.05854	0.0395388	0.342627	FALSE	DUS4L		DUS4L	protein_coding	107563484	107578523	7	1	chromosome	dihydrouridine synthase 4 like [Source:HGNC Symbol;Acc:HGNC:21517]	ENSG00000105865.11	DUS4L	11062
ENSG00000090273	179.039	-0.213143	0.103212	-2.05728	0.0396596	0.343109	FALSE	NUDC		NUDC	protein_coding	26900238	26946871	1	1	chromosome	nuclear distribution C, dynein complex regulator [Source:HGNC Symbol;Acc:HGNC:8045]	ENSG00000090273.14	NUDC	10726
ENSG00000166025	459.505	0.428663	0.219012	2.05716	0.0396708	0.343109	FALSE	AMOTL1		AMOTL1	protein_coding	94706431	94876748	11	1	chromosome	angiomotin like 1 [Source:HGNC Symbol;Acc:HGNC:17811]	ENSG00000166025.18	AMOTL1	154810
ENSG00000169946	71.5758	-0.395889	0.190862	-2.0572	0.0396674	0.343109	FALSE	ZFPM2		ZFPM2	protein_coding	104590733	105804539	8	1	chromosome	zinc finger protein, FOG family member 2 [Source:HGNC Symbol;Acc:HGNC:16700]	ENSG00000169946.14	ZFPM2	23414
ENSG00000164347	57.2177	0.391799	0.183627	2.05645	0.0397396	0.343484	FALSE	GFM2		GFM2	protein_coding	74721206	74767147	5	-1	chromosome	G elongation factor mitochondrial 2 [Source:HGNC Symbol;Acc:HGNC:29682]	ENSG00000164347.18	GFM2	84340
ENSG00000135437	56.3756	-0.42986	0.201947	-2.05504	0.0398755	0.344217	FALSE	RDH5		RDH5	protein_coding	55720367	55724705	12	1	chromosome	retinol dehydrogenase 5 [Source:HGNC Symbol;Acc:HGNC:9940]	ENSG00000135437.9	RDH5	5959
ENSG00000248144	49.8933	0.576621	0.239769	2.05514	0.0398651	0.344217	FALSE	ADH1C		ADH1C	protein_coding	99336497	99352746	4	-1	chromosome	alcohol dehydrogenase 1C (class I), gamma polypeptide [Source:HGNC Symbol;Acc:HGNC:251]	ENSG00000248144.6	ADH1C	126
ENSG00000121410	13.8864	-0.692749	0.260177	-2.05422	0.0399546	0.344238	FALSE	A1BG		A1BG	protein_coding	58345178	58353492	19	-1	chromosome	alpha-1-B glycoprotein [Source:HGNC Symbol;Acc:HGNC:5]	ENSG00000121410.12	A1BG	1
ENSG00000136813	1342.29	-0.246419	0.117604	-2.05441	0.0399356	0.344238	FALSE	ECPAS		ECPAS	protein_coding	111360692	111484745	9	-1	chromosome	Ecm29 proteasome adaptor and scaffold [Source:HGNC Symbol;Acc:HGNC:29020]	ENSG00000136813.14	ECPAS	23392
ENSG00000137563	12.5323	0.507903	0.255969	2.05433	0.0399436	0.344238	FALSE	GGH		GGH	protein_coding	63015079	63038806	8	-1	chromosome	gamma-glutamyl hydrolase [Source:HGNC Symbol;Acc:HGNC:4248]	ENSG00000137563.12	GGH	8836
ENSG00000155367	162.197	0.501744	0.206746	2.05365	0.0400099	0.344494	FALSE	PPM1J		PPM1J	protein_coding	112709994	112715477	1	-1	chromosome	protein phosphatase, Mg2+/Mn2+ dependent 1J [Source:HGNC Symbol;Acc:HGNC:20785]	ENSG00000155367.15	PPM1J	333926
ENSG00000006530	17.432	0.404624	0.205849	2.0517	0.0401989	0.345122	FALSE	AGK		AGK	protein_coding	141551278	141655244	7	1	chromosome	acylglycerol kinase [Source:HGNC Symbol;Acc:HGNC:21869]	ENSG00000006530.18	AGK	55750
ENSG00000112096	1200.59	0.228468	0.110787	2.05158	0.0402109	0.345122	FALSE	SOD2		SOD2	protein_coding	159669069	159745186	6	-1	chromosome	superoxide dismutase 2 [Source:HGNC Symbol;Acc:HGNC:11180]	ENSG00000112096.18	SOD2	6648
ENSG00000113761	43.8192	0.356662	0.212701	2.05202	0.0401673	0.345122	FALSE	ZNF346		ZNF346	protein_coding	177022696	177081189	5	1	chromosome	zinc finger protein 346 [Source:HGNC Symbol;Acc:HGNC:16403]	ENSG00000113761.12	ZNF346	23567
ENSG00000140022	34.7599	0.413832	0.219076	2.05204	0.0401661	0.345122	FALSE	STON2		STON2	protein_coding	81260656	81436465	14	-1	chromosome	stonin 2 [Source:HGNC Symbol;Acc:HGNC:30652]	ENSG00000140022.13	STON2	85439
ENSG00000182511	7.55408	-0.517545	0.254117	-2.05263	0.0401089	0.345122	FALSE	FES		FES	protein_coding	90883695	90895776	15	1	chromosome	FES proto-oncogene, tyrosine kinase [Source:HGNC Symbol;Acc:HGNC:3657]	ENSG00000182511.12	FES	2242
ENSG00000055130	243.612	-0.208557	0.100848	-2.05091	0.0402755	0.345456	FALSE	CUL1		CUL1	protein_coding	148697914	148801110	7	1	chromosome	cullin 1 [Source:HGNC Symbol;Acc:HGNC:2551]	ENSG00000055130.17	CUL1	8454
ENSG00000169884	2.77582	-0.605785	0.266913	-2.05046	0.0403199	0.345617	FALSE	WNT10B		WNT10B	protein_coding	48965340	48971735	12	-1	chromosome	Wnt family member 10B [Source:HGNC Symbol;Acc:HGNC:12775]	ENSG00000169884.14	WNT10B	7480
ENSG00000165914	90.2839	0.369327	0.176772	2.04958	0.0404056	0.345912	FALSE	TTC7B		TTC7B	protein_coding	90524564	90816479	14	-1	chromosome	tetratricopeptide repeat domain 7B [Source:HGNC Symbol;Acc:HGNC:19858]	ENSG00000165914.15	TTC7B	145567
ENSG00000232859	68.5551	0.356078	0.177702	2.04982	0.0403823	0.345912	FALSE	LYRM9		LYRM9	protein_coding	27878314	27894752	17	-1	chromosome	LYR motif containing 9 [Source:HGNC Symbol;Acc:HGNC:27314]	ENSG00000232859.9	LYRM9	201229
ENSG00000170571	9.28234	-0.53543	0.272424	-2.04879	0.0404826	0.346132	FALSE	EMB		EMB	protein_coding	50396192	50443248	5	-1	chromosome	embigin [Source:HGNC Symbol;Acc:HGNC:30465]	ENSG00000170571.12	EMB	133418
ENSG00000173933	185.985	-0.207335	0.100425	-2.04893	0.0404693	0.346132	FALSE	RBM4		RBM4	protein_coding	66638617	66668374	11	1	chromosome	RNA binding motif protein 4 [Source:HGNC Symbol;Acc:HGNC:9901]	ENSG00000173933.20	RBM4	5936
ENSG00000272031	4.31435	-0.563739	0.267407	-2.04822	0.0405387	0.346391	FALSE	ANKRD34A		ANKRD34A	protein_coding	145959441	145964575	1	-1	chromosome	ankyrin repeat domain 34A [Source:HGNC Symbol;Acc:HGNC:27639]	ENSG00000272031.3	ANKRD34A	284615
ENSG00000025772	39.5194	0.415014	0.188768	2.04606	0.0407509	0.347155	FALSE	TOMM34		TOMM34	protein_coding	44942130	44960397	20	-1	chromosome	translocase of outer mitochondrial membrane 34 [Source:HGNC Symbol;Acc:HGNC:15746]	ENSG00000025772.8	TOMM34	10953
ENSG00000134698	90.4018	-0.316353	0.152384	-2.04608	0.0407486	0.347155	FALSE	AGO4		AGO4	protein_coding	35808016	35857890	1	1	chromosome	argonaute RISC component 4 [Source:HGNC Symbol;Acc:HGNC:18424]	ENSG00000134698.11	AGO4	192670
ENSG00000154856	56.5354	-0.438428	0.209993	-2.04584	0.0407724	0.347155	FALSE	APCDD1		APCDD1	protein_coding	10454635	10489949	18	1	chromosome	APC down-regulated 1 [Source:HGNC Symbol;Acc:HGNC:15718]	ENSG00000154856.13	APCDD1	147495
ENSG00000154889	60.1369	0.361547	0.177625	2.04576	0.0407805	0.347155	FALSE	MPPE1		MPPE1	protein_coding	11882622	11908366	18	-1	chromosome	metallophosphoesterase 1 [Source:HGNC Symbol;Acc:HGNC:15988]	ENSG00000154889.17	MPPE1	65258
ENSG00000163596	59.1107	0.449913	0.216614	2.04674	0.0406833	0.347155	FALSE	ICA1L		ICA1L	protein_coding	202773150	202871985	2	-1	chromosome	islet cell autoantigen 1 like [Source:HGNC Symbol;Acc:HGNC:14442]	ENSG00000163596.16	ICA1L	130026
ENSG00000179456	165.034	-0.392716	0.184922	-2.04573	0.0407827	0.347155	FALSE	ZBTB18		ZBTB18	protein_coding	244048939	244057476	1	1	chromosome	zinc finger and BTB domain containing 18 [Source:HGNC Symbol;Acc:HGNC:13030]	ENSG00000179456.10	ZBTB18	10472
ENSG00000104885	32.8386	-0.405236	0.192964	-2.04513	0.0408422	0.347443	FALSE	DOT1L		DOT1L	protein_coding	2163933	2232578	19	1	chromosome	DOT1 like histone lysine methyltransferase [Source:HGNC Symbol;Acc:HGNC:24948]	ENSG00000104885.18	DOT1L	84444
ENSG00000118849	1.76407	-0.44563	0.226411	-2.04264	0.041088	0.348014	FALSE	RARRES1		RARRES1	protein_coding	158696892	158732489	3	-1	chromosome	retinoic acid receptor responder 1 [Source:HGNC Symbol;Acc:HGNC:9867]	ENSG00000118849.10	RARRES1	5918
ENSG00000128487	13.1371	-0.383765	0.267354	-2.04282	0.0410703	0.348014	FALSE	SPECC1		SPECC1	protein_coding	20009344	20319026	17	1	chromosome	sperm antigen with calponin homology and coiled-coil domains 1 [Source:HGNC Symbol;Acc:HGNC:30615]	ENSG00000128487.16	SPECC1	92521
ENSG00000171823	2.35702	0.368079	0.235386	2.04275	0.0410772	0.348014	FALSE	FBXL14		FBXL14	protein_coding	1565993	1594581	12	-1	chromosome	F-box and leucine rich repeat protein 14 [Source:HGNC Symbol;Acc:HGNC:28624]	ENSG00000171823.7	FBXL14	144699
ENSG00000182195	20.7132	-0.477716	0.215807	-2.04273	0.0410792	0.348014	FALSE	LDOC1		LDOC1	protein_coding	141111605	141177129	X	-1	chromosome	LDOC1 regulator of NFKB signaling [Source:HGNC Symbol;Acc:HGNC:6548]	ENSG00000182195.9	LDOC1	23641
ENSG00000221923	6.12011	0.54314	0.27457	2.0439	0.040963	0.348014	FALSE	ZNF880		ZNF880	protein_coding	52369917	52385795	19	1	chromosome	zinc finger protein 880 [Source:HGNC Symbol;Acc:HGNC:37249]	ENSG00000221923.9	ZNF880	400713
ENSG00000236782	3.3929	0.560742	0.26652	2.04262	0.0410902	0.348014	FALSE	AL391650.1		AL391650.1	protein_coding	26169516	26171831	1	-1	chromosome	novel protein	ENSG00000236782.7	AL391650.1
ENSG00000244242	3.72233	0.421843	0.26588	2.04299	0.0410535	0.348014	FALSE	IFITM10		IFITM10	protein_coding	1732406	1750595	11	-1	chromosome	interferon induced transmembrane protein 10 [Source:HGNC Symbol;Acc:HGNC:40022]	ENSG00000244242.2	IFITM10	402778
ENSG00000123130	165.593	0.340605	0.153009	2.04182	0.0411691	0.34844	FALSE	ACOT9		ACOT9	protein_coding	23701055	23766475	X	-1	chromosome	acyl-CoA thioesterase 9 [Source:HGNC Symbol;Acc:HGNC:17152]	ENSG00000123130.17	ACOT9	23597
ENSG00000178896	31.5361	0.439602	0.205847	2.04159	0.0411922	0.34844	FALSE	EXOSC4		EXOSC4	protein_coding	144078648	144080648	8	1	chromosome	exosome component 4 [Source:HGNC Symbol;Acc:HGNC:18189]	ENSG00000178896.9	EXOSC4	54512
ENSG00000110048	101.638	-0.369685	0.170772	-2.04082	0.0412686	0.348649	FALSE	OSBP		OSBP	protein_coding	59574398	59615774	11	-1	chromosome	oxysterol binding protein [Source:HGNC Symbol;Acc:HGNC:8503]	ENSG00000110048.12	OSBP	5007
ENSG00000219545	35.3344	-0.386557	0.216478	-2.04098	0.0412532	0.348649	FALSE	UMAD1		UMAD1	protein_coding	7640711	7968020	7	1	chromosome	UBAP1-MVB12-associated (UMA) domain containing 1 [Source:HGNC Symbol;Acc:HGNC:48955]	ENSG00000219545.11	UMAD1	729852
ENSG00000156675	38.2836	-0.472082	0.23311	-2.04028	0.0413224	0.348666	FALSE	RAB11FIP1		RAB11FIP1	protein_coding	37858618	37899497	8	-1	chromosome	RAB11 family interacting protein 1 [Source:HGNC Symbol;Acc:HGNC:30265]	ENSG00000156675.16	RAB11FIP1	80223
ENSG00000177556	67.6776	0.302699	0.145004	2.04049	0.0413019	0.348666	FALSE	ATOX1		ATOX1	protein_coding	151742316	151772532	5	-1	chromosome	antioxidant 1 copper chaperone [Source:HGNC Symbol;Acc:HGNC:798]	ENSG00000177556.12	ATOX1	475
ENSG00000256061	10.0767	0.634054	0.263746	2.03984	0.0413665	0.34882	FALSE	DNAAF4		DNAAF4	protein_coding	55410525	55508234	15	-1	chromosome	dynein axonemal assembly factor 4 [Source:HGNC Symbol;Acc:HGNC:21493]	ENSG00000256061.7	DNAAF4	161582
ENSG00000196391	21.3465	0.565319	0.24505	2.03958	0.0413927	0.348822	FALSE	ZNF774		ZNF774	protein_coding	90352284	90369146	15	1	chromosome	zinc finger protein 774 [Source:HGNC Symbol;Acc:HGNC:33108]	ENSG00000196391.11	ZNF774	342132
ENSG00000079385	9.19722	-0.42059	0.271489	-2.03907	0.041443	0.349028	FALSE	CEACAM1		CEACAM1	protein_coding	42507304	42561234	19	-1	chromosome	CEA cell adhesion molecule 1 [Source:HGNC Symbol;Acc:HGNC:1814]	ENSG00000079385.22	CEACAM1	634
ENSG00000146733	19.991	0.482321	0.23936	2.03853	0.0414969	0.349264	FALSE	PSPH		PSPH	protein_coding	56011051	56051604	7	-1	chromosome	phosphoserine phosphatase [Source:HGNC Symbol;Acc:HGNC:9577]	ENSG00000146733.14	PSPH	5723
ENSG00000100060	15.8509	-0.464287	0.252119	-2.03805	0.0415448	0.349384	FALSE	MFNG		MFNG	protein_coding	37469063	37486393	22	-1	chromosome	MFNG O-fucosylpeptide 3-beta-N-acetylglucosaminyltransferase [Source:HGNC Symbol;Acc:HGNC:7038]	ENSG00000100060.18	MFNG	4242
ENSG00000169436	2.197	0.444838	0.218674	2.03787	0.0415631	0.349384	FALSE	COL22A1		COL22A1	protein_coding	138588235	138914041	8	-1	chromosome	collagen type XXII alpha 1 chain [Source:HGNC Symbol;Acc:HGNC:22989]	ENSG00000169436.17	COL22A1	169044
ENSG00000004866	41.7851	-0.325371	0.163341	-2.03538	0.0418127	0.34952	FALSE	ST7		ST7	protein_coding	116953238	117230103	7	1	chromosome	suppression of tumorigenicity 7 [Source:HGNC Symbol;Acc:HGNC:11351]	ENSG00000004866.20	ST7	7982
ENSG00000082293	1.80716	0.346678	0.214939	2.03745	0.0416054	0.34952	FALSE	COL19A1		COL19A1	protein_coding	69866556	70212468	6	1	chromosome	collagen type XIX alpha 1 chain [Source:HGNC Symbol;Acc:HGNC:2196]	ENSG00000082293.13	COL19A1	1310
ENSG00000109536	228.419	0.2521	0.123908	2.03625	0.0417255	0.34952	FALSE	FRG1		FRG1	protein_coding	189940870	189963202	4	1	chromosome	FSHD region gene 1 [Source:HGNC Symbol;Acc:HGNC:3954]	ENSG00000109536.12	FRG1	2483
ENSG00000115274	13.4245	0.501378	0.241683	2.03688	0.0416624	0.34952	FALSE	INO80B		INO80B	protein_coding	74455087	74457944	2	1	chromosome	INO80 complex subunit B [Source:HGNC Symbol;Acc:HGNC:13324]	ENSG00000115274.15	INO80B	83444
ENSG00000135249	38.2763	-0.457796	0.216591	-2.03644	0.0417058	0.34952	FALSE	RINT1		RINT1	protein_coding	105532169	105567677	7	1	chromosome	RAD50 interactor 1 [Source:HGNC Symbol;Acc:HGNC:21876]	ENSG00000135249.8	RINT1	60561
ENSG00000153294	5.23582	0.534556	0.263615	2.03697	0.0416532	0.34952	FALSE	ADGRF4		ADGRF4	protein_coding	47685864	47722021	6	1	chromosome	adhesion G protein-coupled receptor F4 [Source:HGNC Symbol;Acc:HGNC:19011]	ENSG00000153294.12	ADGRF4	221393
ENSG00000162641	1.87547	0.527867	0.25995	2.03565	0.0417855	0.34952	FALSE	AKNAD1		AKNAD1	protein_coding	108815898	108963484	1	-1	chromosome	AKNA domain containing 1 [Source:HGNC Symbol;Acc:HGNC:28398]	ENSG00000162641.20	AKNAD1	254268
ENSG00000168890	87.3492	-0.395143	0.188999	-2.03576	0.0417741	0.34952	FALSE	TMEM150A		TMEM150A	protein_coding	85598547	85603196	2	-1	chromosome	transmembrane protein 150A [Source:HGNC Symbol;Acc:HGNC:24677]	ENSG00000168890.14	TMEM150A	129303
ENSG00000273540	119.096	0.370281	0.215852	2.03553	0.041798	0.34952	FALSE	AGBL1		AGBL1	protein_coding	86079973	87029052	15	1	chromosome	ATP/GTP binding protein like 1 [Source:HGNC Symbol;Acc:HGNC:26504]	ENSG00000273540.4	AGBL1	123624
ENSG00000170584	60.8986	-0.40296	0.193701	-2.03494	0.0418573	0.349676	FALSE	NUDCD2		NUDCD2	protein_coding	163446526	163460102	5	-1	chromosome	NudC domain containing 2 [Source:HGNC Symbol;Acc:HGNC:30535]	ENSG00000170584.11	NUDCD2	134492
ENSG00000171159	15.8872	0.478662	0.240612	2.03431	0.0419202	0.349819	FALSE	C9orf16		C9orf16	protein_coding	128160265	128163924	9	1	chromosome	chromosome 9 open reading frame 16 [Source:HGNC Symbol;Acc:HGNC:17823]	ENSG00000171159.5	C9orf16	79095
ENSG00000198554	1.96538	0.518532	0.238303	2.03425	0.0419264	0.349819	FALSE	WDHD1		WDHD1	protein_coding	54938949	55027105	14	-1	chromosome	WD repeat and HMG-box DNA binding protein 1 [Source:HGNC Symbol;Acc:HGNC:23170]	ENSG00000198554.12	WDHD1	11169
ENSG00000197976	76.4612	-0.275706	0.131494	-2.03258	0.042095	0.351009	FALSE	AKAP17A		AKAP17A	protein_coding	1591604	1602520	X	1	chromosome	A-kinase anchoring protein 17A [Source:HGNC Symbol;Acc:HGNC:18783]	ENSG00000197976.12	AKAP17A	8227
ENSG00000005981	72.8582	-0.43203	0.21903	-2.0319	0.0421642	0.351085	FALSE	ASB4		ASB4	protein_coding	95478444	95540233	7	1	chromosome	ankyrin repeat and SOCS box containing 4 [Source:HGNC Symbol;Acc:HGNC:16009]	ENSG00000005981.13	ASB4	51666
ENSG00000198515	20.8211	-0.411472	0.227674	-2.03172	0.0421824	0.351085	FALSE	CNGA1		CNGA1	protein_coding	47935977	48016672	4	-1	chromosome	cyclic nucleotide gated channel subunit alpha 1 [Source:HGNC Symbol;Acc:HGNC:2148]	ENSG00000198515.13	CNGA1	1259
ENSG00000204520	14.1482	-0.523605	0.256522	-2.03198	0.042156	0.351085	FALSE	MICA		MICA	protein_coding	31399784	31415315	6	1	chromosome	MHC class I polypeptide-related sequence A [Source:HGNC Symbol;Acc:HGNC:7090]	ENSG00000204520.14	MICA	100507436
ENSG00000188878	7.09869	0.496697	0.265208	2.03103	0.0422523	0.35145	FALSE	FBF1		FBF1	protein_coding	75909574	75941140	17	-1	chromosome	Fas binding factor 1 [Source:HGNC Symbol;Acc:HGNC:24674]	ENSG00000188878.19	FBF1	85302
ENSG00000092607	798.223	0.217205	0.106809	2.02906	0.042452	0.352075	FALSE	TBX15		TBX15	protein_coding	118883046	118989556	1	-1	chromosome	T-box transcription factor 15 [Source:HGNC Symbol;Acc:HGNC:11594]	ENSG00000092607.15	TBX15	6913
ENSG00000158571	61.0848	-0.512956	0.256209	-2.02901	0.042457	0.352075	FALSE	PFKFB1		PFKFB1	protein_coding	54932961	54998534	X	-1	chromosome	6-phosphofructo-2-kinase/fructose-2,6-biphosphatase 1 [Source:HGNC Symbol;Acc:HGNC:8872]	ENSG00000158571.11	PFKFB1	5207
ENSG00000165672	607.21	0.214529	0.105199	2.02902	0.0424566	0.352075	FALSE	PRDX3		PRDX3	protein_coding	119167720	119178812	10	-1	chromosome	peroxiredoxin 3 [Source:HGNC Symbol;Acc:HGNC:9354]	ENSG00000165672.7	PRDX3	10935
ENSG00000171055	869.707	0.503469	0.226713	2.02937	0.0424211	0.352075	FALSE	FEZ2		FEZ2	protein_coding	36531805	36646087	2	-1	chromosome	fasciculation and elongation protein zeta 2 [Source:HGNC Symbol;Acc:HGNC:3660]	ENSG00000171055.15	FEZ2	9637
ENSG00000177548	14.1549	0.443014	0.230549	2.029	0.042458	0.352075	FALSE	RABEP2		RABEP2	protein_coding	28904421	28936526	16	-1	chromosome	rabaptin, RAB GTPase binding effector protein 2 [Source:HGNC Symbol;Acc:HGNC:24817]	ENSG00000177548.13	RABEP2	79874
ENSG00000091490	16.6636	-0.509592	0.23935	-2.02691	0.0426715	0.35341	FALSE	SEL1L3		SEL1L3	protein_coding	25747433	25863760	4	-1	chromosome	SEL1L family member 3 [Source:HGNC Symbol;Acc:HGNC:29108]	ENSG00000091490.11	SEL1L3	23231
ENSG00000117425	9.87965	-0.515511	0.269684	-2.02693	0.0426699	0.35341	FALSE	PTCH2		PTCH2	protein_coding	44819844	44843253	1	-1	chromosome	patched 2 [Source:HGNC Symbol;Acc:HGNC:9586]	ENSG00000117425.14	PTCH2	8643
ENSG00000006756	29.4701	-0.451715	0.255834	-2.02594	0.0427711	0.3538	FALSE	ARSD		ARSD	protein_coding	2903972	2929349	X	-1	chromosome	arylsulfatase D [Source:HGNC Symbol;Acc:HGNC:717]	ENSG00000006756.16	ARSD	414
ENSG00000115138	13.0669	-0.38679	0.271193	-2.02599	0.0427659	0.3538	FALSE	POMC		POMC	protein_coding	25160853	25168903	2	-1	chromosome	proopiomelanocortin [Source:HGNC Symbol;Acc:HGNC:9201]	ENSG00000115138.11	POMC	5443
ENSG00000063176	19.2672	0.500493	0.251107	2.02307	0.0430663	0.354239	FALSE	SPHK2		SPHK2	protein_coding	48619291	48630717	19	1	chromosome	sphingosine kinase 2 [Source:HGNC Symbol;Acc:HGNC:18859]	ENSG00000063176.16	SPHK2	56848
ENSG00000125629	28.532	-0.384576	0.186604	-2.02449	0.0429198	0.354239	FALSE	INSIG2		INSIG2	protein_coding	118088452	118110997	2	1	chromosome	insulin induced gene 2 [Source:HGNC Symbol;Acc:HGNC:20452]	ENSG00000125629.15	INSIG2	51141
ENSG00000126653	304.59	0.309956	0.157584	2.02504	0.0428631	0.354239	FALSE	NSRP1		NSRP1	protein_coding	30115521	30186475	17	1	chromosome	nuclear speckle splicing regulatory protein 1 [Source:HGNC Symbol;Acc:HGNC:25305]	ENSG00000126653.18	NSRP1	84081
ENSG00000141639	5.53977	0.439409	0.270595	2.02344	0.0430277	0.354239	FALSE	MAPK4		MAPK4	protein_coding	50560087	50731826	18	1	chromosome	mitogen-activated protein kinase 4 [Source:HGNC Symbol;Acc:HGNC:6878]	ENSG00000141639.12	MAPK4	5596
ENSG00000144061	138.379	-0.353576	0.170683	-2.02287	0.043087	0.354239	FALSE	NPHP1		NPHP1	protein_coding	110122311	110205066	2	-1	chromosome	nephrocystin 1 [Source:HGNC Symbol;Acc:HGNC:7905]	ENSG00000144061.12	NPHP1	4867
ENSG00000157227	28.8993	-0.539939	0.224033	-2.02351	0.0430209	0.354239	FALSE	MMP14		MMP14	protein_coding	22836560	22849027	14	1	chromosome	matrix metallopeptidase 14 [Source:HGNC Symbol;Acc:HGNC:7160]	ENSG00000157227.13	MMP14	4323
ENSG00000158985	28.3885	-0.429267	0.202903	-2.02408	0.0429622	0.354239	FALSE	CDC42SE2		CDC42SE2	protein_coding	131245493	131398447	5	1	chromosome	CDC42 small effector 2 [Source:HGNC Symbol;Acc:HGNC:18547]	ENSG00000158985.13	CDC42SE2	56990
ENSG00000180354	342.525	0.391867	0.189977	2.02401	0.0429696	0.354239	FALSE	MTURN		MTURN	protein_coding	30134986	30162762	7	1	chromosome	maturin, neural progenitor differentiation regulator homolog [Source:HGNC Symbol;Acc:HGNC:25457]	ENSG00000180354.16	MTURN	222166
ENSG00000184206	14.3333	0.306919	0.26501	2.0231	0.0430627	0.354239	FALSE	GOLGA6L4		GOLGA6L4	protein_coding	84235773	84245368	15	1	chromosome	golgin A6 family like 4 [Source:HGNC Symbol;Acc:HGNC:27256]	ENSG00000184206.12	GOLGA6L4	643707
ENSG00000257591	13.5524	0.483885	0.244541	2.02353	0.0430185	0.354239	FALSE	ZNF625		ZNF625	protein_coding	12142090	12156734	19	-1	chromosome	zinc finger protein 625 [Source:HGNC Symbol;Acc:HGNC:30571]	ENSG00000257591.6	ZNF625	90589
ENSG00000115896	69.1693	-0.477358	0.245243	-2.02201	0.0431749	0.354529	FALSE	PLCL1		PLCL1	protein_coding	197804593	198572581	2	1	chromosome	phospholipase C like 1 (inactive) [Source:HGNC Symbol;Acc:HGNC:9063]	ENSG00000115896.16	PLCL1	5334
ENSG00000119599	26.2421	0.480846	0.219768	2.02223	0.0431522	0.354529	FALSE	DCAF4		DCAF4	protein_coding	72926377	72959703	14	1	chromosome	DDB1 and CUL4 associated factor 4 [Source:HGNC Symbol;Acc:HGNC:20229]	ENSG00000119599.17	DCAF4	26094
ENSG00000089101	30.5995	0.69952	0.270779	2.01955	0.0434298	0.354542	FALSE	CFAP61		CFAP61	protein_coding	20052514	20360698	20	1	chromosome	cilia and flagella associated protein 61 [Source:HGNC Symbol;Acc:HGNC:15872]	ENSG00000089101.18	CFAP61	26074
ENSG00000095059	100.785	-0.306328	0.149476	-2.01921	0.0434659	0.354542	FALSE	DHPS		DHPS	protein_coding	12675717	12681880	19	-1	chromosome	deoxyhypusine synthase [Source:HGNC Symbol;Acc:HGNC:2869]	ENSG00000095059.16	DHPS	1725
ENSG00000103227	15.1529	0.386205	0.233354	2.01981	0.0434036	0.354542	FALSE	LMF1		LMF1	protein_coding	853634	981318	16	-1	chromosome	lipase maturation factor 1 [Source:HGNC Symbol;Acc:HGNC:14154]	ENSG00000103227.18	LMF1	64788
ENSG00000133424	107.79	0.278904	0.14151	2.01967	0.0434173	0.354542	FALSE	LARGE1		LARGE1	protein_coding	33162226	33922841	22	-1	chromosome	LARGE xylosyl- and glucuronyltransferase 1 [Source:HGNC Symbol;Acc:HGNC:6511]	ENSG00000133424.20	LARGE1	9215
ENSG00000143502	5.01619	0.472948	0.270988	2.0203	0.0433525	0.354542	FALSE	SUSD4		SUSD4	protein_coding	223220819	223364178	1	-1	chromosome	sushi domain containing 4 [Source:HGNC Symbol;Acc:HGNC:25470]	ENSG00000143502.15	SUSD4	55061
ENSG00000154330	94.2058	0.51795	0.217418	2.02137	0.0432415	0.354542	FALSE	PGM5		PGM5	protein_coding	68328308	68531061	9	1	chromosome	phosphoglucomutase 5 [Source:HGNC Symbol;Acc:HGNC:8908]	ENSG00000154330.13	PGM5	5239
ENSG00000154451	2.28488	-0.498367	0.246958	-2.01942	0.0434435	0.354542	FALSE	GBP5		GBP5	protein_coding	89258950	89272804	1	-1	chromosome	guanylate binding protein 5 [Source:HGNC Symbol;Acc:HGNC:19895]	ENSG00000154451.14	GBP5	115362
ENSG00000158258	26.0056	0.421263	0.259884	2.02043	0.0433391	0.354542	FALSE	CLSTN2		CLSTN2	protein_coding	139935185	140577397	3	1	chromosome	calsyntenin 2 [Source:HGNC Symbol;Acc:HGNC:17448]	ENSG00000158258.16	CLSTN2	64084
ENSG00000170989	35.8521	-0.486853	0.240607	-2.01994	0.04339	0.354542	FALSE	S1PR1		S1PR1	protein_coding	101236865	101243713	1	1	chromosome	sphingosine-1-phosphate receptor 1 [Source:HGNC Symbol;Acc:HGNC:3165]	ENSG00000170989.10	S1PR1	1901
ENSG00000198431	82.864	-0.328703	0.16379	-2.0206	0.0433213	0.354542	FALSE	TXNRD1		TXNRD1	protein_coding	104215779	104350307	12	1	chromosome	thioredoxin reductase 1 [Source:HGNC Symbol;Acc:HGNC:12437]	ENSG00000198431.16	TXNRD1	7296
ENSG00000204178	201.472	-0.39018	0.208324	-2.0201	0.0433727	0.354542	FALSE	MACO1		MACO1	protein_coding	25430858	25500209	1	1	chromosome	macoilin 1 [Source:HGNC Symbol;Acc:HGNC:25572]	ENSG00000204178.11	MACO1	55219
ENSG00000130164	26.3991	-0.42974	0.244835	-2.01819	0.0435717	0.35519	FALSE	LDLR		LDLR	protein_coding	11089462	11133820	19	1	chromosome	low density lipoprotein receptor [Source:HGNC Symbol;Acc:HGNC:6547]	ENSG00000130164.14	LDLR	3949
ENSG00000105953	679.854	0.241611	0.118935	2.01737	0.0436569	0.355669	FALSE	OGDH		OGDH	protein_coding	44606572	44709066	7	1	chromosome	oxoglutarate dehydrogenase [Source:HGNC Symbol;Acc:HGNC:8124]	ENSG00000105953.15	OGDH	4967
ENSG00000166233	317.041	-0.222747	0.109279	-2.01597	0.0438033	0.356646	FALSE	ARIH1		ARIH1	protein_coding	72474330	72602987	15	1	chromosome	ariadne RBR E3 ubiquitin protein ligase 1 [Source:HGNC Symbol;Acc:HGNC:689]	ENSG00000166233.15	ARIH1	25820
ENSG00000131459	20.8423	-0.54689	0.256723	-2.0154	0.0438623	0.356911	FALSE	GFPT2		GFPT2	protein_coding	180300698	180353336	5	-1	chromosome	glutamine-fructose-6-phosphate transaminase 2 [Source:HGNC Symbol;Acc:HGNC:4242]	ENSG00000131459.13	GFPT2	9945
ENSG00000123595	33.9127	-0.373643	0.187124	-2.01464	0.0439419	0.357343	FALSE	RAB9A		RAB9A	protein_coding	13689128	13710504	X	1	chromosome	RAB9A, member RAS oncogene family [Source:HGNC Symbol;Acc:HGNC:9792]	ENSG00000123595.8	RAB9A	9367
ENSG00000047597	37.4904	0.425469	0.195686	2.01286	0.0441298	0.357699	FALSE	XK		XK	protein_coding	37685791	37732130	X	1	chromosome	X-linked Kx blood group [Source:HGNC Symbol;Acc:HGNC:12811]	ENSG00000047597.7	XK	7504
ENSG00000125843	75.4668	0.40863	0.19257	2.01278	0.044138	0.357699	FALSE	AP5S1		AP5S1	protein_coding	3820524	3828838	20	1	chromosome	adaptor related protein complex 5 subunit sigma 1 [Source:HGNC Symbol;Acc:HGNC:15875]	ENSG00000125843.11	AP5S1	55317
[truncated: 18,309 more rows]
