# Supplementary material for: RYR1-Related Myopathies Involve More than Calcium Dysregulation: Insights from Transcriptomic Profiling
Source: Biomolecules. 2025 Nov 14;15(11):1599. doi: 10.3390/biom15111599 (PMC12650710; doi:10.3390/biom15111599)
Supplement: Supplementary file 1 [file biomolecules-15-01599-s001.zip › Table_S4.xls]

## Sheet: res_ids
Table S4: CL5 CCD vs controls
gene	baseMean	log2FoldChange	lfcSE	stat	pvalue	padj	threshold_OE_clustered	symbol.x	genelabels	gene_name	gene_biotype	gene_seq_start	gene_seq_end	seq_name	seq_strand	seq_coord_system	description	gene_id_version	symbol.y	entrezid
ENSG00000172399	1533.4	2.09022	0.158832	12.6631	9.46942e-37	1.1922e-32	TRUE	MYOZ2	MYOZ2	MYOZ2	protein_coding	119135784	119187789	4	1	chromosome	myozenin 2 [Source:HGNC Symbol;Acc:HGNC:1330]	ENSG00000172399.5	MYOZ2	51778
ENSG00000159713	360.661	2.92841	0.225912	11.7245	9.54716e-32	6.00994e-28	TRUE	TPPP3	TPPP3	TPPP3	protein_coding	67389809	67393518	16	-1	chromosome	tubulin polymerization promoting protein family member 3 [Source:HGNC Symbol;Acc:HGNC:24162]	ENSG00000159713.11	TPPP3	51673
ENSG00000101608	12538	2.04577	0.171006	11.4434	2.53832e-30	1.06525e-26	TRUE	MYL12A	MYL12A	MYL12A	protein_coding	3247481	3256236	18	1	chromosome	myosin light chain 12A [Source:HGNC Symbol;Acc:HGNC:16701]	ENSG00000101608.12	MYL12A	10627
ENSG00000111245	49064.9	1.42466	0.132529	10.4262	1.88288e-25	5.92637e-22	TRUE	MYL2	MYL2	MYL2	protein_coding	110910819	110921443	12	-1	chromosome	myosin light chain 2 [Source:HGNC Symbol;Acc:HGNC:7583]	ENSG00000111245.16	MYL2	4633
ENSG00000227051	79.0509	3.19914	0.278269	10.1188	4.55882e-24	1.14791e-20	TRUE	C14orf132	C14orf132	C14orf132	protein_coding	96039324	96093889	14	1	chromosome	chromosome 14 open reading frame 132 [Source:HGNC Symbol;Acc:HGNC:20346]	ENSG00000227051.6	C14orf132	56967
ENSG00000196465	5168.8	2.52738	0.252336	9.36983	7.26513e-21	1.52447e-17	TRUE	MYL6B	MYL6B	MYL6B	protein_coding	56152256	56159647	12	1	chromosome	myosin light chain 6B [Source:HGNC Symbol;Acc:HGNC:29823]	ENSG00000196465.10	MYL6B	140465
ENSG00000127324	121.632	-3.24668	0.325626	-9.29652	1.45122e-20	2.61013e-17	TRUE	TSPAN8	TSPAN8	TSPAN8	protein_coding	71125085	71441898	12	-1	chromosome	tetraspanin 8 [Source:HGNC Symbol;Acc:HGNC:11855]	ENSG00000127324.9	TSPAN8	7103
ENSG00000134716	110.152	2.08901	0.234784	8.39887	4.50796e-17	7.09441e-14	TRUE	CYP2J2	CYP2J2	CYP2J2	protein_coding	59893308	59926773	1	-1	chromosome	cytochrome P450 family 2 subfamily J member 2 [Source:HGNC Symbol;Acc:HGNC:2634]	ENSG00000134716.11	CYP2J2	1573
ENSG00000168702	74.8981	2.10371	0.229673	8.28884	1.14353e-16	1.59968e-13	TRUE	LRP1B	LRP1B	LRP1B	protein_coding	140231423	142131016	2	-1	chromosome	LDL receptor related protein 1B [Source:HGNC Symbol;Acc:HGNC:6693]	ENSG00000168702.18	LRP1B	53353
ENSG00000075914	313.255	1.77387	0.203461	8.24577	1.64096e-16	1.98375e-13	TRUE	EXOSC7	EXOSC7	EXOSC7	protein_coding	44975241	45036066	3	1	chromosome	exosome component 7 [Source:HGNC Symbol;Acc:HGNC:28112]	ENSG00000075914.13	EXOSC7	23016
ENSG00000140403	906.203	1.85565	0.211068	8.23923	1.73322e-16	1.98375e-13	TRUE	DNAJA4	DNAJA4	DNAJA4	protein_coding	78264086	78282196	15	1	chromosome	DnaJ heat shock protein family (Hsp40) member A4 [Source:HGNC Symbol;Acc:HGNC:14885]	ENSG00000140403.12	DNAJA4	55466
ENSG00000143549	15633.7	1.28222	0.153997	8.06754	7.17312e-16	7.52579e-13	TRUE	TPM3	TPM3	TPM3	protein_coding	154155304	154194648	1	-1	chromosome	tropomyosin 3 [Source:HGNC Symbol;Acc:HGNC:12012]	ENSG00000143549.21	TPM3	7170
ENSG00000152556	1244.21	-1.32751	0.158743	-7.98941	1.35587e-15	1.31311e-12	TRUE	PFKM	PFKM	PFKM	protein_coding	48105139	48146404	12	1	chromosome	phosphofructokinase, muscle [Source:HGNC Symbol;Acc:HGNC:8877]	ENSG00000152556.17	PFKM	5213
ENSG00000165410	2261.46	1.1131	0.136451	7.92681	2.24853e-15	2.02207e-12	TRUE	CFL2	CFL2	CFL2	protein_coding	34709113	34714823	14	-1	chromosome	cofilin 2 [Source:HGNC Symbol;Acc:HGNC:1875]	ENSG00000165410.15	CFL2	1073
ENSG00000070087	1098	1.02831	0.12774	7.88191	3.22426e-15	2.70623e-12	TRUE	PFN2	PFN2	PFN2	protein_coding	149964904	150050788	3	-1	chromosome	profilin 2 [Source:HGNC Symbol;Acc:HGNC:8882]	ENSG00000070087.14	PFN2	5217
ENSG00000169083	330.235	-1.73098	0.218447	-7.86633	3.65195e-15	2.87363e-12	TRUE	AR	AR	AR	protein_coding	67544021	67730619	X	1	chromosome	androgen receptor [Source:HGNC Symbol;Acc:HGNC:644]	ENSG00000169083.17	AR	367
ENSG00000072422	604.342	-2.05655	0.250816	-7.78413	7.01918e-15	5.00566e-12	TRUE	RHOBTB1	RHOBTB1	RHOBTB1	protein_coding	60869438	61001440	10	-1	chromosome	Rho related BTB domain containing 1 [Source:HGNC Symbol;Acc:HGNC:18738]	ENSG00000072422.17	RHOBTB1	9886
ENSG00000133134	63.8413	3.25561	0.341741	7.78168	7.15662e-15	5.00566e-12	TRUE	BEX2	BEX2	BEX2	protein_coding	103309346	103311046	X	-1	chromosome	brain expressed X-linked 2 [Source:HGNC Symbol;Acc:HGNC:30933]	ENSG00000133134.11	BEX2	84707
ENSG00000105048	73526.8	1.31108	0.162736	7.72844	1.08872e-14	7.21418e-12	TRUE	TNNT1	TNNT1	TNNT1	protein_coding	55132698	55149206	19	-1	chromosome	troponin T1, slow skeletal type [Source:HGNC Symbol;Acc:HGNC:11948]	ENSG00000105048.17	TNNT1	7138
ENSG00000109670	627.716	1.0172	0.132401	7.62105	2.51624e-14	1.58397e-11	TRUE	FBXW7	FBXW7	FBXW7	protein_coding	152320544	152536092	4	-1	chromosome	F-box and WD repeat domain containing 7 [Source:HGNC Symbol;Acc:HGNC:16712]	ENSG00000109670.16	FBXW7	55294
ENSG00000182916	68.3	3.09009	0.319153	7.57035	3.72225e-14	2.23158e-11	TRUE	TCEAL7	TCEAL7	TCEAL7	protein_coding	103330229	103332326	X	1	chromosome	transcription elongation factor A like 7 [Source:HGNC Symbol;Acc:HGNC:28336]	ENSG00000182916.8	TCEAL7	56849
ENSG00000111907	345.007	1.30987	0.16882	7.4197	1.17385e-13	6.31129e-11	TRUE	TPD52L1	TPD52L1	TPD52L1	protein_coding	125119049	125264407	6	1	chromosome	TPD52 like 1 [Source:HGNC Symbol;Acc:HGNC:12006]	ENSG00000111907.21	TPD52L1	7164
ENSG00000142661	860.219	1.5882	0.201818	7.42393	1.13697e-13	6.31129e-11	TRUE	MYOM3	MYOM3	MYOM3	protein_coding	24056035	24112135	1	-1	chromosome	myomesin 3 [Source:HGNC Symbol;Acc:HGNC:26679]	ENSG00000142661.19	MYOM3	127294
ENSG00000143198	2866.44	1.05258	0.139153	7.41644	1.2031e-13	6.31129e-11	TRUE	MGST3	MGST3	MGST3	protein_coding	165631213	165661796	1	1	chromosome	microsomal glutathione S-transferase 3 [Source:HGNC Symbol;Acc:HGNC:7064]	ENSG00000143198.13	MGST3	4259
ENSG00000224982	877.829	-1.49728	0.197714	-7.35216	1.95033e-13	9.82189e-11	TRUE	TMEM233	TMEM233	TMEM233	protein_coding	119593774	119643075	12	1	chromosome	transmembrane protein 233 [Source:HGNC Symbol;Acc:HGNC:37219]	ENSG00000224982.4	TMEM233	387890
ENSG00000129170	7468.3	1.48942	0.201659	7.14349	9.09925e-13	4.40614e-10	TRUE	CSRP3	CSRP3	CSRP3	protein_coding	19182030	19210571	11	-1	chromosome	cysteine and glycine rich protein 3 [Source:HGNC Symbol;Acc:HGNC:2472]	ENSG00000129170.10	CSRP3	8048
ENSG00000091482	4899.72	1.31057	0.177562	7.12141	1.0683e-12	4.98146e-10	TRUE	SMPX	SMPX	SMPX	protein_coding	21705978	21758116	X	-1	chromosome	small muscle protein X-linked [Source:HGNC Symbol;Acc:HGNC:11122]	ENSG00000091482.8	SMPX	23676
ENSG00000117691	514.362	0.827209	0.115158	7.09137	1.32792e-12	5.57283e-10	TRUE	NENF	NENF	NENF	protein_coding	212432920	212446379	1	1	chromosome	neudesin neurotrophic factor [Source:HGNC Symbol;Acc:HGNC:30384]	ENSG00000117691.10	NENF	29937
ENSG00000159173	29930.9	1.01777	0.13835	7.0945	1.29823e-12	5.57283e-10	TRUE	TNNI1	TNNI1	TNNI1	protein_coding	201403768	201429866	1	-1	chromosome	troponin I1, slow skeletal type [Source:HGNC Symbol;Acc:HGNC:11945]	ENSG00000159173.19	TNNI1	7135
ENSG00000172348	357.344	1.73987	0.236782	7.0953	1.29076e-12	5.57283e-10	TRUE	RCAN2	RCAN2	RCAN2	protein_coding	46220736	46491972	6	-1	chromosome	regulator of calcineurin 2 [Source:HGNC Symbol;Acc:HGNC:3041]	ENSG00000172348.14	RCAN2	10231
ENSG00000132953	412.165	1.5951	0.215117	7.0824	1.41675e-12	5.75383e-10	TRUE	XPO4	XPO4	XPO4	protein_coding	20777329	20903048	13	-1	chromosome	exportin 4 [Source:HGNC Symbol;Acc:HGNC:17796]	ENSG00000132953.16	XPO4	64328
ENSG00000136986	251.737	1.60956	0.218307	6.94503	3.78372e-12	1.48866e-09	TRUE	DERL1	DERL1	DERL1	protein_coding	123013170	123042302	8	-1	chromosome	derlin 1 [Source:HGNC Symbol;Acc:HGNC:28454]	ENSG00000136986.10	DERL1	79139
ENSG00000135842	501.29	-2.05412	0.259652	-6.93198	4.15e-12	1.58329e-09	TRUE	NIBAN1	NIBAN1	NIBAN1	protein_coding	184790724	184974508	1	-1	chromosome	niban apoptosis regulator 1 [Source:HGNC Symbol;Acc:HGNC:16784]	ENSG00000135842.17	NIBAN1	116496
ENSG00000092054	52867.5	1.07616	0.153579	6.76477	1.33522e-11	4.94423e-09	TRUE	MYH7	MYH7	MYH7	protein_coding	23412740	23435660	14	-1	chromosome	myosin heavy chain 7 [Source:HGNC Symbol;Acc:HGNC:7577]	ENSG00000092054.13	MYH7	4625
ENSG00000076685	200.069	1.20513	0.17377	6.73586	1.62963e-11	5.86202e-09	TRUE	NT5C2	NT5C2	NT5C2	protein_coding	103088017	103193306	10	-1	chromosome	5'-nucleotidase, cytosolic II [Source:HGNC Symbol;Acc:HGNC:8022]	ENSG00000076685.18	NT5C2	22978
ENSG00000159348	2158.38	1.16437	0.166347	6.73	1.69665e-11	5.93357e-09	TRUE	CYB5R1	CYB5R1	CYB5R1	protein_coding	202961873	202967275	1	-1	chromosome	cytochrome b5 reductase 1 [Source:HGNC Symbol;Acc:HGNC:13397]	ENSG00000159348.13	CYB5R1	51706
ENSG00000176597	398.362	1.51031	0.211137	6.69468	2.16148e-11	7.35488e-09	TRUE	B3GNT5	B3GNT5	B3GNT5	protein_coding	183253253	183298504	3	1	chromosome	UDP-GlcNAc:betaGal beta-1,3-N-acetylglucosaminyltransferase 5 [Source:HGNC Symbol;Acc:HGNC:15684]	ENSG00000176597.12	B3GNT5	84002
ENSG00000196482	85.2554	1.98067	0.262273	6.66245	2.69295e-11	8.92216e-09	TRUE	ESRRG	ESRRG	ESRRG	protein_coding	216503246	217137755	1	-1	chromosome	estrogen related receptor gamma [Source:HGNC Symbol;Acc:HGNC:3474]	ENSG00000196482.18	ESRRG	2104
ENSG00000099204	466.812	1.88806	0.266557	6.6379	3.18186e-11	1.00149e-08	TRUE	ABLIM1	ABLIM1	ABLIM1	protein_coding	114431113	114768061	10	-1	chromosome	actin binding LIM protein 1 [Source:HGNC Symbol;Acc:HGNC:78]	ENSG00000099204.20	ABLIM1	3983
ENSG00000107165	36.6718	2.99308	0.349552	6.63988	3.13945e-11	1.00149e-08	TRUE	TYRP1	TYRP1	TYRP1	protein_coding	12685439	12710285	9	1	chromosome	tyrosinase related protein 1 [Source:HGNC Symbol;Acc:HGNC:12450]	ENSG00000107165.13	TYRP1	7306
ENSG00000154930	358.999	1.74879	0.240456	6.62428	3.48933e-11	1.07148e-08	TRUE	ACSS1	ACSS1	ACSS1	protein_coding	25006230	25058980	20	-1	chromosome	acyl-CoA synthetase short chain family member 1 [Source:HGNC Symbol;Acc:HGNC:16091]	ENSG00000154930.15	ACSS1	84532
ENSG00000169031	81.9593	-2.36922	0.336945	-6.61202	3.7911e-11	1.13643e-08	TRUE	COL4A3	COL4A3	COL4A3	protein_coding	227164624	227314792	2	1	chromosome	collagen type IV alpha 3 chain [Source:HGNC Symbol;Acc:HGNC:2204]	ENSG00000169031.20	COL4A3	1285
ENSG00000081041	26.1873	-2.70191	0.371938	-6.59193	4.34145e-11	1.27114e-08	TRUE	CXCL2	CXCL2	CXCL2	protein_coding	74097040	74099196	4	-1	chromosome	C-X-C motif chemokine ligand 2 [Source:HGNC Symbol;Acc:HGNC:4603]	ENSG00000081041.9	CXCL2	2920
ENSG00000114315	390.069	-1.49705	0.222506	-6.5664	5.15471e-11	1.47495e-08	TRUE	HES1	HES1	HES1	protein_coding	194136148	194138732	3	1	chromosome	hes family bHLH transcription factor 1 [Source:HGNC Symbol;Acc:HGNC:5192]	ENSG00000114315.4	HES1	3280
ENSG00000103145	1372.56	1.05448	0.155034	6.54572	5.92104e-11	1.65657e-08	TRUE	HCFC1R1	HCFC1R1	HCFC1R1	protein_coding	3022620	3024286	16	-1	chromosome	host cell factor C1 regulator 1 [Source:HGNC Symbol;Acc:HGNC:21198]	ENSG00000103145.10	HCFC1R1	54985
ENSG00000006327	67.115	2.28352	0.32162	6.54181	6.07769e-11	1.66344e-08	TRUE	TNFRSF12A	TNFRSF12A	TNFRSF12A	protein_coding	3018445	3022383	16	1	chromosome	TNF receptor superfamily member 12A [Source:HGNC Symbol;Acc:HGNC:18152]	ENSG00000006327.13	TNFRSF12A	51330
ENSG00000081052	53.8141	-2.26332	0.322552	-6.53461	6.3774e-11	1.70833e-08	TRUE	COL4A4	COL4A4	COL4A4	protein_coding	227002714	227164453	2	-1	chromosome	collagen type IV alpha 4 chain [Source:HGNC Symbol;Acc:HGNC:2206]	ENSG00000081052.13	COL4A4	1286
ENSG00000116237	293.219	1.59922	0.231075	6.50829	7.60127e-11	1.99375e-08	TRUE	ICMT	ICMT	ICMT	protein_coding	6221193	6235972	1	-1	chromosome	isoprenylcysteine carboxyl methyltransferase [Source:HGNC Symbol;Acc:HGNC:5350]	ENSG00000116237.16	ICMT	23463
ENSG00000274070	743.059	-1.05444	0.161441	-6.46574	1.00802e-10	2.59e-08	TRUE	CASTOR2	CASTOR2	CASTOR2	protein_coding	74964705	75031528	7	1	chromosome	cytosolic arginine sensor for mTORC1 subunit 2 [Source:HGNC Symbol;Acc:HGNC:37073]	ENSG00000274070.2	CASTOR2	729438
ENSG00000247596	473.586	1.86736	0.273021	6.44299	1.17146e-10	2.94974e-08	TRUE	TWF2	TWF2	TWF2	protein_coding	52228612	52239158	3	-1	chromosome	twinfilin actin binding protein 2 [Source:HGNC Symbol;Acc:HGNC:9621]	ENSG00000247596.9	TWF2	11344
ENSG00000106992	1117.31	-1.47477	0.211749	-6.41222	1.4342e-10	3.5405e-08	TRUE	AK1	AK1	AK1	protein_coding	127866486	127877675	9	-1	chromosome	adenylate kinase 1 [Source:HGNC Symbol;Acc:HGNC:361]	ENSG00000106992.19	AK1	203
ENSG00000138796	946.153	0.858499	0.132221	6.38237	1.7437e-10	4.22177e-08	TRUE	HADH	HADH	HADH	protein_coding	107989714	108035175	4	1	chromosome	hydroxyacyl-CoA dehydrogenase [Source:HGNC Symbol;Acc:HGNC:4799]	ENSG00000138796.16	HADH	3033
ENSG00000115461	1980.75	-1.28345	0.189174	-6.36249	1.98505e-10	4.71543e-08	TRUE	IGFBP5	IGFBP5	IGFBP5	protein_coding	216672105	216695549	2	-1	chromosome	insulin like growth factor binding protein 5 [Source:HGNC Symbol;Acc:HGNC:5474]	ENSG00000115461.5	IGFBP5	3488
ENSG00000078814	607.174	1.55899	0.241493	6.16705	6.95779e-10	1.6222e-07	TRUE	MYH7B	MYH7B	MYH7B	protein_coding	34955810	35002437	20	1	chromosome	myosin heavy chain 7B [Source:HGNC Symbol;Acc:HGNC:15906]	ENSG00000078814.16	MYH7B	57644
ENSG00000165269	306.887	1.5419	0.235296	6.11803	9.47412e-10	2.16871e-07	TRUE	AQP7	AQP7	AQP7	protein_coding	33383179	33402682	9	-1	chromosome	aquaporin 7 [Source:HGNC Symbol;Acc:HGNC:640]	ENSG00000165269.13	AQP7	364
ENSG00000145349	258.766	1.17445	0.182158	6.11402	9.71514e-10	2.18417e-07	TRUE	CAMK2D	CAMK2D	CAMK2D	protein_coding	113451032	113761927	4	-1	chromosome	calcium/calmodulin dependent protein kinase II delta [Source:HGNC Symbol;Acc:HGNC:1462]	ENSG00000145349.17	CAMK2D	817
ENSG00000184557	238.441	-2.4833	0.39901	-6.10249	1.04431e-09	2.30663e-07	TRUE	SOCS3	SOCS3	SOCS3	protein_coding	78356778	78360077	17	-1	chromosome	suppressor of cytokine signaling 3 [Source:HGNC Symbol;Acc:HGNC:19391]	ENSG00000184557.4	SOCS3	9021
ENSG00000110693	311.156	-1.39997	0.219119	-6.09633	1.08532e-09	2.35589e-07	TRUE	SOX6	SOX6	SOX6	protein_coding	15966449	16739591	11	-1	chromosome	SRY-box transcription factor 6 [Source:HGNC Symbol;Acc:HGNC:16421]	ENSG00000110693.18	SOX6	55553
ENSG00000164879	22241.1	1.50558	0.226031	6.06902	1.28693e-09	2.74618e-07	TRUE	CA3	CA3	CA3	protein_coding	85373436	85449040	8	1	chromosome	carbonic anhydrase 3 [Source:HGNC Symbol;Acc:HGNC:1374]	ENSG00000164879.7	CA3	761
ENSG00000285188	60.5534	2.24432	0.297611	6.05582	1.39702e-09	2.93142e-07	TRUE	AC008397.2	AC008397.2	AC008397.2	protein_coding	18207961	18255419	19	-1	chromosome	cAMP-specific 3',5'-cyclic phosphodiesterase 4C [Source:UniProtKB/Swiss-Prot;Acc:Q08493]	ENSG00000285188.1	AC008397.2
ENSG00000113575	381.324	1.0414	0.164238	6.04311	1.5117e-09	3.12005e-07	TRUE	PPP2CA	PPP2CA	PPP2CA	protein_coding	134194332	134226073	5	-1	chromosome	protein phosphatase 2 catalytic subunit alpha [Source:HGNC Symbol;Acc:HGNC:9299]	ENSG00000113575.10	PPP2CA	5515
ENSG00000129988	33.5849	2.77036	0.379818	6.01908	1.75415e-09	3.56206e-07	TRUE	LBP	LBP	LBP	protein_coding	38346482	38377013	20	1	chromosome	lipopolysaccharide binding protein [Source:HGNC Symbol;Acc:HGNC:6517]	ENSG00000129988.6	LBP	3929
ENSG00000153707	56.6448	2.13609	0.316023	6.01334	1.81738e-09	3.63188e-07	TRUE	PTPRD	PTPRD	PTPRD	protein_coding	8314246	10612723	9	-1	chromosome	protein tyrosine phosphatase receptor type D [Source:HGNC Symbol;Acc:HGNC:9668]	ENSG00000153707.17	PTPRD	5789
ENSG00000172831	243.152	1.04423	0.16468	5.9647	2.45086e-09	4.8213e-07	TRUE	CES2	CES2	CES2	protein_coding	66934444	66945096	16	1	chromosome	carboxylesterase 2 [Source:HGNC Symbol;Acc:HGNC:1864]	ENSG00000172831.13	CES2	8824
ENSG00000095066	189.976	1.38079	0.227938	5.84254	5.14109e-09	9.9579e-07	TRUE	HOOK2	HOOK2	HOOK2	protein_coding	12763003	12872740	19	-1	chromosome	hook microtubule tethering protein 2 [Source:HGNC Symbol;Acc:HGNC:19885]	ENSG00000095066.11	HOOK2	29911
ENSG00000156026	478.425	1.1614	0.189213	5.8329	5.44736e-09	1.03912e-06	TRUE	MCU	MCU	MCU	protein_coding	72692131	72887694	10	1	chromosome	mitochondrial calcium uniporter [Source:HGNC Symbol;Acc:HGNC:23526]	ENSG00000156026.14	MCU	90550
ENSG00000115896	62.9054	-1.52912	0.251494	-5.82483	5.71713e-09	1.07431e-06	TRUE	PLCL1	PLCL1	PLCL1	protein_coding	197804593	198572581	2	1	chromosome	phospholipase C like 1 (inactive) [Source:HGNC Symbol;Acc:HGNC:9063]	ENSG00000115896.16	PLCL1	5334
ENSG00000096968	114.657	1.58966	0.251348	5.80838	6.30798e-09	1.1679e-06	TRUE	JAK2	JAK2	JAK2	protein_coding	4984390	5128183	9	1	chromosome	Janus kinase 2 [Source:HGNC Symbol;Acc:HGNC:6192]	ENSG00000096968.13	JAK2	3717
ENSG00000143878	380.04	-1.25203	0.2233	-5.80188	6.55755e-09	1.19652e-06	TRUE	RHOB	RHOB	RHOB	protein_coding	20447074	20449440	2	1	chromosome	ras homolog family member B [Source:HGNC Symbol;Acc:HGNC:668]	ENSG00000143878.10	RHOB	388
ENSG00000137054	39.4726	1.5271	0.23801	5.78863	7.0963e-09	1.27632e-06	TRUE	POLR1E	POLR1E	POLR1E	protein_coding	37485948	37503697	9	1	chromosome	RNA polymerase I subunit E [Source:HGNC Symbol;Acc:HGNC:17631]	ENSG00000137054.16	POLR1E	64425
ENSG00000083454	76.7296	1.67384	0.255922	5.77912	7.50923e-09	1.33157e-06	TRUE	P2RX5	P2RX5	P2RX5	protein_coding	3672199	3696240	17	-1	chromosome	purinergic receptor P2X 5 [Source:HGNC Symbol;Acc:HGNC:8536]	ENSG00000083454.22	P2RX5	5026
ENSG00000118156	30.3829	2.17868	0.304328	5.70725	1.14816e-08	1.95342e-06	TRUE	ZNF541	ZNF541	ZNF541	protein_coding	47520685	47555856	19	-1	chromosome	zinc finger protein 541 [Source:HGNC Symbol;Acc:HGNC:25294]	ENSG00000118156.12	ZNF541	84215
ENSG00000141447	373.884	-1.18254	0.199552	-5.70887	1.13727e-08	1.95342e-06	TRUE	OSBPL1A	OSBPL1A	OSBPL1A	protein_coding	24162045	24397880	18	-1	chromosome	oxysterol binding protein like 1A [Source:HGNC Symbol;Acc:HGNC:16398]	ENSG00000141447.18	OSBPL1A	114876
ENSG00000160888	429.835	-2.05051	0.350555	-5.70748	1.14659e-08	1.95342e-06	TRUE	IER2	IER2	IER2	protein_coding	13150411	13154911	19	1	chromosome	immediate early response 2 [Source:HGNC Symbol;Acc:HGNC:28871]	ENSG00000160888.7	IER2	9592
ENSG00000158445	64.6342	1.87136	0.29088	5.70128	1.18909e-08	1.99608e-06	TRUE	KCNB1	KCNB1	KCNB1	protein_coding	49293394	49484297	20	-1	chromosome	potassium voltage-gated channel subfamily B member 1 [Source:HGNC Symbol;Acc:HGNC:6231]	ENSG00000158445.10	KCNB1	3745
ENSG00000123836	126.339	1.74565	0.273458	5.69102	1.26279e-08	2.09192e-06	TRUE	PFKFB2	PFKFB2	PFKFB2	protein_coding	207034366	207081024	1	1	chromosome	6-phosphofructo-2-kinase/fructose-2,6-biphosphatase 2 [Source:HGNC Symbol;Acc:HGNC:8873]	ENSG00000123836.15	PFKFB2	5208
ENSG00000164258	940.45	0.757106	0.130069	5.6847	1.31042e-08	2.14263e-06	TRUE	NDUFS4	NDUFS4	NDUFS4	protein_coding	53560633	53683338	5	1	chromosome	NADH:ubiquinone oxidoreductase subunit S4 [Source:HGNC Symbol;Acc:HGNC:7711]	ENSG00000164258.12	NDUFS4	4724
ENSG00000188613	69.6446	-2.51372	0.335769	-5.68161	1.33435e-08	2.15378e-06	TRUE	NANOS1	NANOS1	NANOS1	protein_coding	119029714	119033730	10	1	chromosome	nanos C2HC-type zinc finger 1 [Source:HGNC Symbol;Acc:HGNC:23044]	ENSG00000188613.7	NANOS1	340719
ENSG00000122574	298.392	1.67211	0.263923	5.65247	1.58159e-08	2.52053e-06	TRUE	WIPF3	WIPF3	WIPF3	protein_coding	29806486	29917066	7	1	chromosome	WAS/WASL interacting protein family member 3 [Source:HGNC Symbol;Acc:HGNC:22004]	ENSG00000122574.10	WIPF3	644150
ENSG00000136603	84.9476	-1.37759	0.231312	-5.63836	1.71681e-08	2.70182e-06	TRUE	SKIL	SKIL	SKIL	protein_coding	170357678	170396835	3	1	chromosome	SKI like proto-oncogene [Source:HGNC Symbol;Acc:HGNC:10897]	ENSG00000136603.14	SKIL	6498
ENSG00000109846	12318.4	1.09508	0.187727	5.5759	2.46259e-08	3.82766e-06	TRUE	CRYAB	CRYAB	CRYAB	protein_coding	111908564	111923722	11	-1	chromosome	crystallin alpha B [Source:HGNC Symbol;Acc:HGNC:2389]	ENSG00000109846.9	CRYAB	1410
ENSG00000118729	494.258	1.57894	0.260081	5.56167	2.67204e-08	4.10257e-06	TRUE	CASQ2	CASQ2	CASQ2	protein_coding	115700007	115768781	1	-1	chromosome	calsequestrin 2 [Source:HGNC Symbol;Acc:HGNC:1513]	ENSG00000118729.11	CASQ2	845
ENSG00000086967	3038.78	-2.56713	0.395942	-5.55649	2.75261e-08	4.17535e-06	TRUE	MYBPC2	MYBPC2	MYBPC2	protein_coding	50432892	50466321	19	1	chromosome	myosin binding protein C, fast type [Source:HGNC Symbol;Acc:HGNC:7550]	ENSG00000086967.10	MYBPC2	4606
ENSG00000183386	2165.56	-1.22889	0.213894	-5.54836	2.88365e-08	4.32204e-06	TRUE	FHL3	FHL3	FHL3	protein_coding	37996770	38005606	1	-1	chromosome	four and a half LIM domains 3 [Source:HGNC Symbol;Acc:HGNC:3704]	ENSG00000183386.10	FHL3	2275
ENSG00000215018	13.0883	-2.33194	0.376977	-5.53817	3.05652e-08	4.52725e-06	TRUE	COL28A1	COL28A1	COL28A1	protein_coding	7356203	7535873	7	-1	chromosome	collagen type XXVIII alpha 1 chain [Source:HGNC Symbol;Acc:HGNC:22442]	ENSG00000215018.10	COL28A1	340267
ENSG00000101892	240.009	1.31176	0.225381	5.51712	3.44607e-08	5.04489e-06	TRUE	ATP1B4	ATP1B4	ATP1B4	protein_coding	120362085	120383249	X	1	chromosome	ATPase Na+/K+ transporting family member beta 4 [Source:HGNC Symbol;Acc:HGNC:808]	ENSG00000101892.12	ATP1B4	23439
ENSG00000163431	255.329	-1.76629	0.281355	-5.51453	3.49718e-08	5.06086e-06	TRUE	LMOD1	LMOD1	LMOD1	protein_coding	201896456	201946588	1	-1	chromosome	leiomodin 1 [Source:HGNC Symbol;Acc:HGNC:6647]	ENSG00000163431.13	LMOD1	25802
ENSG00000196296	2399.48	-2.47989	0.380621	-5.50293	3.73526e-08	5.34396e-06	TRUE	ATP2A1	ATP2A1	ATP2A1	protein_coding	28878405	28904509	16	1	chromosome	ATPase sarcoplasmic/endoplasmic reticulum Ca2+ transporting 1 [Source:HGNC Symbol;Acc:HGNC:811]	ENSG00000196296.13	ATP2A1	487
ENSG00000111860	129.104	-1.42677	0.246563	-5.49496	3.90792e-08	5.52817e-06	TRUE	CEP85L	CEP85L	CEP85L	protein_coding	118460772	118710075	6	-1	chromosome	centrosomal protein 85 like [Source:HGNC Symbol;Acc:HGNC:21638]	ENSG00000111860.14	CEP85L	387119
ENSG00000065154	120.123	-0.898158	0.160262	-5.48885	4.04567e-08	5.65945e-06	TRUE	OAT	OAT	OAT	protein_coding	124397303	124418976	10	-1	chromosome	ornithine aminotransferase [Source:HGNC Symbol;Acc:HGNC:8091]	ENSG00000065154.12	OAT	4942
ENSG00000119938	929.792	-1.27944	0.208952	-5.46126	4.72772e-08	6.54087e-06	TRUE	PPP1R3C	PPP1R3C	PPP1R3C	protein_coding	91628442	91633071	10	-1	chromosome	protein phosphatase 1 regulatory subunit 3C [Source:HGNC Symbol;Acc:HGNC:9293]	ENSG00000119938.9	PPP1R3C	5507
ENSG00000115592	103.778	-1.57096	0.260251	-5.44399	5.20997e-08	6.90459e-06	TRUE	PRKAG3	PRKAG3	PRKAG3	protein_coding	218822383	218832086	2	-1	chromosome	protein kinase AMP-activated non-catalytic subunit gamma 3 [Source:HGNC Symbol;Acc:HGNC:9387]	ENSG00000115592.11	PRKAG3	53632
ENSG00000154380	797.432	0.931476	0.166081	5.44518	5.17542e-08	6.90459e-06	TRUE	ENAH	ENAH	ENAH	protein_coding	225486835	225653142	1	-1	chromosome	ENAH actin regulator [Source:HGNC Symbol;Acc:HGNC:18271]	ENSG00000154380.17	ENAH	55740
ENSG00000157119	752.713	0.952529	0.172805	5.44619	5.14614e-08	6.90459e-06	TRUE	KLHL40	KLHL40	KLHL40	protein_coding	42685537	42692544	3	1	chromosome	kelch like family member 40 [Source:HGNC Symbol;Acc:HGNC:30372]	ENSG00000157119.12	KLHL40	131377
ENSG00000180758	146.119	-1.26353	0.220723	-5.44606	5.1498e-08	6.90459e-06	TRUE	GPR157	GPR157	GPR157	protein_coding	9100305	9129102	1	-1	chromosome	G protein-coupled receptor 157 [Source:HGNC Symbol;Acc:HGNC:23687]	ENSG00000180758.12	GPR157	80045
ENSG00000115159	185.652	-1.36175	0.230682	-5.43798	5.3888e-08	7.06719e-06	TRUE	GPD2	GPD2	GPD2	protein_coding	156435290	156613735	2	1	chromosome	glycerol-3-phosphate dehydrogenase 2 [Source:HGNC Symbol;Acc:HGNC:4456]	ENSG00000115159.16	GPD2	2820
ENSG00000172164	116.087	-1.59365	0.272636	-5.43296	5.54271e-08	7.19409e-06	TRUE	SNTB1	SNTB1	SNTB1	protein_coding	120535745	120813273	8	-1	chromosome	syntrophin beta 1 [Source:HGNC Symbol;Acc:HGNC:11168]	ENSG00000172164.15	SNTB1	6641
ENSG00000069869	79.8204	-1.3558	0.243651	-5.4186	6.00666e-08	7.71672e-06	TRUE	NEDD4	NEDD4	NEDD4	protein_coding	55826922	55993746	15	-1	chromosome	NEDD4 E3 ubiquitin protein ligase [Source:HGNC Symbol;Acc:HGNC:7727]	ENSG00000069869.16	NEDD4	4734
ENSG00000004776	3949.22	1.23953	0.211272	5.41144	6.25184e-08	7.95057e-06	TRUE	HSPB6	HSPB6	HSPB6	protein_coding	35754566	35758079	19	-1	chromosome	heat shock protein family B (small) member 6 [Source:HGNC Symbol;Acc:HGNC:26511]	ENSG00000004776.13	HSPB6	126393
ENSG00000179262	572.179	-1.03989	0.187348	-5.39789	6.74282e-08	8.48922e-06	TRUE	RAD23A	RAD23A	RAD23A	protein_coding	12945855	12953642	19	1	chromosome	RAD23 homolog A, nucleotide excision repair protein [Source:HGNC Symbol;Acc:HGNC:9812]	ENSG00000179262.10	RAD23A	5886
ENSG00000083457	113.932	1.00315	0.174879	5.38749	7.14478e-08	8.90622e-06	TRUE	ITGAE		ITGAE	protein_coding	3714628	3801188	17	-1	chromosome	integrin subunit alpha E [Source:HGNC Symbol;Acc:HGNC:6147]	ENSG00000083457.12	ITGAE	3682
ENSG00000173641	2080.81	1.24445	0.225007	5.37601	7.61528e-08	9.39965e-06	TRUE	HSPB7		HSPB7	protein_coding	16014028	16019594	1	-1	chromosome	heat shock protein family B (small) member 7 [Source:HGNC Symbol;Acc:HGNC:5249]	ENSG00000173641.17	HSPB7	27129
ENSG00000104369	763.431	-0.851823	0.151588	-5.36943	7.89874e-08	9.65487e-06	TRUE	JPH1		JPH1	protein_coding	74234700	74321540	8	-1	chromosome	junctophilin 1 [Source:HGNC Symbol;Acc:HGNC:14201]	ENSG00000104369.5	JPH1	56704
ENSG00000068976	9093.5	-0.97521	0.171246	-5.36054	8.29727e-08	1.00445e-05	TRUE	PYGM		PYGM	protein_coding	64746389	64759974	11	-1	chromosome	glycogen phosphorylase, muscle associated [Source:HGNC Symbol;Acc:HGNC:9726]	ENSG00000068976.14	PYGM	5837
ENSG00000124749	49.9513	1.5213	0.292664	5.35595	8.51059e-08	1.02046e-05	TRUE	COL21A1		COL21A1	protein_coding	56056590	56394094	6	-1	chromosome	collagen type XXI alpha 1 chain [Source:HGNC Symbol;Acc:HGNC:17025]	ENSG00000124749.17	COL21A1	81578
ENSG00000079739	1875.72	-1.32498	0.228385	-5.33892	9.35036e-08	1.11058e-05	TRUE	PGM1		PGM1	protein_coding	63593411	63660245	1	1	chromosome	phosphoglucomutase 1 [Source:HGNC Symbol;Acc:HGNC:8905]	ENSG00000079739.17	PGM1	5236
ENSG00000103942	541.185	1.39327	0.246901	5.33446	9.58267e-08	1.12753e-05	TRUE	HOMER2		HOMER2	protein_coding	82836946	82986153	15	-1	chromosome	homer scaffold protein 2 [Source:HGNC Symbol;Acc:HGNC:17513]	ENSG00000103942.13	HOMER2	9455
ENSG00000055955	318.118	1.2231	0.220234	5.32489	1.01014e-07	1.17756e-05	TRUE	ITIH4		ITIH4	protein_coding	52812962	52830688	3	-1	chromosome	inter-alpha-trypsin inhibitor heavy chain 4 [Source:HGNC Symbol;Acc:HGNC:6169]	ENSG00000055955.17	ITIH4	3700
ENSG00000136383	1452.74	1.1254	0.205182	5.31845	1.04654e-07	1.2088e-05	TRUE	ALPK3		ALPK3	protein_coding	84816680	84873482	15	1	chromosome	alpha kinase 3 [Source:HGNC Symbol;Acc:HGNC:17574]	ENSG00000136383.6	ALPK3	57538
ENSG00000119772	166.527	-0.844979	0.156876	-5.29775	1.17237e-07	1.34183e-05	TRUE	DNMT3A		DNMT3A	protein_coding	25227855	25342590	2	-1	chromosome	DNA methyltransferase 3 alpha [Source:HGNC Symbol;Acc:HGNC:2978]	ENSG00000119772.16	DNMT3A	1788
ENSG00000064225	129.2	1.78911	0.280112	5.2918	1.21119e-07	1.37377e-05	TRUE	ST3GAL6		ST3GAL6	protein_coding	98732236	98821201	3	1	chromosome	ST3 beta-galactoside alpha-2,3-sialyltransferase 6 [Source:HGNC Symbol;Acc:HGNC:18080]	ENSG00000064225.12	ST3GAL6	10402
ENSG00000165424	406.614	-1.03157	0.185721	-5.272	1.34942e-07	1.51689e-05	TRUE	ZCCHC24		ZCCHC24	protein_coding	79382325	79445624	10	-1	chromosome	zinc finger CCHC-type containing 24 [Source:HGNC Symbol;Acc:HGNC:26911]	ENSG00000165424.7	ZCCHC24	219654
ENSG00000198832	67.6603	1.29011	0.239135	5.24767	1.54038e-07	1.71622e-05	TRUE	SELENOM		SELENOM	protein_coding	31104772	31120069	22	-1	chromosome	selenoprotein M [Source:HGNC Symbol;Acc:HGNC:30397]	ENSG00000198832.10	SELENOM	140606
ENSG00000138688	631.466	-0.985369	0.188056	-5.23926	1.61222e-07	1.78052e-05	TRUE	KIAA1109		KIAA1109	protein_coding	122152333	122362758	4	1	chromosome	KIAA1109 [Source:HGNC Symbol;Acc:HGNC:26953]	ENSG00000138688.15	KIAA1109	84162
ENSG00000165175	294.1	-0.982866	0.185029	-5.23466	1.65285e-07	1.80951e-05	TRUE	MID1IP1		MID1IP1	protein_coding	38801432	38806537	X	1	chromosome	MID1 interacting protein 1 [Source:HGNC Symbol;Acc:HGNC:20715]	ENSG00000165175.15	MID1IP1	58526
ENSG00000120162	43.4658	-1.55874	0.288504	-5.23011	1.69406e-07	1.83864e-05	TRUE	MOB3B		MOB3B	protein_coding	27325209	27529814	9	-1	chromosome	MOB kinase activator 3B [Source:HGNC Symbol;Acc:HGNC:23825]	ENSG00000120162.10	MOB3B	79817
ENSG00000117868	246.074	0.780917	0.146567	5.21291	1.859e-07	1.98346e-05	TRUE	ESYT2		ESYT2	protein_coding	158730995	158830253	7	-1	chromosome	extended synaptotagmin 2 [Source:HGNC Symbol;Acc:HGNC:22211]	ENSG00000117868.17	ESYT2	57488
ENSG00000164237	515.761	-1.27773	0.233972	-5.21315	1.85663e-07	1.98346e-05	TRUE	CMBL		CMBL	protein_coding	10275875	10307902	5	-1	chromosome	carboxymethylenebutenolidase homolog [Source:HGNC Symbol;Acc:HGNC:25090]	ENSG00000164237.9	CMBL	134147
ENSG00000137936	54.1047	1.35303	0.264859	5.19625	2.03352e-07	2.1335e-05	TRUE	BCAR3		BCAR3	protein_coding	93561741	93847150	1	-1	chromosome	BCAR3 adaptor protein, NSP family member [Source:HGNC Symbol;Acc:HGNC:973]	ENSG00000137936.18	BCAR3	8412
ENSG00000213190	66.5456	2.03391	0.315594	5.197	2.02534e-07	2.1335e-05	TRUE	MLLT11		MLLT11	protein_coding	151060397	151069544	1	1	chromosome	MLLT11 transcription factor 7 cofactor [Source:HGNC Symbol;Acc:HGNC:16997]	ENSG00000213190.4	MLLT11	10962
ENSG00000092421	51.8514	-1.52718	0.274253	-5.18577	2.1512e-07	2.23832e-05	TRUE	SEMA6A		SEMA6A	protein_coding	116443616	116574934	5	-1	chromosome	semaphorin 6A [Source:HGNC Symbol;Acc:HGNC:10738]	ENSG00000092421.16	SEMA6A	57556
ENSG00000106078	406.632	-1.09632	0.198784	-5.17989	2.22011e-07	2.29108e-05	TRUE	COBL		COBL	protein_coding	51016212	51316818	7	-1	chromosome	cordon-bleu WH2 repeat protein [Source:HGNC Symbol;Acc:HGNC:22199]	ENSG00000106078.19	COBL	23242
ENSG00000204219	1195.71	-0.838572	0.155685	-5.15203	2.57676e-07	2.63751e-05	TRUE	TCEA3		TCEA3	protein_coding	23380909	23424748	1	-1	chromosome	transcription elongation factor A3 [Source:HGNC Symbol;Acc:HGNC:11615]	ENSG00000204219.11	TCEA3	6920
ENSG00000110917	248.753	-1.29808	0.249119	-5.14683	2.64929e-07	2.68988e-05	TRUE	MLEC		MLEC	protein_coding	120687149	120701859	12	1	chromosome	malectin [Source:HGNC Symbol;Acc:HGNC:28973]	ENSG00000110917.8	MLEC	9761
ENSG00000132341	856.398	0.627022	0.120143	5.14522	2.67209e-07	2.69133e-05	TRUE	RAN		RAN	protein_coding	130872037	130877678	12	1	chromosome	RAN, member RAS oncogene family [Source:HGNC Symbol;Acc:HGNC:9846]	ENSG00000132341.12	RAN	5901
ENSG00000131378	100.618	-1.19835	0.22909	-5.14204	2.71766e-07	2.71551e-05	TRUE	RFTN1		RFTN1	protein_coding	16313574	16514026	3	-1	chromosome	raftlin, lipid raft linker 1 [Source:HGNC Symbol;Acc:HGNC:30278]	ENSG00000131378.14	RFTN1	23180
ENSG00000248713	459.545	-1.21017	0.210731	-5.13445	2.82974e-07	2.80523e-05	TRUE	C4orf54		C4orf54	protein_coding	99636529	99654648	4	-1	chromosome	chromosome 4 open reading frame 54 [Source:HGNC Symbol;Acc:HGNC:27741]	ENSG00000248713.1	C4orf54	285556
ENSG00000155792	352.541	-1.18468	0.227531	-5.12372	2.99568e-07	2.94653e-05	TRUE	DEPTOR		DEPTOR	protein_coding	119873717	120050918	8	1	chromosome	DEP domain containing MTOR interacting protein [Source:HGNC Symbol;Acc:HGNC:22953]	ENSG00000155792.10	DEPTOR	64798
ENSG00000149925	10083.9	-1.31117	0.232803	-5.11248	3.17955e-07	3.10314e-05	TRUE	ALDOA		ALDOA	protein_coding	30064164	30070457	16	1	chromosome	aldolase, fructose-bisphosphate A [Source:HGNC Symbol;Acc:HGNC:414]	ENSG00000149925.20	ALDOA	226
ENSG00000120549	283.745	0.85719	0.161294	5.10757	3.26336e-07	3.16044e-05	TRUE	KIAA1217		KIAA1217	protein_coding	23694746	24547848	10	1	chromosome	KIAA1217 [Source:HGNC Symbol;Acc:HGNC:25428]	ENSG00000120549.18	KIAA1217	56243
ENSG00000104936	74.4128	1.0792	0.215114	5.09761	3.43966e-07	3.30575e-05	TRUE	DMPK		DMPK	protein_coding	45769717	45782552	19	-1	chromosome	DM1 protein kinase [Source:HGNC Symbol;Acc:HGNC:2933]	ENSG00000104936.17	DMPK	1760
ENSG00000144331	36.4771	1.66623	0.294427	5.09003	3.58016e-07	3.41471e-05	TRUE	ZNF385B		ZNF385B	protein_coding	179441982	179861612	2	-1	chromosome	zinc finger protein 385B [Source:HGNC Symbol;Acc:HGNC:26332]	ENSG00000144331.20	ZNF385B	151126
ENSG00000175564	589.641	-1.29763	0.256097	-5.08012	3.77197e-07	3.57061e-05	TRUE	UCP3		UCP3	protein_coding	74000277	74009085	11	-1	chromosome	uncoupling protein 3 [Source:HGNC Symbol;Acc:HGNC:12519]	ENSG00000175564.13	UCP3	7352
ENSG00000157087	118.943	-1.46173	0.247205	-5.0653	4.07753e-07	3.83105e-05	TRUE	ATP2B2		ATP2B2	protein_coding	10324023	10708007	3	-1	chromosome	ATPase plasma membrane Ca2+ transporting 2 [Source:HGNC Symbol;Acc:HGNC:815]	ENSG00000157087.20	ATP2B2	491
ENSG00000120306	708.103	0.81251	0.157901	5.05767	4.24418e-07	3.95809e-05	TRUE	CYSTM1		CYSTM1	protein_coding	140175156	140282052	5	1	chromosome	cysteine rich transmembrane module containing 1 [Source:HGNC Symbol;Acc:HGNC:30239]	ENSG00000120306.11	CYSTM1	84418
ENSG00000135414	50.0939	1.9288	0.309595	5.05105	4.3938e-07	4.06749e-05	TRUE	GDF11		GDF11	protein_coding	55743122	55757264	12	1	chromosome	growth differentiation factor 11 [Source:HGNC Symbol;Acc:HGNC:4216]	ENSG00000135414.10	GDF11	10220
ENSG00000153904	224.416	1.6173	0.318816	5.03759	4.71427e-07	4.33231e-05	TRUE	DDAH1		DDAH1	protein_coding	85318481	85578363	1	-1	chromosome	dimethylarginine dimethylaminohydrolase 1 [Source:HGNC Symbol;Acc:HGNC:2715]	ENSG00000153904.20	DDAH1	23576
ENSG00000197616	215.328	1.51386	0.253159	5.03099	4.87945e-07	4.45161e-05	TRUE	MYH6		MYH6	protein_coding	23381982	23408273	14	-1	chromosome	myosin heavy chain 6 [Source:HGNC Symbol;Acc:HGNC:7576]	ENSG00000197616.12	MYH6	4624
ENSG00000149269	284.985	-1.01277	0.20032	-5.00908	5.46914e-07	4.9537e-05	TRUE	PAK1		PAK1	protein_coding	77321707	77474635	11	-1	chromosome	p21 (RAC1) activated kinase 1 [Source:HGNC Symbol;Acc:HGNC:8590]	ENSG00000149269.9	PAK1	5058
ENSG00000104472	125.042	-1.11548	0.207776	-4.9996	5.74489e-07	5.1663e-05	TRUE	CHRAC1		CHRAC1	protein_coding	140511311	140517154	8	1	chromosome	chromatin accessibility complex subunit 1 [Source:HGNC Symbol;Acc:HGNC:13544]	ENSG00000104472.10	CHRAC1	54108
ENSG00000064651	310.176	-1.27195	0.239096	-4.97535	6.51302e-07	5.81553e-05	TRUE	SLC12A2		SLC12A2	protein_coding	128083766	128189677	5	1	chromosome	solute carrier family 12 member 2 [Source:HGNC Symbol;Acc:HGNC:10911]	ENSG00000064651.14	SLC12A2	6558
ENSG00000111341	582.253	1.31515	0.24614	4.97253	6.60857e-07	5.85929e-05	TRUE	MGP		MGP	protein_coding	14880864	14885857	12	-1	chromosome	matrix Gla protein [Source:HGNC Symbol;Acc:HGNC:7060]	ENSG00000111341.10	MGP	4256
ENSG00000128915	165.903	1.16982	0.228088	4.95585	7.2013e-07	6.34017e-05	TRUE	ICE2		ICE2	protein_coding	60419609	60479160	15	-1	chromosome	interactor of little elongation complex ELL subunit 2 [Source:HGNC Symbol;Acc:HGNC:29885]	ENSG00000128915.12	ICE2	79664
ENSG00000127947	77.0433	-1.16015	0.232464	-4.91973	8.66618e-07	7.57689e-05	TRUE	PTPN12		PTPN12	protein_coding	77537295	77640069	7	1	chromosome	protein tyrosine phosphatase non-receptor type 12 [Source:HGNC Symbol;Acc:HGNC:9645]	ENSG00000127947.16	PTPN12	5782
ENSG00000180891	180.738	-0.903006	0.180045	-4.90046	9.56107e-07	8.24478e-05	TRUE	CUEDC1		CUEDC1	protein_coding	57861243	57955412	17	-1	chromosome	CUE domain containing 1 [Source:HGNC Symbol;Acc:HGNC:31350]	ENSG00000180891.13	CUEDC1	404093
ENSG00000198774	20.9685	1.85408	0.323906	4.90122	9.5241e-07	8.24478e-05	TRUE	RASSF9		RASSF9	protein_coding	85800703	85836409	12	-1	chromosome	Ras association domain family member 9 [Source:HGNC Symbol;Acc:HGNC:15739]	ENSG00000198774.5	RASSF9	9182
ENSG00000163110	7079.28	0.753484	0.150967	4.87377	1.09489e-06	9.37736e-05	TRUE	PDLIM5		PDLIM5	protein_coding	94451857	94668227	4	1	chromosome	PDZ and LIM domain 5 [Source:HGNC Symbol;Acc:HGNC:17468]	ENSG00000163110.15	PDLIM5	10611
ENSG00000137288	308.25	0.740455	0.149324	4.84096	1.29215e-06	0.00010992	TRUE	UQCC2		UQCC2	protein_coding	33694293	33711727	6	-1	chromosome	ubiquinol-cytochrome c reductase complex assembly factor 2 [Source:HGNC Symbol;Acc:HGNC:21237]	ENSG00000137288.10	UQCC2	84300
ENSG00000211448	50.544	1.52024	0.324809	4.83835	1.30919e-06	0.000110622	TRUE	DIO2		DIO2	protein_coding	80197527	80387757	14	-1	chromosome	iodothyronine deiodinase 2 [Source:HGNC Symbol;Acc:HGNC:2884]	ENSG00000211448.12	DIO2	1734
ENSG00000158158	187.516	1.1738	0.236213	4.82827	1.37722e-06	0.000115594	TRUE	CNNM4		CNNM4	protein_coding	96760902	96811874	2	1	chromosome	cyclin and CBS domain divalent metal cation transport mediator 4 [Source:HGNC Symbol;Acc:HGNC:105]	ENSG00000158158.12	CNNM4	26504
ENSG00000114854	13544.3	1.12909	0.221576	4.825	1.40005e-06	0.000115965	TRUE	TNNC1		TNNC1	protein_coding	52451100	52454041	3	-1	chromosome	troponin C1, slow skeletal and cardiac type [Source:HGNC Symbol;Acc:HGNC:11943]	ENSG00000114854.8	TNNC1	7134
ENSG00000136731	204.063	1.46851	0.29495	4.82521	1.39858e-06	0.000115965	TRUE	UGGT1		UGGT1	protein_coding	128091200	128195677	2	1	chromosome	UDP-glucose glycoprotein glucosyltransferase 1 [Source:HGNC Symbol;Acc:HGNC:15663]	ENSG00000136731.13	UGGT1	56886
ENSG00000167723	22.4725	2.40428	0.382929	4.81624	1.46285e-06	0.000120374	TRUE	TRPV3		TRPV3	protein_coding	3510502	3557995	17	-1	chromosome	transient receptor potential cation channel subfamily V member 3 [Source:HGNC Symbol;Acc:HGNC:18084]	ENSG00000167723.14	TRPV3	162514
ENSG00000156675	38.8804	-1.21826	0.251262	-4.81468	1.47439e-06	0.000120536	TRUE	RAB11FIP1		RAB11FIP1	protein_coding	37858618	37899497	8	-1	chromosome	RAB11 family interacting protein 1 [Source:HGNC Symbol;Acc:HGNC:30265]	ENSG00000156675.16	RAB11FIP1	80223
ENSG00000104763	498.496	0.813881	0.163867	4.80505	1.54716e-06	0.000125669	TRUE	ASAH1		ASAH1	protein_coding	18055992	18084998	8	-1	chromosome	N-acylsphingosine amidohydrolase 1 [Source:HGNC Symbol;Acc:HGNC:735]	ENSG00000104763.19	ASAH1	427
ENSG00000170185	195.822	-0.992196	0.197696	-4.80266	1.56573e-06	0.000126363	TRUE	USP38		USP38	protein_coding	143184917	143223874	4	1	chromosome	ubiquitin specific peptidase 38 [Source:HGNC Symbol;Acc:HGNC:20067]	ENSG00000170185.10	USP38	84640
ENSG00000130150	21.1558	-1.6076	0.315947	-4.76549	1.88398e-06	0.000151079	TRUE	MOSPD2		MOSPD2	protein_coding	14873421	14922327	X	1	chromosome	motile sperm domain containing 2 [Source:HGNC Symbol;Acc:HGNC:28381]	ENSG00000130150.12	MOSPD2	158747
ENSG00000107438	1111.51	0.982196	0.190169	4.76381	1.89969e-06	0.000151374	TRUE	PDLIM1		PDLIM1	protein_coding	95237572	95291012	10	-1	chromosome	PDZ and LIM domain 1 [Source:HGNC Symbol;Acc:HGNC:2067]	ENSG00000107438.9	PDLIM1	9124
ENSG00000178104	6728.58	0.657131	0.13577	4.76214	1.91547e-06	0.000151671	TRUE	PDE4DIP		PDE4DIP	protein_coding	148808181	149048286	1	1	chromosome	phosphodiesterase 4D interacting protein [Source:HGNC Symbol;Acc:HGNC:15580]	ENSG00000178104.19	PDE4DIP	9659
ENSG00000156298	661.373	0.951294	0.193094	4.75208	2.01339e-06	0.000158428	TRUE	TSPAN7		TSPAN7	protein_coding	38561370	38688920	X	1	chromosome	tetraspanin 7 [Source:HGNC Symbol;Acc:HGNC:11854]	ENSG00000156298.12	TSPAN7	7102
ENSG00000120729	4197.44	0.798332	0.163817	4.74577	2.07717e-06	0.000162432	TRUE	MYOT		MYOT	protein_coding	137867858	137887851	5	1	chromosome	myotilin [Source:HGNC Symbol;Acc:HGNC:12399]	ENSG00000120729.10	MYOT	9499
ENSG00000156804	3102.39	-1.35811	0.268359	-4.72841	2.26287e-06	0.000175862	TRUE	FBXO32		FBXO32	protein_coding	123497889	123541206	8	-1	chromosome	F-box protein 32 [Source:HGNC Symbol;Acc:HGNC:16731]	ENSG00000156804.7	FBXO32	114907
ENSG00000118596	75.2251	1.84116	0.333287	4.72173	2.33853e-06	0.000180626	TRUE	SLC16A7		SLC16A7	protein_coding	59596029	59789855	12	1	chromosome	solute carrier family 16 member 7 [Source:HGNC Symbol;Acc:HGNC:10928]	ENSG00000118596.12	SLC16A7	9194
ENSG00000099860	102.105	-1.71	0.348904	-4.71336	2.4367e-06	0.000187061	TRUE	GADD45B		GADD45B	protein_coding	2476122	2478259	19	1	chromosome	growth arrest and DNA damage inducible beta [Source:HGNC Symbol;Acc:HGNC:4096]	ENSG00000099860.9	GADD45B	4616
ENSG00000166348	664.764	1.39223	0.272617	4.71062	2.46961e-06	0.000188439	TRUE	USP54		USP54	protein_coding	73497538	73625953	10	-1	chromosome	ubiquitin specific peptidase 54 [Source:HGNC Symbol;Acc:HGNC:23513]	ENSG00000166348.18	USP54	159195
ENSG00000156113	195.683	1.12389	0.228136	4.70807	2.50079e-06	0.000189668	TRUE	KCNMA1		KCNMA1	protein_coding	76869601	77638369	10	-1	chromosome	potassium calcium-activated channel subfamily M alpha 1 [Source:HGNC Symbol;Acc:HGNC:6284]	ENSG00000156113.23	KCNMA1	3778
ENSG00000215252	90.373	1.19851	0.260756	4.7025	2.56998e-06	0.000193749	TRUE	GOLGA8B		GOLGA8B	protein_coding	34525207	34588503	15	-1	chromosome	golgin A8 family member B [Source:HGNC Symbol;Acc:HGNC:31973]	ENSG00000215252.11	GOLGA8B	440270
ENSG00000141401	360.169	-0.943136	0.194314	-4.70063	2.59356e-06	0.000194363	TRUE	IMPA2		IMPA2	protein_coding	11981025	12030877	18	1	chromosome	inositol monophosphatase 2 [Source:HGNC Symbol;Acc:HGNC:6051]	ENSG00000141401.12	IMPA2	3613
ENSG00000104218	112.853	-0.978294	0.21212	-4.6975	2.63363e-06	0.000196198	TRUE	CSPP1		CSPP1	protein_coding	67062426	67196263	8	1	chromosome	centrosome and spindle pole associated protein 1 [Source:HGNC Symbol;Acc:HGNC:26193]	ENSG00000104218.14	CSPP1	79848
ENSG00000113328	305.722	-1.08936	0.212974	-4.67812	2.8951e-06	0.000214408	TRUE	CCNG1		CCNG1	protein_coding	163437569	163446151	5	1	chromosome	cyclin G1 [Source:HGNC Symbol;Acc:HGNC:1592]	ENSG00000113328.19	CCNG1	900
ENSG00000130598	15937.5	-2.1635	0.402286	-4.6661	3.06963e-06	0.000226004	TRUE	TNNI2		TNNI2	protein_coding	1838981	1841680	11	1	chromosome	troponin I2, fast skeletal type [Source:HGNC Symbol;Acc:HGNC:11946]	ENSG00000130598.16	TNNI2	7136
ENSG00000272573	2010.26	0.758362	0.157295	4.65278	3.27487e-06	0.000239713	TRUE	MUSTN1		MUSTN1	protein_coding	52833114	52835019	3	-1	chromosome	musculoskeletal, embryonic nuclear protein 1 [Source:HGNC Symbol;Acc:HGNC:22144]	ENSG00000272573.6	MUSTN1	389125
ENSG00000166343	250.923	-1.6711	0.29396	-4.63571	3.55719e-06	0.000258873	TRUE	MSS51		MSS51	protein_coding	73423579	73433561	10	-1	chromosome	MSS51 mitochondrial translational activator [Source:HGNC Symbol;Acc:HGNC:21000]	ENSG00000166343.10	MSS51	118490
ENSG00000187840	52.2429	-1.25288	0.252556	-4.6261	3.72616e-06	0.000269612	TRUE	EIF4EBP1		EIF4EBP1	protein_coding	38030534	38060365	8	1	chromosome	eukaryotic translation initiation factor 4E binding protein 1 [Source:HGNC Symbol;Acc:HGNC:3288]	ENSG00000187840.5	EIF4EBP1	1978
ENSG00000105926	75.1082	-1.18671	0.256597	-4.62369	3.76981e-06	0.000271211	TRUE	MPP6		MPP6	protein_coding	24573268	24694193	7	1	chromosome	membrane palmitoylated protein 6 [Source:HGNC Symbol;Acc:HGNC:18167]	ENSG00000105926.15	MPP6	51678
ENSG00000070081	241.442	-0.932616	0.192483	-4.62156	3.80857e-06	0.000272443	TRUE	NUCB2		NUCB2	protein_coding	17208153	17349980	11	1	chromosome	nucleobindin 2 [Source:HGNC Symbol;Acc:HGNC:8044]	ENSG00000070081.17	NUCB2	4925
ENSG00000184076	1663.6	0.786709	0.162048	4.62031	3.83176e-06	0.000272553	TRUE	UQCR10		UQCR10	protein_coding	29767369	29770413	22	1	chromosome	ubiquinol-cytochrome c reductase, complex III subunit X [Source:HGNC Symbol;Acc:HGNC:30863]	ENSG00000184076.13	UQCR10	29796
ENSG00000163660	122.525	-1.10553	0.238829	-4.61241	3.98021e-06	0.000281522	TRUE	CCNL1		CCNL1	protein_coding	157146508	157160760	3	-1	chromosome	cyclin L1 [Source:HGNC Symbol;Acc:HGNC:20569]	ENSG00000163660.11	CCNL1	57018
ENSG00000164823	114.399	1.35882	0.2569	4.60907	4.04482e-06	0.000284494	TRUE	OSGIN2		OSGIN2	protein_coding	89901849	89927888	8	1	chromosome	oxidative stress induced growth inhibitor family member 2 [Source:HGNC Symbol;Acc:HGNC:1355]	ENSG00000164823.11	OSGIN2	734
ENSG00000177025	50.0669	1.12452	0.230086	4.60776	4.07026e-06	0.000284692	TRUE	C19orf18		C19orf18	protein_coding	57958437	57974534	19	-1	chromosome	chromosome 19 open reading frame 18 [Source:HGNC Symbol;Acc:HGNC:28642]	ENSG00000177025.3	C19orf18	147685
ENSG00000204178	188.797	-1.01462	0.219287	-4.60128	4.19893e-06	0.00029207	TRUE	MACO1		MACO1	protein_coding	25430858	25500209	1	1	chromosome	macoilin 1 [Source:HGNC Symbol;Acc:HGNC:25572]	ENSG00000204178.11	MACO1	55219
ENSG00000198574	10.8944	-2.31145	0.405566	-4.59729	4.28031e-06	0.000296094	TRUE	SH2D1B		SH2D1B	protein_coding	162395268	162412138	1	-1	chromosome	SH2 domain containing 1B [Source:HGNC Symbol;Acc:HGNC:30416]	ENSG00000198574.6	SH2D1B	117157
ENSG00000058056	3724.39	0.667499	0.139676	4.57589	4.74197e-06	0.000323633	TRUE	USP13		USP13	protein_coding	179653040	179789401	3	1	chromosome	ubiquitin specific peptidase 13 [Source:HGNC Symbol;Acc:HGNC:12611]	ENSG00000058056.9	USP13	8975
ENSG00000108515	22357.6	-1.25555	0.243129	-4.57585	4.74292e-06	0.000323633	TRUE	ENO3		ENO3	protein_coding	4948092	4957131	17	1	chromosome	enolase 3 [Source:HGNC Symbol;Acc:HGNC:3354]	ENSG00000108515.17	ENO3	2027
ENSG00000138136	53.5133	-1.04966	0.219387	-4.57529	4.75553e-06	0.000323633	TRUE	LBX1		LBX1	protein_coding	101226195	101229794	10	-1	chromosome	ladybird homeobox 1 [Source:HGNC Symbol;Acc:HGNC:16960]	ENSG00000138136.6	LBX1	10660
ENSG00000128016	86.6451	-1.96536	0.404862	-4.56799	4.92425e-06	0.000333314	TRUE	ZFP36		ZFP36	protein_coding	39406847	39409412	19	1	chromosome	ZFP36 ring finger protein [Source:HGNC Symbol;Acc:HGNC:12862]	ENSG00000128016.7	ZFP36	7538
ENSG00000091436	4001.23	0.606981	0.131223	4.56492	4.99691e-06	0.000336423	TRUE	MAP3K20		MAP3K20	protein_coding	173075435	173268015	2	1	chromosome	mitogen-activated protein kinase kinase kinase 20 [Source:HGNC Symbol;Acc:HGNC:17797]	ENSG00000091436.17	MAP3K20	51776
ENSG00000133028	106.048	0.815962	0.174775	4.5565	5.2014e-06	0.000348328	TRUE	SCO1		SCO1	protein_coding	10672474	10698375	17	-1	chromosome	SCO cytochrome c oxidase assembly protein 1 [Source:HGNC Symbol;Acc:HGNC:10603]	ENSG00000133028.12	SCO1	6341
ENSG00000239521	178.632	-1.09305	0.233617	-4.55093	5.34104e-06	0.000355787	TRUE	CASTOR3		CASTOR3	protein_coding	100200653	100272232	7	-1	chromosome	CASTOR family member 3 [Source:HGNC Symbol;Acc:HGNC:29954]	ENSG00000239521.8	CASTOR3	352954
ENSG00000116918	287.434	0.712929	0.155473	4.547	5.44151e-06	0.000360572	TRUE	TSNAX		TSNAX	protein_coding	231528541	231566524	1	1	chromosome	translin associated factor X [Source:HGNC Symbol;Acc:HGNC:12380]	ENSG00000116918.15	TSNAX	7257
ENSG00000162552	13.9627	-2.25778	0.399251	-4.54528	5.48615e-06	0.000361626	TRUE	WNT4		WNT4	protein_coding	22117313	22143969	1	-1	chromosome	Wnt family member 4 [Source:HGNC Symbol;Acc:HGNC:12783]	ENSG00000162552.15	WNT4	54361
ENSG00000159259	34.5093	-1.78186	0.328395	-4.54219	5.56717e-06	0.000365055	TRUE	CHAF1B		CHAF1B	protein_coding	36385392	36419015	21	1	chromosome	chromatin assembly factor 1 subunit B [Source:HGNC Symbol;Acc:HGNC:1911]	ENSG00000159259.8	CHAF1B	8208
ENSG00000167588	935.356	-0.799589	0.165165	-4.54108	5.59664e-06	0.000365086	TRUE	GPD1		GPD1	protein_coding	50103982	50111313	12	1	chromosome	glycerol-3-phosphate dehydrogenase 1 [Source:HGNC Symbol;Acc:HGNC:4455]	ENSG00000167588.13	GPD1	2819
ENSG00000164236	81.6087	-1.44574	0.295298	-4.53229	5.83479e-06	0.00037866	TRUE	ANKRD33B		ANKRD33B	protein_coding	10564070	10657816	5	1	chromosome	ankyrin repeat domain 33B [Source:HGNC Symbol;Acc:HGNC:35240]	ENSG00000164236.12	ANKRD33B	651746
ENSG00000090097	981.854	0.987453	0.211062	4.52647	5.99784e-06	0.000386732	TRUE	PCBP4		PCBP4	protein_coding	51957454	51974016	3	-1	chromosome	poly(rC) binding protein 4 [Source:HGNC Symbol;Acc:HGNC:8652]	ENSG00000090097.21	PCBP4	57060
ENSG00000162894	21.9706	1.92036	0.33816	4.52566	6.02061e-06	0.000386732	TRUE	FCMR		FCMR	protein_coding	206903317	206923247	1	-1	chromosome	Fc fragment of IgM receptor [Source:HGNC Symbol;Acc:HGNC:14315]	ENSG00000162894.12	FCMR	9214
ENSG00000143333	17.011	-1.77586	0.380747	-4.52085	6.15905e-06	0.000393616	TRUE	RGS16		RGS16	protein_coding	182598623	182604389	1	-1	chromosome	regulator of G protein signaling 16 [Source:HGNC Symbol;Acc:HGNC:9997]	ENSG00000143333.7	RGS16	6004
ENSG00000156265	176.231	1.4488	0.302952	4.51311	6.38836e-06	0.00040621	TRUE	MAP3K7CL		MAP3K7CL	protein_coding	29077471	29175889	21	1	chromosome	MAP3K7 C-terminal like [Source:HGNC Symbol;Acc:HGNC:16457]	ENSG00000156265.16	MAP3K7CL	56911
ENSG00000080839	64.8502	1.03796	0.224945	4.48602	7.25658e-06	0.000459097	TRUE	RBL1		RBL1	protein_coding	36996349	37095997	20	-1	chromosome	RB transcriptional corepressor like 1 [Source:HGNC Symbol;Acc:HGNC:9893]	ENSG00000080839.12	RBL1	5933
ENSG00000065923	55.9695	-1.30643	0.287863	-4.48207	7.39224e-06	0.000465342	TRUE	SLC9A7		SLC9A7	protein_coding	46599251	46759118	X	-1	chromosome	solute carrier family 9 member A7 [Source:HGNC Symbol;Acc:HGNC:17123]	ENSG00000065923.10	SLC9A7	84679
ENSG00000132530	59.9113	-1.1773	0.26125	-4.47704	7.56853e-06	0.000474069	TRUE	XAF1		XAF1	protein_coding	6755447	6775647	17	1	chromosome	XIAP associated factor 1 [Source:HGNC Symbol;Acc:HGNC:30932]	ENSG00000132530.17	XAF1	54739
ENSG00000170577	64.4627	-1.20391	0.272715	-4.47412	7.67277e-06	0.000478219	TRUE	SIX2		SIX2	protein_coding	45005182	45009452	2	-1	chromosome	SIX homeobox 2 [Source:HGNC Symbol;Acc:HGNC:10888]	ENSG00000170577.8	SIX2	10736
ENSG00000155313	211.713	-0.979419	0.210407	-4.47044	7.80593e-06	0.000484122	TRUE	USP25		USP25	protein_coding	15730025	15880069	21	1	chromosome	ubiquitin specific peptidase 25 [Source:HGNC Symbol;Acc:HGNC:12624]	ENSG00000155313.15	USP25	29761
ENSG00000005981	71.7688	-0.999697	0.223347	-4.46865	7.87158e-06	0.0004858	TRUE	ASB4		ASB4	protein_coding	95478444	95540233	7	1	chromosome	ankyrin repeat and SOCS box containing 4 [Source:HGNC Symbol;Acc:HGNC:16009]	ENSG00000005981.13	ASB4	51666
ENSG00000137575	384.964	0.806398	0.173111	4.46058	8.17386e-06	0.000501995	TRUE	SDCBP		SDCBP	protein_coding	58552924	58582859	8	1	chromosome	syndecan binding protein [Source:HGNC Symbol;Acc:HGNC:10662]	ENSG00000137575.12	SDCBP	6386
ENSG00000167549	1118.05	0.583	0.128038	4.4581	8.2691e-06	0.000505379	TRUE	CORO6		CORO6	protein_coding	29614756	29622907	17	-1	chromosome	coronin 6 [Source:HGNC Symbol;Acc:HGNC:21356]	ENSG00000167549.18	CORO6	84940
ENSG00000141279	711.933	-0.751687	0.166327	-4.45311	8.46334e-06	0.000513475	TRUE	NPEPPS		NPEPPS	protein_coding	47522942	47623276	17	1	chromosome	aminopeptidase puromycin sensitive [Source:HGNC Symbol;Acc:HGNC:7900]	ENSG00000141279.16	NPEPPS	9520
ENSG00000179456	153.266	-0.960972	0.201287	-4.45261	8.48315e-06	0.000513475	TRUE	ZBTB18		ZBTB18	protein_coding	244048939	244057476	1	1	chromosome	zinc finger and BTB domain containing 18 [Source:HGNC Symbol;Acc:HGNC:13030]	ENSG00000179456.10	ZBTB18	10472
ENSG00000150722	32.6437	1.57973	0.360024	4.4437	8.84234e-06	0.000532656	TRUE	PPP1R1C		PPP1R1C	protein_coding	181954241	182131398	2	1	chromosome	protein phosphatase 1 regulatory inhibitor subunit 1C [Source:HGNC Symbol;Acc:HGNC:14940]	ENSG00000150722.10	PPP1R1C	151242
ENSG00000123570	75.7398	1.12486	0.230359	4.44215	8.90644e-06	0.000533962	TRUE	RAB9B		RAB9B	protein_coding	103822327	103832257	X	-1	chromosome	RAB9B, member RAS oncogene family [Source:HGNC Symbol;Acc:HGNC:14090]	ENSG00000123570.4	RAB9B	51209
ENSG00000022267	15524.7	0.656902	0.144376	4.43543	9.18866e-06	0.000548271	TRUE	FHL1		FHL1	protein_coding	136146702	136211359	X	1	chromosome	four and a half LIM domains 1 [Source:HGNC Symbol;Acc:HGNC:3702]	ENSG00000022267.19	FHL1	2273
ENSG00000168385	396.349	0.635988	0.143014	4.42961	9.44047e-06	0.000560639	TRUE	SEPTIN2		SEPTIN2	protein_coding	241315100	241354027	2	1	chromosome	septin 2 [Source:HGNC Symbol;Acc:HGNC:7729]	ENSG00000168385.18	SEPTIN2	4735
ENSG00000006025	44.2185	-1.47925	0.285503	-4.42214	9.77298e-06	0.000577661	TRUE	OSBPL7		OSBPL7	protein_coding	47807372	47821834	17	-1	chromosome	oxysterol binding protein like 7 [Source:HGNC Symbol;Acc:HGNC:16387]	ENSG00000006025.12	OSBPL7	114881
ENSG00000067177	211.55	-1.02066	0.213717	-4.41317	1.0187e-05	0.000596529	TRUE	PHKA1		PHKA1	protein_coding	72578814	72714319	X	-1	chromosome	phosphorylase kinase regulatory subunit alpha 1 [Source:HGNC Symbol;Acc:HGNC:8925]	ENSG00000067177.15	PHKA1	5255
ENSG00000139269	10.8893	2.06797	0.358748	4.41365	1.01642e-05	0.000596529	TRUE	INHBE		INHBE	protein_coding	57452323	57459280	12	1	chromosome	inhibin subunit beta E [Source:HGNC Symbol;Acc:HGNC:24029]	ENSG00000139269.3	INHBE	83729
ENSG00000170291	124.293	1.33646	0.286549	4.40819	1.04239e-05	0.00060758	TRUE	ELP5		ELP5	protein_coding	7251416	7259940	17	1	chromosome	elongator acetyltransferase complex subunit 5 [Source:HGNC Symbol;Acc:HGNC:30617]	ENSG00000170291.15	ELP5	23587
ENSG00000167280	110.529	0.899286	0.202773	4.40235	1.07087e-05	0.000621301	TRUE	ENGASE		ENGASE	protein_coding	79074939	79088599	17	1	chromosome	endo-beta-N-acetylglucosaminidase [Source:HGNC Symbol;Acc:HGNC:24622]	ENSG00000167280.16	ENGASE	64772
ENSG00000090621	1552.48	-0.603425	0.134854	-4.39976	1.08373e-05	0.00062588	TRUE	PABPC4		PABPC4	protein_coding	39560816	39576790	1	-1	chromosome	poly(A) binding protein cytoplasmic 4 [Source:HGNC Symbol;Acc:HGNC:8557]	ENSG00000090621.14	PABPC4	8761
ENSG00000146376	86.3122	-0.96251	0.213263	-4.39233	1.12143e-05	0.000644693	TRUE	ARHGAP18		ARHGAP18	protein_coding	129576132	129710177	6	-1	chromosome	Rho GTPase activating protein 18 [Source:HGNC Symbol;Acc:HGNC:21035]	ENSG00000146376.11	ARHGAP18	93663
ENSG00000077522	13126.2	0.800085	0.173453	4.3887	1.1403e-05	0.000652562	TRUE	ACTN2		ACTN2	protein_coding	236664141	236764631	1	1	chromosome	actinin alpha 2 [Source:HGNC Symbol;Acc:HGNC:164]	ENSG00000077522.13	ACTN2	88
ENSG00000124523	275.366	0.725037	0.157343	4.37586	1.20952e-05	0.000689045	TRUE	SIRT5		SIRT5	protein_coding	13574529	13615158	6	1	chromosome	sirtuin 5 [Source:HGNC Symbol;Acc:HGNC:14933]	ENSG00000124523.16	SIRT5	23408
ENSG00000167703	94.848	-0.988733	0.231473	-4.37159	1.23347e-05	0.000699523	TRUE	SLC43A2		SLC43A2	protein_coding	1569267	1628886	17	-1	chromosome	solute carrier family 43 member 2 [Source:HGNC Symbol;Acc:HGNC:23087]	ENSG00000167703.14	SLC43A2	124935
ENSG00000136160	17.6428	-1.64878	0.346579	-4.3681	1.2533e-05	0.000707579	TRUE	EDNRB		EDNRB	protein_coding	77895481	77975529	13	-1	chromosome	endothelin receptor type B [Source:HGNC Symbol;Acc:HGNC:3180]	ENSG00000136160.17	EDNRB	1910
ENSG00000137959	71.0031	-1.20007	0.269624	-4.36497	1.27139e-05	0.00071459	TRUE	IFI44L		IFI44L	protein_coding	78619922	78646145	1	1	chromosome	interferon induced protein 44 like [Source:HGNC Symbol;Acc:HGNC:17817]	ENSG00000137959.16	IFI44L	10964
ENSG00000138032	519.403	0.690079	0.156073	4.36212	1.2881e-05	0.000720762	TRUE	PPM1B		PPM1B	protein_coding	44167969	44244384	2	1	chromosome	protein phosphatase, Mg2+/Mn2+ dependent 1B [Source:HGNC Symbol;Acc:HGNC:9276]	ENSG00000138032.21	PPM1B	5495
ENSG00000113657	960.169	1.08763	0.226962	4.35653	1.32142e-05	0.000736138	TRUE	DPYSL3		DPYSL3	protein_coding	147390808	147510068	5	-1	chromosome	dihydropyrimidinase like 3 [Source:HGNC Symbol;Acc:HGNC:3015]	ENSG00000113657.13	DPYSL3	1809
ENSG00000081277	23.0709	-1.4559	0.324806	-4.35484	1.33167e-05	0.000738577	TRUE	PKP1		PKP1	protein_coding	201283452	201332993	1	1	chromosome	plakophilin 1 [Source:HGNC Symbol;Acc:HGNC:9023]	ENSG00000081277.12	PKP1	5317
ENSG00000198176	122.92	0.939927	0.2124	4.35291	1.34342e-05	0.000741825	TRUE	TFDP1		TFDP1	protein_coding	113584721	113641473	13	1	chromosome	transcription factor Dp-1 [Source:HGNC Symbol;Acc:HGNC:11749]	ENSG00000198176.13	TFDP1	7027
ENSG00000179862	96.6056	-1.33104	0.278885	-4.3364	1.44838e-05	0.000796291	TRUE	CITED4		CITED4	protein_coding	40861054	40862363	1	-1	chromosome	Cbp/p300 interacting transactivator with Glu/Asp rich carboxy-terminal domain 4 [Source:HGNC Symbol;Acc:HGNC:18696]	ENSG00000179862.7	CITED4	163732
ENSG00000133818	140.31	0.956223	0.205476	4.32471	1.52736e-05	0.000836061	TRUE	RRAS2		RRAS2	protein_coding	14277922	14364506	11	-1	chromosome	RAS related 2 [Source:HGNC Symbol;Acc:HGNC:17271]	ENSG00000133818.14	RRAS2	22800
ENSG00000132522	529.801	-0.61507	0.138228	-4.31825	1.57268e-05	0.000853452	TRUE	GPS2		GPS2	protein_coding	7311324	7315564	17	-1	chromosome	G protein pathway suppressor 2 [Source:HGNC Symbol;Acc:HGNC:4550]	ENSG00000132522.16	GPS2	2874
ENSG00000173546	56.3741	1.37841	0.293886	4.3183	1.57238e-05	0.000853452	TRUE	CSPG4		CSPG4	protein_coding	75674322	75712848	15	-1	chromosome	chondroitin sulfate proteoglycan 4 [Source:HGNC Symbol;Acc:HGNC:2466]	ENSG00000173546.7	CSPG4	1464
ENSG00000150667	5.2067	2.49295	0.406926	4.31476	1.5978e-05	0.000863359	TRUE	FSIP1		FSIP1	protein_coding	39588357	39782841	15	-1	chromosome	fibrous sheath interacting protein 1 [Source:HGNC Symbol;Acc:HGNC:21674]	ENSG00000150667.8	FSIP1	161835
ENSG00000070047	121.855	-0.748036	0.170731	-4.30483	1.6711e-05	0.000888584	TRUE	PHRF1		PHRF1	protein_coding	576470	612222	11	1	chromosome	PHD and ring finger domains 1 [Source:HGNC Symbol;Acc:HGNC:24351]	ENSG00000070047.13	PHRF1	57661
ENSG00000072133	16.771	1.88697	0.323252	4.30731	1.65254e-05	0.000888584	TRUE	RPS6KA6		RPS6KA6	protein_coding	84058346	84188199	X	-1	chromosome	ribosomal protein S6 kinase A6 [Source:HGNC Symbol;Acc:HGNC:10435]	ENSG00000072133.11	RPS6KA6	27330
ENSG00000113296	232.412	1.44052	0.274755	4.30485	1.671e-05	0.000888584	TRUE	THBS4		THBS4	protein_coding	79991311	80083287	5	1	chromosome	thrombospondin 4 [Source:HGNC Symbol;Acc:HGNC:11788]	ENSG00000113296.14	THBS4	7060
ENSG00000230453	15.6166	3.34136	0.387462	4.30462	1.67271e-05	0.000888584	TRUE	ANKRD18B		ANKRD18B	protein_coding	33524394	33573009	9	1	chromosome	ankyrin repeat domain 18B [Source:HGNC Symbol;Acc:HGNC:23644]	ENSG00000230453.9	ANKRD18B	441459
ENSG00000124151	61.5789	-1.13154	0.26497	-4.29938	1.71275e-05	0.000906033	TRUE	NCOA3		NCOA3	protein_coding	47501887	47656877	20	1	chromosome	nuclear receptor coactivator 3 [Source:HGNC Symbol;Acc:HGNC:7670]	ENSG00000124151.19	NCOA3	8202
ENSG00000198680	43.2921	-1.24005	0.268671	-4.29773	1.72557e-05	0.00090899	TRUE	TUSC1		TUSC1	protein_coding	25676389	25678440	9	-1	chromosome	tumor suppressor candidate 1 [Source:HGNC Symbol;Acc:HGNC:31010]	ENSG00000198680.4	TUSC1	286319
ENSG00000138078	255.319	1.1113	0.245774	4.29181	1.77219e-05	0.00092966	TRUE	PREPL		PREPL	protein_coding	44316281	44361862	2	-1	chromosome	prolyl endopeptidase like [Source:HGNC Symbol;Acc:HGNC:30228]	ENSG00000138078.15	PREPL	9581
ENSG00000112561	156.98	-0.852048	0.198965	-4.28932	1.79223e-05	0.000936275	TRUE	TFEB		TFEB	protein_coding	41683978	41736259	6	-1	chromosome	transcription factor EB [Source:HGNC Symbol;Acc:HGNC:11753]	ENSG00000112561.18	TFEB	7942
ENSG00000166165	483.507	1.43329	0.300237	4.27915	1.87611e-05	0.00097604	TRUE	CKB		CKB	protein_coding	103519667	103522833	14	-1	chromosome	creatine kinase B [Source:HGNC Symbol;Acc:HGNC:1991]	ENSG00000166165.13	CKB	1152
ENSG00000180992	504.096	0.655316	0.14576	4.27786	1.88701e-05	0.000977671	TRUE	MRPL14		MRPL14	protein_coding	44113451	44127452	6	-1	chromosome	mitochondrial ribosomal protein L14 [Source:HGNC Symbol;Acc:HGNC:14279]	ENSG00000180992.7	MRPL14	64928
ENSG00000149218	384.315	0.785805	0.180903	4.27341	1.92507e-05	0.000989252	TRUE	ENDOD1		ENDOD1	protein_coding	95089846	95132645	11	1	chromosome	endonuclease domain containing 1 [Source:HGNC Symbol;Acc:HGNC:29129]	ENSG00000149218.5	ENDOD1	23052
ENSG00000186350	627.047	-0.68964	0.157257	-4.27412	1.91897e-05	0.000989252	TRUE	RXRA		RXRA	protein_coding	134317098	134440585	9	1	chromosome	retinoid X receptor alpha [Source:HGNC Symbol;Acc:HGNC:10477]	ENSG00000186350.12	RXRA	6256
ENSG00000112964	251.451	-0.752454	0.171075	-4.27124	1.94386e-05	0.000993715	TRUE	GHR		GHR	protein_coding	42423439	42721878	5	1	chromosome	growth hormone receptor [Source:HGNC Symbol;Acc:HGNC:4263]	ENSG00000112964.14	GHR	2690
ENSG00000143158	559.624	0.758001	0.169506	4.27059	1.94954e-05	0.000993715	TRUE	MPC2		MPC2	protein_coding	167916675	167937072	1	-1	chromosome	mitochondrial pyruvate carrier 2 [Source:HGNC Symbol;Acc:HGNC:24515]	ENSG00000143158.11	MPC2	25874
ENSG00000171604	341.919	-1.339	0.311931	-4.26194	2.02658e-05	0.00102882	TRUE	CXXC5		CXXC5	protein_coding	139647299	139683882	5	1	chromosome	CXXC finger protein 5 [Source:HGNC Symbol;Acc:HGNC:26943]	ENSG00000171604.12	CXXC5	51523
ENSG00000147202	132.604	-0.971097	0.2176	-4.25959	2.04804e-05	0.00103554	TRUE	DIAPH2		DIAPH2	protein_coding	96684663	97604997	X	1	chromosome	diaphanous related formin 2 [Source:HGNC Symbol;Acc:HGNC:2877]	ENSG00000147202.18	DIAPH2	1730
ENSG00000136840	34.153	1.39521	0.290113	4.25683	2.07344e-05	0.00104002	TRUE	ST6GALNAC4		ST6GALNAC4	protein_coding	127907886	127917041	9	-1	chromosome	ST6 N-acetylgalactosaminide alpha-2,6-sialyltransferase 4 [Source:HGNC Symbol;Acc:HGNC:17846]	ENSG00000136840.19	ST6GALNAC4	27090
ENSG00000186628	483.541	0.726164	0.170146	4.25693	2.0725e-05	0.00104002	TRUE	FSD2		FSD2	protein_coding	82755362	82806070	15	-1	chromosome	fibronectin type III and SPRY domain containing 2 [Source:HGNC Symbol;Acc:HGNC:18024]	ENSG00000186628.12	FSD2	123722
ENSG00000173801	287.671	-0.997713	0.226819	-4.25168	2.12171e-05	0.00106001	TRUE	JUP		JUP	protein_coding	41754604	41786931	17	-1	chromosome	junction plakoglobin [Source:HGNC Symbol;Acc:HGNC:6207]	ENSG00000173801.17	JUP	3728
ENSG00000130595	6957.65	-2.00784	0.398829	-4.23608	2.27452e-05	0.00113187	TRUE	TNNT3		TNNT3	protein_coding	1919703	1938706	11	1	chromosome	troponin T3, fast skeletal type [Source:HGNC Symbol;Acc:HGNC:11950]	ENSG00000130595.19	TNNT3	7140
ENSG00000036448	3589.13	0.949585	0.214469	4.22896	2.34775e-05	0.00116371	TRUE	MYOM2		MYOM2	protein_coding	2045046	2165552	8	1	chromosome	myomesin 2 [Source:HGNC Symbol;Acc:HGNC:7614]	ENSG00000036448.10	MYOM2	9172
ENSG00000157500	480.699	-0.989367	0.225384	-4.22465	2.39308e-05	0.00117691	TRUE	APPL1		APPL1	protein_coding	57227726	57278105	3	1	chromosome	adaptor protein, phosphotyrosine interacting with PH domain and leucine zipper 1 [Source:HGNC Symbol;Acc:HGNC:24035]	ENSG00000157500.12	APPL1	26060
ENSG00000180875	25.6921	-2.1908	0.394036	-4.22515	2.38776e-05	0.00117691	TRUE	GREM2		GREM2	protein_coding	240489573	240612155	1	-1	chromosome	gremlin 2, DAN family BMP antagonist [Source:HGNC Symbol;Acc:HGNC:17655]	ENSG00000180875.5	GREM2	64388
ENSG00000137198	698.95	-0.749798	0.17406	-4.21249	2.52569e-05	0.00123729	TRUE	GMPR		GMPR	protein_coding	16238587	16295549	6	1	chromosome	guanosine monophosphate reductase [Source:HGNC Symbol;Acc:HGNC:4376]	ENSG00000137198.10	GMPR	2766
ENSG00000283154	311.975	1.15226	0.235128	4.21098	2.54261e-05	0.00124075	TRUE	IQCJ-SCHIP1		IQCJ-SCHIP1	protein_coding	158962235	159897366	3	1	chromosome	IQCJ-SCHIP1 readthrough [Source:HGNC Symbol;Acc:HGNC:38842]	ENSG00000283154.2	IQCJ-SCHIP1	29970
ENSG00000158008	83.4765	1.33545	0.318841	4.20961	2.5581e-05	0.00124349	TRUE	EXTL1		EXTL1	protein_coding	26019884	26036464	1	1	chromosome	exostosin like glycosyltransferase 1 [Source:HGNC Symbol;Acc:HGNC:3515]	ENSG00000158008.10	EXTL1	2134
ENSG00000079819	386.764	-0.769606	0.182808	-4.20569	2.60289e-05	0.0012604	TRUE	EPB41L2		EPB41L2	protein_coding	130839347	131063322	6	-1	chromosome	erythrocyte membrane protein band 4.1 like 2 [Source:HGNC Symbol;Acc:HGNC:3379]	ENSG00000079819.19	EPB41L2	2037
ENSG00000006125	254.191	-0.826666	0.196991	-4.18992	2.79053e-05	0.00134608	TRUE	AP2B1		AP2B1	protein_coding	35578046	35726413	17	1	chromosome	adaptor related protein complex 2 subunit beta 1 [Source:HGNC Symbol;Acc:HGNC:563]	ENSG00000006125.18	AP2B1	163
ENSG00000153107	161.775	1.18699	0.270459	4.18551	2.84532e-05	0.00136728	TRUE	ANAPC1		ANAPC1	protein_coding	111611639	111884690	2	-1	chromosome	anaphase promoting complex subunit 1 [Source:HGNC Symbol;Acc:HGNC:19988]	ENSG00000153107.13	ANAPC1	64682
ENSG00000138814	649.083	-0.864656	0.196758	-4.18403	2.8639e-05	0.00137097	TRUE	PPP3CA		PPP3CA	protein_coding	101023409	101348278	4	-1	chromosome	protein phosphatase 3 catalytic subunit alpha [Source:HGNC Symbol;Acc:HGNC:9314]	ENSG00000138814.17	PPP3CA	5530
ENSG00000185761	86.2291	1.04285	0.227597	4.17864	2.93263e-05	0.00139855	TRUE	ADAMTSL5		ADAMTSL5	protein_coding	1505022	1513604	19	-1	chromosome	ADAMTS like 5 [Source:HGNC Symbol;Acc:HGNC:27912]	ENSG00000185761.11	ADAMTSL5	339366
ENSG00000090020	55.8316	1.46708	0.298727	4.17677	2.95672e-05	0.00140472	TRUE	SLC9A1		SLC9A1	protein_coding	27098809	27166981	1	-1	chromosome	solute carrier family 9 member A1 [Source:HGNC Symbol;Acc:HGNC:11071]	ENSG00000090020.11	SLC9A1	6548
ENSG00000163697	108.381	0.97333	0.214058	4.16836	3.06804e-05	0.00145213	TRUE	APBB2		APBB2	protein_coding	40810027	41216714	4	-1	chromosome	amyloid beta precursor protein binding family B member 2 [Source:HGNC Symbol;Acc:HGNC:582]	ENSG00000163697.17	APBB2	323
ENSG00000140416	10147.4	-1.96251	0.403296	-4.16426	3.12361e-05	0.00147289	TRUE	TPM1		TPM1	protein_coding	63042632	63071915	15	1	chromosome	tropomyosin 1 [Source:HGNC Symbol;Acc:HGNC:12010]	ENSG00000140416.22	TPM1	7168
ENSG00000172458	938.608	1.09973	0.244083	4.1621	3.15328e-05	0.00148134	TRUE	IL17D		IL17D	protein_coding	20702127	20723098	13	1	chromosome	interleukin 17D [Source:HGNC Symbol;Acc:HGNC:5984]	ENSG00000172458.4	IL17D	53342
ENSG00000171223	314.711	-1.84545	0.392512	-4.15941	3.19077e-05	0.00149338	TRUE	JUNB		JUNB	protein_coding	12791486	12793315	19	1	chromosome	JunB proto-oncogene, AP-1 transcription factor subunit [Source:HGNC Symbol;Acc:HGNC:6205]	ENSG00000171223.6	JUNB	3726
ENSG00000124659	94.3396	-0.745428	0.182381	-4.15424	3.26365e-05	0.00152183	TRUE	TBCC		TBCC	protein_coding	42744498	42746103	6	-1	chromosome	tubulin folding cofactor C [Source:HGNC Symbol;Acc:HGNC:11580]	ENSG00000124659.7	TBCC	6903
ENSG00000111676	33.1195	-1.55822	0.329755	-4.15103	3.30987e-05	0.00153769	TRUE	ATN1		ATN1	protein_coding	6924463	6942321	12	1	chromosome	atrophin 1 [Source:HGNC Symbol;Acc:HGNC:3033]	ENSG00000111676.15	ATN1	1822
ENSG00000132819	831.278	-0.626965	0.150935	-4.14927	3.3354e-05	0.00153819	TRUE	RBM38		RBM38	protein_coding	57391396	57409333	20	1	chromosome	RNA binding motif protein 38 [Source:HGNC Symbol;Acc:HGNC:15818]	ENSG00000132819.17	RBM38	55544
ENSG00000180730	66.0223	-1.82886	0.342534	-4.14986	3.32672e-05	0.00153819	TRUE	SHISA2		SHISA2	protein_coding	26044597	26051031	13	-1	chromosome	shisa family member 2 [Source:HGNC Symbol;Acc:HGNC:20366]	ENSG00000180730.4	SHISA2	387914
ENSG00000120738	802.59	-1.51301	0.40847	-4.14643	3.377e-05	0.00155169	TRUE	EGR1		EGR1	protein_coding	138465479	138469303	5	1	chromosome	early growth response 1 [Source:HGNC Symbol;Acc:HGNC:3238]	ENSG00000120738.8	EGR1	1958
ENSG00000119138	243.333	-0.834023	0.202091	-4.14347	3.42085e-05	0.00156613	TRUE	KLF9		KLF9	protein_coding	70384597	70414624	9	-1	chromosome	Kruppel like factor 9 [Source:HGNC Symbol;Acc:HGNC:1123]	ENSG00000119138.4	KLF9	687
ENSG00000205560	658.303	0.809771	0.183121	4.14132	3.45313e-05	0.00157518	TRUE	CPT1B		CPT1B	protein_coding	50568861	50578465	22	-1	chromosome	carnitine palmitoyltransferase 1B [Source:HGNC Symbol;Acc:HGNC:2329]	ENSG00000205560.12	CPT1B	1375
ENSG00000124839	19.0534	1.47231	0.312599	4.14017	3.47053e-05	0.0015774	TRUE	RAB17		RAB17	protein_coding	237574322	237601614	2	-1	chromosome	RAB17, member RAS oncogene family [Source:HGNC Symbol;Acc:HGNC:16523]	ENSG00000124839.13	RAB17	64284
ENSG00000102316	299.72	0.926423	0.209322	4.13777	3.50705e-05	0.00158505	TRUE	MAGED2		MAGED2	protein_coding	54807599	54816015	X	1	chromosome	MAGE family member D2 [Source:HGNC Symbol;Acc:HGNC:16353]	ENSG00000102316.17	MAGED2	10916
ENSG00000067225	2817.5	-1.20199	0.252224	-4.12919	3.6404e-05	0.00163688	TRUE	PKM		PKM	protein_coding	72199029	72231822	15	-1	chromosome	pyruvate kinase M1/2 [Source:HGNC Symbol;Acc:HGNC:9021]	ENSG00000067225.18	PKM	5315
ENSG00000185262	198.397	-1.10943	0.257192	-4.12236	3.75011e-05	0.00167425	TRUE	UBALD2		UBALD2	protein_coding	76265348	76271298	17	1	chromosome	UBA like domain containing 2 [Source:HGNC Symbol;Acc:HGNC:28438]	ENSG00000185262.9	UBALD2	283991
ENSG00000196220	31.3546	1.16619	0.314827	4.12303	3.73924e-05	0.00167425	TRUE	SRGAP3		SRGAP3	protein_coding	8980591	9363053	3	-1	chromosome	SLIT-ROBO Rho GTPase activating protein 3 [Source:HGNC Symbol;Acc:HGNC:19744]	ENSG00000196220.16	SRGAP3	9901
ENSG00000170345	536.631	-1.9944	0.409688	-4.12066	3.77794e-05	0.00168072	TRUE	FOS		FOS	protein_coding	75278826	75282230	14	1	chromosome	Fos proto-oncogene, AP-1 transcription factor subunit [Source:HGNC Symbol;Acc:HGNC:3796]	ENSG00000170345.10	FOS	2353
ENSG00000162654	47.21	-1.24859	0.316258	-4.11967	3.79422e-05	0.00168202	TRUE	GBP4		GBP4	protein_coding	89181144	89198942	1	-1	chromosome	guanylate binding protein 4 [Source:HGNC Symbol;Acc:HGNC:20480]	ENSG00000162654.9	GBP4	115361
ENSG00000139289	34.9115	1.48733	0.303514	4.11228	3.91773e-05	0.00173068	TRUE	PHLDA1		PHLDA1	protein_coding	76025447	76033932	12	-1	chromosome	pleckstrin homology like domain family A member 1 [Source:HGNC Symbol;Acc:HGNC:8933]	ENSG00000139289.13	PHLDA1	22822
ENSG00000165434	227.811	-1.07507	0.251262	-4.10936	3.96762e-05	0.00174659	TRUE	PGM2L1		PGM2L1	protein_coding	74330316	74398433	11	-1	chromosome	phosphoglucomutase 2 like 1 [Source:HGNC Symbol;Acc:HGNC:20898]	ENSG00000165434.8	PGM2L1	283209
ENSG00000165028	222.469	0.981404	0.230851	4.08976	4.31817e-05	0.00189428	TRUE	NIPSNAP3B		NIPSNAP3B	protein_coding	104764129	104777764	9	1	chromosome	nipsnap homolog 3B [Source:HGNC Symbol;Acc:HGNC:23641]	ENSG00000165028.12	NIPSNAP3B	55335
ENSG00000178726	46.7193	-1.04996	0.290219	-4.08874	4.33714e-05	0.00189599	TRUE	THBD		THBD	protein_coding	23045633	23049672	20	-1	chromosome	thrombomodulin [Source:HGNC Symbol;Acc:HGNC:11784]	ENSG00000178726.7	THBD	7056
ENSG00000120129	228.62	-1.19588	0.295721	-4.08303	4.44526e-05	0.00192985	TRUE	DUSP1		DUSP1	protein_coding	172768096	172771195	5	-1	chromosome	dual specificity phosphatase 1 [Source:HGNC Symbol;Acc:HGNC:3064]	ENSG00000120129.6	DUSP1	1843
ENSG00000146278	676.469	-0.726528	0.167296	-4.08342	4.4378e-05	0.00192985	TRUE	PNRC1		PNRC1	protein_coding	89080751	89085160	6	1	chromosome	proline rich nuclear receptor coactivator 1 [Source:HGNC Symbol;Acc:HGNC:17278]	ENSG00000146278.11	PNRC1	10957
ENSG00000174099	533.854	-0.866919	0.201656	-4.07994	4.50475e-05	0.00194896	TRUE	MSRB3		MSRB3	protein_coding	65278643	65491430	12	1	chromosome	methionine sulfoxide reductase B3 [Source:HGNC Symbol;Acc:HGNC:27375]	ENSG00000174099.11	MSRB3	253827
ENSG00000144320	307.141	-0.818198	0.195844	-4.07848	4.53321e-05	0.00195456	TRUE	LNPK		LNPK	protein_coding	175923882	176002839	2	-1	chromosome	lunapark, ER junction formation factor [Source:HGNC Symbol;Acc:HGNC:21610]	ENSG00000144320.14	LNPK	80856
ENSG00000127528	120.892	-1.36282	0.32712	-4.07639	4.57407e-05	0.00196544	TRUE	KLF2		KLF2	protein_coding	16324817	16327874	19	1	chromosome	Kruppel like factor 2 [Source:HGNC Symbol;Acc:HGNC:6347]	ENSG00000127528.5	KLF2	10365
ENSG00000125878	107.618	-0.969916	0.234805	-4.071	4.6812e-05	0.00199784	TRUE	TCF15		TCF15	protein_coding	603797	610398	20	-1	chromosome	transcription factor 15 [Source:HGNC Symbol;Acc:HGNC:11627]	ENSG00000125878.6	TCF15	6939
ENSG00000198668	4191.8	-0.915141	0.210515	-4.07103	4.68066e-05	0.00199784	TRUE	CALM1		CALM1	protein_coding	90396502	90408268	14	1	chromosome	calmodulin 1 [Source:HGNC Symbol;Acc:HGNC:1442]	ENSG00000198668.12	CALM1	801
ENSG00000143603	123.33	-1.56781	0.307869	-4.06781	4.74562e-05	0.00201849	TRUE	KCNN3		KCNN3	protein_coding	154697455	154870281	1	-1	chromosome	potassium calcium-activated channel subfamily N member 3 [Source:HGNC Symbol;Acc:HGNC:6292]	ENSG00000143603.19	KCNN3	3782
ENSG00000150054	48.2857	-1.01167	0.241802	-4.0628	4.84866e-05	0.00205538	TRUE	MPP7		MPP7	protein_coding	28050993	28334486	10	-1	chromosome	membrane palmitoylated protein 7 [Source:HGNC Symbol;Acc:HGNC:26542]	ENSG00000150054.18	MPP7	143098
ENSG00000149575	129.961	1.01476	0.220794	4.05656	4.98011e-05	0.00210401	TRUE	SCN2B		SCN2B	protein_coding	118157849	118176639	11	-1	chromosome	sodium voltage-gated channel beta subunit 2 [Source:HGNC Symbol;Acc:HGNC:10589]	ENSG00000149575.6	SCN2B	6327
ENSG00000145949	69.1383	-1.75445	0.409723	-4.04951	5.13242e-05	0.00216111	TRUE	MYLK4		MYLK4	protein_coding	2663629	2750922	6	-1	chromosome	myosin light chain kinase family member 4 [Source:HGNC Symbol;Acc:HGNC:27972]	ENSG00000145949.11	MYLK4	340156
ENSG00000155324	38.2472	1.17315	0.308453	4.03353	5.49456e-05	0.00230588	TRUE	GRAMD2B		GRAMD2B	protein_coding	126360132	126496494	5	1	chromosome	GRAM domain containing 2B [Source:HGNC Symbol;Acc:HGNC:24911]	ENSG00000155324.10	GRAMD2B	65983
ENSG00000105323	299.52	-0.743558	0.184013	-4.0317	5.53744e-05	0.00231616	TRUE	HNRNPUL1		HNRNPUL1	protein_coding	41262496	41307787	19	1	chromosome	heterogeneous nuclear ribonucleoprotein U like 1 [Source:HGNC Symbol;Acc:HGNC:17011]	ENSG00000105323.17	HNRNPUL1	11100
ENSG00000139350	160.279	-1.04141	0.235364	-4.02278	5.75162e-05	0.00239778	TRUE	NEDD1		NEDD1	protein_coding	96907223	96953777	12	1	chromosome	NEDD1 gamma-tubulin ring complex targeting factor [Source:HGNC Symbol;Acc:HGNC:7723]	ENSG00000139350.11	NEDD1	121441
ENSG00000154415	618.527	-0.828396	0.197853	-4.02131	5.78746e-05	0.00240476	TRUE	PPP1R3A		PPP1R3A	protein_coding	113876777	114075920	7	-1	chromosome	protein phosphatase 1 regulatory subunit 3A [Source:HGNC Symbol;Acc:HGNC:9291]	ENSG00000154415.8	PPP1R3A	5506
ENSG00000179133	4.6742	2.40106	0.409617	4.01307	5.99343e-05	0.00248016	TRUE	C10orf67		C10orf67	protein_coding	23202696	23344845	10	-1	chromosome	chromosome 10 open reading frame 67 [Source:HGNC Symbol;Acc:HGNC:28716]	ENSG00000179133.15	C10orf67	256815
ENSG00000196781	263.419	-1.19318	0.270033	-4.01248	6.00833e-05	0.00248016	TRUE	TLE1		TLE1	protein_coding	81583683	81689547	9	-1	chromosome	TLE family member 1, transcriptional corepressor [Source:HGNC Symbol;Acc:HGNC:11837]	ENSG00000196781.16	TLE1	7088
ENSG00000125772	105.446	-1.03758	0.25373	-4.0096	6.08214e-05	0.00250132	TRUE	GPCPD1		GPCPD1	protein_coding	5544439	5611006	20	-1	chromosome	glycerophosphocholine phosphodiesterase 1 [Source:HGNC Symbol;Acc:HGNC:26957]	ENSG00000125772.14	GPCPD1	56261
ENSG00000168530	50417	-1.11445	0.249836	-4.00893	6.09934e-05	0.00250132	TRUE	MYL1		MYL1	protein_coding	210290150	210315174	2	-1	chromosome	myosin light chain 1 [Source:HGNC Symbol;Acc:HGNC:7582]	ENSG00000168530.16	MYL1	4632
ENSG00000115641	174.463	0.739307	0.185597	4.00139	6.29726e-05	0.00256414	TRUE	FHL2		FHL2	protein_coding	105357712	105438513	2	-1	chromosome	four and a half LIM domains 2 [Source:HGNC Symbol;Acc:HGNC:3703]	ENSG00000115641.19	FHL2	2274
ENSG00000180209	19252	-1.88777	0.399575	-4.00077	6.31361e-05	0.00256414	TRUE	MYLPF		MYLPF	protein_coding	30370934	30377991	16	1	chromosome	myosin light chain, phosphorylatable, fast skeletal muscle [Source:HGNC Symbol;Acc:HGNC:29824]	ENSG00000180209.12	MYLPF	29895
ENSG00000196914	172.304	0.746497	0.176274	4.00207	6.27914e-05	0.00256414	TRUE	ARHGEF12		ARHGEF12	protein_coding	120336413	120489937	11	1	chromosome	Rho guanine nucleotide exchange factor 12 [Source:HGNC Symbol;Acc:HGNC:14193]	ENSG00000196914.9	ARHGEF12	23365
ENSG00000138190	147.878	0.799969	0.190639	3.99966	6.34342e-05	0.00256796	TRUE	EXOC6		EXOC6	protein_coding	92826831	93059493	10	1	chromosome	exocyst complex component 6 [Source:HGNC Symbol;Acc:HGNC:23196]	ENSG00000138190.17	EXOC6	54536
ENSG00000178573	271.595	-0.908206	0.209993	-3.99535	6.45994e-05	0.00260675	TRUE	MAF		MAF	protein_coding	79585843	79600737	16	-1	chromosome	MAF bZIP transcription factor [Source:HGNC Symbol;Acc:HGNC:6776]	ENSG00000178573.7	MAF	4094
ENSG00000101470	52591	-1.88062	0.396351	-3.9834	6.79362e-05	0.00272394	TRUE	TNNC2		TNNC2	protein_coding	45823214	45833745	20	-1	chromosome	troponin C2, fast skeletal type [Source:HGNC Symbol;Acc:HGNC:11944]	ENSG00000101470.10	TNNC2	7125
ENSG00000184544	482.513	-1.08462	0.245033	-3.98101	6.86237e-05	0.00274277	TRUE	DHRS7C		DHRS7C	protein_coding	9771434	9791297	17	-1	chromosome	dehydrogenase/reductase 7C [Source:HGNC Symbol;Acc:HGNC:32423]	ENSG00000184544.11	DHRS7C	201140
ENSG00000158006	74.2752	0.945479	0.232165	3.97652	6.99324e-05	0.00278623	TRUE	PAFAH2		PAFAH2	protein_coding	25959767	25998117	1	-1	chromosome	platelet activating factor acetylhydrolase 2 [Source:HGNC Symbol;Acc:HGNC:8579]	ENSG00000158006.14	PAFAH2	5051
ENSG00000211445	139.852	0.812548	0.19648	3.97558	7.02067e-05	0.00278834	TRUE	GPX3		GPX3	protein_coding	151020438	151028992	5	1	chromosome	glutathione peroxidase 3 [Source:HGNC Symbol;Acc:HGNC:4555]	ENSG00000211445.12	GPX3	2878
ENSG00000104879	31076.3	-0.742209	0.180505	-3.97455	7.05123e-05	0.00279167	TRUE	CKM		CKM	protein_coding	45306413	45322875	19	-1	chromosome	creatine kinase, M-type [Source:HGNC Symbol;Acc:HGNC:1994]	ENSG00000104879.5	CKM	1158
ENSG00000143079	29.2403	-1.20437	0.293368	-3.97112	7.15359e-05	0.00282332	TRUE	CTTNBP2NL		CTTNBP2NL	protein_coding	112396214	112463456	1	1	chromosome	CTTNBP2 N-terminal like [Source:HGNC Symbol;Acc:HGNC:25330]	ENSG00000143079.15	CTTNBP2NL	55917
ENSG00000114770	316.439	0.743407	0.179609	3.95612	7.61769e-05	0.00298775	TRUE	ABCC5		ABCC5	protein_coding	183919934	184017939	3	-1	chromosome	ATP binding cassette subfamily C member 5 [Source:HGNC Symbol;Acc:HGNC:56]	ENSG00000114770.17	ABCC5	10057
ENSG00000162998	68.6763	-1.70867	0.395121	-3.95443	7.67179e-05	0.00299962	TRUE	FRZB		FRZB	protein_coding	182833275	182866637	2	-1	chromosome	frizzled related protein [Source:HGNC Symbol;Acc:HGNC:3959]	ENSG00000162998.5	FRZB	2487
ENSG00000023287	324.482	-0.899216	0.225747	-3.94667	7.92449e-05	0.00308883	TRUE	RB1CC1		RB1CC1	protein_coding	52622458	52745843	8	-1	chromosome	RB1 inducible coiled-coil 1 [Source:HGNC Symbol;Acc:HGNC:15574]	ENSG00000023287.13	RB1CC1	9821
ENSG00000121410	15.8743	-1.28812	0.322616	-3.94456	7.99469e-05	0.00310578	TRUE	A1BG		A1BG	protein_coding	58345178	58353492	19	-1	chromosome	alpha-1-B glycoprotein [Source:HGNC Symbol;Acc:HGNC:5]	ENSG00000121410.12	A1BG	1
ENSG00000145358	1049.51	-1.50161	0.297956	-3.94354	8.02863e-05	0.00310578	TRUE	DDIT4L		DDIT4L	protein_coding	100185870	100190782	4	-1	chromosome	DNA damage inducible transcript 4 like [Source:HGNC Symbol;Acc:HGNC:30555]	ENSG00000145358.6	DDIT4L	115265
ENSG00000182551	471.919	0.761635	0.189555	3.94315	8.04197e-05	0.00310578	TRUE	ADI1		ADI1	protein_coding	3497366	3519531	2	-1	chromosome	acireductone dioxygenase 1 [Source:HGNC Symbol;Acc:HGNC:30576]	ENSG00000182551.14	ADI1	55256
ENSG00000265491	889.464	0.826612	0.20205	3.93941	8.16827e-05	0.00314491	TRUE	RNF115		RNF115	protein_coding	145738868	145824095	1	-1	chromosome	ring finger protein 115 [Source:HGNC Symbol;Acc:HGNC:18154]	ENSG00000265491.5	RNF115	27246
ENSG00000144802	21.1518	-1.36616	0.384698	-3.93574	8.29412e-05	0.00318363	TRUE	NFKBIZ		NFKBIZ	protein_coding	101827991	101861022	3	1	chromosome	NFKB inhibitor zeta [Source:HGNC Symbol;Acc:HGNC:29805]	ENSG00000144802.11	NFKBIZ	64332
ENSG00000198736	189.094	0.871489	0.204192	3.93407	8.35202e-05	0.00319611	TRUE	MSRB1		MSRB1	protein_coding	1938210	1943326	16	-1	chromosome	methionine sulfoxide reductase B1 [Source:HGNC Symbol;Acc:HGNC:14133]	ENSG00000198736.11	MSRB1	51734
ENSG00000157578	8.72658	-1.42166	0.366405	-3.92905	8.52804e-05	0.00325358	TRUE	LCA5L		LCA5L	protein_coding	39405844	39445805	21	-1	chromosome	lebercilin LCA5 like [Source:HGNC Symbol;Acc:HGNC:1255]	ENSG00000157578.13	LCA5L	150082
ENSG00000157827	102.967	0.961371	0.233148	3.9279	8.56907e-05	0.00325935	TRUE	FMNL2		FMNL2	protein_coding	152335174	152649826	2	1	chromosome	formin like 2 [Source:HGNC Symbol;Acc:HGNC:18267]	ENSG00000157827.20	FMNL2	114793
ENSG00000114251	42.8251	1.0513	0.258435	3.9243	8.69833e-05	0.00329596	TRUE	WNT5A		WNT5A	protein_coding	55465715	55490539	3	-1	chromosome	Wnt family member 5A [Source:HGNC Symbol;Acc:HGNC:12784]	ENSG00000114251.14	WNT5A	7474
ENSG00000136826	33.0005	-1.61183	0.360069	-3.92338	8.73139e-05	0.00329596	TRUE	KLF4		KLF4	protein_coding	107484852	107490482	9	-1	chromosome	Kruppel like factor 4 [Source:HGNC Symbol;Acc:HGNC:6348]	ENSG00000136826.15	KLF4	9314
ENSG00000197063	332.118	-0.946524	0.234504	-3.92304	8.74386e-05	0.00329596	TRUE	MAFG		MAFG	protein_coding	81918270	81927735	17	-1	chromosome	MAF bZIP transcription factor G [Source:HGNC Symbol;Acc:HGNC:6781]	ENSG00000197063.11	MAFG	4097
ENSG00000178188	172.017	0.694919	0.179374	3.91429	9.06722e-05	0.00338831	TRUE	SH2B1		SH2B1	protein_coding	28846600	28874212	16	1	chromosome	SH2B adaptor protein 1 [Source:HGNC Symbol;Acc:HGNC:30417]	ENSG00000178188.14	SH2B1	25970
ENSG00000187479	82.7485	-1.28301	0.335722	-3.91558	9.01862e-05	0.00338831	TRUE	C11orf96		C11orf96	protein_coding	43925342	43943878	11	1	chromosome	chromosome 11 open reading frame 96 [Source:HGNC Symbol;Acc:HGNC:38675]	ENSG00000187479.8	C11orf96	387763
ENSG00000198363	1688.31	-0.749932	0.18243	-3.91422	9.06958e-05	0.00338831	TRUE	ASPH		ASPH	protein_coding	61500556	61714640	8	-1	chromosome	aspartate beta-hydroxylase [Source:HGNC Symbol;Acc:HGNC:757]	ENSG00000198363.18	ASPH	444
ENSG00000143842	45.3999	-1.11073	0.282024	-3.91158	9.1693e-05	0.00340535	TRUE	SOX13		SOX13	protein_coding	204073115	204127743	1	1	chromosome	SRY-box transcription factor 13 [Source:HGNC Symbol;Acc:HGNC:11192]	ENSG00000143842.15	SOX13	9580
ENSG00000143458	89.9072	0.852421	0.208843	3.91051	9.21026e-05	0.0034087	TRUE	GABPB2		GABPB2	protein_coding	151070578	151125542	1	1	chromosome	GA binding protein transcription factor subunit beta 2 [Source:HGNC Symbol;Acc:HGNC:28441]	ENSG00000143458.12	GABPB2	126626
ENSG00000181929	515.449	0.714165	0.176722	3.90993	9.23245e-05	0.0034087	TRUE	PRKAG1		PRKAG1	protein_coding	49002274	49018807	12	-1	chromosome	protein kinase AMP-activated non-catalytic subunit gamma 1 [Source:HGNC Symbol;Acc:HGNC:9385]	ENSG00000181929.13	PRKAG1	5571
ENSG00000147526	396.266	-0.723142	0.185263	-3.90812	9.30157e-05	0.00342417	TRUE	TACC1		TACC1	protein_coding	38728186	38853028	8	1	chromosome	transforming acidic coiled-coil containing protein 1 [Source:HGNC Symbol;Acc:HGNC:11522]	ENSG00000147526.20	TACC1	6867
ENSG00000153179	119.086	-1.237	0.282498	-3.90628	9.37289e-05	0.00344037	TRUE	RASSF3		RASSF3	protein_coding	64507001	64697564	12	1	chromosome	Ras association domain family member 3 [Source:HGNC Symbol;Acc:HGNC:14271]	ENSG00000153179.13	RASSF3	283349
ENSG00000105928	25.9281	1.40213	0.315603	3.89974	9.62958e-05	0.00352431	TRUE	GSDME		GSDME	protein_coding	24698355	24757940	7	-1	chromosome	gasdermin E [Source:HGNC Symbol;Acc:HGNC:2810]	ENSG00000105928.16	GSDME	1687
ENSG00000138448	101.317	0.83652	0.199031	3.89742	9.7222e-05	0.00353764	TRUE	ITGAV		ITGAV	protein_coding	186590056	186680901	2	1	chromosome	integrin subunit alpha V [Source:HGNC Symbol;Acc:HGNC:6150]	ENSG00000138448.12	ITGAV	3685
ENSG00000164776	927.262	-0.800816	0.195984	-3.89415	9.85427e-05	0.00357537	TRUE	PHKG1		PHKG1	protein_coding	56080283	56092996	7	-1	chromosome	phosphorylase kinase catalytic subunit gamma 1 [Source:HGNC Symbol;Acc:HGNC:8930]	ENSG00000164776.9	PHKG1	5260
ENSG00000106049	37.697	-1.441	0.327836	-3.89112	9.9783e-05	0.00360997	TRUE	HIBADH		HIBADH	protein_coding	27525442	27662883	7	-1	chromosome	3-hydroxyisobutyrate dehydrogenase [Source:HGNC Symbol;Acc:HGNC:4907]	ENSG00000106049.9	HIBADH	11112
ENSG00000168002	169.051	0.704355	0.177621	3.88989	0.000100288	0.00361786	TRUE	POLR2G		POLR2G	protein_coding	62761565	62766710	11	1	chromosome	RNA polymerase II subunit G [Source:HGNC Symbol;Acc:HGNC:9194]	ENSG00000168002.12	POLR2G	5436
ENSG00000135929	115.883	-1.00081	0.230647	-3.88745	0.000101303	0.00364402	TRUE	CYP27A1		CYP27A1	protein_coding	218781749	218815293	2	1	chromosome	cytochrome P450 family 27 subfamily A member 1 [Source:HGNC Symbol;Acc:HGNC:2605]	ENSG00000135929.9	CYP27A1	1593
ENSG00000145808	21.37	1.56821	0.385849	3.88142	0.00010385	0.00372498	TRUE	ADAMTS19		ADAMTS19	protein_coding	129460281	129738683	5	1	chromosome	ADAM metallopeptidase with thrombospondin type 1 motif 19 [Source:HGNC Symbol;Acc:HGNC:17111]	ENSG00000145808.10	ADAMTS19	171019
ENSG00000166025	497.055	0.96249	0.248443	3.87219	0.00010786	0.00384691	TRUE	AMOTL1		AMOTL1	protein_coding	94706431	94876748	11	1	chromosome	angiomotin like 1 [Source:HGNC Symbol;Acc:HGNC:17811]	ENSG00000166025.18	AMOTL1	154810
ENSG00000166224	61.331	-1.06258	0.251987	-3.87057	0.000108583	0.00386175	TRUE	SGPL1		SGPL1	protein_coding	70815948	70881184	10	1	chromosome	sphingosine-1-phosphate lyase 1 [Source:HGNC Symbol;Acc:HGNC:10817]	ENSG00000166224.17	SGPL1	8879
ENSG00000133805	48.0692	1.35989	0.296553	3.86832	0.000109587	0.00386947	TRUE	AMPD3		AMPD3	protein_coding	10308313	10507579	11	1	chromosome	adenosine monophosphate deaminase 3 [Source:HGNC Symbol;Acc:HGNC:470]	ENSG00000133805.15	AMPD3	272
ENSG00000240045	14959.2	0.91547	0.217662	3.86812	0.000109677	0.00386947	TRUE	STRIT1		STRIT1	protein_coding	155290227	155293683	3	-1	chromosome	small transmembrane regulator of ion transport 1 [Source:HGNC Symbol;Acc:HGNC:52297]	ENSG00000240045.2	STRIT1	100507537
ENSG00000034713	731.08	0.636309	0.158351	3.86685	0.00011025	0.00387722	TRUE	GABARAPL2		GABARAPL2	protein_coding	75566375	75577881	16	1	chromosome	GABA type A receptor associated protein like 2 [Source:HGNC Symbol;Acc:HGNC:13291]	ENSG00000034713.8	GABARAPL2	11345
ENSG00000112695	637.543	0.666664	0.165517	3.86427	0.000111421	0.00389664	TRUE	COX7A2		COX7A2	protein_coding	75237675	75250323	6	-1	chromosome	cytochrome c oxidase subunit 7A2 [Source:HGNC Symbol;Acc:HGNC:2288]	ENSG00000112695.11	COX7A2	1347
ENSG00000128989	502.889	0.707704	0.17912	3.86495	0.000111112	0.00389664	TRUE	ARPP19		ARPP19	protein_coding	52547045	52569883	15	-1	chromosome	cAMP regulated phosphoprotein 19 [Source:HGNC Symbol;Acc:HGNC:16967]	ENSG00000128989.10	ARPP19	10776
ENSG00000107859	34.8375	-1.05897	0.267797	-3.85817	0.000114238	0.00397309	TRUE	PITX3		PITX3	protein_coding	102230186	102241512	10	-1	chromosome	paired like homeodomain 3 [Source:HGNC Symbol;Acc:HGNC:9006]	ENSG00000107859.10	PITX3	5309
ENSG00000150779	859.234	0.663256	0.166876	3.85064	0.000117808	0.00408597	TRUE	TIMM8B		TIMM8B	protein_coding	112084800	112086798	11	-1	chromosome	translocase of inner mitochondrial membrane 8 homolog B [Source:HGNC Symbol;Acc:HGNC:11818]	ENSG00000150779.12	TIMM8B	26521
ENSG00000160712	57.0884	-0.978653	0.272695	-3.8473	0.000119426	0.00413068	TRUE	IL6R		IL6R	protein_coding	154405193	154469450	1	1	chromosome	interleukin 6 receptor [Source:HGNC Symbol;Acc:HGNC:6019]	ENSG00000160712.13	IL6R	3570
ENSG00000196569	104.807	0.815262	0.196724	3.84458	0.000120761	0.00416543	TRUE	LAMA2		LAMA2	protein_coding	128883141	129516569	6	1	chromosome	laminin subunit alpha 2 [Source:HGNC Symbol;Acc:HGNC:6482]	ENSG00000196569.12	LAMA2	3908
ENSG00000105835	189.166	-0.623189	0.162093	-3.83862	0.000123728	0.00425609	TRUE	NAMPT		NAMPT	protein_coding	106248298	106286326	7	-1	chromosome	nicotinamide phosphoribosyltransferase [Source:HGNC Symbol;Acc:HGNC:30092]	ENSG00000105835.12	NAMPT	10135
ENSG00000168890	85.3066	-0.879256	0.225281	-3.83506	0.000125534	0.00430647	TRUE	TMEM150A		TMEM150A	protein_coding	85598547	85603196	2	-1	chromosome	transmembrane protein 150A [Source:HGNC Symbol;Acc:HGNC:24677]	ENSG00000168890.14	TMEM150A	129303
ENSG00000115593	1327.66	0.643294	0.166943	3.83124	0.000127499	0.00435492	TRUE	SMYD1		SMYD1	protein_coding	88067825	88113384	2	1	chromosome	SET and MYND domain containing 1 [Source:HGNC Symbol;Acc:HGNC:20986]	ENSG00000115593.15	SMYD1	150572
ENSG00000125398	23.5601	1.15679	0.301895	3.83015	0.000128066	0.0043577	TRUE	SOX9		SOX9	protein_coding	72121020	72126416	17	1	chromosome	SRY-box transcription factor 9 [Source:HGNC Symbol;Acc:HGNC:11204]	ENSG00000125398.8	SOX9	6662
ENSG00000156463	58.4409	-1.51502	0.340339	-3.82618	0.000130145	0.0044165	TRUE	SH3RF2		SH3RF2	protein_coding	145936578	146081791	5	1	chromosome	SH3 domain containing ring finger 2 [Source:HGNC Symbol;Acc:HGNC:26299]	ENSG00000156463.18	SH3RF2	153769
ENSG00000006016	99.635	1.02543	0.279256	3.82258	0.000132061	0.004449	TRUE	CRLF1		CRLF1	protein_coding	18572220	18607741	19	-1	chromosome	cytokine receptor like factor 1 [Source:HGNC Symbol;Acc:HGNC:2364]	ENSG00000006016.11	CRLF1	9244
ENSG00000148834	293.88	0.827207	0.206904	3.82239	0.000132162	0.004449	TRUE	GSTO1		GSTO1	protein_coding	104235356	104267459	10	1	chromosome	glutathione S-transferase omega 1 [Source:HGNC Symbol;Acc:HGNC:13312]	ENSG00000148834.13	GSTO1	9446
ENSG00000134107	67.6423	-1.08456	0.273592	-3.81708	0.00013504	0.00452168	TRUE	BHLHE40		BHLHE40	protein_coding	4979437	4985323	3	1	chromosome	basic helix-loop-helix family member e40 [Source:HGNC Symbol;Acc:HGNC:1046]	ENSG00000134107.5	BHLHE40	8553
ENSG00000134548	89.906	1.20783	0.276576	3.81712	0.000135019	0.00452168	TRUE	SPX		SPX	protein_coding	21526296	21541249	12	1	chromosome	spexin hormone [Source:HGNC Symbol;Acc:HGNC:28139]	ENSG00000134548.11	SPX	80763
ENSG00000175445	1037.51	1.14322	0.26735	3.80511	0.000141742	0.00473349	TRUE	LPL		LPL	protein_coding	19901717	19967259	8	1	chromosome	lipoprotein lipase [Source:HGNC Symbol;Acc:HGNC:6677]	ENSG00000175445.17	LPL	4023
ENSG00000085377	243.628	-0.71764	0.188507	-3.8034	0.000142721	0.0047536	TRUE	PREP		PREP	protein_coding	105273220	105454062	6	-1	chromosome	prolyl endopeptidase [Source:HGNC Symbol;Acc:HGNC:9358]	ENSG00000085377.14	PREP	5550
ENSG00000018869	11.4189	1.45468	0.353183	3.80152	0.000143809	0.0047772	TRUE	ZNF582		ZNF582	protein_coding	56375846	56393545	19	-1	chromosome	zinc finger protein 582 [Source:HGNC Symbol;Acc:HGNC:26421]	ENSG00000018869.16	ZNF582	147948
ENSG00000113916	1160.09	0.804832	0.218383	3.79966	0.000144896	0.00480064	TRUE	BCL6		BCL6	protein_coding	187721377	187745725	3	-1	chromosome	BCL6 transcription repressor [Source:HGNC Symbol;Acc:HGNC:1001]	ENSG00000113916.18	BCL6	604
ENSG00000122591	144.193	-0.935595	0.249745	-3.79882	0.000145389	0.00480433	TRUE	FAM126A		FAM126A	protein_coding	22889371	23014130	7	-1	chromosome	family with sequence similarity 126 member A [Source:HGNC Symbol;Acc:HGNC:24587]	ENSG00000122591.12	FAM126A	84668
ENSG00000147649	1121.28	-0.613733	0.158715	-3.7971	0.000146399	0.00482504	TRUE	MTDH		MTDH	protein_coding	97644184	97730260	8	1	chromosome	metadherin [Source:HGNC Symbol;Acc:HGNC:29608]	ENSG00000147649.10	MTDH	92140
ENSG00000214872	1017.3	0.698208	0.175693	3.79479	0.000147769	0.00485747	TRUE	SMTNL1		SMTNL1	protein_coding	57542641	57550274	11	1	chromosome	smoothelin like 1 [Source:HGNC Symbol;Acc:HGNC:32394]	ENSG00000214872.8	SMTNL1	219537
ENSG00000171791	151.603	-0.81882	0.206371	-3.79395	0.00014827	0.00486126	TRUE	BCL2		BCL2	protein_coding	63123346	63320128	18	-1	chromosome	BCL2 apoptosis regulator [Source:HGNC Symbol;Acc:HGNC:990]	ENSG00000171791.13	BCL2	596
ENSG00000173221	106.939	-1.1513	0.296746	-3.79061	0.00015028	0.00491434	TRUE	GLRX		GLRX	protein_coding	95751319	95822726	5	-1	chromosome	glutaredoxin [Source:HGNC Symbol;Acc:HGNC:4330]	ENSG00000173221.14	GLRX	2745
ENSG00000163807	312.468	-0.91925	0.241351	-3.78942	0.000150997	0.00492502	TRUE	KIAA1143		KIAA1143	protein_coding	44737661	44761619	3	-1	chromosome	KIAA1143 [Source:HGNC Symbol;Acc:HGNC:29198]	ENSG00000163807.6	KIAA1143	57456
ENSG00000118507	87.8943	-0.976403	0.251223	-3.78768	0.000152063	0.00494696	TRUE	AKAP7		AKAP7	protein_coding	131135467	131283535	6	1	chromosome	A-kinase anchoring protein 7 [Source:HGNC Symbol;Acc:HGNC:377]	ENSG00000118507.17	AKAP7	9465
ENSG00000196123	15.3921	1.15923	0.321606	3.78312	0.000154873	0.00502538	TRUE	KIAA0895L		KIAA0895L	protein_coding	67175599	67184040	16	-1	chromosome	KIAA0895 like [Source:HGNC Symbol;Acc:HGNC:34408]	ENSG00000196123.13	KIAA0895L	653319
ENSG00000185274	27.4874	1.5693	0.348485	3.77261	0.00016155	0.00522857	TRUE	GALNT17		GALNT17	protein_coding	71132144	71713600	7	1	chromosome	polypeptide N-acetylgalactosaminyltransferase 17 [Source:HGNC Symbol;Acc:HGNC:16347]	ENSG00000185274.12	GALNT17	64409
ENSG00000069667	152.093	-1.296	0.301716	-3.76983	0.000163361	0.00525461	TRUE	RORA		RORA	protein_coding	60488284	61229302	15	-1	chromosome	RAR related orphan receptor A [Source:HGNC Symbol;Acc:HGNC:10258]	ENSG00000069667.16	RORA	6095
ENSG00000100116	45.7728	0.947384	0.235155	3.77012	0.000163167	0.00525461	TRUE	GCAT		GCAT	protein_coding	37807905	37817176	22	1	chromosome	glycine C-acetyltransferase [Source:HGNC Symbol;Acc:HGNC:4188]	ENSG00000100116.16	GCAT	23464
ENSG00000159251	447.298	1.46187	0.363651	3.76945	0.000163606	0.00525461	TRUE	ACTC1		ACTC1	protein_coding	34790230	34795549	15	-1	chromosome	actin alpha cardiac muscle 1 [Source:HGNC Symbol;Acc:HGNC:143]	ENSG00000159251.8	ACTC1	70
ENSG00000134020	1201.95	-0.806556	0.201767	-3.76357	0.000167507	0.00535258	TRUE	PEBP4		PEBP4	protein_coding	22713251	23000000	8	-1	chromosome	phosphatidylethanolamine binding protein 4 [Source:HGNC Symbol;Acc:HGNC:28319]	ENSG00000134020.8	PEBP4	157310
ENSG00000261115	45.9224	1.39361	0.323037	3.75728	0.00017177	0.0054749	TRUE	TMEM178B		TMEM178B	protein_coding	141074064	141480380	7	1	chromosome	transmembrane protein 178B [Source:HGNC Symbol;Acc:HGNC:44112]	ENSG00000261115.6	TMEM178B	100507421
ENSG00000149564	101.854	-0.701403	0.187319	-3.75031	0.000176616	0.00561514	TRUE	ESAM		ESAM	protein_coding	124752583	124762290	11	-1	chromosome	endothelial cell adhesion molecule [Source:HGNC Symbol;Acc:HGNC:17474]	ENSG00000149564.12	ESAM	90952
ENSG00000143919	18.5378	1.29459	0.310468	3.74742	0.000178664	0.00566595	TRUE	CAMKMT		CAMKMT	protein_coding	44361947	44772592	2	1	chromosome	calmodulin-lysine N-methyltransferase [Source:HGNC Symbol;Acc:HGNC:26276]	ENSG00000143919.15	CAMKMT	79823
ENSG00000164708	3141.31	-0.963688	0.229675	-3.74502	0.00018038	0.00570598	TRUE	PGAM2		PGAM2	protein_coding	44062727	44065567	7	-1	chromosome	phosphoglycerate mutase 2 [Source:HGNC Symbol;Acc:HGNC:8889]	ENSG00000164708.6	PGAM2	5224
ENSG00000165626	43.3816	-1.09156	0.340824	-3.74383	0.000181235	0.00571226	TRUE	BEND7		BEND7	protein_coding	13438484	13528974	10	-1	chromosome	BEN domain containing 7 [Source:HGNC Symbol;Acc:HGNC:23514]	ENSG00000165626.17	BEND7	222389
ENSG00000197361	31.0895	1.1815	0.273677	3.74348	0.000181485	0.00571226	TRUE	FBXL22		FBXL22	protein_coding	63597353	63602428	15	1	chromosome	F-box and leucine rich repeat protein 22 [Source:HGNC Symbol;Acc:HGNC:27537]	ENSG00000197361.7	FBXL22	283807
ENSG00000136527	308.477	-0.791632	0.213427	-3.73891	0.000184821	0.00580274	TRUE	TRA2B		TRA2B	protein_coding	185914558	185938103	3	-1	chromosome	transformer 2 beta homolog [Source:HGNC Symbol;Acc:HGNC:10781]	ENSG00000136527.18	TRA2B	6434
ENSG00000159423	334.22	0.630522	0.160963	3.73462	0.000188001	0.00587329	TRUE	ALDH4A1		ALDH4A1	protein_coding	18871430	18902724	1	-1	chromosome	aldehyde dehydrogenase 4 family member A1 [Source:HGNC Symbol;Acc:HGNC:406]	ENSG00000159423.17	ALDH4A1	8659
ENSG00000134853	197.071	0.655428	0.182333	3.73277	0.000189384	0.00590184	TRUE	PDGFRA		PDGFRA	protein_coding	54229280	54298245	4	1	chromosome	platelet derived growth factor receptor alpha [Source:HGNC Symbol;Acc:HGNC:8803]	ENSG00000134853.12	PDGFRA	5156
ENSG00000125534	3039.85	0.755358	0.193579	3.72588	0.000194637	0.00604375	TRUE	PPDPF		PPDPF	protein_coding	63520765	63522206	20	1	chromosome	pancreatic progenitor cell differentiation and proliferation factor [Source:HGNC Symbol;Acc:HGNC:16142]	ENSG00000125534.10	PPDPF	79144
ENSG00000214357	194.093	-0.633935	0.173068	-3.72554	0.000194898	0.00604375	TRUE	NEURL1B		NEURL1B	protein_coding	172641263	172691540	5	1	chromosome	neuralized E3 ubiquitin protein ligase 1B [Source:HGNC Symbol;Acc:HGNC:35422]	ENSG00000214357.9	NEURL1B	54492
ENSG00000196865	111.361	0.724877	0.186276	3.721	0.000198435	0.00613831	TRUE	NHLRC2		NHLRC2	protein_coding	113854661	113917194	10	1	chromosome	NHL repeat containing 2 [Source:HGNC Symbol;Acc:HGNC:24731]	ENSG00000196865.4	NHLRC2	374354
ENSG00000007392	92.2271	0.712181	0.18694	3.71056	0.000206803	0.00635036	TRUE	LUC7L		LUC7L	protein_coding	188969	229463	16	-1	chromosome	LUC7 like [Source:HGNC Symbol;Acc:HGNC:6723]	ENSG00000007392.16	LUC7L	55692
ENSG00000100485	212.733	-0.735501	0.191252	-3.70876	0.000208276	0.00638005	TRUE	SOS2		SOS2	protein_coding	50117130	50231578	14	-1	chromosome	SOS Ras/Rho guanine nucleotide exchange factor 2 [Source:HGNC Symbol;Acc:HGNC:11188]	ENSG00000100485.12	SOS2	6655
ENSG00000164741	159.148	-0.648762	0.181198	-3.70346	0.000212682	0.0064992	TRUE	DLC1		DLC1	protein_coding	13083361	13604610	8	-1	chromosome	DLC1 Rho GTPase activating protein [Source:HGNC Symbol;Acc:HGNC:2897]	ENSG00000164741.15	DLC1	10395
ENSG00000162191	298.151	-0.734786	0.186652	-3.69827	0.000217077	0.00661743	TRUE	UBXN1		UBXN1	protein_coding	62676498	62679117	11	-1	chromosome	UBX domain protein 1 [Source:HGNC Symbol;Acc:HGNC:18402]	ENSG00000162191.13	UBXN1	51035
ENSG00000196776	101.026	0.810323	0.209003	3.69351	0.000221178	0.00672616	TRUE	CD47		CD47	protein_coding	108043091	108091862	3	-1	chromosome	CD47 molecule [Source:HGNC Symbol;Acc:HGNC:1682]	ENSG00000196776.16	CD47	961
ENSG00000176845	45.368	-1.03683	0.294118	-3.6873	0.00022665	0.00687597	TRUE	METRNL		METRNL	protein_coding	83079609	83095122	17	1	chromosome	meteorin like, glial cell differentiation regulator [Source:HGNC Symbol;Acc:HGNC:27584]	ENSG00000176845.13	METRNL	284207
ENSG00000111640	18459.4	-0.9772	0.235806	-3.68614	0.000227677	0.00689052	TRUE	GAPDH		GAPDH	protein_coding	6534512	6538374	12	1	chromosome	glyceraldehyde-3-phosphate dehydrogenase [Source:HGNC Symbol;Acc:HGNC:4141]	ENSG00000111640.15	GAPDH	2597
ENSG00000186352	122.233	1.08779	0.25636	3.68409	0.000229525	0.00692979	TRUE	ANKRD37		ANKRD37	protein_coding	185396021	185400628	4	1	chromosome	ankyrin repeat domain 37 [Source:HGNC Symbol;Acc:HGNC:29593]	ENSG00000186352.9	ANKRD37	353322
ENSG00000125414	25728.7	-1.67944	0.409237	-3.68116	0.000232176	0.00699306	TRUE	MYH2		MYH2	protein_coding	10521148	10549700	17	-1	chromosome	myosin heavy chain 2 [Source:HGNC Symbol;Acc:HGNC:7572]	ENSG00000125414.19	MYH2	4620
ENSG00000072401	433.614	-0.766015	0.209156	-3.67718	0.00023583	0.00708615	TRUE	UBE2D1		UBE2D1	protein_coding	58334979	58370751	10	1	chromosome	ubiquitin conjugating enzyme E2 D1 [Source:HGNC Symbol;Acc:HGNC:12474]	ENSG00000072401.15	UBE2D1	7321
ENSG00000144451	98.7262	0.826282	0.207113	3.67225	0.000240425	0.00720703	TRUE	SPAG16		SPAG16	protein_coding	213284379	214410501	2	1	chromosome	sperm associated antigen 16 [Source:HGNC Symbol;Acc:HGNC:23225]	ENSG00000144451.19	SPAG16	79582
ENSG00000088280	40.7006	0.929498	0.253654	3.67103	0.000241579	0.00720731	TRUE	ASAP3		ASAP3	protein_coding	23428563	23484568	1	-1	chromosome	ArfGAP with SH3 domain, ankyrin repeat and PH domain 3 [Source:HGNC Symbol;Acc:HGNC:14987]	ENSG00000088280.19	ASAP3	55616
ENSG00000113282	191.646	-0.659716	0.173223	-3.67133	0.000241291	0.00720731	TRUE	CLINT1		CLINT1	protein_coding	157785743	157859175	5	-1	chromosome	clathrin interactor 1 [Source:HGNC Symbol;Acc:HGNC:23186]	ENSG00000113282.13	CLINT1	9685
ENSG00000162378	895.597	-0.662671	0.176658	-3.66845	0.000244029	0.00726319	TRUE	ZYG11B		ZYG11B	protein_coding	52726453	52827336	1	1	chromosome	zyg-11 family member B, cell cycle regulator [Source:HGNC Symbol;Acc:HGNC:25820]	ENSG00000162378.13	ZYG11B	79699
ENSG00000023909	164.899	0.71826	0.195721	3.66336	0.000248925	0.00733949	TRUE	GCLM		GCLM	protein_coding	93885199	93909456	1	-1	chromosome	glutamate-cysteine ligase modifier subunit [Source:HGNC Symbol;Acc:HGNC:4312]	ENSG00000023909.10	GCLM	2730
ENSG00000145390	620.428	-0.705497	0.185054	-3.6646	0.000247726	0.00733949	TRUE	USP53		USP53	protein_coding	119212587	119295517	4	1	chromosome	ubiquitin specific peptidase 53 [Source:HGNC Symbol;Acc:HGNC:29255]	ENSG00000145390.11	USP53	54532
ENSG00000176087	131.589	0.640594	0.170416	3.66391	0.00024839	0.00733949	TRUE	SLC35A4		SLC35A4	protein_coding	140564828	140569100	5	1	chromosome	solute carrier family 35 member A4 [Source:HGNC Symbol;Acc:HGNC:20753]	ENSG00000176087.15	SLC35A4	113829
ENSG00000123999	4.07732	1.73287	0.407851	3.65851	0.000253682	0.00745547	TRUE	INHA		INHA	protein_coding	219569162	219575711	2	1	chromosome	inhibin subunit alpha [Source:HGNC Symbol;Acc:HGNC:6065]	ENSG00000123999.5	INHA	3623
ENSG00000185909	164.059	0.887527	0.220111	3.65815	0.000254043	0.00745547	TRUE	KLHDC8B		KLHDC8B	protein_coding	49171598	49176486	3	1	chromosome	kelch domain containing 8B [Source:HGNC Symbol;Acc:HGNC:28557]	ENSG00000185909.15	KLHDC8B	200942
ENSG00000124104	91.0985	0.6862	0.188717	3.65131	0.000260901	0.00763895	TRUE	SNX21		SNX21	protein_coding	45833799	45843276	20	1	chromosome	sorting nexin family member 21 [Source:HGNC Symbol;Acc:HGNC:16154]	ENSG00000124104.19	SNX21	90203
ENSG00000129682	72.5465	-0.978423	0.243384	-3.64996	0.000262278	0.00764726	TRUE	FGF13		FGF13	protein_coding	138614727	139222777	X	-1	chromosome	fibroblast growth factor 13 [Source:HGNC Symbol;Acc:HGNC:3670]	ENSG00000129682.16	FGF13	2258
ENSG00000151689	75.765	-0.927889	0.238136	-3.64984	0.0002624	0.00764726	TRUE	INPP1		INPP1	protein_coding	190343570	190371665	2	1	chromosome	inositol polyphosphate-1-phosphatase [Source:HGNC Symbol;Acc:HGNC:6071]	ENSG00000151689.13	INPP1	3628
ENSG00000136040	17.994	1.27573	0.344506	3.64863	0.000263638	0.0076656	TRUE	PLXNC1		PLXNC1	protein_coding	94148577	94307675	12	1	chromosome	plexin C1 [Source:HGNC Symbol;Acc:HGNC:9106]	ENSG00000136040.9	PLXNC1	10154
ENSG00000095637	516.245	0.808265	0.212236	3.64689	0.000265432	0.00769997	TRUE	SORBS1		SORBS1	protein_coding	95311771	95561414	10	-1	chromosome	sorbin and SH3 domain containing 1 [Source:HGNC Symbol;Acc:HGNC:14565]	ENSG00000095637.22	SORBS1	10580
ENSG00000165704	33.7132	1.02758	0.265683	3.64584	0.00026652	0.00771376	TRUE	HPRT1		HPRT1	protein_coding	134460165	134520513	X	1	chromosome	hypoxanthine phosphoribosyltransferase 1 [Source:HGNC Symbol;Acc:HGNC:5157]	ENSG00000165704.15	HPRT1	3251
ENSG00000083720	79.5423	1.4628	0.289943	3.64459	0.000267814	0.00772235	TRUE	OXCT1		OXCT1	protein_coding	41730065	41870425	5	-1	chromosome	3-oxoacid CoA-transferase 1 [Source:HGNC Symbol;Acc:HGNC:8527]	ENSG00000083720.13	OXCT1	5019
ENSG00000115084	126.775	0.836968	0.218927	3.64379	0.000268657	0.00772235	TRUE	SLC35F5		SLC35F5	protein_coding	113705011	113756693	2	-1	chromosome	solute carrier family 35 member F5 [Source:HGNC Symbol;Acc:HGNC:23617]	ENSG00000115084.14	SLC35F5	80255
ENSG00000197943	13.2728	-1.33814	0.344084	-3.64433	0.000268092	0.00772235	TRUE	PLCG2		PLCG2	protein_coding	81739097	81962685	16	1	chromosome	phospholipase C gamma 2 [Source:HGNC Symbol;Acc:HGNC:9066]	ENSG00000197943.10	PLCG2	5336
ENSG00000163491	49.1958	-1.23675	0.317694	-3.64268	0.00026981	0.00773783	TRUE	NEK10		NEK10	protein_coding	27110085	27369460	3	-1	chromosome	NIMA related kinase 10 [Source:HGNC Symbol;Acc:HGNC:18592]	ENSG00000163491.16	NEK10	152110
ENSG00000123096	1760.57	-0.611592	0.166068	-3.64176	0.000270775	0.00774787	TRUE	SSPN		SSPN	protein_coding	26121991	26299290	12	1	chromosome	sarcospan [Source:HGNC Symbol;Acc:HGNC:11322]	ENSG00000123096.11	SSPN	8082
ENSG00000139329	118.49	0.709806	0.198694	3.63693	0.000275907	0.00785899	TRUE	LUM		LUM	protein_coding	91102629	91111494	12	-1	chromosome	lumican [Source:HGNC Symbol;Acc:HGNC:6724]	ENSG00000139329.5	LUM	4060
ENSG00000248098	397.494	0.775755	0.196841	3.63695	0.000275884	0.00785899	TRUE	BCKDHA		BCKDHA	protein_coding	41397808	41425002	19	1	chromosome	branched chain keto acid dehydrogenase E1 subunit alpha [Source:HGNC Symbol;Acc:HGNC:986]	ENSG00000248098.12	BCKDHA	593
ENSG00000162413	420.402	-0.740168	0.198652	-3.62002	0.000294579	0.00837188	TRUE	KLHL21		KLHL21	protein_coding	6590724	6614607	1	-1	chromosome	kelch like family member 21 [Source:HGNC Symbol;Acc:HGNC:29041]	ENSG00000162413.16	KLHL21	9903
ENSG00000105538	49.5683	-0.95189	0.255292	-3.61923	0.000295484	0.0083787	TRUE	RASIP1		RASIP1	protein_coding	48720585	48740610	19	-1	chromosome	Ras interacting protein 1 [Source:HGNC Symbol;Acc:HGNC:24716]	ENSG00000105538.10	RASIP1	54922
ENSG00000183281	22.6456	1.00637	0.282197	3.61855	0.000296255	0.00838168	TRUE	PLGLB1		PLGLB1	protein_coding	87002559	87021852	2	-1	chromosome	plasminogen like B1 [Source:HGNC Symbol;Acc:HGNC:9072]	ENSG00000183281.14	PLGLB1	5343
ENSG00000123240	2982.63	-0.724686	0.195041	-3.61448	0.00030095	0.00849543	TRUE	OPTN		OPTN	protein_coding	13099449	13138308	10	1	chromosome	optineurin [Source:HGNC Symbol;Acc:HGNC:17142]	ENSG00000123240.17	OPTN	10133
ENSG00000187778	345.349	0.663717	0.186269	3.61281	0.000302896	0.00853123	TRUE	MCRS1		MCRS1	protein_coding	49556544	49568145	12	-1	chromosome	microspherule protein 1 [Source:HGNC Symbol;Acc:HGNC:6960]	ENSG00000187778.14	MCRS1	10445
ENSG00000021355	93.1668	-0.761586	0.204947	-3.60679	0.000310004	0.00871195	TRUE	SERPINB1		SERPINB1	protein_coding	2832332	2841959	6	-1	chromosome	serpin family B member 1 [Source:HGNC Symbol;Acc:HGNC:3311]	ENSG00000021355.13	SERPINB1	1992
ENSG00000013810	18.6	1.0713	0.290499	3.60344	0.00031403	0.00876639	TRUE	TACC3		TACC3	protein_coding	1712891	1745176	4	1	chromosome	transforming acidic coiled-coil containing protein 3 [Source:HGNC Symbol;Acc:HGNC:11524]	ENSG00000013810.19	TACC3	10460
ENSG00000106018	43.7017	1.029	0.268351	3.60414	0.000313189	0.00876639	TRUE	VIPR2		VIPR2	protein_coding	159028175	159144867	7	-1	chromosome	vasoactive intestinal peptide receptor 2 [Source:HGNC Symbol;Acc:HGNC:12695]	ENSG00000106018.14	VIPR2	7434
ENSG00000119771	13.2813	-1.39744	0.370906	-3.60365	0.000313784	0.00876639	TRUE	KLHL29		KLHL29	protein_coding	23385179	23708611	2	1	chromosome	kelch like family member 29 [Source:HGNC Symbol;Acc:HGNC:29404]	ENSG00000119771.15	KLHL29	114818
ENSG00000136111	379.474	-0.913045	0.237873	-3.59864	0.000319892	0.00891026	TRUE	TBC1D4		TBC1D4	protein_coding	75283503	75482169	13	-1	chromosome	TBC1 domain family member 4 [Source:HGNC Symbol;Acc:HGNC:19165]	ENSG00000136111.14	TBC1D4	9882
ENSG00000155158	14.5267	-1.42873	0.350334	-3.59652	0.000322507	0.00896327	TRUE	TTC39B		TTC39B	protein_coding	15163622	15307360	9	-1	chromosome	tetratricopeptide repeat domain 39B [Source:HGNC Symbol;Acc:HGNC:23704]	ENSG00000155158.20	TTC39B	158219
ENSG00000172216	805.401	-0.750433	0.214299	-3.5917	0.00032853	0.00911055	TRUE	CEBPB		CEBPB	protein_coding	50190830	50192668	20	1	chromosome	CCAAT enhancer binding protein beta [Source:HGNC Symbol;Acc:HGNC:1834]	ENSG00000172216.6	CEBPB	1051
ENSG00000112406	187.881	-0.662646	0.177247	-3.58989	0.00033082	0.00913383	TRUE	HECA		HECA	protein_coding	139135080	139180802	6	1	chromosome	hdc homolog, cell cycle regulator [Source:HGNC Symbol;Acc:HGNC:21041]	ENSG00000112406.5	HECA	51696
ENSG00000163171	176.703	-0.900785	0.228745	-3.58364	0.000338843	0.00933487	TRUE	CDC42EP3		CDC42EP3	protein_coding	37641882	37738468	2	-1	chromosome	CDC42 effector protein 3 [Source:HGNC Symbol;Acc:HGNC:16943]	ENSG00000163171.8	CDC42EP3	10602
ENSG00000125740	121.613	-0.946729	0.37601	-3.57874	0.000345257	0.0094908	TRUE	FOSB		FOSB	protein_coding	45467995	45475179	19	1	chromosome	FosB proto-oncogene, AP-1 transcription factor subunit [Source:HGNC Symbol;Acc:HGNC:3797]	ENSG00000125740.14	FOSB	2354
ENSG00000185361	36.9242	-0.876133	0.240643	-3.57759	0.000346777	0.00951183	TRUE	TNFAIP8L1		TNFAIP8L1	protein_coding	4639516	4655568	19	1	chromosome	TNF alpha induced protein 8 like 1 [Source:HGNC Symbol;Acc:HGNC:28279]	ENSG00000185361.9	TNFAIP8L1	126282
ENSG00000170153	266.728	-1.00061	0.252241	-3.57555	0.000349495	0.00956042	TRUE	RNF150		RNF150	protein_coding	140859807	141212877	4	-1	chromosome	ring finger protein 150 [Source:HGNC Symbol;Acc:HGNC:23138]	ENSG00000170153.11	RNF150	57484
ENSG00000178980	2081.42	-0.819103	0.214334	-3.57512	0.000350068	0.00956042	TRUE	SELENOW		SELENOW	protein_coding	47778585	47784686	19	1	chromosome	selenoprotein W [Source:HGNC Symbol;Acc:HGNC:10752]	ENSG00000178980.15	SELENOW	6415
ENSG00000255112	180.931	-0.697817	0.190889	-3.57441	0.000351025	0.00956581	TRUE	CHMP1B		CHMP1B	protein_coding	11851413	11854444	18	1	chromosome	charged multivesicular body protein 1B [Source:HGNC Symbol;Acc:HGNC:24287]	ENSG00000255112.3	CHMP1B	57132
ENSG00000113108	44.6519	0.91941	0.244589	3.56684	0.000361317	0.00982502	TRUE	APBB3		APBB3	protein_coding	140558268	140564781	5	-1	chromosome	amyloid beta precursor protein binding family B member 3 [Source:HGNC Symbol;Acc:HGNC:20708]	ENSG00000113108.19	APBB3	10307
ENSG00000183955	138.471	-0.666239	0.192541	-3.5616	0.000368604	0.00998005	TRUE	KMT5A		KMT5A	protein_coding	123383773	123409353	12	1	chromosome	lysine methyltransferase 5A [Source:HGNC Symbol;Acc:HGNC:29489]	ENSG00000183955.13	KMT5A	387893
ENSG00000214456	561.041	1.03392	0.244143	3.56172	0.000368437	0.00998005	TRUE	PLIN5		PLIN5	protein_coding	4522531	4535224	19	-1	chromosome	perilipin 5 [Source:HGNC Symbol;Acc:HGNC:33196]	ENSG00000214456.8	PLIN5	440503
ENSG00000188112	6.47204	-1.39734	0.396014	-3.5601	0.000370721	0.0100158	TRUE	C6orf132		C6orf132	protein_coding	42101119	42142620	6	-1	chromosome	chromosome 6 open reading frame 132 [Source:HGNC Symbol;Acc:HGNC:21288]	ENSG00000188112.9	C6orf132	647024
ENSG00000117318	155.2	-0.817849	0.229506	-3.55826	0.000373325	0.0100646	TRUE	ID3		ID3	protein_coding	23557926	23559501	1	-1	chromosome	inhibitor of DNA binding 3, HLH protein [Source:HGNC Symbol;Acc:HGNC:5362]	ENSG00000117318.9	ID3	3399
ENSG00000154359	133.445	-0.842327	0.213781	-3.55739	0.000374559	0.0100763	TRUE	LONRF1		LONRF1	protein_coding	12721906	12756073	8	-1	chromosome	LON peptidase N-terminal domain and ring finger 1 [Source:HGNC Symbol;Acc:HGNC:26302]	ENSG00000154359.13	LONRF1	91694
ENSG00000162139	248.748	0.770117	0.212053	3.55026	0.000384854	0.0103092	TRUE	NEU3		NEU3	protein_coding	74988279	75018893	11	1	chromosome	neuraminidase 3 [Source:HGNC Symbol;Acc:HGNC:7760]	ENSG00000162139.10	NEU3	10825
ENSG00000182534	284.724	0.622161	0.168206	3.55037	0.000384696	0.0103092	TRUE	MXRA7		MXRA7	protein_coding	76672551	76711016	17	-1	chromosome	matrix remodeling associated 7 [Source:HGNC Symbol;Acc:HGNC:7541]	ENSG00000182534.13	MXRA7	439921
ENSG00000103995	17.1364	-1.09745	0.379442	-3.54767	0.000388653	0.0103888	TRUE	CEP152		CEP152	protein_coding	48712928	48811146	15	-1	chromosome	centrosomal protein 152 [Source:HGNC Symbol;Acc:HGNC:29298]	ENSG00000103995.14	CEP152	22995
ENSG00000007944	270.88	-0.601138	0.169069	-3.53878	0.000401973	0.0106792	TRUE	MYLIP		MYLIP	protein_coding	16129086	16148248	6	1	chromosome	myosin regulatory light chain interacting protein [Source:HGNC Symbol;Acc:HGNC:21155]	ENSG00000007944.15	MYLIP	29116
ENSG00000179240	14.4313	0.947747	0.33363	3.53873	0.000402062	0.0106792	TRUE	GVQW3		GVQW3	protein_coding	76381303	76414619	11	1	chromosome	GVQW motif containing 3 [Source:HGNC Symbol;Acc:HGNC:51239]	ENSG00000179240.12	GVQW3	100506127
ENSG00000164976	220.233	-1.18367	0.292326	-3.53621	0.000405912	0.0107588	TRUE	MYORG		MYORG	protein_coding	34366666	34376898	9	-1	chromosome	myogenesis regulating glycosidase (putative) [Source:HGNC Symbol;Acc:HGNC:19918]	ENSG00000164976.9	MYORG	57462
ENSG00000144655	38.9071	-1.17776	0.335842	-3.53296	0.000410934	0.010869	TRUE	CSRNP1		CSRNP1	protein_coding	39141855	39154562	3	-1	chromosome	cysteine and serine rich nuclear protein 1 [Source:HGNC Symbol;Acc:HGNC:14300]	ENSG00000144655.15	CSRNP1	64651
ENSG00000160113	239.65	-0.649708	0.177665	-3.52996	0.000415617	0.0109699	TRUE	NR2F6		NR2F6	protein_coding	17231883	17245940	19	-1	chromosome	nuclear receptor subfamily 2 group F member 6 [Source:HGNC Symbol;Acc:HGNC:7977]	ENSG00000160113.5	NR2F6	2063
ENSG00000180071	3.99382	1.43347	0.408118	3.52823	0.000418351	0.0110189	TRUE	ANKRD18A		ANKRD18A	protein_coding	38571358	38620596	9	-1	chromosome	ankyrin repeat domain 18A [Source:HGNC Symbol;Acc:HGNC:23643]	ENSG00000180071.20	ANKRD18A	253650
ENSG00000179796	51.5431	-1.21865	0.377681	-3.5214	0.000429282	0.0112832	TRUE	LRRC3B		LRRC3B	protein_coding	26622806	26717537	3	1	chromosome	leucine rich repeat containing 3B [Source:HGNC Symbol;Acc:HGNC:28105]	ENSG00000179796.12	LRRC3B	116135
ENSG00000144837	12.3227	1.83793	0.380424	3.51923	0.000432795	0.0113519	TRUE	PLA1A		PLA1A	protein_coding	119597875	119629811	3	1	chromosome	phospholipase A1 member A [Source:HGNC Symbol;Acc:HGNC:17661]	ENSG00000144837.9	PLA1A	51365
ENSG00000067082	280.593	-0.905027	0.231966	-3.51727	0.000436012	0.0114124	TRUE	KLF6		KLF6	protein_coding	3775996	3785281	10	-1	chromosome	Kruppel like factor 6 [Source:HGNC Symbol;Acc:HGNC:2235]	ENSG00000067082.15	KLF6	1316
ENSG00000198604	134.812	-0.835005	0.238281	-3.51056	0.000447164	0.0116318	TRUE	BAZ1A		BAZ1A	protein_coding	34752731	34875647	14	-1	chromosome	bromodomain adjacent to zinc finger domain 1A [Source:HGNC Symbol;Acc:HGNC:960]	ENSG00000198604.11	BAZ1A	11177
ENSG00000135766	563.353	0.636127	0.175499	3.50838	0.000450839	0.0117032	TRUE	EGLN1		EGLN1	protein_coding	231363751	231422287	1	-1	chromosome	egl-9 family hypoxia inducible factor 1 [Source:HGNC Symbol;Acc:HGNC:1232]	ENSG00000135766.9	EGLN1	54583
ENSG00000215187	315.29	-1.57044	0.400813	-3.50737	0.000452566	0.0117239	TRUE	FAM166B		FAM166B	protein_coding	35561831	35563899	9	-1	chromosome	family with sequence similarity 166 member B [Source:HGNC Symbol;Acc:HGNC:34242]	ENSG00000215187.11	FAM166B	730112
ENSG00000185432	809.132	0.636942	0.177036	3.50404	0.000458248	0.0118467	TRUE	METTL7A		METTL7A	protein_coding	50923472	50932510	12	1	chromosome	methyltransferase like 7A [Source:HGNC Symbol;Acc:HGNC:24550]	ENSG00000185432.12	METTL7A	25840
ENSG00000268350	55.4637	0.876741	0.239381	3.50196	0.00046185	0.0119154	TRUE	FAM156A		FAM156A	protein_coding	52926402	52995472	X	-1	chromosome	family with sequence similarity 156 member A [Source:HGNC Symbol;Acc:HGNC:30114]	ENSG00000268350.7	FAM156A	29057
ENSG00000111816	72.8549	1.15648	0.260349	3.50012	0.000465045	0.0119732	TRUE	FRK		FRK	protein_coding	115931149	116060891	6	-1	chromosome	fyn related Src family tyrosine kinase [Source:HGNC Symbol;Acc:HGNC:3955]	ENSG00000111816.8	FRK	2444
ENSG00000164086	114.191	-0.755156	0.219504	-3.49718	0.000470206	0.0120814	TRUE	DUSP7		DUSP7	protein_coding	52048919	52056571	3	-1	chromosome	dual specificity phosphatase 7 [Source:HGNC Symbol;Acc:HGNC:3073]	ENSG00000164086.10	DUSP7	1849
ENSG00000168724	290.962	-0.915667	0.250968	-3.49014	0.000482772	0.0123288	TRUE	DNAJC21		DNAJC21	protein_coding	34929559	34958964	5	1	chromosome	DnaJ heat shock protein family (Hsp40) member C21 [Source:HGNC Symbol;Acc:HGNC:27030]	ENSG00000168724.17	DNAJC21	134218
ENSG00000129657	278.564	-0.792591	0.219093	-3.48866	0.000485441	0.0123719	TRUE	SEC14L1		SEC14L1	protein_coding	77088749	77217101	17	1	chromosome	SEC14 like lipid binding 1 [Source:HGNC Symbol;Acc:HGNC:10698]	ENSG00000129657.16	SEC14L1	6397
ENSG00000092439	166.163	0.641373	0.184653	3.48589	0.000490499	0.0124504	TRUE	TRPM7		TRPM7	protein_coding	50552473	50686797	15	-1	chromosome	transient receptor potential cation channel subfamily M member 7 [Source:HGNC Symbol;Acc:HGNC:17994]	ENSG00000092439.16	TRPM7	54822
ENSG00000213523	68.2658	0.665871	0.19905	3.48438	0.000493271	0.0124955	TRUE	SRA1		SRA1	protein_coding	140537340	140558252	5	-1	chromosome	steroid receptor RNA activator 1 [Source:HGNC Symbol;Acc:HGNC:11281]	ENSG00000213523.10	SRA1	10011
ENSG00000091831	48.0462	-1.14143	0.288552	-3.48366	0.000494616	0.0125045	TRUE	ESR1		ESR1	protein_coding	151656691	152129619	6	1	chromosome	estrogen receptor 1 [Source:HGNC Symbol;Acc:HGNC:3467]	ENSG00000091831.23	ESR1	2099
ENSG00000137700	114.534	-1.06811	0.272897	-3.4736	0.000513528	0.0129205	TRUE	SLC37A4		SLC37A4	protein_coding	119024114	119030906	11	-1	chromosome	solute carrier family 37 member 4 [Source:HGNC Symbol;Acc:HGNC:4061]	ENSG00000137700.18	SLC37A4	2542
ENSG00000182175	692.791	-0.664302	0.183087	-3.47327	0.000514154	0.0129205	TRUE	RGMA		RGMA	protein_coding	93035273	93089204	15	-1	chromosome	repulsive guidance molecule BMP co-receptor a [Source:HGNC Symbol;Acc:HGNC:30308]	ENSG00000182175.14	RGMA	56963
ENSG00000156219	550.766	-1.18159	0.286955	-3.46221	0.000535765	0.0134368	TRUE	ART3		ART3	protein_coding	76011184	76112802	4	1	chromosome	ADP-ribosyltransferase 3 [Source:HGNC Symbol;Acc:HGNC:725]	ENSG00000156219.16	ART3	419
ENSG00000088356	54.3848	0.749568	0.211818	3.46073	0.000538722	0.0134841	TRUE	PDRG1		PDRG1	protein_coding	31944337	31952046	20	-1	chromosome	p53 and DNA damage regulated 1 [Source:HGNC Symbol;Acc:HGNC:16119]	ENSG00000088356.6	PDRG1	81572
ENSG00000159387	7.33156	1.50569	0.395365	3.45918	0.000541826	0.0135081	TRUE	IRX6		IRX6	protein_coding	55323760	55330760	16	1	chromosome	iroquois homeobox 6 [Source:HGNC Symbol;Acc:HGNC:14675]	ENSG00000159387.7	IRX6	79190
ENSG00000168556	86.5759	-0.857252	0.241124	-3.45772	0.000544764	0.0135278	TRUE	ING2		ING2	protein_coding	183505058	183512429	4	1	chromosome	inhibitor of growth family member 2 [Source:HGNC Symbol;Acc:HGNC:6063]	ENSG00000168556.7	ING2	3622
ENSG00000204104	161.474	-0.862001	0.234757	-3.45823	0.00054373	0.0135278	TRUE	TRAF3IP1		TRAF3IP1	protein_coding	238320441	238400897	2	1	chromosome	TRAF3 interacting protein 1 [Source:HGNC Symbol;Acc:HGNC:17861]	ENSG00000204104.12	TRAF3IP1	26146
ENSG00000168904	51.1971	0.882873	0.241874	3.4567	0.000546828	0.0135523	TRUE	LRRC28		LRRC28	protein_coding	99251362	99390729	15	1	chromosome	leucine rich repeat containing 28 [Source:HGNC Symbol;Acc:HGNC:28355]	ENSG00000168904.15	LRRC28	123355
ENSG00000126524	321.599	-1.06275	0.288293	-3.45075	0.000559037	0.0138276	TRUE	SBDS		SBDS	protein_coding	66987680	66995587	7	-1	chromosome	SBDS ribosome maturation factor [Source:HGNC Symbol;Acc:HGNC:19440]	ENSG00000126524.10	SBDS	51119
ENSG00000114446	26.5716	-1.15027	0.342775	-3.44784	0.000565095	0.0139464	TRUE	IFT57		IFT57	protein_coding	108160812	108222435	3	-1	chromosome	intraflagellar transport 57 [Source:HGNC Symbol;Acc:HGNC:17367]	ENSG00000114446.5	IFT57	55081
ENSG00000164048	31.6504	1.35189	0.33201	3.44738	0.000566052	0.0139464	TRUE	ZNF589		ZNF589	protein_coding	48241100	48299253	3	1	chromosome	zinc finger protein 589 [Source:HGNC Symbol;Acc:HGNC:16747]	ENSG00000164048.14	ZNF589	51385
ENSG00000139343	221.844	0.662393	0.189753	3.44312	0.000575049	0.0141404	TRUE	SNRPF		SNRPF	protein_coding	95858928	95903828	12	1	chromosome	small nuclear ribonucleoprotein polypeptide F [Source:HGNC Symbol;Acc:HGNC:11162]	ENSG00000139343.10	SNRPF	6636
ENSG00000099940	134.704	-0.735666	0.222264	-3.44125	0.000579038	0.0142107	TRUE	SNAP29		SNAP29	protein_coding	20859007	20891214	22	1	chromosome	synaptosome associated protein 29 [Source:HGNC Symbol;Acc:HGNC:11133]	ENSG00000099940.12	SNAP29	9342
ENSG00000163785	59.0254	-0.825313	0.234985	-3.44038	0.000580907	0.0142288	TRUE	RYK		RYK	protein_coding	134065303	134250744	3	-1	chromosome	receptor like tyrosine kinase [Source:HGNC Symbol;Acc:HGNC:10481]	ENSG00000163785.12	RYK	6259
ENSG00000077009	486.402	0.84496	0.212082	3.43835	0.000585264	0.0143077	TRUE	NMRK2		NMRK2	protein_coding	3933103	3942416	19	1	chromosome	nicotinamide riboside kinase 2 [Source:HGNC Symbol;Acc:HGNC:17871]	ENSG00000077009.13	NMRK2	27231
ENSG00000138685	20.511	1.30425	0.319411	3.43632	0.000589668	0.0143874	TRUE	FGF2		FGF2	protein_coding	122826708	122898236	4	1	chromosome	fibroblast growth factor 2 [Source:HGNC Symbol;Acc:HGNC:3676]	ENSG00000138685.15	FGF2	2247
ENSG00000095370	69.8329	-0.751456	0.215015	-3.43508	0.000592385	0.0144258	TRUE	SH2D3C		SH2D3C	protein_coding	127738317	127778710	9	-1	chromosome	SH2 domain containing 3C [Source:HGNC Symbol;Acc:HGNC:16884]	ENSG00000095370.20	SH2D3C	10044
ENSG00000156671	51.1031	-0.968976	0.257239	-3.4334	0.000596056	0.0144592	TRUE	SAMD8		SAMD8	protein_coding	75099586	75182123	10	1	chromosome	sterile alpha motif domain containing 8 [Source:HGNC Symbol;Acc:HGNC:26320]	ENSG00000156671.15	SAMD8	142891
ENSG00000163833	1121.47	0.684539	0.184591	3.43138	0.000600522	0.0145116	TRUE	FBXO40		FBXO40	protein_coding	121593379	121630295	3	1	chromosome	F-box protein 40 [Source:HGNC Symbol;Acc:HGNC:29816]	ENSG00000163833.8	FBXO40	51725
ENSG00000168386	684.343	-0.879399	0.246709	-3.43171	0.000599798	0.0145116	TRUE	FILIP1L		FILIP1L	protein_coding	99830141	100114513	3	-1	chromosome	filamin A interacting protein 1 like [Source:HGNC Symbol;Acc:HGNC:24589]	ENSG00000168386.18	FILIP1L	11259
ENSG00000089195	86.8402	-0.74386	0.209907	-3.43011	0.000603346	0.0145267	TRUE	TRMT6		TRMT6	protein_coding	5937228	5950558	20	-1	chromosome	tRNA methyltransferase 6 [Source:HGNC Symbol;Acc:HGNC:20900]	ENSG00000089195.15	TRMT6	51605
ENSG00000122367	9764.55	0.729902	0.203439	3.43006	0.000603452	0.0145267	TRUE	LDB3		LDB3	protein_coding	86668449	86736068	10	1	chromosome	LIM domain binding 3 [Source:HGNC Symbol;Acc:HGNC:15710]	ENSG00000122367.19	LDB3	11155
ENSG00000213160	87.0866	-0.816954	0.234119	-3.42596	0.00061262	0.0147155	TRUE	KLHL23		KLHL23	protein_coding	169694488	169776989	2	1	chromosome	kelch like family member 23 [Source:HGNC Symbol;Acc:HGNC:27506]	ENSG00000213160.10	KLHL23	151230
ENSG00000152767	63.828	-1.05754	0.317414	-3.42394	0.000617206	0.0147731	TRUE	FARP1		FARP1	protein_coding	98142562	98455176	13	1	chromosome	FERM, ARH/RhoGEF and pleckstrin domain protein 1 [Source:HGNC Symbol;Acc:HGNC:3591]	ENSG00000152767.17	FARP1	10160
ENSG00000259207	14.6497	1.09493	0.345189	3.4202	0.000625744	0.014949	TRUE	ITGB3		ITGB3	protein_coding	47253846	47313735	17	1	chromosome	integrin subunit beta 3 [Source:HGNC Symbol;Acc:HGNC:6156]	ENSG00000259207.8	ITGB3	3690
ENSG00000148985	48.7391	0.756974	0.216013	3.41717	0.000632762	0.015088	TRUE	PGAP2		PGAP2	protein_coding	3797724	3826371	11	1	chromosome	post-GPI attachment to proteins 2 [Source:HGNC Symbol;Acc:HGNC:17893]	ENSG00000148985.20	PGAP2	27315
ENSG00000103319	252.627	-0.682334	0.189441	-3.41434	0.000639362	0.0152166	TRUE	EEF2K		EEF2K	protein_coding	22206278	22288738	16	1	chromosome	eukaryotic elongation factor 2 kinase [Source:HGNC Symbol;Acc:HGNC:24615]	ENSG00000103319.12	EEF2K	29904
ENSG00000117616	176.181	0.583053	0.166271	3.40609	0.000658998	0.0156543	TRUE	RSRP1		RSRP1	protein_coding	25242249	25338213	1	-1	chromosome	arginine and serine rich protein 1 [Source:HGNC Symbol;Acc:HGNC:25234]	ENSG00000117616.18	RSRP1	57035
ENSG00000132464	33.2652	1.00961	0.283913	3.40063	0.000672296	0.0158803	TRUE	ENAM		ENAM	protein_coding	70628744	70646824	4	1	chromosome	enamelin [Source:HGNC Symbol;Acc:HGNC:3344]	ENSG00000132464.12	ENAM	10117
ENSG00000146592	346.582	1.48525	0.368217	3.40154	0.000670085	0.0158803	TRUE	CREB5		CREB5	protein_coding	28299321	28825894	7	1	chromosome	cAMP responsive element binding protein 5 [Source:HGNC Symbol;Acc:HGNC:16844]	ENSG00000146592.17	CREB5	9586
ENSG00000188729	4.03917	1.29444	0.406398	3.40094	0.000671551	0.0158803	TRUE	OSTN		OSTN	protein_coding	191199241	191265615	3	1	chromosome	osteocrin [Source:HGNC Symbol;Acc:HGNC:29961]	ENSG00000188729.6	OSTN	344901
ENSG00000141429	173.057	-0.768486	0.221694	-3.39799	0.000678826	0.0160045	TRUE	GALNT1		GALNT1	protein_coding	35581117	35711834	18	1	chromosome	polypeptide N-acetylgalactosaminyltransferase 1 [Source:HGNC Symbol;Acc:HGNC:4123]	ENSG00000141429.13	GALNT1	2589
ENSG00000070214	134.735	0.655696	0.192054	3.3953	0.000685541	0.0161326	TRUE	SLC44A1		SLC44A1	protein_coding	105244622	105439171	9	1	chromosome	solute carrier family 44 member 1 [Source:HGNC Symbol;Acc:HGNC:18798]	ENSG00000070214.16	SLC44A1	23446
ENSG00000088727	49.5415	0.900979	0.242232	3.39167	0.000694675	0.0162594	TRUE	KIF9		KIF9	protein_coding	47228026	47283451	3	-1	chromosome	kinesin family member 9 [Source:HGNC Symbol;Acc:HGNC:16666]	ENSG00000088727.12	KIF9	64147
ENSG00000117155	15.4143	-1.12393	0.332332	-3.39162	0.000694801	0.0162594	TRUE	SSX2IP		SSX2IP	protein_coding	84643707	84690803	1	-1	chromosome	SSX family member 2 interacting protein [Source:HGNC Symbol;Acc:HGNC:16509]	ENSG00000117155.16	SSX2IP	117178
ENSG00000148180	1384.84	0.683402	0.206974	3.38965	0.00069983	0.0163467	TRUE	GSN		GSN	protein_coding	121207794	121332843	9	1	chromosome	gelsolin [Source:HGNC Symbol;Acc:HGNC:4620]	ENSG00000148180.19	GSN	2934
ENSG00000236609	431.424	0.727354	0.208106	3.38464	0.000712727	0.0165253	TRUE	ZNF853		ZNF853	protein_coding	6615610	6624290	7	1	chromosome	zinc finger protein 853 [Source:HGNC Symbol;Acc:HGNC:21767]	ENSG00000236609.4	ZNF853	54753
ENSG00000089101	32.4071	1.36993	0.353886	3.37797	0.000730226	0.016838	TRUE	CFAP61		CFAP61	protein_coding	20052514	20360698	20	1	chromosome	cilia and flagella associated protein 61 [Source:HGNC Symbol;Acc:HGNC:15872]	ENSG00000089101.18	CFAP61	26074
ENSG00000138061	23.5209	-1.25324	0.313204	-3.3784	0.000729095	0.016838	TRUE	CYP1B1		CYP1B1	protein_coding	38066973	38109902	2	-1	chromosome	cytochrome P450 family 1 subfamily B member 1 [Source:HGNC Symbol;Acc:HGNC:2597]	ENSG00000138061.12	CYP1B1	1545
ENSG00000106829	194.586	-0.80489	0.240383	-3.37724	0.000732182	0.0168522	TRUE	TLE4		TLE4	protein_coding	79571773	79726882	9	1	chromosome	TLE family member 4, transcriptional corepressor [Source:HGNC Symbol;Acc:HGNC:11840]	ENSG00000106829.19	TLE4	7091
ENSG00000114650	95.7368	0.775003	0.219241	3.37614	0.000735099	0.0168885	TRUE	SCAP		SCAP	protein_coding	47413681	47477126	3	-1	chromosome	SREBF chaperone [Source:HGNC Symbol;Acc:HGNC:30634]	ENSG00000114650.20	SCAP	22937
ENSG00000102226	126.121	0.892294	0.261886	3.36915	0.000754013	0.0172287	TRUE	USP11		USP11	protein_coding	47232866	47248328	X	1	chromosome	ubiquitin specific peptidase 11 [Source:HGNC Symbol;Acc:HGNC:12609]	ENSG00000102226.10	USP11	8237
ENSG00000165887	1514.17	1.62429	0.391339	3.36973	0.000752417	0.0172287	TRUE	ANKRD2		ANKRD2	protein_coding	97572499	97583884	10	1	chromosome	ankyrin repeat domain 2 [Source:HGNC Symbol;Acc:HGNC:495]	ENSG00000165887.12	ANKRD2	26287
ENSG00000152944	76.6897	-0.674774	0.198983	-3.36558	0.000763825	0.0173898	TRUE	MED21		MED21	protein_coding	27022546	27066343	12	1	chromosome	mediator complex subunit 21 [Source:HGNC Symbol;Acc:HGNC:11473]	ENSG00000152944.9	MED21	9412
ENSG00000140836	391.939	0.915887	0.25925	3.36412	0.000767892	0.0174508	TRUE	ZFHX3		ZFHX3	protein_coding	72782885	73891871	16	-1	chromosome	zinc finger homeobox 3 [Source:HGNC Symbol;Acc:HGNC:777]	ENSG00000140836.17	ZFHX3	463
ENSG00000166562	56.6339	0.742421	0.213123	3.36107	0.000776421	0.0176129	TRUE	SEC11C		SEC11C	protein_coding	59139866	59158832	18	1	chromosome	SEC11 homolog C, signal peptidase complex subunit [Source:HGNC Symbol;Acc:HGNC:23400]	ENSG00000166562.9	SEC11C	90701
ENSG00000158715	66.4475	1.25966	0.346488	3.36038	0.000778341	0.0176247	TRUE	SLC45A3		SLC45A3	protein_coding	205657851	205680509	1	-1	chromosome	solute carrier family 45 member 3 [Source:HGNC Symbol;Acc:HGNC:8642]	ENSG00000158715.6	SLC45A3	85414
ENSG00000102144	794.195	-0.731964	0.196677	-3.35967	0.000780349	0.0176384	TRUE	PGK1		PGK1	protein_coding	77910739	78129295	X	1	chromosome	phosphoglycerate kinase 1 [Source:HGNC Symbol;Acc:HGNC:8896]	ENSG00000102144.15	PGK1	5230
ENSG00000109061	27766.6	-1.3676	0.403269	-3.35849	0.000783686	0.0176821	TRUE	MYH1		MYH1	protein_coding	10492307	10518542	17	-1	chromosome	myosin heavy chain 1 [Source:HGNC Symbol;Acc:HGNC:7567]	ENSG00000109061.10	MYH1	4619
ENSG00000099889	54.8634	0.887839	0.24464	3.35245	0.000800994	0.0180094	TRUE	ARVCF		ARVCF	protein_coding	19969896	20016823	22	-1	chromosome	ARVCF delta catenin family member [Source:HGNC Symbol;Acc:HGNC:728]	ENSG00000099889.14	ARVCF	421
ENSG00000137726	170.058	-0.60985	0.175305	-3.35235	0.00080129	0.0180094	TRUE	FXYD6		FXYD6	protein_coding	117836976	117877486	11	-1	chromosome	FXYD domain containing ion transport regulator 6 [Source:HGNC Symbol;Acc:HGNC:4030]	ENSG00000137726.17	FXYD6	53826
ENSG00000184221	25.3963	1.58232	0.396125	3.35194	0.000802485	0.0180094	TRUE	OLIG1		OLIG1	protein_coding	33070141	33072413	21	1	chromosome	oligodendrocyte transcription factor 1 [Source:HGNC Symbol;Acc:HGNC:16983]	ENSG00000184221.13	OLIG1	116448
ENSG00000100347	443.552	-0.58308	0.163821	-3.35067	0.000806163	0.0180595	TRUE	SAMM50		SAMM50	protein_coding	43955442	44010531	22	1	chromosome	SAMM50 sorting and assembly machinery component [Source:HGNC Symbol;Acc:HGNC:24276]	ENSG00000100347.15	SAMM50	25813
ENSG00000135821	1090.07	-0.838756	0.232406	-3.35018	0.000807587	0.0180595	TRUE	GLUL		GLUL	protein_coding	182381704	182392206	1	-1	chromosome	glutamate-ammonia ligase [Source:HGNC Symbol;Acc:HGNC:4341]	ENSG00000135821.18	GLUL	2752
ENSG00000138615	76.949	0.852678	0.240801	3.34709	0.00081664	0.0182296	TRUE	CILP		CILP	protein_coding	65194760	65211473	15	-1	chromosome	cartilage intermediate layer protein [Source:HGNC Symbol;Acc:HGNC:1980]	ENSG00000138615.6	CILP	8483
ENSG00000204427	233.114	-0.602951	0.181871	-3.34637	0.000818768	0.0182448	TRUE	ABHD16A		ABHD16A	protein_coding	31686955	31703356	6	-1	chromosome	abhydrolase domain containing 16A [Source:HGNC Symbol;Acc:HGNC:13921]	ENSG00000204427.12	ABHD16A	7920
ENSG00000128594	10.1325	1.43298	0.342667	3.34414	0.000825382	0.0183596	TRUE	LRRC4		LRRC4	protein_coding	128027071	128032107	7	-1	chromosome	leucine rich repeat containing 4 [Source:HGNC Symbol;Acc:HGNC:15586]	ENSG00000128594.8	LRRC4	64101
ENSG00000153814	48.7823	1.01783	0.266885	3.34354	0.000827174	0.0183671	TRUE	JAZF1		JAZF1	protein_coding	27830573	28180795	7	-1	chromosome	JAZF zinc finger 1 [Source:HGNC Symbol;Acc:HGNC:28917]	ENSG00000153814.13	JAZF1	221895
ENSG00000168710	943.03	-0.637831	0.180634	-3.34304	0.000828674	0.018368	TRUE	AHCYL1		AHCYL1	protein_coding	109984765	110023742	1	1	chromosome	adenosylhomocysteinase like 1 [Source:HGNC Symbol;Acc:HGNC:344]	ENSG00000168710.18	AHCYL1	10768
ENSG00000132394	22.8788	0.961689	0.271731	3.34204	0.000831654	0.0184016	TRUE	EEFSEC		EEFSEC	protein_coding	128153481	128408646	3	1	chromosome	eukaryotic elongation factor, selenocysteine-tRNA specific [Source:HGNC Symbol;Acc:HGNC:24614]	ENSG00000132394.11	EEFSEC	60678
ENSG00000175029	152.708	-0.731009	0.220211	-3.34094	0.000834946	0.0184386	TRUE	CTBP2		CTBP2	protein_coding	124984317	125161170	10	-1	chromosome	C-terminal binding protein 2 [Source:HGNC Symbol;Acc:HGNC:2495]	ENSG00000175029.17	CTBP2	1488
ENSG00000214194	281.469	-0.695787	0.195649	-3.34051	0.000836255	0.0184386	TRUE	SMIM30		SMIM30	protein_coding	113116718	113118560	7	-1	chromosome	small integral membrane protein 30 [Source:HGNC Symbol;Acc:HGNC:48953]	ENSG00000214194.9	SMIM30	401397
ENSG00000174136	87.3748	-0.63442	0.181965	-3.33742	0.000845586	0.0186118	TRUE	RGMB		RGMB	protein_coding	98768650	98798643	5	1	chromosome	repulsive guidance molecule BMP co-receptor b [Source:HGNC Symbol;Acc:HGNC:26896]	ENSG00000174136.13	RGMB	285704
ENSG00000004468	227.064	-0.809466	0.213615	-3.33138	0.00086418	0.0188604	TRUE	CD38		CD38	protein_coding	15778275	15853232	4	1	chromosome	CD38 molecule [Source:HGNC Symbol;Acc:HGNC:1667]	ENSG00000004468.13	CD38	952
ENSG00000009335	292.546	-0.702328	0.205013	-3.33212	0.000861862	0.0188604	TRUE	UBE3C		UBE3C	protein_coding	157138916	157269370	7	1	chromosome	ubiquitin protein ligase E3C [Source:HGNC Symbol;Acc:HGNC:16803]	ENSG00000009335.18	UBE3C	9690
ENSG00000185963	92.0385	-0.769048	0.22394	-3.33306	0.000858968	0.0188604	TRUE	BICD2		BICD2	protein_coding	92711363	92764833	9	-1	chromosome	BICD cargo adaptor 2 [Source:HGNC Symbol;Acc:HGNC:17208]	ENSG00000185963.14	BICD2	23299
ENSG00000197696	8.29048	0.812498	0.390801	3.33264	0.000860257	0.0188604	TRUE	NMB		NMB	protein_coding	84655129	84658563	15	-1	chromosome	neuromedin B [Source:HGNC Symbol;Acc:HGNC:7842]	ENSG00000197696.10	NMB	4828
ENSG00000198355	571.121	-0.643403	0.196916	-3.33131	0.000864373	0.0188604	TRUE	PIM3		PIM3	protein_coding	49960768	49964072	22	1	chromosome	Pim-3 proto-oncogene, serine/threonine kinase [Source:HGNC Symbol;Acc:HGNC:19310]	ENSG00000198355.5	PIM3	415116
ENSG00000053770	92.913	0.719593	0.205324	3.32838	0.000873525	0.0190271	TRUE	AP5M1		AP5M1	protein_coding	57268924	57298742	14	1	chromosome	adaptor related protein complex 5 subunit mu 1 [Source:HGNC Symbol;Acc:HGNC:20192]	ENSG00000053770.12	AP5M1	55745
ENSG00000104812	682.465	0.621367	0.182223	3.32782	0.000875288	0.0190326	TRUE	GYS1		GYS1	protein_coding	48968130	48993310	19	-1	chromosome	glycogen synthase 1 [Source:HGNC Symbol;Acc:HGNC:4706]	ENSG00000104812.15	GYS1	2997
ENSG00000127824	2155.52	0.645436	0.194814	3.32388	0.000887757	0.0192042	TRUE	TUBA4A		TUBA4A	protein_coding	219249710	219278170	2	-1	chromosome	tubulin alpha 4a [Source:HGNC Symbol;Acc:HGNC:12407]	ENSG00000127824.14	TUBA4A	7277
ENSG00000185070	209.957	0.944433	0.289496	3.32427	0.000886516	0.0192042	TRUE	FLRT2		FLRT2	protein_coding	85530144	85654428	14	1	chromosome	fibronectin leucine rich transmembrane protein 2 [Source:HGNC Symbol;Acc:HGNC:3761]	ENSG00000185070.11	FLRT2	23768
ENSG00000206561	54.3399	1.05131	0.283222	3.32289	0.000890894	0.0192061	TRUE	COLQ		COLQ	protein_coding	15450133	15521751	3	-1	chromosome	collagen like tail subunit of asymmetric acetylcholinesterase [Source:HGNC Symbol;Acc:HGNC:2226]	ENSG00000206561.13	COLQ	8292
ENSG00000237412	58.8234	0.988777	0.281474	3.32187	0.000894159	0.0192435	TRUE	PRSS56		PRSS56	protein_coding	232520388	232525716	2	1	chromosome	serine protease 56 [Source:HGNC Symbol;Acc:HGNC:39433]	ENSG00000237412.7	PRSS56	646960
ENSG00000129757	598.884	-0.731703	0.221052	-3.31789	0.000906987	0.019468	TRUE	CDKN1C		CDKN1C	protein_coding	2883213	2885773	11	-1	chromosome	cyclin dependent kinase inhibitor 1C [Source:HGNC Symbol;Acc:HGNC:1786]	ENSG00000129757.13	CDKN1C	1028
ENSG00000241935	8.40377	1.45571	0.382076	3.31768	0.000907681	0.019468	TRUE	HOGA1		HOGA1	protein_coding	97584323	97612802	10	1	chromosome	4-hydroxy-2-oxoglutarate aldolase 1 [Source:HGNC Symbol;Acc:HGNC:25155]	ENSG00000241935.9	HOGA1	112817
ENSG00000112619	39.6413	-1.11875	0.288794	-3.31687	0.00091032	0.0194914	TRUE	PRPH2		PRPH2	protein_coding	42696598	42722597	6	-1	chromosome	peripherin 2 [Source:HGNC Symbol;Acc:HGNC:9942]	ENSG00000112619.8	PRPH2	5961
ENSG00000005243	102.766	0.799869	0.216725	3.31334	0.000921896	0.0196438	TRUE	COPZ2		COPZ2	protein_coding	48026167	48038030	17	-1	chromosome	coatomer protein complex subunit zeta 2 [Source:HGNC Symbol;Acc:HGNC:19356]	ENSG00000005243.10	COPZ2	51226
ENSG00000164659	15.0202	-1.25349	0.346944	-3.31419	0.000919084	0.0196438	TRUE	KIAA1324L		KIAA1324L	protein_coding	86876906	87059654	7	-1	chromosome	KIAA1324 like [Source:HGNC Symbol;Acc:HGNC:21945]	ENSG00000164659.15	KIAA1324L	222223
ENSG00000152382	40.0842	0.800463	0.259332	3.31182	0.000926916	0.0196664	TRUE	TADA1		TADA1	protein_coding	166856510	166876264	1	-1	chromosome	transcriptional adaptor 1 [Source:HGNC Symbol;Acc:HGNC:30631]	ENSG00000152382.6	TADA1	117143
ENSG00000153531	722.646	0.662572	0.211845	3.31153	0.000927865	0.0196664	TRUE	ADPRHL1		ADPRHL1	protein_coding	113399610	113453524	13	-1	chromosome	ADP-ribosylhydrolase like 1 [Source:HGNC Symbol;Acc:HGNC:21303]	ENSG00000153531.13	ADPRHL1	113622
ENSG00000178053	193.597	-1.04058	0.304347	-3.31187	0.000926743	0.0196664	TRUE	MLF1		MLF1	protein_coding	158571163	158607252	3	1	chromosome	myeloid leukemia factor 1 [Source:HGNC Symbol;Acc:HGNC:7125]	ENSG00000178053.19	MLF1	4291
ENSG00000130702	37.8066	-0.840292	0.256537	-3.30807	0.000939426	0.0198779	TRUE	LAMA5		LAMA5	protein_coding	62307955	62367312	20	-1	chromosome	laminin subunit alpha 5 [Source:HGNC Symbol;Acc:HGNC:6485]	ENSG00000130702.15	LAMA5	3911
ENSG00000145362	183.316	-0.960497	0.279109	-3.30643	0.000944939	0.019908	TRUE	ANK2		ANK2	protein_coding	112818032	113384221	4	1	chromosome	ankyrin 2 [Source:HGNC Symbol;Acc:HGNC:493]	ENSG00000145362.20	ANK2	287
ENSG00000196712	110.99	0.633325	0.207572	3.30627	0.000945455	0.019908	TRUE	NF1		NF1	protein_coding	31094927	31382116	17	1	chromosome	neurofibromin 1 [Source:HGNC Symbol;Acc:HGNC:7765]	ENSG00000196712.18	NF1	4763
ENSG00000274180	137.992	0.683037	0.195825	3.30623	0.00094559	0.019908	TRUE	NATD1		NATD1	protein_coding	21238870	21253410	17	-1	chromosome	N-acetyltransferase domain containing 1 [Source:HGNC Symbol;Acc:HGNC:30770]	ENSG00000274180.1	NATD1	256302
ENSG00000158050	9.22	-1.19096	0.407269	-3.30328	0.000955599	0.0200851	TRUE	DUSP2		DUSP2	protein_coding	96143169	96145440	2	-1	chromosome	dual specificity phosphatase 2 [Source:HGNC Symbol;Acc:HGNC:3068]	ENSG00000158050.5	DUSP2	1844
ENSG00000261611	4.75676	-1.62368	0.40991	-3.30044	0.000965341	0.0202561	TRUE	AC010547.4		AC010547.4	protein_coding	71447600	71489311	16	-1	chromosome	novel transcript	ENSG00000261611.6	AC010547.4
ENSG00000059804	39.5813	-1.02784	0.355407	-3.29814	0.000973279	0.0203886	TRUE	SLC2A3		SLC2A3	protein_coding	7919230	7936187	12	-1	chromosome	solute carrier family 2 member 3 [Source:HGNC Symbol;Acc:HGNC:11007]	ENSG00000059804.16	SLC2A3	6515
ENSG00000267508	7.39066	1.26018	0.372286	3.29465	0.000985438	0.0206091	TRUE	ZNF285		ZNF285	protein_coding	44382298	44401608	19	-1	chromosome	zinc finger protein 285 [Source:HGNC Symbol;Acc:HGNC:13079]	ENSG00000267508.5	ZNF285	26974
ENSG00000154678	8.28756	-1.25046	0.375922	-3.29413	0.000987279	0.0206133	TRUE	PDE1C		PDE1C	protein_coding	31751179	32428131	7	-1	chromosome	phosphodiesterase 1C [Source:HGNC Symbol;Acc:HGNC:8776]	ENSG00000154678.18	PDE1C	5137
ENSG00000006652	160.73	0.703198	0.209492	3.29324	0.000990406	0.0206444	TRUE	IFRD1		IFRD1	protein_coding	112422968	112481017	7	1	chromosome	interferon related developmental regulator 1 [Source:HGNC Symbol;Acc:HGNC:5456]	ENSG00000006652.14	IFRD1	3475
ENSG00000112419	162.71	-0.92242	0.267251	-3.28782	0.00100968	0.0209766	TRUE	PHACTR2		PHACTR2	protein_coding	143536845	143831185	6	1	chromosome	phosphatase and actin regulator 2 [Source:HGNC Symbol;Acc:HGNC:20956]	ENSG00000112419.14	PHACTR2	9749
ENSG00000108219	66.5129	-0.684545	0.204291	-3.28606	0.00101598	0.0210382	TRUE	TSPAN14		TSPAN14	protein_coding	80454166	80533124	10	1	chromosome	tetraspanin 14 [Source:HGNC Symbol;Acc:HGNC:23303]	ENSG00000108219.15	TSPAN14	81619
ENSG00000116132	401.615	0.652887	0.186417	3.28609	0.00101588	0.0210382	TRUE	PRRX1		PRRX1	protein_coding	170662728	170739421	1	1	chromosome	paired related homeobox 1 [Source:HGNC Symbol;Acc:HGNC:9142]	ENSG00000116132.12	PRRX1	5396
ENSG00000186377	35.1609	0.922022	0.283109	3.28541	0.00101833	0.0210522	TRUE	CYP4X1		CYP4X1	protein_coding	47023669	47050751	1	1	chromosome	cytochrome P450 family 4 subfamily X member 1 [Source:HGNC Symbol;Acc:HGNC:20244]	ENSG00000186377.8	CYP4X1	260293
ENSG00000119326	85.5173	0.734793	0.213008	3.28492	0.00102012	0.0210547	TRUE	CTNNAL1		CTNNAL1	protein_coding	108942569	109013522	9	-1	chromosome	catenin alpha like 1 [Source:HGNC Symbol;Acc:HGNC:2512]	ENSG00000119326.15	CTNNAL1	8727
ENSG00000018189	130.666	-0.711629	0.204216	-3.28299	0.00102711	0.0211641	TRUE	RUFY3		RUFY3	protein_coding	70704204	70808619	4	1	chromosome	RUN and FYVE domain containing 3 [Source:HGNC Symbol;Acc:HGNC:30285]	ENSG00000018189.13	RUFY3	22902
ENSG00000176533	35.831	0.907364	0.260743	3.28035	0.00103677	0.0212935	TRUE	GNG7		GNG7	protein_coding	2511219	2702694	19	-1	chromosome	G protein subunit gamma 7 [Source:HGNC Symbol;Acc:HGNC:4410]	ENSG00000176533.13	GNG7	2788
ENSG00000205279	5.51369	-1.63421	0.406943	-3.27602	0.0010528	0.0215875	TRUE	CTXN3		CTXN3	protein_coding	127649044	127658630	5	1	chromosome	cortexin 3 [Source:HGNC Symbol;Acc:HGNC:31110]	ENSG00000205279.8	CTXN3	613212
ENSG00000084733	702.535	-0.677216	0.196067	-3.2737	0.00106151	0.0217043	TRUE	RAB10		RAB10	protein_coding	26034084	26137454	2	1	chromosome	RAB10, member RAS oncogene family [Source:HGNC Symbol;Acc:HGNC:9759]	ENSG00000084733.11	RAB10	10890
ENSG00000152217	346.832	-0.802821	0.224324	-3.27313	0.00106364	0.0217043	TRUE	SETBP1		SETBP1	protein_coding	44680173	45068510	18	1	chromosome	SET binding protein 1 [Source:HGNC Symbol;Acc:HGNC:15573]	ENSG00000152217.19	SETBP1	26040
ENSG00000126882	60.4512	-0.819248	0.230985	-3.27132	0.00107045	0.0218074	TRUE	FAM78A		FAM78A	protein_coding	131258076	131276510	9	-1	chromosome	family with sequence similarity 78 member A [Source:HGNC Symbol;Acc:HGNC:25465]	ENSG00000126882.13	FAM78A	286336
ENSG00000181444	10.11	-1.33624	0.382439	-3.26986	0.001076	0.0218497	TRUE	ZNF467		ZNF467	protein_coding	149764182	149773588	7	-1	chromosome	zinc finger protein 467 [Source:HGNC Symbol;Acc:HGNC:23154]	ENSG00000181444.13	ZNF467	168544
ENSG00000168824	7.70896	1.69876	0.409683	3.25788	0.00112246	0.0226835	TRUE	NSG1		NSG1	protein_coding	4348140	4419058	4	1	chromosome	neuronal vesicle trafficking associated 1 [Source:HGNC Symbol;Acc:HGNC:18790]	ENSG00000168824.14	NSG1	27065
ENSG00000120733	46.8893	-0.844455	0.241241	-3.25611	0.0011295	0.0227892	TRUE	KDM3B		KDM3B	protein_coding	138352685	138437028	5	1	chromosome	lysine demethylase 3B [Source:HGNC Symbol;Acc:HGNC:1337]	ENSG00000120733.14	KDM3B	51780
ENSG00000167566	26.8325	0.955182	0.284319	3.25275	0.00114294	0.0230234	TRUE	NCKAP5L		NCKAP5L	protein_coding	49791146	49828750	12	-1	chromosome	NCK associated protein 5 like [Source:HGNC Symbol;Acc:HGNC:29321]	ENSG00000167566.17	NCKAP5L	57701
ENSG00000143196	253.657	0.875469	0.271767	3.24949	0.00115613	0.0231778	TRUE	DPT		DPT	protein_coding	168695468	168729206	1	-1	chromosome	dermatopontin [Source:HGNC Symbol;Acc:HGNC:3011]	ENSG00000143196.5	DPT	1805
ENSG00000166272	174.739	-0.733116	0.214543	-3.24681	0.00116707	0.02336	TRUE	WBP1L		WBP1L	protein_coding	102743948	102834516	10	1	chromosome	WW domain binding protein 1 like [Source:HGNC Symbol;Acc:HGNC:23510]	ENSG00000166272.18	WBP1L	54838
ENSG00000109787	39.5455	-1.06143	0.314335	-3.2396	0.00119696	0.0239203	TRUE	KLF3		KLF3	protein_coding	38664197	38701517	4	1	chromosome	Kruppel like factor 3 [Source:HGNC Symbol;Acc:HGNC:16516]	ENSG00000109787.13	KLF3	51274
ENSG00000205323	206.492	0.642645	0.187052	3.23884	0.00120016	0.0239461	TRUE	SARNP		SARNP	protein_coding	55752463	55817724	12	-1	chromosome	SAP domain containing ribonucleoprotein [Source:HGNC Symbol;Acc:HGNC:24432]	ENSG00000205323.9	SARNP	84324
ENSG00000052749	67.3039	1.28433	0.328133	3.23761	0.00120535	0.0239736	TRUE	RRP12		RRP12	protein_coding	97356358	97426076	10	-1	chromosome	ribosomal RNA processing 12 homolog [Source:HGNC Symbol;Acc:HGNC:29100]	ENSG00000052749.14	RRP12	23223
ENSG00000154188	116.173	-1.13405	0.308941	-3.23804	0.00120354	0.0239736	TRUE	ANGPT1		ANGPT1	protein_coding	107249482	107498055	8	-1	chromosome	angiopoietin 1 [Source:HGNC Symbol;Acc:HGNC:484]	ENSG00000154188.10	ANGPT1	284
ENSG00000206418	736.044	-0.653392	0.192786	-3.23657	0.00120974	0.0240231	TRUE	RAB12		RAB12	protein_coding	8609437	8639382	18	1	chromosome	RAB12, member RAS oncogene family [Source:HGNC Symbol;Acc:HGNC:31332]	ENSG00000206418.4	RAB12	201475
ENSG00000167244	281.046	-1.1444	0.28609	-3.23106	0.00123332	0.0244527	TRUE	IGF2		IGF2	protein_coding	2129112	2141238	11	-1	chromosome	insulin like growth factor 2 [Source:HGNC Symbol;Acc:HGNC:5466]	ENSG00000167244.21	IGF2	3481
ENSG00000118515	106.9	-1.44601	0.323266	-3.22612	0.00125481	0.0248397	TRUE	SGK1		SGK1	protein_coding	134169246	134318112	6	-1	chromosome	serum/glucocorticoid regulated kinase 1 [Source:HGNC Symbol;Acc:HGNC:10810]	ENSG00000118515.11	SGK1	6446
ENSG00000065243	47.4515	-0.890487	0.265702	-3.22491	0.00126011	0.0249055	TRUE	PKN2		PKN2	protein_coding	88684222	88836255	1	1	chromosome	protein kinase N2 [Source:HGNC Symbol;Acc:HGNC:9406]	ENSG00000065243.20	PKN2	5586
ENSG00000151806	107.217	0.591356	0.189635	3.22176	0.00127404	0.0251414	TRUE	GUF1		GUF1	protein_coding	44678420	44700928	4	1	chromosome	GUF1 homolog, GTPase [Source:HGNC Symbol;Acc:HGNC:25799]	ENSG00000151806.14	GUF1	60558
ENSG00000166816	89.0465	0.874171	0.237547	3.22043	0.00127998	0.0252191	TRUE	LDHD		LDHD	protein_coding	75111860	75116771	16	-1	chromosome	lactate dehydrogenase D [Source:HGNC Symbol;Acc:HGNC:19708]	ENSG00000166816.14	LDHD	197257
ENSG00000069122	133.9	-0.581155	0.181438	-3.2143	0.00130765	0.0257239	TRUE	ADGRF5		ADGRF5	protein_coding	46852522	46954943	6	-1	chromosome	adhesion G protein-coupled receptor F5 [Source:HGNC Symbol;Acc:HGNC:19030]	ENSG00000069122.19	ADGRF5	221395
ENSG00000077254	111.504	-0.707512	0.236241	-3.21263	0.00131526	0.025793	TRUE	USP33		USP33	protein_coding	77695987	77759852	1	-1	chromosome	ubiquitin specific peptidase 33 [Source:HGNC Symbol;Acc:HGNC:20059]	ENSG00000077254.14	USP33	23032
ENSG00000183111	34.3323	-0.910125	0.287489	-3.21169	0.00131955	0.0258369	TRUE	ARHGEF37		ARHGEF37	protein_coding	149551947	149634968	5	1	chromosome	Rho guanine nucleotide exchange factor 37 [Source:HGNC Symbol;Acc:HGNC:34430]	ENSG00000183111.12	ARHGEF37	389337
ENSG00000093144	124.546	0.699304	0.203919	3.20474	0.00135186	0.0263875	TRUE	ECHDC1		ECHDC1	protein_coding	127288712	127343609	6	-1	chromosome	ethylmalonyl-CoA decarboxylase 1 [Source:HGNC Symbol;Acc:HGNC:21489]	ENSG00000093144.19	ECHDC1	55862
ENSG00000108091	90.21	-0.744665	0.214183	-3.20351	0.00135761	0.0264587	TRUE	CCDC6		CCDC6	protein_coding	59788747	59906556	10	-1	chromosome	coiled-coil domain containing 6 [Source:HGNC Symbol;Acc:HGNC:18782]	ENSG00000108091.11	CCDC6	8030
ENSG00000101049	3.57868	0.841084	0.407835	3.2027	0.00136144	0.0264923	TRUE	SGK2		SGK2	protein_coding	43558968	43588237	20	1	chromosome	serum/glucocorticoid regulated kinase 2 [Source:HGNC Symbol;Acc:HGNC:13900]	ENSG00000101049.17	SGK2	10110
ENSG00000285480	12.8136	1.32228	0.348751	3.20184	0.00136552	0.0265308	TRUE	H2BE1		H2BE1	protein_coding	151207837	151210378	7	-1	chromosome	H2B.E variant histone 1 [Source:HGNC Symbol;Acc:HGNC:53833]	ENSG00000285480.1	H2BE1	114483833
ENSG00000150907	176.131	-0.877321	0.26746	-3.20029	0.0013729	0.0265656	TRUE	FOXO1		FOXO1	protein_coding	40555667	40666641	13	-1	chromosome	forkhead box O1 [Source:HGNC Symbol;Acc:HGNC:3819]	ENSG00000150907.10	FOXO1	2308
ENSG00000216937	49.6276	-0.910909	0.253925	-3.20016	0.00137351	0.0265656	TRUE	CCDC7		CCDC7	protein_coding	32446140	32882874	10	1	chromosome	coiled-coil domain containing 7 [Source:HGNC Symbol;Acc:HGNC:26533]	ENSG00000216937.13	CCDC7	79741
ENSG00000146063	67.5325	0.779263	0.23902	3.19952	0.00137657	0.0265814	TRUE	TRIM41		TRIM41	protein_coding	181222499	181235808	5	1	chromosome	tripartite motif containing 41 [Source:HGNC Symbol;Acc:HGNC:19013]	ENSG00000146063.20	TRIM41	90933
ENSG00000081791	208.853	0.660782	0.199509	3.19591	0.00139391	0.0268748	TRUE	DELE1		DELE1	protein_coding	141923855	141942047	5	1	chromosome	DAP3 binding cell death enhancer 1 [Source:HGNC Symbol;Acc:HGNC:28969]	ENSG00000081791.9	DELE1	9812
ENSG00000196391	24.1149	1.07783	0.302863	3.19099	0.00141786	0.0272949	TRUE	ZNF774		ZNF774	protein_coding	90352284	90369146	15	1	chromosome	zinc finger protein 774 [Source:HGNC Symbol;Acc:HGNC:33108]	ENSG00000196391.11	ZNF774	342132
ENSG00000165527	151.589	-0.597601	0.18056	-3.18907	0.00142732	0.027435	TRUE	ARF6		ARF6	protein_coding	49893082	49897054	14	1	chromosome	ADP ribosylation factor 6 [Source:HGNC Symbol;Acc:HGNC:659]	ENSG00000165527.7	ARF6	382
ENSG00000100628	207.414	-0.921556	0.264397	-3.18699	0.00143761	0.0275889	TRUE	ASB2		ASB2	protein_coding	93934166	93976739	14	-1	chromosome	ankyrin repeat and SOCS box containing 2 [Source:HGNC Symbol;Acc:HGNC:16012]	ENSG00000100628.12	ASB2	51676
ENSG00000183520	548.949	-0.584176	0.180333	-3.18555	0.00144481	0.0276445	TRUE	UTP11		UTP11	protein_coding	38009258	38024820	1	1	chromosome	UTP11 small subunit processome component [Source:HGNC Symbol;Acc:HGNC:24329]	ENSG00000183520.12	UTP11	51118
ENSG00000070159	353.248	0.685369	0.197478	3.18186	0.00146332	0.0278295	TRUE	PTPN3		PTPN3	protein_coding	109375466	109498313	9	-1	chromosome	protein tyrosine phosphatase non-receptor type 3 [Source:HGNC Symbol;Acc:HGNC:9655]	ENSG00000070159.14	PTPN3	5774
ENSG00000151835	184.645	0.828956	0.230931	3.18223	0.00146147	0.0278295	TRUE	SACS		SACS	protein_coding	23328826	23433740	13	-1	chromosome	sacsin molecular chaperone [Source:HGNC Symbol;Acc:HGNC:10519]	ENSG00000151835.16	SACS	26278
ENSG00000173193	98.1533	-0.682786	0.215093	-3.18273	0.00145895	0.0278295	TRUE	PARP14		PARP14	protein_coding	122680839	122730840	3	1	chromosome	poly(ADP-ribose) polymerase family member 14 [Source:HGNC Symbol;Acc:HGNC:29232]	ENSG00000173193.15	PARP14	54625
ENSG00000181852	91.6638	-0.731344	0.206863	-3.18274	0.00145891	0.0278295	TRUE	RNF41		RNF41	protein_coding	56202179	56221933	12	-1	chromosome	ring finger protein 41 [Source:HGNC Symbol;Acc:HGNC:18401]	ENSG00000181852.18	RNF41	10193
ENSG00000240654	59.1083	-0.771675	0.239986	-3.18016	0.00147195	0.0279094	TRUE	C1QTNF9		C1QTNF9	protein_coding	24307166	24322535	13	1	chromosome	C1q and TNF related 9 [Source:HGNC Symbol;Acc:HGNC:28732]	ENSG00000240654.6	C1QTNF9	338872
ENSG00000137941	83.6688	0.920548	0.278353	3.17845	0.00148067	0.0280325	TRUE	TTLL7		TTLL7	protein_coding	83865024	83999150	1	-1	chromosome	tubulin tyrosine ligase like 7 [Source:HGNC Symbol;Acc:HGNC:26242]	ENSG00000137941.17	TTLL7	79739
ENSG00000133627	28.3595	0.860576	0.266987	3.17636	0.00149134	0.0281922	TRUE	ACTR3B		ACTR3B	protein_coding	152759749	152855378	7	1	chromosome	actin related protein 3B [Source:HGNC Symbol;Acc:HGNC:17256]	ENSG00000133627.18	ACTR3B	57180
ENSG00000140795	836.19	0.615629	0.177468	3.17552	0.00149567	0.0282316	TRUE	MYLK3		MYLK3	protein_coding	46702282	46790407	16	-1	chromosome	myosin light chain kinase 3 [Source:HGNC Symbol;Acc:HGNC:29826]	ENSG00000140795.13	MYLK3	91807
ENSG00000270885	35.4142	-0.98549	0.291358	-3.17424	0.00150227	0.0283138	TRUE	RASL10B		RASL10B	protein_coding	35731639	35743521	17	1	chromosome	RAS like family 10 member B [Source:HGNC Symbol;Acc:HGNC:30295]	ENSG00000270885.2	RASL10B	91608
ENSG00000125266	25.7272	-0.975632	0.291538	-3.16907	0.00152926	0.0287364	TRUE	EFNB2		EFNB2	protein_coding	106489745	106535662	13	-1	chromosome	ephrin B2 [Source:HGNC Symbol;Acc:HGNC:3227]	ENSG00000125266.8	EFNB2	1948
ENSG00000112234	38.6822	-0.935875	0.27627	-3.16814	0.00153416	0.0287855	TRUE	FBXL4		FBXL4	protein_coding	98868535	98948006	6	-1	chromosome	F-box and leucine rich repeat protein 4 [Source:HGNC Symbol;Acc:HGNC:13601]	ENSG00000112234.9	FBXL4	26235
ENSG00000179915	6.48454	-1.24654	0.402181	-3.15848	0.00158596	0.029625	TRUE	NRXN1		NRXN1	protein_coding	49918503	51225575	2	-1	chromosome	neurexin 1 [Source:HGNC Symbol;Acc:HGNC:8008]	ENSG00000179915.23	NRXN1	9378
ENSG00000196405	115.221	0.755262	0.224621	3.15682	0.00159499	0.0297495	TRUE	EVL		EVL	protein_coding	99971449	100144236	14	1	chromosome	Enah/Vasp-like [Source:HGNC Symbol;Acc:HGNC:20234]	ENSG00000196405.13	EVL	51466
ENSG00000125746	37.7455	1.04665	0.282185	3.15301	0.00161594	0.0300533	TRUE	EML2		EML2	protein_coding	45606994	45645629	19	-1	chromosome	EMAP like 2 [Source:HGNC Symbol;Acc:HGNC:18035]	ENSG00000125746.16	EML2	24139
ENSG00000146416	82.277	0.735942	0.230033	3.15299	0.00161605	0.0300533	TRUE	AIG1		AIG1	protein_coding	143060496	143341058	6	1	chromosome	androgen induced 1 [Source:HGNC Symbol;Acc:HGNC:21607]	ENSG00000146416.19	AIG1	51390
ENSG00000185164	219.005	-0.676773	0.202016	-3.14959	0.00163497	0.0303603	TRUE	NOMO2		NOMO2	protein_coding	18417325	18562211	16	-1	chromosome	NODAL modulator 2 [Source:HGNC Symbol;Acc:HGNC:22652]	ENSG00000185164.14	NOMO2	283820
ENSG00000198208	22.3216	1.3348	0.360668	3.14894	0.00163865	0.0303839	TRUE	RPS6KL1		RPS6KL1	protein_coding	74903951	74923302	14	-1	chromosome	ribosomal protein S6 kinase like 1 [Source:HGNC Symbol;Acc:HGNC:20222]	ENSG00000198208.12	RPS6KL1	83694
ENSG00000153207	116.57	-0.626228	0.19924	-3.14607	0.00165483	0.0305296	TRUE	AHCTF1		AHCTF1	protein_coding	246839098	246931967	1	-1	chromosome	AT-hook containing transcription factor 1 [Source:HGNC Symbol;Acc:HGNC:24618]	ENSG00000153207.15	AHCTF1	25909
ENSG00000172315	37.4623	-0.80133	0.244706	-3.14582	0.00165621	0.0305296	TRUE	TP53RK		TP53RK	protein_coding	46684365	46689444	20	-1	chromosome	TP53 regulating kinase [Source:HGNC Symbol;Acc:HGNC:16197]	ENSG00000172315.6	TP53RK	112858
ENSG00000016402	9.25924	1.5016	0.393718	3.14096	0.00168394	0.0309953	TRUE	IL20RA		IL20RA	protein_coding	136999971	137045180	6	-1	chromosome	interleukin 20 receptor subunit alpha [Source:HGNC Symbol;Acc:HGNC:6003]	ENSG00000016402.13	IL20RA	53832
ENSG00000114544	144.715	-0.783591	0.269577	-3.13868	0.00169711	0.0311921	TRUE	SLC41A3		SLC41A3	protein_coding	126006355	126101561	3	-1	chromosome	solute carrier family 41 member 3 [Source:HGNC Symbol;Acc:HGNC:31046]	ENSG00000114544.16	SLC41A3	54946
ENSG00000133250	11.8797	0.800106	0.326653	3.13746	0.00170417	0.0312681	TRUE	ZNF414		ZNF414	protein_coding	8509678	8514167	19	-1	chromosome	zinc finger protein 414 [Source:HGNC Symbol;Acc:HGNC:20630]	ENSG00000133250.14	ZNF414	84330
ENSG00000150750	6.83072	-1.44817	0.410256	-3.13711	0.00170621	0.0312681	TRUE	C11orf53		C11orf53	protein_coding	111245726	111286401	11	1	chromosome	chromosome 11 open reading frame 53 [Source:HGNC Symbol;Acc:HGNC:30527]	ENSG00000150750.8	C11orf53	341032
ENSG00000114646	3.38397	-1.44583	0.410555	-3.13603	0.00171251	0.0313379	TRUE	CSPG5		CSPG5	protein_coding	47562238	47580792	3	-1	chromosome	chondroitin sulfate proteoglycan 5 [Source:HGNC Symbol;Acc:HGNC:2467]	ENSG00000114646.10	CSPG5	10675
ENSG00000159166	10.3189	1.53805	0.376311	3.13036	0.00174592	0.0318105	TRUE	LAD1		LAD1	protein_coding	201380833	201399915	1	-1	chromosome	ladinin 1 [Source:HGNC Symbol;Acc:HGNC:6472]	ENSG00000159166.15	LAD1	3898
ENSG00000176697	6.84429	1.83951	0.401744	3.12534	0.00177602	0.0322656	TRUE	BDNF		BDNF	protein_coding	27654893	27722058	11	-1	chromosome	brain derived neurotrophic factor [Source:HGNC Symbol;Acc:HGNC:1033]	ENSG00000176697.19	BDNF	627
ENSG00000107745	149.228	0.68308	0.209142	3.12487	0.00177881	0.0322698	TRUE	MICU1		MICU1	protein_coding	72367327	72626191	10	-1	chromosome	mitochondrial calcium uptake 1 [Source:HGNC Symbol;Acc:HGNC:1530]	ENSG00000107745.19	MICU1	10367
ENSG00000108055	156.644	-0.720401	0.227895	-3.12308	0.00178969	0.0324149	TRUE	SMC3		SMC3	protein_coding	110567691	110604636	10	1	chromosome	structural maintenance of chromosomes 3 [Source:HGNC Symbol;Acc:HGNC:2468]	ENSG00000108055.9	SMC3	9126
ENSG00000118194	21.2997	1.16033	0.401625	3.12123	0.00180096	0.032531	TRUE	TNNT2		TNNT2	protein_coding	201359008	201377764	1	-1	chromosome	troponin T2, cardiac type [Source:HGNC Symbol;Acc:HGNC:11949]	ENSG00000118194.20	TNNT2	7139
ENSG00000248333	173.331	-0.723925	0.220964	-3.1182	0.00181956	0.0327261	TRUE	CDK11B		CDK11B	protein_coding	1635227	1659012	1	-1	chromosome	cyclin dependent kinase 11B [Source:HGNC Symbol;Acc:HGNC:1729]	ENSG00000248333.8	CDK11B	984
ENSG00000107021	78.7342	0.693924	0.209164	3.11408	0.00184519	0.0330262	TRUE	TBC1D13		TBC1D13	protein_coding	128787253	128810430	9	1	chromosome	TBC1 domain family member 13 [Source:HGNC Symbol;Acc:HGNC:25571]	ENSG00000107021.16	TBC1D13	54662
ENSG00000166681	119.409	0.630549	0.202012	3.11383	0.00184674	0.0330262	TRUE	BEX3		BEX3	protein_coding	103376395	103378164	X	1	chromosome	brain expressed X-linked 3 [Source:HGNC Symbol;Acc:HGNC:13388]	ENSG00000166681.14	BEX3	27018
ENSG00000182621	154.769	-0.703647	0.218916	-3.1143	0.00184379	0.0330262	TRUE	PLCB1		PLCB1	protein_coding	8077251	8968360	20	1	chromosome	phospholipase C beta 1 [Source:HGNC Symbol;Acc:HGNC:15917]	ENSG00000182621.18	PLCB1	23236
ENSG00000138755	5.21816	-1.23398	0.410603	-3.10617	0.0018953	0.0337986	TRUE	CXCL9		CXCL9	protein_coding	76001275	76007509	4	-1	chromosome	C-X-C motif chemokine ligand 9 [Source:HGNC Symbol;Acc:HGNC:7098]	ENSG00000138755.6	CXCL9	4283
ENSG00000234545	174.722	-0.600584	0.192406	-3.10313	0.00191486	0.034051	TRUE	FAM133B		FAM133B	protein_coding	92560758	92590393	7	-1	chromosome	family with sequence similarity 133 member B [Source:HGNC Symbol;Acc:HGNC:28629]	ENSG00000234545.8	FAM133B	257415
ENSG00000180530	128.456	-0.891063	0.252084	-3.09878	0.00194317	0.034457	TRUE	NRIP1		NRIP1	protein_coding	14961235	15065936	21	-1	chromosome	nuclear receptor interacting protein 1 [Source:HGNC Symbol;Acc:HGNC:8001]	ENSG00000180530.11	NRIP1	8204
ENSG00000047597	37.3493	0.794281	0.247775	3.09226	0.00198637	0.0350749	TRUE	XK		XK	protein_coding	37685791	37732130	X	1	chromosome	X-linked Kx blood group [Source:HGNC Symbol;Acc:HGNC:12811]	ENSG00000047597.7	XK	7504
ENSG00000104147	39.796	-1.24961	0.346684	-3.09088	0.00199567	0.0350998	TRUE	OIP5		OIP5	protein_coding	41309273	41332591	15	-1	chromosome	Opa interacting protein 5 [Source:HGNC Symbol;Acc:HGNC:20300]	ENSG00000104147.9	OIP5	11339
ENSG00000119927	218.652	0.965449	0.307183	3.09081	0.00199614	0.0350998	TRUE	GPAM		GPAM	protein_coding	112149865	112215377	10	-1	chromosome	glycerol-3-phosphate acyltransferase, mitochondrial [Source:HGNC Symbol;Acc:HGNC:24865]	ENSG00000119927.14	GPAM	57678
ENSG00000181555	105.066	-0.672927	0.222818	-3.09098	0.00199496	0.0350998	TRUE	SETD2		SETD2	protein_coding	47016429	47163967	3	-1	chromosome	SET domain containing 2, histone lysine methyltransferase [Source:HGNC Symbol;Acc:HGNC:18420]	ENSG00000181555.20	SETD2	29072
ENSG00000112357	37.2584	0.859808	0.260514	3.08993	0.00200205	0.0351235	TRUE	PEX7		PEX7	protein_coding	136822564	136913934	6	1	chromosome	peroxisomal biogenesis factor 7 [Source:HGNC Symbol;Acc:HGNC:8860]	ENSG00000112357.13	PEX7	5191
ENSG00000138379	39.3692	-1.54415	0.367989	-3.08978	0.00200307	0.0351235	TRUE	MSTN		MSTN	protein_coding	190055700	190062729	2	-1	chromosome	myostatin [Source:HGNC Symbol;Acc:HGNC:4223]	ENSG00000138379.5	MSTN	2660
ENSG00000116771	203.842	-0.997803	0.291852	-3.08758	0.00201792	0.0353347	TRUE	AGMAT		AGMAT	protein_coding	15571699	15585051	1	-1	chromosome	agmatinase [Source:HGNC Symbol;Acc:HGNC:18407]	ENSG00000116771.6	AGMAT	79814
ENSG00000134333	1170.36	-1.19577	0.292222	-3.08367	0.00204462	0.0356535	TRUE	LDHA		LDHA	protein_coding	18394560	18408425	11	1	chromosome	lactate dehydrogenase A [Source:HGNC Symbol;Acc:HGNC:6535]	ENSG00000134333.14	LDHA	3939
ENSG00000168427	441.654	-0.65018	0.194212	-3.0838	0.00204375	0.0356535	TRUE	KLHL30		KLHL30	protein_coding	238138668	238152947	2	1	chromosome	kelch like family member 30 [Source:HGNC Symbol;Acc:HGNC:24770]	ENSG00000168427.9	KLHL30	377007
ENSG00000162645	166.987	1.09127	0.293366	3.08151	0.00205955	0.0358145	TRUE	GBP2		GBP2	protein_coding	89106132	89150456	1	-1	chromosome	guanylate binding protein 2 [Source:HGNC Symbol;Acc:HGNC:4183]	ENSG00000162645.13	GBP2	2634
ENSG00000221866	16.4304	1.1823	0.331285	3.08157	0.00205915	0.0358145	TRUE	PLXNA4		PLXNA4	protein_coding	132123332	132648688	7	-1	chromosome	plexin A4 [Source:HGNC Symbol;Acc:HGNC:9102]	ENSG00000221866.9	PLXNA4	91584
ENSG00000169933	4.96513	1.34017	0.408439	3.07842	0.00208098	0.0360875	TRUE	FRMPD4		FRMPD4	protein_coding	11822423	12724523	X	1	chromosome	FERM and PDZ domain containing 4 [Source:HGNC Symbol;Acc:HGNC:29007]	ENSG00000169933.15	FRMPD4	9758
ENSG00000110218	19.0161	0.976571	0.296866	3.078	0.00208393	0.0360889	TRUE	PANX1		PANX1	protein_coding	94128841	94181968	11	1	chromosome	pannexin 1 [Source:HGNC Symbol;Acc:HGNC:8599]	ENSG00000110218.9	PANX1	24145
ENSG00000162585	36.0439	0.790576	0.254747	3.07484	0.00210613	0.0362895	TRUE	FAAP20		FAAP20	protein_coding	2184461	2212720	1	-1	chromosome	FA core complex associated protein 20 [Source:HGNC Symbol;Acc:HGNC:26428]	ENSG00000162585.17	FAAP20	199990
ENSG00000107371	22.5928	-0.926255	0.290072	-3.07417	0.00211086	0.0363056	TRUE	EXOSC3		EXOSC3	protein_coding	37766978	37801437	9	-1	chromosome	exosome component 3 [Source:HGNC Symbol;Acc:HGNC:17944]	ENSG00000107371.13	EXOSC3	51010
ENSG00000009790	12.068	1.37141	0.33387	3.07309	0.00211852	0.0363125	TRUE	TRAF3IP3		TRAF3IP3	protein_coding	209756032	209782320	1	1	chromosome	TRAF3 interacting protein 3 [Source:HGNC Symbol;Acc:HGNC:30766]	ENSG00000009790.15	TRAF3IP3	80342
ENSG00000082805	72.8289	-0.896603	0.295626	-3.0729	0.00211991	0.0363125	TRUE	ERC1		ERC1	protein_coding	990509	1495933	12	1	chromosome	ELKS/RAB6-interacting/CAST family member 1 [Source:HGNC Symbol;Acc:HGNC:17072]	ENSG00000082805.20	ERC1	23085
ENSG00000151327	179.578	0.747465	0.235119	3.0736	0.00211494	0.0363125	TRUE	FAM177A1		FAM177A1	protein_coding	35044907	35113130	14	1	chromosome	family with sequence similarity 177 member A1 [Source:HGNC Symbol;Acc:HGNC:19829]	ENSG00000151327.12	FAM177A1	283635
ENSG00000123095	465.251	-0.919742	0.301596	-3.07196	0.00212662	0.0363779	TRUE	BHLHE41		BHLHE41	protein_coding	26120030	26125037	12	-1	chromosome	basic helix-loop-helix family member e41 [Source:HGNC Symbol;Acc:HGNC:16617]	ENSG00000123095.6	BHLHE41	79365
ENSG00000157036	61.5643	0.787589	0.237256	3.0676	0.00215787	0.0368624	TRUE	EXOG		EXOG	protein_coding	38496127	38542161	3	1	chromosome	exo/endonuclease G [Source:HGNC Symbol;Acc:HGNC:3347]	ENSG00000157036.13	EXOG	9941
ENSG00000164951	200.123	-0.857512	0.24114	-3.06488	0.00217756	0.0370603	TRUE	PDP1		PDP1	protein_coding	93857807	93926068	8	1	chromosome	pyruvate dehyrogenase phosphatase catalytic subunit 1 [Source:HGNC Symbol;Acc:HGNC:9279]	ENSG00000164951.16	PDP1	54704
ENSG00000166436	32.6793	0.940005	0.272601	3.06478	0.00217828	0.0370603	TRUE	TRIM66		TRIM66	protein_coding	8612037	8682694	11	-1	chromosome	tripartite motif containing 66 [Source:HGNC Symbol;Acc:HGNC:29005]	ENSG00000166436.16	TRIM66	9866
ENSG00000177606	1455.93	-0.720295	0.245783	-3.06533	0.00217433	0.0370603	TRUE	JUN		JUN	protein_coding	58780791	58784047	1	-1	chromosome	Jun proto-oncogene, AP-1 transcription factor subunit [Source:HGNC Symbol;Acc:HGNC:6204]	ENSG00000177606.7	JUN	3725
ENSG00000112782	831.01	-0.629249	0.195261	-3.06069	0.00220829	0.03752	TRUE	CLIC5		CLIC5	protein_coding	45880827	46080348	6	-1	chromosome	chloride intracellular channel 5 [Source:HGNC Symbol;Acc:HGNC:13517]	ENSG00000112782.19	CLIC5	53405
ENSG00000117707	54.3731	0.864323	0.286189	3.05974	0.00221526	0.0375877	TRUE	PROX1		PROX1	protein_coding	213983181	214041510	1	1	chromosome	prospero homeobox 1 [Source:HGNC Symbol;Acc:HGNC:9459]	ENSG00000117707.16	PROX1	5629
ENSG00000185105	346.282	0.786134	0.275305	3.05924	0.00221901	0.0376008	TRUE	MYADML2		MYADML2	protein_coding	81939645	81947233	17	-1	chromosome	myeloid associated differentiation marker like 2 [Source:HGNC Symbol;Acc:HGNC:34548]	ENSG00000185105.5	MYADML2	255275
ENSG00000173575	589.319	-0.624183	0.19128	-3.05195	0.00227361	0.0384225	TRUE	CHD2		CHD2	protein_coding	92900189	93027996	15	1	chromosome	chromodomain helicase DNA binding protein 2 [Source:HGNC Symbol;Acc:HGNC:1917]	ENSG00000173575.22	CHD2	1106
ENSG00000130559	136.404	-0.582989	0.188555	-3.05007	0.0022879	0.0386122	TRUE	CAMSAP1		CAMSAP1	protein_coding	135808487	135907546	9	-1	chromosome	calmodulin regulated spectrin associated protein 1 [Source:HGNC Symbol;Acc:HGNC:19946]	ENSG00000130559.19	CAMSAP1	157922
ENSG00000135148	24.8297	0.814937	0.278842	3.04886	0.00229715	0.0387164	TRUE	TRAFD1		TRAFD1	protein_coding	112125538	112153604	12	1	chromosome	TRAF-type zinc finger domain containing 1 [Source:HGNC Symbol;Acc:HGNC:24808]	ENSG00000135148.12	TRAFD1	10906
ENSG00000141480	142.544	0.617587	0.20098	3.04834	0.00230106	0.0387305	TRUE	ARRB2		ARRB2	protein_coding	4710596	4721499	17	1	chromosome	arrestin beta 2 [Source:HGNC Symbol;Acc:HGNC:712]	ENSG00000141480.18	ARRB2	409
ENSG00000143226	37.2685	0.665036	0.333228	3.04121	0.0023563	0.0395544	TRUE	FCGR2A		FCGR2A	protein_coding	161505430	161524013	1	1	chromosome	Fc fragment of IgG receptor IIa [Source:HGNC Symbol;Acc:HGNC:3616]	ENSG00000143226.14	FCGR2A	2212
ENSG00000085185	26.3431	-0.865491	0.284961	-3.03993	0.00236632	0.0396697	TRUE	BCORL1		BCORL1	protein_coding	129981107	130058083	X	1	chromosome	BCL6 corepressor like 1 [Source:HGNC Symbol;Acc:HGNC:25657]	ENSG00000085185.15	BCORL1	63035
ENSG00000234438	71.0315	-0.797778	0.235976	-3.03865	0.00237644	0.0397864	TRUE	KBTBD13		KBTBD13	protein_coding	65076816	65079939	15	1	chromosome	kelch repeat and BTB domain containing 13 [Source:HGNC Symbol;Acc:HGNC:37227]	ENSG00000234438.4	KBTBD13	390594
ENSG00000121552	7.45619	1.10691	0.395491	3.03634	0.00239466	0.0399851	TRUE	CSTA		CSTA	protein_coding	122325248	122341969	3	1	chromosome	cystatin A [Source:HGNC Symbol;Acc:HGNC:2481]	ENSG00000121552.4	CSTA	1475
ENSG00000174032	82.888	-1.0038	0.318376	-3.03657	0.00239286	0.0399851	TRUE	SLC25A30		SLC25A30	protein_coding	45393316	45418455	13	-1	chromosome	solute carrier family 25 member 30 [Source:HGNC Symbol;Acc:HGNC:27371]	ENSG00000174032.17	SLC25A30	253512
ENSG00000100811	306.114	-0.597005	0.193164	-3.03308	0.00242069	0.0403662	TRUE	YY1		YY1	protein_coding	100238298	100282788	14	1	chromosome	YY1 transcription factor [Source:HGNC Symbol;Acc:HGNC:12856]	ENSG00000100811.14	YY1	7528
ENSG00000135778	165.282	0.63323	0.216535	3.03142	0.00243409	0.040536	TRUE	NTPCR		NTPCR	protein_coding	232950605	232983882	1	1	chromosome	nucleoside-triphosphatase, cancer-related [Source:HGNC Symbol;Acc:HGNC:28204]	ENSG00000135778.12	NTPCR	84284
ENSG00000173991	28158.9	0.737373	0.221103	3.02851	0.00245761	0.0408736	TRUE	TCAP		TCAP	protein_coding	39665349	39666554	17	1	chromosome	titin-cap [Source:HGNC Symbol;Acc:HGNC:11610]	ENSG00000173991.6	TCAP	8557
ENSG00000115252	15.8435	0.830208	0.305314	3.02528	0.00248401	0.0412582	TRUE	PDE1A		PDE1A	protein_coding	182140036	182523192	2	-1	chromosome	phosphodiesterase 1A [Source:HGNC Symbol;Acc:HGNC:8774]	ENSG00000115252.18	PDE1A	5136
ENSG00000003137	20.9199	1.17602	0.401662	3.02351	0.00249864	0.0412833	TRUE	CYP26B1		CYP26B1	protein_coding	72129238	72148038	2	-1	chromosome	cytochrome P450 family 26 subfamily B member 1 [Source:HGNC Symbol;Acc:HGNC:20581]	ENSG00000003137.8	CYP26B1	56603
ENSG00000130203	64.2559	0.802799	0.243399	3.02376	0.00249656	0.0412833	TRUE	APOE		APOE	protein_coding	44905791	44909393	19	1	chromosome	apolipoprotein E [Source:HGNC Symbol;Acc:HGNC:613]	ENSG00000130203.10	APOE	348
ENSG00000215218	185.662	0.775367	0.244429	3.02379	0.00249631	0.0412833	TRUE	UBE2QL1		UBE2QL1	protein_coding	6448859	6496723	5	1	chromosome	ubiquitin conjugating enzyme E2 Q family like 1 [Source:HGNC Symbol;Acc:HGNC:37269]	ENSG00000215218.4	UBE2QL1	134111
ENSG00000155846	76.7656	-0.662718	0.250598	-3.01744	0.00254923	0.042064	TRUE	PPARGC1B		PPARGC1B	protein_coding	149730298	149855022	5	1	chromosome	PPARG coactivator 1 beta [Source:HGNC Symbol;Acc:HGNC:30022]	ENSG00000155846.17	PPARGC1B	133522
ENSG00000069020	168.391	0.816719	0.281916	3.01697	0.00255316	0.0420736	TRUE	MAST4		MAST4	protein_coding	66596361	67169595	5	1	chromosome	microtubule associated serine/threonine kinase family member 4 [Source:HGNC Symbol;Acc:HGNC:19037]	ENSG00000069020.18	MAST4	375449
ENSG00000154330	101.019	0.88224	0.245592	3.01532	0.00256709	0.0421928	TRUE	PGM5		PGM5	protein_coding	68328308	68531061	9	1	chromosome	phosphoglucomutase 5 [Source:HGNC Symbol;Acc:HGNC:8908]	ENSG00000154330.13	PGM5	5239
ENSG00000114127	106.636	-1.05877	0.330873	-3.01271	0.00258924	0.042446	TRUE	XRN1		XRN1	protein_coding	142306607	142448062	3	-1	chromosome	5'-3' exoribonuclease 1 [Source:HGNC Symbol;Acc:HGNC:30654]	ENSG00000114127.10	XRN1	54464
ENSG00000100503	79.8848	-0.910217	0.267808	-3.00873	0.00262341	0.042728	TRUE	NIN		NIN	protein_coding	50719763	50831121	14	-1	chromosome	ninein [Source:HGNC Symbol;Acc:HGNC:14906]	ENSG00000100503.24	NIN	51199
ENSG00000085382	12.783	0.944368	0.342874	3.00473	0.00265816	0.0430756	TRUE	HACE1		HACE1	protein_coding	104728094	104859919	6	-1	chromosome	HECT domain and ankyrin repeat containing E3 ubiquitin protein ligase 1 [Source:HGNC Symbol;Acc:HGNC:21033]	ENSG00000085382.12	HACE1	57531
ENSG00000143702	55.0993	-0.759343	0.246546	-3.0015	0.00268652	0.0434747	TRUE	CEP170		CEP170	protein_coding	243124428	243255348	1	-1	chromosome	centrosomal protein 170 [Source:HGNC Symbol;Acc:HGNC:28920]	ENSG00000143702.16	CEP170	9859
ENSG00000025293	318.095	-0.607907	0.192587	-2.99993	0.00270038	0.0435869	TRUE	PHF20		PHF20	protein_coding	35771974	35950370	20	1	chromosome	PHD finger protein 20 [Source:HGNC Symbol;Acc:HGNC:16098]	ENSG00000025293.17	PHF20	51230
ENSG00000159256	77.116	-0.675228	0.212184	-2.99856	0.00271259	0.043728	TRUE	MORC3		MORC3	protein_coding	36320189	36386148	21	1	chromosome	MORC family CW-type zinc finger 3 [Source:HGNC Symbol;Acc:HGNC:23572]	ENSG00000159256.13	MORC3	23515
ENSG00000056097	158.241	-0.684118	0.242392	-2.99676	0.00272864	0.0438858	TRUE	ZFR		ZFR	protein_coding	32354350	32444740	5	-1	chromosome	zinc finger RNA binding protein [Source:HGNC Symbol;Acc:HGNC:17277]	ENSG00000056097.16	ZFR	51663
ENSG00000116815	29.7391	0.831066	0.274046	2.99546	0.00274032	0.0440059	TRUE	CD58		CD58	protein_coding	116514534	116571039	1	-1	chromosome	CD58 molecule [Source:HGNC Symbol;Acc:HGNC:1688]	ENSG00000116815.16	CD58	965
ENSG00000136457	7.55356	-1.29427	0.401706	-2.9922	0.00276972	0.0442523	TRUE	CHAD		CHAD	protein_coding	50464496	50468906	17	-1	chromosome	chondroadherin [Source:HGNC Symbol;Acc:HGNC:1909]	ENSG00000136457.10	CHAD	1101
ENSG00000197530	165.767	-0.674705	0.214501	-2.99292	0.00276322	0.0442523	TRUE	MIB2		MIB2	protein_coding	1615415	1630610	1	1	chromosome	mindbomb E3 ubiquitin protein ligase 2 [Source:HGNC Symbol;Acc:HGNC:30577]	ENSG00000197530.12	MIB2	142678
ENSG00000141639	5.84119	1.06941	0.385459	2.99104	0.0027803	0.0443088	TRUE	MAPK4		MAPK4	protein_coding	50560087	50731826	18	1	chromosome	mitogen-activated protein kinase 4 [Source:HGNC Symbol;Acc:HGNC:6878]	ENSG00000141639.12	MAPK4	5596
ENSG00000198756	91.0691	0.990892	0.290958	2.99058	0.00278449	0.0443195	TRUE	COLGALT2		COLGALT2	protein_coding	183929854	184037729	1	-1	chromosome	collagen beta(1-O)galactosyltransferase 2 [Source:HGNC Symbol;Acc:HGNC:16790]	ENSG00000198756.12	COLGALT2	23127
ENSG00000033867	258.561	0.768277	0.237305	2.98965	0.00279297	0.0443585	TRUE	SLC4A7		SLC4A7	protein_coding	27372721	27484420	3	-1	chromosome	solute carrier family 4 member 7 [Source:HGNC Symbol;Acc:HGNC:11033]	ENSG00000033867.16	SLC4A7	9497
ENSG00000225614	10.6634	-1.28635	0.375014	-2.98954	0.00279399	0.0443585	TRUE	ZNF469		ZNF469	protein_coding	88382989	88440757	16	1	chromosome	zinc finger protein 469 [Source:HGNC Symbol;Acc:HGNC:23216]	ENSG00000225614.3	ZNF469	84627
ENSG00000108231	38.1811	1.51207	0.374858	2.98779	0.00280999	0.0445003	TRUE	LGI1		LGI1	protein_coding	93757840	93806272	10	1	chromosome	leucine rich glioma inactivated 1 [Source:HGNC Symbol;Acc:HGNC:6572]	ENSG00000108231.13	LGI1	9211
ENSG00000080345	227.342	-0.717047	0.236116	-2.98531	0.00283289	0.0448066	TRUE	RIF1		RIF1	protein_coding	151409883	151508013	2	1	chromosome	replication timing regulatory factor 1 [Source:HGNC Symbol;Acc:HGNC:23207]	ENSG00000080345.18	RIF1	55183
ENSG00000171004	7.81628	-0.916982	0.399884	-2.98103	0.00287281	0.0452675	TRUE	HS6ST2		HS6ST2	protein_coding	132626016	132961395	X	-1	chromosome	heparan sulfate 6-O-sulfotransferase 2 [Source:HGNC Symbol;Acc:HGNC:19133]	ENSG00000171004.18	HS6ST2	90161
ENSG00000124126	39.1777	0.972158	0.284422	2.97866	0.00289509	0.0454478	TRUE	PREX1		PREX1	protein_coding	48624252	48827999	20	-1	chromosome	phosphatidylinositol-3,4,5-trisphosphate dependent Rac exchange factor 1 [Source:HGNC Symbol;Acc:HGNC:32594]	ENSG00000124126.14	PREX1	57580
ENSG00000204147	27.4414	0.791179	0.277402	2.9787	0.00289475	0.0454478	TRUE	ASAH2B		ASAH2B	protein_coding	50739318	50816495	10	1	chromosome	N-acylsphingosine amidohydrolase 2B [Source:HGNC Symbol;Acc:HGNC:23456]	ENSG00000204147.10	ASAH2B	653308
ENSG00000169814	60.5144	0.762784	0.251069	2.97747	0.00290637	0.0455115	TRUE	BTD		BTD	protein_coding	15601341	15722311	3	1	chromosome	biotinidase [Source:HGNC Symbol;Acc:HGNC:1122]	ENSG00000169814.15	BTD	686
ENSG00000143382	55.8874	0.808966	0.237957	2.97604	0.00292001	0.0456682	TRUE	ADAMTSL4		ADAMTSL4	protein_coding	150549369	150560937	1	1	chromosome	ADAMTS like 4 [Source:HGNC Symbol;Acc:HGNC:19706]	ENSG00000143382.15	ADAMTSL4	54507
ENSG00000117569	60.7703	-0.701535	0.224758	-2.97465	0.0029332	0.0457609	TRUE	PTBP2		PTBP2	protein_coding	96721665	96823738	1	1	chromosome	polypyrimidine tract binding protein 2 [Source:HGNC Symbol;Acc:HGNC:17662]	ENSG00000117569.18	PTBP2	58155
ENSG00000197415	3.54602	1.69191	0.39817	2.97308	0.00294832	0.0459398	TRUE	VEPH1		VEPH1	protein_coding	157259742	157533619	3	-1	chromosome	ventricular zone expressed PH domain containing 1 [Source:HGNC Symbol;Acc:HGNC:25735]	ENSG00000197415.12	VEPH1	79674
ENSG00000177628	15.7856	0.894505	0.320575	2.97233	0.00295549	0.0459945	TRUE	GBA		GBA	protein_coding	155234452	155244699	1	-1	chromosome	glucosylceramidase beta [Source:HGNC Symbol;Acc:HGNC:4177]	ENSG00000177628.16	GBA	2629
ENSG00000130226	13.2743	1.16705	0.367467	2.97061	0.00297209	0.0461958	TRUE	DPP6		DPP6	protein_coding	153887097	154894285	7	1	chromosome	dipeptidyl peptidase like 6 [Source:HGNC Symbol;Acc:HGNC:3010]	ENSG00000130226.17	DPP6	1804
ENSG00000140694	47.3732	-0.725486	0.231482	-2.96832	0.00299434	0.0463779	TRUE	PARN		PARN	protein_coding	14435700	14632728	16	-1	chromosome	poly(A)-specific ribonuclease [Source:HGNC Symbol;Acc:HGNC:8609]	ENSG00000140694.17	PARN	5073
ENSG00000128641	43.3224	-0.826377	0.26469	-2.96737	0.0030036	0.0463992	TRUE	MYO1B		MYO1B	protein_coding	191245185	191425389	2	1	chromosome	myosin IB [Source:HGNC Symbol;Acc:HGNC:7596]	ENSG00000128641.19	MYO1B	4430
ENSG00000176485	1305.34	0.61501	0.204089	2.96754	0.0030019	0.0463992	TRUE	PLAAT3		PLAAT3	protein_coding	63573195	63616883	11	-1	chromosome	phospholipase A and acyltransferase 3 [Source:HGNC Symbol;Acc:HGNC:17825]	ENSG00000176485.11	PLAAT3	11145
ENSG00000147113	35.2661	-0.78152	0.268738	-2.96644	0.00301269	0.0464825	TRUE	DIPK2B		DIPK2B	protein_coding	45148373	45200901	X	-1	chromosome	divergent protein kinase domain 2B [Source:HGNC Symbol;Acc:HGNC:25866]	ENSG00000147113.17	DIPK2B	79742
ENSG00000143195	8.45893	1.52473	0.407406	2.96453	0.00303143	0.0466756	TRUE	ILDR2		ILDR2	protein_coding	166895711	166975540	1	-1	chromosome	immunoglobulin like domain containing receptor 2 [Source:HGNC Symbol;Acc:HGNC:18131]	ENSG00000143195.13	ILDR2	387597
ENSG00000149212	50.2636	0.893174	0.300551	2.96441	0.00303262	0.0466756	TRUE	SESN3		SESN3	protein_coding	95165513	95232541	11	-1	chromosome	sestrin 3 [Source:HGNC Symbol;Acc:HGNC:23060]	ENSG00000149212.12	SESN3	143686
ENSG00000140280	42.9622	-1.0064	0.268756	-2.96366	0.00304005	0.0467329	TRUE	LYSMD2		LYSMD2	protein_coding	51723011	51751585	15	-1	chromosome	LysM domain containing 2 [Source:HGNC Symbol;Acc:HGNC:28571]	ENSG00000140280.14	LYSMD2	256586
ENSG00000064205	208.445	0.992411	0.380939	2.95806	0.00309586	0.0475328	TRUE	CCN5		CCN5	protein_coding	44714844	44728509	20	1	chromosome	cellular communication network factor 5 [Source:HGNC Symbol;Acc:HGNC:12770]	ENSG00000064205.10	CCN5	8839
ENSG00000167491	57.7243	-0.682197	0.263542	-2.95767	0.00309978	0.047535	TRUE	GATAD2A		GATAD2A	protein_coding	19385826	19508931	19	1	chromosome	GATA zinc finger domain containing 2A [Source:HGNC Symbol;Acc:HGNC:29989]	ENSG00000167491.17	GATAD2A	54815
ENSG00000162613	235.325	0.590786	0.202408	2.95592	0.00311742	0.0477474	TRUE	FUBP1		FUBP1	protein_coding	77944055	77979110	1	-1	chromosome	far upstream element binding protein 1 [Source:HGNC Symbol;Acc:HGNC:4004]	ENSG00000162613.16	FUBP1	8880
ENSG00000205268	164.806	0.615571	0.211049	2.9535	0.00314195	0.0480062	TRUE	PDE7A		PDE7A	protein_coding	65717510	65842322	8	-1	chromosome	phosphodiesterase 7A [Source:HGNC Symbol;Acc:HGNC:8791]	ENSG00000205268.10	PDE7A	5150
ENSG00000111331	14.5571	-1.03771	0.356472	-2.95262	0.00315089	0.0480845	TRUE	OAS3		OAS3	protein_coding	112938444	112973251	12	1	chromosome	2'-5'-oligoadenylate synthetase 3 [Source:HGNC Symbol;Acc:HGNC:8088]	ENSG00000111331.13	OAS3	4940
ENSG00000169885	17.6888	-1.6671	0.406921	-2.95087	0.00316881	0.0482593	TRUE	CALML6		CALML6	protein_coding	1915108	1917296	1	1	chromosome	calmodulin like 6 [Source:HGNC Symbol;Acc:HGNC:24193]	ENSG00000169885.10	CALML6	163688
ENSG00000198814	16.0684	1.15729	0.314796	2.95075	0.00317001	0.0482593	TRUE	GK		GK	protein_coding	30653359	30731456	X	1	chromosome	glycerol kinase [Source:HGNC Symbol;Acc:HGNC:4289]	ENSG00000198814.12	GK	2710
ENSG00000126705	486.751	-0.621841	0.21014	-2.94894	0.00318869	0.0484024	TRUE	AHDC1		AHDC1	protein_coding	27534035	27604431	1	-1	chromosome	AT-hook DNA binding motif containing 1 [Source:HGNC Symbol;Acc:HGNC:25230]	ENSG00000126705.15	AHDC1	27245
ENSG00000169895	180.288	-0.76908	0.257619	-2.94895	0.00318855	0.0484024	TRUE	SYAP1		SYAP1	protein_coding	16719612	16765340	X	1	chromosome	synapse associated protein 1 [Source:HGNC Symbol;Acc:HGNC:16273]	ENSG00000169895.6	SYAP1	94056
ENSG00000075568	147.944	0.679404	0.216271	2.94769	0.00320156	0.0484467	TRUE	TMEM131		TMEM131	protein_coding	97756333	97995948	2	-1	chromosome	transmembrane protein 131 [Source:HGNC Symbol;Acc:HGNC:30366]	ENSG00000075568.17	TMEM131	23505
ENSG00000141576	222.171	-0.964555	0.269804	-2.94261	0.00325456	0.0491895	TRUE	RNF157		RNF157	protein_coding	76142465	76240493	17	-1	chromosome	ring finger protein 157 [Source:HGNC Symbol;Acc:HGNC:29402]	ENSG00000141576.16	RNF157	114804
ENSG00000198771	280.808	-0.669147	0.208115	-2.9415	0.00326631	0.0492331	TRUE	RCSD1		RCSD1	protein_coding	167630093	167708696	1	1	chromosome	RCSD domain containing 1 [Source:HGNC Symbol;Acc:HGNC:28310]	ENSG00000198771.11	RCSD1	92241
ENSG00000105499	374.57	0.573473	0.137286	4.13741	3.51254e-05	0.00158505	FALSE	PLA2G4C		PLA2G4C	protein_coding	48047843	48110817	19	-1	chromosome	phospholipase A2 group IVC [Source:HGNC Symbol;Acc:HGNC:9037]	ENSG00000105499.14	PLA2G4C	8605
ENSG00000197958	2097.91	0.561056	0.139301	3.985	6.74805e-05	0.00271431	FALSE	RPL12		RPL12	protein_coding	127447674	127451406	9	-1	chromosome	ribosomal protein L12 [Source:HGNC Symbol;Acc:HGNC:10302]	ENSG00000197958.13	RPL12	6136
ENSG00000125356	3467.72	0.532456	0.130657	3.96676	7.28578e-05	0.0028665	FALSE	NDUFA1		NDUFA1	protein_coding	119871832	119876662	X	1	chromosome	NADH:ubiquinone oxidoreductase subunit A1 [Source:HGNC Symbol;Acc:HGNC:7683]	ENSG00000125356.7	NDUFA1	4694
ENSG00000187446	275.371	0.574454	0.142663	3.91194	9.15593e-05	0.00340535	FALSE	CHP1		CHP1	protein_coding	41230839	41281887	15	1	chromosome	calcineurin like EF-hand protein 1 [Source:HGNC Symbol;Acc:HGNC:17433]	ENSG00000187446.12	CHP1	11261
ENSG00000100897	528.757	0.51689	0.130611	3.89855	9.67706e-05	0.00353142	FALSE	DCAF11		DCAF11	protein_coding	24114195	24125242	14	1	chromosome	DDB1 and CUL4 associated factor 11 [Source:HGNC Symbol;Acc:HGNC:20258]	ENSG00000100897.17	DCAF11	80344
ENSG00000143811	366.851	0.49454	0.123294	3.87489	0.000106675	0.00381544	FALSE	PYCR2		PYCR2	protein_coding	225919877	225924340	1	-1	chromosome	pyrroline-5-carboxylate reductase 2 [Source:HGNC Symbol;Acc:HGNC:30262]	ENSG00000143811.19	PYCR2	29920
ENSG00000163069	598.843	-0.536431	0.134315	-3.86802	0.000109722	0.00386947	FALSE	SGCB		SGCB	protein_coding	52020706	52038482	4	-1	chromosome	sarcoglycan beta [Source:HGNC Symbol;Acc:HGNC:10806]	ENSG00000163069.12	SGCB	6443
ENSG00000132429	500.811	-0.517978	0.13224	-3.85877	0.000113959	0.00397309	FALSE	POPDC3		POPDC3	protein_coding	105157900	105180014	6	-1	chromosome	popeye domain containing 3 [Source:HGNC Symbol;Acc:HGNC:17649]	ENSG00000132429.10	POPDC3	64208
ENSG00000100380	750.499	-0.550035	0.141584	-3.83097	0.000127638	0.00435492	FALSE	ST13		ST13	protein_coding	40824535	40856639	22	-1	chromosome	ST13 Hsp70 interacting protein [Source:HGNC Symbol;Acc:HGNC:11343]	ENSG00000100380.14	ST13	6767
ENSG00000122068	376.455	0.532347	0.140647	3.82366	0.000131488	0.004449	FALSE	FYTTD1		FYTTD1	protein_coding	197737179	197787596	3	1	chromosome	forty-two-three domain containing 1 [Source:HGNC Symbol;Acc:HGNC:25407]	ENSG00000122068.13	FYTTD1	84248
ENSG00000145391	890.985	-0.493276	0.12983	-3.76753	0.000164868	0.00528164	FALSE	SETD7		SETD7	protein_coding	139495941	139606699	4	-1	chromosome	SET domain containing 7, histone lysine methyltransferase [Source:HGNC Symbol;Acc:HGNC:30412]	ENSG00000145391.13	SETD7	80854
ENSG00000113732	420.188	0.579589	0.150608	3.73702	0.000186216	0.005832	FALSE	ATP6V0E1		ATP6V0E1	protein_coding	172983771	173035445	5	1	chromosome	ATPase H+ transporting V0 subunit e1 [Source:HGNC Symbol;Acc:HGNC:863]	ENSG00000113732.9	ATP6V0E1	8992
ENSG00000136451	398.065	-0.544747	0.14726	-3.71795	0.000200845	0.00618448	FALSE	VEZF1		VEZF1	protein_coding	57971547	57988259	17	-1	chromosome	vascular endothelial zinc finger 1 [Source:HGNC Symbol;Acc:HGNC:12949]	ENSG00000136451.9	VEZF1	7716
ENSG00000136938	249.677	-0.541492	0.142761	-3.71787	0.00020091	0.00618448	FALSE	ANP32B		ANP32B	protein_coding	97983341	98015943	9	1	chromosome	acidic nuclear phosphoprotein 32 family member B [Source:HGNC Symbol;Acc:HGNC:16677]	ENSG00000136938.9	ANP32B	10541
ENSG00000196873	9.03148	0.241703	0.404077	3.66362	0.000248672	0.00733949	FALSE	CBWD3		CBWD3	protein_coding	68232003	68300015	9	1	chromosome	COBW domain containing 3 [Source:HGNC Symbol;Acc:HGNC:18519]	ENSG00000196873.15	CBWD3	445571
ENSG00000121579	874.318	0.506061	0.136962	3.59099	0.000329421	0.0091152	FALSE	NAA50		NAA50	protein_coding	113716458	113746300	3	-1	chromosome	N(alpha)-acetyltransferase 50, NatE catalytic subunit [Source:HGNC Symbol;Acc:HGNC:29533]	ENSG00000121579.13	NAA50	80218
ENSG00000166136	1328.07	0.464757	0.127553	3.54508	0.000392496	0.0104693	FALSE	NDUFB8		NDUFB8	protein_coding	100523740	100530000	10	-1	chromosome	NADH:ubiquinone oxidoreductase subunit B8 [Source:HGNC Symbol;Acc:HGNC:7703]	ENSG00000166136.16	NDUFB8	4714
ENSG00000108312	162.581	-0.577499	0.161863	-3.5137	0.000441914	0.0115278	FALSE	UBTF		UBTF	protein_coding	44205033	44221626	17	-1	chromosome	upstream binding transcription factor [Source:HGNC Symbol;Acc:HGNC:12511]	ENSG00000108312.15	UBTF	7343
ENSG00000169020	3460.55	0.505427	0.138162	3.5135	0.000442251	0.0115278	FALSE	ATP5ME		ATP5ME	protein_coding	672436	674330	4	-1	chromosome	ATP synthase membrane subunit e [Source:HGNC Symbol;Acc:HGNC:846]	ENSG00000169020.10	ATP5ME	521
ENSG00000055950	246.925	-0.56018	0.156507	-3.49251	0.000478512	0.0122449	FALSE	MRPL43		MRPL43	protein_coding	100969458	100987515	10	-1	chromosome	mitochondrial ribosomal protein L43 [Source:HGNC Symbol;Acc:HGNC:14517]	ENSG00000055950.16	MRPL43	84545
ENSG00000130005	743.148	-0.469271	0.128715	-3.49265	0.000478248	0.0122449	FALSE	GAMT		GAMT	protein_coding	1397026	1401570	19	-1	chromosome	guanidinoacetate N-methyltransferase [Source:HGNC Symbol;Acc:HGNC:4136]	ENSG00000130005.13	GAMT	2593
ENSG00000086065	250.372	0.568061	0.159813	3.4878	0.000487012	0.0123868	FALSE	CHMP5		CHMP5	protein_coding	33264879	33282070	9	1	chromosome	charged multivesicular body protein 5 [Source:HGNC Symbol;Acc:HGNC:26942]	ENSG00000086065.14	CHMP5	51510
ENSG00000171992	2228.34	-0.551942	0.153316	-3.47362	0.00051349	0.0129205	FALSE	SYNPO		SYNPO	protein_coding	150601080	150659207	5	1	chromosome	synaptopodin [Source:HGNC Symbol;Acc:HGNC:30672]	ENSG00000171992.13	SYNPO	11346
ENSG00000185627	462.284	0.462807	0.131464	3.45952	0.000541133	0.0135081	FALSE	PSMD13		PSMD13	protein_coding	236966	252984	11	1	chromosome	proteasome 26S subunit, non-ATPase 13 [Source:HGNC Symbol;Acc:HGNC:9558]	ENSG00000185627.18	PSMD13	5719
ENSG00000167283	4192.36	0.448653	0.127373	3.43375	0.000595284	0.0144592	FALSE	ATP5MG		ATP5MG	protein_coding	118401606	118431496	11	1	chromosome	ATP synthase membrane subunit g [Source:HGNC Symbol;Acc:HGNC:14247]	ENSG00000167283.8	ATP5MG	10632
ENSG00000136238	1865.8	-0.482346	0.137419	-3.42552	0.000613634	0.0147155	FALSE	RAC1		RAC1	protein_coding	6374527	6403967	7	1	chromosome	Rac family small GTPase 1 [Source:HGNC Symbol;Acc:HGNC:9801]	ENSG00000136238.18	RAC1	5879
ENSG00000134717	366.755	0.539447	0.15313	3.39405	0.00068867	0.016176	FALSE	BTF3L4		BTF3L4	protein_coding	52056199	52090716	1	1	chromosome	basic transcription factor 3 like 4 [Source:HGNC Symbol;Acc:HGNC:30547]	ENSG00000134717.18	BTF3L4	91408
ENSG00000113387	385.54	0.544667	0.160452	3.38777	0.000704643	0.0163983	FALSE	SUB1		SUB1	protein_coding	32531633	32604079	5	1	chromosome	SUB1 regulator of transcription [Source:HGNC Symbol;Acc:HGNC:19985]	ENSG00000113387.12	SUB1	10923
ENSG00000184343	376.423	0.496521	0.14507	3.3879	0.000704291	0.0163983	FALSE	SRPK3		SRPK3	protein_coding	153776412	153785732	X	1	chromosome	SRSF protein kinase 3 [Source:HGNC Symbol;Acc:HGNC:11402]	ENSG00000184343.11	SRPK3	26576
ENSG00000116459	1264.51	0.398083	0.113552	3.38663	0.000707565	0.0164359	FALSE	ATP5PB		ATP5PB	protein_coding	111448864	111462773	1	1	chromosome	ATP synthase peripheral stalk-membrane subunit b [Source:HGNC Symbol;Acc:HGNC:840]	ENSG00000116459.11	ATP5PB	515
ENSG00000172403	4541.13	0.427275	0.123668	3.38212	0.000719279	0.0166465	FALSE	SYNPO2		SYNPO2	protein_coding	118850688	119061247	4	1	chromosome	synaptopodin 2 [Source:HGNC Symbol;Acc:HGNC:17732]	ENSG00000172403.11	SYNPO2	171024
ENSG00000148444	251.23	0.466123	0.134176	3.3693	0.00075359	0.0172287	FALSE	COMMD3		COMMD3	protein_coding	22316386	22320306	10	1	chromosome	COMM domain containing 3 [Source:HGNC Symbol;Acc:HGNC:23332]	ENSG00000148444.16	COMMD3	23412
ENSG00000130433	506.4	-0.52412	0.148316	-3.36702	0.00075984	0.0173304	FALSE	CACNG6		CACNG6	protein_coding	53992288	54012669	19	1	chromosome	calcium voltage-gated channel auxiliary subunit gamma 6 [Source:HGNC Symbol;Acc:HGNC:13625]	ENSG00000130433.7	CACNG6	59285
ENSG00000166889	179.044	-0.527169	0.155498	-3.32461	0.000885425	0.0192042	FALSE	PATL1		PATL1	protein_coding	59636716	59669037	11	-1	chromosome	PAT1 homolog 1, processing body mRNA decay factor [Source:HGNC Symbol;Acc:HGNC:26721]	ENSG00000166889.14	PATL1	219988
ENSG00000116005	652.539	-0.513648	0.147115	-3.3234	0.000889287	0.0192043	FALSE	PCYOX1		PCYOX1	protein_coding	70257386	70281185	2	1	chromosome	prenylcysteine oxidase 1 [Source:HGNC Symbol;Acc:HGNC:20588]	ENSG00000116005.12	PCYOX1	51449
ENSG00000145495	984.176	-0.432765	0.12909	-3.31327	0.00092212	0.0196438	FALSE	MARCHF6		MARCHF6	protein_coding	10353695	10440388	5	1	chromosome	membrane associated ring-CH-type finger 6 [Source:HGNC Symbol;Acc:HGNC:30550]	ENSG00000145495.16	MARCHF6	10299
ENSG00000166986	183.332	0.529595	0.159937	3.29077	0.000999132	0.0207918	FALSE	MARS1		MARS1	protein_coding	57475445	57517569	12	1	chromosome	methionyl-tRNA synthetase 1 [Source:HGNC Symbol;Acc:HGNC:6898]	ENSG00000166986.15	MARS1	4141
ENSG00000164919	4763.25	0.445786	0.132753	3.28209	0.0010304	0.0211972	FALSE	COX6C		COX6C	protein_coding	99873200	99893707	8	-1	chromosome	cytochrome c oxidase subunit 6C [Source:HGNC Symbol;Acc:HGNC:2285]	ENSG00000164919.11	COX6C	1345
ENSG00000169016	226.03	0.573013	0.167669	3.27312	0.00106366	0.0217043	FALSE	E2F6		E2F6	protein_coding	11444375	11466177	2	-1	chromosome	E2F transcription factor 6 [Source:HGNC Symbol;Acc:HGNC:3120]	ENSG00000169016.17	E2F6	1876
ENSG00000153113	710.037	-0.543711	0.164335	-3.27084	0.00107228	0.0218095	FALSE	CAST		CAST	protein_coding	96525267	96779595	5	1	chromosome	calpastatin [Source:HGNC Symbol;Acc:HGNC:1515]	ENSG00000153113.23	CAST	831
ENSG00000147403	3831.94	0.521719	0.16423	3.26234	0.00110495	0.0224014	FALSE	RPL10		RPL10	protein_coding	154389955	154409168	X	1	chromosome	ribosomal protein L10 [Source:HGNC Symbol;Acc:HGNC:10298]	ENSG00000147403.16	RPL10	6134
ENSG00000107341	646.805	-0.40027	0.120621	-3.26018	0.00111342	0.0225369	FALSE	UBE2R2		UBE2R2	protein_coding	33817160	33920399	9	1	chromosome	ubiquitin conjugating enzyme E2 R2 [Source:HGNC Symbol;Acc:HGNC:19907]	ENSG00000107341.5	UBE2R2	54926
ENSG00000109572	179.677	-0.579398	0.175758	-3.25002	0.00115396	0.0231778	FALSE	CLCN3		CLCN3	protein_coding	169612633	169723673	4	1	chromosome	chloride voltage-gated channel 3 [Source:HGNC Symbol;Acc:HGNC:2021]	ENSG00000109572.14	CLCN3	1182
ENSG00000160445	170.54	0.502083	0.150341	3.24967	0.00115538	0.0231778	FALSE	ZER1		ZER1	protein_coding	128729786	128772414	9	-1	chromosome	zyg-11 related cell cycle regulator [Source:HGNC Symbol;Acc:HGNC:30960]	ENSG00000160445.11	ZER1	10444
ENSG00000165912	978.174	0.410425	0.128478	3.21302	0.00131349	0.025793	FALSE	PACSIN3		PACSIN3	protein_coding	47177522	47186443	11	-1	chromosome	protein kinase C and casein kinase substrate in neurons 3 [Source:HGNC Symbol;Acc:HGNC:8572]	ENSG00000165912.16	PACSIN3	29763
ENSG00000196305	221.71	0.439826	0.137661	3.20936	0.00133033	0.0260075	FALSE	IARS1		IARS1	protein_coding	92210207	92293756	9	-1	chromosome	isoleucyl-tRNA synthetase 1 [Source:HGNC Symbol;Acc:HGNC:5330]	ENSG00000196305.17	IARS1	3376
ENSG00000239474	16674.1	0.473816	0.145745	3.20013	0.00137364	0.0265656	FALSE	KLHL41		KLHL41	protein_coding	169509702	169526258	2	1	chromosome	kelch like family member 41 [Source:HGNC Symbol;Acc:HGNC:16905]	ENSG00000239474.7	KLHL41	10324
ENSG00000160271	212.347	-0.550136	0.176866	-3.18657	0.00143971	0.0275889	FALSE	RALGDS		RALGDS	protein_coding	133097720	133149334	9	-1	chromosome	ral guanine nucleotide dissociation stimulator [Source:HGNC Symbol;Acc:HGNC:9842]	ENSG00000160271.16	RALGDS	5900
ENSG00000077721	204.39	0.567017	0.17815	3.18023	0.0014716	0.0279094	FALSE	UBE2A		UBE2A	protein_coding	119574536	119591083	X	1	chromosome	ubiquitin conjugating enzyme E2 A [Source:HGNC Symbol;Acc:HGNC:12472]	ENSG00000077721.16	UBE2A	7319
ENSG00000124006	166.713	0.53151	0.161859	3.17111	0.0015186	0.0285787	FALSE	OBSL1		OBSL1	protein_coding	219550728	219571859	2	-1	chromosome	obscurin like cytoskeletal adaptor 1 [Source:HGNC Symbol;Acc:HGNC:29092]	ENSG00000124006.15	OBSL1	23363
ENSG00000122257	503.986	-0.472888	0.152613	-3.16244	0.00156451	0.0293113	FALSE	RBBP6		RBBP6	protein_coding	24537693	24572863	16	1	chromosome	RB binding protein 6, ubiquitin ligase [Source:HGNC Symbol;Acc:HGNC:9889]	ENSG00000122257.20	RBBP6	5930
ENSG00000090263	535.192	0.380228	0.117881	3.16144	0.00156992	0.029369	FALSE	MRPS33		MRPS33	protein_coding	141002610	141015228	7	-1	chromosome	mitochondrial ribosomal protein S33 [Source:HGNC Symbol;Acc:HGNC:16634]	ENSG00000090263.16	MRPS33	51650
ENSG00000132388	873.365	-0.457604	0.144671	-3.14723	0.00164828	0.0305174	FALSE	UBE2G1		UBE2G1	protein_coding	4269259	4366628	17	-1	chromosome	ubiquitin conjugating enzyme E2 G1 [Source:HGNC Symbol;Acc:HGNC:12482]	ENSG00000132388.12	UBE2G1	7326
ENSG00000130638	219.12	0.512294	0.158318	3.14671	0.00165117	0.0305261	FALSE	ATXN10		ATXN10	protein_coding	45671798	45845307	22	1	chromosome	ataxin 10 [Source:HGNC Symbol;Acc:HGNC:10549]	ENSG00000130638.17	ATXN10	25814
ENSG00000130414	485.151	0.408947	0.127707	3.13543	0.00171602	0.0313566	FALSE	NDUFA10		NDUFA10	protein_coding	239892450	240025345	2	-1	chromosome	NADH:ubiquinone oxidoreductase subunit A10 [Source:HGNC Symbol;Acc:HGNC:7684]	ENSG00000130414.12	NDUFA10	4705
ENSG00000214736	692.068	0.549877	0.166117	3.13429	0.00172273	0.0314336	FALSE	TOMM6		TOMM6	protein_coding	41787662	41789898	6	1	chromosome	translocase of outer mitochondrial membrane 6 [Source:HGNC Symbol;Acc:HGNC:34528]	ENSG00000214736.7	TOMM6	100188893
ENSG00000136146	208.09	0.505769	0.163565	3.12631	0.00177013	0.0322051	FALSE	MED4		MED4	protein_coding	48053323	48095131	13	-1	chromosome	mediator complex subunit 4 [Source:HGNC Symbol;Acc:HGNC:17903]	ENSG00000136146.15	MED4	29079
ENSG00000095209	347.77	0.511977	0.167488	3.12271	0.00179196	0.0324149	FALSE	TMEM38B		TMEM38B	protein_coding	105694541	105776629	9	1	chromosome	transmembrane protein 38B [Source:HGNC Symbol;Acc:HGNC:25535]	ENSG00000095209.12	TMEM38B	55151
ENSG00000099341	619.518	0.548731	0.175082	3.12063	0.00180467	0.0325512	FALSE	PSMD8		PSMD8	protein_coding	38374536	38383824	19	1	chromosome	proteasome 26S subunit, non-ATPase 8 [Source:HGNC Symbol;Acc:HGNC:9566]	ENSG00000099341.11	PSMD8	5714
ENSG00000095321	317.376	0.553899	0.16525	3.11925	0.00181315	0.0326574	FALSE	CRAT		CRAT	protein_coding	129094794	129111189	9	-1	chromosome	carnitine O-acetyltransferase [Source:HGNC Symbol;Acc:HGNC:2342]	ENSG00000095321.17	CRAT	1384
ENSG00000137038	468.434	0.425665	0.131582	3.11567	0.0018353	0.0329621	FALSE	DMAC1		DMAC1	protein_coding	7796500	7888380	9	-1	chromosome	distal membrane arm assembly complex 1 [Source:HGNC Symbol;Acc:HGNC:30536]	ENSG00000137038.8	DMAC1	90871
ENSG00000169714	1557.77	0.461439	0.146276	3.1101	0.00187025	0.0333992	FALSE	CNBP		CNBP	protein_coding	129169484	129183922	3	-1	chromosome	CCHC-type zinc finger nucleic acid binding protein [Source:HGNC Symbol;Acc:HGNC:13164]	ENSG00000169714.16	CNBP	7555
ENSG00000100243	511.465	0.564671	0.177435	3.10412	0.00190843	0.0339847	FALSE	CYB5R3		CYB5R3	protein_coding	42617840	42649392	22	-1	chromosome	cytochrome b5 reductase 3 [Source:HGNC Symbol;Acc:HGNC:2873]	ENSG00000100243.21	CYB5R3	1727
ENSG00000185630	468.576	0.519081	0.164944	3.09999	0.00193529	0.0343657	FALSE	PBX1		PBX1	protein_coding	164555584	164899296	1	1	chromosome	PBX homeobox 1 [Source:HGNC Symbol;Acc:HGNC:8632]	ENSG00000185630.18	PBX1	5087
ENSG00000153140	449.019	0.537201	0.172037	3.09409	0.00197416	0.0349573	FALSE	CETN3		CETN3	protein_coding	90392261	90409786	5	-1	chromosome	centrin 3 [Source:HGNC Symbol;Acc:HGNC:1868]	ENSG00000153140.8	CETN3	1070
ENSG00000137177	655.968	-0.470725	0.149048	-3.0931	0.00198079	0.0350255	FALSE	KIF13A		KIF13A	protein_coding	17759183	17987635	6	-1	chromosome	kinesin family member 13A [Source:HGNC Symbol;Acc:HGNC:14566]	ENSG00000137177.20	KIF13A	63971
ENSG00000177189	408.202	-0.460779	0.142091	-3.08574	0.00203047	0.035505	FALSE	RPS6KA3		RPS6KA3	protein_coding	20149911	20267519	X	-1	chromosome	ribosomal protein S6 kinase A3 [Source:HGNC Symbol;Acc:HGNC:10432]	ENSG00000177189.14	RPS6KA3	6197
ENSG00000164032	446.054	-0.499869	0.158917	-3.08055	0.00206622	0.035881	FALSE	H2AZ1		H2AZ1	protein_coding	99948086	99950355	4	-1	chromosome	H2A.Z variant histone 1 [Source:HGNC Symbol;Acc:HGNC:4741]	ENSG00000164032.12	H2AZ1	3015
ENSG00000092199	554.741	0.399425	0.126773	3.07598	0.00209813	0.0362725	FALSE	HNRNPC		HNRNPC	protein_coding	21209136	21269494	14	-1	chromosome	heterogeneous nuclear ribonucleoprotein C [Source:HGNC Symbol;Acc:HGNC:5035]	ENSG00000092199.17	HNRNPC	3183
ENSG00000126261	279.326	0.504448	0.160122	3.07567	0.00210029	0.0362725	FALSE	UBA2		UBA2	protein_coding	34428352	34471251	19	1	chromosome	ubiquitin like modifier activating enzyme 2 [Source:HGNC Symbol;Acc:HGNC:30661]	ENSG00000126261.13	UBA2	10054
ENSG00000143252	886.324	0.406978	0.127565	3.07472	0.00210704	0.0362895	FALSE	SDHC		SDHC	protein_coding	161314257	161375340	1	1	chromosome	succinate dehydrogenase complex subunit C [Source:HGNC Symbol;Acc:HGNC:10682]	ENSG00000143252.14	SDHC	6391
ENSG00000143384	991.791	-0.569766	0.181512	-3.05288	0.00226654	0.0383544	FALSE	MCL1		MCL1	protein_coding	150574551	150579738	1	-1	chromosome	MCL1 apoptosis regulator, BCL2 family member [Source:HGNC Symbol;Acc:HGNC:6943]	ENSG00000143384.13	MCL1	4170
ENSG00000112320	249.532	-0.509688	0.164238	-3.04249	0.00234629	0.039439	FALSE	SOBP		SOBP	protein_coding	107490106	107661306	6	1	chromosome	sine oculis binding protein homolog [Source:HGNC Symbol;Acc:HGNC:29256]	ENSG00000112320.12	SOBP	55084
ENSG00000013441	195.903	0.548168	0.184517	3.02468	0.00248899	0.0412833	FALSE	CLK1		CLK1	protein_coding	200853009	200864744	2	-1	chromosome	CDC like kinase 1 [Source:HGNC Symbol;Acc:HGNC:2068]	ENSG00000013441.16	CLK1	1195
ENSG00000170832	72.5705	-0.56797	0.189292	-3.01616	0.00256	0.0421313	FALSE	USP32		USP32	protein_coding	60177327	60422470	17	-1	chromosome	ubiquitin specific peptidase 32 [Source:HGNC Symbol;Acc:HGNC:19143]	ENSG00000170832.13	USP32	84669
ENSG00000092148	619.671	-0.478026	0.15819	-3.01318	0.00258529	0.0424365	FALSE	HECTD1		HECTD1	protein_coding	31100112	31207804	14	-1	chromosome	HECT domain E3 ubiquitin protein ligase 1 [Source:HGNC Symbol;Acc:HGNC:20157]	ENSG00000092148.13	HECTD1	25831
ENSG00000184277	251.571	0.519256	0.168753	3.01055	0.00260778	0.0426786	FALSE	TM2D3		TM2D3	protein_coding	101621444	101652391	15	-1	chromosome	TM2 domain containing 3 [Source:HGNC Symbol;Acc:HGNC:24128]	ENSG00000184277.13	TM2D3	80213
ENSG00000187555	446.934	-0.35204	0.115969	-3.01026	0.00261021	0.0426786	FALSE	USP7		USP7	protein_coding	8892097	8975328	16	-1	chromosome	ubiquitin specific peptidase 7 [Source:HGNC Symbol;Acc:HGNC:12630]	ENSG00000187555.16	USP7	7874
ENSG00000141367	398.836	0.403595	0.132582	3.00966	0.00261536	0.0427074	FALSE	CLTC		CLTC	protein_coding	59619689	59696956	17	1	chromosome	clathrin heavy chain [Source:HGNC Symbol;Acc:HGNC:2092]	ENSG00000141367.12	CLTC	1213
ENSG00000143774	162.629	0.569021	0.179729	3.00903	0.00262079	0.042728	FALSE	GUK1		GUK1	protein_coding	228139962	228148984	1	1	chromosome	guanylate kinase 1 [Source:HGNC Symbol;Acc:HGNC:4693]	ENSG00000143774.16	GUK1	2987
ENSG00000090238	229.33	-0.545902	0.186245	-3.0066	0.0026419	0.0429735	FALSE	YPEL3		YPEL3	protein_coding	30092314	30096915	16	-1	chromosome	yippee like 3 [Source:HGNC Symbol;Acc:HGNC:18327]	ENSG00000090238.12	YPEL3	83719
ENSG00000080503	669.432	-0.470202	0.155162	-3.00555	0.00265097	0.0430654	FALSE	SMARCA2		SMARCA2	protein_coding	1980290	2193624	9	1	chromosome	SWI/SNF related, matrix associated, actin dependent regulator of chromatin, subfamily a, member 2 [Source:HGNC Symbol;Acc:HGNC:11098]	ENSG00000080503.24	SMARCA2	6595
ENSG00000139990	416.648	-0.446688	0.146476	-3.0047	0.00265844	0.0430756	FALSE	DCAF5		DCAF5	protein_coding	69050881	69153150	14	-1	chromosome	DDB1 and CUL4 associated factor 5 [Source:HGNC Symbol;Acc:HGNC:20224]	ENSG00000139990.18	DCAF5	8816
ENSG00000171121	6.15773	0.546544	0.41096	3.00048	0.00269553	0.0435644	FALSE	KCNMB3		KCNMB3	protein_coding	179236691	179267002	3	-1	chromosome	potassium calcium-activated channel subfamily M regulatory beta subunit 3 [Source:HGNC Symbol;Acc:HGNC:6287]	ENSG00000171121.16	KCNMB3	27094
ENSG00000101605	8999	0.559874	0.182444	2.99668	0.00272936	0.0438858	FALSE	MYOM1		MYOM1	protein_coding	3066807	3220108	18	-1	chromosome	myomesin 1 [Source:HGNC Symbol;Acc:HGNC:7613]	ENSG00000101605.12	MYOM1	8736
ENSG00000136930	755.829	0.369726	0.121233	2.99402	0.0027533	0.0441581	FALSE	PSMB7		PSMB7	protein_coding	124353465	124415444	9	-1	chromosome	proteasome 20S subunit beta 7 [Source:HGNC Symbol;Acc:HGNC:9544]	ENSG00000136930.13	PSMB7	5695
ENSG00000151413	150.067	-0.564587	0.188051	-2.99231	0.00276871	0.0442523	FALSE	NUBPL		NUBPL	protein_coding	31489956	31861224	14	1	chromosome	nucleotide binding protein like [Source:HGNC Symbol;Acc:HGNC:20278]	ENSG00000151413.17	NUBPL	80224
ENSG00000005893	566.184	-0.436473	0.14145	-2.99153	0.00277588	0.0442944	FALSE	LAMP2		LAMP2	protein_coding	120426148	120469365	X	-1	chromosome	lysosomal associated membrane protein 2 [Source:HGNC Symbol;Acc:HGNC:6501]	ENSG00000005893.16	LAMP2	3920
ENSG00000104643	197.708	0.473203	0.154519	2.98879	0.0028008	0.0444107	FALSE	MTMR9		MTMR9	protein_coding	11284816	11328146	8	1	chromosome	myotubularin related protein 9 [Source:HGNC Symbol;Acc:HGNC:14596]	ENSG00000104643.10	MTMR9	66036
ENSG00000036257	254.705	-0.555204	0.182184	-2.98444	0.00284097	0.0448781	FALSE	CUL3		CUL3	protein_coding	224470150	224585397	2	-1	chromosome	cullin 3 [Source:HGNC Symbol;Acc:HGNC:2553]	ENSG00000036257.13	CUL3	8452
ENSG00000168101	124.292	0.575663	0.185149	2.98305	0.00285391	0.0450259	FALSE	NUDT16L1		NUDT16L1	protein_coding	4693694	4695859	16	1	chromosome	nudix hydrolase 16 like 1 [Source:HGNC Symbol;Acc:HGNC:28154]	ENSG00000168101.14	NUDT16L1	84309
ENSG00000163466	846.403	-0.353392	0.114006	-2.97954	0.00288685	0.0454317	FALSE	ARPC2		ARPC2	protein_coding	218217141	218254356	2	1	chromosome	actin related protein 2/3 complex subunit 2 [Source:HGNC Symbol;Acc:HGNC:705]	ENSG00000163466.16	ARPC2	10109
ENSG00000124422	694.393	0.370189	0.122811	2.97809	0.00290053	0.0454766	FALSE	USP22		USP22	protein_coding	20999596	21043760	17	-1	chromosome	ubiquitin specific peptidase 22 [Source:HGNC Symbol;Acc:HGNC:12621]	ENSG00000124422.12	USP22	23326
ENSG00000125733	736.056	-0.429009	0.137761	-2.9749	0.00293085	0.0457609	FALSE	TRIP10		TRIP10	protein_coding	6737925	6751530	19	1	chromosome	thyroid hormone receptor interactor 10 [Source:HGNC Symbol;Acc:HGNC:12304]	ENSG00000125733.18	TRIP10	9322
ENSG00000166123	1720.46	0.508336	0.160163	2.96857	0.00299192	0.0463779	FALSE	GPT2		GPT2	protein_coding	46884362	46931289	16	1	chromosome	glutamic--pyruvic transaminase 2 [Source:HGNC Symbol;Acc:HGNC:18062]	ENSG00000166123.14	GPT2	84706
ENSG00000188186	225.104	0.460295	0.154765	2.96827	0.00299486	0.0463779	FALSE	LAMTOR4		LAMTOR4	protein_coding	100148907	100155944	7	1	chromosome	late endosomal/lysosomal adaptor, MAPK and MTOR activator 4 [Source:HGNC Symbol;Acc:HGNC:33772]	ENSG00000188186.10	LAMTOR4	389541
ENSG00000136045	179.672	-0.493907	0.167266	-2.95465	0.00313027	0.0478859	FALSE	PWP1		PWP1	protein_coding	107685799	107713162	12	1	chromosome	PWP1 homolog, endonuclein [Source:HGNC Symbol;Acc:HGNC:17015]	ENSG00000136045.12	PWP1	11137
ENSG00000105379	672.708	0.413334	0.13295	2.94872	0.00319095	0.0484024	FALSE	ETFB		ETFB	protein_coding	51345169	51366418	19	-1	chromosome	electron transfer flavoprotein subunit beta [Source:HGNC Symbol;Acc:HGNC:3482]	ENSG00000105379.9	ETFB	2109
ENSG00000126016	515.179	0.518953	0.176905	2.948	0.0031984	0.0484467	FALSE	AMOT		AMOT	protein_coding	112774503	112840815	X	-1	chromosome	angiomotin [Source:HGNC Symbol;Acc:HGNC:17810]	ENSG00000126016.15	AMOT	154796
ENSG00000162734	251.508	0.551752	0.18215	2.94126	0.00326881	0.0492331	FALSE	PEA15		PEA15	protein_coding	160205337	160215376	1	1	chromosome	proliferation and apoptosis adaptor protein 15 [Source:HGNC Symbol;Acc:HGNC:8822]	ENSG00000162734.12	PEA15	8682
ENSG00000185437	641.23	-0.525711	0.179711	-2.94122	0.00326917	0.0492331	FALSE	SH3BGR		SH3BGR	protein_coding	39445855	39515506	21	1	chromosome	SH3 domain binding glutamate rich protein [Source:HGNC Symbol;Acc:HGNC:10822]	ENSG00000185437.13	SH3BGR	6450
ENSG00000165678	884.987	0.406202	0.133272	2.93944	0.00328807	0.0494585	FALSE	GHITM		GHITM	protein_coding	84139509	84153568	10	1	chromosome	growth hormone inducible transmembrane protein [Source:HGNC Symbol;Acc:HGNC:17281]	ENSG00000165678.21	GHITM	27069
ENSG00000162604	375.384	0.384393	0.128418	2.93763	0.00330729	0.0496883	FALSE	TM2D1		TM2D1	protein_coding	61681046	61725423	1	-1	chromosome	TM2 domain containing 1 [Source:HGNC Symbol;Acc:HGNC:24142]	ENSG00000162604.12	TM2D1	83941
ENSG00000164985	196.355	-0.564394	0.194691	-2.93664	0.00331793	0.0497887	FALSE	PSIP1		PSIP1	protein_coding	15464066	15510995	9	-1	chromosome	PC4 and SFRS1 interacting protein 1 [Source:HGNC Symbol;Acc:HGNC:9527]	ENSG00000164985.15	PSIP1	11168
ENSG00000099783	416.565	-0.418931	0.13881	-2.93418	0.00334425	0.0500729	FALSE	HNRNPM		HNRNPM	protein_coding	8444767	8489114	19	1	chromosome	heterogeneous nuclear ribonucleoprotein M [Source:HGNC Symbol;Acc:HGNC:5046]	ENSG00000099783.12	HNRNPM	4670
ENSG00000163468	369.316	0.560517	0.185084	2.93413	0.00334482	0.0500729	FALSE	CCT3		CCT3	protein_coding	156308968	156367873	1	-1	chromosome	chaperonin containing TCP1 subunit 3 [Source:HGNC Symbol;Acc:HGNC:1616]	ENSG00000163468.15	CCT3	7203
ENSG00000116604	636.249	-0.476616	0.162642	-2.93366	0.00334992	0.0500897	FALSE	MEF2D		MEF2D	protein_coding	156463727	156500779	1	-1	chromosome	myocyte enhancer factor 2D [Source:HGNC Symbol;Acc:HGNC:6997]	ENSG00000116604.18	MEF2D	4209
ENSG00000118503	21.5436	0.992345	0.308361	2.93252	0.00336221	0.0501543	FALSE	TNFAIP3		TNFAIP3	protein_coding	137867214	137883312	6	1	chromosome	TNF alpha induced protein 3 [Source:HGNC Symbol;Acc:HGNC:11896]	ENSG00000118503.15	TNFAIP3	7128
ENSG00000147697	151.512	-1.22886	0.391642	-2.9327	0.00336025	0.0501543	FALSE	GSDMC		GSDMC	protein_coding	129748196	129786624	8	-1	chromosome	gasdermin C [Source:HGNC Symbol;Acc:HGNC:7151]	ENSG00000147697.9	GSDMC	56169
ENSG00000159885	8.00503	1.1756	0.350576	2.93093	0.00337944	0.0503517	FALSE	ZNF222		ZNF222	protein_coding	44025342	44033110	19	1	chromosome	zinc finger protein 222 [Source:HGNC Symbol;Acc:HGNC:13015]	ENSG00000159885.14	ZNF222	7673
ENSG00000148187	74.0826	0.648328	0.224426	2.92919	0.00339845	0.050575	FALSE	MRRF		MRRF	protein_coding	122264603	122331337	9	1	chromosome	mitochondrial ribosome recycling factor [Source:HGNC Symbol;Acc:HGNC:7234]	ENSG00000148187.18	MRRF	92399
ENSG00000008394	90.3965	0.871803	0.391662	2.92216	0.00347615	0.0515126	FALSE	MGST1		MGST1	protein_coding	16347142	16609259	12	1	chromosome	microsomal glutathione S-transferase 1 [Source:HGNC Symbol;Acc:HGNC:7061]	ENSG00000008394.13	MGST1	4257
ENSG00000112343	93.7335	0.760815	0.251476	2.92201	0.00347782	0.0515126	FALSE	TRIM38		TRIM38	protein_coding	25962802	25991231	6	1	chromosome	tripartite motif containing 38 [Source:HGNC Symbol;Acc:HGNC:10059]	ENSG00000112343.11	TRIM38	10475
ENSG00000133169	10.4242	1.24748	0.39917	2.92202	0.00347773	0.0515126	FALSE	BEX1		BEX1	protein_coding	103062651	103064171	X	-1	chromosome	brain expressed X-linked 1 [Source:HGNC Symbol;Acc:HGNC:1036]	ENSG00000133169.6	BEX1	55859
ENSG00000167118	183.614	0.528483	0.174557	2.92229	0.0034747	0.0515126	FALSE	URM1		URM1	protein_coding	128371361	128392016	9	1	chromosome	ubiquitin related modifier 1 [Source:HGNC Symbol;Acc:HGNC:28378]	ENSG00000167118.11	URM1	81605
ENSG00000161533	322.999	0.554439	0.181458	2.92111	0.00348788	0.051601	FALSE	ACOX1		ACOX1	protein_coding	75941507	75979177	17	-1	chromosome	acyl-CoA oxidase 1 [Source:HGNC Symbol;Acc:HGNC:119]	ENSG00000161533.12	ACOX1	51
ENSG00000130770	1664.99	0.576154	0.187982	2.91965	0.00350425	0.0517823	FALSE	ATP5IF1		ATP5IF1	protein_coding	28236109	28246906	1	1	chromosome	ATP synthase inhibitory factor subunit 1 [Source:HGNC Symbol;Acc:HGNC:871]	ENSG00000130770.18	ATP5IF1	93974
ENSG00000004864	24.7981	-0.913748	0.311234	-2.91902	0.00351139	0.051827	FALSE	SLC25A13		SLC25A13	protein_coding	96120220	96322147	7	-1	chromosome	solute carrier family 25 member 13 [Source:HGNC Symbol;Acc:HGNC:10983]	ENSG00000004864.13	SLC25A13	10165
ENSG00000052723	83.0723	0.711029	0.249631	2.91622	0.00354297	0.0521097	FALSE	SIKE1		SIKE1	protein_coding	114769479	114780685	1	-1	chromosome	suppressor of IKBKE 1 [Source:HGNC Symbol;Acc:HGNC:26119]	ENSG00000052723.11	SIKE1	80143
ENSG00000114023	455.389	0.520698	0.172026	2.91644	0.00354055	0.0521097	FALSE	FAM162A		FAM162A	protein_coding	122384176	122412334	3	1	chromosome	family with sequence similarity 162 member A [Source:HGNC Symbol;Acc:HGNC:17865]	ENSG00000114023.15	FAM162A	26355
ENSG00000148339	174.141	-0.804652	0.310248	-2.91647	0.00354014	0.0521097	FALSE	SLC25A25		SLC25A25	protein_coding	128068201	128109245	9	1	chromosome	solute carrier family 25 member 25 [Source:HGNC Symbol;Acc:HGNC:20663]	ENSG00000148339.12	SLC25A25	114789
ENSG00000163738	76.9039	0.739004	0.228244	2.91554	0.00355068	0.0521623	FALSE	MTHFD2L		MTHFD2L	protein_coding	74114174	74303099	4	1	chromosome	methylenetetrahydrofolate dehydrogenase (NADP+ dependent) 2 like [Source:HGNC Symbol;Acc:HGNC:31865]	ENSG00000163738.18	MTHFD2L	441024
ENSG00000099250	96.2865	-0.669757	0.235003	-2.9146	0.00356144	0.0522594	FALSE	NRP1		NRP1	protein_coding	33177492	33336262	10	-1	chromosome	neuropilin 1 [Source:HGNC Symbol;Acc:HGNC:8004]	ENSG00000099250.18	NRP1	8829
ENSG00000113712	636.942	-0.739188	0.249099	-2.91226	0.00358823	0.0525437	FALSE	CSNK1A1		CSNK1A1	protein_coding	149492982	149551471	5	-1	chromosome	casein kinase 1 alpha 1 [Source:HGNC Symbol;Acc:HGNC:2451]	ENSG00000113712.18	CSNK1A1	1452
ENSG00000172379	32.3068	-0.939339	0.311121	-2.91218	0.00358916	0.0525437	FALSE	ARNT2		ARNT2	protein_coding	80404350	80597933	15	1	chromosome	aryl hydrocarbon receptor nuclear translocator 2 [Source:HGNC Symbol;Acc:HGNC:16876]	ENSG00000172379.21	ARNT2	9915
ENSG00000182923	177.111	-0.565704	0.190059	-2.91099	0.00360281	0.0526822	FALSE	CEP63		CEP63	protein_coding	134485721	134575017	3	1	chromosome	centrosomal protein 63 [Source:HGNC Symbol;Acc:HGNC:25815]	ENSG00000182923.17	CEP63	80254
ENSG00000166946	127.396	0.565565	0.191394	2.90716	0.00364722	0.0531601	FALSE	CCNDBP1		CCNDBP1	protein_coding	43185118	43197177	15	1	chromosome	cyclin D1 binding protein 1 [Source:HGNC Symbol;Acc:HGNC:1587]	ENSG00000166946.14	CCNDBP1	23582
ENSG00000172057	135.492	0.541165	0.175642	2.90756	0.00364256	0.0531601	FALSE	ORMDL3		ORMDL3	protein_coding	39921041	39927601	17	-1	chromosome	ORMDL sphingolipid biosynthesis regulator 3 [Source:HGNC Symbol;Acc:HGNC:16038]	ENSG00000172057.10	ORMDL3	94103
ENSG00000198874	138.165	0.720245	0.245175	2.90708	0.00364816	0.0531601	FALSE	TYW1		TYW1	protein_coding	66995173	67239519	7	1	chromosome	tRNA-yW synthesizing protein 1 homolog [Source:HGNC Symbol;Acc:HGNC:25598]	ENSG00000198874.13	TYW1	55253
ENSG00000164736	17.8828	-0.941576	0.361119	-2.90536	0.00366835	0.0533925	FALSE	SOX17		SOX17	protein_coding	54457935	54460892	8	1	chromosome	SRY-box transcription factor 17 [Source:HGNC Symbol;Acc:HGNC:18122]	ENSG00000164736.6	SOX17	64321
ENSG00000128596	20.1484	1.41926	0.341987	2.90459	0.00367734	0.0534182	FALSE	CCDC136		CCDC136	protein_coding	128790757	128822132	7	1	chromosome	coiled-coil domain containing 136 [Source:HGNC Symbol;Acc:HGNC:22225]	ENSG00000128596.17	CCDC136	64753
ENSG00000146674	65.0478	-1.15117	0.310571	-2.90448	0.0036786	0.0534182	FALSE	IGFBP3		IGFBP3	protein_coding	45912245	45921874	7	-1	chromosome	insulin like growth factor binding protein 3 [Source:HGNC Symbol;Acc:HGNC:5472]	ENSG00000146674.15	IGFBP3	3486
ENSG00000076242	117.84	0.588282	0.192065	2.90112	0.00371827	0.053932	FALSE	MLH1		MLH1	protein_coding	36993350	37050846	3	1	chromosome	mutL homolog 1 [Source:HGNC Symbol;Acc:HGNC:7127]	ENSG00000076242.15	MLH1	4292
ENSG00000084710	51.6549	0.806425	0.250094	2.89978	0.00373423	0.0541012	FALSE	EFR3B		EFR3B	protein_coding	25042076	25159135	2	1	chromosome	EFR3 homolog B [Source:HGNC Symbol;Acc:HGNC:29155]	ENSG00000084710.14	EFR3B	22979
ENSG00000122545	462.162	-0.463629	0.154577	-2.89807	0.00375472	0.0542109	FALSE	SEPTIN7		SEPTIN7	protein_coding	35800932	35907105	7	1	chromosome	septin 7 [Source:HGNC Symbol;Acc:HGNC:1717]	ENSG00000122545.20	SEPTIN7	989
ENSG00000130520	340.473	0.445771	0.146265	2.89841	0.00375054	0.0542109	FALSE	LSM4		LSM4	protein_coding	18306230	18323274	19	-1	chromosome	LSM4 homolog, U6 small nuclear RNA and mRNA degradation associated [Source:NCBI gene;Acc:25804]	ENSG00000130520.10	LSM4	25804
ENSG00000131504	159.834	0.603765	0.194172	2.89839	0.00375083	0.0542109	FALSE	DIAPH1		DIAPH1	protein_coding	141515016	141619055	5	-1	chromosome	diaphanous related formin 1 [Source:HGNC Symbol;Acc:HGNC:2876]	ENSG00000131504.17	DIAPH1	1729
ENSG00000144485	28.6237	-1.17986	0.389631	-2.89698	0.00376778	0.0543371	FALSE	HES6		HES6	protein_coding	238238267	238240662	2	-1	chromosome	hes family bHLH transcription factor 6 [Source:HGNC Symbol;Acc:HGNC:18254]	ENSG00000144485.11	HES6	55502
ENSG00000197614	403.304	0.74639	0.285147	2.8938	0.00380611	0.0548271	FALSE	MFAP5		MFAP5	protein_coding	8637346	8662888	12	-1	chromosome	microfibril associated protein 5 [Source:HGNC Symbol;Acc:HGNC:29673]	ENSG00000197614.11	MFAP5	8076
ENSG00000163558	24.0618	-1.02367	0.31288	-2.89298	0.00381609	0.0548516	FALSE	PRKCI		PRKCI	protein_coding	170222424	170305977	3	1	chromosome	protein kinase C iota [Source:HGNC Symbol;Acc:HGNC:9404]	ENSG00000163558.13	PRKCI	5584
ENSG00000166532	46.5446	0.826178	0.261186	2.89294	0.00381652	0.0548516	FALSE	RIMKLB		RIMKLB	protein_coding	8681600	8783095	12	1	chromosome	ribosomal modification protein rimK like family member B [Source:HGNC Symbol;Acc:HGNC:29228]	ENSG00000166532.16	RIMKLB	57494
ENSG00000106266	61.0049	0.708777	0.234528	2.89201	0.00382783	0.0549515	FALSE	SNX8		SNX8	protein_coding	2251770	2354318	7	-1	chromosome	sorting nexin 8 [Source:HGNC Symbol;Acc:HGNC:14972]	ENSG00000106266.11	SNX8	29886
ENSG00000179564	24.9581	0.955259	0.308846	2.89109	0.00383914	0.055051	FALSE	LSMEM2		LSMEM2	protein_coding	50279087	50288114	3	1	chromosome	leucine rich single-pass membrane protein 2 [Source:HGNC Symbol;Acc:HGNC:26781]	ENSG00000179564.4	LSMEM2	132228
ENSG00000163817	6.6618	-0.95239	0.407496	-2.89027	0.00384913	0.0551315	FALSE	SLC6A20		SLC6A20	protein_coding	45755449	45796536	3	-1	chromosome	solute carrier family 6 member 20 [Source:HGNC Symbol;Acc:HGNC:30927]	ENSG00000163817.16	SLC6A20	54716
ENSG00000114850	663.584	0.446581	0.149428	2.88825	0.00387393	0.0553658	FALSE	SSR3		SSR3	protein_coding	156540140	156555184	3	-1	chromosome	signal sequence receptor subunit 3 [Source:HGNC Symbol;Acc:HGNC:11325]	ENSG00000114850.6	SSR3	6747
ENSG00000120217	8.82034	-1.35421	0.378479	-2.88822	0.00387429	0.0553658	FALSE	CD274		CD274	protein_coding	5450503	5470566	9	1	chromosome	CD274 molecule [Source:HGNC Symbol;Acc:HGNC:17635]	ENSG00000120217.14	CD274	29126
ENSG00000106261	363.406	0.422072	0.146157	2.88467	0.00391823	0.0559304	FALSE	ZKSCAN1		ZKSCAN1	protein_coding	100015572	100041689	7	1	chromosome	zinc finger with KRAB and SCAN domains 1 [Source:HGNC Symbol;Acc:HGNC:13101]	ENSG00000106261.17	ZKSCAN1	7586
ENSG00000169032	133.367	0.510778	0.170815	2.88428	0.00392312	0.0559367	FALSE	MAP2K1		MAP2K1	protein_coding	66386817	66492312	15	1	chromosome	mitogen-activated protein kinase kinase 1 [Source:HGNC Symbol;Acc:HGNC:6840]	ENSG00000169032.9	MAP2K1	5604
ENSG00000161958	13.916	-0.932665	0.341185	-2.88387	0.00392821	0.0559459	FALSE	FGF11		FGF11	protein_coding	7438273	7444937	17	1	chromosome	fibroblast growth factor 11 [Source:HGNC Symbol;Acc:HGNC:3667]	ENSG00000161958.11	FGF11	2256
ENSG00000154174	466.743	0.409445	0.139033	2.88152	0.00395767	0.0563018	FALSE	TOMM70		TOMM70	protein_coding	100363431	100401089	3	-1	chromosome	translocase of outer mitochondrial membrane 70 [Source:HGNC Symbol;Acc:HGNC:11985]	ENSG00000154174.8	TOMM70	9868
ENSG00000008311	209.927	0.610225	0.203243	2.87934	0.00398508	0.0563881	FALSE	AASS		AASS	protein_coding	122073549	122144255	7	-1	chromosome	aminoadipate-semialdehyde synthase [Source:HGNC Symbol;Acc:HGNC:17366]	ENSG00000008311.15	AASS	10157
ENSG00000114126	211.383	-0.871436	0.302664	-2.87926	0.00398613	0.0563881	FALSE	TFDP2		TFDP2	protein_coding	141944428	142149544	3	-1	chromosome	transcription factor Dp-2 [Source:HGNC Symbol;Acc:HGNC:11751]	ENSG00000114126.17	TFDP2	7029
ENSG00000123358	207.603	-1.20191	0.392167	-2.87973	0.00398017	0.0563881	FALSE	NR4A1		NR4A1	protein_coding	52022832	52059507	12	1	chromosome	nuclear receptor subfamily 4 group A member 1 [Source:HGNC Symbol;Acc:HGNC:7980]	ENSG00000123358.20	NR4A1	3164
ENSG00000144711	149.284	-0.689814	0.220052	-2.8796	0.00398186	0.0563881	FALSE	IQSEC1		IQSEC1	protein_coding	12897043	13283281	3	-1	chromosome	IQ motif and Sec7 domain ArfGEF 1 [Source:HGNC Symbol;Acc:HGNC:29112]	ENSG00000144711.16	IQSEC1	9922
ENSG00000150893	62.232	0.836442	0.281598	2.87988	0.00397832	0.0563881	FALSE	FREM2		FREM2	protein_coding	38687077	38887131	13	1	chromosome	FRAS1 related extracellular matrix 2 [Source:HGNC Symbol;Acc:HGNC:25396]	ENSG00000150893.11	FREM2	341640
ENSG00000172432	49.1082	-0.894738	0.279183	-2.87607	0.00402656	0.056896	FALSE	GTPBP2		GTPBP2	protein_coding	43605316	43629264	6	-1	chromosome	GTP binding protein 2 [Source:HGNC Symbol;Acc:HGNC:4670]	ENSG00000172432.19	GTPBP2	54676
ENSG00000168297	62.8488	-0.662962	0.235707	-2.87547	0.00403422	0.0569405	FALSE	PXK		PXK	protein_coding	58332880	58426127	3	1	chromosome	PX domain containing serine/threonine kinase like [Source:HGNC Symbol;Acc:HGNC:23326]	ENSG00000168297.16	PXK	54899
ENSG00000115816	178.007	-0.611928	0.215306	-2.87387	0.00405482	0.056999	FALSE	CEBPZ		CEBPZ	protein_coding	37201612	37231596	2	-1	chromosome	CCAAT enhancer binding protein zeta [Source:HGNC Symbol;Acc:HGNC:24218]	ENSG00000115816.15	CEBPZ	10153
ENSG00000119681	124.305	0.757506	0.24118	2.87374	0.00405648	0.056999	FALSE	LTBP2		LTBP2	protein_coding	74498183	74612378	14	-1	chromosome	latent transforming growth factor beta binding protein 2 [Source:HGNC Symbol;Acc:HGNC:6715]	ENSG00000119681.12	LTBP2	4053
ENSG00000188092	27.7008	0.733845	0.267227	2.87389	0.0040545	0.056999	FALSE	GPR89B		GPR89B	protein_coding	147928393	147993592	1	1	chromosome	G protein-coupled receptor 89B [Source:HGNC Symbol;Acc:HGNC:13840]	ENSG00000188092.15	GPR89B	51463
ENSG00000196655	254.396	0.459975	0.156266	2.87437	0.00404838	0.056999	FALSE	TRAPPC4		TRAPPC4	protein_coding	119018763	119025454	11	1	chromosome	trafficking protein particle complex 4 [Source:HGNC Symbol;Acc:HGNC:19943]	ENSG00000196655.12	TRAPPC4	51399
ENSG00000119929	649.773	0.525179	0.183315	2.87305	0.00406534	0.0570226	FALSE	CUTC		CUTC	protein_coding	99702558	99756134	10	1	chromosome	cutC copper transporter [Source:HGNC Symbol;Acc:HGNC:24271]	ENSG00000119929.13	CUTC	51076
ENSG00000203883	54.1669	-1.06268	0.316192	-2.8729	0.00406722	0.0570226	FALSE	SOX18		SOX18	protein_coding	64047582	64049639	20	-1	chromosome	SRY-box transcription factor 18 [Source:HGNC Symbol;Acc:HGNC:11194]	ENSG00000203883.7	SOX18	54345
ENSG00000161980	67.93	0.662768	0.21265	2.87126	0.00408834	0.057255	FALSE	POLR3K		POLR3K	protein_coding	46407	53608	16	-1	chromosome	RNA polymerase III subunit K [Source:HGNC Symbol;Acc:HGNC:14121]	ENSG00000161980.6	POLR3K	51728
ENSG00000151150	412.186	-0.641104	0.230827	-2.87013	0.00410307	0.0573973	FALSE	ANK3		ANK3	protein_coding	60026298	60733490	10	-1	chromosome	ankyrin 3 [Source:HGNC Symbol;Acc:HGNC:494]	ENSG00000151150.22	ANK3	288
ENSG00000212916	12.3682	-1.11557	0.34594	-2.86895	0.00411834	0.0575471	FALSE	MAP10		MAP10	protein_coding	232804892	232808407	1	1	chromosome	microtubule associated protein 10 [Source:HGNC Symbol;Acc:HGNC:29265]	ENSG00000212916.4	MAP10	54627
ENSG00000014919	107.203	0.577609	0.202235	2.86707	0.0041429	0.0578261	FALSE	COX15		COX15	protein_coding	99711844	99732100	10	-1	chromosome	cytochrome c oxidase assembly homolog COX15 [Source:HGNC Symbol;Acc:HGNC:2263]	ENSG00000014919.12	COX15	1355
ENSG00000184470	28.4908	0.932873	0.315083	2.86671	0.00414768	0.0578287	FALSE	TXNRD2		TXNRD2	protein_coding	19875517	19941820	22	-1	chromosome	thioredoxin reductase 2 [Source:HGNC Symbol;Acc:HGNC:18155]	ENSG00000184470.21	TXNRD2	10587
ENSG00000173674	886.833	-0.430997	0.158942	-2.86432	0.00417899	0.0582008	FALSE	EIF1AX		EIF1AX	protein_coding	20124525	20141838	X	-1	chromosome	eukaryotic translation initiation factor 1A X-linked [Source:HGNC Symbol;Acc:HGNC:3250]	ENSG00000173674.11	EIF1AX	1964
ENSG00000137628	17.1865	-1.27134	0.352464	-2.86387	0.00418504	0.0582206	FALSE	DDX60		DDX60	protein_coding	168216294	168318804	4	-1	chromosome	DExD/H-box helicase 60 [Source:HGNC Symbol;Acc:HGNC:25942]	ENSG00000137628.17	DDX60	55601
ENSG00000213221	35.0263	-0.74799	0.251928	-2.86269	0.00420057	0.0583722	FALSE	DNLZ		DNLZ	protein_coding	136359480	136363744	9	-1	chromosome	DNL-type zinc finger [Source:HGNC Symbol;Acc:HGNC:33879]	ENSG00000213221.5	DNLZ	728489
ENSG00000174697	36.8694	1.01479	0.403987	2.86148	0.00421674	0.0585322	FALSE	LEP		LEP	protein_coding	128241278	128257629	7	1	chromosome	leptin [Source:HGNC Symbol;Acc:HGNC:6553]	ENSG00000174697.5	LEP	3952
ENSG00000150201	3.76679	0.871124	0.408415	2.85897	0.0042502	0.0589318	FALSE	FXYD4		FXYD4	protein_coding	43371636	43376335	10	1	chromosome	FXYD domain containing ion transport regulator 4 [Source:HGNC Symbol;Acc:HGNC:4028]	ENSG00000150201.15	FXYD4	53828
ENSG00000071051	106.609	-0.690237	0.222356	-2.85838	0.0042581	0.0589764	FALSE	NCK2		NCK2	protein_coding	105744912	105894274	2	1	chromosome	NCK adaptor protein 2 [Source:HGNC Symbol;Acc:HGNC:7665]	ENSG00000071051.14	NCK2	8440
ENSG00000175215	411.476	-0.48998	0.166582	-2.85593	0.00429115	0.0593687	FALSE	CTDSP2		CTDSP2	protein_coding	57819927	57846729	12	-1	chromosome	CTD small phosphatase 2 [Source:HGNC Symbol;Acc:HGNC:17077]	ENSG00000175215.11	CTDSP2	10106
ENSG00000136436	310.779	-0.480048	0.164466	-2.8543	0.00431316	0.0595672	FALSE	CALCOCO2		CALCOCO2	protein_coding	48830988	48866522	17	1	chromosome	calcium binding and coiled-coil domain 2 [Source:HGNC Symbol;Acc:HGNC:29912]	ENSG00000136436.14	CALCOCO2	10241
ENSG00000197580	143.173	1.22238	0.326621	2.85417	0.00431495	0.0595672	FALSE	BCO2		BCO2	protein_coding	112175510	112224699	11	1	chromosome	beta-carotene oxygenase 2 [Source:HGNC Symbol;Acc:HGNC:18503]	ENSG00000197580.13	BCO2	83875
ENSG00000009954	209.306	-0.54677	0.192218	-2.85117	0.00435586	0.060066	FALSE	BAZ1B		BAZ1B	protein_coding	73440406	73522293	7	-1	chromosome	bromodomain adjacent to zinc finger domain 1B [Source:HGNC Symbol;Acc:HGNC:961]	ENSG00000009954.11	BAZ1B	9031
ENSG00000124795	999.915	-0.557363	0.186556	-2.84916	0.00438353	0.0603815	FALSE	DEK		DEK	protein_coding	18223860	18264548	6	-1	chromosome	DEK proto-oncogene [Source:HGNC Symbol;Acc:HGNC:2768]	ENSG00000124795.17	DEK	7913
ENSG00000101901	24.4207	0.751819	0.26662	2.84848	0.00439291	0.060401	FALSE	ALG13		ALG13	protein_coding	111665811	111760649	X	1	chromosome	ALG13 UDP-N-acetylglucosaminyltransferase subunit [Source:HGNC Symbol;Acc:HGNC:30881]	ENSG00000101901.12	ALG13	79868
ENSG00000120149	6.88837	1.28444	0.392868	2.84836	0.00439454	0.060401	FALSE	MSX2		MSX2	protein_coding	174724582	174730896	5	1	chromosome	msh homeobox 2 [Source:HGNC Symbol;Acc:HGNC:7392]	ENSG00000120149.9	MSX2	4488
ENSG00000005238	52.0314	0.783758	0.247921	2.8473	0.00440923	0.0604708	FALSE	FAM214B		FAM214B	protein_coding	35104112	35116341	9	-1	chromosome	family with sequence similarity 214 member B [Source:HGNC Symbol;Acc:HGNC:25666]	ENSG00000005238.19	FAM214B	80256
ENSG00000147650	103.163	0.674154	0.224051	2.84754	0.00440585	0.0604708	FALSE	LRP12		LRP12	protein_coding	104489231	104589024	8	-1	chromosome	LDL receptor related protein 12 [Source:HGNC Symbol;Acc:HGNC:31708]	ENSG00000147650.11	LRP12	29967
ENSG00000137831	1539.6	-0.588393	0.192698	-2.84483	0.00444354	0.0608751	FALSE	UACA		UACA	protein_coding	70654554	70763558	15	-1	chromosome	uveal autoantigen with coiled-coil domains and ankyrin repeats [Source:HGNC Symbol;Acc:HGNC:15947]	ENSG00000137831.15	UACA	55075
ENSG00000186020	27.1854	0.854349	0.302216	2.84243	0.00447712	0.0612543	FALSE	ZNF529		ZNF529	protein_coding	36534774	36605276	19	-1	chromosome	zinc finger protein 529 [Source:HGNC Symbol;Acc:HGNC:29328]	ENSG00000186020.13	ZNF529	57711
ENSG00000240583	1128.82	-0.502457	0.179446	-2.84216	0.00448096	0.0612543	FALSE	AQP1		AQP1	protein_coding	30911694	30925517	7	1	chromosome	aquaporin 1 (Colton blood group) [Source:HGNC Symbol;Acc:HGNC:633]	ENSG00000240583.12	AQP1	358
ENSG00000133026	96.5849	1.02005	0.320146	2.84059	0.00450298	0.0614886	FALSE	MYH10		MYH10	protein_coding	8474205	8630761	17	-1	chromosome	myosin heavy chain 10 [Source:HGNC Symbol;Acc:HGNC:7568]	ENSG00000133026.12	MYH10	4628
ENSG00000152409	79.4132	-0.586104	0.216029	-2.83855	0.00453185	0.0618158	FALSE	JMY		JMY	protein_coding	79236131	79327211	5	1	chromosome	junction mediating and regulatory protein, p53 cofactor [Source:HGNC Symbol;Acc:HGNC:28916]	ENSG00000152409.9	JMY	133746
ENSG00000134802	45.4696	0.731946	0.267516	2.83548	0.0045757	0.062279	FALSE	SLC43A3		SLC43A3	protein_coding	57406954	57427580	11	-1	chromosome	solute carrier family 43 member 3 [Source:HGNC Symbol;Acc:HGNC:17466]	ENSG00000134802.17	SLC43A3	29015
ENSG00000234745	796.263	-0.586597	0.209487	-2.83555	0.00457465	0.062279	FALSE	HLA-B		HLA-B	protein_coding	31269491	31357188	6	-1	chromosome	major histocompatibility complex, class I, B [Source:HGNC Symbol;Acc:HGNC:4932]	ENSG00000234745.11	HLA-B	3106
ENSG00000110436	3.47175	1.07227	0.410639	2.83502	0.00458234	0.062302	FALSE	SLC1A2		SLC1A2	protein_coding	35251205	35420063	11	-1	chromosome	solute carrier family 1 member 2 [Source:HGNC Symbol;Acc:HGNC:10940]	ENSG00000110436.13	SLC1A2	6506
ENSG00000155657	121825	-0.802945	0.279088	-2.8336	0.00460275	0.0624185	FALSE	TTN		TTN	protein_coding	178525989	178830802	2	-1	chromosome	titin [Source:HGNC Symbol;Acc:HGNC:12403]	ENSG00000155657.26	TTN	7273
ENSG00000182628	67.8062	0.750532	0.261534	2.83339	0.00460578	0.0624185	FALSE	SKA2		SKA2	protein_coding	59109857	59155260	17	-1	chromosome	spindle and kinetochore associated complex subunit 2 [Source:HGNC Symbol;Acc:HGNC:28006]	ENSG00000182628.13	SKA2	348235
ENSG00000239900	1046.85	-0.45421	0.153206	-2.83362	0.00460236	0.0624185	FALSE	ADSL		ADSL	protein_coding	40346500	40390463	22	1	chromosome	adenylosuccinate lyase [Source:HGNC Symbol;Acc:HGNC:291]	ENSG00000239900.12	ADSL	158
ENSG00000122359	450.638	0.456409	0.1632	2.83102	0.00464004	0.0628151	FALSE	ANXA11		ANXA11	protein_coding	80150889	80205572	10	-1	chromosome	annexin A11 [Source:HGNC Symbol;Acc:HGNC:535]	ENSG00000122359.18	ANXA11	311
ENSG00000138207	34.2497	0.76024	0.405953	2.83047	0.00464793	0.0628545	FALSE	RBP4		RBP4	protein_coding	93591687	93601744	10	-1	chromosome	retinol binding protein 4 [Source:HGNC Symbol;Acc:HGNC:9922]	ENSG00000138207.14	RBP4	5950
ENSG00000071073	22.7265	-0.86488	0.339234	-2.82862	0.00467487	0.0631509	FALSE	MGAT4A		MGAT4A	protein_coding	98619106	98731132	2	-1	chromosome	alpha-1,3-mannosyl-glycoprotein 4-beta-N-acetylglucosaminyltransferase A [Source:HGNC Symbol;Acc:HGNC:7047]	ENSG00000071073.13	MGAT4A	11320
ENSG00000073756	4.72468	-0.867815	0.410472	-2.8282	0.004681	0.0631659	FALSE	PTGS2		PTGS2	protein_coding	186671791	186680423	1	-1	chromosome	prostaglandin-endoperoxide synthase 2 [Source:HGNC Symbol;Acc:HGNC:9605]	ENSG00000073756.12	PTGS2	5743
ENSG00000140986	1735.21	-0.443124	0.147252	-2.82656	0.00470516	0.0634239	FALSE	RPL3L		RPL3L	protein_coding	1943974	1957606	16	-1	chromosome	ribosomal protein L3 like [Source:HGNC Symbol;Acc:HGNC:10351]	ENSG00000140986.8	RPL3L	6123
ENSG00000124155	292.848	0.566024	0.195569	2.82441	0.00473683	0.0637825	FALSE	PIGT		PIGT	protein_coding	45416084	45456934	20	1	chromosome	phosphatidylinositol glycan anchor biosynthesis class T [Source:HGNC Symbol;Acc:HGNC:14938]	ENSG00000124155.18	PIGT	51604
ENSG00000161940	23.3194	-0.844344	0.301382	-2.82311	0.00475605	0.0639047	FALSE	BCL6B		BCL6B	protein_coding	7023050	7030290	17	1	chromosome	BCL6B transcription repressor [Source:HGNC Symbol;Acc:HGNC:1002]	ENSG00000161940.11	BCL6B	255877
ENSG00000235162	370.907	1.16827	0.293534	2.82343	0.00475122	0.0639047	FALSE	C12orf75		C12orf75	protein_coding	105235290	105396097	12	1	chromosome	chromosome 12 open reading frame 75 [Source:HGNC Symbol;Acc:HGNC:35164]	ENSG00000235162.8	C12orf75	387882
ENSG00000138798	101.636	-0.941072	0.261853	-2.81956	0.00480894	0.0645464	FALSE	EGF		EGF	protein_coding	109912883	110013766	4	1	chromosome	epidermal growth factor [Source:HGNC Symbol;Acc:HGNC:3229]	ENSG00000138798.13	EGF	1950
ENSG00000128694	32.4306	-0.73077	0.261848	-2.81804	0.00483181	0.0647225	FALSE	OSGEPL1		OSGEPL1	protein_coding	189746660	189763227	2	-1	chromosome	O-sialoglycoprotein endopeptidase like 1 [Source:HGNC Symbol;Acc:HGNC:23075]	ENSG00000128694.12	OSGEPL1	64172
ENSG00000135249	39.4536	-0.751835	0.26106	-2.818	0.00483234	0.0647225	FALSE	RINT1		RINT1	protein_coding	105532169	105567677	7	1	chromosome	RAD50 interactor 1 [Source:HGNC Symbol;Acc:HGNC:21876]	ENSG00000135249.8	RINT1	60561
ENSG00000172007	19.8436	-0.874068	0.298826	-2.81731	0.00484275	0.0647931	FALSE	RAB33B		RAB33B	protein_coding	139453232	139476609	4	1	chromosome	RAB33B, member RAS oncogene family [Source:HGNC Symbol;Acc:HGNC:16075]	ENSG00000172007.7	RAB33B	83452
ENSG00000143816	98.4627	-0.932096	0.297979	-2.81675	0.00485124	0.0648377	FALSE	WNT9A		WNT9A	protein_coding	227918656	227947932	1	-1	chromosome	Wnt family member 9A [Source:HGNC Symbol;Acc:HGNC:12778]	ENSG00000143816.8	WNT9A	7483
ENSG00000078618	492.033	-0.350584	0.122684	-2.8163	0.00485802	0.0648594	FALSE	NRDC		NRDC	protein_coding	51789191	51878937	1	-1	chromosome	nardilysin convertase [Source:HGNC Symbol;Acc:HGNC:7995]	ENSG00000078618.21	NRDC	4898
ENSG00000185010	144.3	-0.520652	0.179151	-2.81542	0.00487135	0.0649686	FALSE	F8		F8	protein_coding	154835788	155026940	X	-1	chromosome	coagulation factor VIII [Source:HGNC Symbol;Acc:HGNC:3546]	ENSG00000185010.15	F8	2157
ENSG00000100280	159.684	0.416372	0.144135	2.81448	0.00488566	0.0650216	FALSE	AP1B1		AP1B1	protein_coding	29327680	29423179	22	-1	chromosome	adaptor related protein complex 1 subunit beta 1 [Source:HGNC Symbol;Acc:HGNC:554]	ENSG00000100280.16	AP1B1	162
ENSG00000114738	311.283	-0.548539	0.184712	-2.81466	0.00488292	0.0650216	FALSE	MAPKAPK3		MAPKAPK3	protein_coding	50611520	50649291	3	1	chromosome	MAPK activated protein kinase 3 [Source:HGNC Symbol;Acc:HGNC:6888]	ENSG00000114738.11	MAPKAPK3	7867
ENSG00000070610	129.37	0.504755	0.175357	2.81295	0.00490889	0.0652618	FALSE	GBA2		GBA2	protein_coding	35736866	35749228	9	-1	chromosome	glucosylceramidase beta 2 [Source:HGNC Symbol;Acc:HGNC:18986]	ENSG00000070610.14	GBA2	57704
ENSG00000137331	190.425	-0.65747	0.29436	-2.81012	0.00495231	0.0657695	FALSE	IER3		IER3	protein_coding	30743199	30744548	6	-1	chromosome	immediate early response 3 [Source:HGNC Symbol;Acc:HGNC:5392]	ENSG00000137331.12	IER3	8870
ENSG00000198911	68.8673	-0.688723	0.226538	-2.808	0.004985	0.066134	FALSE	SREBF2		SREBF2	protein_coding	41833079	41907307	22	1	chromosome	sterol regulatory element binding transcription factor 2 [Source:HGNC Symbol;Acc:HGNC:11290]	ENSG00000198911.12	SREBF2	6721
ENSG00000143632	212272	-0.375882	0.129363	-2.80381	0.00505028	0.0668591	FALSE	ACTA1		ACTA1	protein_coding	229431245	229434098	1	-1	chromosome	actin alpha 1, skeletal muscle [Source:HGNC Symbol;Acc:HGNC:129]	ENSG00000143632.14	ACTA1	58
ENSG00000145147	31.3156	-0.944873	0.386756	-2.80393	0.00504843	0.0668591	FALSE	SLIT2		SLIT2	protein_coding	20251905	20620561	4	1	chromosome	slit guidance ligand 2 [Source:HGNC Symbol;Acc:HGNC:11086]	ENSG00000145147.20	SLIT2	9353
ENSG00000075223	177.193	0.677254	0.234214	2.80042	0.00510364	0.0674237	FALSE	SEMA3C		SEMA3C	protein_coding	80742538	80922359	7	-1	chromosome	semaphorin 3C [Source:HGNC Symbol;Acc:HGNC:10725]	ENSG00000075223.14	SEMA3C	10512
ENSG00000112394	113.573	-0.729811	0.250152	-2.80059	0.00510097	0.0674237	FALSE	SLC16A10		SLC16A10	protein_coding	111087503	111231194	6	1	chromosome	solute carrier family 16 member 10 [Source:HGNC Symbol;Acc:HGNC:17027]	ENSG00000112394.17	SLC16A10	117247
ENSG00000146426	37.2027	1.05283	0.315096	2.79952	0.00511792	0.0675415	FALSE	TIAM2		TIAM2	protein_coding	154832697	155257723	6	1	chromosome	TIAM Rac1 associated GEF 2 [Source:HGNC Symbol;Acc:HGNC:11806]	ENSG00000146426.18	TIAM2	26230
ENSG00000025039	594.316	-0.415216	0.14437	-2.79825	0.00513801	0.067597	FALSE	RRAGD		RRAGD	protein_coding	89364616	89412273	6	-1	chromosome	Ras related GTP binding D [Source:HGNC Symbol;Acc:HGNC:19903]	ENSG00000025039.15	RRAGD	58528
ENSG00000160062	60.1955	-0.753444	0.269841	-2.79824	0.00513813	0.067597	FALSE	ZBTB8A		ZBTB8A	protein_coding	32539427	32605941	1	1	chromosome	zinc finger and BTB domain containing 8A [Source:HGNC Symbol;Acc:HGNC:24172]	ENSG00000160062.15	ZBTB8A	653121
ENSG00000197766	836.723	0.60423	0.230999	2.79824	0.00513823	0.067597	FALSE	CFD		CFD	protein_coding	859664	863641	19	1	chromosome	complement factor D [Source:HGNC Symbol;Acc:HGNC:2771]	ENSG00000197766.8	CFD	1675
ENSG00000177225	39.455	0.763023	0.257578	2.79742	0.00515128	0.067698	FALSE	GATD1		GATD1	protein_coding	767220	777488	11	-1	chromosome	glutamine amidotransferase like class 1 domain containing 1 [Source:HGNC Symbol;Acc:HGNC:26616]	ENSG00000177225.17	GATD1	347862
ENSG00000235169	4.05316	-1.19632	0.407638	-2.79526	0.00518572	0.0680795	FALSE	SMIM1		SMIM1	protein_coding	3772761	3775982	1	1	chromosome	small integral membrane protein 1 (Vel blood group) [Source:HGNC Symbol;Acc:HGNC:44204]	ENSG00000235169.8	SMIM1	388588
ENSG00000204301	48.6722	-0.691788	0.245881	-2.79326	0.00521792	0.0684308	FALSE	NOTCH4		NOTCH4	protein_coding	32194843	32224067	6	-1	chromosome	notch receptor 4 [Source:HGNC Symbol;Acc:HGNC:7884]	ENSG00000204301.6	NOTCH4	4855
ENSG00000127252	192.553	-0.552469	0.188332	-2.79249	0.0052304	0.0685231	FALSE	PLAAT1		PLAAT1	protein_coding	193241128	193277738	3	1	chromosome	phospholipase A and acyltransferase 1 [Source:HGNC Symbol;Acc:HGNC:14922]	ENSG00000127252.7	PLAAT1	57110
ENSG00000151948	35.0406	1.35604	0.373317	2.7919	0.00523997	0.0685771	FALSE	GLT1D1		GLT1D1	protein_coding	128853427	128984968	12	1	chromosome	glycosyltransferase 1 domain containing 1 [Source:HGNC Symbol;Acc:HGNC:26483]	ENSG00000151948.12	GLT1D1	144423
ENSG00000079999	463.82	-0.439164	0.154385	-2.79046	0.00526337	0.0688119	FALSE	KEAP1		KEAP1	protein_coding	10486125	10503558	19	-1	chromosome	kelch like ECH associated protein 1 [Source:HGNC Symbol;Acc:HGNC:23177]	ENSG00000079999.14	KEAP1	9817
ENSG00000162402	177.779	-0.750743	0.258504	-2.78956	0.00527796	0.0689311	FALSE	USP24		USP24	protein_coding	55066359	55215364	1	-1	chromosome	ubiquitin specific peptidase 24 [Source:HGNC Symbol;Acc:HGNC:12623]	ENSG00000162402.14	USP24	23358
ENSG00000132549	25.6932	-0.820929	0.309994	-2.78298	0.00538616	0.0702712	FALSE	VPS13B		VPS13B	protein_coding	99013266	99877580	8	1	chromosome	vacuolar protein sorting 13 homolog B [Source:HGNC Symbol;Acc:HGNC:2183]	ENSG00000132549.18	VPS13B	157680
ENSG00000011275	127.54	-0.545314	0.191021	-2.77979	0.00543941	0.0708926	FALSE	RNF216		RNF216	protein_coding	5620047	5781739	7	-1	chromosome	ring finger protein 216 [Source:HGNC Symbol;Acc:HGNC:21698]	ENSG00000011275.18	RNF216	54476
ENSG00000100365	11.8481	0.67312	0.338998	2.77856	0.0054601	0.0710152	FALSE	NCF4		NCF4	protein_coding	36860988	36878017	22	1	chromosome	neutrophil cytosolic factor 4 [Source:HGNC Symbol;Acc:HGNC:7662]	ENSG00000100365.16	NCF4	4689
ENSG00000170085	27.1074	-1.04279	0.310698	-2.77859	0.00545952	0.0710152	FALSE	SIMC1		SIMC1	protein_coding	176238367	176345991	5	1	chromosome	SUMO interacting motifs containing 1 [Source:HGNC Symbol;Acc:HGNC:24779]	ENSG00000170085.18	SIMC1	375484
ENSG00000076356	75.1427	-0.718943	0.2533	-2.77752	0.00547763	0.0711696	FALSE	PLXNA2		PLXNA2	protein_coding	208022242	208244384	1	-1	chromosome	plexin A2 [Source:HGNC Symbol;Acc:HGNC:9100]	ENSG00000076356.7	PLXNA2	5362
ENSG00000158545	64.5507	-0.736826	0.282366	-2.77599	0.00550338	0.0714304	FALSE	ZC3H18		ZC3H18	protein_coding	88570381	88631966	16	1	chromosome	zinc finger CCCH-type containing 18 [Source:HGNC Symbol;Acc:HGNC:25091]	ENSG00000158545.15	ZC3H18	124245
ENSG00000123130	178.558	0.561908	0.180479	2.77359	0.00554408	0.0718125	FALSE	ACOT9		ACOT9	protein_coding	23701055	23766475	X	-1	chromosome	acyl-CoA thioesterase 9 [Source:HGNC Symbol;Acc:HGNC:17152]	ENSG00000123130.17	ACOT9	23597
ENSG00000130589	24.0505	-0.874934	0.312844	-2.77359	0.00554422	0.0718125	FALSE	HELZ2		HELZ2	protein_coding	63558086	63574239	20	-1	chromosome	helicase with zinc finger 2 [Source:HGNC Symbol;Acc:HGNC:30021]	ENSG00000130589.16	HELZ2	85441
ENSG00000121440	325.834	-0.747943	0.242468	-2.77181	0.00557457	0.0721313	FALSE	PDZRN3		PDZRN3	protein_coding	73382431	73624941	3	-1	chromosome	PDZ domain containing ring finger 3 [Source:HGNC Symbol;Acc:HGNC:17704]	ENSG00000121440.15	PDZRN3	23024
ENSG00000134202	190.848	0.644068	0.22948	2.77124	0.0055843	0.0721831	FALSE	GSTM3		GSTM3	protein_coding	109733932	109741038	1	-1	chromosome	glutathione S-transferase mu 3 [Source:HGNC Symbol;Acc:HGNC:4635]	ENSG00000134202.11	GSTM3	2947
ENSG00000034152	848.398	0.633136	0.214053	2.76945	0.00561509	0.0725067	FALSE	MAP2K3		MAP2K3	protein_coding	21284672	21315232	17	1	chromosome	mitogen-activated protein kinase kinase 3 [Source:HGNC Symbol;Acc:HGNC:6843]	ENSG00000034152.19	MAP2K3	5606
ENSG00000143224	25.1545	0.815558	0.27913	2.76813	0.00563798	0.0726854	FALSE	PPOX		PPOX	protein_coding	161166056	161178013	1	1	chromosome	protoporphyrinogen oxidase [Source:HGNC Symbol;Acc:HGNC:9280]	ENSG00000143224.18	PPOX	5498
ENSG00000168517	54.0338	-1.05191	0.297376	-2.76798	0.00564048	0.0726854	FALSE	HEXIM2		HEXIM2	protein_coding	45160700	45170040	17	1	chromosome	HEXIM P-TEFb complex subunit 2 [Source:HGNC Symbol;Acc:HGNC:28591]	ENSG00000168517.10	HEXIM2	124790
ENSG00000144677	143.03	-0.793427	0.287373	-2.76755	0.00564788	0.0727064	FALSE	CTDSPL		CTDSPL	protein_coding	37861880	37984469	3	1	chromosome	CTD small phosphatase like [Source:HGNC Symbol;Acc:HGNC:16890]	ENSG00000144677.15	CTDSPL	10217
ENSG00000075239	996.778	0.557479	0.19547	2.76461	0.00569901	0.0732897	FALSE	ACAT1		ACAT1	protein_coding	108116695	108147603	11	1	chromosome	acetyl-CoA acetyltransferase 1 [Source:HGNC Symbol;Acc:HGNC:93]	ENSG00000075239.14	ACAT1	38
ENSG00000185112	42.7473	-0.721529	0.258585	-2.76405	0.00570885	0.0733413	FALSE	FAM43A		FAM43A	protein_coding	194685883	194689037	3	1	chromosome	family with sequence similarity 43 member A [Source:HGNC Symbol;Acc:HGNC:26888]	ENSG00000185112.6	FAM43A	131583
ENSG00000103512	108.663	-0.839822	0.273284	-2.76174	0.0057494	0.0737117	FALSE	NOMO1		NOMO1	protein_coding	14833721	14896157	16	1	chromosome	NODAL modulator 1 [Source:HGNC Symbol;Acc:HGNC:30060]	ENSG00000103512.15	NOMO1	23420
ENSG00000106484	42.7157	0.826071	0.314495	2.76183	0.0057479	0.0737117	FALSE	MEST		MEST	protein_coding	130486171	130506465	7	1	chromosome	mesoderm specific transcript [Source:HGNC Symbol;Acc:HGNC:7028]	ENSG00000106484.16	MEST	4232
ENSG00000141540	43.2724	-0.726566	0.259182	-2.76026	0.00577554	0.0739715	FALSE	TTYH2		TTYH2	protein_coding	74213571	74262020	17	1	chromosome	tweety family member 2 [Source:HGNC Symbol;Acc:HGNC:13877]	ENSG00000141540.11	TTYH2	94015
ENSG00000115170	65.1687	-0.720281	0.251838	-2.75926	0.00579317	0.0741068	FALSE	ACVR1		ACVR1	protein_coding	157736444	157876330	2	-1	chromosome	activin A receptor type 1 [Source:HGNC Symbol;Acc:HGNC:171]	ENSG00000115170.15	ACVR1	90
ENSG00000183696	18.2402	-0.884296	0.318364	-2.759	0.00579787	0.0741068	FALSE	UPP1		UPP1	protein_coding	48088628	48108736	7	1	chromosome	uridine phosphorylase 1 [Source:HGNC Symbol;Acc:HGNC:12576]	ENSG00000183696.14	UPP1	7378
ENSG00000204642	53.2765	-0.887192	0.287361	-2.75864	0.00580431	0.0741138	FALSE	HLA-F		HLA-F	protein_coding	29722775	29738528	6	1	chromosome	major histocompatibility complex, class I, F [Source:HGNC Symbol;Acc:HGNC:4963]	ENSG00000204642.14	HLA-F	3134
ENSG00000113580	760.88	-0.52294	0.185685	-2.75556	0.00585924	0.0747268	FALSE	NR3C1		NR3C1	protein_coding	143277931	143435512	5	-1	chromosome	nuclear receptor subfamily 3 group C member 1 [Source:HGNC Symbol;Acc:HGNC:7978]	ENSG00000113580.15	NR3C1	2908
ENSG00000116497	57.2779	-0.662325	0.23518	-2.75462	0.00587605	0.0747268	FALSE	S100PBP		S100PBP	protein_coding	32816767	32858875	1	1	chromosome	S100P binding protein [Source:HGNC Symbol;Acc:HGNC:25768]	ENSG00000116497.18	S100PBP	64766
ENSG00000132286	42.6175	0.715832	0.259165	2.75511	0.00586728	0.0747268	FALSE	TIMM10B		TIMM10B	protein_coding	6481501	6484681	11	1	chromosome	translocase of inner mitochondrial membrane 10B [Source:HGNC Symbol;Acc:HGNC:4022]	ENSG00000132286.12	TIMM10B	26515
ENSG00000138834	31.4903	0.835196	0.283918	2.75484	0.00587206	0.0747268	FALSE	MAPK8IP3		MAPK8IP3	protein_coding	1706183	1770317	16	1	chromosome	mitogen-activated protein kinase 8 interacting protein 3 [Source:HGNC Symbol;Acc:HGNC:6884]	ENSG00000138834.13	MAPK8IP3	23162
ENSG00000137710	1279.89	-0.435299	0.152404	-2.75349	0.00589631	0.0747908	FALSE	RDX		RDX	protein_coding	109864295	110296712	11	-1	chromosome	radixin [Source:HGNC Symbol;Acc:HGNC:9944]	ENSG00000137710.16	RDX	5962
ENSG00000196141	267.74	-0.671101	0.22214	-2.75335	0.00589891	0.0747908	FALSE	SPATS2L		SPATS2L	protein_coding	200305881	200482264	2	1	chromosome	spermatogenesis associated serine rich 2 like [Source:HGNC Symbol;Acc:HGNC:24574]	ENSG00000196141.14	SPATS2L	26010
ENSG00000205726	208.558	-0.531423	0.199985	-2.75384	0.00589008	0.0747908	FALSE	ITSN1		ITSN1	protein_coding	33642400	33899861	21	1	chromosome	intersectin 1 [Source:HGNC Symbol;Acc:HGNC:6183]	ENSG00000205726.15	ITSN1	6453
ENSG00000132716	678.8	-0.454972	0.164858	-2.75137	0.00593458	0.0750918	FALSE	DCAF8		DCAF8	protein_coding	160215715	160262549	1	-1	chromosome	DDB1 and CUL4 associated factor 8 [Source:HGNC Symbol;Acc:HGNC:24891]	ENSG00000132716.19	DCAF8	50717
ENSG00000142684	105.573	0.672657	0.237415	2.7515	0.00593234	0.0750918	FALSE	ZNF593		ZNF593	protein_coding	26169908	26170873	1	1	chromosome	zinc finger protein 593 [Source:HGNC Symbol;Acc:HGNC:30943]	ENSG00000142684.9	ZNF593	51042
ENSG00000101444	176.517	0.495306	0.169334	2.74959	0.005967	0.075404	FALSE	AHCY		AHCY	protein_coding	34280268	34311802	20	-1	chromosome	adenosylhomocysteinase [Source:HGNC Symbol;Acc:HGNC:343]	ENSG00000101444.13	AHCY	191
ENSG00000187957	6.37412	1.04427	0.393757	2.74936	0.00597123	0.075404	FALSE	DNER		DNER	protein_coding	229357629	229714555	2	-1	chromosome	delta/notch like EGF repeat containing [Source:HGNC Symbol;Acc:HGNC:24456]	ENSG00000187957.8	DNER	92737
ENSG00000126218	39.8866	0.682643	0.244614	2.74775	0.00600063	0.0756993	FALSE	F10		F10	protein_coding	113122799	113149529	13	1	chromosome	coagulation factor X [Source:HGNC Symbol;Acc:HGNC:3528]	ENSG00000126218.12	F10	2159
ENSG00000136861	263.731	-0.689715	0.244383	-2.7468	0.006018	0.0757201	FALSE	CDK5RAP2		CDK5RAP2	protein_coding	120388869	120580170	9	-1	chromosome	CDK5 regulatory subunit associated protein 2 [Source:HGNC Symbol;Acc:HGNC:18672]	ENSG00000136861.18	CDK5RAP2	55755
ENSG00000161835	29.3055	-0.80329	0.314549	-2.74697	0.0060148	0.0757201	FALSE	GRASP		GRASP	protein_coding	52006946	52015889	12	1	chromosome	general receptor for phosphoinositides 1 associated scaffold protein [Source:HGNC Symbol;Acc:HGNC:18707]	ENSG00000161835.11	GRASP	160622
ENSG00000186439	33195.1	-0.406207	0.144572	-2.74667	0.00602032	0.0757201	FALSE	TRDN		TRDN	protein_coding	123216339	123637093	6	-1	chromosome	triadin [Source:HGNC Symbol;Acc:HGNC:12261]	ENSG00000186439.14	TRDN	10345
ENSG00000034971	65.2274	0.765639	0.329992	2.74587	0.00603509	0.0758302	FALSE	MYOC		MYOC	protein_coding	171635417	171652688	1	-1	chromosome	myocilin [Source:HGNC Symbol;Acc:HGNC:7610]	ENSG00000034971.17	MYOC	4653
ENSG00000179776	51.979	-0.70371	0.250144	-2.74549	0.00604206	0.0758421	FALSE	CDH5		CDH5	protein_coding	66366622	66404784	16	1	chromosome	cadherin 5 [Source:HGNC Symbol;Acc:HGNC:1764]	ENSG00000179776.19	CDH5	1003
ENSG00000084090	1477.65	-0.349992	0.125684	-2.74458	0.00605888	0.0759381	FALSE	STARD7		STARD7	protein_coding	96184859	96208825	2	-1	chromosome	StAR related lipid transfer domain containing 7 [Source:HGNC Symbol;Acc:HGNC:18063]	ENSG00000084090.13	STARD7	56910
ENSG00000130724	355.655	0.374324	0.136815	2.74442	0.00606178	0.0759381	FALSE	CHMP2A		CHMP2A	protein_coding	58551566	58555105	19	-1	chromosome	charged multivesicular body protein 2A [Source:HGNC Symbol;Acc:HGNC:30216]	ENSG00000130724.9	CHMP2A	27243
ENSG00000119446	120.93	0.748577	0.247999	2.74356	0.00607763	0.076061	FALSE	RBM18		RBM18	protein_coding	122237622	122264840	9	-1	chromosome	RNA binding motif protein 18 [Source:HGNC Symbol;Acc:HGNC:28413]	ENSG00000119446.14	RBM18	92400
ENSG00000184619	16.5434	-1.03487	0.355588	-2.74208	0.00610521	0.0763302	FALSE	KRBA2		KRBA2	protein_coding	8356902	8376704	17	-1	chromosome	KRAB-A domain containing 2 [Source:HGNC Symbol;Acc:HGNC:26989]	ENSG00000184619.6	KRBA2	124751
ENSG00000166592	617.647	-0.518953	0.246019	-2.74063	0.00613214	0.0765909	FALSE	RRAD		RRAD	protein_coding	66921679	66925536	16	-1	chromosome	RRAD, Ras related glycolysis inhibitor and calcium channel regulator [Source:HGNC Symbol;Acc:HGNC:10446]	ENSG00000166592.12	RRAD	6236
ENSG00000083642	97.0871	-0.560919	0.210261	-2.74025	0.00613917	0.0766028	FALSE	PDS5B		PDS5B	protein_coding	32586452	32778019	13	1	chromosome	PDS5 cohesin associated factor B [Source:HGNC Symbol;Acc:HGNC:20418]	ENSG00000083642.19	PDS5B	23047
ENSG00000188191	12.9439	1.30743	0.365774	2.73904	0.00616191	0.0768103	FALSE	PRKAR1B		PRKAR1B	protein_coding	549197	727650	7	-1	chromosome	protein kinase cAMP-dependent type I regulatory subunit beta [Source:HGNC Symbol;Acc:HGNC:9390]	ENSG00000188191.15	PRKAR1B	5575
ENSG00000117143	78.6938	-0.557643	0.196058	-2.73708	0.00619873	0.0771928	FALSE	UAP1		UAP1	protein_coding	162561506	162599842	1	1	chromosome	UDP-N-acetylglucosamine pyrophosphorylase 1 [Source:HGNC Symbol;Acc:HGNC:12457]	ENSG00000117143.13	UAP1	6675
ENSG00000108064	109.825	-0.683087	0.257795	-2.73415	0.00625416	0.0777293	FALSE	TFAM		TFAM	protein_coding	58385345	58399220	10	1	chromosome	transcription factor A, mitochondrial [Source:HGNC Symbol;Acc:HGNC:11741]	ENSG00000108064.11	TFAM	7019
ENSG00000109084	33.6301	-0.782195	0.284566	-2.73445	0.0062484	0.0777293	FALSE	TMEM97		TMEM97	protein_coding	28319200	28328685	17	1	chromosome	transmembrane protein 97 [Source:HGNC Symbol;Acc:HGNC:28106]	ENSG00000109084.14	TMEM97	27346
ENSG00000163754	693.335	0.62334	0.222087	2.73301	0.00627584	0.0778452	FALSE	GYG1		GYG1	protein_coding	148991341	149027668	3	1	chromosome	glycogenin 1 [Source:HGNC Symbol;Acc:HGNC:4699]	ENSG00000163754.17	GYG1	2992
ENSG00000185477	10.7379	-1.02966	0.353749	-2.7331	0.00627414	0.0778452	FALSE	GPRIN3		GPRIN3	protein_coding	89236383	89307800	4	-1	chromosome	GPRIN family member 3 [Source:HGNC Symbol;Acc:HGNC:27733]	ENSG00000185477.5	GPRIN3	285513
ENSG00000142188	116.917	0.578199	0.210078	2.73253	0.00628494	0.0778813	FALSE	TMEM50B		TMEM50B	protein_coding	33432485	33479974	21	-1	chromosome	transmembrane protein 50B [Source:HGNC Symbol;Acc:HGNC:1280]	ENSG00000142188.17	TMEM50B	757
ENSG00000136935	69.9267	0.585714	0.222971	2.73112	0.00631197	0.0781393	FALSE	GOLGA1		GOLGA1	protein_coding	124878275	124948492	9	-1	chromosome	golgin A1 [Source:HGNC Symbol;Acc:HGNC:4424]	ENSG00000136935.14	GOLGA1	2800
ENSG00000198502	54.9895	0.066923	0.27233	2.72592	0.00641227	0.079303	FALSE	HLA-DRB5		HLA-DRB5	protein_coding	32517353	32530287	6	-1	chromosome	major histocompatibility complex, class II, DR beta 5 [Source:HGNC Symbol;Acc:HGNC:4953]	ENSG00000198502.6	HLA-DRB5	3127
ENSG00000111859	54.2561	-0.69364	0.246526	-2.72474	0.00643527	0.0795093	FALSE	NEDD9		NEDD9	protein_coding	11183298	11382348	6	-1	chromosome	neural precursor cell expressed, developmentally down-regulated 9 [Source:HGNC Symbol;Acc:HGNC:7733]	ENSG00000111859.17	NEDD9	4739
ENSG00000138381	57.1201	-1.00747	0.341422	-2.7236	0.00645751	0.0797059	FALSE	ASNSD1		ASNSD1	protein_coding	189661385	189670831	2	1	chromosome	asparagine synthetase domain containing 1 [Source:HGNC Symbol;Acc:HGNC:24910]	ENSG00000138381.10	ASNSD1	54529
ENSG00000196440	40.9683	0.769436	0.299385	2.72092	0.00651009	0.0802762	FALSE	ARMCX4		ARMCX4	protein_coding	101418287	101533459	X	1	chromosome	armadillo repeat containing X-linked 4 [Source:HGNC Symbol;Acc:HGNC:28615]	ENSG00000196440.11	ARMCX4	100131755
ENSG00000146809	461.107	-0.806142	0.269168	-2.72008	0.00652668	0.080402	FALSE	ASB15		ASB15	protein_coding	123567010	123639481	7	1	chromosome	ankyrin repeat and SOCS box containing 15 [Source:HGNC Symbol;Acc:HGNC:19767]	ENSG00000146809.13	ASB15	142685
ENSG00000101452	16.12	0.89054	0.313509	2.71834	0.00656108	0.080668	FALSE	DHX35		DHX35	protein_coding	38962299	39039723	20	1	chromosome	DEAH-box helicase 35 [Source:HGNC Symbol;Acc:HGNC:15861]	ENSG00000101452.15	DHX35	60625
ENSG00000111846	15.4326	1.14153	0.360265	2.71851	0.00655764	0.080668	FALSE	GCNT2		GCNT2	protein_coding	10492223	10629368	6	1	chromosome	glucosaminyl (N-acetyl) transferase 2 (I blood group) [Source:HGNC Symbol;Acc:HGNC:4204]	ENSG00000111846.17	GCNT2	2651
ENSG00000100796	86.6775	-0.739827	0.278996	-2.71491	0.00662943	0.0814289	FALSE	PPP4R3A		PPP4R3A	protein_coding	91457611	91510554	14	-1	chromosome	protein phosphatase 4 regulatory subunit 3A [Source:HGNC Symbol;Acc:HGNC:20219]	ENSG00000100796.17	PPP4R3A	55671
ENSG00000171522	38.5281	-0.692714	0.245484	-2.71444	0.00663881	0.0814645	FALSE	PTGER4		PTGER4	protein_coding	40679915	40693735	5	1	chromosome	prostaglandin E receptor 4 [Source:HGNC Symbol;Acc:HGNC:9596]	ENSG00000171522.6	PTGER4	5734
ENSG00000017797	474.339	-0.380427	0.138545	-2.71291	0.00666953	0.0817618	FALSE	RALBP1		RALBP1	protein_coding	9475009	9538114	18	1	chromosome	ralA binding protein 1 [Source:HGNC Symbol;Acc:HGNC:9841]	ENSG00000017797.13	RALBP1	10928
ENSG00000006118	4.81361	-1.06724	0.407496	-2.71184	0.00669108	0.0817871	FALSE	TMEM132A		TMEM132A	protein_coding	60924463	60937159	11	1	chromosome	transmembrane protein 132A [Source:HGNC Symbol;Acc:HGNC:31092]	ENSG00000006118.14	TMEM132A	54972
ENSG00000082996	110.37	-0.565007	0.212922	-2.71207	0.00668637	0.0817871	FALSE	RNF13		RNF13	protein_coding	149812708	149962139	3	1	chromosome	ring finger protein 13 [Source:HGNC Symbol;Acc:HGNC:10057]	ENSG00000082996.19	RNF13	11342
ENSG00000169733	96.5674	-0.606977	0.209965	-2.71185	0.00669098	0.0817871	FALSE	RFNG		RFNG	protein_coding	82047902	82051831	17	-1	chromosome	RFNG O-fucosylpeptide 3-beta-N-acetylglucosaminyltransferase [Source:HGNC Symbol;Acc:HGNC:9974]	ENSG00000169733.12	RFNG	5986
ENSG00000147408	15.6874	-0.735784	0.325857	-2.71148	0.00669833	0.0817963	FALSE	CSGALNACT1		CSGALNACT1	protein_coding	19404161	19758029	8	-1	chromosome	chondroitin sulfate N-acetylgalactosaminyltransferase 1 [Source:HGNC Symbol;Acc:HGNC:24290]	ENSG00000147408.14	CSGALNACT1	55790
ENSG00000126778	1368.48	-0.494584	0.180149	-2.70864	0.00675589	0.0824193	FALSE	SIX1		SIX1	protein_coding	60643421	60658259	14	-1	chromosome	SIX homeobox 1 [Source:HGNC Symbol;Acc:HGNC:10887]	ENSG00000126778.12	SIX1	6495
ENSG00000173402	404.714	0.477935	0.170246	2.70693	0.00679077	0.0827646	FALSE	DAG1		DAG1	protein_coding	49468703	49535618	3	1	chromosome	dystroglycan 1 [Source:HGNC Symbol;Acc:HGNC:2666]	ENSG00000173402.12	DAG1	1605
ENSG00000105229	45.5899	-0.619467	0.225777	-2.70581	0.0068138	0.0829649	FALSE	PIAS4		PIAS4	protein_coding	4007736	4039386	19	1	chromosome	protein inhibitor of activated STAT 4 [Source:HGNC Symbol;Acc:HGNC:17002]	ENSG00000105229.7	PIAS4	51588
ENSG00000100815	219.979	-0.562039	0.212922	-2.70484	0.0068338	0.083128	FALSE	TRIP11		TRIP11	protein_coding	91965991	92040896	14	-1	chromosome	thyroid hormone receptor interactor 11 [Source:HGNC Symbol;Acc:HGNC:12305]	ENSG00000100815.12	TRIP11	9321
ENSG00000020129	34.7804	0.756593	0.286943	2.70368	0.0068577	0.0831777	FALSE	NCDN		NCDN	protein_coding	35557473	35567274	1	1	chromosome	neurochondrin [Source:HGNC Symbol;Acc:HGNC:17597]	ENSG00000020129.16	NCDN	23154
ENSG00000069535	382.366	0.595311	0.200899	2.70395	0.00685199	0.0831777	FALSE	MAOB		MAOB	protein_coding	43766610	43882450	X	-1	chromosome	monoamine oxidase B [Source:HGNC Symbol;Acc:HGNC:6834]	ENSG00000069535.14	MAOB	4129
ENSG00000139998	35.5428	0.912193	0.333396	2.70382	0.00685467	0.0831777	FALSE	RAB15		RAB15	protein_coding	64945814	64973226	14	-1	chromosome	RAB15, member RAS oncogene family [Source:HGNC Symbol;Acc:HGNC:20150]	ENSG00000139998.15	RAB15	376267
ENSG00000103852	20.3316	0.874041	0.30866	2.69998	0.00693447	0.0838793	FALSE	TTC23		TTC23	protein_coding	99136323	99251223	15	-1	chromosome	tetratricopeptide repeat domain 23 [Source:HGNC Symbol;Acc:HGNC:25730]	ENSG00000103852.13	TTC23	64927
ENSG00000167996	7148.67	-0.470018	0.171232	-2.69992	0.00693553	0.0838793	FALSE	FTH1		FTH1	protein_coding	61959718	61967634	11	-1	chromosome	ferritin heavy chain 1 [Source:HGNC Symbol;Acc:HGNC:3976]	ENSG00000167996.16	FTH1	2495
ENSG00000170525	565.15	-1.24994	0.395415	-2.70015	0.00693085	0.0838793	FALSE	PFKFB3		PFKFB3	protein_coding	6144934	6254644	10	1	chromosome	6-phosphofructo-2-kinase/fructose-2,6-biphosphatase 3 [Source:HGNC Symbol;Acc:HGNC:8874]	ENSG00000170525.21	PFKFB3	5209
ENSG00000168137	489.333	-0.470768	0.181165	-2.69642	0.00700887	0.0842805	FALSE	SETD5		SETD5	protein_coding	9397615	9479240	3	1	chromosome	SET domain containing 5 [Source:HGNC Symbol;Acc:HGNC:25566]	ENSG00000168137.17	SETD5	55209
ENSG00000168569	80.6322	-0.502729	0.178542	-2.69658	0.00700552	0.0842805	FALSE	TMEM223		TMEM223	protein_coding	62771629	62792006	11	-1	chromosome	transmembrane protein 223 [Source:HGNC Symbol;Acc:HGNC:28464]	ENSG00000168569.8	TMEM223	79064
ENSG00000185608	362.738	0.375817	0.135118	2.69755	0.0069851	0.0842805	FALSE	MRPL40		MRPL40	protein_coding	19431902	19436075	22	1	chromosome	mitochondrial ribosomal protein L40 [Source:HGNC Symbol;Acc:HGNC:14491]	ENSG00000185608.8	MRPL40	64976
ENSG00000196419	459.203	0.338753	0.123779	2.69682	0.00700059	0.0842805	FALSE	XRCC6		XRCC6	protein_coding	41621119	41664048	22	1	chromosome	X-ray repair cross complementing 6 [Source:HGNC Symbol;Acc:HGNC:4055]	ENSG00000196419.12	XRCC6	2547
ENSG00000198046	12.3492	1.18651	0.369117	2.69686	0.00699977	0.0842805	FALSE	ZNF667		ZNF667	protein_coding	56439325	56478065	19	-1	chromosome	zinc finger protein 667 [Source:HGNC Symbol;Acc:HGNC:28854]	ENSG00000198046.12	ZNF667	63934
ENSG00000198270	12.9423	0.86403	0.315018	2.69737	0.006989	0.0842805	FALSE	TMEM116		TMEM116	protein_coding	111931282	112013185	12	-1	chromosome	transmembrane protein 116 [Source:HGNC Symbol;Acc:HGNC:25084]	ENSG00000198270.13	TMEM116	89894
ENSG00000047648	11.1615	-1.14799	0.367949	-2.69481	0.00704292	0.0846091	FALSE	ARHGAP6		ARHGAP6	protein_coding	11117651	11665920	X	-1	chromosome	Rho GTPase activating protein 6 [Source:HGNC Symbol;Acc:HGNC:676]	ENSG00000047648.23	ARHGAP6	395
ENSG00000025772	40.0271	0.729465	0.253582	2.69296	0.00708214	0.0849706	FALSE	TOMM34		TOMM34	protein_coding	44942130	44960397	20	-1	chromosome	translocase of outer mitochondrial membrane 34 [Source:HGNC Symbol;Acc:HGNC:15746]	ENSG00000025772.8	TOMM34	10953
ENSG00000109180	1662.87	0.374917	0.138746	2.69275	0.00708651	0.0849706	FALSE	OCIAD1		OCIAD1	protein_coding	48805212	48861817	4	1	chromosome	OCIA domain containing 1 [Source:HGNC Symbol;Acc:HGNC:16074]	ENSG00000109180.14	OCIAD1	54940
ENSG00000088986	211.526	0.5129	0.184567	2.69096	0.00712468	0.085347	FALSE	DYNLL1		DYNLL1	protein_coding	120469850	120498493	12	1	chromosome	dynein light chain LC8-type 1 [Source:HGNC Symbol;Acc:HGNC:15476]	ENSG00000088986.11	DYNLL1	8655
ENSG00000150753	268.579	0.364455	0.132902	2.69046	0.00713529	0.0853929	FALSE	CCT5		CCT5	protein_coding	10249929	10266389	5	1	chromosome	chaperonin containing TCP1 subunit 5 [Source:HGNC Symbol;Acc:HGNC:1618]	ENSG00000150753.12	CCT5	22948
ENSG00000138663	148.97	0.531113	0.193116	2.68577	0.00723639	0.0865206	FALSE	COPS4		COPS4	protein_coding	83034447	83075818	4	1	chromosome	COP9 signalosome subunit 4 [Source:HGNC Symbol;Acc:HGNC:16702]	ENSG00000138663.9	COPS4	51138
ENSG00000102805	53.1718	0.789685	0.281721	2.6843	0.00726826	0.0868192	FALSE	CLN5		CLN5	protein_coding	76990660	77019143	13	1	chromosome	CLN5 intracellular trafficking protein [Source:HGNC Symbol;Acc:HGNC:2076]	ENSG00000102805.15	CLN5	1203
ENSG00000155463	530.796	0.518942	0.188818	2.68339	0.00728804	0.0868979	FALSE	OXA1L		OXA1L	protein_coding	22766522	22773042	14	1	chromosome	OXA1L mitochondrial inner membrane protein [Source:HGNC Symbol;Acc:HGNC:8526]	ENSG00000155463.14	OXA1L	5018
ENSG00000177108	6.66373	1.40982	0.408474	2.68336	0.00728866	0.0868979	FALSE	ZDHHC22		ZDHHC22	protein_coding	77131270	77142734	14	-1	chromosome	zinc finger DHHC-type containing 22 [Source:HGNC Symbol;Acc:HGNC:20106]	ENSG00000177108.5	ZDHHC22	283576
ENSG00000137764	68.7847	0.611184	0.212188	2.68268	0.00730355	0.0869931	FALSE	MAP2K5		MAP2K5	protein_coding	67542703	67807117	15	1	chromosome	mitogen-activated protein kinase kinase 5 [Source:HGNC Symbol;Acc:HGNC:6845]	ENSG00000137764.20	MAP2K5	5607
ENSG00000149557	14.1706	0.937229	0.342009	2.68235	0.00731074	0.0869964	FALSE	FEZ1		FEZ1	protein_coding	125442881	125592568	11	-1	chromosome	fasciculation and elongation protein zeta 1 [Source:HGNC Symbol;Acc:HGNC:3659]	ENSG00000149557.14	FEZ1	9638
ENSG00000051108	336.098	-0.331351	0.124373	-2.68137	0.00733209	0.0871681	FALSE	HERPUD1		HERPUD1	protein_coding	56932142	56944864	16	1	chromosome	homocysteine inducible ER protein with ubiquitin like domain 1 [Source:HGNC Symbol;Acc:HGNC:13744]	ENSG00000051108.15	HERPUD1	9709
ENSG00000196821	833.266	-0.502539	0.17803	-2.68093	0.00734179	0.087201	FALSE	ILRUN		ILRUN	protein_coding	34587288	34696859	6	-1	chromosome	inflammation and lipid regulator with UBA-like and NBR1-like domains [Source:HGNC Symbol;Acc:HGNC:21215]	ENSG00000196821.10	ILRUN	64771
ENSG00000103264	234.104	0.380968	0.13684	2.67942	0.00737509	0.0874793	FALSE	FBXO31		FBXO31	protein_coding	87326987	87392142	16	-1	chromosome	F-box protein 31 [Source:HGNC Symbol;Acc:HGNC:16510]	ENSG00000103264.18	FBXO31	79791
ENSG00000132669	72.491	-0.593528	0.214303	-2.67923	0.00737911	0.0874793	FALSE	RIN2		RIN2	protein_coding	19757606	20002459	20	1	chromosome	Ras and Rab interactor 2 [Source:HGNC Symbol;Acc:HGNC:18750]	ENSG00000132669.13	RIN2	54453
ENSG00000129003	247.973	0.525539	0.184105	2.67744	0.00741863	0.0876714	FALSE	VPS13C		VPS13C	protein_coding	61852389	62060473	15	-1	chromosome	vacuolar protein sorting 13 homolog C [Source:HGNC Symbol;Acc:HGNC:23594]	ENSG00000129003.18	VPS13C	54832
ENSG00000141664	77.1114	-0.588864	0.228575	-2.6781	0.00740401	0.0876714	FALSE	ZCCHC2		ZCCHC2	protein_coding	62523025	62587709	18	1	chromosome	zinc finger CCHC-type containing 2 [Source:HGNC Symbol;Acc:HGNC:22916]	ENSG00000141664.10	ZCCHC2	54877
ENSG00000170276	275.18	0.457889	0.171766	2.67749	0.0074175	0.0876714	FALSE	HSPB2		HSPB2	protein_coding	111912734	111914093	11	1	chromosome	heat shock protein family B (small) member 2 [Source:HGNC Symbol;Acc:HGNC:5247]	ENSG00000170276.6	HSPB2	3316
ENSG00000176476	52.311	-0.836576	0.278322	-2.67724	0.00742317	0.0876714	FALSE	SGF29		SGF29	protein_coding	28553915	28591790	16	1	chromosome	SAGA complex associated factor 29 [Source:HGNC Symbol;Acc:HGNC:25156]	ENSG00000176476.9	SGF29	112869
ENSG00000143546	64.5257	0.665361	0.359924	2.67293	0.00751916	0.0884731	FALSE	S100A8		S100A8	protein_coding	153390032	153391073	1	-1	chromosome	S100 calcium binding protein A8 [Source:HGNC Symbol;Acc:HGNC:10498]	ENSG00000143546.10	S100A8	6279
ENSG00000174804	151.285	-0.625965	0.22293	-2.67351	0.0075062	0.0884731	FALSE	FZD4		FZD4	protein_coding	86945679	86955395	11	-1	chromosome	frizzled class receptor 4 [Source:HGNC Symbol;Acc:HGNC:4042]	ENSG00000174804.4	FZD4	8322
ENSG00000175130	8.1624	-1.01494	0.362404	-2.67323	0.00751258	0.0884731	FALSE	MARCKSL1		MARCKSL1	protein_coding	32333839	32336233	1	-1	chromosome	MARCKS like 1 [Source:HGNC Symbol;Acc:HGNC:7142]	ENSG00000175130.7	MARCKSL1	65108
ENSG00000197859	9.552	0.78499	0.366954	2.67303	0.00751697	0.0884731	FALSE	ADAMTSL2		ADAMTSL2	protein_coding	133532164	133575519	9	1	chromosome	ADAMTS like 2 [Source:HGNC Symbol;Acc:HGNC:14631]	ENSG00000197859.10	ADAMTSL2	9719
ENSG00000204103	374.715	-0.688527	0.268529	-2.67172	0.00754638	0.0887105	FALSE	MAFB		MAFB	protein_coding	40685848	40689236	20	-1	chromosome	MAF bZIP transcription factor B [Source:HGNC Symbol;Acc:HGNC:6408]	ENSG00000204103.4	MAFB	9935
ENSG00000164609	509.948	-0.38731	0.147632	-2.67129	0.00755592	0.0887398	FALSE	SLU7		SLU7	protein_coding	160401641	160421711	5	-1	chromosome	SLU7 homolog, splicing factor [Source:HGNC Symbol;Acc:HGNC:16939]	ENSG00000164609.10	SLU7	10569
ENSG00000136895	20.19	0.951721	0.302395	2.67041	0.00757585	0.0888909	FALSE	GARNL3		GARNL3	protein_coding	127224265	127393660	9	1	chromosome	GTPase activating Rap/RanGAP domain like 3 [Source:HGNC Symbol;Acc:HGNC:25425]	ENSG00000136895.19	GARNL3	84253
ENSG00000025796	130.401	-0.642808	0.244308	-2.6689	0.00761001	0.0892086	FALSE	SEC63		SEC63	protein_coding	107867756	107958208	6	-1	chromosome	SEC63 homolog, protein translocation regulator [Source:HGNC Symbol;Acc:HGNC:21082]	ENSG00000025796.14	SEC63	11231
ENSG00000149050	5.30823	-0.607021	0.400992	-2.66836	0.0076223	0.0892696	FALSE	ZNF214		ZNF214	protein_coding	6997085	7020346	11	-1	chromosome	zinc finger protein 214 [Source:HGNC Symbol;Acc:HGNC:13006]	ENSG00000149050.10	ZNF214	7761
ENSG00000129084	363.799	0.318138	0.116647	2.66744	0.00764326	0.0894318	FALSE	PSMA1		PSMA1	protein_coding	14504874	14643635	11	-1	chromosome	proteasome 20S subunit alpha 1 [Source:HGNC Symbol;Acc:HGNC:9530]	ENSG00000129084.17	PSMA1	5682
ENSG00000005812	103.857	-0.614768	0.235334	-2.66401	0.00772161	0.0900974	FALSE	FBXL3		FBXL3	protein_coding	76992598	77027195	13	-1	chromosome	F-box and leucine rich repeat protein 3 [Source:HGNC Symbol;Acc:HGNC:13599]	ENSG00000005812.11	FBXL3	26224
ENSG00000105258	510.794	-0.389978	0.143626	-2.66431	0.00771471	0.0900974	FALSE	POLR2I		POLR2I	protein_coding	36113709	36115213	19	-1	chromosome	RNA polymerase II subunit I [Source:HGNC Symbol;Acc:HGNC:9196]	ENSG00000105258.9	POLR2I	5438
ENSG00000175087	26.8194	0.696028	0.294732	2.66419	0.00771743	0.0900974	FALSE	PDIK1L		PDIK1L	protein_coding	26111165	26125555	1	1	chromosome	PDLIM1 interacting kinase 1 like [Source:HGNC Symbol;Acc:HGNC:18981]	ENSG00000175087.10	PDIK1L	149420
ENSG00000069956	168.96	-0.760869	0.248893	-2.66181	0.00777221	0.0906038	FALSE	MAPK6		MAPK6	protein_coding	51952106	52067375	15	1	chromosome	mitogen-activated protein kinase 6 [Source:HGNC Symbol;Acc:HGNC:6879]	ENSG00000069956.12	MAPK6	5597
ENSG00000021574	54.8111	-0.640654	0.243978	-2.66038	0.00780516	0.0908597	FALSE	SPAST		SPAST	protein_coding	32063547	32157637	2	1	chromosome	spastin [Source:HGNC Symbol;Acc:HGNC:11233]	ENSG00000021574.12	SPAST	6683
ENSG00000118197	17.3839	-0.928971	0.361491	-2.65992	0.00781581	0.0908597	FALSE	DDX59		DDX59	protein_coding	200623896	200669907	1	-1	chromosome	DEAD-box helicase 59 [Source:HGNC Symbol;Acc:HGNC:25360]	ENSG00000118197.14	DDX59	83479
ENSG00000205502	5.83513	-1.25888	0.393846	-2.65997	0.00781487	0.0908597	FALSE	C2CD4B		C2CD4B	protein_coding	62163535	62165285	15	-1	chromosome	C2 calcium dependent domain containing 4B [Source:HGNC Symbol;Acc:HGNC:33628]	ENSG00000205502.4	C2CD4B	388125
ENSG00000130822	4.00559	0.889103	0.407597	2.65907	0.00783561	0.0909742	FALSE	PNCK		PNCK	protein_coding	153669730	153689010	X	-1	chromosome	pregnancy up-regulated nonubiquitous CaM kinase [Source:HGNC Symbol;Acc:HGNC:13415]	ENSG00000130822.15	PNCK	139728
ENSG00000197603	51.1186	-0.768221	0.269272	-2.65888	0.00784011	0.0909742	FALSE	CPLANE1		CPLANE1	protein_coding	37106228	37249428	5	-1	chromosome	ciliogenesis and planar polarity effector 1 [Source:HGNC Symbol;Acc:HGNC:25801]	ENSG00000197603.14	CPLANE1	65250
ENSG00000213625	139.342	-0.503654	0.191423	-2.65763	0.00786915	0.091227	FALSE	LEPROT		LEPROT	protein_coding	65420587	65436007	1	1	chromosome	leptin receptor overlapping transcript [Source:HGNC Symbol;Acc:HGNC:29477]	ENSG00000213625.9	LEPROT	54741
ENSG00000044459	33.3472	-0.839168	0.280267	-2.65433	0.00794664	0.0916211	FALSE	CNTLN		CNTLN	protein_coding	17134982	17503923	9	1	chromosome	centlein [Source:HGNC Symbol;Acc:HGNC:23432]	ENSG00000044459.15	CNTLN	54875
ENSG00000102401	279.426	0.497753	0.183878	2.6544	0.0079449	0.0916211	FALSE	ARMCX3		ARMCX3	protein_coding	101622797	101627843	X	1	chromosome	armadillo repeat containing X-linked 3 [Source:HGNC Symbol;Acc:HGNC:24065]	ENSG00000102401.20	ARMCX3	51566
ENSG00000117305	95.1753	0.541515	0.204873	2.65473	0.0079371	0.0916211	FALSE	HMGCL		HMGCL	protein_coding	23801885	23838620	1	-1	chromosome	3-hydroxy-3-methylglutaryl-CoA lyase [Source:HGNC Symbol;Acc:HGNC:5005]	ENSG00000117305.15	HMGCL	3155
ENSG00000136999	25.6751	0.957214	0.326557	2.65378	0.0079595	0.0916211	FALSE	CCN3		CCN3	protein_coding	119416446	119424434	8	1	chromosome	cellular communication network factor 3 [Source:HGNC Symbol;Acc:HGNC:7885]	ENSG00000136999.5	CCN3	4856
ENSG00000152229	124.279	-1.38651	0.391658	-2.6534	0.00796863	0.0916211	FALSE	PSTPIP2		PSTPIP2	protein_coding	45983536	46072272	18	-1	chromosome	proline-serine-threonine phosphatase interacting protein 2 [Source:HGNC Symbol;Acc:HGNC:9581]	ENSG00000152229.18	PSTPIP2	9050
ENSG00000163879	8.93752	-0.948246	0.378546	-2.65426	0.00794837	0.0916211	FALSE	DNALI1		DNALI1	protein_coding	37556919	37566857	1	1	chromosome	dynein axonemal light intermediate chain 1 [Source:HGNC Symbol;Acc:HGNC:14353]	ENSG00000163879.11	DNALI1	7802
ENSG00000170296	659.588	0.269338	0.100378	2.65467	0.00793856	0.0916211	FALSE	GABARAP		GABARAP	protein_coding	7240008	7242449	17	-1	chromosome	GABA type A receptor-associated protein [Source:HGNC Symbol;Acc:HGNC:4067]	ENSG00000170296.10	GABARAP	11337
ENSG00000174579	133.015	-0.583106	0.220902	-2.65343	0.00796788	0.0916211	FALSE	MSL2		MSL2	protein_coding	136148917	136197241	3	-1	chromosome	MSL complex subunit 2 [Source:HGNC Symbol;Acc:HGNC:25544]	ENSG00000174579.4	MSL2	55167
ENSG00000182899	3874.19	0.296709	0.111012	2.65559	0.00791696	0.0916211	FALSE	RPL35A		RPL35A	protein_coding	197950190	197956610	3	1	chromosome	ribosomal protein L35a [Source:HGNC Symbol;Acc:HGNC:10345]	ENSG00000182899.17	RPL35A	6165
ENSG00000104067	91.1865	-0.796419	0.311014	-2.65274	0.00798408	0.0917149	FALSE	TJP1		TJP1	protein_coding	29699367	29968865	15	-1	chromosome	tight junction protein 1 [Source:HGNC Symbol;Acc:HGNC:11827]	ENSG00000104067.16	TJP1	7082
ENSG00000149084	79.674	0.591517	0.235921	2.65195	0.00800275	0.0918456	FALSE	HSD17B12		HSD17B12	protein_coding	43680680	43856617	11	1	chromosome	hydroxysteroid 17-beta dehydrogenase 12 [Source:HGNC Symbol;Acc:HGNC:18646]	ENSG00000149084.13	HSD17B12	51144
ENSG00000135245	33.6066	0.750966	0.277935	2.65092	0.00802728	0.0920432	FALSE	HILPDA		HILPDA	protein_coding	128455849	128458418	7	1	chromosome	hypoxia inducible lipid droplet associated [Source:HGNC Symbol;Acc:HGNC:28859]	ENSG00000135245.10	HILPDA	29923
ENSG00000169764	996.557	0.417584	0.16138	2.6498	0.00805391	0.0922646	FALSE	UGP2		UGP2	protein_coding	63840940	63891562	2	1	chromosome	UDP-glucose pyrophosphorylase 2 [Source:HGNC Symbol;Acc:HGNC:12527]	ENSG00000169764.15	UGP2	7360
ENSG00000055163	30.6798	-1.11933	0.3589	-2.64862	0.00808204	0.0924211	FALSE	CYFIP2		CYFIP2	protein_coding	157266079	157395595	5	1	chromosome	cytoplasmic FMR1 interacting protein 2 [Source:HGNC Symbol;Acc:HGNC:13760]	ENSG00000055163.20	CYFIP2	26999
ENSG00000110048	103.181	-0.650419	0.227844	-2.64796	0.0080979	0.0924211	FALSE	OSBP		OSBP	protein_coding	59574398	59615774	11	-1	chromosome	oxysterol binding protein [Source:HGNC Symbol;Acc:HGNC:8503]	ENSG00000110048.12	OSBP	5007
ENSG00000132382	95.5711	0.715831	0.268373	2.64743	0.0081105	0.0924211	FALSE	MYBBP1A		MYBBP1A	protein_coding	4538897	4555631	17	-1	chromosome	MYB binding protein 1a [Source:HGNC Symbol;Acc:HGNC:7546]	ENSG00000132382.14	MYBBP1A	10514
ENSG00000137766	84.8115	0.63387	0.397906	2.64673	0.00812748	0.0924211	FALSE	UNC13C		UNC13C	protein_coding	53978201	54633414	15	1	chromosome	unc-13 homolog C [Source:HGNC Symbol;Acc:HGNC:23149]	ENSG00000137766.17	UNC13C	440279
ENSG00000163399	119.506	0.599102	0.235194	2.64735	0.00811258	0.0924211	FALSE	ATP1A1		ATP1A1	protein_coding	116372668	116410261	1	1	chromosome	ATPase Na+/K+ transporting subunit alpha 1 [Source:HGNC Symbol;Acc:HGNC:799]	ENSG00000163399.16	ATP1A1	476
ENSG00000167685	53.2171	0.636069	0.229524	2.64719	0.00811642	0.0924211	FALSE	ZNF444		ZNF444	protein_coding	56132599	56160893	19	1	chromosome	zinc finger protein 444 [Source:HGNC Symbol;Acc:HGNC:16052]	ENSG00000167685.15	ZNF444	55311
ENSG00000175489	14.1398	0.875852	0.341017	2.64647	0.00813365	0.0924211	FALSE	LRRC25		LRRC25	protein_coding	18391137	18397622	19	-1	chromosome	leucine rich repeat containing 25 [Source:HGNC Symbol;Acc:HGNC:29806]	ENSG00000175489.10	LRRC25	126364
ENSG00000184203	449.427	-0.473869	0.173611	-2.64705	0.00811965	0.0924211	FALSE	PPP1R2		PPP1R2	protein_coding	195514428	195543386	3	-1	chromosome	protein phosphatase 1 regulatory inhibitor subunit 2 [Source:HGNC Symbol;Acc:HGNC:9288]	ENSG00000184203.8	PPP1R2	5504
ENSG00000186918	246.682	-0.525391	0.191679	-2.64859	0.00808271	0.0924211	FALSE	ZNF395		ZNF395	protein_coding	28345590	28402701	8	-1	chromosome	zinc finger protein 395 [Source:HGNC Symbol;Acc:HGNC:18737]	ENSG00000186918.14	ZNF395	55893
ENSG00000015568	69.1794	-0.763653	0.342449	-2.64462	0.00817816	0.0928431	FALSE	RGPD5		RGPD5	protein_coding	109792758	109857705	2	1	chromosome	RANBP2 like and GRIP domain containing 5 [Source:HGNC Symbol;Acc:HGNC:32418]	ENSG00000015568.13	RGPD5	84220
ENSG00000137815	589.549	-0.532888	0.197835	-2.64227	0.00823532	0.0934078	FALSE	RTF1		RTF1	protein_coding	41408408	41483563	15	1	chromosome	RTF1 homolog, Paf1/RNA polymerase II complex component [Source:HGNC Symbol;Acc:HGNC:28996]	ENSG00000137815.14	RTF1	23168
ENSG00000100109	101.232	-0.701609	0.242453	-2.64013	0.0082875	0.0937892	FALSE	TFIP11		TFIP11	protein_coding	26491225	26512505	22	-1	chromosome	tuftelin interacting protein 11 [Source:HGNC Symbol;Acc:HGNC:17165]	ENSG00000100109.17	TFIP11	24144
ENSG00000181904	171.653	-0.649527	0.25122	-2.63997	0.00829129	0.0937892	FALSE	C5orf24		C5orf24	protein_coding	134845680	134859735	5	1	chromosome	chromosome 5 open reading frame 24 [Source:HGNC Symbol;Acc:HGNC:26746]	ENSG00000181904.9	C5orf24	134553
ENSG00000224531	73.5387	0.55475	0.207536	2.64035	0.00828204	0.0937892	FALSE	SMIM13		SMIM13	protein_coding	11093834	11138733	6	1	chromosome	small integral membrane protein 13 [Source:HGNC Symbol;Acc:HGNC:27356]	ENSG00000224531.6	SMIM13	221710
ENSG00000136636	87.3616	-0.595732	0.216848	-2.6388	0.00831996	0.094029	FALSE	KCTD3		KCTD3	protein_coding	215567304	215621807	1	1	chromosome	potassium channel tetramerization domain containing 3 [Source:HGNC Symbol;Acc:HGNC:21305]	ENSG00000136636.13	KCTD3	51133
ENSG00000114302	1585.52	-0.362656	0.137177	-2.63755	0.00835072	0.094292	FALSE	PRKAR2A		PRKAR2A	protein_coding	48744597	48847874	3	-1	chromosome	protein kinase cAMP-dependent type II regulatory subunit alpha [Source:HGNC Symbol;Acc:HGNC:9391]	ENSG00000114302.16	PRKAR2A	5576
ENSG00000131791	405.268	0.418404	0.156612	2.63614	0.00838554	0.0946003	FALSE	PRKAB2		PRKAB2	protein_coding	147155106	147172550	1	-1	chromosome	protein kinase AMP-activated non-catalytic subunit beta 2 [Source:HGNC Symbol;Acc:HGNC:9379]	ENSG00000131791.8	PRKAB2	5565
ENSG00000188529	346.437	0.661625	0.235231	2.63487	0.008417	0.0948702	FALSE	SRSF10		SRSF10	protein_coding	23964347	23980927	1	-1	chromosome	serine and arginine rich splicing factor 10 [Source:HGNC Symbol;Acc:HGNC:16713]	ENSG00000188529.15	SRSF10	10772
ENSG00000204116	27.4724	0.776937	0.302683	2.63319	0.00845864	0.0952543	FALSE	CHIC1		CHIC1	protein_coding	73563200	73687102	X	1	chromosome	cysteine rich hydrophobic domain 1 [Source:HGNC Symbol;Acc:HGNC:1934]	ENSG00000204116.11	CHIC1	53344
ENSG00000173812	4603.98	-0.339147	0.127544	-2.63216	0.00848428	0.0954576	FALSE	EIF1		EIF1	protein_coding	41688885	41692668	17	1	chromosome	eukaryotic translation initiation factor 1 [Source:HGNC Symbol;Acc:HGNC:3249]	ENSG00000173812.11	EIF1	10209
ENSG00000130303	46.6932	-0.61827	0.226886	-2.63033	0.00853016	0.0958881	FALSE	BST2		BST2	protein_coding	17402939	17405630	19	-1	chromosome	bone marrow stromal cell antigen 2 [Source:HGNC Symbol;Acc:HGNC:1119]	ENSG00000130303.13	BST2	684
ENSG00000175287	76.6667	-0.763695	0.291902	-2.62981	0.00854332	0.0959504	FALSE	PHYHD1		PHYHD1	protein_coding	128920966	128942041	9	1	chromosome	phytanoyl-CoA dioxygenase domain containing 1 [Source:HGNC Symbol;Acc:HGNC:23396]	ENSG00000175287.19	PHYHD1	254295
ENSG00000257365	73.4683	0.569202	0.219746	2.62762	0.00859841	0.0964831	FALSE	FNTB		FNTB	protein_coding	64986895	65062652	14	1	chromosome	farnesyltransferase, CAAX box, beta [Source:HGNC Symbol;Acc:HGNC:3785]	ENSG00000257365.8	FNTB	2342
ENSG00000203879	105.362	0.473362	0.184652	2.62645	0.00862813	0.0967303	FALSE	GDI1		GDI1	protein_coding	154436913	154443467	X	1	chromosome	GDP dissociation inhibitor 1 [Source:HGNC Symbol;Acc:HGNC:4226]	ENSG00000203879.12	GDI1	2664
ENSG00000152782	53.3447	0.82759	0.286696	2.62614	0.00863595	0.0967318	FALSE	PANK1		PANK1	protein_coding	89579497	89645572	10	-1	chromosome	pantothenate kinase 1 [Source:HGNC Symbol;Acc:HGNC:8598]	ENSG00000152782.16	PANK1	53354
ENSG00000021300	11.1116	-1.24547	0.410128	-2.62539	0.00865508	0.09686	FALSE	PLEKHB1		PLEKHB1	protein_coding	73646178	73662819	11	1	chromosome	pleckstrin homology domain containing B1 [Source:HGNC Symbol;Acc:HGNC:19079]	ENSG00000021300.14	PLEKHB1	58473
ENSG00000148377	425.823	0.634547	0.267044	2.62451	0.00867737	0.0970231	FALSE	IDI2		IDI2	protein_coding	1018910	1025859	10	-1	chromosome	isopentenyl-diphosphate delta isomerase 2 [Source:HGNC Symbol;Acc:HGNC:23487]	ENSG00000148377.6	IDI2	91734
ENSG00000143222	365.934	0.484868	0.178521	2.62347	0.008704	0.0972345	FALSE	UFC1		UFC1	protein_coding	161152776	161158856	1	1	chromosome	ubiquitin-fold modifier conjugating enzyme 1 [Source:HGNC Symbol;Acc:HGNC:26941]	ENSG00000143222.12	UFC1	51506
ENSG00000135063	154.601	-0.633533	0.230724	-2.62293	0.0087177	0.0973013	FALSE	FAM189A2		FAM189A2	protein_coding	69324567	69392558	9	1	chromosome	family with sequence similarity 189 member A2 [Source:HGNC Symbol;Acc:HGNC:24820]	ENSG00000135063.19	FAM189A2	9413
ENSG00000163156	107.412	0.451101	0.1755	2.6226	0.00872616	0.0973094	FALSE	SCNM1		SCNM1	protein_coding	151156664	151170296	1	1	chromosome	sodium channel modifier 1 [Source:HGNC Symbol;Acc:HGNC:23136]	ENSG00000163156.12	SCNM1	79005
ENSG00000176971	32.3336	0.920201	0.317303	2.62136	0.00875795	0.0975775	FALSE	FIBIN		FIBIN	protein_coding	26994112	26997087	11	1	chromosome	fin bud initiation factor homolog [Source:HGNC Symbol;Acc:HGNC:33747]	ENSG00000176971.4	FIBIN	387758
ENSG00000107372	1022.86	-0.48787	0.191254	-2.62104	0.00876617	0.0975827	FALSE	ZFAND5		ZFAND5	protein_coding	72351413	72365235	9	-1	chromosome	zinc finger AN1-type containing 5 [Source:HGNC Symbol;Acc:HGNC:13008]	ENSG00000107372.13	ZFAND5	7763
ENSG00000101306	798.216	-0.556687	0.214262	-2.61698	0.00887128	0.0986655	FALSE	MYLK2		MYLK2	protein_coding	31819308	31834689	20	1	chromosome	myosin light chain kinase 2 [Source:HGNC Symbol;Acc:HGNC:16243]	ENSG00000101306.11	MYLK2	85366
ENSG00000007255	85.2085	0.78192	0.264871	2.6157	0.00890443	0.0987725	FALSE	TRAPPC6A		TRAPPC6A	protein_coding	45162928	45178237	19	-1	chromosome	trafficking protein particle complex 6A [Source:HGNC Symbol;Acc:HGNC:23069]	ENSG00000007255.10	TRAPPC6A	79090
ENSG00000175879	30.4257	-0.99657	0.334866	-2.61583	0.00890099	0.0987725	FALSE	HOXD8		HOXD8	protein_coding	176129694	176132695	2	1	chromosome	homeobox D8 [Source:HGNC Symbol;Acc:HGNC:5139]	ENSG00000175879.9	HOXD8	3234
ENSG00000188647	79.1953	-0.619235	0.234267	-2.61607	0.00889476	0.0987725	FALSE	PTAR1		PTAR1	protein_coding	69709522	69760011	9	-1	chromosome	protein prenyltransferase alpha subunit repeat containing 1 [Source:HGNC Symbol;Acc:HGNC:30449]	ENSG00000188647.13	PTAR1	375743
ENSG00000139971	7.18762	-0.960268	0.406283	-2.61389	0.00895192	0.0992118	FALSE	ARMH4		ARMH4	protein_coding	57999735	58298139	14	-1	chromosome	armadillo like helical domain containing 4 [Source:HGNC Symbol;Acc:HGNC:19846]	ENSG00000139971.15	ARMH4	145407
ENSG00000179010	1217.88	0.338128	0.127534	2.6134	0.00896472	0.0992663	FALSE	MRFAP1		MRFAP1	protein_coding	6640091	6642745	4	1	chromosome	Morf4 family associated protein 1 [Source:HGNC Symbol;Acc:HGNC:24549]	ENSG00000179010.14	MRFAP1	93621
ENSG00000181218	7.3057	-0.915078	0.404361	-2.6127	0.00898293	0.0993806	FALSE	H2AW		H2AW	protein_coding	228456979	228457873	1	-1	chromosome	H2A.W histone [Source:HGNC Symbol;Acc:HGNC:20507]	ENSG00000181218.5	H2AW	92815
ENSG00000132334	22.8581	-0.83602	0.30097	-2.61205	0.00900001	0.0993948	FALSE	PTPRE		PTPRE	protein_coding	127907061	128085855	10	1	chromosome	protein tyrosine phosphatase receptor type E [Source:HGNC Symbol;Acc:HGNC:9669]	ENSG00000132334.16	PTPRE	5791
ENSG00000204519	17.1442	0.796526	0.329128	2.61215	0.00899753	0.0993948	FALSE	ZNF551		ZNF551	protein_coding	57681969	57717301	19	1	chromosome	zinc finger protein 551 [Source:HGNC Symbol;Acc:HGNC:25108]	ENSG00000204519.11	ZNF551	90233
ENSG00000085662	647.025	0.302702	0.115674	2.60979	0.00905966	0.0998355	FALSE	AKR1B1		AKR1B1	protein_coding	134442356	134459284	7	-1	chromosome	aldo-keto reductase family 1 member B [Source:HGNC Symbol;Acc:HGNC:381]	ENSG00000085662.14	AKR1B1	231
ENSG00000183833	3.35989	-0.896662	0.40075	-2.60964	0.0090637	0.0998355	FALSE	MAATS1		MAATS1	protein_coding	119703022	119767102	3	1	chromosome	MYCBP associated and testis expressed 1 [Source:HGNC Symbol;Acc:HGNC:24010]	ENSG00000183833.16	MAATS1	89876
ENSG00000203950	100.374	-0.513067	0.186884	-2.60981	0.0090592	0.0998355	FALSE	RTL8A		RTL8A	protein_coding	135050932	135052196	X	-1	chromosome	retrotransposon Gag like 8A [Source:HGNC Symbol;Acc:HGNC:24514]	ENSG00000203950.6	RTL8A	26071
ENSG00000119541	50.6865	-0.588859	0.232052	-2.6092	0.0090754	0.099877	FALSE	VPS4B		VPS4B	protein_coding	63389190	63422483	18	-1	chromosome	vacuolar protein sorting 4 homolog B [Source:HGNC Symbol;Acc:HGNC:10895]	ENSG00000119541.10	VPS4B	9525
ENSG00000142230	144.24	0.470395	0.185173	2.60832	0.00909888	0.100048	FALSE	SAE1		SAE1	protein_coding	47113274	47210636	19	1	chromosome	SUMO1 activating enzyme subunit 1 [Source:HGNC Symbol;Acc:HGNC:30660]	ENSG00000142230.13	SAE1	10055
ENSG00000105778	25.1812	-0.778255	0.336562	-2.60553	0.00917334	0.100568	FALSE	AVL9		AVL9	protein_coding	32495426	32588726	7	1	chromosome	AVL9 cell migration associated [Source:HGNC Symbol;Acc:HGNC:28994]	ENSG00000105778.19	AVL9	23080
ENSG00000107738	38.069	-0.807847	0.302038	-2.60527	0.00918007	0.100568	FALSE	VSIR		VSIR	protein_coding	71747556	71773520	10	-1	chromosome	V-set immunoregulatory receptor [Source:HGNC Symbol;Acc:HGNC:30085]	ENSG00000107738.20	VSIR	64115
ENSG00000159788	41.835	-0.837911	0.292414	-2.60512	0.00918432	0.100568	FALSE	RGS12		RGS12	protein_coding	3293028	3439913	4	1	chromosome	regulator of G protein signaling 12 [Source:HGNC Symbol;Acc:HGNC:9994]	ENSG00000159788.19	RGS12	6002
ENSG00000160808	5961.94	0.612898	0.217351	2.60617	0.00915623	0.100568	FALSE	MYL3		MYL3	protein_coding	46835111	46882172	3	-1	chromosome	myosin light chain 3 [Source:HGNC Symbol;Acc:HGNC:7584]	ENSG00000160808.11	MYL3	4634
ENSG00000173253	18.1085	-0.722467	0.336359	-2.60505	0.0091861	0.100568	FALSE	DMRT2		DMRT2	protein_coding	1049858	1057552	9	1	chromosome	doublesex and mab-3 related transcription factor 2 [Source:HGNC Symbol;Acc:HGNC:2935]	ENSG00000173253.15	DMRT2	10655
ENSG00000111046	816.509	0.436892	0.162284	2.6037	0.00922233	0.100877	FALSE	MYF6		MYF6	protein_coding	80707634	80709474	12	1	chromosome	myogenic factor 6 [Source:HGNC Symbol;Acc:HGNC:7566]	ENSG00000111046.4	MYF6	4618
ENSG00000101955	22.6441	0.781765	0.304032	2.60258	0.00925253	0.100878	FALSE	SRPX		SRPX	protein_coding	38149336	38220924	X	-1	chromosome	sushi repeat containing protein X-linked [Source:HGNC Symbol;Acc:HGNC:11309]	ENSG00000101955.15	SRPX	8406
ENSG00000170745	256.341	-0.632525	0.224798	-2.60264	0.00925097	0.100878	FALSE	KCNS3		KCNS3	protein_coding	17877847	18361616	2	1	chromosome	potassium voltage-gated channel modifier subfamily S member 3 [Source:HGNC Symbol;Acc:HGNC:6302]	ENSG00000170745.12	KCNS3	3790
ENSG00000185813	48.9872	0.692766	0.244517	2.60251	0.00925449	0.100878	FALSE	PCYT2		PCYT2	protein_coding	81900965	81911464	17	-1	chromosome	phosphate cytidylyltransferase 2, ethanolamine [Source:HGNC Symbol;Acc:HGNC:8756]	ENSG00000185813.10	PCYT2	5833
ENSG00000254986	32.9585	0.776111	0.265146	2.6028	0.00924656	0.100878	FALSE	DPP3		DPP3	protein_coding	66480013	66509657	11	1	chromosome	dipeptidyl peptidase 3 [Source:HGNC Symbol;Acc:HGNC:3008]	ENSG00000254986.7	DPP3	10072
ENSG00000058262	63.0355	0.640768	0.233006	2.60082	0.00929999	0.101111	FALSE	SEC61A1		SEC61A1	protein_coding	128051641	128071683	3	1	chromosome	SEC61 translocon alpha 1 subunit [Source:HGNC Symbol;Acc:HGNC:18276]	ENSG00000058262.10	SEC61A1	29927
ENSG00000130348	94.0061	0.490871	0.187626	2.60101	0.00929486	0.101111	FALSE	QRSL1		QRSL1	protein_coding	106629578	106668417	6	1	chromosome	glutaminyl-tRNA amidotransferase subunit QRSL1 [Source:HGNC Symbol;Acc:HGNC:21020]	ENSG00000130348.11	QRSL1	55278
ENSG00000173926	23.9046	-1.03069	0.38588	-2.60093	0.00929715	0.101111	FALSE	MARCHF3		MARCHF3	protein_coding	126867714	127030558	5	-1	chromosome	membrane associated ring-CH-type finger 3 [Source:HGNC Symbol;Acc:HGNC:28728]	ENSG00000173926.6	MARCHF3	115123
ENSG00000111241	13.2639	1.23163	0.407757	2.60031	0.00931398	0.101176	FALSE	FGF6		FGF6	protein_coding	4428155	4445614	12	-1	chromosome	fibroblast growth factor 6 [Source:HGNC Symbol;Acc:HGNC:3684]	ENSG00000111241.2	FGF6	2251
ENSG00000110344	194.929	-0.472867	0.182	-2.59872	0.00935721	0.101558	FALSE	UBE4A		UBE4A	protein_coding	118359585	118399211	11	1	chromosome	ubiquitination factor E4A [Source:HGNC Symbol;Acc:HGNC:12499]	ENSG00000110344.9	UBE4A	9354
ENSG00000121671	355.198	0.469359	0.171438	2.59792	0.00937906	0.101708	FALSE	CRY2		CRY2	protein_coding	45847118	45883248	11	1	chromosome	cryptochrome circadian regulator 2 [Source:HGNC Symbol;Acc:HGNC:2385]	ENSG00000121671.12	CRY2	1408
ENSG00000143776	95.74	-0.578728	0.218634	-2.59748	0.00939113	0.101751	FALSE	CDC42BPA		CDC42BPA	protein_coding	226989865	227318474	1	-1	chromosome	CDC42 binding protein kinase alpha [Source:HGNC Symbol;Acc:HGNC:1737]	ENSG00000143776.18	CDC42BPA	8476
ENSG00000196850	252.29	-0.674774	0.255919	-2.59694	0.00940579	0.101822	FALSE	PPTC7		PPTC7	protein_coding	110533245	110583318	12	-1	chromosome	PTC7 protein phosphatase homolog [Source:HGNC Symbol;Acc:HGNC:30695]	ENSG00000196850.6	PPTC7	160760
ENSG00000183647	6.7105	0.753835	0.399018	2.59636	0.0094216	0.101905	FALSE	ZNF530		ZNF530	protein_coding	57599885	57612722	19	1	chromosome	zinc finger protein 530 [Source:HGNC Symbol;Acc:HGNC:29297]	ENSG00000183647.10	ZNF530	348327
ENSG00000167434	23.1021	-0.856515	0.29932	-2.59589	0.00943468	0.101959	FALSE	CA4		CA4	protein_coding	60149942	60170899	17	1	chromosome	carbonic anhydrase 4 [Source:HGNC Symbol;Acc:HGNC:1375]	ENSG00000167434.10	CA4	762
ENSG00000103994	7760.81	0.384914	0.142602	2.59482	0.00946395	0.1021	FALSE	ZNF106		ZNF106	protein_coding	42412823	42491141	15	-1	chromosome	zinc finger protein 106 [Source:HGNC Symbol;Acc:HGNC:12886]	ENSG00000103994.17	ZNF106	64397
ENSG00000270765	13.8286	-0.893069	0.407135	-2.59483	0.00946377	0.1021	FALSE	GAS2L2		GAS2L2	protein_coding	35744511	35752878	17	-1	chromosome	growth arrest specific 2 like 2 [Source:HGNC Symbol;Acc:HGNC:24846]	ENSG00000270765.5	GAS2L2	246176
ENSG00000070495	108.078	-0.593186	0.221122	-2.59316	0.00950988	0.102508	FALSE	JMJD6		JMJD6	protein_coding	76712832	76726799	17	-1	chromosome	jumonji domain containing 6, arginine demethylase and lysine hydroxylase [Source:HGNC Symbol;Acc:HGNC:19355]	ENSG00000070495.14	JMJD6	23210
ENSG00000164654	52.1733	-0.732619	0.253888	-2.59149	0.009556	0.102917	FALSE	MIOS		MIOS	protein_coding	7566875	7608932	7	1	chromosome	meiosis regulator for oocyte development [Source:HGNC Symbol;Acc:HGNC:21905]	ENSG00000164654.16	MIOS	54468
ENSG00000162909	146.837	0.441176	0.168301	2.59032	0.00958873	0.103143	FALSE	CAPN2		CAPN2	protein_coding	223701593	223776018	1	1	chromosome	calpain 2 [Source:HGNC Symbol;Acc:HGNC:1479]	ENSG00000162909.18	CAPN2	824
ENSG00000168509	1406.29	-0.482865	0.176817	-2.59015	0.00959332	0.103143	FALSE	HJV		HJV	protein_coding	146017468	146036746	1	-1	chromosome	hemojuvelin BMP co-receptor [Source:HGNC Symbol;Acc:HGNC:4887]	ENSG00000168509.20	HJV	148738
ENSG00000100625	257.981	-0.487742	0.185379	-2.58875	0.00963241	0.103474	FALSE	SIX4		SIX4	protein_coding	60709539	60724351	14	-1	chromosome	SIX homeobox 4 [Source:HGNC Symbol;Acc:HGNC:10890]	ENSG00000100625.9	SIX4	51804
ENSG00000196411	66.2519	-0.624028	0.235444	-2.58785	0.00965758	0.103656	FALSE	EPHB4		EPHB4	protein_coding	100802565	100827523	7	-1	chromosome	EPH receptor B4 [Source:HGNC Symbol;Acc:HGNC:3395]	ENSG00000196411.10	EPHB4	2050
ENSG00000264343	9.73995	-1.21613	0.4076	-2.58711	0.00967842	0.103792	FALSE	NOTCH2NLA		NOTCH2NLA	protein_coding	146146203	146229026	1	-1	chromosome	notch 2 N-terminal like A [Source:HGNC Symbol;Acc:HGNC:31862]	ENSG00000264343.6	NOTCH2NLA	388677
ENSG00000170807	10147.9	0.532484	0.185467	2.58666	0.00969124	0.103841	FALSE	LMOD2		LMOD2	protein_coding	123655866	123664290	7	1	chromosome	leiomodin 2 [Source:HGNC Symbol;Acc:HGNC:6648]	ENSG00000170807.12	LMOD2	442721
ENSG00000146281	218.186	0.507039	0.189979	2.58603	0.00970897	0.103942	FALSE	PM20D2		PM20D2	protein_coding	89146055	89165565	6	1	chromosome	peptidase M20 domain containing 2 [Source:HGNC Symbol;Acc:HGNC:21408]	ENSG00000146281.6	PM20D2	135293
ENSG00000140564	109.465	-0.466414	0.182806	-2.58534	0.00972834	0.104061	FALSE	FURIN		FURIN	protein_coding	90868588	90883458	15	1	chromosome	furin, paired basic amino acid cleaving enzyme [Source:HGNC Symbol;Acc:HGNC:8568]	ENSG00000140564.12	FURIN	5045
ENSG00000072134	58.4796	-0.733283	0.26665	-2.58493	0.0097398	0.104095	FALSE	EPN2		EPN2	protein_coding	19215615	19336715	17	1	chromosome	epsin 2 [Source:HGNC Symbol;Acc:HGNC:18639]	ENSG00000072134.15	EPN2	22905
ENSG00000064607	179.94	0.497551	0.189496	2.58385	0.00977043	0.104157	FALSE	SUGP2		SUGP2	protein_coding	18990888	19034023	19	-1	chromosome	SURP and G-patch domain containing 2 [Source:HGNC Symbol;Acc:HGNC:18641]	ENSG00000064607.17	SUGP2	10147
ENSG00000148399	78.5464	0.533463	0.204603	2.58394	0.00976777	0.104157	FALSE	DPH7		DPH7	protein_coding	137554444	137578925	9	-1	chromosome	diphthamide biosynthesis 7 [Source:HGNC Symbol;Acc:HGNC:25199]	ENSG00000148399.13	DPH7	92715
ENSG00000283706	8.44614	0.843016	0.407158	2.58403	0.00976545	0.104157	FALSE	PRSS50		PRSS50	protein_coding	46712117	46717869	3	-1	chromosome	serine protease 50 [Source:HGNC Symbol;Acc:HGNC:17910]	ENSG00000283706.2	PRSS50	29122
ENSG00000086062	168.809	-0.459505	0.171364	-2.58323	0.00978787	0.104255	FALSE	B4GALT1		B4GALT1	protein_coding	33104082	33167356	9	-1	chromosome	beta-1,4-galactosyltransferase 1 [Source:HGNC Symbol;Acc:HGNC:924]	ENSG00000086062.12	B4GALT1	2683
ENSG00000104973	84.1843	-0.661582	0.248943	-2.5825	0.00980867	0.104388	FALSE	MED25		MED25	protein_coding	49818279	49840383	19	1	chromosome	mediator complex subunit 25 [Source:HGNC Symbol;Acc:HGNC:28845]	ENSG00000104973.18	MED25	81857
ENSG00000163736	6.97908	0.570877	0.408818	2.58115	0.00984727	0.10471	FALSE	PPBP		PPBP	protein_coding	73986439	73988190	4	-1	chromosome	pro-platelet basic protein [Source:HGNC Symbol;Acc:HGNC:9240]	ENSG00000163736.4	PPBP	5473
ENSG00000124701	1641.74	0.431055	0.160997	2.58028	0.00987212	0.104818	FALSE	APOBEC2		APOBEC2	protein_coding	41053304	41064511	6	1	chromosome	apolipoprotein B mRNA editing enzyme catalytic subunit 2 [Source:HGNC Symbol;Acc:HGNC:605]	ENSG00000124701.5	APOBEC2	10930
ENSG00000180999	10.6788	0.607042	0.4013	2.58021	0.00987403	0.104818	FALSE	C1orf105		C1orf105	protein_coding	172420685	172468831	1	1	chromosome	chromosome 1 open reading frame 105 [Source:HGNC Symbol;Acc:HGNC:29591]	ENSG00000180999.11	C1orf105	92346
ENSG00000107518	7.3557	-1.3892	0.399553	-2.57957	0.00989226	0.104923	FALSE	ATRNL1		ATRNL1	protein_coding	115093365	115948999	10	1	chromosome	attractin like 1 [Source:HGNC Symbol;Acc:HGNC:29063]	ENSG00000107518.18	ATRNL1	26033
ENSG00000100129	1464.49	0.340002	0.1304	2.57874	0.00991613	0.104999	FALSE	EIF3L		EIF3L	protein_coding	37848868	37889407	22	1	chromosome	eukaryotic translation initiation factor 3 subunit L [Source:HGNC Symbol;Acc:HGNC:18138]	ENSG00000100129.18	EIF3L	51386
ENSG00000107758	607.147	-0.392885	0.14419	-2.57895	0.00991015	0.104999	FALSE	PPP3CB		PPP3CB	protein_coding	73436428	73496024	10	-1	chromosome	protein phosphatase 3 catalytic subunit beta [Source:HGNC Symbol;Acc:HGNC:9315]	ENSG00000107758.15	PPP3CB	5532
ENSG00000106328	73.4212	0.577883	0.2026	2.57832	0.00992825	0.105039	FALSE	FSCN3		FSCN3	protein_coding	127591409	127602144	7	1	chromosome	fascin actin-bundling protein 3 [Source:HGNC Symbol;Acc:HGNC:3961]	ENSG00000106328.10	FSCN3	29999
ENSG00000120688	469.34	0.474705	0.177407	2.57682	0.00997133	0.105406	FALSE	WBP4		WBP4	protein_coding	41061509	41084006	13	1	chromosome	WW domain binding protein 4 [Source:HGNC Symbol;Acc:HGNC:12739]	ENSG00000120688.9	WBP4	11193
ENSG00000105976	130.057	-0.662415	0.243012	-2.5765	0.00998052	0.105415	FALSE	MET		MET	protein_coding	116672196	116798386	7	1	chromosome	MET proto-oncogene, receptor tyrosine kinase [Source:HGNC Symbol;Acc:HGNC:7029]	ENSG00000105976.15	MET	4233
ENSG00000079459	505.499	-0.547202	0.199959	-2.57614	0.00999107	0.105438	FALSE	FDFT1		FDFT1	protein_coding	11795573	11839304	8	1	chromosome	farnesyl-diphosphate farnesyltransferase 1 [Source:HGNC Symbol;Acc:HGNC:3629]	ENSG00000079459.13	FDFT1	2222
ENSG00000173611	33.7004	0.79526	0.266916	2.57531	0.0100151	0.105603	FALSE	SCAI		SCAI	protein_coding	124942608	125143506	9	-1	chromosome	suppressor of cancer cell invasion [Source:HGNC Symbol;Acc:HGNC:26709]	ENSG00000173611.17	SCAI	286205
ENSG00000115828	4.92331	-0.971146	0.398837	-2.57447	0.0100393	0.105769	FALSE	QPCT		QPCT	protein_coding	37342827	37373322	2	1	chromosome	glutaminyl-peptide cyclotransferase [Source:HGNC Symbol;Acc:HGNC:9753]	ENSG00000115828.17	QPCT	25797
ENSG00000137409	339.181	0.393312	0.153359	2.57283	0.0100871	0.106007	FALSE	MTCH1		MTCH1	protein_coding	36968141	36986298	6	-1	chromosome	mitochondrial carrier 1 [Source:HGNC Symbol;Acc:HGNC:17586]	ENSG00000137409.19	MTCH1	23787
ENSG00000141959	72.455	0.739352	0.269856	2.57292	0.0100844	0.106007	FALSE	PFKL		PFKL	protein_coding	44300051	44327376	21	1	chromosome	phosphofructokinase, liver type [Source:HGNC Symbol;Acc:HGNC:8876]	ENSG00000141959.17	PFKL	5211
ENSG00000161649	56.2836	-0.564156	0.234513	-2.57335	0.010072	0.106007	FALSE	CD300LG		CD300LG	protein_coding	43847148	43863639	17	1	chromosome	CD300 molecule like family member g [Source:HGNC Symbol;Acc:HGNC:30455]	ENSG00000161649.13	CD300LG	146894
ENSG00000063176	20.51	0.881775	0.334819	2.57185	0.0101157	0.106131	FALSE	SPHK2		SPHK2	protein_coding	48619291	48630717	19	1	chromosome	sphingosine kinase 2 [Source:HGNC Symbol;Acc:HGNC:18859]	ENSG00000063176.16	SPHK2	56848
ENSG00000124380	281.992	-0.397667	0.156841	-2.57199	0.0101115	0.106131	FALSE	SNRNP27		SNRNP27	protein_coding	69893956	69905575	2	1	chromosome	small nuclear ribonucleoprotein U4/U6.U5 subunit 27 [Source:HGNC Symbol;Acc:HGNC:30240]	ENSG00000124380.11	SNRNP27	11017
ENSG00000087111	146.218	0.470627	0.180245	2.5705	0.0101551	0.106455	FALSE	PIGS		PIGS	protein_coding	28553383	28571794	17	-1	chromosome	phosphatidylinositol glycan anchor biosynthesis class S [Source:HGNC Symbol;Acc:HGNC:14937]	ENSG00000087111.21	PIGS	94005
ENSG00000109063	44.7722	0.692868	0.40983	2.56956	0.0101827	0.106655	FALSE	MYH3		MYH3	protein_coding	10628526	10657309	17	-1	chromosome	myosin heavy chain 3 [Source:HGNC Symbol;Acc:HGNC:7573]	ENSG00000109063.15	MYH3	4621
ENSG00000170852	208.115	-0.569344	0.212524	-2.56864	0.0102099	0.106852	FALSE	KBTBD2		KBTBD2	protein_coding	32868172	32894131	7	-1	chromosome	kelch repeat and BTB domain containing 2 [Source:HGNC Symbol;Acc:HGNC:21751]	ENSG00000170852.11	KBTBD2	25948
ENSG00000180425	76.3	0.532636	0.203929	2.56705	0.0102569	0.107254	FALSE	C11orf71		C11orf71	protein_coding	114391443	114400511	11	-1	chromosome	chromosome 11 open reading frame 71 [Source:HGNC Symbol;Acc:HGNC:25937]	ENSG00000180425.11	C11orf71	54494
ENSG00000170558	4.13258	1.06105	0.400576	2.56668	0.0102677	0.107278	FALSE	CDH2		CDH2	protein_coding	27950966	28177130	18	-1	chromosome	cadherin 2 [Source:HGNC Symbol;Acc:HGNC:1759]	ENSG00000170558.9	CDH2	1000
ENSG00000171056	81.1356	-0.651179	0.237245	-2.5635	0.0103623	0.108177	FALSE	SOX7		SOX7	protein_coding	10723768	10730511	8	-1	chromosome	SRY-box transcription factor 7 [Source:HGNC Symbol;Acc:HGNC:18196]	ENSG00000171056.8	SOX7	83595
ENSG00000134453	420.87	-0.602388	0.226536	-2.56217	0.0104021	0.108445	FALSE	RBM17		RBM17	protein_coding	6089034	6117457	10	1	chromosome	RNA binding motif protein 17 [Source:HGNC Symbol;Acc:HGNC:16944]	ENSG00000134453.16	RBM17	84991
ENSG00000198961	276.779	0.456364	0.178467	2.56206	0.0104052	0.108445	FALSE	PJA2		PJA2	protein_coding	109334713	109409974	5	-1	chromosome	praja ring finger ubiquitin ligase 2 [Source:HGNC Symbol;Acc:HGNC:17481]	ENSG00000198961.10	PJA2	9867
ENSG00000091986	1264.87	0.559443	0.226914	2.56076	0.0104443	0.108762	FALSE	CCDC80		CCDC80	protein_coding	112596794	112649530	3	-1	chromosome	coiled-coil domain containing 80 [Source:HGNC Symbol;Acc:HGNC:30649]	ENSG00000091986.15	CCDC80	151887
ENSG00000168610	315.925	-0.457744	0.167237	-2.55854	0.0105112	0.109368	FALSE	STAT3		STAT3	protein_coding	42313324	42388568	17	-1	chromosome	signal transducer and activator of transcription 3 [Source:HGNC Symbol;Acc:HGNC:11364]	ENSG00000168610.14	STAT3	6774
ENSG00000121310	330.257	0.427446	0.170558	2.5582	0.0105217	0.109387	FALSE	ECHDC2		ECHDC2	protein_coding	52895910	52927212	1	-1	chromosome	enoyl-CoA hydratase domain containing 2 [Source:HGNC Symbol;Acc:HGNC:23408]	ENSG00000121310.17	ECHDC2	55268
ENSG00000174307	120.419	0.670524	0.249266	2.55774	0.0105355	0.10944	FALSE	PHLDA3		PHLDA3	protein_coding	201464278	201469237	1	-1	chromosome	pleckstrin homology like domain family A member 3 [Source:HGNC Symbol;Acc:HGNC:8934]	ENSG00000174307.7	PHLDA3	23612
ENSG00000106823	36.0733	0.760173	0.289349	2.55713	0.0105541	0.109543	FALSE	ECM2		ECM2	protein_coding	92493554	92536655	9	-1	chromosome	extracellular matrix protein 2 [Source:HGNC Symbol;Acc:HGNC:3154]	ENSG00000106823.12	ECM2	1842
ENSG00000066583	92.7072	0.579988	0.205958	2.55525	0.0106112	0.109662	FALSE	ISOC1		ISOC1	protein_coding	129094749	129114028	5	1	chromosome	isochorismatase domain containing 1 [Source:HGNC Symbol;Acc:HGNC:24254]	ENSG00000066583.12	ISOC1	51015
ENSG00000069998	146.654	0.544419	0.200365	2.55634	0.010578	0.109662	FALSE	HDHD5		HDHD5	protein_coding	17137511	17165287	22	-1	chromosome	haloacid dehalogenase like hydrolase domain containing 5 [Source:HGNC Symbol;Acc:HGNC:1843]	ENSG00000069998.12	HDHD5	27440
ENSG00000116830	23.7232	0.61453	0.29374	2.55435	0.0106387	0.109662	FALSE	TTF2		TTF2	protein_coding	117060326	117107453	1	1	chromosome	transcription termination factor 2 [Source:HGNC Symbol;Acc:HGNC:12398]	ENSG00000116830.12	TTF2	8458
ENSG00000118482	242.991	-0.561394	0.219672	-2.5546	0.010631	0.109662	FALSE	PHF3		PHF3	protein_coding	63635820	63779336	6	1	chromosome	PHD finger protein 3 [Source:HGNC Symbol;Acc:HGNC:8921]	ENSG00000118482.11	PHF3	23469
ENSG00000129535	11.0622	0.970334	0.332377	2.55436	0.0106382	0.109662	FALSE	NRL		NRL	protein_coding	24080107	24115014	14	-1	chromosome	neural retina leucine zipper [Source:HGNC Symbol;Acc:HGNC:8002]	ENSG00000129535.12	NRL	4901
ENSG00000160219	18.8455	-0.718958	0.3078	-2.55404	0.0106481	0.109662	FALSE	GAB3		GAB3	protein_coding	154675249	154751583	X	-1	chromosome	GRB2 associated binding protein 3 [Source:HGNC Symbol;Acc:HGNC:17515]	ENSG00000160219.12	GAB3	139716
ENSG00000166317	1852.8	0.504361	0.197521	2.55389	0.0106526	0.109662	FALSE	SYNPO2L		SYNPO2L	protein_coding	73644881	73663803	10	-1	chromosome	synaptopodin 2 like [Source:HGNC Symbol;Acc:HGNC:23532]	ENSG00000166317.12	SYNPO2L	79933
ENSG00000171456	83.728	-0.598101	0.22872	-2.55433	0.0106394	0.109662	FALSE	ASXL1		ASXL1	protein_coding	32358330	32439319	20	1	chromosome	ASXL transcriptional regulator 1 [Source:HGNC Symbol;Acc:HGNC:18318]	ENSG00000171456.20	ASXL1	171023
ENSG00000171766	136.33	-0.646933	0.237699	-2.55553	0.0106025	0.109662	FALSE	GATM		GATM	protein_coding	45361124	45402327	15	-1	chromosome	glycine amidinotransferase [Source:HGNC Symbol;Acc:HGNC:4175]	ENSG00000171766.16	GATM	2628
ENSG00000197386	100.746	0.692833	0.247871	2.55494	0.0106205	0.109662	FALSE	HTT		HTT	protein_coding	3041422	3243960	4	1	chromosome	huntingtin [Source:HGNC Symbol;Acc:HGNC:4851]	ENSG00000197386.12	HTT	3064
ENSG00000168758	33.2281	-0.710069	0.277652	-2.55338	0.0106682	0.109733	FALSE	SEMA4C		SEMA4C	protein_coding	96859718	96870757	2	-1	chromosome	semaphorin 4C [Source:HGNC Symbol;Acc:HGNC:10731]	ENSG00000168758.11	SEMA4C	54910
ENSG00000173757	99.3516	-0.555697	0.198457	-2.55259	0.0106924	0.109892	FALSE	STAT5B		STAT5B	protein_coding	42199177	42276707	17	-1	chromosome	signal transducer and activator of transcription 5B [Source:HGNC Symbol;Acc:HGNC:11367]	ENSG00000173757.10	STAT5B	6777
ENSG00000213047	67.0856	0.655223	0.2574	2.55137	0.0107301	0.110189	FALSE	DENND1B		DENND1B	protein_coding	197504748	197775696	1	-1	chromosome	DENN domain containing 1B [Source:HGNC Symbol;Acc:HGNC:28404]	ENSG00000213047.13	DENND1B	163486
ENSG00000070759	12.7823	-0.961251	0.334083	-2.54952	0.010787	0.110338	FALSE	TESK2		TESK2	protein_coding	45343883	45491163	1	-1	chromosome	testis associated actin remodelling kinase 2 [Source:HGNC Symbol;Acc:HGNC:11732]	ENSG00000070759.17	TESK2	10420
ENSG00000106070	385.981	-0.68742	0.262319	-2.54897	0.0108042	0.110338	FALSE	GRB10		GRB10	protein_coding	50590063	50793462	7	-1	chromosome	growth factor receptor bound protein 10 [Source:HGNC Symbol;Acc:HGNC:4564]	ENSG00000106070.19	GRB10	2887
ENSG00000127952	24.5074	0.803683	0.289883	2.54943	0.0107899	0.110338	FALSE	STYXL1		STYXL1	protein_coding	75996338	76048004	7	-1	chromosome	serine/threonine/tyrosine interacting like 1 [Source:HGNC Symbol;Acc:HGNC:18165]	ENSG00000127952.17	STYXL1	51657
ENSG00000158571	59.0372	-1.05585	0.339723	-2.54891	0.0108059	0.110338	FALSE	PFKFB1		PFKFB1	protein_coding	54932961	54998534	X	-1	chromosome	6-phosphofructo-2-kinase/fructose-2,6-biphosphatase 1 [Source:HGNC Symbol;Acc:HGNC:8872]	ENSG00000158571.11	PFKFB1	5207
ENSG00000160318	7.65385	0.963667	0.365651	2.54976	0.0107796	0.110338	FALSE	CLDND2		CLDND2	protein_coding	51367098	51369003	19	-1	chromosome	claudin domain containing 2 [Source:HGNC Symbol;Acc:HGNC:28511]	ENSG00000160318.6	CLDND2	125875
ENSG00000174775	104.063	-0.477813	0.178387	-2.549	0.0108033	0.110338	FALSE	HRAS		HRAS	protein_coding	532242	537287	11	-1	chromosome	HRas proto-oncogene, GTPase [Source:HGNC Symbol;Acc:HGNC:5173]	ENSG00000174775.17	HRAS	3265
ENSG00000181418	294.878	1.03742	0.36265	2.54952	0.0107871	0.110338	FALSE	DDN		DDN	protein_coding	48995149	48999375	12	-1	chromosome	dendrin [Source:HGNC Symbol;Acc:HGNC:24458]	ENSG00000181418.8	DDN	23109
ENSG00000126777	3330.72	-0.571794	0.220472	-2.54832	0.0108242	0.110435	FALSE	KTN1		KTN1	protein_coding	55559072	55701526	14	1	chromosome	kinectin 1 [Source:HGNC Symbol;Acc:HGNC:6467]	ENSG00000126777.18	KTN1	3895
ENSG00000142168	1072.67	0.323086	0.122253	2.54495	0.0109293	0.111417	FALSE	SOD1		SOD1	protein_coding	31659622	31668931	21	1	chromosome	superoxide dismutase 1 [Source:HGNC Symbol;Acc:HGNC:11179]	ENSG00000142168.14	SOD1	6647
ENSG00000220205	132.611	-0.470195	0.180023	-2.54403	0.010958	0.11162	FALSE	VAMP2		VAMP2	protein_coding	8159149	8163546	17	-1	chromosome	vesicle associated membrane protein 2 [Source:HGNC Symbol;Acc:HGNC:12643]	ENSG00000220205.9	VAMP2	6844
ENSG00000138735	66.4832	0.668054	0.254811	2.54304	0.0109893	0.111758	FALSE	PDE5A		PDE5A	protein_coding	119494397	119628804	4	-1	chromosome	phosphodiesterase 5A [Source:HGNC Symbol;Acc:HGNC:8784]	ENSG00000138735.16	PDE5A	8654
ENSG00000162616	171.723	0.468498	0.181492	2.54332	0.0109805	0.111758	FALSE	DNAJB4		DNAJB4	protein_coding	77979175	78017964	1	1	chromosome	DnaJ heat shock protein family (Hsp40) member B4 [Source:HGNC Symbol;Acc:HGNC:14886]	ENSG00000162616.9	DNAJB4	11080
ENSG00000117602	8.93091	-0.809134	0.38215	-2.542	0.0110219	0.111886	FALSE	RCAN3		RCAN3	protein_coding	24502351	24541040	1	1	chromosome	RCAN family member 3 [Source:HGNC Symbol;Acc:HGNC:3042]	ENSG00000117602.12	RCAN3	11123
ENSG00000136021	87.3635	-0.70461	0.27708	-2.54125	0.0110456	0.111886	FALSE	SCYL2		SCYL2	protein_coding	100267140	100341715	12	1	chromosome	SCY1 like pseudokinase 2 [Source:HGNC Symbol;Acc:HGNC:19286]	ENSG00000136021.19	SCYL2	55681
ENSG00000143614	209.069	-0.422674	0.163913	-2.54067	0.0110641	0.111886	FALSE	GATAD2B		GATAD2B	protein_coding	153789030	153923360	1	-1	chromosome	GATA zinc finger domain containing 2B [Source:HGNC Symbol;Acc:HGNC:30778]	ENSG00000143614.10	GATAD2B	57459
ENSG00000150403	35.3953	0.716783	0.284363	2.54166	0.0110328	0.111886	FALSE	TMCO3		TMCO3	protein_coding	113491021	113554590	13	1	chromosome	transmembrane and coiled-coil domains 3 [Source:HGNC Symbol;Acc:HGNC:20329]	ENSG00000150403.18	TMCO3	55002
ENSG00000183077	62.0741	0.597397	0.213015	2.54177	0.0110291	0.111886	FALSE	AFMID		AFMID	protein_coding	78187317	78207701	17	1	chromosome	arylformamidase [Source:HGNC Symbol;Acc:HGNC:20910]	ENSG00000183077.15	AFMID	125061
ENSG00000185100	1654.67	-0.449446	0.167634	-2.54087	0.0110579	0.111886	FALSE	ADSS1		ADSS1	protein_coding	104724186	104747325	14	1	chromosome	adenylosuccinate synthase 1 [Source:HGNC Symbol;Acc:HGNC:20093]	ENSG00000185100.10	ADSS1	122622
ENSG00000250722	417.557	-0.390393	0.154675	-2.54082	0.0110592	0.111886	FALSE	SELENOP		SELENOP	protein_coding	42799880	42887392	5	-1	chromosome	selenoprotein P [Source:HGNC Symbol;Acc:HGNC:10751]	ENSG00000250722.6	SELENOP	6414
ENSG00000168566	138.245	-0.48733	0.186013	-2.53983	0.0110907	0.112064	FALSE	SNRNP48		SNRNP48	protein_coding	7590198	7611967	6	1	chromosome	small nuclear ribonucleoprotein U11/U12 subunit 48 [Source:HGNC Symbol;Acc:HGNC:21368]	ENSG00000168566.13	SNRNP48	154007
ENSG00000131100	467.127	0.305729	0.118753	2.53785	0.0111534	0.112427	FALSE	ATP6V1E1		ATP6V1E1	protein_coding	17592136	17628749	22	-1	chromosome	ATPase H+ transporting V1 subunit E1 [Source:HGNC Symbol;Acc:HGNC:857]	ENSG00000131100.13	ATP6V1E1	529
ENSG00000167522	608.906	-0.509738	0.200084	-2.53808	0.0111461	0.112427	FALSE	ANKRD11		ANKRD11	protein_coding	89267630	89490561	16	-1	chromosome	ankyrin repeat domain 11 [Source:HGNC Symbol;Acc:HGNC:21316]	ENSG00000167522.16	ANKRD11	29123
ENSG00000181894	12.9326	0.791133	0.349219	2.53828	0.01114	0.112427	FALSE	ZNF329		ZNF329	protein_coding	58126248	58155110	19	-1	chromosome	zinc finger protein 329 [Source:HGNC Symbol;Acc:HGNC:14209]	ENSG00000181894.15	ZNF329	79673
ENSG00000144366	96.6744	-0.687353	0.259774	-2.53721	0.0111741	0.112546	FALSE	GULP1		GULP1	protein_coding	188291669	188595931	2	1	chromosome	GULP PTB domain containing engulfment adaptor 1 [Source:HGNC Symbol;Acc:HGNC:18649]	ENSG00000144366.16	GULP1	51454
ENSG00000100902	506.072	0.339034	0.133835	2.53672	0.0111896	0.112612	FALSE	PSMA6		PSMA6	protein_coding	35278633	35317493	14	1	chromosome	proteasome 20S subunit alpha 6 [Source:HGNC Symbol;Acc:HGNC:9535]	ENSG00000100902.11	PSMA6	5687
ENSG00000157107	30.3697	-0.812008	0.338446	-2.53575	0.0112206	0.112815	FALSE	FCHO2		FCHO2	protein_coding	72956041	73090522	5	1	chromosome	FCH and mu domain containing endocytic adaptor 2 [Source:HGNC Symbol;Acc:HGNC:25180]	ENSG00000157107.14	FCHO2	115548
ENSG00000237765	148.196	0.455853	0.185372	2.53553	0.0112277	0.112815	FALSE	FAM200B		FAM200B	protein_coding	15681662	15705565	4	1	chromosome	family with sequence similarity 200 member B [Source:HGNC Symbol;Acc:HGNC:27740]	ENSG00000237765.7	FAM200B	285550
ENSG00000068024	162.888	-0.772221	0.287976	-2.53464	0.0112564	0.113012	FALSE	HDAC4		HDAC4	protein_coding	239048168	239401654	2	-1	chromosome	histone deacetylase 4 [Source:HGNC Symbol;Acc:HGNC:14063]	ENSG00000068024.16	HDAC4	9759
ENSG00000068305	244.173	-0.571184	0.225134	-2.53342	0.0112955	0.113225	FALSE	MEF2A		MEF2A	protein_coding	99565417	99716466	15	1	chromosome	myocyte enhancer factor 2A [Source:HGNC Symbol;Acc:HGNC:6993]	ENSG00000068305.17	MEF2A	4205
ENSG00000183258	91.0879	0.530471	0.212541	2.53367	0.0112876	0.113225	FALSE	DDX41		DDX41	protein_coding	177511577	177516961	5	-1	chromosome	DEAD-box helicase 41 [Source:HGNC Symbol;Acc:HGNC:18674]	ENSG00000183258.12	DDX41	51428
ENSG00000175854	50.6116	0.706371	0.242742	2.53259	0.0113222	0.113402	FALSE	SWI5		SWI5	protein_coding	128275379	128316123	9	1	chromosome	SWI5 homologous recombination repair protein [Source:HGNC Symbol;Acc:HGNC:31412]	ENSG00000175854.12	SWI5	375757
ENSG00000185043	77.2443	0.54899	0.199671	2.53226	0.0113331	0.113421	FALSE	CIB1		CIB1	protein_coding	90229975	90234047	15	-1	chromosome	calcium and integrin binding 1 [Source:HGNC Symbol;Acc:HGNC:16920]	ENSG00000185043.12	CIB1	10519
ENSG00000003989	314.036	-0.484739	0.18001	-2.53162	0.0113535	0.113535	FALSE	SLC7A2		SLC7A2	protein_coding	17497088	17570573	8	1	chromosome	solute carrier family 7 member 2 [Source:HGNC Symbol;Acc:HGNC:11060]	ENSG00000003989.17	SLC7A2	6542
ENSG00000187889	3.65489	-0.79814	0.37136	-2.5301	0.011403	0.11394	FALSE	FYB2		FYB2	protein_coding	56718789	56819696	1	-1	chromosome	FYN binding protein 2 [Source:HGNC Symbol;Acc:HGNC:27295]	ENSG00000187889.13	FYB2	199920
ENSG00000126947	62.8602	0.589238	0.226559	2.52981	0.0114124	0.113943	FALSE	ARMCX1		ARMCX1	protein_coding	101550547	101554700	X	1	chromosome	armadillo repeat containing X-linked 1 [Source:HGNC Symbol;Acc:HGNC:18073]	ENSG00000126947.13	ARMCX1	51309
ENSG00000154240	40.4536	-0.636733	0.273295	-2.52925	0.0114307	0.113996	FALSE	CEP112		CEP112	protein_coding	65635537	66192133	17	-1	chromosome	centrosomal protein 112 [Source:HGNC Symbol;Acc:HGNC:28514]	ENSG00000154240.17	CEP112	201134
ENSG00000168924	91.3003	0.486366	0.178423	2.52909	0.0114358	0.113996	FALSE	LETM1		LETM1	protein_coding	1811479	1856156	4	-1	chromosome	leucine zipper and EF-hand containing transmembrane protein 1 [Source:HGNC Symbol;Acc:HGNC:6556]	ENSG00000168924.15	LETM1	3954
ENSG00000163605	190.936	-0.546352	0.21609	-2.52725	0.0114958	0.114503	FALSE	PPP4R2		PPP4R2	protein_coding	72996803	73069198	3	1	chromosome	protein phosphatase 4 regulatory subunit 2 [Source:HGNC Symbol;Acc:HGNC:18296]	ENSG00000163605.15	PPP4R2	151987
ENSG00000105699	9.61493	-0.954985	0.370913	-2.5265	0.0115206	0.11466	FALSE	LSR		LSR	protein_coding	35248330	35267964	19	1	chromosome	lipolysis stimulated lipoprotein receptor [Source:HGNC Symbol;Acc:HGNC:29572]	ENSG00000105699.16	LSR	51599
ENSG00000075292	309.754	0.365074	0.141874	2.52577	0.0115444	0.114806	FALSE	ZNF638		ZNF638	protein_coding	71276561	71435069	2	1	chromosome	zinc finger protein 638 [Source:HGNC Symbol;Acc:HGNC:17894]	ENSG00000075292.19	ZNF638	27332
ENSG00000081181	40.0368	-1.08597	0.374745	-2.52439	0.0115898	0.115166	FALSE	ARG2		ARG2	protein_coding	67619920	67651708	14	1	chromosome	arginase 2 [Source:HGNC Symbol;Acc:HGNC:664]	ENSG00000081181.8	ARG2	384
ENSG00000119684	105.054	0.55702	0.210674	2.5236	0.0116159	0.115335	FALSE	MLH3		MLH3	protein_coding	75013764	75051532	14	-1	chromosome	mutL homolog 3 [Source:HGNC Symbol;Acc:HGNC:7128]	ENSG00000119684.15	MLH3	27030
ENSG00000188820	3.97404	-1.14804	0.409619	-2.52194	0.011671	0.11579	FALSE	CALHM6		CALHM6	protein_coding	116461370	116463771	6	1	chromosome	calcium homeostasis modulator family member 6 [Source:HGNC Symbol;Acc:HGNC:33391]	ENSG00000188820.13	CALHM6	441168
ENSG00000167799	58.7758	-0.540069	0.221299	-2.52154	0.0116842	0.11583	FALSE	NUDT8		NUDT8	protein_coding	67627938	67629937	11	-1	chromosome	nudix hydrolase 8 [Source:HGNC Symbol;Acc:HGNC:8055]	ENSG00000167799.10	NUDT8	254552
ENSG00000160539	817.755	-0.341596	0.133796	-2.52005	0.0117338	0.11623	FALSE	PLPP7		PLPP7	protein_coding	131289459	131359022	9	1	chromosome	phospholipid phosphatase 7 (inactive) [Source:HGNC Symbol;Acc:HGNC:28174]	ENSG00000160539.6	PLPP7	84814
ENSG00000070770	155.482	0.520915	0.190127	2.51964	0.0117476	0.116275	FALSE	CSNK2A2		CSNK2A2	protein_coding	58157907	58198106	16	-1	chromosome	casein kinase 2 alpha 2 [Source:HGNC Symbol;Acc:HGNC:2459]	ENSG00000070770.9	CSNK2A2	1459
ENSG00000153294	5.03545	1.04105	0.402661	2.51882	0.0117749	0.116454	FALSE	ADGRF4		ADGRF4	protein_coding	47685864	47722021	6	1	chromosome	adhesion G protein-coupled receptor F4 [Source:HGNC Symbol;Acc:HGNC:19011]	ENSG00000153294.12	ADGRF4	221393
ENSG00000169116	73.4481	-0.680252	0.236887	-2.51833	0.0117912	0.116524	FALSE	PARM1		PARM1	protein_coding	74933095	75050115	4	1	chromosome	prostate androgen-regulated mucin-like protein 1 [Source:HGNC Symbol;Acc:HGNC:24536]	ENSG00000169116.11	PARM1	25849
ENSG00000137502	77.6084	-0.558397	0.216453	-2.51794	0.0118042	0.116561	FALSE	RAB30		RAB30	protein_coding	82973133	83071923	11	-1	chromosome	RAB30, member RAS oncogene family [Source:HGNC Symbol;Acc:HGNC:9770]	ENSG00000137502.10	RAB30	27314
ENSG00000126012	118.249	-0.464042	0.185958	-2.51684	0.0118414	0.116836	FALSE	KDM5C		KDM5C	protein_coding	53191321	53225422	X	-1	chromosome	lysine demethylase 5C [Source:HGNC Symbol;Acc:HGNC:11114]	ENSG00000126012.11	KDM5C	8242
ENSG00000165898	121.645	0.494413	0.184428	2.5162	0.0118627	0.116892	FALSE	ISCA2		ISCA2	protein_coding	74493756	74497106	14	1	chromosome	iron-sulfur cluster assembly 2 [Source:HGNC Symbol;Acc:HGNC:19857]	ENSG00000165898.14	ISCA2	122961
ENSG00000203666	98.6196	0.525401	0.21029	2.51612	0.0118656	0.116892	FALSE	EFCAB2		EFCAB2	protein_coding	244969705	245127164	1	1	chromosome	EF-hand calcium binding domain 2 [Source:HGNC Symbol;Acc:HGNC:28166]	ENSG00000203666.12	EFCAB2	84288
ENSG00000137824	43.3031	-0.605103	0.235164	-2.51555	0.0118847	0.116989	FALSE	RMDN3		RMDN3	protein_coding	40735884	40755851	15	-1	chromosome	regulator of microtubule dynamics 3 [Source:HGNC Symbol;Acc:HGNC:25550]	ENSG00000137824.16	RMDN3	55177
ENSG00000158022	922.253	-0.650057	0.27404	-2.51464	0.0119153	0.117198	FALSE	TRIM63		TRIM63	protein_coding	26051304	26068436	1	-1	chromosome	tripartite motif containing 63 [Source:HGNC Symbol;Acc:HGNC:16007]	ENSG00000158022.6	TRIM63	84676
ENSG00000160072	9.42009	0.876753	0.344597	2.51356	0.0119518	0.117466	FALSE	ATAD3B		ATAD3B	protein_coding	1471765	1497848	1	1	chromosome	ATPase family AAA domain containing 3B [Source:HGNC Symbol;Acc:HGNC:24007]	ENSG00000160072.20	ATAD3B	83858
ENSG00000136881	5.85862	1.08315	0.390381	2.51307	0.0119687	0.11754	FALSE	BAAT		BAAT	protein_coding	101360417	101383519	9	-1	chromosome	bile acid-CoA:amino acid N-acyltransferase [Source:HGNC Symbol;Acc:HGNC:932]	ENSG00000136881.11	BAAT	570
ENSG00000163249	26.4942	-0.905145	0.323342	-2.51125	0.0120306	0.118056	FALSE	CCNYL1		CCNYL1	protein_coding	207711540	207761839	2	1	chromosome	cyclin Y like 1 [Source:HGNC Symbol;Acc:HGNC:26868]	ENSG00000163249.12	CCNYL1	151195
ENSG00000025156	442.427	-0.491136	0.190606	-2.51038	0.0120602	0.118253	FALSE	HSF2		HSF2	protein_coding	122399551	122433119	6	1	chromosome	heat shock transcription factor 2 [Source:HGNC Symbol;Acc:HGNC:5225]	ENSG00000025156.13	HSF2	3298
ENSG00000048740	279.726	-0.503178	0.187659	-2.50989	0.0120768	0.118325	FALSE	CELF2		CELF2	protein_coding	10798397	11336675	10	1	chromosome	CUGBP Elav-like family member 2 [Source:HGNC Symbol;Acc:HGNC:2550]	ENSG00000048740.18	CELF2	10659
ENSG00000006625	181.945	0.436679	0.169282	2.50837	0.0121288	0.118409	FALSE	GGCT		GGCT	protein_coding	30496621	30504841	7	-1	chromosome	gamma-glutamylcyclotransferase [Source:HGNC Symbol;Acc:HGNC:21705]	ENSG00000006625.18	GGCT	79017
ENSG00000048991	163.473	0.589444	0.230808	2.50772	0.0121513	0.118409	FALSE	R3HDM1		R3HDM1	protein_coding	135531455	135725270	2	1	chromosome	R3H domain containing 1 [Source:HGNC Symbol;Acc:HGNC:9757]	ENSG00000048991.16	R3HDM1	23518
ENSG00000101132	158.867	-0.458718	0.182474	-2.50779	0.0121489	0.118409	FALSE	PFDN4		PFDN4	protein_coding	54208087	54228052	20	1	chromosome	prefoldin subunit 4 [Source:HGNC Symbol;Acc:HGNC:8868]	ENSG00000101132.10	PFDN4	5203
ENSG00000102893	576.642	-0.347981	0.130593	-2.50884	0.0121128	0.118409	FALSE	PHKB		PHKB	protein_coding	47461123	47701523	16	1	chromosome	phosphorylase kinase regulatory subunit beta [Source:HGNC Symbol;Acc:HGNC:8927]	ENSG00000102893.16	PHKB	5257
ENSG00000117139	42.9786	-0.668959	0.292314	-2.50774	0.0121508	0.118409	FALSE	KDM5B		KDM5B	protein_coding	202724495	202808487	1	-1	chromosome	lysine demethylase 5B [Source:HGNC Symbol;Acc:HGNC:18039]	ENSG00000117139.18	KDM5B	10765
ENSG00000181035	239.207	0.731667	0.255775	2.50853	0.0121235	0.118409	FALSE	SLC25A42		SLC25A42	protein_coding	19063994	19113030	19	1	chromosome	solute carrier family 25 member 42 [Source:HGNC Symbol;Acc:HGNC:28380]	ENSG00000181035.14	SLC25A42	284439
ENSG00000273899	48.4756	0.679245	0.266183	2.50929	0.0120975	0.118409	FALSE	NOL12		NOL12	protein_coding	37681673	37693476	22	1	chromosome	nucleolar protein 12 [Source:HGNC Symbol;Acc:HGNC:28585]	ENSG00000273899.5	NOL12	79159
ENSG00000113356	8.04412	-1.06854	0.383861	-2.50633	0.0121992	0.118543	FALSE	POLR3G		POLR3G	protein_coding	90471748	90514557	5	1	chromosome	RNA polymerase III subunit G [Source:HGNC Symbol;Acc:HGNC:30075]	ENSG00000113356.12	POLR3G	10622
ENSG00000145191	202.044	0.41648	0.163828	2.50623	0.0122027	0.118543	FALSE	EIF2B5		EIF2B5	protein_coding	184135038	184146127	3	1	chromosome	eukaryotic translation initiation factor 2B subunit epsilon [Source:HGNC Symbol;Acc:HGNC:3261]	ENSG00000145191.15	EIF2B5	8893
ENSG00000155760	55.2603	-0.742956	0.264637	-2.50667	0.0121875	0.118543	FALSE	FZD7		FZD7	protein_coding	202034587	202038445	2	1	chromosome	frizzled class receptor 7 [Source:HGNC Symbol;Acc:HGNC:4045]	ENSG00000155760.2	FZD7	8324
ENSG00000185551	392.922	-0.635708	0.243181	-2.50629	0.0122005	0.118543	FALSE	NR2F2		NR2F2	protein_coding	96325938	96340263	15	1	chromosome	nuclear receptor subfamily 2 group F member 2 [Source:HGNC Symbol;Acc:HGNC:7976]	ENSG00000185551.15	NR2F2	7026
ENSG00000131143	3987.39	0.335547	0.129325	2.50544	0.0122298	0.118715	FALSE	COX4I1		COX4I1	protein_coding	85798633	85807068	16	1	chromosome	cytochrome c oxidase subunit 4I1 [Source:HGNC Symbol;Acc:HGNC:2265]	ENSG00000131143.10	COX4I1	1327
ENSG00000138100	1205.07	0.631207	0.238975	2.50448	0.012263	0.118763	FALSE	TRIM54		TRIM54	protein_coding	27282392	27307439	2	1	chromosome	tripartite motif containing 54 [Source:HGNC Symbol;Acc:HGNC:16008]	ENSG00000138100.13	TRIM54	57159
ENSG00000138413	101.175	0.55242	0.216249	2.50454	0.0122609	0.118763	FALSE	IDH1		IDH1	protein_coding	208236227	208266074	2	-1	chromosome	isocitrate dehydrogenase (NADP(+)) 1 [Source:HGNC Symbol;Acc:HGNC:5382]	ENSG00000138413.13	IDH1	3417
ENSG00000166987	113.624	0.430543	0.166356	2.505	0.012245	0.118763	FALSE	MBD6		MBD6	protein_coding	57520710	57530148	12	1	chromosome	methyl-CpG binding domain protein 6 [Source:HGNC Symbol;Acc:HGNC:20445]	ENSG00000166987.15	MBD6	114785
ENSG00000115020	53.0189	0.612473	0.333865	2.50396	0.0122811	0.118846	FALSE	PIKFYVE		PIKFYVE	protein_coding	208266255	208358746	2	1	chromosome	phosphoinositide kinase, FYVE-type zinc finger containing [Source:HGNC Symbol;Acc:HGNC:23785]	ENSG00000115020.17	PIKFYVE	200576
ENSG00000187535	4.23941	1.30598	0.398906	2.50335	0.0123023	0.11896	FALSE	IFT140		IFT140	protein_coding	1510427	1612072	16	-1	chromosome	intraflagellar transport 140 [Source:HGNC Symbol;Acc:HGNC:29077]	ENSG00000187535.14	IFT140	9742
ENSG00000092929	12.9248	0.893606	0.348983	2.5009	0.0123879	0.119696	FALSE	UNC13D		UNC13D	protein_coding	75827225	75844717	17	-1	chromosome	unc-13 homolog D [Source:HGNC Symbol;Acc:HGNC:23147]	ENSG00000092929.11	UNC13D	201294
ENSG00000188610	5.71038	-0.873692	0.409717	-2.50031	0.0124084	0.119802	FALSE	FAM72B		FAM72B	protein_coding	121167646	121185539	1	-1	chromosome	family with sequence similarity 72 member B [Source:HGNC Symbol;Acc:HGNC:24805]	ENSG00000188610.12	FAM72B	653820
ENSG00000130158	38.0784	-0.704867	0.262084	-2.49933	0.012443	0.119976	FALSE	DOCK6		DOCK6	protein_coding	11199295	11262524	19	-1	chromosome	dedicator of cytokinesis 6 [Source:HGNC Symbol;Acc:HGNC:19189]	ENSG00000130158.14	DOCK6	57572
ENSG00000178127	1242.45	0.282539	0.11082	2.49925	0.0124455	0.119976	FALSE	NDUFV2		NDUFV2	protein_coding	9102630	9134345	18	1	chromosome	NADH:ubiquinone oxidoreductase core subunit V2 [Source:HGNC Symbol;Acc:HGNC:7717]	ENSG00000178127.13	NDUFV2	4729
ENSG00000172594	48.2908	-0.562165	0.22069	-2.49864	0.0124671	0.120092	FALSE	SMPDL3A		SMPDL3A	protein_coding	122789049	122809720	6	1	chromosome	sphingomyelin phosphodiesterase acid like 3A [Source:HGNC Symbol;Acc:HGNC:17389]	ENSG00000172594.13	SMPDL3A	10924
ENSG00000284862	13.1553	-0.94284	0.38975	-2.49779	0.0124972	0.12029	FALSE	CCDC39		CCDC39	protein_coding	180602858	180684942	3	-1	chromosome	coiled-coil domain containing 39 [Source:HGNC Symbol;Acc:HGNC:25244]	ENSG00000284862.3	CCDC39	339829
ENSG00000134516	6.89206	0.895247	0.396283	2.49705	0.0125231	0.120447	FALSE	DOCK2		DOCK2	protein_coding	169637268	170083382	5	1	chromosome	dedicator of cytokinesis 2 [Source:HGNC Symbol;Acc:HGNC:2988]	ENSG00000134516.17	DOCK2	1794
ENSG00000008018	943.564	0.278913	0.109203	2.49554	0.0125766	0.120778	FALSE	PSMB1		PSMB1	protein_coding	170535120	170553307	6	-1	chromosome	proteasome 20S subunit beta 1 [Source:HGNC Symbol;Acc:HGNC:9537]	ENSG00000008018.9	PSMB1	5689
ENSG00000184185	199.502	-0.727674	0.256871	-2.49564	0.0125729	0.120778	FALSE	KCNJ12		KCNJ12	protein_coding	21376357	21419870	17	1	chromosome	potassium inwardly rectifying channel subfamily J member 12 [Source:HGNC Symbol;Acc:HGNC:6258]	ENSG00000184185.10	KCNJ12	3768
ENSG00000112659	13.1601	0.758424	0.311501	2.49523	0.0125874	0.120789	FALSE	CUL9		CUL9	protein_coding	43182184	43224587	6	1	chromosome	cullin 9 [Source:HGNC Symbol;Acc:HGNC:15982]	ENSG00000112659.14	CUL9	23113
ENSG00000103540	53.1532	-0.689145	0.285393	-2.49361	0.012645	0.121142	FALSE	CCP110		CCP110	protein_coding	19523811	19553408	16	1	chromosome	centriolar coiled-coil protein 110 [Source:HGNC Symbol;Acc:HGNC:24342]	ENSG00000103540.16	CCP110	9738
ENSG00000117479	36.1755	-0.906289	0.355922	-2.49284	0.0126728	0.121142	FALSE	SLC19A2		SLC19A2	protein_coding	169463909	169485944	1	-1	chromosome	solute carrier family 19 member 2 [Source:HGNC Symbol;Acc:HGNC:10938]	ENSG00000117479.15	SLC19A2	10560
ENSG00000152818	178.862	-0.693693	0.25229	-2.49258	0.0126819	0.121142	FALSE	UTRN		UTRN	protein_coding	144285701	144853034	6	1	chromosome	utrophin [Source:HGNC Symbol;Acc:HGNC:12635]	ENSG00000152818.18	UTRN	7402
ENSG00000177169	289.999	-0.420436	0.169654	-2.49279	0.0126743	0.121142	FALSE	ULK1		ULK1	protein_coding	131894622	131923150	12	1	chromosome	unc-51 like autophagy activating kinase 1 [Source:HGNC Symbol;Acc:HGNC:12558]	ENSG00000177169.10	ULK1	8408
ENSG00000205678	280.084	0.778954	0.26262	2.4932	0.0126596	0.121142	FALSE	TECRL		TECRL	protein_coding	64275257	64409468	4	-1	chromosome	trans-2,3-enoyl-CoA reductase like [Source:HGNC Symbol;Acc:HGNC:27365]	ENSG00000205678.8	TECRL	253017
ENSG00000273590	76.464	-0.791906	0.294817	-2.49381	0.0126379	0.121142	FALSE	SMIM11B		SMIM11B	protein_coding	7744962	7777853	21	1	chromosome	small integral membrane protein 11B [Source:HGNC Symbol;Acc:HGNC:51846]	ENSG00000273590.4	SMIM11B	102723553
ENSG00000134375	208.079	0.457228	0.174826	2.49176	0.0127111	0.121329	FALSE	TIMM17A		TIMM17A	protein_coding	201955503	201970664	1	1	chromosome	translocase of inner mitochondrial membrane 17A [Source:HGNC Symbol;Acc:HGNC:17315]	ENSG00000134375.11	TIMM17A	10440
ENSG00000089916	183.901	-0.595707	0.251314	-2.49072	0.0127485	0.121577	FALSE	GPATCH2L		GPATCH2L	protein_coding	76151916	76254342	14	1	chromosome	G-patch domain containing 2 like [Source:HGNC Symbol;Acc:HGNC:20210]	ENSG00000089916.18	GPATCH2L	55668
ENSG00000171631	7.05523	1.01217	0.385813	2.4905	0.0127564	0.121577	FALSE	P2RY6		P2RY6	protein_coding	73264505	73298617	11	1	chromosome	pyrimidinergic receptor P2Y6 [Source:HGNC Symbol;Acc:HGNC:8543]	ENSG00000171631.14	P2RY6	5031
ENSG00000011201	24.5052	-0.788707	0.304704	-2.4889	0.0128139	0.121949	FALSE	ANOS1		ANOS1	protein_coding	8528874	8732137	X	-1	chromosome	anosmin 1 [Source:HGNC Symbol;Acc:HGNC:6211]	ENSG00000011201.12	ANOS1	3730
ENSG00000101246	75.7508	0.521802	0.201787	2.48888	0.0128148	0.121949	FALSE	ARFRP1		ARFRP1	protein_coding	63698642	63708025	20	-1	chromosome	ADP ribosylation factor related protein 1 [Source:HGNC Symbol;Acc:HGNC:662]	ENSG00000101246.20	ARFRP1	10139
ENSG00000162595	12.0784	0.837961	0.347374	2.48707	0.0128798	0.122447	FALSE	DIRAS3		DIRAS3	protein_coding	68045886	68051631	1	-1	chromosome	DIRAS family GTPase 3 [Source:HGNC Symbol;Acc:HGNC:687]	ENSG00000162595.7	DIRAS3	9077
ENSG00000166582	165.092	-0.563137	0.224265	-2.48689	0.0128866	0.122447	FALSE	CENPV		CENPV	protein_coding	16342534	16353656	17	-1	chromosome	centromere protein V [Source:HGNC Symbol;Acc:HGNC:29920]	ENSG00000166582.10	CENPV	201161
ENSG00000009694	27.4935	1.14612	0.383998	2.48541	0.0129404	0.122865	FALSE	TENM1		TENM1	protein_coding	124375903	124963817	X	-1	chromosome	teneurin transmembrane protein 1 [Source:HGNC Symbol;Acc:HGNC:8117]	ENSG00000009694.13	TENM1	10178
ENSG00000269743	9.2684	0.720737	0.378978	2.48494	0.0129573	0.122933	FALSE	SLC25A53		SLC25A53	protein_coding	104099214	104157009	X	-1	chromosome	solute carrier family 25 member 53 [Source:HGNC Symbol;Acc:HGNC:31894]	ENSG00000269743.3	SLC25A53	401612
ENSG00000134775	111.247	0.854525	0.300097	2.48154	0.0130817	0.12402	FALSE	FHOD3		FHOD3	protein_coding	36297714	36780055	18	1	chromosome	formin homology 2 domain containing 3 [Source:HGNC Symbol;Acc:HGNC:26178]	ENSG00000134775.15	FHOD3	80206
ENSG00000115233	191.653	0.450645	0.171832	2.48045	0.0131216	0.124211	FALSE	PSMD14		PSMD14	protein_coding	161308425	161411717	2	1	chromosome	proteasome 26S subunit, non-ATPase 14 [Source:HGNC Symbol;Acc:HGNC:16889]	ENSG00000115233.12	PSMD14	10213
ENSG00000151240	354.205	-0.470884	0.18694	-2.48062	0.0131155	0.124211	FALSE	DIP2C		DIP2C	protein_coding	274190	689668	10	-1	chromosome	disco interacting protein 2 homolog C [Source:HGNC Symbol;Acc:HGNC:29150]	ENSG00000151240.17	DIP2C	22982
ENSG00000169249	68.6135	-0.546015	0.227364	-2.47939	0.0131606	0.124393	FALSE	ZRSR2		ZRSR2	protein_coding	15790472	15823260	X	1	chromosome	zinc finger CCCH-type, RNA binding motif and serine/arginine rich 2 [Source:HGNC Symbol;Acc:HGNC:23019]	ENSG00000169249.12	ZRSR2	8233
ENSG00000271824	5.21222	1.33459	0.409019	2.47957	0.013154	0.124393	FALSE	SMIM32		SMIM32	protein_coding	136191468	136193162	5	-1	chromosome	small integral membrane protein 32 [Source:HGNC Symbol;Acc:HGNC:53640]	ENSG00000271824.2	SMIM32	389332
ENSG00000175093	5.23131	0.658903	0.393326	2.4788	0.0131824	0.124463	FALSE	SPSB4		SPSB4	protein_coding	141051347	141148611	3	1	chromosome	splA/ryanodine receptor domain and SOCS box containing 4 [Source:HGNC Symbol;Acc:HGNC:30630]	ENSG00000175093.5	SPSB4	92369
ENSG00000230989	362.303	0.463004	0.178148	2.47866	0.0131877	0.124463	FALSE	HSBP1		HSBP1	protein_coding	83807978	83819737	16	1	chromosome	heat shock factor binding protein 1 [Source:HGNC Symbol;Acc:HGNC:5203]	ENSG00000230989.7	HSBP1	3281
ENSG00000108001	54.622	-0.788884	0.264735	-2.4761	0.0132827	0.125266	FALSE	EBF3		EBF3	protein_coding	129835283	129963841	10	-1	chromosome	EBF transcription factor 3 [Source:HGNC Symbol;Acc:HGNC:19087]	ENSG00000108001.13	EBF3	253738
ENSG00000163737	10.5131	0.991068	0.407468	2.47556	0.0133027	0.12536	FALSE	PF4		PF4	protein_coding	73980811	73982027	4	-1	chromosome	platelet factor 4 [Source:HGNC Symbol;Acc:HGNC:8861]	ENSG00000163737.4	PF4	5196
ENSG00000140332	32.6791	0.679113	0.279867	2.47379	0.0133687	0.125888	FALSE	TLE3		TLE3	protein_coding	70047790	70098176	15	-1	chromosome	TLE family member 3, transcriptional corepressor [Source:HGNC Symbol;Acc:HGNC:11839]	ENSG00000140332.16	TLE3	7090
ENSG00000109861	74.1783	-0.759601	0.25392	-2.47302	0.0133975	0.125894	FALSE	CTSC		CTSC	protein_coding	88293592	88337761	11	-1	chromosome	cathepsin C [Source:HGNC Symbol;Acc:HGNC:2528]	ENSG00000109861.16	CTSC	1075
ENSG00000139718	49.9146	-0.605736	0.238517	-2.47297	0.0133994	0.125894	FALSE	SETD1B		SETD1B	protein_coding	121804180	121832584	12	1	chromosome	SET domain containing 1B, histone lysine methyltransferase [Source:HGNC Symbol;Acc:HGNC:29187]	ENSG00000139718.10	SETD1B	23067
ENSG00000196072	204.155	0.529919	0.216473	2.47322	0.0133901	0.125894	FALSE	BLOC1S2		BLOC1S2	protein_coding	100273280	100286680	10	-1	chromosome	biogenesis of lysosomal organelles complex 1 subunit 2 [Source:HGNC Symbol;Acc:HGNC:20984]	ENSG00000196072.12	BLOC1S2	282991
ENSG00000160209	85.1383	0.575206	0.221935	2.47243	0.0134198	0.125992	FALSE	PDXK		PDXK	protein_coding	43719094	43762307	21	1	chromosome	pyridoxal kinase [Source:HGNC Symbol;Acc:HGNC:8819]	ENSG00000160209.19	PDXK	8566
ENSG00000152518	243.52	-0.498812	0.193994	-2.47108	0.0134704	0.126373	FALSE	ZFP36L2		ZFP36L2	protein_coding	43222402	43226606	2	-1	chromosome	ZFP36 ring finger protein like 2 [Source:HGNC Symbol;Acc:HGNC:1108]	ENSG00000152518.8	ZFP36L2	678
ENSG00000115750	5.58449	-0.97419	0.386051	-2.47075	0.0134832	0.126398	FALSE	TAF1B		TAF1B	protein_coding	9843443	9934416	2	1	chromosome	TATA-box binding protein associated factor, RNA polymerase I subunit B [Source:HGNC Symbol;Acc:HGNC:11533]	ENSG00000115750.17	TAF1B	9014
ENSG00000116017	23.7181	-0.690408	0.293531	-2.47044	0.0134947	0.126413	FALSE	ARID3A		ARID3A	protein_coding	925781	975939	19	1	chromosome	AT-rich interaction domain 3A [Source:HGNC Symbol;Acc:HGNC:3031]	ENSG00000116017.11	ARID3A	1820
ENSG00000164124	7.8624	-0.842083	0.389492	-2.46901	0.0135486	0.126823	FALSE	TMEM144		TMEM144	protein_coding	158201604	158255416	4	1	chromosome	transmembrane protein 144 [Source:HGNC Symbol;Acc:HGNC:25633]	ENSG00000164124.11	TMEM144	55314
ENSG00000107742	23.3923	-0.5783	0.285505	-2.46836	0.0135732	0.126959	FALSE	SPOCK2		SPOCK2	protein_coding	72059034	72089032	10	-1	chromosome	SPARC (osteonectin), cwcv and kazal like domains proteoglycan 2 [Source:HGNC Symbol;Acc:HGNC:13564]	ENSG00000107742.13	SPOCK2	9806
ENSG00000156398	4.09172	0.980512	0.397588	2.46777	0.0135959	0.126983	FALSE	SFXN2		SFXN2	protein_coding	102714538	102743492	10	1	chromosome	sideroflexin 2 [Source:HGNC Symbol;Acc:HGNC:16086]	ENSG00000156398.13	SFXN2	118980
ENSG00000157240	8.33737	-0.89476	0.368217	-2.4679	0.013591	0.126983	FALSE	FZD1		FZD1	protein_coding	91264433	91271326	7	1	chromosome	frizzled class receptor 1 [Source:HGNC Symbol;Acc:HGNC:4038]	ENSG00000157240.4	FZD1	8321
ENSG00000077943	39.303	-0.950536	0.344297	-2.46712	0.0136206	0.127025	FALSE	ITGA8		ITGA8	protein_coding	15513954	15719922	10	-1	chromosome	integrin subunit alpha 8 [Source:HGNC Symbol;Acc:HGNC:6144]	ENSG00000077943.8	ITGA8	8516
ENSG00000113734	34.7741	0.665242	0.265346	2.46721	0.0136171	0.127025	FALSE	BNIP1		BNIP1	protein_coding	173144442	173164387	5	1	chromosome	BCL2 interacting protein 1 [Source:HGNC Symbol;Acc:HGNC:1082]	ENSG00000113734.17	BNIP1	662
ENSG00000109332	1647.67	0.329956	0.132431	2.46639	0.0136483	0.127189	FALSE	UBE2D3		UBE2D3	protein_coding	102794383	102868896	4	-1	chromosome	ubiquitin conjugating enzyme E2 D3 [Source:HGNC Symbol;Acc:HGNC:12476]	ENSG00000109332.20	UBE2D3	7323
ENSG00000092094	54.4017	0.573884	0.234742	2.46492	0.0137045	0.127527	FALSE	OSGEP		OSGEP	protein_coding	20446401	20455089	14	-1	chromosome	O-sialoglycoprotein endopeptidase [Source:HGNC Symbol;Acc:HGNC:18028]	ENSG00000092094.11	OSGEP	55644
ENSG00000165644	64.7128	0.728079	0.260635	2.46491	0.0137048	0.127527	FALSE	COMTD1		COMTD1	protein_coding	75233641	75236030	10	-1	chromosome	catechol-O-methyltransferase domain containing 1 [Source:HGNC Symbol;Acc:HGNC:26309]	ENSG00000165644.11	COMTD1	118881
ENSG00000077264	8.47054	0.816721	0.4005	2.46346	0.0137602	0.127947	FALSE	PAK3		PAK3	protein_coding	110944285	111227361	X	1	chromosome	p21 (RAC1) activated kinase 3 [Source:HGNC Symbol;Acc:HGNC:8592]	ENSG00000077264.15	PAK3	5063
ENSG00000071553	204.017	0.33351	0.133906	2.46318	0.013771	0.127953	FALSE	ATP6AP1		ATP6AP1	protein_coding	154428645	154436516	X	1	chromosome	ATPase H+ transporting accessory protein 1 [Source:HGNC Symbol;Acc:HGNC:868]	ENSG00000071553.17	ATP6AP1	537
ENSG00000112624	48.3297	-0.539314	0.219844	-2.46272	0.0137888	0.128024	FALSE	BICRAL		BICRAL	protein_coding	42746958	42868560	6	1	chromosome	BRD4 interacting chromatin remodeling complex associated protein like [Source:HGNC Symbol;Acc:HGNC:21111]	ENSG00000112624.12	BICRAL	23506
ENSG00000125347	48.5715	-0.845575	0.350586	-2.46244	0.0137995	0.128029	FALSE	IRF1		IRF1	protein_coding	132481609	132490777	5	-1	chromosome	interferon regulatory factor 1 [Source:HGNC Symbol;Acc:HGNC:6116]	ENSG00000125347.14	IRF1	3659
ENSG00000139318	112.156	-0.574037	0.211652	-2.46094	0.0138574	0.128472	FALSE	DUSP6		DUSP6	protein_coding	89347235	89352501	12	-1	chromosome	dual specificity phosphatase 6 [Source:HGNC Symbol;Acc:HGNC:3072]	ENSG00000139318.8	DUSP6	1848
ENSG00000102753	415.464	-0.551453	0.21698	-2.45961	0.0139088	0.128664	FALSE	KPNA3		KPNA3	protein_coding	49699320	49792682	13	-1	chromosome	karyopherin subunit alpha 3 [Source:HGNC Symbol;Acc:HGNC:6396]	ENSG00000102753.10	KPNA3	3839
ENSG00000129197	256.687	0.416243	0.167668	2.45992	0.0138969	0.128664	FALSE	RPAIN		RPAIN	protein_coding	5419641	5432876	17	1	chromosome	RPA interacting protein [Source:HGNC Symbol;Acc:HGNC:28641]	ENSG00000129197.14	RPAIN	84268
ENSG00000143365	54.5768	-0.703219	0.279873	-2.4598	0.0139013	0.128664	FALSE	RORC		RORC	protein_coding	151806071	151831845	1	-1	chromosome	RAR related orphan receptor C [Source:HGNC Symbol;Acc:HGNC:10260]	ENSG00000143365.19	RORC	6097
ENSG00000089177	42.0822	-0.883654	0.301709	-2.45901	0.0139319	0.128688	FALSE	KIF16B		KIF16B	protein_coding	16272104	16573434	20	-1	chromosome	kinesin family member 16B [Source:HGNC Symbol;Acc:HGNC:15869]	ENSG00000089177.18	KIF16B	55614
ENSG00000174669	148.949	-0.614304	0.235691	-2.45913	0.0139275	0.128688	FALSE	SLC29A2		SLC29A2	protein_coding	66362521	66372214	11	-1	chromosome	solute carrier family 29 member 2 [Source:HGNC Symbol;Acc:HGNC:11004]	ENSG00000174669.12	SLC29A2	3177
ENSG00000198258	1117.18	0.308927	0.123458	2.45727	0.0139997	0.12922	FALSE	UBL5		UBL5	protein_coding	9827892	9830115	19	1	chromosome	ubiquitin like 5 [Source:HGNC Symbol;Acc:HGNC:13736]	ENSG00000198258.10	UBL5	59286
ENSG00000099622	768.387	0.368	0.150548	2.45552	0.0140682	0.129757	FALSE	CIRBP		CIRBP	protein_coding	1259384	1274880	19	1	chromosome	cold inducible RNA binding protein [Source:HGNC Symbol;Acc:HGNC:1982]	ENSG00000099622.14	CIRBP	1153
ENSG00000099797	237.102	-0.428713	0.161451	-2.45458	0.0141047	0.129892	FALSE	TECR		TECR	protein_coding	14517085	14565980	19	1	chromosome	trans-2,3-enoyl-CoA reductase [Source:HGNC Symbol;Acc:HGNC:4551]	ENSG00000099797.15	TECR	9524
ENSG00000116698	55.0585	0.644973	0.255305	2.45435	0.0141138	0.129892	FALSE	SMG7		SMG7	protein_coding	183472216	183598246	1	1	chromosome	SMG7 nonsense mediated mRNA decay factor [Source:HGNC Symbol;Acc:HGNC:16792]	ENSG00000116698.21	SMG7	9887
ENSG00000138495	2114.36	0.32679	0.131332	2.45485	0.0140944	0.129892	FALSE	COX17		COX17	protein_coding	119654513	119677454	3	-1	chromosome	cytochrome c oxidase copper chaperone COX17 [Source:HGNC Symbol;Acc:HGNC:2264]	ENSG00000138495.6	COX17	10063
ENSG00000066629	110.183	-0.555318	0.211481	-2.45301	0.0141665	0.130187	FALSE	EML1		EML1	protein_coding	99737693	99942060	14	1	chromosome	EMAP like 1 [Source:HGNC Symbol;Acc:HGNC:3330]	ENSG00000066629.17	EML1	2009
ENSG00000090432	88.7282	0.47729	0.194747	2.45324	0.0141576	0.130187	FALSE	MUL1		MUL1	protein_coding	20499448	20508151	1	-1	chromosome	mitochondrial E3 ubiquitin protein ligase 1 [Source:HGNC Symbol;Acc:HGNC:25762]	ENSG00000090432.7	MUL1	79594
ENSG00000147548	253.95	0.319157	0.130884	2.45227	0.0141957	0.130305	FALSE	NSD3		NSD3	protein_coding	38269704	38382272	8	-1	chromosome	nuclear receptor binding SET domain protein 3 [Source:HGNC Symbol;Acc:HGNC:12767]	ENSG00000147548.17	NSD3	54904
ENSG00000163050	2952.22	0.414547	0.160617	2.45216	0.0142	0.130305	FALSE	COQ8A		COQ8A	protein_coding	226897536	226987545	1	1	chromosome	coenzyme Q8A [Source:HGNC Symbol;Acc:HGNC:16812]	ENSG00000163050.17	COQ8A	56997
ENSG00000123607	45.4746	0.62119	0.245091	2.45183	0.0142131	0.13033	FALSE	TTC21B		TTC21B	protein_coding	165857475	165953816	2	-1	chromosome	tetratricopeptide repeat domain 21B [Source:HGNC Symbol;Acc:HGNC:25660]	ENSG00000123607.15	TTC21B	79809
ENSG00000135631	105.826	-0.532859	0.210919	-2.45126	0.0142357	0.130442	FALSE	RAB11FIP5		RAB11FIP5	protein_coding	73073382	73156721	2	-1	chromosome	RAB11 family interacting protein 5 [Source:HGNC Symbol;Acc:HGNC:24845]	ENSG00000135631.17	RAB11FIP5	26056
ENSG00000133454	358.655	0.511728	0.204011	2.45069	0.0142582	0.130553	FALSE	MYO18B		MYO18B	protein_coding	25742144	26031041	22	1	chromosome	myosin XVIIIB [Source:HGNC Symbol;Acc:HGNC:18150]	ENSG00000133454.15	MYO18B	84700
ENSG00000021776	74.5805	-0.493685	0.201783	-2.4499	0.0142898	0.130747	FALSE	AQR		AQR	protein_coding	34851782	34969742	15	-1	chromosome	aquarius intron-binding spliceosomal factor [Source:HGNC Symbol;Acc:HGNC:29513]	ENSG00000021776.11	AQR	9716
ENSG00000099901	93.6743	-0.449646	0.181215	-2.44858	0.0143422	0.131059	FALSE	RANBP1		RANBP1	protein_coding	20115938	20127355	22	1	chromosome	RAN binding protein 1 [Source:HGNC Symbol;Acc:HGNC:9847]	ENSG00000099901.17	RANBP1	5902
ENSG00000130340	81.3139	-0.535924	0.21257	-2.44845	0.0143471	0.131059	FALSE	SNX9		SNX9	protein_coding	157700387	157945077	6	1	chromosome	sorting nexin 9 [Source:HGNC Symbol;Acc:HGNC:14973]	ENSG00000130340.16	SNX9	51429
ENSG00000170145	102.91	0.504065	0.19474	2.44825	0.014355	0.131059	FALSE	SIK2		SIK2	protein_coding	111602449	111730855	11	1	chromosome	salt inducible kinase 2 [Source:HGNC Symbol;Acc:HGNC:21680]	ENSG00000170145.5	SIK2	23235
ENSG00000172500	217.122	0.464434	0.178255	2.44767	0.0143782	0.131175	FALSE	FIBP		FIBP	protein_coding	65883741	65888539	11	-1	chromosome	FGF1 intracellular binding protein [Source:HGNC Symbol;Acc:HGNC:3705]	ENSG00000172500.12	FIBP	9158
ENSG00000173334	275.868	-0.615772	0.254124	-2.44633	0.0144319	0.131569	FALSE	TRIB1		TRIB1	protein_coding	125430358	125438403	8	1	chromosome	tribbles pseudokinase 1 [Source:HGNC Symbol;Acc:HGNC:16891]	ENSG00000173334.4	TRIB1	10221
ENSG00000145332	224.841	-0.396322	0.156595	-2.44568	0.0144578	0.131688	FALSE	KLHL8		KLHL8	protein_coding	87160103	87240314	4	-1	chromosome	kelch like family member 8 [Source:HGNC Symbol;Acc:HGNC:18644]	ENSG00000145332.14	KLHL8	57563
ENSG00000166896	45.5071	-0.753754	0.285368	-2.44548	0.0144658	0.131688	FALSE	ATP23		ATP23	protein_coding	57906039	57959148	12	1	chromosome	ATP23 metallopeptidase and ATP synthase assembly factor homolog [Source:HGNC Symbol;Acc:HGNC:29452]	ENSG00000166896.9	ATP23	91419
ENSG00000196290	73.1225	0.502487	0.19768	2.44512	0.0144805	0.131727	FALSE	NIF3L1		NIF3L1	protein_coding	200889327	200903938	2	1	chromosome	NGG1 interacting factor 3 like 1 [Source:HGNC Symbol;Acc:HGNC:13390]	ENSG00000196290.15	NIF3L1	60491
ENSG00000164509	5.52455	1.25594	0.405971	2.44335	0.0145516	0.132278	FALSE	IL31RA		IL31RA	protein_coding	55851357	55922854	5	1	chromosome	interleukin 31 receptor A [Source:HGNC Symbol;Acc:HGNC:18969]	ENSG00000164509.15	IL31RA	133396
ENSG00000105808	508.478	-0.533069	0.220008	-2.44208	0.0146031	0.13265	FALSE	RASA4		RASA4	protein_coding	102573807	102616757	7	-1	chromosome	RAS p21 protein activator 4 [Source:HGNC Symbol;Acc:HGNC:23181]	ENSG00000105808.17	RASA4	10156
ENSG00000107611	6.46718	1.21745	0.408929	2.44146	0.0146281	0.13269	FALSE	CUBN		CUBN	protein_coding	16823966	17129811	10	-1	chromosome	cubilin [Source:HGNC Symbol;Acc:HGNC:2548]	ENSG00000107611.16	CUBN	8029
ENSG00000113739	24.7374	0.761544	0.355663	2.44111	0.0146423	0.13269	FALSE	STC2		STC2	protein_coding	173314713	173329503	5	-1	chromosome	stanniocalcin 2 [Source:HGNC Symbol;Acc:HGNC:11374]	ENSG00000113739.10	STC2	8614
ENSG00000162066	40.4468	0.687255	0.26903	2.44096	0.0146482	0.13269	FALSE	AMDHD2		AMDHD2	protein_coding	2520357	2531422	16	1	chromosome	amidohydrolase domain containing 2 [Source:HGNC Symbol;Acc:HGNC:24262]	ENSG00000162066.15	AMDHD2	51005
ENSG00000244687	219.87	-0.469636	0.181291	-2.44093	0.0146496	0.13269	FALSE	UBE2V1		UBE2V1	protein_coding	50081124	50115959	20	-1	chromosome	ubiquitin conjugating enzyme E2 V1 [Source:HGNC Symbol;Acc:HGNC:12494]	ENSG00000244687.11	UBE2V1	7335
ENSG00000198435	9.70987	-0.881137	0.379492	-2.44054	0.0146655	0.132738	FALSE	NRARP		NRARP	protein_coding	137299631	137302271	9	-1	chromosome	NOTCH regulated ankyrin repeat protein [Source:HGNC Symbol;Acc:HGNC:33843]	ENSG00000198435.4	NRARP	441478
ENSG00000110955	4393.92	0.276176	0.108871	2.4393	0.0147156	0.133012	FALSE	ATP5F1B		ATP5F1B	protein_coding	56638175	56645984	12	-1	chromosome	ATP synthase F1 subunit beta [Source:HGNC Symbol;Acc:HGNC:830]	ENSG00000110955.9	ATP5F1B	506
ENSG00000171551	9.35925	-1.01581	0.409841	-2.43927	0.0147169	0.133012	FALSE	ECEL1		ECEL1	protein_coding	232479827	232487834	2	-1	chromosome	endothelin converting enzyme like 1 [Source:HGNC Symbol;Acc:HGNC:3147]	ENSG00000171551.12	ECEL1	9427
ENSG00000127125	152.548	0.386509	0.150868	2.43878	0.0147368	0.133027	FALSE	PPCS		PPCS	protein_coding	42456117	42473385	1	1	chromosome	phosphopantothenoylcysteine synthetase [Source:HGNC Symbol;Acc:HGNC:25686]	ENSG00000127125.9	PPCS	79717
ENSG00000165630	35.087	-0.679418	0.266079	-2.43871	0.0147397	0.133027	FALSE	PRPF18		PRPF18	protein_coding	13586939	13630859	10	1	chromosome	pre-mRNA processing factor 18 [Source:HGNC Symbol;Acc:HGNC:17351]	ENSG00000165630.14	PRPF18	8559
ENSG00000152661	28.8365	-0.811199	0.31029	-2.43781	0.0147767	0.133265	FALSE	GJA1		GJA1	protein_coding	121435595	121449727	6	1	chromosome	gap junction protein alpha 1 [Source:HGNC Symbol;Acc:HGNC:4274]	ENSG00000152661.9	GJA1	2697
ENSG00000133318	168.495	0.523024	0.202851	2.43669	0.0148224	0.133582	FALSE	RTN3		RTN3	protein_coding	63681446	63759891	11	1	chromosome	reticulon 3 [Source:HGNC Symbol;Acc:HGNC:10469]	ENSG00000133318.14	RTN3	10313
ENSG00000115275	49.5215	0.525356	0.213365	2.43587	0.0148561	0.13379	FALSE	MOGS		MOGS	protein_coding	74461057	74465410	2	-1	chromosome	mannosyl-oligosaccharide glucosidase [Source:HGNC Symbol;Acc:HGNC:24862]	ENSG00000115275.13	MOGS	7841
ENSG00000125730	136.971	0.482766	0.227867	2.43527	0.0148809	0.133822	FALSE	C3		C3	protein_coding	6677704	6730562	19	-1	chromosome	complement C3 [Source:HGNC Symbol;Acc:HGNC:1318]	ENSG00000125730.17	C3	718
ENSG00000151414	141.602	-0.451255	0.181836	-2.43531	0.0148791	0.133822	FALSE	NEK7		NEK7	protein_coding	198156994	198322420	1	1	chromosome	NIMA related kinase 7 [Source:HGNC Symbol;Acc:HGNC:13386]	ENSG00000151414.15	NEK7	140609
ENSG00000164221	44.6495	-0.941234	0.339501	-2.43419	0.0149251	0.134123	FALSE	CCDC112		CCDC112	protein_coding	115267190	115296693	5	-1	chromosome	coiled-coil domain containing 112 [Source:HGNC Symbol;Acc:HGNC:28599]	ENSG00000164221.13	CCDC112	153733
ENSG00000102349	24.8508	-0.75629	0.283124	-2.43342	0.014957	0.134314	FALSE	KLF8		KLF8	protein_coding	56232356	56291531	X	1	chromosome	Kruppel like factor 8 [Source:HGNC Symbol;Acc:HGNC:6351]	ENSG00000102349.18	KLF8	11279
ENSG00000159433	43.1263	-0.749982	0.270724	-2.43286	0.0149803	0.134428	FALSE	STARD9		STARD9	protein_coding	42575606	42720998	15	1	chromosome	StAR related lipid transfer domain containing 9 [Source:HGNC Symbol;Acc:HGNC:19162]	ENSG00000159433.12	STARD9	57519
ENSG00000089902	62.3187	-0.684604	0.304333	-2.43255	0.0149928	0.134444	FALSE	RCOR1		RCOR1	protein_coding	102592649	102730561	14	1	chromosome	REST corepressor 1 [Source:HGNC Symbol;Acc:HGNC:17441]	ENSG00000089902.10	RCOR1	23186
ENSG00000142279	50.9827	-0.733592	0.284682	-2.43182	0.015023	0.134619	FALSE	WTIP		WTIP	protein_coding	34481758	34512304	19	1	chromosome	WT1 interacting protein [Source:HGNC Symbol;Acc:HGNC:20964]	ENSG00000142279.13	WTIP	126374
ENSG00000170190	8.54567	-1.15989	0.371702	-2.431	0.0150572	0.134829	FALSE	SLC16A5		SLC16A5	protein_coding	75087727	75106162	17	1	chromosome	solute carrier family 16 member 5 [Source:HGNC Symbol;Acc:HGNC:10926]	ENSG00000170190.16	SLC16A5	9121
ENSG00000156983	47.8938	-0.519359	0.222322	-2.43034	0.0150847	0.13498	FALSE	BRPF1		BRPF1	protein_coding	9731729	9748015	3	1	chromosome	bromodomain and PHD finger containing 1 [Source:HGNC Symbol;Acc:HGNC:14255]	ENSG00000156983.16	BRPF1	7862
ENSG00000100938	82.3727	0.542473	0.219723	2.42969	0.0151117	0.135029	FALSE	GMPR2		GMPR2	protein_coding	24232422	24239242	14	1	chromosome	guanosine monophosphate reductase 2 [Source:HGNC Symbol;Acc:HGNC:4377]	ENSG00000100938.17	GMPR2	51292
ENSG00000153130	179.297	0.409634	0.168726	2.42974	0.0151097	0.135029	FALSE	SCOC		SCOC	protein_coding	140257286	140385726	4	1	chromosome	short coiled-coil protein [Source:HGNC Symbol;Acc:HGNC:20335]	ENSG00000153130.17	SCOC	60592
ENSG00000164035	285.422	-0.57868	0.215471	-2.42919	0.0151327	0.135121	FALSE	EMCN		EMCN	protein_coding	100395341	100880126	4	-1	chromosome	endomucin [Source:HGNC Symbol;Acc:HGNC:16041]	ENSG00000164035.10	EMCN	51705
ENSG00000005700	402.999	0.316106	0.128248	2.42812	0.0151775	0.135234	FALSE	IBTK		IBTK	protein_coding	82169986	82247754	6	-1	chromosome	inhibitor of Bruton tyrosine kinase [Source:HGNC Symbol;Acc:HGNC:17853]	ENSG00000005700.15	IBTK	25998
ENSG00000166311	75.2659	0.522035	0.214526	2.42819	0.0151743	0.135234	FALSE	SMPD1		SMPD1	protein_coding	6390440	6394998	11	1	chromosome	sphingomyelin phosphodiesterase 1 [Source:HGNC Symbol;Acc:HGNC:11120]	ENSG00000166311.10	SMPD1	6609
ENSG00000177238	1036.45	0.413811	0.165711	2.42827	0.0151709	0.135234	FALSE	TRIM72		TRIM72	protein_coding	31214091	31231537	16	1	chromosome	tripartite motif containing 72 [Source:HGNC Symbol;Acc:HGNC:32671]	ENSG00000177238.14	TRIM72	493829
ENSG00000188554	724.886	0.347052	0.138814	2.42671	0.0152365	0.135663	FALSE	NBR1		NBR1	protein_coding	43170481	43211689	17	1	chromosome	NBR1 autophagy cargo receptor [Source:HGNC Symbol;Acc:HGNC:6746]	ENSG00000188554.14	NBR1	4077
ENSG00000164818	167.048	0.521378	0.199157	2.42599	0.0152668	0.135836	FALSE	DNAAF5		DNAAF5	protein_coding	726699	786475	7	1	chromosome	dynein axonemal assembly factor 5 [Source:HGNC Symbol;Acc:HGNC:26013]	ENSG00000164818.16	DNAAF5	54919
ENSG00000141568	211.443	-0.51075	0.197222	-2.42546	0.0152892	0.135844	FALSE	FOXK2		FOXK2	protein_coding	82519713	82644662	17	1	chromosome	forkhead box K2 [Source:HGNC Symbol;Acc:HGNC:6036]	ENSG00000141568.21	FOXK2	3607
ENSG00000214435	46.6896	-0.646219	0.283926	-2.42569	0.0152791	0.135844	FALSE	AS3MT		AS3MT	protein_coding	102869470	102901899	10	1	chromosome	arsenite methyltransferase [Source:HGNC Symbol;Acc:HGNC:17452]	ENSG00000214435.8	AS3MT	57412
ENSG00000177733	279.805	-0.35522	0.145511	-2.42518	0.0153009	0.135852	FALSE	HNRNPA0		HNRNPA0	protein_coding	137745651	137754363	5	-1	chromosome	heterogeneous nuclear ribonucleoprotein A0 [Source:HGNC Symbol;Acc:HGNC:5030]	ENSG00000177733.7	HNRNPA0	10949
ENSG00000186575	98.5315	0.464881	0.191913	2.42485	0.0153147	0.135878	FALSE	NF2		NF2	protein_coding	29603556	29698598	22	1	chromosome	neurofibromin 2 [Source:HGNC Symbol;Acc:HGNC:7773]	ENSG00000186575.18	NF2	4771
ENSG00000121350	110.985	0.500535	0.196337	2.42385	0.0153568	0.136157	FALSE	PYROXD1		PYROXD1	protein_coding	21437615	21471250	12	1	chromosome	pyridine nucleotide-disulphide oxidoreductase domain 1 [Source:HGNC Symbol;Acc:HGNC:26162]	ENSG00000121350.16	PYROXD1	79912
ENSG00000070366	50.1689	0.573754	0.231181	2.42334	0.0153783	0.136251	FALSE	SMG6		SMG6	protein_coding	2059839	2303785	17	-1	chromosome	SMG6 nonsense mediated mRNA decay factor [Source:HGNC Symbol;Acc:HGNC:17809]	ENSG00000070366.14	SMG6	23293
ENSG00000072210	160.963	0.645459	0.248789	2.42259	0.0154103	0.136343	FALSE	ALDH3A2		ALDH3A2	protein_coding	19648136	19685760	17	1	chromosome	aldehyde dehydrogenase 3 family member A2 [Source:HGNC Symbol;Acc:HGNC:403]	ENSG00000072210.19	ALDH3A2	224
ENSG00000243156	48.3328	0.61823	0.282897	2.42259	0.0154101	0.136343	FALSE	MICAL3		MICAL3	protein_coding	17787649	18024561	22	-1	chromosome	microtubule associated monooxygenase, calponin and LIM domain containing 3 [Source:HGNC Symbol;Acc:HGNC:24694]	ENSG00000243156.9	MICAL3	57553
ENSG00000107731	37.6348	-0.617829	0.263694	-2.42143	0.0154595	0.136682	FALSE	UNC5B		UNC5B	protein_coding	71212570	71302864	10	1	chromosome	unc-5 netrin receptor B [Source:HGNC Symbol;Acc:HGNC:12568]	ENSG00000107731.12	UNC5B	219699
ENSG00000136936	82.4305	-0.4995	0.208567	-2.42105	0.0154757	0.136729	FALSE	XPA		XPA	protein_coding	97674909	97697357	9	-1	chromosome	XPA, DNA damage recognition and repair factor [Source:HGNC Symbol;Acc:HGNC:12814]	ENSG00000136936.10	XPA	7507
ENSG00000104325	436.368	0.381173	0.149375	2.42049	0.0154997	0.136749	FALSE	DECR1		DECR1	protein_coding	90001405	90053633	8	1	chromosome	2,4-dienoyl-CoA reductase 1 [Source:HGNC Symbol;Acc:HGNC:2753]	ENSG00000104325.7	DECR1	1666
ENSG00000136279	58.4382	0.571999	0.224757	2.42063	0.0154937	0.136749	FALSE	DBNL		DBNL	protein_coding	44044640	44069456	7	1	chromosome	drebrin like [Source:HGNC Symbol;Acc:HGNC:2696]	ENSG00000136279.20	DBNL	28988
ENSG00000077152	60.269	0.77445	0.292594	2.4192	0.0155549	0.137076	FALSE	UBE2T		UBE2T	protein_coding	202331657	202341980	1	-1	chromosome	ubiquitin conjugating enzyme E2 T [Source:HGNC Symbol;Acc:HGNC:25009]	ENSG00000077152.11	UBE2T	29089
ENSG00000221823	601.353	-0.622541	0.225861	-2.41911	0.0155585	0.137076	FALSE	PPP3R1		PPP3R1	protein_coding	68178857	68256237	2	-1	chromosome	protein phosphatase 3 regulatory subunit B, alpha [Source:HGNC Symbol;Acc:HGNC:9317]	ENSG00000221823.11	PPP3R1	5534
ENSG00000174738	197.929	-0.623276	0.246249	-2.41824	0.0155959	0.137213	FALSE	NR1D2		NR1D2	protein_coding	23945286	23980617	3	1	chromosome	nuclear receptor subfamily 1 group D member 2 [Source:HGNC Symbol;Acc:HGNC:7963]	ENSG00000174738.13	NR1D2	9975
ENSG00000196218	1656.04	-0.568476	0.220563	-2.41824	0.0155956	0.137213	FALSE	RYR1		RYR1	protein_coding	38433691	38587564	19	1	chromosome	ryanodine receptor 1 [Source:HGNC Symbol;Acc:HGNC:10483]	ENSG00000196218.13	RYR1	6261
ENSG00000144840	50.5722	0.683336	0.253293	2.41705	0.015647	0.137567	FALSE	RABL3		RABL3	protein_coding	120686681	120742993	3	-1	chromosome	RAB, member of RAS oncogene family like 3 [Source:HGNC Symbol;Acc:HGNC:18072]	ENSG00000144840.9	RABL3	285282
ENSG00000132792	94.7895	-0.517458	0.204636	-2.41642	0.015674	0.137708	FALSE	CTNNBL1		CTNNBL1	protein_coding	37693955	37872129	20	1	chromosome	catenin beta like 1 [Source:HGNC Symbol;Acc:HGNC:15879]	ENSG00000132792.19	CTNNBL1	56259
ENSG00000171241	10.117	0.915905	0.371059	2.41537	0.0157192	0.138009	FALSE	SHCBP1		SHCBP1	protein_coding	46578591	46621379	16	-1	chromosome	SHC binding and spindle associated 1 [Source:HGNC Symbol;Acc:HGNC:29547]	ENSG00000171241.9	SHCBP1	79801
ENSG00000111911	207.032	-0.385483	0.155382	-2.41411	0.0157738	0.13834	FALSE	HINT3		HINT3	protein_coding	125956770	125980244	6	1	chromosome	histidine triad nucleotide binding protein 3 [Source:HGNC Symbol;Acc:HGNC:18468]	ENSG00000111911.7	HINT3	135114
ENSG00000157379	47.0155	0.573531	0.236663	2.41399	0.0157789	0.13834	FALSE	DHRS1		DHRS1	protein_coding	24290598	24299780	14	-1	chromosome	dehydrogenase/reductase 1 [Source:HGNC Symbol;Acc:HGNC:16445]	ENSG00000157379.14	DHRS1	115817
ENSG00000112599	8.82953	1.09997	0.370907	2.41151	0.0158865	0.139141	FALSE	GUCA1B		GUCA1B	protein_coding	42183284	42194956	6	-1	chromosome	guanylate cyclase activator 1B [Source:HGNC Symbol;Acc:HGNC:4679]	ENSG00000112599.9	GUCA1B	2979
ENSG00000135930	323.508	-0.534619	0.216487	-2.41138	0.0158923	0.139141	FALSE	EIF4E2		EIF4E2	protein_coding	232550674	232583644	2	1	chromosome	eukaryotic translation initiation factor 4E family member 2 [Source:HGNC Symbol;Acc:HGNC:3293]	ENSG00000135930.14	EIF4E2	9470
ENSG00000146540	210.732	0.384317	0.153855	2.41041	0.0159348	0.139415	FALSE	C7orf50		C7orf50	protein_coding	996986	1138260	7	-1	chromosome	chromosome 7 open reading frame 50 [Source:HGNC Symbol;Acc:HGNC:22421]	ENSG00000146540.15	C7orf50	84310
ENSG00000049239	459.323	-0.455331	0.189456	-2.40891	0.0160001	0.139696	FALSE	H6PD		H6PD	protein_coding	9234775	9271337	1	1	chromosome	hexose-6-phosphate dehydrogenase/glucose 1-dehydrogenase [Source:HGNC Symbol;Acc:HGNC:4795]	ENSG00000049239.12	H6PD	9563
ENSG00000161544	80.5421	-0.526276	0.208343	-2.40897	0.0159978	0.139696	FALSE	CYGB		CYGB	protein_coding	76527356	76551175	17	-1	chromosome	cytoglobin [Source:HGNC Symbol;Acc:HGNC:16505]	ENSG00000161544.10	CYGB	114757
ENSG00000177098	56.5091	-0.65597	0.283531	-2.40922	0.0159867	0.139696	FALSE	SCN4B		SCN4B	protein_coding	118133377	118152888	11	-1	chromosome	sodium voltage-gated channel beta subunit 4 [Source:HGNC Symbol;Acc:HGNC:10592]	ENSG00000177098.8	SCN4B	6330
ENSG00000115204	47.1849	0.564602	0.228905	2.40687	0.0160901	0.140384	FALSE	MPV17		MPV17	protein_coding	27309492	27325680	2	-1	chromosome	mitochondrial inner membrane protein MPV17 [Source:HGNC Symbol;Acc:HGNC:7224]	ENSG00000115204.15	MPV17	4358
ENSG00000165983	66.2547	-0.692682	0.2511	-2.40617	0.0161209	0.140556	FALSE	PTER		PTER	protein_coding	16436943	16513745	10	1	chromosome	phosphotriesterase related [Source:HGNC Symbol;Acc:HGNC:9590]	ENSG00000165983.14	PTER	9317
ENSG00000087074	156.676	-0.682648	0.267435	-2.40538	0.0161558	0.140762	FALSE	PPP1R15A		PPP1R15A	protein_coding	48872421	48876058	19	1	chromosome	protein phosphatase 1 regulatory subunit 15A [Source:HGNC Symbol;Acc:HGNC:14375]	ENSG00000087074.8	PPP1R15A	23645
ENSG00000198523	2266.9	0.560396	0.212538	2.40436	0.0162009	0.141057	FALSE	PLN		PLN	protein_coding	118548296	118561716	6	1	chromosome	phospholamban [Source:HGNC Symbol;Acc:HGNC:9080]	ENSG00000198523.6	PLN	5350
ENSG00000071127	223.534	0.389026	0.166934	2.40142	0.0163314	0.142095	FALSE	WDR1		WDR1	protein_coding	10074339	10116949	4	-1	chromosome	WD repeat domain 1 [Source:HGNC Symbol;Acc:HGNC:12754]	ENSG00000071127.17	WDR1	9948
ENSG00000152601	1332.56	-0.402986	0.166772	-2.39907	0.0164367	0.142913	FALSE	MBNL1		MBNL1	protein_coding	152243828	152465780	3	1	chromosome	muscleblind like splicing regulator 1 [Source:HGNC Symbol;Acc:HGNC:6923]	ENSG00000152601.17	MBNL1	4154
ENSG00000171503	290.192	0.639546	0.243524	2.39728	0.0165171	0.143513	FALSE	ETFDH		ETFDH	protein_coding	158672125	158709623	4	1	chromosome	electron transfer flavoprotein dehydrogenase [Source:HGNC Symbol;Acc:HGNC:3483]	ENSG00000171503.12	ETFDH	2110
ENSG00000135723	1279.32	0.528962	0.218325	2.39589	0.01658	0.14396	FALSE	FHOD1		FHOD1	protein_coding	67229387	67247481	16	-1	chromosome	formin homology 2 domain containing 1 [Source:HGNC Symbol;Acc:HGNC:17905]	ENSG00000135723.14	FHOD1	29109
ENSG00000088876	25.8057	-0.734146	0.29476	-2.39471	0.0166333	0.14413	FALSE	ZNF343		ZNF343	protein_coding	2481817	2524702	20	-1	chromosome	zinc finger protein 343 [Source:HGNC Symbol;Acc:HGNC:16017]	ENSG00000088876.13	ZNF343	79175
ENSG00000112306	10655.2	0.310657	0.128764	2.3947	0.016634	0.14413	FALSE	RPS12		RPS12	protein_coding	132814569	132817564	6	1	chromosome	ribosomal protein S12 [Source:HGNC Symbol;Acc:HGNC:10385]	ENSG00000112306.8	RPS12	6206
ENSG00000124831	952.016	0.362796	0.148193	2.39494	0.0166231	0.14413	FALSE	LRRFIP1		LRRFIP1	protein_coding	237627587	237813682	2	1	chromosome	LRR binding FLII interacting protein 1 [Source:HGNC Symbol;Acc:HGNC:6702]	ENSG00000124831.19	LRRFIP1	9208
ENSG00000185269	7.57215	-1.01509	0.408951	-2.39411	0.0166607	0.144263	FALSE	NOTUM		NOTUM	protein_coding	81952507	81961840	17	-1	chromosome	notum, palmitoleoyl-protein carboxylesterase [Source:HGNC Symbol;Acc:HGNC:27106]	ENSG00000185269.12	NOTUM	147111
ENSG00000161551	38.6962	0.818137	0.325215	2.39384	0.0166729	0.144269	FALSE	ZNF577		ZNF577	protein_coding	51804816	51890950	19	-1	chromosome	zinc finger protein 577 [Source:HGNC Symbol;Acc:HGNC:28673]	ENSG00000161551.14	ZNF577	84765
ENSG00000121680	8.92487	0.588121	0.373761	2.3927	0.0167248	0.144527	FALSE	PEX16		PEX16	protein_coding	45909663	45918812	11	-1	chromosome	peroxisomal biogenesis factor 16 [Source:HGNC Symbol;Acc:HGNC:8857]	ENSG00000121680.16	PEX16	9409
ENSG00000137073	179.73	-0.440012	0.180318	-2.39268	0.0167257	0.144527	FALSE	UBAP2		UBAP2	protein_coding	33921693	34048949	9	-1	chromosome	ubiquitin associated protein 2 [Source:HGNC Symbol;Acc:HGNC:14185]	ENSG00000137073.22	UBAP2	55833
ENSG00000131873	15.2682	0.731689	0.308808	2.39219	0.0167484	0.144624	FALSE	CHSY1		CHSY1	protein_coding	101175727	101252048	15	-1	chromosome	chondroitin sulfate synthase 1 [Source:HGNC Symbol;Acc:HGNC:17198]	ENSG00000131873.7	CHSY1	22856
ENSG00000073712	263.158	-0.552856	0.213546	-2.39133	0.0167874	0.144762	FALSE	FERMT2		FERMT2	protein_coding	52857268	52952435	14	-1	chromosome	fermitin family member 2 [Source:HGNC Symbol;Acc:HGNC:15767]	ENSG00000073712.15	FERMT2	10979
ENSG00000167515	236.565	0.396286	0.158061	2.39147	0.0167809	0.144762	FALSE	TRAPPC2L		TRAPPC2L	protein_coding	88856220	88862686	16	1	chromosome	trafficking protein particle complex 2 like [Source:HGNC Symbol;Acc:HGNC:30887]	ENSG00000167515.10	TRAPPC2L	51693
ENSG00000122756	17.8442	-0.831024	0.342319	-2.39007	0.0168451	0.145061	FALSE	CNTFR		CNTFR	protein_coding	34551432	34590140	9	-1	chromosome	ciliary neurotrophic factor receptor [Source:HGNC Symbol;Acc:HGNC:2170]	ENSG00000122756.15	CNTFR	1271
ENSG00000153902	180.245	-0.620004	0.275134	-2.39031	0.0168341	0.145061	FALSE	LGI4		LGI4	protein_coding	35124513	35142451	19	-1	chromosome	leucine rich repeat LGI family member 4 [Source:HGNC Symbol;Acc:HGNC:18712]	ENSG00000153902.14	LGI4	163175
ENSG00000135316	562.253	-0.326624	0.133524	-2.3881	0.0169355	0.145741	FALSE	SYNCRIP		SYNCRIP	protein_coding	85607785	85643792	6	-1	chromosome	synaptotagmin binding cytoplasmic RNA interacting protein [Source:HGNC Symbol;Acc:HGNC:16918]	ENSG00000135316.18	SYNCRIP	10492
ENSG00000129038	38.778	0.683467	0.283808	2.38683	0.0169944	0.146147	FALSE	LOXL1		LOXL1	protein_coding	73925989	73952137	15	1	chromosome	lysyl oxidase like 1 [Source:HGNC Symbol;Acc:HGNC:6665]	ENSG00000129038.16	LOXL1	4016
ENSG00000079435	201.507	1.06579	0.385137	2.38577	0.0170435	0.146181	FALSE	LIPE		LIPE	protein_coding	42401514	42427388	19	-1	chromosome	lipase E, hormone sensitive type [Source:HGNC Symbol;Acc:HGNC:6621]	ENSG00000079435.10	LIPE	3991
ENSG00000084628	13.8682	-1.1495	0.388362	-2.38633	0.0170175	0.146181	FALSE	NKAIN1		NKAIN1	protein_coding	31179745	31239887	1	-1	chromosome	sodium/potassium transporting ATPase interacting 1 [Source:HGNC Symbol;Acc:HGNC:25743]	ENSG00000084628.10	NKAIN1	79570
ENSG00000158292	10.7446	0.622213	0.344082	2.38592	0.0170364	0.146181	FALSE	GPR153		GPR153	protein_coding	6247353	6261098	1	-1	chromosome	G protein-coupled receptor 153 [Source:HGNC Symbol;Acc:HGNC:23618]	ENSG00000158292.7	GPR153	387509
ENSG00000158869	25.1244	0.729775	0.316671	2.38574	0.0170448	0.146181	FALSE	FCER1G		FCER1G	protein_coding	161215234	161220699	1	1	chromosome	Fc fragment of IgE receptor Ig [Source:HGNC Symbol;Acc:HGNC:3611]	ENSG00000158869.11	FCER1G	2207
ENSG00000124313	56.7717	-0.786442	0.282406	-2.38495	0.0170814	0.146396	FALSE	IQSEC2		IQSEC2	protein_coding	53225828	53321350	X	-1	chromosome	IQ motif and Sec7 domain ArfGEF 2 [Source:HGNC Symbol;Acc:HGNC:29059]	ENSG00000124313.16	IQSEC2	23096
ENSG00000108691	23.7342	-0.953467	0.383855	-2.38346	0.0171506	0.146888	FALSE	CCL2		CCL2	protein_coding	34255218	34257203	17	1	chromosome	C-C motif chemokine ligand 2 [Source:HGNC Symbol;Acc:HGNC:10618]	ENSG00000108691.9	CCL2	6347
ENSG00000078114	11.3825	-0.617309	0.406016	-2.38271	0.0171859	0.147091	FALSE	NEBL		NEBL	protein_coding	20779973	21174187	10	-1	chromosome	nebulette [Source:HGNC Symbol;Acc:HGNC:16932]	ENSG00000078114.18	NEBL	10529
ENSG00000111684	100.522	0.679605	0.274613	2.38177	0.0172299	0.147367	FALSE	LPCAT3		LPCAT3	protein_coding	6976185	7018477	12	-1	chromosome	lysophosphatidylcholine acyltransferase 3 [Source:HGNC Symbol;Acc:HGNC:30244]	ENSG00000111684.11	LPCAT3	10162
ENSG00000149187	753.365	-0.386569	0.154527	-2.38073	0.0172785	0.147682	FALSE	CELF1		CELF1	protein_coding	47465933	47565569	11	-1	chromosome	CUGBP Elav-like family member 1 [Source:HGNC Symbol;Acc:HGNC:2549]	ENSG00000149187.18	CELF1	10658
ENSG00000120875	8.14074	1.03748	0.391834	2.37939	0.0173414	0.14812	FALSE	DUSP4		DUSP4	protein_coding	29333064	29350684	8	-1	chromosome	dual specificity phosphatase 4 [Source:HGNC Symbol;Acc:HGNC:3070]	ENSG00000120875.9	DUSP4	1846
ENSG00000138029	1800.91	0.482064	0.18208	2.37888	0.0173652	0.148223	FALSE	HADHB		HADHB	protein_coding	26243170	26290465	2	1	chromosome	hydroxyacyl-CoA dehydrogenase trifunctional multienzyme complex subunit beta [Source:HGNC Symbol;Acc:HGNC:4803]	ENSG00000138029.14	HADHB	3032
ENSG00000120341	30.9935	0.827736	0.296458	2.37854	0.0173814	0.14826	FALSE	SEC16B		SEC16B	protein_coding	177923956	177984303	1	-1	chromosome	SEC16 homolog B, endoplasmic reticulum export factor [Source:HGNC Symbol;Acc:HGNC:30301]	ENSG00000120341.18	SEC16B	89866
ENSG00000085721	224.68	0.404165	0.163598	2.37667	0.0174698	0.148779	FALSE	RRN3		RRN3	protein_coding	15060022	15094317	16	-1	chromosome	RRN3 homolog, RNA polymerase I transcription factor [Source:HGNC Symbol;Acc:HGNC:30346]	ENSG00000085721.12	RRN3	54700
ENSG00000167081	71.8913	-0.825956	0.30474	-2.3765	0.0174777	0.148779	FALSE	PBX3		PBX3	protein_coding	125747345	125967377	9	1	chromosome	PBX homeobox 3 [Source:HGNC Symbol;Acc:HGNC:8634]	ENSG00000167081.18	PBX3	5090
ENSG00000167524	33.8005	0.689565	0.255882	2.37661	0.0174725	0.148779	FALSE	RSKR		RSKR	protein_coding	28601827	28614197	17	-1	chromosome	ribosomal protein S6 kinase related [Source:HGNC Symbol;Acc:HGNC:26314]	ENSG00000167524.15	RSKR	124923
ENSG00000111711	58.7651	0.529686	0.209207	2.37564	0.0175186	0.148914	FALSE	GOLT1B		GOLT1B	protein_coding	21501781	21518408	12	1	chromosome	golgi transport 1B [Source:HGNC Symbol;Acc:HGNC:20175]	ENSG00000111711.10	GOLT1B	51026
ENSG00000117153	61.7054	0.467077	0.208171	2.37542	0.017529	0.148914	FALSE	KLHL12		KLHL12	protein_coding	202891116	202928636	1	-1	chromosome	kelch like family member 12 [Source:HGNC Symbol;Acc:HGNC:19360]	ENSG00000117153.16	KLHL12	59349
ENSG00000182552	259.192	-0.343315	0.139897	-2.37564	0.0175184	0.148914	FALSE	RWDD4		RWDD4	protein_coding	183639635	183659203	4	-1	chromosome	RWD domain containing 4 [Source:HGNC Symbol;Acc:HGNC:23750]	ENSG00000182552.15	RWDD4	201965
ENSG00000123562	690.204	0.310366	0.128251	2.37457	0.0175694	0.149157	FALSE	MORF4L2		MORF4L2	protein_coding	103675496	103688158	X	-1	chromosome	mortality factor 4 like 2 [Source:HGNC Symbol;Acc:HGNC:16849]	ENSG00000123562.17	MORF4L2	9643
ENSG00000116791	75.8643	0.603404	0.255046	2.37421	0.0175865	0.149201	FALSE	CRYZ		CRYZ	protein_coding	74705482	74733408	1	-1	chromosome	crystallin zeta [Source:HGNC Symbol;Acc:HGNC:2419]	ENSG00000116791.14	CRYZ	1429
ENSG00000214717	147.08	-0.54862	0.196982	-2.37392	0.0176003	0.149218	FALSE	ZBED1		ZBED1	protein_coding	2486414	2500976	X	-1	chromosome	zinc finger BED-type containing 1 [Source:HGNC Symbol;Acc:HGNC:447]	ENSG00000214717.12	ZBED1	9189
ENSG00000020426	73.3558	-0.560212	0.244297	-2.37181	0.0177011	0.14987	FALSE	MNAT1		MNAT1	protein_coding	60734742	60969965	14	1	chromosome	MNAT1 component of CDK activating kinase [Source:HGNC Symbol;Acc:HGNC:7181]	ENSG00000020426.11	MNAT1	4331
ENSG00000122034	471.624	0.38321	0.160445	2.37196	0.017694	0.14987	FALSE	GTF3A		GTF3A	protein_coding	27424619	27435823	13	1	chromosome	general transcription factor IIIA [Source:HGNC Symbol;Acc:HGNC:4662]	ENSG00000122034.15	GTF3A	2971
ENSG00000106299	95.2567	-0.573742	0.230945	-2.37104	0.017738	0.149985	FALSE	WASL		WASL	protein_coding	123681943	123749003	7	-1	chromosome	WASP like actin nucleation promoting factor [Source:HGNC Symbol;Acc:HGNC:12735]	ENSG00000106299.8	WASL	8976
ENSG00000115041	4.00347	0.714123	0.399662	2.37057	0.0177609	0.149985	FALSE	KCNIP3		KCNIP3	protein_coding	95297327	95386077	2	1	chromosome	potassium voltage-gated channel interacting protein 3 [Source:HGNC Symbol;Acc:HGNC:15523]	ENSG00000115041.13	KCNIP3	30818
ENSG00000120658	6.84232	-1.16042	0.392302	-2.36891	0.0178404	0.149985	FALSE	ENOX1		ENOX1	protein_coding	43213518	43786908	13	-1	chromosome	ecto-NOX disulfide-thiol exchanger 1 [Source:HGNC Symbol;Acc:HGNC:25474]	ENSG00000120658.13	ENOX1	55068
ENSG00000135870	85.827	-0.496555	0.212437	-2.3704	0.0177687	0.149985	FALSE	RC3H1		RC3H1	protein_coding	173931084	174022357	1	-1	chromosome	ring finger and CCCH-type domains 1 [Source:HGNC Symbol;Acc:HGNC:29434]	ENSG00000135870.12	RC3H1	149041
ENSG00000140391	890.622	-0.385426	0.152776	-2.3688	0.0178457	0.149985	FALSE	TSPAN3		TSPAN3	protein_coding	77041404	77083984	15	-1	chromosome	tetraspanin 3 [Source:HGNC Symbol;Acc:HGNC:17752]	ENSG00000140391.15	TSPAN3	10099
ENSG00000147862	1152.7	-0.53434	0.204903	-2.36956	0.0178091	0.149985	FALSE	NFIB		NFIB	protein_coding	14081843	14398983	9	-1	chromosome	nuclear factor I B [Source:HGNC Symbol;Acc:HGNC:7785]	ENSG00000147862.17	NFIB	4781
ENSG00000149357	561.212	0.416333	0.164273	2.37003	0.0177866	0.149985	FALSE	LAMTOR1		LAMTOR1	protein_coding	72085895	72103297	11	-1	chromosome	late endosomal/lysosomal adaptor, MAPK and MTOR activator 1 [Source:HGNC Symbol;Acc:HGNC:26068]	ENSG00000149357.10	LAMTOR1	55004
ENSG00000165501	18.1317	0.615525	0.321249	2.36952	0.0178112	0.149985	FALSE	LRR1		LRR1	protein_coding	49598761	49614672	14	1	chromosome	leucine rich repeat protein 1 [Source:HGNC Symbol;Acc:HGNC:19742]	ENSG00000165501.17	LRR1	122769
ENSG00000168807	136.687	-0.614439	0.228113	-2.3697	0.0178026	0.149985	FALSE	SNTB2		SNTB2	protein_coding	69187129	69309052	16	1	chromosome	syntrophin beta 2 [Source:HGNC Symbol;Acc:HGNC:11169]	ENSG00000168807.16	SNTB2	6645
ENSG00000197579	140.639	-0.469735	0.199145	-2.36927	0.0178232	0.149985	FALSE	TOPORS		TOPORS	protein_coding	32540544	32552586	9	-1	chromosome	TOP1 binding arginine/serine rich protein [Source:HGNC Symbol;Acc:HGNC:21653]	ENSG00000197579.8	TOPORS	10210
ENSG00000250305	21.2852	-0.960734	0.346016	-2.37026	0.0177754	0.149985	FALSE	TRMT9B		TRMT9B	protein_coding	12945642	13031503	8	1	chromosome	tRNA methyltransferase 9B (putative) [Source:HGNC Symbol;Acc:HGNC:26725]	ENSG00000250305.9	TRMT9B	57604
ENSG00000010282	754.592	0.578377	0.256388	2.36645	0.0179595	0.150569	FALSE	HHATL		HHATL	protein_coding	42692663	42702824	3	-1	chromosome	hedgehog acyltransferase like [Source:HGNC Symbol;Acc:HGNC:13242]	ENSG00000010282.15	HHATL	57467
ENSG00000108439	185.155	0.369796	0.15138	2.36625	0.0179693	0.150569	FALSE	PNPO		PNPO	protein_coding	47941506	47949308	17	1	chromosome	pyridoxamine 5'-phosphate oxidase [Source:HGNC Symbol;Acc:HGNC:30260]	ENSG00000108439.10	PNPO	55163
ENSG00000109016	207.683	0.357284	0.156002	2.36687	0.0179393	0.150569	FALSE	DHRS7B		DHRS7B	protein_coding	21123364	21193265	17	1	chromosome	dehydrogenase/reductase 7B [Source:HGNC Symbol;Acc:HGNC:24547]	ENSG00000109016.17	DHRS7B	25979
ENSG00000146463	94.8746	-0.771437	0.291252	-2.36593	0.0179848	0.150569	FALSE	ZMYM4		ZMYM4	protein_coding	35268709	35422058	1	1	chromosome	zinc finger MYM-type containing 4 [Source:HGNC Symbol;Acc:HGNC:13055]	ENSG00000146463.12	ZMYM4	9202
ENSG00000171451	18.051	0.634353	0.323731	2.36698	0.0179339	0.150569	FALSE	DSEL		DSEL	protein_coding	67506587	67516720	18	-1	chromosome	dermatan sulfate epimerase like [Source:HGNC Symbol;Acc:HGNC:18144]	ENSG00000171451.14	DSEL	92126
ENSG00000198121	46.2662	0.587047	0.289406	2.36589	0.017987	0.150569	FALSE	LPAR1		LPAR1	protein_coding	110873263	111038458	9	-1	chromosome	lysophosphatidic acid receptor 1 [Source:HGNC Symbol;Acc:HGNC:3166]	ENSG00000198121.13	LPAR1	1902
ENSG00000175727	974.915	-0.497316	0.195028	-2.36508	0.0180264	0.150799	FALSE	MLXIP		MLXIP	protein_coding	122078756	122147344	12	1	chromosome	MLX interacting protein [Source:HGNC Symbol;Acc:HGNC:17055]	ENSG00000175727.14	MLXIP	22877
ENSG00000116667	698.876	0.363254	0.150678	2.36483	0.0180385	0.1508	FALSE	C1orf21		C1orf21	protein_coding	184387029	184629019	1	1	chromosome	chromosome 1 open reading frame 21 [Source:HGNC Symbol;Acc:HGNC:15494]	ENSG00000116667.14	C1orf21	81563
ENSG00000137168	87.1197	0.511822	0.203643	2.36438	0.0180604	0.150883	FALSE	PPIL1		PPIL1	protein_coding	36854827	36874803	6	-1	chromosome	peptidylprolyl isomerase like 1 [Source:HGNC Symbol;Acc:HGNC:9260]	ENSG00000137168.8	PPIL1	51645
ENSG00000109771	19.9594	0.726948	0.319311	2.36361	0.0180979	0.150996	FALSE	LRP2BP		LRP2BP	protein_coding	185363879	185395899	4	-1	chromosome	LRP2 binding protein [Source:HGNC Symbol;Acc:HGNC:25434]	ENSG00000109771.15	LRP2BP	55805
ENSG00000198515	18.5355	-0.800519	0.324359	-2.36364	0.0180964	0.150996	FALSE	CNGA1		CNGA1	protein_coding	47935977	48016672	4	-1	chromosome	cyclic nucleotide gated channel subunit alpha 1 [Source:HGNC Symbol;Acc:HGNC:2148]	ENSG00000198515.13	CNGA1	1259
ENSG00000175920	45.8202	0.730774	0.273836	2.36258	0.0181483	0.151316	FALSE	DOK7		DOK7	protein_coding	3463306	3501473	4	1	chromosome	docking protein 7 [Source:HGNC Symbol;Acc:HGNC:26594]	ENSG00000175920.18	DOK7	285489
ENSG00000100416	24.7889	0.729858	0.291171	2.36226	0.0181638	0.151345	FALSE	TRMU		TRMU	protein_coding	46330875	46357340	22	1	chromosome	tRNA 5-methylaminomethyl-2-thiouridylate methyltransferase [Source:HGNC Symbol;Acc:HGNC:25481]	ENSG00000100416.15	TRMU	55687
ENSG00000182208	71.4981	-0.485961	0.216657	-2.36194	0.0181795	0.151375	FALSE	MOB2		MOB2	protein_coding	1469457	1501247	11	-1	chromosome	MOB kinase activator 2 [Source:HGNC Symbol;Acc:HGNC:24904]	ENSG00000182208.14	MOB2	81532
ENSG00000131374	68.6127	-0.62029	0.266778	-2.36117	0.0182176	0.151593	FALSE	TBC1D5		TBC1D5	protein_coding	17157162	18444817	3	-1	chromosome	TBC1 domain family member 5 [Source:HGNC Symbol;Acc:HGNC:19166]	ENSG00000131374.14	TBC1D5	9779
ENSG00000169439	119.285	0.549284	0.237045	2.35966	0.0182917	0.152108	FALSE	SDC2		SDC2	protein_coding	96493813	96611790	8	1	chromosome	syndecan 2 [Source:HGNC Symbol;Acc:HGNC:10659]	ENSG00000169439.12	SDC2	6383
ENSG00000183508	96.2007	-0.531549	0.226573	-2.35918	0.0183153	0.152204	FALSE	TENT5C		TENT5C	protein_coding	117606048	117628389	1	1	chromosome	terminal nucleotidyltransferase 5C [Source:HGNC Symbol;Acc:HGNC:24712]	ENSG00000183508.5	TENT5C	54855
ENSG00000100075	28.1242	0.69806	0.292542	2.35765	0.0183911	0.152697	FALSE	SLC25A1		SLC25A1	protein_coding	19175581	19178739	22	-1	chromosome	solute carrier family 25 member 1 [Source:HGNC Symbol;Acc:HGNC:10979]	ENSG00000100075.10	SLC25A1	6576
ENSG00000143013	237.133	-0.456257	0.177818	-2.35742	0.0184023	0.152697	FALSE	LMO4		LMO4	protein_coding	87328880	87348923	1	1	chromosome	LIM domain only 4 [Source:HGNC Symbol;Acc:HGNC:6644]	ENSG00000143013.13	LMO4	8543
ENSG00000175265	99.4492	-0.795664	0.302148	-2.35725	0.018411	0.152697	FALSE	GOLGA8A		GOLGA8A	protein_coding	34379068	34437466	15	-1	chromosome	golgin A8 family member A [Source:HGNC Symbol;Acc:HGNC:31972]	ENSG00000175265.17	GOLGA8A	23015
ENSG00000162747	15.8076	0.856169	0.400953	2.35674	0.0184359	0.152803	FALSE	FCGR3B		FCGR3B	protein_coding	161623196	161631963	1	-1	chromosome	Fc fragment of IgG receptor IIIb [Source:HGNC Symbol;Acc:HGNC:3620]	ENSG00000162747.11	FCGR3B	2215
ENSG00000170624	1087.6	0.345371	0.143526	2.35576	0.0184849	0.153008	FALSE	SGCD		SGCD	protein_coding	155870344	156767788	5	1	chromosome	sarcoglycan delta [Source:HGNC Symbol;Acc:HGNC:10807]	ENSG00000170624.13	SGCD	6444
ENSG00000185052	91.3403	-0.776008	0.294307	-2.35577	0.0184842	0.153008	FALSE	SLC24A3		SLC24A3	protein_coding	19212642	19722926	20	1	chromosome	solute carrier family 24 member 3 [Source:HGNC Symbol;Acc:HGNC:10977]	ENSG00000185052.12	SLC24A3	57419
ENSG00000003402	1301.48	0.440614	0.172216	2.35385	0.0185799	0.153693	FALSE	CFLAR		CFLAR	protein_coding	201116154	201176687	2	1	chromosome	CASP8 and FADD like apoptosis regulator [Source:HGNC Symbol;Acc:HGNC:1876]	ENSG00000003402.20	CFLAR	8837
ENSG00000086991	7.9807	0.97872	0.395427	2.35335	0.018605	0.153727	FALSE	NOX4		NOX4	protein_coding	89324353	89498187	11	-1	chromosome	NADPH oxidase 4 [Source:HGNC Symbol;Acc:HGNC:7891]	ENSG00000086991.13	NOX4	50507
ENSG00000120925	137.569	0.406702	0.174587	2.35328	0.0186084	0.153727	FALSE	RNF170		RNF170	protein_coding	42849637	42897290	8	-1	chromosome	ring finger protein 170 [Source:HGNC Symbol;Acc:HGNC:25358]	ENSG00000120925.16	RNF170	81790
ENSG00000106628	174.395	0.423598	0.171773	2.35217	0.0186644	0.153786	FALSE	POLD2		POLD2	protein_coding	44114681	44124358	7	-1	chromosome	DNA polymerase delta 2, accessory subunit [Source:HGNC Symbol;Acc:HGNC:9176]	ENSG00000106628.10	POLD2	5425
ENSG00000144134	24.6217	0.665977	0.29074	2.35248	0.0186485	0.153786	FALSE	RABL2A		RABL2A	protein_coding	113627229	113643396	2	1	chromosome	RAB, member of RAS oncogene family like 2A [Source:HGNC Symbol;Acc:HGNC:9799]	ENSG00000144134.18	RABL2A	11159
ENSG00000163734	4.30198	-0.905134	0.409946	-2.35229	0.0186582	0.153786	FALSE	CXCL3		CXCL3	protein_coding	74036589	74038807	4	-1	chromosome	C-X-C motif chemokine ligand 3 [Source:HGNC Symbol;Acc:HGNC:4604]	ENSG00000163734.4	CXCL3	2921
ENSG00000196470	52.2125	-0.653054	0.247313	-2.3524	0.0186525	0.153786	FALSE	SIAH1		SIAH1	protein_coding	48356364	48448402	16	-1	chromosome	siah E3 ubiquitin protein ligase 1 [Source:HGNC Symbol;Acc:HGNC:10857]	ENSG00000196470.12	SIAH1	6477
ENSG00000108984	392.746	0.484042	0.191996	2.35166	0.0186899	0.153895	FALSE	MAP2K6		MAP2K6	protein_coding	69414697	69553865	17	1	chromosome	mitogen-activated protein kinase kinase 6 [Source:HGNC Symbol;Acc:HGNC:6846]	ENSG00000108984.15	MAP2K6	5608
ENSG00000257950	4.07159	1.00028	0.399795	2.35001	0.018773	0.154478	FALSE	P2RX5-TAX1BP3		P2RX5-TAX1BP3	protein_coding	3663063	3696194	17	-1	chromosome	P2RX5-TAX1BP3 readthrough (NMD candidate) [Source:HGNC Symbol;Acc:HGNC:49191]	ENSG00000257950.3	P2RX5-TAX1BP3
ENSG00000084093	109.996	-0.560755	0.229418	-2.34945	0.0188012	0.154609	FALSE	REST		REST	protein_coding	56907876	56966678	4	1	chromosome	RE1 silencing transcription factor [Source:HGNC Symbol;Acc:HGNC:9966]	ENSG00000084093.17	REST	5978
ENSG00000072864	21.6369	-0.678049	0.322427	-2.34716	0.0189171	0.155461	FALSE	NDE1		NDE1	protein_coding	15643267	15726353	16	1	chromosome	nudE neurodevelopment protein 1 [Source:HGNC Symbol;Acc:HGNC:17619]	ENSG00000072864.15	NDE1	54820
ENSG00000185022	22.435	-0.78501	0.36272	-2.34679	0.0189361	0.155515	FALSE	MAFF		MAFF	protein_coding	38200767	38216507	22	1	chromosome	MAF bZIP transcription factor F [Source:HGNC Symbol;Acc:HGNC:6780]	ENSG00000185022.12	MAFF	23764
ENSG00000111913	300.538	0.369503	0.15913	2.34647	0.0189524	0.155548	FALSE	RIPOR2		RIPOR2	protein_coding	24804282	25042170	6	-1	chromosome	RHO family interacting cell polarization regulator 2 [Source:HGNC Symbol;Acc:HGNC:13872]	ENSG00000111913.19	RIPOR2	9750
ENSG00000168309	148.749	-0.426841	0.194685	-2.34552	0.0190007	0.155843	FALSE	FAM107A		FAM107A	protein_coding	58564117	58627610	3	-1	chromosome	family with sequence similarity 107 member A [Source:HGNC Symbol;Acc:HGNC:30827]	ENSG00000168309.18	FAM107A	11170
ENSG00000183625	11.4956	1.01979	0.393489	2.34499	0.0190275	0.155961	FALSE	CCR3		CCR3	protein_coding	46163604	46266706	3	1	chromosome	C-C motif chemokine receptor 3 [Source:HGNC Symbol;Acc:HGNC:1604]	ENSG00000183625.15	CCR3	1232
ENSG00000123983	650.071	0.405112	0.170693	2.34424	0.019066	0.156135	FALSE	ACSL3		ACSL3	protein_coding	222860942	222944639	2	1	chromosome	acyl-CoA synthetase long chain family member 3 [Source:HGNC Symbol;Acc:HGNC:3570]	ENSG00000123983.14	ACSL3	2181
ENSG00000181991	90.5802	0.439617	0.179143	2.34409	0.0190735	0.156135	FALSE	MRPS11		MRPS11	protein_coding	88467453	88480776	15	1	chromosome	mitochondrial ribosomal protein S11 [Source:HGNC Symbol;Acc:HGNC:14050]	ENSG00000181991.16	MRPS11	64963
ENSG00000168488	18.4443	-0.900645	0.347289	-2.3433	0.0191139	0.156364	FALSE	ATXN2L		ATXN2L	protein_coding	28823035	28837237	16	1	chromosome	ataxin 2 like [Source:HGNC Symbol;Acc:HGNC:31326]	ENSG00000168488.18	ATXN2L	11273
ENSG00000101474	89.3817	0.578253	0.231073	2.34269	0.0191455	0.156521	FALSE	APMAP		APMAP	protein_coding	24962925	24992751	20	-1	chromosome	adipocyte plasma membrane associated protein [Source:HGNC Symbol;Acc:HGNC:13238]	ENSG00000101474.12	APMAP	57136
ENSG00000267060	301.145	0.467927	0.187927	2.34236	0.0191622	0.156556	FALSE	PTGES3L		PTGES3L	protein_coding	42968088	42980433	17	-1	chromosome	prostaglandin E synthase 3 like [Source:HGNC Symbol;Acc:HGNC:43943]	ENSG00000267060.5	PTGES3L	100885848
ENSG00000143977	482.747	0.348972	0.144998	2.34164	0.0191992	0.156756	FALSE	SNRPG		SNRPG	protein_coding	70281362	70293740	2	-1	chromosome	small nuclear ribonucleoprotein polypeptide G [Source:HGNC Symbol;Acc:HGNC:11163]	ENSG00000143977.14	SNRPG	6637
ENSG00000107249	7.70044	0.977639	0.388738	2.34044	0.0192612	0.157145	FALSE	GLIS3		GLIS3	protein_coding	3824127	4348392	9	-1	chromosome	GLIS family zinc finger 3 [Source:HGNC Symbol;Acc:HGNC:28510]	ENSG00000107249.23	GLIS3	169792
ENSG00000147804	13.4651	-0.697807	0.324357	-2.34008	0.0192798	0.157145	FALSE	SLC39A4		SLC39A4	protein_coding	144409742	144416895	8	-1	chromosome	solute carrier family 39 member 4 [Source:HGNC Symbol;Acc:HGNC:17129]	ENSG00000147804.9	SLC39A4	55630
ENSG00000148498	258.163	-0.538131	0.215829	-2.33999	0.0192842	0.157145	FALSE	PARD3		PARD3	protein_coding	34109560	34815325	10	-1	chromosome	par-3 family cell polarity regulator [Source:HGNC Symbol;Acc:HGNC:16051]	ENSG00000148498.16	PARD3	56288
ENSG00000138709	186.873	-0.415616	0.177752	-2.33898	0.0193367	0.157178	FALSE	LARP1B		LARP1B	protein_coding	128061286	128222931	4	1	chromosome	La ribonucleoprotein 1B [Source:HGNC Symbol;Acc:HGNC:24704]	ENSG00000138709.19	LARP1B	55132
ENSG00000167191	289.703	-0.477332	0.182164	-2.33934	0.0193181	0.157178	FALSE	GPRC5B		GPRC5B	protein_coding	19856691	19886167	16	-1	chromosome	G protein-coupled receptor class C group 5 member B [Source:HGNC Symbol;Acc:HGNC:13308]	ENSG00000167191.12	GPRC5B	51704
ENSG00000182473	188.352	0.440147	0.190448	2.33918	0.0193263	0.157178	FALSE	EXOC7		EXOC7	protein_coding	76081016	76121576	17	-1	chromosome	exocyst complex component 7 [Source:HGNC Symbol;Acc:HGNC:23214]	ENSG00000182473.22	EXOC7	23265
ENSG00000266524	15.4239	0.782302	0.339474	2.33895	0.0193383	0.157178	FALSE	GDF10		GDF10	protein_coding	47300197	47313577	10	1	chromosome	growth differentiation factor 10 [Source:HGNC Symbol;Acc:HGNC:4215]	ENSG00000266524.3	GDF10	2662
ENSG00000104332	33.627	0.638571	0.375533	2.33868	0.0193521	0.157189	FALSE	SFRP1		SFRP1	protein_coding	41261962	41309473	8	-1	chromosome	secreted frizzled related protein 1 [Source:HGNC Symbol;Acc:HGNC:10776]	ENSG00000104332.12	SFRP1	6422
ENSG00000152332	66.9122	-0.592355	0.239432	-2.33736	0.0194206	0.157574	FALSE	UHMK1		UHMK1	protein_coding	162497251	162529631	1	1	chromosome	U2AF homology motif kinase 1 [Source:HGNC Symbol;Acc:HGNC:19683]	ENSG00000152332.16	UHMK1	127933
ENSG00000157184	101.743	0.55032	0.201767	2.33728	0.0194245	0.157574	FALSE	CPT2		CPT2	protein_coding	53196792	53214197	1	1	chromosome	carnitine palmitoyltransferase 2 [Source:HGNC Symbol;Acc:HGNC:2330]	ENSG00000157184.7	CPT2	1376
ENSG00000124145	223.318	0.583693	0.236945	2.33703	0.0194374	0.157577	FALSE	SDC4		SDC4	protein_coding	45325288	45348424	20	-1	chromosome	syndecan 4 [Source:HGNC Symbol;Acc:HGNC:10661]	ENSG00000124145.6	SDC4	6385
ENSG00000018625	2370.92	-0.371364	0.157186	-2.33654	0.019463	0.157683	FALSE	ATP1A2		ATP1A2	protein_coding	160115759	160143591	1	1	chromosome	ATPase Na+/K+ transporting subunit alpha 2 [Source:HGNC Symbol;Acc:HGNC:800]	ENSG00000018625.15	ATP1A2	477
ENSG00000136950	234.178	0.442306	0.189899	2.33506	0.0195403	0.158106	FALSE	ARPC5L		ARPC5L	protein_coding	124862130	124877733	9	1	chromosome	actin related protein 2/3 complex subunit 5 like [Source:HGNC Symbol;Acc:HGNC:23366]	ENSG00000136950.13	ARPC5L	81873
ENSG00000179954	31.4726	0.630951	0.268854	2.33509	0.0195387	0.158106	FALSE	SSC5D		SSC5D	protein_coding	55488404	55519099	19	1	chromosome	scavenger receptor cysteine rich family member with 5 domains [Source:HGNC Symbol;Acc:HGNC:26641]	ENSG00000179954.16	SSC5D	284297
ENSG00000110675	5.49244	1.22789	0.397157	2.33391	0.0196004	0.158185	FALSE	ELMOD1		ELMOD1	protein_coding	107591091	107666779	11	1	chromosome	ELMO domain containing 1 [Source:HGNC Symbol;Acc:HGNC:25334]	ENSG00000110675.13	ELMOD1	55531
ENSG00000129991	47.1481	0.734701	0.262275	2.3346	0.0195643	0.158185	FALSE	TNNI3		TNNI3	protein_coding	55151767	55157773	19	-1	chromosome	troponin I3, cardiac type [Source:HGNC Symbol;Acc:HGNC:11947]	ENSG00000129991.13	TNNI3	7137
ENSG00000132823	185.662	-0.417076	0.17502	-2.33407	0.0195922	0.158185	FALSE	OSER1		OSER1	protein_coding	44195939	44210771	20	-1	chromosome	oxidative stress responsive serine rich 1 [Source:HGNC Symbol;Acc:HGNC:16105]	ENSG00000132823.11	OSER1	51526
ENSG00000167562	12.5013	-0.658613	0.348267	-2.3342	0.0195854	0.158185	FALSE	ZNF701		ZNF701	protein_coding	52555457	52587174	19	1	chromosome	zinc finger protein 701 [Source:HGNC Symbol;Acc:HGNC:25597]	ENSG00000167562.12	ZNF701	55762
ENSG00000148935	16.2709	0.759202	0.329756	2.33317	0.0196394	0.158297	FALSE	GAS2		GAS2	protein_coding	22625509	22813055	11	1	chromosome	growth arrest specific 2 [Source:HGNC Symbol;Acc:HGNC:4167]	ENSG00000148935.11	GAS2	2620
ENSG00000176542	368.648	0.401549	0.170256	2.33332	0.0196315	0.158297	FALSE	USF3		USF3	protein_coding	113648385	113696646	3	-1	chromosome	upstream transcription factor family member 3 [Source:HGNC Symbol;Acc:HGNC:30494]	ENSG00000176542.10	USF3	205717
ENSG00000128626	78.3434	0.593307	0.226158	2.33193	0.0197043	0.158719	FALSE	MRPS12		MRPS12	protein_coding	38930548	38933162	19	1	chromosome	mitochondrial ribosomal protein S12 [Source:HGNC Symbol;Acc:HGNC:10380]	ENSG00000128626.11	MRPS12	6183
ENSG00000235453	101.748	0.458141	0.187949	2.32957	0.019829	0.159621	FALSE	SMIM27		SMIM27	protein_coding	32551144	32568621	9	1	chromosome	small integral membrane protein 27 [Source:HGNC Symbol;Acc:HGNC:31420]	ENSG00000235453.10	SMIM27	100129250
ENSG00000064042	1738.48	0.370721	0.166496	2.32868	0.0198761	0.159898	FALSE	LIMCH1		LIMCH1	protein_coding	41359607	41700044	4	1	chromosome	LIM and calponin homology domains 1 [Source:HGNC Symbol;Acc:HGNC:29191]	ENSG00000064042.18	LIMCH1	22998
ENSG00000066136	147.481	0.490383	0.203074	2.32835	0.0198934	0.159935	FALSE	NFYC		NFYC	protein_coding	40691648	40771603	1	1	chromosome	nuclear transcription factor Y subunit gamma [Source:HGNC Symbol;Acc:HGNC:7806]	ENSG00000066136.20	NFYC	4802
ENSG00000213465	283.447	0.410687	0.170195	2.328	0.0199121	0.159983	FALSE	ARL2		ARL2	protein_coding	65014160	65022184	11	1	chromosome	ADP ribosylation factor like GTPase 2 [Source:HGNC Symbol;Acc:HGNC:693]	ENSG00000213465.8	ARL2	402
ENSG00000127483	354.676	-0.382949	0.164516	-2.32678	0.0199769	0.160224	FALSE	HP1BP3		HP1BP3	protein_coding	20740266	20787323	1	-1	chromosome	heterochromatin protein 1 binding protein 3 [Source:HGNC Symbol;Acc:HGNC:24973]	ENSG00000127483.19	HP1BP3	50809
ENSG00000168653	1822.62	0.321503	0.135559	2.327	0.019965	0.160224	FALSE	NDUFS5		NDUFS5	protein_coding	39026318	39034636	1	1	chromosome	NADH:ubiquinone oxidoreductase subunit S5 [Source:HGNC Symbol;Acc:HGNC:7712]	ENSG00000168653.11	NDUFS5	4725
ENSG00000206559	35.8947	-0.752971	0.316038	-2.32672	0.0199803	0.160224	FALSE	ZCWPW2		ZCWPW2	protein_coding	28348721	28538122	3	1	chromosome	zinc finger CW-type and PWWP domain containing 2 [Source:HGNC Symbol;Acc:HGNC:23574]	ENSG00000206559.8	ZCWPW2	152098
ENSG00000100362	22.1525	-0.915285	0.375603	-2.32579	0.0200297	0.160518	FALSE	PVALB		PVALB	protein_coding	36800684	36819479	22	-1	chromosome	parvalbumin [Source:HGNC Symbol;Acc:HGNC:9704]	ENSG00000100362.13	PVALB	5816
ENSG00000162390	152.369	0.895448	0.322326	2.32555	0.0200427	0.16052	FALSE	ACOT11		ACOT11	protein_coding	54542257	54639192	1	1	chromosome	acyl-CoA thioesterase 11 [Source:HGNC Symbol;Acc:HGNC:18156]	ENSG00000162390.17	ACOT11	26027
ENSG00000030419	60.3735	-0.509042	0.208158	-2.32515	0.020064	0.160556	FALSE	IKZF2		IKZF2	protein_coding	212999691	213152427	2	-1	chromosome	IKAROS family zinc finger 2 [Source:HGNC Symbol;Acc:HGNC:13177]	ENSG00000030419.16	IKZF2	22807
ENSG00000147180	22.6791	-0.52927	0.33899	-2.32451	0.020098	0.160556	FALSE	ZNF711		ZNF711	protein_coding	85244032	85273362	X	1	chromosome	zinc finger protein 711 [Source:HGNC Symbol;Acc:HGNC:13128]	ENSG00000147180.16	ZNF711	7552
ENSG00000167323	493.749	-0.408811	0.168159	-2.32463	0.020092	0.160556	FALSE	STIM1		STIM1	protein_coding	3854527	4093210	11	1	chromosome	stromal interaction molecule 1 [Source:HGNC Symbol;Acc:HGNC:11386]	ENSG00000167323.11	STIM1	6786
ENSG00000180667	19.7466	0.82809	0.290039	2.32451	0.0200982	0.160556	FALSE	YOD1		YOD1	protein_coding	207043849	207052980	1	-1	chromosome	YOD1 deubiquitinase [Source:HGNC Symbol;Acc:HGNC:25035]	ENSG00000180667.10	YOD1	55432
ENSG00000102858	70.1585	-0.528756	0.219843	-2.32308	0.020175	0.160799	FALSE	MGRN1		MGRN1	protein_coding	4616493	4690974	16	1	chromosome	mahogunin ring finger 1 [Source:HGNC Symbol;Acc:HGNC:20254]	ENSG00000102858.13	MGRN1	23295
ENSG00000111087	6.81678	-0.95478	0.407837	-2.32299	0.0201796	0.160799	FALSE	GLI1		GLI1	protein_coding	57459785	57472268	12	1	chromosome	GLI family zinc finger 1 [Source:HGNC Symbol;Acc:HGNC:4317]	ENSG00000111087.10	GLI1	2735
ENSG00000115652	181.379	0.465444	0.19178	2.32327	0.0201646	0.160799	FALSE	UXS1		UXS1	protein_coding	106093303	106194339	2	-1	chromosome	UDP-glucuronate decarboxylase 1 [Source:HGNC Symbol;Acc:HGNC:17729]	ENSG00000115652.14	UXS1	80146
ENSG00000160439	77.7167	0.529754	0.202147	2.32322	0.0201672	0.160799	FALSE	RDH13		RDH13	protein_coding	55039108	55071291	19	-1	chromosome	retinol dehydrogenase 13 [Source:HGNC Symbol;Acc:HGNC:19978]	ENSG00000160439.16	RDH13	112724
ENSG00000142910	294.531	-0.433849	0.186124	-2.32191	0.0202376	0.161159	FALSE	TINAGL1		TINAGL1	protein_coding	31576485	31587686	1	1	chromosome	tubulointerstitial nephritis antigen like 1 [Source:HGNC Symbol;Acc:HGNC:19168]	ENSG00000142910.16	TINAGL1	64129
ENSG00000072310	43.9931	-1.0122	0.352559	-2.32049	0.0203141	0.161258	FALSE	SREBF1		SREBF1	protein_coding	17810399	17837011	17	-1	chromosome	sterol regulatory element binding transcription factor 1 [Source:HGNC Symbol;Acc:HGNC:11289]	ENSG00000072310.17	SREBF1	6720
ENSG00000075618	61.0115	-0.617661	0.252051	-2.32058	0.0203095	0.161258	FALSE	FSCN1		FSCN1	protein_coding	5592816	5606655	7	1	chromosome	fascin actin-bundling protein 1 [Source:HGNC Symbol;Acc:HGNC:11148]	ENSG00000075618.18	FSCN1	6624
ENSG00000118473	23.3677	-0.680141	0.308775	-2.32086	0.0202946	0.161258	FALSE	SGIP1		SGIP1	protein_coding	66533383	66751139	1	1	chromosome	SH3GL interacting endocytic adaptor 1 [Source:HGNC Symbol;Acc:HGNC:25412]	ENSG00000118473.22	SGIP1	84251
ENSG00000131370	91.8123	-0.674872	0.264898	-2.32085	0.0202948	0.161258	FALSE	SH3BP5		SH3BP5	protein_coding	15254353	15341368	3	-1	chromosome	SH3 domain binding protein 5 [Source:HGNC Symbol;Acc:HGNC:10827]	ENSG00000131370.16	SH3BP5	9467
ENSG00000184007	1009.89	-0.340099	0.142327	-2.32088	0.0202934	0.161258	FALSE	PTP4A2		PTP4A2	protein_coding	31906421	31944856	1	-1	chromosome	protein tyrosine phosphatase 4A2 [Source:HGNC Symbol;Acc:HGNC:9635]	ENSG00000184007.21	PTP4A2	8073
ENSG00000107290	145.463	0.459235	0.183065	2.31837	0.0204291	0.162068	FALSE	SETX		SETX	protein_coding	132261356	132354986	9	-1	chromosome	senataxin [Source:HGNC Symbol;Acc:HGNC:445]	ENSG00000107290.14	SETX	23064
ENSG00000138363	143.666	-0.557129	0.228087	-2.31798	0.0204502	0.162133	FALSE	ATIC		ATIC	protein_coding	215311956	215349773	2	1	chromosome	5-aminoimidazole-4-carboxamide ribonucleotide formyltransferase/IMP cyclohydrolase [Source:HGNC Symbol;Acc:HGNC:794]	ENSG00000138363.15	ATIC	471
ENSG00000115361	22.1412	-0.81581	0.31076	-2.31696	0.0205057	0.162406	FALSE	ACADL		ACADL	protein_coding	210187126	210225447	2	-1	chromosome	acyl-CoA dehydrogenase long chain [Source:HGNC Symbol;Acc:HGNC:88]	ENSG00000115361.8	ACADL	33
ENSG00000119699	33.6412	0.719906	0.303423	2.31688	0.0205104	0.162406	FALSE	TGFB3		TGFB3	protein_coding	75958099	75982991	14	-1	chromosome	transforming growth factor beta 3 [Source:HGNC Symbol;Acc:HGNC:11769]	ENSG00000119699.7	TGFB3	7043
ENSG00000153956	507.827	-0.447367	0.17724	-2.31637	0.0205382	0.162524	FALSE	CACNA2D1		CACNA2D1	protein_coding	81946444	82443777	7	-1	chromosome	calcium voltage-gated channel auxiliary subunit alpha2delta 1 [Source:HGNC Symbol;Acc:HGNC:1399]	ENSG00000153956.16	CACNA2D1	781
ENSG00000188257	33.2715	-1.15874	0.408653	-2.31455	0.0206377	0.163209	FALSE	PLA2G2A		PLA2G2A	protein_coding	19975431	19980416	1	-1	chromosome	phospholipase A2 group IIA [Source:HGNC Symbol;Acc:HGNC:9031]	ENSG00000188257.11	PLA2G2A	5320
ENSG00000185442	67.5552	0.61365	0.28478	2.31431	0.020651	0.163212	FALSE	FAM174B		FAM174B	protein_coding	92617448	92809884	15	-1	chromosome	family with sequence similarity 174 member B [Source:HGNC Symbol;Acc:HGNC:34339]	ENSG00000185442.13	FAM174B	400451
ENSG00000134748	99.7809	0.551387	0.239759	2.31348	0.0206965	0.163469	FALSE	PRPF38A		PRPF38A	protein_coding	52404602	52420836	1	1	chromosome	pre-mRNA processing factor 38A [Source:HGNC Symbol;Acc:HGNC:25930]	ENSG00000134748.13	PRPF38A	84950
ENSG00000116062	79.7819	-0.683256	0.255398	-2.3129	0.020728	0.163512	FALSE	MSH6		MSH6	protein_coding	47695530	47810101	2	1	chromosome	mutS homolog 6 [Source:HGNC Symbol;Acc:HGNC:7329]	ENSG00000116062.16	MSH6	2956
ENSG00000267680	37.6871	0.711573	0.296595	2.31313	0.0207153	0.163512	FALSE	ZNF224		ZNF224	protein_coding	44094339	44109886	19	1	chromosome	zinc finger protein 224 [Source:HGNC Symbol;Acc:HGNC:13017]	ENSG00000267680.5	ZNF224	7767
ENSG00000144231	193.59	0.39081	0.167991	2.3126	0.0207445	0.16354	FALSE	POLR2D		POLR2D	protein_coding	127843553	127858155	2	-1	chromosome	RNA polymerase II subunit D [Source:HGNC Symbol;Acc:HGNC:9191]	ENSG00000144231.11	POLR2D	5433
ENSG00000011114	156.459	-0.547266	0.243463	-2.31178	0.02079	0.163796	FALSE	BTBD7		BTBD7	protein_coding	93237550	93333092	14	-1	chromosome	BTB domain containing 7 [Source:HGNC Symbol;Acc:HGNC:18269]	ENSG00000011114.15	BTBD7	55727
ENSG00000099194	251.795	0.990441	0.409313	2.3107	0.0208494	0.164162	FALSE	SCD		SCD	protein_coding	100347233	100364826	10	1	chromosome	stearoyl-CoA desaturase [Source:HGNC Symbol;Acc:HGNC:10571]	ENSG00000099194.6	SCD	6319
ENSG00000068001	40.5454	-0.578263	0.252812	-2.31004	0.0208857	0.164304	FALSE	HYAL2		HYAL2	protein_coding	50317790	50322782	3	-1	chromosome	hyaluronidase 2 [Source:HGNC Symbol;Acc:HGNC:5321]	ENSG00000068001.14	HYAL2	8692
ENSG00000188352	79.5619	0.551872	0.227766	2.3099	0.0208936	0.164304	FALSE	FOCAD		FOCAD	protein_coding	20658309	20995955	9	1	chromosome	focadhesin [Source:HGNC Symbol;Acc:HGNC:23377]	ENSG00000188352.12	FOCAD	54914
ENSG00000107099	11.5042	0.708851	0.344441	2.30899	0.020944	0.164518	FALSE	DOCK8		DOCK8	protein_coding	214854	465259	9	1	chromosome	dedicator of cytokinesis 8 [Source:HGNC Symbol;Acc:HGNC:19191]	ENSG00000107099.15	DOCK8	81704
ENSG00000131116	145.035	0.394125	0.166208	2.3087	0.0209601	0.164518	FALSE	ZNF428		ZNF428	protein_coding	43607224	43619629	19	-1	chromosome	zinc finger protein 428 [Source:HGNC Symbol;Acc:HGNC:20804]	ENSG00000131116.12	ZNF428	126299
ENSG00000156885	17750.7	0.37751	0.161998	2.30888	0.0209504	0.164518	FALSE	COX6A2		COX6A2	protein_coding	31427731	31428360	16	-1	chromosome	cytochrome c oxidase subunit 6A2 [Source:HGNC Symbol;Acc:HGNC:2279]	ENSG00000156885.6	COX6A2	1339
ENSG00000162772	29.885	-0.75896	0.39533	-2.30779	0.0210111	0.164713	FALSE	ATF3		ATF3	protein_coding	212565334	212620777	1	1	chromosome	activating transcription factor 3 [Source:HGNC Symbol;Acc:HGNC:785]	ENSG00000162772.17	ATF3	467
ENSG00000163220	28.4357	0.647378	0.363629	2.30792	0.0210035	0.164713	FALSE	S100A9		S100A9	protein_coding	153357854	153361023	1	1	chromosome	S100 calcium binding protein A9 [Source:HGNC Symbol;Acc:HGNC:10499]	ENSG00000163220.11	S100A9	6280
ENSG00000198700	175.046	0.409017	0.178342	2.30704	0.0210526	0.164936	FALSE	IPO9		IPO9	protein_coding	201829149	201884291	1	1	chromosome	importin 9 [Source:HGNC Symbol;Acc:HGNC:19425]	ENSG00000198700.10	IPO9	55705
ENSG00000115548	101.421	0.518462	0.204337	2.30679	0.0210663	0.16494	FALSE	KDM3A		KDM3A	protein_coding	86440647	86492716	2	1	chromosome	lysine demethylase 3A [Source:HGNC Symbol;Acc:HGNC:20815]	ENSG00000115548.17	KDM3A	55818
ENSG00000163492	32.5818	0.769728	0.304841	2.3056	0.0211328	0.165256	FALSE	CCDC141		CCDC141	protein_coding	178829757	179050086	2	-1	chromosome	coiled-coil domain containing 141 [Source:HGNC Symbol;Acc:HGNC:26821]	ENSG00000163492.15	CCDC141	285025
ENSG00000198380	104.31	0.458349	0.197006	2.30579	0.0211221	0.165256	FALSE	GFPT1		GFPT1	protein_coding	69319769	69387254	2	-1	chromosome	glutamine--fructose-6-phosphate transaminase 1 [Source:HGNC Symbol;Acc:HGNC:4241]	ENSG00000198380.12	GFPT1	2673
ENSG00000140983	129.052	0.395248	0.162625	2.30475	0.0211807	0.165528	FALSE	RHOT2		RHOT2	protein_coding	668105	674174	16	1	chromosome	ras homolog family member T2 [Source:HGNC Symbol;Acc:HGNC:21169]	ENSG00000140983.14	RHOT2	89941
ENSG00000009780	73.4322	-0.559987	0.237707	-2.30442	0.0211993	0.16557	FALSE	FAM76A		FAM76A	protein_coding	27725979	27763122	1	1	chromosome	family with sequence similarity 76 member A [Source:HGNC Symbol;Acc:HGNC:28530]	ENSG00000009780.15	FAM76A	199870
ENSG00000152454	9.55395	0.693093	0.351541	2.30322	0.0212667	0.165788	FALSE	AC010326.1		AC010326.1	protein_coding	57940833	57947706	19	-1	chromosome	zinc finger protein 256 [Source:NCBI gene;Acc:10172]	ENSG00000152454.4	AC010326.1	10172
ENSG00000189077	381.391	0.445111	0.166877	2.30326	0.0212644	0.165788	FALSE	TMEM120A		TMEM120A	protein_coding	75986831	75994656	7	-1	chromosome	transmembrane protein 120A [Source:HGNC Symbol;Acc:HGNC:21697]	ENSG00000189077.11	TMEM120A	83862
ENSG00000203685	17.8653	-0.693322	0.387862	-2.30363	0.0212436	0.165788	FALSE	STUM		STUM	protein_coding	226548764	226609230	1	1	chromosome	stum, mechanosensory transduction mediator homolog [Source:HGNC Symbol;Acc:HGNC:30491]	ENSG00000203685.10	STUM	375057
ENSG00000168140	6.04113	-1.126	0.396368	-2.30294	0.0212823	0.165807	FALSE	VASN		VASN	protein_coding	4371848	4383538	16	1	chromosome	vasorin [Source:HGNC Symbol;Acc:HGNC:18517]	ENSG00000168140.5	VASN	114990
ENSG00000204176	6.26112	-1.04099	0.406844	-2.3014	0.0213689	0.166379	FALSE	SYT15		SYT15	protein_coding	46578217	46594173	10	1	chromosome	synaptotagmin 15 [Source:HGNC Symbol;Acc:HGNC:17167]	ENSG00000204176.14	SYT15	83849
ENSG00000176095	30.2942	-0.586173	0.252454	-2.2993	0.021488	0.167202	FALSE	IP6K1		IP6K1	protein_coding	49724294	49786542	3	-1	chromosome	inositol hexakisphosphate kinase 1 [Source:HGNC Symbol;Acc:HGNC:18360]	ENSG00000176095.12	IP6K1	9807
ENSG00000105516	92.9443	-0.622367	0.263375	-2.29905	0.0215023	0.16721	FALSE	DBP		DBP	protein_coding	48630030	48637379	19	-1	chromosome	D-box binding PAR bZIP transcription factor [Source:HGNC Symbol;Acc:HGNC:2697]	ENSG00000105516.11	DBP	1628
ENSG00000160741	10.412	-1.01927	0.379309	-2.29819	0.0215509	0.167382	FALSE	CRTC2		CRTC2	protein_coding	153947669	153958615	1	-1	chromosome	CREB regulated transcription coactivator 2 [Source:HGNC Symbol;Acc:HGNC:27301]	ENSG00000160741.17	CRTC2	200186
ENSG00000187824	25.6968	-0.944215	0.336077	-2.29841	0.0215386	0.167382	FALSE	TMEM220		TMEM220	protein_coding	10699015	10730316	17	-1	chromosome	transmembrane protein 220 [Source:HGNC Symbol;Acc:HGNC:33757]	ENSG00000187824.8	TMEM220	388335
ENSG00000059122	41.1089	0.613721	0.255563	2.29774	0.0215768	0.16748	FALSE	FLYWCH1		FLYWCH1	protein_coding	2911937	2951208	16	1	chromosome	FLYWCH-type zinc finger 1 [Source:HGNC Symbol;Acc:HGNC:25404]	ENSG00000059122.16	FLYWCH1	84256
ENSG00000113448	281.318	-0.608414	0.257176	-2.29465	0.0217532	0.168537	FALSE	PDE4D		PDE4D	protein_coding	58969038	60522120	5	-1	chromosome	phosphodiesterase 4D [Source:HGNC Symbol;Acc:HGNC:8783]	ENSG00000113448.19	PDE4D	5144
ENSG00000125977	1475.07	-0.304705	0.13079	-2.29487	0.0217405	0.168537	FALSE	EIF2S2		EIF2S2	protein_coding	34088309	34112243	20	-1	chromosome	eukaryotic translation initiation factor 2 subunit beta [Source:HGNC Symbol;Acc:HGNC:3266]	ENSG00000125977.7	EIF2S2	8894
ENSG00000213853	246.855	-0.599156	0.241463	-2.29484	0.0217424	0.168537	FALSE	EMP2		EMP2	protein_coding	10528422	10580632	16	-1	chromosome	epithelial membrane protein 2 [Source:HGNC Symbol;Acc:HGNC:3334]	ENSG00000213853.10	EMP2	2013
ENSG00000166750	65.1068	-0.681636	0.257972	-2.29343	0.0218233	0.168769	FALSE	SLFN5		SLFN5	protein_coding	35243071	35273655	17	1	chromosome	schlafen family member 5 [Source:HGNC Symbol;Acc:HGNC:28286]	ENSG00000166750.10	SLFN5	162394
ENSG00000206172	280.211	0.420712	0.406613	2.29358	0.0218144	0.168769	FALSE	HBA1		HBA1	protein_coding	176680	177522	16	1	chromosome	hemoglobin subunit alpha 1 [Source:HGNC Symbol;Acc:HGNC:4823]	ENSG00000206172.8	HBA1	3039
ENSG00000244617	7.25385	0.903619	0.358236	2.29385	0.0217989	0.168769	FALSE	ASPRV1		ASPRV1	protein_coding	69960089	69962265	2	-1	chromosome	aspartic peptidase retroviral like 1 [Source:HGNC Symbol;Acc:HGNC:26321]	ENSG00000244617.2	ASPRV1	151516
ENSG00000156515	258.403	-0.611928	0.242609	-2.29206	0.0219019	0.169273	FALSE	HK1		HK1	protein_coding	69269984	69401884	10	1	chromosome	hexokinase 1 [Source:HGNC Symbol;Acc:HGNC:4922]	ENSG00000156515.23	HK1	3098
ENSG00000151093	42.7776	0.580888	0.250374	2.29136	0.0219424	0.169482	FALSE	OXSM		OXSM	protein_coding	25782917	25794534	3	1	chromosome	3-oxoacyl-ACP synthase, mitochondrial [Source:HGNC Symbol;Acc:HGNC:26063]	ENSG00000151093.8	OXSM	54995
ENSG00000134698	92.4168	-0.494415	0.214138	-2.29046	0.0219944	0.169675	FALSE	AGO4		AGO4	protein_coding	35808016	35857890	1	1	chromosome	argonaute RISC component 4 [Source:HGNC Symbol;Acc:HGNC:18424]	ENSG00000134698.11	AGO4	192670
ENSG00000165629	1302.19	0.333221	0.140023	2.29053	0.0219905	0.169675	FALSE	ATP5F1C		ATP5F1C	protein_coding	7788147	7807815	10	1	chromosome	ATP synthase F1 subunit gamma [Source:HGNC Symbol;Acc:HGNC:833]	ENSG00000165629.20	ATP5F1C	509
ENSG00000198722	155.4	-0.591218	0.219393	-2.28988	0.0220283	0.169833	FALSE	UNC13B		UNC13B	protein_coding	35161992	35405338	9	1	chromosome	unc-13 homolog B [Source:HGNC Symbol;Acc:HGNC:12566]	ENSG00000198722.14	UNC13B	10497
ENSG00000087085	242.046	0.658743	0.265374	2.28912	0.0220723	0.170067	FALSE	ACHE		ACHE	protein_coding	100889994	100896974	7	-1	chromosome	acetylcholinesterase (Cartwright blood group) [Source:HGNC Symbol;Acc:HGNC:108]	ENSG00000087085.15	ACHE	43
ENSG00000103275	203.841	-0.335225	0.147501	-2.28777	0.0221507	0.170567	FALSE	UBE2I		UBE2I	protein_coding	1308880	1327018	16	1	chromosome	ubiquitin conjugating enzyme E2 I [Source:HGNC Symbol;Acc:HGNC:12485]	ENSG00000103275.20	UBE2I	7329
ENSG00000023839	4.14988	0.433964	0.404928	2.28528	0.0222967	0.171481	FALSE	ABCC2		ABCC2	protein_coding	99782640	99852594	10	1	chromosome	ATP binding cassette subfamily C member 2 [Source:HGNC Symbol;Acc:HGNC:53]	ENSG00000023839.12	ABCC2	1244
ENSG00000133639	270.964	-0.431663	0.187789	-2.28538	0.0222903	0.171481	FALSE	BTG1		BTG1	protein_coding	92140278	92145846	12	-1	chromosome	BTG anti-proliferation factor 1 [Source:HGNC Symbol;Acc:HGNC:1130]	ENSG00000133639.6	BTG1	694
ENSG00000133424	103.797	0.421961	0.196607	2.28353	0.0223991	0.172164	FALSE	LARGE1		LARGE1	protein_coding	33162226	33922841	22	-1	chromosome	LARGE xylosyl- and glucuronyltransferase 1 [Source:HGNC Symbol;Acc:HGNC:6511]	ENSG00000133424.20	LARGE1	9215
ENSG00000065613	352.119	-0.332057	0.145767	-2.28278	0.0224436	0.172296	FALSE	SLK		SLK	protein_coding	103967140	104029233	10	1	chromosome	STE20 like kinase [Source:HGNC Symbol;Acc:HGNC:11088]	ENSG00000065613.15	SLK	9748
ENSG00000168283	173.482	-0.37586	0.158485	-2.28291	0.0224357	0.172296	FALSE	BMI1		BMI1	protein_coding	22321099	22331484	10	1	chromosome	BMI1 proto-oncogene, polycomb ring finger [Source:HGNC Symbol;Acc:HGNC:1066]	ENSG00000168283.14	BMI1	648
ENSG00000110536	143.007	0.392863	0.163136	2.28252	0.0224585	0.172305	FALSE	PTPMT1		PTPMT1	protein_coding	47565430	47573461	11	1	chromosome	protein tyrosine phosphatase mitochondrial 1 [Source:HGNC Symbol;Acc:HGNC:26965]	ENSG00000110536.14	PTPMT1	114971
ENSG00000072778	2030.82	0.367943	0.146863	2.28164	0.0225103	0.172598	FALSE	ACADVL		ACADVL	protein_coding	7217125	7225266	17	1	chromosome	acyl-CoA dehydrogenase very long chain [Source:HGNC Symbol;Acc:HGNC:92]	ENSG00000072778.20	ACADVL	37
ENSG00000117118	666.245	0.294584	0.125604	2.28052	0.022577	0.173003	FALSE	SDHB		SDHB	protein_coding	17018722	17054032	1	-1	chromosome	succinate dehydrogenase complex iron sulfur subunit B [Source:HGNC Symbol;Acc:HGNC:10681]	ENSG00000117118.10	SDHB	6390
ENSG00000124786	20.5803	0.711014	0.291806	2.27925	0.0226521	0.173473	FALSE	SLC35B3		SLC35B3	protein_coding	8411463	8435611	6	-1	chromosome	solute carrier family 35 member B3 [Source:HGNC Symbol;Acc:HGNC:21601]	ENSG00000124786.11	SLC35B3	51000
ENSG00000275302	3.61066	-1.00787	0.405485	-2.27892	0.022672	0.17352	FALSE	CCL4		CCL4	protein_coding	36103827	36105621	17	1	chromosome	C-C motif chemokine ligand 4 [Source:HGNC Symbol;Acc:HGNC:10630]	ENSG00000275302.2	CCL4	6351
ENSG00000175356	29.1067	-1.10049	0.341892	-2.27485	0.0229151	0.175168	FALSE	SCUBE2		SCUBE2	protein_coding	9019498	9138114	11	-1	chromosome	signal peptide, CUB domain and EGF like domain containing 2 [Source:HGNC Symbol;Acc:HGNC:30425]	ENSG00000175356.13	SCUBE2	57758
ENSG00000196739	62.6437	-0.722387	0.280789	-2.27499	0.0229064	0.175168	FALSE	COL27A1		COL27A1	protein_coding	114155537	114312511	9	1	chromosome	collagen type XXVII alpha 1 chain [Source:HGNC Symbol;Acc:HGNC:22986]	ENSG00000196739.15	COL27A1	85301
ENSG00000253710	17.5797	-0.863913	0.390599	-2.27442	0.0229409	0.175259	FALSE	ALG11		ALG11	protein_coding	52012398	52033600	13	1	chromosome	ALG11 alpha-1,2-mannosyltransferase [Source:HGNC Symbol;Acc:HGNC:32456]	ENSG00000253710.4	ALG11	440138
ENSG00000060971	142.092	0.410308	0.174068	2.27366	0.0229867	0.175395	FALSE	ACAA1		ACAA1	protein_coding	38103129	38137242	3	-1	chromosome	acetyl-CoA acyltransferase 1 [Source:HGNC Symbol;Acc:HGNC:82]	ENSG00000060971.18	ACAA1	30
ENSG00000180354	350.728	0.620502	0.258239	2.27366	0.0229861	0.175395	FALSE	MTURN		MTURN	protein_coding	30134986	30162762	7	1	chromosome	maturin, neural progenitor differentiation regulator homolog [Source:HGNC Symbol;Acc:HGNC:25457]	ENSG00000180354.16	MTURN	222166
ENSG00000138639	27.5834	0.791247	0.319198	2.27333	0.0230066	0.175441	FALSE	ARHGAP24		ARHGAP24	protein_coding	85475150	86002668	4	1	chromosome	Rho GTPase activating protein 24 [Source:HGNC Symbol;Acc:HGNC:25361]	ENSG00000138639.18	ARHGAP24	83478
ENSG00000135698	92.0376	0.708906	0.294402	2.27205	0.0230833	0.175919	FALSE	MPHOSPH6		MPHOSPH6	protein_coding	82147798	82170224	16	-1	chromosome	M-phase phosphoprotein 6 [Source:HGNC Symbol;Acc:HGNC:7214]	ENSG00000135698.10	MPHOSPH6	10200
ENSG00000088247	719.558	-0.344364	0.150879	-2.27035	0.0231864	0.176525	FALSE	KHSRP		KHSRP	protein_coding	6413348	6424794	19	-1	chromosome	KH-type splicing regulatory protein [Source:HGNC Symbol;Acc:HGNC:6316]	ENSG00000088247.17	KHSRP	8570
ENSG00000104213	88.3077	0.498114	0.236553	2.26935	0.0232469	0.176525	FALSE	PDGFRL		PDGFRL	protein_coding	17576433	17644071	8	1	chromosome	platelet derived growth factor receptor like [Source:HGNC Symbol;Acc:HGNC:8805]	ENSG00000104213.13	PDGFRL	5157
[truncated: 14,757 more rows]
