# Supplementary material for: RYR1-Related Myopathies Involve More than Calcium Dysregulation: Insights from Transcriptomic Profiling
Source: Biomolecules. 2025 Nov 14;15(11):1599. doi: 10.3390/biom15111599 (PMC12650710; doi:10.3390/biom15111599)
Supplement: Supplementary file 1 [file biomolecules-15-01599-s001.zip › Table_S5.xls]

## Sheet: res_ids_2
Table S5: MmD vs controls
gene	baseMean	log2FoldChange	lfcSE	stat	pvalue	padj	threshold_OE_2	symbol.x	genelabels	gene_name	gene_biotype	gene_seq_start	gene_seq_end	seq_name	seq_strand	seq_coord_system	description	gene_id_version	symbol.y	entrezid
ENSG00000093010	355.23	-0.830667	0.140989	-5.84108	5.18637e-09	4.28342e-05	TRUE	COMT	COMT	COMT	protein_coding	19941733	19969975	22	1	chromosome	catechol-O-methyltransferase [Source:HGNC Symbol;Acc:HGNC:2228]	ENSG00000093010.14	COMT	1312
ENSG00000260428	88.1967	-0.934954	0.180012	-5.21824	1.80635e-07	0.000576494	TRUE	SCX	SCX	SCX	protein_coding	144266453	144268481	8	1	chromosome	scleraxis bHLH transcription factor [Source:HGNC Symbol;Acc:HGNC:32322]	ENSG00000260428.3	SCX	642658
ENSG00000120727	290.148	-1.07739	0.218248	-5.02203	5.11283e-07	0.000844537	TRUE	PAIP2	PAIP2	PAIP2	protein_coding	139341587	139369720	5	1	chromosome	poly(A) binding protein interacting protein 2 [Source:HGNC Symbol;Acc:HGNC:17970]	ENSG00000120727.13	PAIP2	51247
ENSG00000162654	102.827	1.08492	0.232519	4.79544	1.62321e-06	0.00178748	TRUE	GBP4	GBP4	GBP4	protein_coding	89181144	89198942	1	-1	chromosome	guanylate binding protein 4 [Source:HGNC Symbol;Acc:HGNC:20480]	ENSG00000162654.9	GBP4	115361
ENSG00000128016	88.4894	-0.978868	0.231197	-4.73646	2.17478e-06	0.00224519	TRUE	ZFP36	ZFP36	ZFP36	protein_coding	39406847	39409412	19	1	chromosome	ZFP36 ring finger protein [Source:HGNC Symbol;Acc:HGNC:12862]	ENSG00000128016.7	ZFP36	7538
ENSG00000077009	473.318	0.923704	0.19924	4.62463	3.75273e-06	0.00364633	TRUE	NMRK2	NMRK2	NMRK2	protein_coding	3933103	3942416	19	1	chromosome	nicotinamide riboside kinase 2 [Source:HGNC Symbol;Acc:HGNC:17871]	ENSG00000077009.13	NMRK2	27231
ENSG00000154856	55.5381	-0.840752	0.191354	-4.28874	1.79688e-05	0.0156215	TRUE	APCDD1	APCDD1	APCDD1	protein_coding	10454635	10489949	18	1	chromosome	APC down-regulated 1 [Source:HGNC Symbol;Acc:HGNC:15718]	ENSG00000154856.13	APCDD1	147495
ENSG00000177694	11.9954	-0.944098	0.243568	-4.24642	2.17213e-05	0.0179396	TRUE	NAALADL2	NAALADL2	NAALADL2	protein_coding	174438573	175810548	3	1	chromosome	N-acetylated alpha-linked acidic dipeptidase like 2 [Source:HGNC Symbol;Acc:HGNC:23219]	ENSG00000177694.16	NAALADL2	254827
ENSG00000147256	11.3454	1.0402	0.218605	4.22115	2.43062e-05	0.0191186	TRUE	ARHGAP36	ARHGAP36	ARHGAP36	protein_coding	131058346	131089885	X	1	chromosome	Rho GTPase activating protein 36 [Source:HGNC Symbol;Acc:HGNC:26388]	ENSG00000147256.12	ARHGAP36	158763
ENSG00000111676	33.1888	-0.970859	0.242409	-4.15198	3.29615e-05	0.0247481	TRUE	ATN1	ATN1	ATN1	protein_coding	6924463	6942321	12	1	chromosome	atrophin 1 [Source:HGNC Symbol;Acc:HGNC:3033]	ENSG00000111676.15	ATN1	1822
ENSG00000156671	53.1955	-0.854263	0.215593	-4.11393	3.88978e-05	0.0267714	TRUE	SAMD8	SAMD8	SAMD8	protein_coding	75099586	75182123	10	1	chromosome	sterile alpha motif domain containing 8 [Source:HGNC Symbol;Acc:HGNC:26320]	ENSG00000156671.15	SAMD8	142891
ENSG00000172046	170.785	-0.765489	0.18589	-4.11471	3.87665e-05	0.0267714	TRUE	USP19	USP19	USP19	protein_coding	49108046	49120938	3	-1	chromosome	ubiquitin specific peptidase 19 [Source:HGNC Symbol;Acc:HGNC:12617]	ENSG00000172046.19	USP19	10869
ENSG00000134077	61.2375	-0.702601	0.175096	-3.96839	7.2359e-05	0.047809	TRUE	THUMPD3	THUMPD3	THUMPD3	protein_coding	9362971	9386791	3	1	chromosome	THUMP domain containing 3 [Source:HGNC Symbol;Acc:HGNC:24493]	ENSG00000134077.16	THUMPD3	25917
ENSG00000198914	5.85965	-0.0695394	0.0803394	-6.46751	9.96335e-11	1.64575e-06	FALSE	POU3F3	POU3F3	POU3F3	protein_coding	104853287	104858574	2	1	chromosome	POU class 3 homeobox 3 [Source:HGNC Symbol;Acc:HGNC:9216]	ENSG00000198914.5	POU3F3	5455
ENSG00000165474	0.504401	-0.0668879	0.0821638	-5.46529	4.62156e-08	0.000254463	FALSE	GJB2	GJB2	GJB2	protein_coding	20187463	20192938	13	-1	chromosome	gap junction protein beta 2 [Source:HGNC Symbol;Acc:HGNC:4284]	ENSG00000165474.8	GJB2	2706
ENSG00000105388	0.482473	0.0700312	0.0753383	5.31015	1.09538e-07	0.000452336	FALSE	CEACAM5	CEACAM5	CEACAM5	protein_coding	41708585	41730433	19	1	chromosome	CEA cell adhesion molecule 5 [Source:HGNC Symbol;Acc:HGNC:1817]	ENSG00000105388.16	CEACAM5	1048
ENSG00000255508	1.03156	0.0903636	0.0776485	5.19079	2.09406e-07	0.000576494	FALSE	AP002990.1	AP002990.1	AP002990.1	protein_coding	62559603	62591531	11	-1	chromosome	novel protein	ENSG00000255508.7	AP002990.1
ENSG00000179914	0.859637	0.0888766	0.077056	5.14945	2.61256e-07	0.000616488	FALSE	ITLN1	ITLN1	ITLN1	protein_coding	160876540	160885180	1	-1	chromosome	intelectin 1 [Source:HGNC Symbol;Acc:HGNC:18259]	ENSG00000179914.5	ITLN1	55600
ENSG00000215269	0.687725	0.0859948	0.0762512	5.09562	3.4761e-07	0.00063798	FALSE	GAGE12G	GAGE12G	GAGE12G	protein_coding	49570434	49577754	X	1	chromosome	G antigen 12G [Source:HGNC Symbol;Acc:HGNC:31907]	ENSG00000215269.5	GAGE12G	2576
ENSG00000236362	0.687725	0.0859948	0.0762512	5.09562	3.4761e-07	0.00063798	FALSE	GAGE12F	GAGE12F	GAGE12F	protein_coding	49551278	49568218	X	1	chromosome	G antigen 12F [Source:HGNC Symbol;Acc:HGNC:31906]	ENSG00000236362.8	GAGE12F	2574
ENSG00000222028	0.257891	0.041578	0.0752471	4.92529	8.42347e-07	0.000996276	FALSE	PSMB11	PSMB11	PSMB11	protein_coding	23042212	23044060	14	1	chromosome	proteasome subunit beta 11 [Source:HGNC Symbol;Acc:HGNC:31963]	ENSG00000222028.5	PSMB11	122706
ENSG00000258644	0.343855	0.0554534	0.0752471	4.92481	8.44404e-07	0.000996276	FALSE	SYNJ2BP-COX16	SYNJ2BP-COX16	SYNJ2BP-COX16	protein_coding	70326064	70417074	14	-1	chromosome	SYNJ2BP-COX16 readthrough [Source:HGNC Symbol;Acc:HGNC:48350]	ENSG00000258644.6	SYNJ2BP-COX16	100529257
ENSG00000267561	0.257891	0.041578	0.0752471	4.92529	8.42347e-07	0.000996276	FALSE	AC093155.3	AC093155.3	AC093155.3	protein_coding	86993009	87169204	1	1	chromosome	novel protein	ENSG00000267561.2	AC093155.3
ENSG00000278289	0.429828	0.0699882	0.0753536	4.9308	8.18918e-07	0.000996276	FALSE	CT45A6	CT45A6	CT45A6	protein_coding	135794706	135802656	X	-1	chromosome	cancer/testis antigen family 45 member A6 [Source:HGNC Symbol;Acc:HGNC:33271]	ENSG00000278289.4	CT45A6	541465
ENSG00000042980	6.57504	0.564754	0.205681	4.55777	5.17006e-06	0.00474439	FALSE	ADAM28	ADAM28	ADAM28	protein_coding	24294069	24359014	8	1	chromosome	ADAM metallopeptidase domain 28 [Source:HGNC Symbol;Acc:HGNC:206]	ENSG00000042980.13	ADAM28	10863
ENSG00000267060	301.001	0.445859	0.113597	3.91248	9.13538e-05	0.0580378	FALSE	PTGES3L	PTGES3L	PTGES3L	protein_coding	42968088	42980433	17	-1	chromosome	prostaglandin E synthase 3 like [Source:HGNC Symbol;Acc:HGNC:43943]	ENSG00000267060.5	PTGES3L	100885848
ENSG00000095209	299.114	-0.562146	0.149101	-3.90281	9.50841e-05	0.0581703	FALSE	TMEM38B		TMEM38B	protein_coding	105694541	105776629	9	1	chromosome	transmembrane protein 38B [Source:HGNC Symbol;Acc:HGNC:25535]	ENSG00000095209.12	TMEM38B	55151
ENSG00000130522	141.792	-0.705305	0.183464	-3.85672	0.000114919	0.0677939	FALSE	JUND		JUND	protein_coding	18279694	18281622	19	-1	chromosome	JunD proto-oncogene, AP-1 transcription factor subunit [Source:HGNC Symbol;Acc:HGNC:6206]	ENSG00000130522.6	JUND	3727
ENSG00000164694	49.2764	-0.895523	0.242021	-3.83108	0.00012758	0.0726678	FALSE	FNDC1		FNDC1	protein_coding	159169400	159272108	6	1	chromosome	fibronectin type III domain containing 1 [Source:HGNC Symbol;Acc:HGNC:21184]	ENSG00000164694.17	FNDC1	84624
ENSG00000162104	122.737	-0.664591	0.1692	-3.7901	0.000150584	0.0829118	FALSE	ADCY9		ADCY9	protein_coding	3953387	4116442	16	-1	chromosome	adenylate cyclase 9 [Source:HGNC Symbol;Acc:HGNC:240]	ENSG00000162104.10	ADCY9	115
ENSG00000099783	429.681	-0.428075	0.113446	-3.74553	0.000180012	0.0959176	FALSE	HNRNPM		HNRNPM	protein_coding	8444767	8489114	19	1	chromosome	heterogeneous nuclear ribonucleoprotein M [Source:HGNC Symbol;Acc:HGNC:5046]	ENSG00000099783.12	HNRNPM	4670
ENSG00000114166	146.113	-0.611879	0.164473	-3.68606	0.000227753	0.107486	FALSE	KAT2B		KAT2B	protein_coding	20040446	20154404	3	1	chromosome	lysine acetyltransferase 2B [Source:HGNC Symbol;Acc:HGNC:8638]	ENSG00000114166.8	KAT2B	8850
ENSG00000122707	19.7827	-0.954794	0.239806	-3.69321	0.000221444	0.107486	FALSE	RECK		RECK	protein_coding	36036913	36124455	9	1	chromosome	reversion inducing cysteine rich protein with kazal motifs [Source:HGNC Symbol;Acc:HGNC:11345]	ENSG00000122707.12	RECK	8434
ENSG00000150768	260.815	0.454748	0.123144	3.69688	0.000218265	0.107486	FALSE	DLAT		DLAT	protein_coding	112024814	112064390	11	1	chromosome	dihydrolipoamide S-acetyltransferase [Source:HGNC Symbol;Acc:HGNC:2896]	ENSG00000150768.15	DLAT	1737
ENSG00000151929	749.694	-0.540103	0.144484	-3.70163	0.000214221	0.107486	FALSE	BAG3		BAG3	protein_coding	119651370	119677819	10	1	chromosome	BCL2 associated athanogene 3 [Source:HGNC Symbol;Acc:HGNC:939]	ENSG00000151929.9	BAG3	9531
ENSG00000067369	65.6317	0.773549	0.219393	3.67767	0.00023537	0.107996	FALSE	TP53BP1		TP53BP1	protein_coding	43403061	43510728	15	-1	chromosome	tumor protein p53 binding protein 1 [Source:HGNC Symbol;Acc:HGNC:11999]	ENSG00000067369.13	TP53BP1	7158
ENSG00000135070	309.018	0.472843	0.130665	3.64311	0.000269364	0.120253	FALSE	ISCA1		ISCA1	protein_coding	86264546	86283102	9	-1	chromosome	iron-sulfur cluster assembly 1 [Source:HGNC Symbol;Acc:HGNC:28660]	ENSG00000135070.15	ISCA1	81689
ENSG00000105835	260.022	0.490123	0.133435	3.63389	0.000279178	0.121354	FALSE	NAMPT		NAMPT	protein_coding	106248298	106286326	7	-1	chromosome	nicotinamide phosphoribosyltransferase [Source:HGNC Symbol;Acc:HGNC:30092]	ENSG00000105835.12	NAMPT	10135
ENSG00000117228	43.8788	0.939548	0.242902	3.61362	0.000301948	0.127887	FALSE	GBP1		GBP1	protein_coding	89052319	89065230	1	-1	chromosome	guanylate binding protein 1 [Source:HGNC Symbol;Acc:HGNC:4182]	ENSG00000117228.10	GBP1	2633
ENSG00000151414	133.453	-0.626928	0.168866	-3.59868	0.000319834	0.132076	FALSE	NEK7		NEK7	protein_coding	198156994	198322420	1	1	chromosome	NIMA related kinase 7 [Source:HGNC Symbol;Acc:HGNC:13386]	ENSG00000151414.15	NEK7	140609
ENSG00000160209	86.8596	0.62812	0.177351	3.51965	0.000432118	0.174091	FALSE	PDXK		PDXK	protein_coding	43719094	43762307	21	1	chromosome	pyridoxal kinase [Source:HGNC Symbol;Acc:HGNC:8819]	ENSG00000160209.19	PDXK	8566
ENSG00000172239	233.345	-0.667815	0.194451	-3.51146	0.000445653	0.175269	FALSE	PAIP1		PAIP1	protein_coding	43526267	43557758	5	-1	chromosome	poly(A) binding protein interacting protein 1 [Source:HGNC Symbol;Acc:HGNC:16945]	ENSG00000172239.14	PAIP1	10605
ENSG00000127325	144.774	0.665196	0.198913	3.49177	0.000479825	0.180131	FALSE	BEST3		BEST3	protein_coding	69643360	69699476	12	-1	chromosome	bestrophin 3 [Source:HGNC Symbol;Acc:HGNC:17105]	ENSG00000127325.19	BEST3	144453
ENSG00000273590	78.1092	-0.731999	0.208499	-3.49425	0.000475391	0.180131	FALSE	SMIM11B		SMIM11B	protein_coding	7744962	7777853	21	1	chromosome	small integral membrane protein 11B [Source:HGNC Symbol;Acc:HGNC:51846]	ENSG00000273590.4	SMIM11B	102723553
ENSG00000173253	29.8341	0.743558	0.237612	3.48256	0.00049665	0.182303	FALSE	DMRT2		DMRT2	protein_coding	1049858	1057552	9	1	chromosome	doublesex and mab-3 related transcription factor 2 [Source:HGNC Symbol;Acc:HGNC:2935]	ENSG00000173253.15	DMRT2	10655
ENSG00000130037	37.6138	-0.868949	0.226198	-3.44707	0.000566698	0.191123	FALSE	KCNA5		KCNA5	protein_coding	5043879	5046788	12	1	chromosome	potassium voltage-gated channel subfamily A member 5 [Source:HGNC Symbol;Acc:HGNC:6224]	ENSG00000130037.5	KCNA5	3741
ENSG00000155265	24.8834	-0.72935	0.227959	-3.45653	0.000547187	0.191123	FALSE	GOLGA7B		GOLGA7B	protein_coding	97849843	97871580	10	1	chromosome	golgin A7 family member B [Source:HGNC Symbol;Acc:HGNC:31668]	ENSG00000155265.11	GOLGA7B	401647
ENSG00000189221	108.729	-0.559609	0.200455	-3.45941	0.000541356	0.191123	FALSE	MAOA		MAOA	protein_coding	43654907	43746824	X	1	chromosome	monoamine oxidase A [Source:HGNC Symbol;Acc:HGNC:6833]	ENSG00000189221.9	MAOA	4128
ENSG00000271503	33.3155	0.849033	0.23273	3.44695	0.000566959	0.191123	FALSE	CCL5		CCL5	protein_coding	35871491	35880793	17	-1	chromosome	C-C motif chemokine ligand 5 [Source:HGNC Symbol;Acc:HGNC:10632]	ENSG00000271503.6	CCL5	6352
ENSG00000060762	563.866	0.505848	0.149501	3.40364	0.000664933	0.209357	FALSE	MPC1		MPC1	protein_coding	166364919	166383013	6	-1	chromosome	mitochondrial pyruvate carrier 1 [Source:HGNC Symbol;Acc:HGNC:21606]	ENSG00000060762.19	MPC1	51660
ENSG00000101365	433.619	0.380182	0.112082	3.39574	0.000684422	0.209357	FALSE	IDH3B		IDH3B	protein_coding	2658395	2664219	20	-1	chromosome	isocitrate dehydrogenase (NAD(+)) 3 non-catalytic subunit beta [Source:HGNC Symbol;Acc:HGNC:5385]	ENSG00000101365.21	IDH3B	3420
ENSG00000106537	20.2887	0.79863	0.240471	3.39616	0.000683395	0.209357	FALSE	TSPAN13		TSPAN13	protein_coding	16753755	16784536	7	1	chromosome	tetraspanin 13 [Source:HGNC Symbol;Acc:HGNC:21643]	ENSG00000106537.8	TSPAN13	27075
ENSG00000171862	181.479	-0.570802	0.172966	-3.39943	0.000675269	0.209357	FALSE	PTEN		PTEN	protein_coding	87863625	87971930	10	1	chromosome	phosphatase and tensin homolog [Source:HGNC Symbol;Acc:HGNC:9588]	ENSG00000171862.11	PTEN	5728
ENSG00000173193	148.087	0.705205	0.212879	3.40481	0.000662105	0.209357	FALSE	PARP14		PARP14	protein_coding	122680839	122730840	3	1	chromosome	poly(ADP-ribose) polymerase family member 14 [Source:HGNC Symbol;Acc:HGNC:29232]	ENSG00000173193.15	PARP14	54625
ENSG00000158023	3.68577	0.703909	0.219921	3.38389	0.000714677	0.214637	FALSE	WDR66		WDR66	protein_coding	121918592	122003927	12	1	chromosome	WD repeat domain 66 [Source:HGNC Symbol;Acc:HGNC:28506]	ENSG00000158023.10	WDR66	144406
ENSG00000182836	7.53262	0.834177	0.239971	3.37007	0.000751483	0.221052	FALSE	PLCXD3		PLCXD3	protein_coding	41306952	41510628	5	-1	chromosome	phosphatidylinositol specific phospholipase C X domain containing 3 [Source:HGNC Symbol;Acc:HGNC:31822]	ENSG00000182836.10	PLCXD3	345557
ENSG00000197448	379.178	0.440972	0.129997	3.36595	0.000762803	0.221052	FALSE	GSTK1		GSTK1	protein_coding	143244093	143270854	7	1	chromosome	glutathione S-transferase kappa 1 [Source:HGNC Symbol;Acc:HGNC:16906]	ENSG00000197448.14	GSTK1	373156
ENSG00000123358	209.961	-0.58208	0.23231	-3.35595	0.000790922	0.221431	FALSE	NR4A1		NR4A1	protein_coding	52022832	52059507	12	1	chromosome	nuclear receptor subfamily 4 group A member 1 [Source:HGNC Symbol;Acc:HGNC:7980]	ENSG00000123358.20	NR4A1	3164
ENSG00000124225	257.806	-0.697575	0.215107	-3.35889	0.000782565	0.221431	FALSE	PMEPA1		PMEPA1	protein_coding	57648392	57711536	20	-1	chromosome	prostate transmembrane protein, androgen induced 1 [Source:HGNC Symbol;Acc:HGNC:14107]	ENSG00000124225.16	PMEPA1	56937
ENSG00000137573	19.8235	0.761006	0.235258	3.34482	0.000823352	0.222953	FALSE	SULF1		SULF1	protein_coding	69466624	69660915	8	1	chromosome	sulfatase 1 [Source:HGNC Symbol;Acc:HGNC:20391]	ENSG00000137573.14	SULF1	23213
ENSG00000166482	62.1133	-0.724362	0.221428	-3.34483	0.000823333	0.222953	FALSE	MFAP4		MFAP4	protein_coding	19383442	19387240	17	-1	chromosome	microfibril associated protein 4 [Source:HGNC Symbol;Acc:HGNC:7035]	ENSG00000166482.11	MFAP4	4239
ENSG00000026950	43.7788	0.8016	0.242957	3.32994	0.000868645	0.231424	FALSE	BTN3A1		BTN3A1	protein_coding	26402237	26415208	6	1	chromosome	butyrophilin subfamily 3 member A1 [Source:HGNC Symbol;Acc:HGNC:1138]	ENSG00000026950.17	BTN3A1	11119
ENSG00000145730	197.373	-0.553932	0.161614	-3.31808	0.000906374	0.237643	FALSE	PAM		PAM	protein_coding	102753981	103031105	5	1	chromosome	peptidylglycine alpha-amidating monooxygenase [Source:HGNC Symbol;Acc:HGNC:8596]	ENSG00000145730.20	PAM	5066
ENSG00000103429	101.047	-0.50924	0.15151	-3.27142	0.00107008	0.268624	FALSE	BFAR		BFAR	protein_coding	14632931	14669236	16	1	chromosome	bifunctional apoptosis regulator [Source:HGNC Symbol;Acc:HGNC:17613]	ENSG00000103429.11	BFAR	51283
ENSG00000104904	2106.33	-0.397022	0.123435	-3.25857	0.00111977	0.268624	FALSE	OAZ1		OAZ1	protein_coding	2269509	2273490	19	1	chromosome	ornithine decarboxylase antizyme 1 [Source:HGNC Symbol;Acc:HGNC:8095]	ENSG00000104904.12	OAZ1	4946
ENSG00000136826	36.8033	-0.761927	0.242331	-3.25797	0.00112211	0.268624	FALSE	KLF4		KLF4	protein_coding	107484852	107490482	9	-1	chromosome	Kruppel like factor 4 [Source:HGNC Symbol;Acc:HGNC:6348]	ENSG00000136826.15	KLF4	9314
ENSG00000137094	436.468	-0.497146	0.156233	-3.26928	0.00107821	0.268624	FALSE	DNAJB5		DNAJB5	protein_coding	34989641	34998900	9	1	chromosome	DnaJ heat shock protein family (Hsp40) member B5 [Source:HGNC Symbol;Acc:HGNC:14887]	ENSG00000137094.14	DNAJB5	25822
ENSG00000154734	44.6953	-0.762255	0.242898	-3.26223	0.00110538	0.268624	FALSE	ADAMTS1		ADAMTS1	protein_coding	26835755	26845409	21	-1	chromosome	ADAM metallopeptidase with thrombospondin type 1 motif 1 [Source:HGNC Symbol;Acc:HGNC:217]	ENSG00000154734.15	ADAMTS1	9510
ENSG00000182934	143.516	-0.558381	0.174976	-3.26738	0.00108547	0.268624	FALSE	SRPRA		SRPRA	protein_coding	126262938	126269144	11	-1	chromosome	SRP receptor subunit alpha [Source:HGNC Symbol;Acc:HGNC:11307]	ENSG00000182934.12	SRPRA	6734
ENSG00000167635	137.606	-0.621636	0.194154	-3.25181	0.00114673	0.270595	FALSE	ZNF146		ZNF146	protein_coding	36214602	36238774	19	1	chromosome	zinc finger protein 146 [Source:HGNC Symbol;Acc:HGNC:12931]	ENSG00000167635.11	ZNF146	7705
ENSG00000050130	54.9348	-0.678753	0.210629	-3.2313	0.0012323	0.271402	FALSE	JKAMP		JKAMP	protein_coding	59484443	59505410	14	1	chromosome	JNK1/MAPK8 associated membrane protein [Source:HGNC Symbol;Acc:HGNC:20184]	ENSG00000050130.18	JKAMP	51528
ENSG00000073417	21.4617	-0.852141	0.23828	-3.23717	0.0012072	0.271402	FALSE	PDE8A		PDE8A	protein_coding	84980440	85139145	15	1	chromosome	phosphodiesterase 8A [Source:HGNC Symbol;Acc:HGNC:8793]	ENSG00000073417.15	PDE8A	5151
ENSG00000165905	3.93085	0.68449	0.199976	3.23791	0.00120407	0.271402	FALSE	LARGE2		LARGE2	protein_coding	45921621	45929096	11	1	chromosome	LARGE xylosyl- and glucuronyltransferase 2 [Source:HGNC Symbol;Acc:HGNC:16522]	ENSG00000165905.18	LARGE2	120071
ENSG00000168575	465.024	-0.616051	0.187026	-3.23512	0.0012159	0.271402	FALSE	SLC20A2		SLC20A2	protein_coding	42416475	42541926	8	-1	chromosome	solute carrier family 20 member 2 [Source:HGNC Symbol;Acc:HGNC:10947]	ENSG00000168575.10	SLC20A2	6575
ENSG00000186470	103.323	0.782818	0.228797	3.23272	0.00122618	0.271402	FALSE	BTN3A2		BTN3A2	protein_coding	26365159	26378320	6	1	chromosome	butyrophilin subfamily 3 member A2 [Source:HGNC Symbol;Acc:HGNC:1139]	ENSG00000186470.14	BTN3A2	11118
ENSG00000088970	58.9485	0.675467	0.218882	3.20738	0.00133952	0.281819	FALSE	KIZ		KIZ	protein_coding	21125983	21246622	20	1	chromosome	kizuna centrosomal protein [Source:HGNC Symbol;Acc:HGNC:15865]	ENSG00000088970.16	KIZ	55857
ENSG00000107833	67.2953	0.567155	0.175174	3.20114	0.00136883	0.281819	FALSE	NPM3		NPM3	protein_coding	101781325	101783413	10	-1	chromosome	nucleophosmin/nucleoplasmin 3 [Source:HGNC Symbol;Acc:HGNC:7931]	ENSG00000107833.10	NPM3	10360
ENSG00000161642	9.87926	-0.582753	0.216548	-3.19839	0.00138197	0.281819	FALSE	ZNF385A		ZNF385A	protein_coding	54369133	54391298	12	-1	chromosome	zinc finger protein 385A [Source:HGNC Symbol;Acc:HGNC:17521]	ENSG00000161642.17	ZNF385A	25946
ENSG00000163564	2.71058	0.686946	0.194381	3.21593	0.00130024	0.281819	FALSE	PYHIN1		PYHIN1	protein_coding	158930796	158977059	1	1	chromosome	pyrin and HIN domain family member 1 [Source:HGNC Symbol;Acc:HGNC:28894]	ENSG00000163564.15	PYHIN1	149628
ENSG00000172348	259.976	0.595601	0.173981	3.20075	0.00137069	0.281819	FALSE	RCAN2		RCAN2	protein_coding	46220736	46491972	6	-1	chromosome	regulator of calcineurin 2 [Source:HGNC Symbol;Acc:HGNC:3041]	ENSG00000172348.14	RCAN2	10231
ENSG00000243147	1127.54	-0.582519	0.180632	-3.20706	0.00134098	0.281819	FALSE	MRPL33		MRPL33	protein_coding	27771717	27988087	2	1	chromosome	mitochondrial ribosomal protein L33 [Source:HGNC Symbol;Acc:HGNC:14487]	ENSG00000243147.8	MRPL33	9553
ENSG00000140650	15.9012	-0.667895	0.241916	-3.1875	0.0014351	0.289086	FALSE	PMM2		PMM2	protein_coding	8788823	8849325	16	1	chromosome	phosphomannomutase 2 [Source:HGNC Symbol;Acc:HGNC:9115]	ENSG00000140650.12	PMM2	5373
ENSG00000117114	12.1297	-0.766179	0.243096	-3.16869	0.00153126	0.294523	FALSE	ADGRL2		ADGRL2	protein_coding	81306160	81992436	1	1	chromosome	adhesion G protein-coupled receptor L2 [Source:HGNC Symbol;Acc:HGNC:18582]	ENSG00000117114.19	ADGRL2	23266
ENSG00000131143	4099.76	0.408379	0.128393	3.16822	0.00153376	0.294523	FALSE	COX4I1		COX4I1	protein_coding	85798633	85807068	16	1	chromosome	cytochrome c oxidase subunit 4I1 [Source:HGNC Symbol;Acc:HGNC:2265]	ENSG00000131143.10	COX4I1	1327
ENSG00000169609	52.9631	-0.720271	0.232277	-3.16159	0.00156908	0.294523	FALSE	C15orf40		C15orf40	protein_coding	82988441	83011641	15	-1	chromosome	chromosome 15 open reading frame 40 [Source:HGNC Symbol;Acc:HGNC:28443]	ENSG00000169609.14	C15orf40	123207
ENSG00000170581	67.9508	0.61531	0.19273	3.16246	0.00156441	0.294523	FALSE	STAT2		STAT2	protein_coding	56341597	56360167	12	-1	chromosome	signal transducer and activator of transcription 2 [Source:HGNC Symbol;Acc:HGNC:11363]	ENSG00000170581.14	STAT2	6773
ENSG00000174429	246.226	-0.631116	0.211212	-3.17571	0.0014947	0.294523	FALSE	ABRA		ABRA	protein_coding	106759483	106770244	8	-1	chromosome	actin binding Rho activating protein [Source:HGNC Symbol;Acc:HGNC:30655]	ENSG00000174429.4	ABRA	137735
ENSG00000198242	4132.89	-0.628866	0.20347	-3.16477	0.00155206	0.294523	FALSE	RPL23A		RPL23A	protein_coding	28719985	28724359	17	1	chromosome	ribosomal protein L23a [Source:HGNC Symbol;Acc:HGNC:10317]	ENSG00000198242.14	RPL23A	6147
ENSG00000163083	19.8842	-0.853121	0.238643	-3.11914	0.00181378	0.336629	FALSE	INHBB		INHBB	protein_coding	120346136	120351803	2	1	chromosome	inhibin subunit beta B [Source:HGNC Symbol;Acc:HGNC:6067]	ENSG00000163083.6	INHBB	3625
ENSG00000123700	34.9836	-0.775054	0.240186	-3.10629	0.00189451	0.340147	FALSE	KCNJ2		KCNJ2	protein_coding	70168673	70180044	17	1	chromosome	potassium inwardly rectifying channel subfamily J member 2 [Source:HGNC Symbol;Acc:HGNC:6263]	ENSG00000123700.5	KCNJ2	3759
ENSG00000142627	6.63677	-0.694676	0.234828	-3.11154	0.00186113	0.340147	FALSE	EPHA2		EPHA2	protein_coding	16124337	16156069	1	-1	chromosome	EPH receptor A2 [Source:HGNC Symbol;Acc:HGNC:3386]	ENSG00000142627.13	EPHA2	1969
ENSG00000175567	175.152	0.555612	0.190961	3.1082	0.0018823	0.340147	FALSE	UCP2		UCP2	protein_coding	73974672	73983246	11	-1	chromosome	uncoupling protein 2 [Source:HGNC Symbol;Acc:HGNC:12518]	ENSG00000175567.10	UCP2	7351
ENSG00000138646	15.2058	0.763115	0.243464	3.10288	0.00191649	0.340393	FALSE	HERC5		HERC5	protein_coding	88457119	88506163	4	1	chromosome	HECT and RLD domain containing E3 ubiquitin protein ligase 5 [Source:HGNC Symbol;Acc:HGNC:24368]	ENSG00000138646.9	HERC5	51191
ENSG00000106211	7852.81	-0.527972	0.171414	-3.08955	0.00200462	0.352174	FALSE	HSPB1		HSPB1	protein_coding	76302673	76304295	7	1	chromosome	heat shock protein family B (small) member 1 [Source:HGNC Symbol;Acc:HGNC:5246]	ENSG00000106211.9	HSPB1	3315
ENSG00000204370	213.616	-0.682619	0.219918	-3.08647	0.00202546	0.352174	FALSE	SDHD		SDHD	protein_coding	112086824	112120016	11	1	chromosome	succinate dehydrogenase complex subunit D [Source:HGNC Symbol;Acc:HGNC:10683]	ENSG00000204370.12	SDHD	6392
ENSG00000171723	59.8421	-0.524383	0.17259	-3.06923	0.00214613	0.366656	FALSE	GPHN		GPHN	protein_coding	66507407	67181803	14	1	chromosome	gephyrin [Source:HGNC Symbol;Acc:HGNC:15465]	ENSG00000171723.15	GPHN	10243
ENSG00000213203	64.3808	0.635078	0.207967	3.06825	0.00215315	0.366656	FALSE	GIMAP1		GIMAP1	protein_coding	150716606	150724284	7	1	chromosome	GTPase, IMAP family member 1 [Source:HGNC Symbol;Acc:HGNC:23237]	ENSG00000213203.3	GIMAP1	170575
ENSG00000081041	28.3451	-0.805529	0.240974	-3.01604	0.00256099	0.372542	FALSE	CXCL2		CXCL2	protein_coding	74097040	74099196	4	-1	chromosome	C-X-C motif chemokine ligand 2 [Source:HGNC Symbol;Acc:HGNC:4603]	ENSG00000081041.9	CXCL2	2920
ENSG00000099904	42.3644	-0.662628	0.219165	-3.04895	0.0022964	0.372542	FALSE	ZDHHC8		ZDHHC8	protein_coding	20129456	20148007	22	1	chromosome	zinc finger DHHC-type containing 8 [Source:HGNC Symbol;Acc:HGNC:18474]	ENSG00000099904.15	ZDHHC8	29801
ENSG00000106049	38.5931	-0.752786	0.24295	-3.01484	0.00257112	0.372542	FALSE	HIBADH		HIBADH	protein_coding	27525442	27662883	7	-1	chromosome	3-hydroxyisobutyrate dehydrogenase [Source:HGNC Symbol;Acc:HGNC:4907]	ENSG00000106049.9	HIBADH	11112
ENSG00000112796	49.8134	0.620197	0.209458	3.0472	0.00230987	0.372542	FALSE	ENPP5		ENPP5	protein_coding	46159185	46170980	6	-1	chromosome	ectonucleotide pyrophosphatase/phosphodiesterase family member 5 [Source:HGNC Symbol;Acc:HGNC:13717]	ENSG00000112796.10	ENPP5	59084
ENSG00000123739	211.464	0.480541	0.161238	3.03382	0.00241476	0.372542	FALSE	PLA2G12A		PLA2G12A	protein_coding	109709989	109730070	4	-1	chromosome	phospholipase A2 group XIIA [Source:HGNC Symbol;Acc:HGNC:18554]	ENSG00000123739.11	PLA2G12A	81579
ENSG00000134109	8.80914	-0.65648	0.23952	-3.02703	0.0024697	0.372542	FALSE	EDEM1		EDEM1	protein_coding	5187646	5219958	3	1	chromosome	ER degradation enhancing alpha-mannosidase like protein 1 [Source:HGNC Symbol;Acc:HGNC:18967]	ENSG00000134109.11	EDEM1	9695
ENSG00000140199	127.74	0.681829	0.216842	3.02588	0.00247915	0.372542	FALSE	SLC12A6		SLC12A6	protein_coding	34229784	34338060	15	-1	chromosome	solute carrier family 12 member 6 [Source:HGNC Symbol;Acc:HGNC:10914]	ENSG00000140199.12	SLC12A6	9990
ENSG00000166225	28.8762	0.687434	0.228891	3.04362	0.00233746	0.372542	FALSE	FRS2		FRS2	protein_coding	69470349	69579789	12	1	chromosome	fibroblast growth factor receptor substrate 2 [Source:HGNC Symbol;Acc:HGNC:16971]	ENSG00000166225.8	FRS2	10818
ENSG00000173261	2.22108	0.487073	0.18717	3.01927	0.00253384	0.372542	FALSE	PLAC8L1		PLAC8L1	protein_coding	146084313	146105577	5	-1	chromosome	PLAC8 like 1 [Source:HGNC Symbol;Acc:HGNC:31746]	ENSG00000173261.9	PLAC8L1	153770
ENSG00000173821	146.223	0.584862	0.198319	3.04977	0.00229019	0.372542	FALSE	RNF213		RNF213	protein_coding	80260866	80398786	17	1	chromosome	ring finger protein 213 [Source:HGNC Symbol;Acc:HGNC:14539]	ENSG00000173821.19	RNF213	57674
ENSG00000176842	11.1802	-0.616716	0.233493	-3.04218	0.00234875	0.372542	FALSE	IRX5		IRX5	protein_coding	54930865	54934485	16	1	chromosome	iroquois homeobox 5 [Source:HGNC Symbol;Acc:HGNC:14361]	ENSG00000176842.15	IRX5	10265
ENSG00000179144	155.031	0.582936	0.19394	3.02691	0.00247065	0.372542	FALSE	GIMAP7		GIMAP7	protein_coding	150514872	150521073	7	1	chromosome	GTPase, IMAP family member 7 [Source:HGNC Symbol;Acc:HGNC:22404]	ENSG00000179144.5	GIMAP7	168537
ENSG00000183153	5.00833	0.790975	0.235757	3.03758	0.00238483	0.372542	FALSE	GJD3		GJD3	protein_coding	40360652	40364737	17	-1	chromosome	gap junction protein delta 3 [Source:HGNC Symbol;Acc:HGNC:19147]	ENSG00000183153.7	GJD3	125111
ENSG00000204130	30.5273	0.640177	0.209696	3.0442	0.00233304	0.372542	FALSE	RUFY2		RUFY2	protein_coding	68341107	68407294	10	-1	chromosome	RUN and FYVE domain containing 2 [Source:HGNC Symbol;Acc:HGNC:19761]	ENSG00000204130.13	RUFY2	55680
ENSG00000214226	4.20893	0.623342	0.217905	3.04877	0.00229777	0.372542	FALSE	C17orf67		C17orf67	protein_coding	56791913	56838773	17	-1	chromosome	chromosome 17 open reading frame 67 [Source:HGNC Symbol;Acc:HGNC:27900]	ENSG00000214226.9	C17orf67	339210
ENSG00000230453	2.84176	0.308123	0.14751	3.01617	0.00255986	0.372542	FALSE	ANKRD18B		ANKRD18B	protein_coding	33524394	33573009	9	1	chromosome	ankyrin repeat domain 18B [Source:HGNC Symbol;Acc:HGNC:23644]	ENSG00000230453.9	ANKRD18B	441459
ENSG00000256618	17.2088	-0.167702	0.121627	-3.02145	0.00251569	0.372542	FALSE	MTRNR2L1		MTRNR2L1	protein_coding	22523111	22524663	17	1	chromosome	MT-RNR2 like 1 [Source:HGNC Symbol;Acc:HGNC:37155]	ENSG00000256618.2	MTRNR2L1	100462977
ENSG00000168334	707.812	-0.719842	0.234443	-3.01016	0.0026111	0.375045	FALSE	XIRP1		XIRP1	protein_coding	39183210	39192596	3	-1	chromosome	xin actin binding repeat containing 1 [Source:HGNC Symbol;Acc:HGNC:14301]	ENSG00000168334.9	XIRP1	165904
ENSG00000055208	285.013	-0.394501	0.132922	-3.00556	0.00265093	0.37694	FALSE	TAB2		TAB2	protein_coding	149218641	149411613	6	1	chromosome	TGF-beta activated kinase 1 (MAP3K7) binding protein 2 [Source:HGNC Symbol;Acc:HGNC:17075]	ENSG00000055208.19	TAB2	23118
ENSG00000111669	2529.74	0.43029	0.137231	3.00139	0.0026875	0.37694	FALSE	TPI1		TPI1	protein_coding	6867119	6870948	12	1	chromosome	triosephosphate isomerase 1 [Source:HGNC Symbol;Acc:HGNC:12009]	ENSG00000111669.15	TPI1	7167
ENSG00000160336	10.5085	0.592137	0.237515	3.0008	0.00269275	0.37694	FALSE	ZNF761		ZNF761	protein_coding	53445001	53458261	19	1	chromosome	zinc finger protein 761 [Source:HGNC Symbol;Acc:HGNC:23179]	ENSG00000160336.15	ZNF761	388561
ENSG00000160654	4.01186	0.370079	0.17642	2.99503	0.00274416	0.380908	FALSE	CD3G		CD3G	protein_coding	118344344	118355161	11	1	chromosome	CD3g molecule [Source:HGNC Symbol;Acc:HGNC:1675]	ENSG00000160654.10	CD3G	917
ENSG00000100342	78.857	0.805741	0.241792	2.98814	0.00280685	0.38588	FALSE	APOL1		APOL1	protein_coding	36253010	36267530	22	1	chromosome	apolipoprotein L1 [Source:HGNC Symbol;Acc:HGNC:618]	ENSG00000100342.20	APOL1	8542
ENSG00000138381	55.5051	-0.747292	0.241817	-2.98521	0.00283385	0.38588	FALSE	ASNSD1		ASNSD1	protein_coding	189661385	189670831	2	1	chromosome	asparagine synthetase domain containing 1 [Source:HGNC Symbol;Acc:HGNC:24910]	ENSG00000138381.10	ASNSD1	54529
ENSG00000157193	3.74895	0.456056	0.200425	2.98346	0.00285007	0.38588	FALSE	LRP8		LRP8	protein_coding	53242364	53328469	1	-1	chromosome	LDL receptor related protein 8 [Source:HGNC Symbol;Acc:HGNC:6700]	ENSG00000157193.18	LRP8	7804
ENSG00000145990	355.852	0.483615	0.161663	2.96998	0.00297815	0.396718	FALSE	GFOD1		GFOD1	protein_coding	13357830	13487662	6	-1	chromosome	glucose-fructose oxidoreductase domain containing 1 [Source:HGNC Symbol;Acc:HGNC:21096]	ENSG00000145990.11	GFOD1	54438
ENSG00000152137	760.704	-0.597467	0.242357	-2.97169	0.00296167	0.396718	FALSE	HSPB8		HSPB8	protein_coding	119178642	119221131	12	1	chromosome	heat shock protein family B (small) member 8 [Source:HGNC Symbol;Acc:HGNC:30171]	ENSG00000152137.6	HSPB8	26353
ENSG00000150637	5.76853	0.740067	0.210851	2.9651	0.00302585	0.399848	FALSE	CD226		CD226	protein_coding	69831158	69961803	18	-1	chromosome	CD226 molecule [Source:HGNC Symbol;Acc:HGNC:16961]	ENSG00000150637.9	CD226	10666
ENSG00000159199	1148.92	0.495006	0.168913	2.95809	0.00309552	0.405807	FALSE	ATP5MC1		ATP5MC1	protein_coding	48892765	48895871	17	1	chromosome	ATP synthase membrane subunit c locus 1 [Source:HGNC Symbol;Acc:HGNC:841]	ENSG00000159199.14	ATP5MC1	516
ENSG00000005844	11.6248	0.365485	0.212313	2.95559	0.00312068	0.405885	FALSE	ITGAL		ITGAL	protein_coding	30472719	30523185	16	1	chromosome	integrin subunit alpha L [Source:HGNC Symbol;Acc:HGNC:6148]	ENSG00000005844.18	ITGAL	3683
ENSG00000120693	19.7615	0.544964	0.242548	2.95019	0.00317583	0.409831	FALSE	SMAD9		SMAD9	protein_coding	36844831	36920765	13	-1	chromosome	SMAD family member 9 [Source:HGNC Symbol;Acc:HGNC:6774]	ENSG00000120693.13	SMAD9	4093
ENSG00000126773	138.933	-0.655828	0.225823	-2.94378	0.00324234	0.415171	FALSE	PCNX4		PCNX4	protein_coding	60091911	60169133	14	1	chromosome	pecanex 4 [Source:HGNC Symbol;Acc:HGNC:20349]	ENSG00000126773.13	PCNX4	64430
ENSG00000112081	289.188	-0.372024	0.126572	-2.93609	0.00332377	0.422053	FALSE	SRSF3		SRSF3	protein_coding	36594353	36605600	6	1	chromosome	serine and arginine rich splicing factor 3 [Source:HGNC Symbol;Acc:HGNC:10785]	ENSG00000112081.17	SRSF3	6428
ENSG00000165886	84.6291	-0.60506	0.215056	-2.93155	0.00337275	0.422053	FALSE	UBTD1		UBTD1	protein_coding	97498924	97571206	10	1	chromosome	ubiquitin domain containing 1 [Source:HGNC Symbol;Acc:HGNC:25683]	ENSG00000165886.5	UBTD1	80019
ENSG00000187474	9.21331	0.692088	0.232748	2.9324	0.00336354	0.422053	FALSE	FPR3		FPR3	protein_coding	51795157	51826190	19	1	chromosome	formyl peptide receptor 3 [Source:HGNC Symbol;Acc:HGNC:3828]	ENSG00000187474.5	FPR3	2359
ENSG00000240065	106.027	0.847472	0.242447	2.92907	0.00339977	0.422237	FALSE	PSMB9		PSMB9	protein_coding	32844136	32859851	6	1	chromosome	proteasome 20S subunit beta 9 [Source:HGNC Symbol;Acc:HGNC:9546]	ENSG00000240065.8	PSMB9	5698
ENSG00000163607	105.859	0.446526	0.153652	2.92541	0.00344001	0.423498	FALSE	GTPBP8		GTPBP8	protein_coding	112990984	113015060	3	1	chromosome	GTP binding protein 8 (putative) [Source:HGNC Symbol;Acc:HGNC:25007]	ENSG00000163607.17	GTPBP8	29083
ENSG00000168621	121.71	-0.560445	0.226788	-2.9235	0.00346121	0.423498	FALSE	GDNF		GDNF	protein_coding	37812677	37840041	5	-1	chromosome	glial cell derived neurotrophic factor [Source:HGNC Symbol;Acc:HGNC:4232]	ENSG00000168621.15	GDNF	2668
ENSG00000134874	17.0894	0.578962	0.237726	2.91862	0.00351581	0.427015	FALSE	DZIP1		DZIP1	protein_coding	95578202	95644703	13	-1	chromosome	DAZ interacting zinc finger protein 1 [Source:HGNC Symbol;Acc:HGNC:20908]	ENSG00000134874.17	DZIP1	22873
ENSG00000103876	41.0947	0.574719	0.199921	2.89754	0.00376097	0.437491	FALSE	FAH		FAH	protein_coding	80152490	80186946	15	1	chromosome	fumarylacetoacetate hydrolase [Source:HGNC Symbol;Acc:HGNC:3579]	ENSG00000103876.12	FAH	2184
ENSG00000126709	175.123	0.671438	0.230223	2.89882	0.00374575	0.437491	FALSE	IFI6		IFI6	protein_coding	27666064	27672198	1	-1	chromosome	interferon alpha inducible protein 6 [Source:HGNC Symbol;Acc:HGNC:4054]	ENSG00000126709.15	IFI6	2537
ENSG00000156127	3.02077	0.505248	0.179379	2.90234	0.00370382	0.437491	FALSE	BATF		BATF	protein_coding	75522455	75546993	14	1	chromosome	basic leucine zipper ATF-like transcription factor [Source:HGNC Symbol;Acc:HGNC:958]	ENSG00000156127.8	BATF	10538
ENSG00000172432	49.1213	-0.701737	0.239536	-2.9048	0.0036749	0.437491	FALSE	GTPBP2		GTPBP2	protein_coding	43605316	43629264	6	-1	chromosome	GTP binding protein 2 [Source:HGNC Symbol;Acc:HGNC:4670]	ENSG00000172432.19	GTPBP2	54676
ENSG00000188177	440.121	0.417104	0.140898	2.90425	0.00368134	0.437491	FALSE	ZC3H6		ZC3H6	protein_coding	112275597	112340063	2	1	chromosome	zinc finger CCCH-type containing 6 [Source:HGNC Symbol;Acc:HGNC:24762]	ENSG00000188177.14	ZC3H6	376940
ENSG00000196967	48.4425	-0.609871	0.218625	-2.89819	0.00375323	0.437491	FALSE	ZNF585A		ZNF585A	protein_coding	37106734	37172741	19	-1	chromosome	zinc finger protein 585A [Source:HGNC Symbol;Acc:HGNC:26305]	ENSG00000196967.10	ZNF585A	199704
ENSG00000153561	399.308	-0.319752	0.109812	-2.89459	0.0037965	0.438536	FALSE	RMND5A		RMND5A	protein_coding	86720291	86778041	2	1	chromosome	required for meiotic nuclear division 5 homolog A [Source:HGNC Symbol;Acc:HGNC:25850]	ENSG00000153561.13	RMND5A	64795
ENSG00000135835	7.09352	-0.539771	0.209696	-2.88829	0.00387343	0.444314	FALSE	KIAA1614		KIAA1614	protein_coding	180912897	180951614	1	1	chromosome	KIAA1614 [Source:HGNC Symbol;Acc:HGNC:29327]	ENSG00000135835.12	KIAA1614	57710
ENSG00000171551	8.7604	-0.528654	0.199064	-2.88121	0.00396157	0.451291	FALSE	ECEL1		ECEL1	protein_coding	232479827	232487834	2	-1	chromosome	endothelin converting enzyme like 1 [Source:HGNC Symbol;Acc:HGNC:3147]	ENSG00000171551.12	ECEL1	9427
ENSG00000141568	214.272	-0.466612	0.160741	-2.87681	0.00401724	0.454498	FALSE	FOXK2		FOXK2	protein_coding	82519713	82644662	17	1	chromosome	forkhead box K2 [Source:HGNC Symbol;Acc:HGNC:6036]	ENSG00000141568.21	FOXK2	3607
ENSG00000182472	4.33992	0.551375	0.208664	2.87215	0.00407692	0.458112	FALSE	CAPN12		CAPN12	protein_coding	38730187	38769904	19	-1	chromosome	calpain 12 [Source:HGNC Symbol;Acc:HGNC:13249]	ENSG00000182472.9	CAPN12	147968
ENSG00000116133	292.251	-0.582927	0.222418	-2.86906	0.00411697	0.459487	FALSE	DHCR24		DHCR24	protein_coding	54849627	54887195	1	-1	chromosome	24-dehydrocholesterol reductase [Source:HGNC Symbol;Acc:HGNC:2859]	ENSG00000116133.13	DHCR24	1718
ENSG00000185880	206.903	0.749748	0.234755	2.86211	0.00420836	0.466535	FALSE	TRIM69		TRIM69	protein_coding	44728988	44767829	15	1	chromosome	tripartite motif containing 69 [Source:HGNC Symbol;Acc:HGNC:17857]	ENSG00000185880.13	TRIM69	140691
ENSG00000118513	1.11863	0.108397	0.0994704	2.85903	0.00424944	0.467948	FALSE	MYB		MYB	protein_coding	135181308	135219173	6	1	chromosome	MYB proto-oncogene, transcription factor [Source:HGNC Symbol;Acc:HGNC:7545]	ENSG00000118513.19	MYB	4602
ENSG00000087074	158.771	-0.594786	0.206394	-2.85055	0.00436435	0.468993	FALSE	PPP1R15A		PPP1R15A	protein_coding	48872421	48876058	19	1	chromosome	protein phosphatase 1 regulatory subunit 15A [Source:HGNC Symbol;Acc:HGNC:14375]	ENSG00000087074.8	PPP1R15A	23645
ENSG00000100784	110.983	-0.599218	0.202411	-2.8479	0.00440089	0.468993	FALSE	RPS6KA5		RPS6KA5	protein_coding	90847861	91060641	14	-1	chromosome	ribosomal protein S6 kinase A5 [Source:HGNC Symbol;Acc:HGNC:10434]	ENSG00000100784.12	RPS6KA5	9252
ENSG00000150782	11.363	-0.638306	0.240561	-2.85352	0.00432381	0.468993	FALSE	IL18		IL18	protein_coding	112143253	112164096	11	-1	chromosome	interleukin 18 [Source:HGNC Symbol;Acc:HGNC:5986]	ENSG00000150782.12	IL18	3606
ENSG00000187790	11.8117	-0.684488	0.240014	-2.84981	0.0043745	0.468993	FALSE	FANCM		FANCM	protein_coding	45135930	45200890	14	1	chromosome	FA complementation group M [Source:HGNC Symbol;Acc:HGNC:23168]	ENSG00000187790.11	FANCM	57697
ENSG00000212747	19.4912	-0.636835	0.225633	-2.85478	0.00430668	0.468993	FALSE	RTL8B		RTL8B	protein_coding	135020513	135022542	X	-1	chromosome	retrotransposon Gag like 8B [Source:HGNC Symbol;Acc:HGNC:33156]	ENSG00000212747.5	RTL8B	441518
ENSG00000138642	17.7234	0.622874	0.242289	2.84201	0.00448303	0.474469	FALSE	HERC6		HERC6	protein_coding	88378739	88443111	4	1	chromosome	HECT and RLD domain containing E3 ubiquitin protein ligase family member 6 [Source:HGNC Symbol;Acc:HGNC:26072]	ENSG00000138642.14	HERC6	55008
ENSG00000151365	32.4436	-0.710298	0.241481	-2.84011	0.00450973	0.474469	FALSE	THRSP		THRSP	protein_coding	78063861	78068351	11	1	chromosome	thyroid hormone responsive [Source:HGNC Symbol;Acc:HGNC:11800]	ENSG00000151365.2	THRSP	7069
ENSG00000076685	122.331	-0.512207	0.177943	-2.83794	0.00454063	0.474697	FALSE	NT5C2		NT5C2	protein_coding	103088017	103193306	10	-1	chromosome	5'-nucleotidase, cytosolic II [Source:HGNC Symbol;Acc:HGNC:8022]	ENSG00000076685.18	NT5C2	22978
ENSG00000106483	64.1789	-0.662331	0.242795	-2.82692	0.00469986	0.488253	FALSE	SFRP4		SFRP4	protein_coding	37905932	38025695	7	-1	chromosome	secreted frizzled related protein 4 [Source:HGNC Symbol;Acc:HGNC:10778]	ENSG00000106483.12	SFRP4	6424
ENSG00000240184	155.117	-0.456281	0.160884	-2.82488	0.00472986	0.488299	FALSE	PCDHGC3		PCDHGC3	protein_coding	141475947	141512977	5	1	chromosome	protocadherin gamma subfamily C, 3 [Source:HGNC Symbol;Acc:HGNC:8716]	ENSG00000240184.7	PCDHGC3	5098
ENSG00000075240	11.4732	-0.666178	0.241817	-2.81413	0.00489101	0.489635	FALSE	GRAMD4		GRAMD4	protein_coding	46576012	46679790	22	1	chromosome	GRAM domain containing 4 [Source:HGNC Symbol;Acc:HGNC:29113]	ENSG00000075240.17	GRAMD4	23151
ENSG00000103145	1192.37	0.493687	0.168586	2.81525	0.00487386	0.489635	FALSE	HCFC1R1		HCFC1R1	protein_coding	3022620	3024286	16	-1	chromosome	host cell factor C1 regulator 1 [Source:HGNC Symbol;Acc:HGNC:21198]	ENSG00000103145.10	HCFC1R1	54985
ENSG00000140990	2268.93	0.398466	0.140523	2.81585	0.00486484	0.489635	FALSE	NDUFB10		NDUFB10	protein_coding	1959538	1961975	16	1	chromosome	NADH:ubiquinone oxidoreductase subunit B10 [Source:HGNC Symbol;Acc:HGNC:7696]	ENSG00000140990.15	NDUFB10	4716
ENSG00000163297	51.8836	-0.495618	0.180481	-2.81459	0.00488401	0.489635	FALSE	ANTXR2		ANTXR2	protein_coding	79901146	80125454	4	-1	chromosome	ANTXR cell adhesion molecule 2 [Source:HGNC Symbol;Acc:HGNC:21732]	ENSG00000163297.17	ANTXR2	118429
ENSG00000178741	2911.68	0.357485	0.126849	2.81578	0.00486593	0.489635	FALSE	COX5A		COX5A	protein_coding	74919791	74938083	15	-1	chromosome	cytochrome c oxidase subunit 5A [Source:HGNC Symbol;Acc:HGNC:2267]	ENSG00000178741.12	COX5A	9377
ENSG00000100813	89.8267	-0.577739	0.200007	-2.80389	0.00504902	0.502408	FALSE	ACIN1		ACIN1	protein_coding	23058564	23095614	14	-1	chromosome	apoptotic chromatin condensation inducer 1 [Source:HGNC Symbol;Acc:HGNC:17066]	ENSG00000100813.14	ACIN1	22985
ENSG00000129473	17.0777	-0.631612	0.242636	-2.79813	0.00513991	0.508389	FALSE	BCL2L2		BCL2L2	protein_coding	23298790	23311759	14	1	chromosome	BCL2 like 2 [Source:HGNC Symbol;Acc:HGNC:995]	ENSG00000129473.9	BCL2L2	599
ENSG00000122417	56.8251	0.574606	0.216925	2.79247	0.00523066	0.511311	FALSE	ODF2L		ODF2L	protein_coding	86346824	86396342	1	-1	chromosome	outer dense fiber of sperm tails 2 like [Source:HGNC Symbol;Acc:HGNC:29225]	ENSG00000122417.15	ODF2L	57489
ENSG00000137038	468.292	0.394501	0.139734	2.79052	0.00526231	0.511311	FALSE	DMAC1		DMAC1	protein_coding	7796500	7888380	9	-1	chromosome	distal membrane arm assembly complex 1 [Source:HGNC Symbol;Acc:HGNC:30536]	ENSG00000137038.8	DMAC1	90871
ENSG00000160741	10.516	-0.648825	0.23618	-2.79065	0.00526023	0.511311	FALSE	CRTC2		CRTC2	protein_coding	153947669	153958615	1	-1	chromosome	CREB regulated transcription coactivator 2 [Source:HGNC Symbol;Acc:HGNC:27301]	ENSG00000160741.17	CRTC2	200186
ENSG00000072952	43.7861	0.593199	0.211563	2.7806	0.00542578	0.512932	FALSE	MRVI1		MRVI1	protein_coding	10573091	10693988	11	-1	chromosome	murine retrovirus integration site 1 homolog [Source:HGNC Symbol;Acc:HGNC:7237]	ENSG00000072952.18	MRVI1	10335
ENSG00000104369	863.835	-0.465254	0.166592	-2.76983	0.00560859	0.512932	FALSE	JPH1		JPH1	protein_coding	74234700	74321540	8	-1	chromosome	junctophilin 1 [Source:HGNC Symbol;Acc:HGNC:14201]	ENSG00000104369.5	JPH1	56704
ENSG00000104936	54.9218	-0.507504	0.190303	-2.78444	0.00536206	0.512932	FALSE	DMPK		DMPK	protein_coding	45769717	45782552	19	-1	chromosome	DM1 protein kinase [Source:HGNC Symbol;Acc:HGNC:2933]	ENSG00000104936.17	DMPK	1760
ENSG00000113282	210.639	-0.412449	0.147436	-2.77949	0.0054445	0.512932	FALSE	CLINT1		CLINT1	protein_coding	157785743	157859175	5	-1	chromosome	clathrin interactor 1 [Source:HGNC Symbol;Acc:HGNC:23186]	ENSG00000113282.13	CLINT1	9685
ENSG00000115738	108.277	0.614775	0.229324	2.77445	0.00552954	0.512932	FALSE	ID2		ID2	protein_coding	8678845	8684461	2	1	chromosome	inhibitor of DNA binding 2 [Source:HGNC Symbol;Acc:HGNC:5361]	ENSG00000115738.10	ID2	3398
ENSG00000116266	23.9605	-0.605745	0.227918	-2.7791	0.00545095	0.512932	FALSE	STXBP3		STXBP3	protein_coding	108746674	108809523	1	1	chromosome	syntaxin binding protein 3 [Source:HGNC Symbol;Acc:HGNC:11446]	ENSG00000116266.11	STXBP3	6814
ENSG00000117479	34.3323	-0.701202	0.241954	-2.78726	0.00531563	0.512932	FALSE	SLC19A2		SLC19A2	protein_coding	169463909	169485944	1	-1	chromosome	solute carrier family 19 member 2 [Source:HGNC Symbol;Acc:HGNC:10938]	ENSG00000117479.15	SLC19A2	10560
ENSG00000122122	0.964095	0.0695702	0.0925347	2.77149	0.00557999	0.512932	FALSE	SASH3		SASH3	protein_coding	129779949	129795201	X	1	chromosome	SAM and SH3 domain containing 3 [Source:HGNC Symbol;Acc:HGNC:15975]	ENSG00000122122.10	SASH3	54440
ENSG00000130024	322.306	-0.413186	0.148032	-2.76925	0.00561848	0.512932	FALSE	PHF10		PHF10	protein_coding	169703902	169725566	6	-1	chromosome	PHD finger protein 10 [Source:HGNC Symbol;Acc:HGNC:18250]	ENSG00000130024.15	PHF10	55274
ENSG00000138755	47.4544	0.505587	0.182606	2.77601	0.00550303	0.512932	FALSE	CXCL9		CXCL9	protein_coding	76001275	76007509	4	-1	chromosome	C-X-C motif chemokine ligand 9 [Source:HGNC Symbol;Acc:HGNC:7098]	ENSG00000138755.6	CXCL9	4283
ENSG00000156587	37.1554	0.741762	0.238175	2.76913	0.00562058	0.512932	FALSE	UBE2L6		UBE2L6	protein_coding	57551656	57568284	11	-1	chromosome	ubiquitin conjugating enzyme E2 L6 [Source:HGNC Symbol;Acc:HGNC:12490]	ENSG00000156587.16	UBE2L6	9246
ENSG00000117226	11.9068	0.574623	0.240709	2.76381	0.00571309	0.51851	FALSE	GBP3		GBP3	protein_coding	89006679	89022894	1	-1	chromosome	guanylate binding protein 3 [Source:HGNC Symbol;Acc:HGNC:4184]	ENSG00000117226.12	GBP3	2635
ENSG00000143420	186.097	-0.443025	0.160782	-2.75701	0.00583322	0.523659	FALSE	ENSA		ENSA	protein_coding	150600851	150629612	1	-1	chromosome	endosulfine alpha [Source:HGNC Symbol;Acc:HGNC:3360]	ENSG00000143420.18	ENSA	2029
ENSG00000155957	288.543	0.411893	0.146701	2.75768	0.00582128	0.523659	FALSE	TMBIM4		TMBIM4	protein_coding	66135846	66170072	12	-1	chromosome	transmembrane BAX inhibitor motif containing 4 [Source:HGNC Symbol;Acc:HGNC:24257]	ENSG00000155957.17	TMBIM4	51643
ENSG00000129991	60.4486	0.713335	0.241473	2.75487	0.00587147	0.524243	FALSE	TNNI3		TNNI3	protein_coding	55151767	55157773	19	-1	chromosome	troponin I3, cardiac type [Source:HGNC Symbol;Acc:HGNC:11947]	ENSG00000129991.13	TNNI3	7137
ENSG00000005249	27.3649	-0.616532	0.239847	-2.72998	0.00633388	0.527386	FALSE	PRKAR2B		PRKAR2B	protein_coding	107044705	107161811	7	1	chromosome	protein kinase cAMP-dependent type II regulatory subunit beta [Source:HGNC Symbol;Acc:HGNC:9392]	ENSG00000005249.13	PRKAR2B	5577
ENSG00000006282	57.7389	0.534428	0.212102	2.70578	0.00681444	0.527386	FALSE	SPATA20		SPATA20	protein_coding	50543058	50555852	17	1	chromosome	spermatogenesis associated 20 [Source:HGNC Symbol;Acc:HGNC:26125]	ENSG00000006282.21	SPATA20	64847
ENSG00000017427	298.748	0.551509	0.22861	2.70717	0.00678599	0.527386	FALSE	IGF1		IGF1	protein_coding	102395874	102481744	12	-1	chromosome	insulin like growth factor 1 [Source:HGNC Symbol;Acc:HGNC:5464]	ENSG00000017427.16	IGF1	3479
ENSG00000103222	32.3341	-0.691569	0.236322	-2.73021	0.0063293	0.527386	FALSE	ABCC1		ABCC1	protein_coding	15949577	16143074	16	1	chromosome	ATP binding cassette subfamily C member 1 [Source:HGNC Symbol;Acc:HGNC:51]	ENSG00000103222.19	ABCC1	4363
ENSG00000112139	5.88121	0.566144	0.187999	2.75005	0.00595866	0.527386	FALSE	MDGA1		MDGA1	protein_coding	37630679	37699306	6	-1	chromosome	MAM domain containing glycosylphosphatidylinositol anchor 1 [Source:HGNC Symbol;Acc:HGNC:19267]	ENSG00000112139.16	MDGA1	266727
ENSG00000115107	103.679	-0.485001	0.179527	-2.7298	0.00633722	0.527386	FALSE	STEAP3		STEAP3	protein_coding	119223831	119265652	2	1	chromosome	STEAP3 metalloreductase [Source:HGNC Symbol;Acc:HGNC:24592]	ENSG00000115107.20	STEAP3	55240
ENSG00000120129	235.031	-0.628009	0.234743	-2.72971	0.0063391	0.527386	FALSE	DUSP1		DUSP1	protein_coding	172768096	172771195	5	-1	chromosome	dual specificity phosphatase 1 [Source:HGNC Symbol;Acc:HGNC:3064]	ENSG00000120129.6	DUSP1	1843
ENSG00000122482	90.8968	-0.452156	0.167136	-2.71034	0.00672137	0.527386	FALSE	ZNF644		ZNF644	protein_coding	90915298	91022272	1	-1	chromosome	zinc finger protein 644 [Source:HGNC Symbol;Acc:HGNC:29222]	ENSG00000122482.21	ZNF644	84146
ENSG00000134574	29.4868	0.593457	0.216631	2.71279	0.00667204	0.527386	FALSE	DDB2		DDB2	protein_coding	47214465	47239240	11	1	chromosome	damage specific DNA binding protein 2 [Source:HGNC Symbol;Acc:HGNC:2718]	ENSG00000134574.11	DDB2	1643
ENSG00000137656	25.5149	-0.623147	0.215138	-2.74327	0.00608311	0.527386	FALSE	BUD13		BUD13	protein_coding	116748170	116772987	11	-1	chromosome	BUD13 homolog [Source:HGNC Symbol;Acc:HGNC:28199]	ENSG00000137656.12	BUD13	84811
ENSG00000138641	22.3551	-0.637859	0.238581	-2.72639	0.00640305	0.527386	FALSE	HERC3		HERC3	protein_coding	88592434	88708541	4	1	chromosome	HECT and RLD domain containing E3 ubiquitin protein ligase 3 [Source:HGNC Symbol;Acc:HGNC:4876]	ENSG00000138641.18	HERC3	8916
ENSG00000140525	7.31172	0.586609	0.233435	2.71293	0.00666907	0.527386	FALSE	FANCI		FANCI	protein_coding	89243949	89317261	15	1	chromosome	FA complementation group I [Source:HGNC Symbol;Acc:HGNC:25568]	ENSG00000140525.17	FANCI	55215
ENSG00000143742	258.609	-0.400705	0.145772	-2.73899	0.00616287	0.527386	FALSE	SRP9		SRP9	protein_coding	225777813	225790468	1	1	chromosome	signal recognition particle 9 [Source:HGNC Symbol;Acc:HGNC:11304]	ENSG00000143742.13	SRP9	6726
ENSG00000145649	12.6705	0.607374	0.21084	2.72655	0.00639997	0.527386	FALSE	GZMA		GZMA	protein_coding	55102646	55110252	5	1	chromosome	granzyme A [Source:HGNC Symbol;Acc:HGNC:4708]	ENSG00000145649.8	GZMA	3001
ENSG00000149212	37.0701	0.553874	0.221508	2.74247	0.00609788	0.527386	FALSE	SESN3		SESN3	protein_coding	95165513	95232541	11	-1	chromosome	sestrin 3 [Source:HGNC Symbol;Acc:HGNC:23060]	ENSG00000149212.12	SESN3	143686
ENSG00000153563	3.44185	0.385186	0.177539	2.71779	0.006572	0.527386	FALSE	CD8A		CD8A	protein_coding	86784610	86808396	2	-1	chromosome	CD8a molecule [Source:HGNC Symbol;Acc:HGNC:1706]	ENSG00000153563.15	CD8A	925
ENSG00000162645	165.425	0.670454	0.241416	2.7112	0.00670411	0.527386	FALSE	GBP2		GBP2	protein_coding	89106132	89150456	1	-1	chromosome	guanylate binding protein 2 [Source:HGNC Symbol;Acc:HGNC:4183]	ENSG00000162645.13	GBP2	2634
ENSG00000162972	57.791	-0.492816	0.177874	-2.74224	0.00610217	0.527386	FALSE	MAIP1		MAIP1	protein_coding	199955317	200008540	2	1	chromosome	matrix AAA peptidase interacting protein 1 [Source:HGNC Symbol;Acc:HGNC:26198]	ENSG00000162972.10	MAIP1	79568
ENSG00000168461	93.9566	0.548578	0.194633	2.73951	0.00615312	0.527386	FALSE	RAB31		RAB31	protein_coding	9708275	9862551	18	1	chromosome	RAB31, member RAS oncogene family [Source:HGNC Symbol;Acc:HGNC:9771]	ENSG00000168461.13	RAB31	11031
ENSG00000168488	18.5101	-0.648886	0.242132	-2.7049	0.00683258	0.527386	FALSE	ATXN2L		ATXN2L	protein_coding	28823035	28837237	16	1	chromosome	ataxin 2 like [Source:HGNC Symbol;Acc:HGNC:31326]	ENSG00000168488.18	ATXN2L	11273
ENSG00000169020	3210.71	0.327238	0.120486	2.72121	0.00650433	0.527386	FALSE	ATP5ME		ATP5ME	protein_coding	672436	674330	4	-1	chromosome	ATP synthase membrane subunit e [Source:HGNC Symbol;Acc:HGNC:846]	ENSG00000169020.10	ATP5ME	521
ENSG00000170577	66.3118	-0.685299	0.224679	-2.73802	0.0061811	0.527386	FALSE	SIX2		SIX2	protein_coding	45005182	45009452	2	-1	chromosome	SIX homeobox 2 [Source:HGNC Symbol;Acc:HGNC:10888]	ENSG00000170577.8	SIX2	10736
ENSG00000172724	5.23011	0.573668	0.199254	2.72454	0.0064392	0.527386	FALSE	CCL19		CCL19	protein_coding	34689570	34691276	9	-1	chromosome	C-C motif chemokine ligand 19 [Source:HGNC Symbol;Acc:HGNC:10617]	ENSG00000172724.12	CCL19	6363
ENSG00000181240	4.87858	0.626193	0.231324	2.70769	0.00677525	0.527386	FALSE	SLC25A41		SLC25A41	protein_coding	6426037	6433779	19	-1	chromosome	solute carrier family 25 member 41 [Source:HGNC Symbol;Acc:HGNC:28533]	ENSG00000181240.14	SLC25A41	284427
ENSG00000187288	21.9789	-0.477305	0.212283	-2.71843	0.00655931	0.527386	FALSE	CIDEC		CIDEC	protein_coding	9866711	9880254	3	-1	chromosome	cell death inducing DFFA like effector c [Source:HGNC Symbol;Acc:HGNC:24229]	ENSG00000187288.10	CIDEC	63924
ENSG00000198734	2.61819	-0.385371	0.172836	-2.71324	0.00666291	0.527386	FALSE	F5		F5	protein_coding	169511951	169586588	1	-1	chromosome	coagulation factor V [Source:HGNC Symbol;Acc:HGNC:3542]	ENSG00000198734.12	F5	2153
ENSG00000204257	19.4818	0.708595	0.242325	2.72293	0.00647066	0.527386	FALSE	HLA-DMA		HLA-DMA	protein_coding	32948613	32969094	6	-1	chromosome	major histocompatibility complex, class II, DM alpha [Source:HGNC Symbol;Acc:HGNC:4934]	ENSG00000204257.15	HLA-DMA	3108
ENSG00000213782	60.5563	-0.548387	0.201774	-2.70705	0.00678848	0.527386	FALSE	DDX47		DDX47	protein_coding	12813316	12829981	12	1	chromosome	DEAD-box helicase 47 [Source:HGNC Symbol;Acc:HGNC:18682]	ENSG00000213782.7	DDX47	51202
ENSG00000233024	60.0865	-0.654902	0.235518	-2.74934	0.00597146	0.527386	FALSE	NPIPA9		NPIPA9	protein_coding	18358086	18379331	16	-1	chromosome	nuclear pore complex interacting protein family, member A9 [Source:HGNC Symbol;Acc:HGNC:41984]	ENSG00000233024.7	NPIPA9
ENSG00000113269	100.144	-0.528001	0.212659	-2.69654	0.00700649	0.538294	FALSE	RNF130		RNF130	protein_coding	179911651	180072113	5	-1	chromosome	ring finger protein 130 [Source:HGNC Symbol;Acc:HGNC:18280]	ENSG00000113269.14	RNF130	55819
ENSG00000154553	5832.94	-0.377789	0.14272	-2.69477	0.00704375	0.538651	FALSE	PDLIM3		PDLIM3	protein_coding	185500660	185535612	4	-1	chromosome	PDZ and LIM domain 3 [Source:HGNC Symbol;Acc:HGNC:20767]	ENSG00000154553.15	PDLIM3	27295
ENSG00000105135	33.6511	0.609668	0.231296	2.69051	0.00713428	0.54306	FALSE	ILVBL		ILVBL	protein_coding	15114984	15125786	19	-1	chromosome	ilvB acetolactate synthase like [Source:HGNC Symbol;Acc:HGNC:6041]	ENSG00000105135.16	ILVBL	10994
ENSG00000064102	79.3681	-0.518045	0.194391	-2.68619	0.00722725	0.547613	FALSE	INTS13		INTS13	protein_coding	26905181	26938326	12	-1	chromosome	integrator complex subunit 13 [Source:HGNC Symbol;Acc:HGNC:20174]	ENSG00000064102.15	INTS13	55726
ENSG00000158485	0.841213	0.0387873	0.0916128	2.68256	0.007306	0.548548	FALSE	CD1B		CD1B	protein_coding	158327951	158331531	1	-1	chromosome	CD1b molecule [Source:HGNC Symbol;Acc:HGNC:1635]	ENSG00000158485.11	CD1B	910
ENSG00000183579	13.2789	-0.678731	0.242901	-2.68378	0.00727943	0.548548	FALSE	ZNRF3		ZNRF3	protein_coding	28883572	29057488	22	1	chromosome	zinc and ring finger 3 [Source:HGNC Symbol;Acc:HGNC:18126]	ENSG00000183579.16	ZNRF3	84133
ENSG00000102359	13.8933	-0.623349	0.236502	-2.65284	0.00798176	0.555213	FALSE	SRPX2		SRPX2	protein_coding	100644195	100675788	X	1	chromosome	sushi repeat containing protein X-linked 2 [Source:HGNC Symbol;Acc:HGNC:30668]	ENSG00000102359.7	SRPX2	27286
ENSG00000102858	72.368	-0.519107	0.19632	-2.66579	0.00768079	0.555213	FALSE	MGRN1		MGRN1	protein_coding	4616493	4690974	16	1	chromosome	mahogunin ring finger 1 [Source:HGNC Symbol;Acc:HGNC:20254]	ENSG00000102858.13	MGRN1	23295
ENSG00000113532	8.37334	0.626338	0.239071	2.65447	0.00794333	0.555213	FALSE	ST8SIA4		ST8SIA4	protein_coding	100806933	100903282	5	-1	chromosome	ST8 alpha-N-acetyl-neuraminide alpha-2,8-sialyltransferase 4 [Source:HGNC Symbol;Acc:HGNC:10871]	ENSG00000113532.13	ST8SIA4	7903
ENSG00000120738	865.848	-0.428087	0.195115	-2.66965	0.00759307	0.555213	FALSE	EGR1		EGR1	protein_coding	138465479	138469303	5	1	chromosome	early growth response 1 [Source:HGNC Symbol;Acc:HGNC:3238]	ENSG00000120738.8	EGR1	1958
ENSG00000124688	49.4021	-0.511006	0.194008	-2.65865	0.00784553	0.555213	FALSE	MAD2L1BP		MAD2L1BP	protein_coding	43629540	43640952	6	1	chromosome	MAD2L1 binding protein [Source:HGNC Symbol;Acc:HGNC:21059]	ENSG00000124688.13	MAD2L1BP	9587
ENSG00000126803	470.98	-0.437693	0.171734	-2.66382	0.00772583	0.555213	FALSE	HSPA2		HSPA2	protein_coding	64535905	64546173	14	1	chromosome	heat shock protein family A (Hsp70) member 2 [Source:HGNC Symbol;Acc:HGNC:5235]	ENSG00000126803.9	HSPA2	3306
ENSG00000128590	80.9943	-0.527197	0.213761	-2.67288	0.00752041	0.555213	FALSE	DNAJB9		DNAJB9	protein_coding	108569867	108574850	7	1	chromosome	DnaJ heat shock protein family (Hsp40) member B9 [Source:HGNC Symbol;Acc:HGNC:6968]	ENSG00000128590.5	DNAJB9	4189
ENSG00000136450	394.702	-0.360183	0.136231	-2.65949	0.00782595	0.555213	FALSE	SRSF1		SRSF1	protein_coding	58000919	58007346	17	-1	chromosome	serine and arginine rich splicing factor 1 [Source:HGNC Symbol;Acc:HGNC:10780]	ENSG00000136450.13	SRSF1	6426
ENSG00000148019	31.1708	0.597756	0.242984	2.65959	0.00782351	0.555213	FALSE	CEP78		CEP78	protein_coding	78236062	78279690	9	1	chromosome	centrosomal protein 78 [Source:HGNC Symbol;Acc:HGNC:25740]	ENSG00000148019.13	CEP78	84131
ENSG00000149573	14.6105	0.700868	0.235568	2.66695	0.00765436	0.555213	FALSE	MPZL2		MPZL2	protein_coding	118253416	118264536	11	-1	chromosome	myelin protein zero like 2 [Source:HGNC Symbol;Acc:HGNC:3496]	ENSG00000149573.9	MPZL2	10205
ENSG00000150281	86.4194	-0.506345	0.187089	-2.65568	0.0079148	0.555213	FALSE	CTF1		CTF1	protein_coding	30896607	30903560	16	1	chromosome	cardiotrophin 1 [Source:HGNC Symbol;Acc:HGNC:2499]	ENSG00000150281.6	CTF1	1489
ENSG00000152078	145.219	-0.496792	0.198778	-2.66545	0.00768842	0.555213	FALSE	TLCD4		TLCD4	protein_coding	95117355	95197607	1	1	chromosome	TLC domain containing 4 [Source:HGNC Symbol;Acc:HGNC:26477]	ENSG00000152078.10	TLCD4	148534
ENSG00000154518	2967.32	0.426424	0.160314	2.64925	0.00806702	0.555213	FALSE	ATP5MC3		ATP5MC3	protein_coding	175176258	175184607	2	-1	chromosome	ATP synthase membrane subunit c locus 3 [Source:HGNC Symbol;Acc:HGNC:843]	ENSG00000154518.9	ATP5MC3	518
ENSG00000163281	19.2015	0.643735	0.231181	2.64993	0.00805095	0.555213	FALSE	GNPDA2		GNPDA2	protein_coding	44682200	44726588	4	-1	chromosome	glucosamine-6-phosphate deaminase 2 [Source:HGNC Symbol;Acc:HGNC:21526]	ENSG00000163281.12	GNPDA2	132789
ENSG00000163995	347.606	-0.479545	0.181093	-2.65494	0.00793227	0.555213	FALSE	ABLIM2		ABLIM2	protein_coding	7965310	8158832	4	-1	chromosome	actin binding LIM protein family member 2 [Source:HGNC Symbol;Acc:HGNC:19195]	ENSG00000163995.20	ABLIM2	84448
ENSG00000168427	477.262	-0.498746	0.187764	-2.66293	0.0077464	0.555213	FALSE	KLHL30		KLHL30	protein_coding	238138668	238152947	2	1	chromosome	kelch like family member 30 [Source:HGNC Symbol;Acc:HGNC:24770]	ENSG00000168427.9	KLHL30	377007
ENSG00000169131	23.9937	0.522692	0.223555	2.651	0.00802539	0.555213	FALSE	ZNF354A		ZNF354A	protein_coding	178711512	178730659	5	-1	chromosome	zinc finger protein 354A [Source:HGNC Symbol;Acc:HGNC:11628]	ENSG00000169131.13	ZNF354A	6940
ENSG00000170185	218.02	-0.485925	0.177532	-2.65427	0.00794804	0.555213	FALSE	USP38		USP38	protein_coding	143184917	143223874	4	1	chromosome	ubiquitin specific peptidase 38 [Source:HGNC Symbol;Acc:HGNC:20067]	ENSG00000170185.10	USP38	84640
ENSG00000177868	141.897	-0.656374	0.230553	-2.65347	0.00796689	0.555213	FALSE	SVBP		SVBP	protein_coding	42807052	42817397	1	-1	chromosome	small vasohibin binding protein [Source:HGNC Symbol;Acc:HGNC:29204]	ENSG00000177868.12	SVBP	374969
ENSG00000186187	140.871	-0.466436	0.174915	-2.67097	0.00756335	0.555213	FALSE	ZNRF1		ZNRF1	protein_coding	74999024	75110994	16	1	chromosome	zinc and ring finger 1 [Source:HGNC Symbol;Acc:HGNC:18452]	ENSG00000186187.12	ZNRF1	84937
ENSG00000023445	43.0133	0.713928	0.242096	2.64457	0.0081795	0.556004	FALSE	BIRC3		BIRC3	protein_coding	102317450	102339403	11	1	chromosome	baculoviral IAP repeat containing 3 [Source:HGNC Symbol;Acc:HGNC:591]	ENSG00000023445.15	BIRC3	330
ENSG00000153165	0.829556	0.0565435	0.0907251	2.64485	0.00817266	0.556004	FALSE	RGPD3		RGPD3	protein_coding	106391290	106468376	2	-1	chromosome	RANBP2 like and GRIP domain containing 3 [Source:HGNC Symbol;Acc:HGNC:32416]	ENSG00000153165.18	RGPD3	653489
ENSG00000175928	12.428	-0.621909	0.24281	-2.64531	0.0081616	0.556004	FALSE	LRRN1		LRRN1	protein_coding	3799431	3849834	3	1	chromosome	leucine rich repeat neuronal 1 [Source:HGNC Symbol;Acc:HGNC:20980]	ENSG00000175928.6	LRRN1	57633
ENSG00000010278	171.325	-0.549905	0.212636	-2.6387	0.00832242	0.563401	FALSE	CD9		CD9	protein_coding	6199715	6238271	12	1	chromosome	CD9 molecule [Source:HGNC Symbol;Acc:HGNC:1709]	ENSG00000010278.14	CD9	928
ENSG00000001631	98.4009	0.427797	0.181791	2.62837	0.00857943	0.573745	FALSE	KRIT1		KRIT1	protein_coding	92198969	92246166	7	-1	chromosome	KRIT1 ankyrin repeat containing [Source:HGNC Symbol;Acc:HGNC:1573]	ENSG00000001631.15	KRIT1	889
ENSG00000083642	114.612	0.453672	0.178746	2.63031	0.00853079	0.573745	FALSE	PDS5B		PDS5B	protein_coding	32586452	32778019	13	1	chromosome	PDS5 cohesin associated factor B [Source:HGNC Symbol;Acc:HGNC:20418]	ENSG00000083642.19	PDS5B	23047
ENSG00000125733	780.254	-0.412492	0.156989	-2.62859	0.00857392	0.573745	FALSE	TRIP10		TRIP10	protein_coding	6737925	6751530	19	1	chromosome	thyroid hormone receptor interactor 10 [Source:HGNC Symbol;Acc:HGNC:12304]	ENSG00000125733.18	TRIP10	9322
ENSG00000106484	27.361	-0.606553	0.240049	-2.62238	0.00873186	0.578428	FALSE	MEST		MEST	protein_coding	130486171	130506465	7	1	chromosome	mesoderm specific transcript [Source:HGNC Symbol;Acc:HGNC:7028]	ENSG00000106484.16	MEST	4232
ENSG00000155367	148.859	0.566219	0.215398	2.62149	0.00875451	0.578428	FALSE	PPM1J		PPM1J	protein_coding	112709994	112715477	1	-1	chromosome	protein phosphatase, Mg2+/Mn2+ dependent 1J [Source:HGNC Symbol;Acc:HGNC:20785]	ENSG00000155367.15	PPM1J	333926
ENSG00000198912	62.1984	-0.481146	0.182209	-2.62325	0.00870953	0.578428	FALSE	C1orf174		C1orf174	protein_coding	3889125	3900293	1	-1	chromosome	chromosome 1 open reading frame 174 [Source:HGNC Symbol;Acc:HGNC:27915]	ENSG00000198912.11	C1orf174	339448
ENSG00000144040	55.1893	0.533285	0.206821	2.61736	0.00886141	0.583158	FALSE	SFXN5		SFXN5	protein_coding	72942036	73075619	2	-1	chromosome	sideroflexin 5 [Source:HGNC Symbol;Acc:HGNC:16073]	ENSG00000144040.13	SFXN5	94097
ENSG00000137571	135.681	-0.503257	0.188607	-2.61559	0.00890727	0.583851	FALSE	SLCO5A1		SLCO5A1	protein_coding	69667046	69834978	8	-1	chromosome	solute carrier organic anion transporter family member 5A1 [Source:HGNC Symbol;Acc:HGNC:19046]	ENSG00000137571.11	SLCO5A1	81796
ENSG00000114054	109.586	0.463702	0.184165	2.60977	0.00906033	0.588345	FALSE	PCCB		PCCB	protein_coding	136250340	136337896	3	1	chromosome	propionyl-CoA carboxylase subunit beta [Source:HGNC Symbol;Acc:HGNC:8654]	ENSG00000114054.14	PCCB	5096
ENSG00000184500	27.3626	0.550993	0.224979	2.60893	0.00908269	0.588345	FALSE	PROS1		PROS1	protein_coding	93873051	93980003	3	-1	chromosome	protein S [Source:HGNC Symbol;Acc:HGNC:9456]	ENSG00000184500.16	PROS1	5627
ENSG00000189306	88.2437	-0.516578	0.196931	-2.6112	0.0090224	0.588345	FALSE	RRP7A		RRP7A	protein_coding	42508344	42519796	22	-1	chromosome	ribosomal RNA processing 7 homolog A [Source:HGNC Symbol;Acc:HGNC:24286]	ENSG00000189306.11	RRP7A	27341
ENSG00000124126	32.8625	0.607722	0.228913	2.60517	0.0091828	0.5902	FALSE	PREX1		PREX1	protein_coding	48624252	48827999	20	-1	chromosome	phosphatidylinositol-3,4,5-trisphosphate dependent Rac exchange factor 1 [Source:HGNC Symbol;Acc:HGNC:32594]	ENSG00000124126.14	PREX1	57580
ENSG00000221963	144.851	0.65575	0.233426	2.60547	0.00917493	0.5902	FALSE	APOL6		APOL6	protein_coding	35648446	35668404	22	1	chromosome	apolipoprotein L6 [Source:HGNC Symbol;Acc:HGNC:14870]	ENSG00000221963.6	APOL6	80830
ENSG00000169442	25.5914	0.68283	0.237954	2.60326	0.00923432	0.591211	FALSE	CD52		CD52	protein_coding	26317958	26320523	1	1	chromosome	CD52 molecule [Source:HGNC Symbol;Acc:HGNC:1804]	ENSG00000169442.9	CD52	1043
ENSG00000165312	166.679	-0.580103	0.233755	-2.59959	0.00933365	0.595264	FALSE	OTUD1		OTUD1	protein_coding	23439458	23442390	10	1	chromosome	OTU deubiquitinase 1 [Source:HGNC Symbol;Acc:HGNC:27346]	ENSG00000165312.6	OTUD1	220213
ENSG00000101019	216.45	0.356817	0.13589	2.59519	0.00945393	0.597015	FALSE	UQCC1		UQCC1	protein_coding	35302566	35412031	20	-1	chromosome	ubiquinol-cytochrome c reductase complex assembly factor 1 [Source:HGNC Symbol;Acc:HGNC:15891]	ENSG00000101019.22	UQCC1	55245
ENSG00000125637	8.37969	0.640844	0.239757	2.59331	0.00950568	0.597015	FALSE	PSD4		PSD4	protein_coding	113157325	113209396	2	1	chromosome	pleckstrin and Sec7 domain containing 4 [Source:HGNC Symbol;Acc:HGNC:19096]	ENSG00000125637.16	PSD4	23550
ENSG00000134121	8.26137	-0.529292	0.219712	-2.59413	0.00948303	0.597015	FALSE	CHL1		CHL1	protein_coding	196763	409417	3	1	chromosome	cell adhesion molecule L1 like [Source:HGNC Symbol;Acc:HGNC:1939]	ENSG00000134121.10	CHL1	10752
ENSG00000198574	15.3625	-0.328294	0.229723	-2.59661	0.00941499	0.597015	FALSE	SH2D1B		SH2D1B	protein_coding	162395268	162412138	1	-1	chromosome	SH2 domain containing 1B [Source:HGNC Symbol;Acc:HGNC:30416]	ENSG00000198574.6	SH2D1B	117157
ENSG00000151773	8.23078	0.465148	0.239605	2.57717	0.00996133	0.623263	FALSE	CCDC122		CCDC122	protein_coding	43823909	43879740	13	-1	chromosome	coiled-coil domain containing 122 [Source:HGNC Symbol;Acc:HGNC:26478]	ENSG00000151773.13	CCDC122	160857
ENSG00000213928	42.1261	0.637159	0.239191	2.57254	0.0100955	0.62691	FALSE	IRF9		IRF9	protein_coding	24161265	24166565	14	1	chromosome	interferon regulatory factor 9 [Source:HGNC Symbol;Acc:HGNC:6131]	ENSG00000213928.9	IRF9	10379
ENSG00000255112	193.381	-0.481616	0.193951	-2.57295	0.0100837	0.62691	FALSE	CHMP1B		CHMP1B	protein_coding	11851413	11854444	18	1	chromosome	charged multivesicular body protein 1B [Source:HGNC Symbol;Acc:HGNC:24287]	ENSG00000255112.3	CHMP1B	57132
ENSG00000143851	6.93092	0.425929	0.193001	2.57113	0.0101367	0.62711	FALSE	PTPN7		PTPN7	protein_coding	202147013	202161588	1	-1	chromosome	protein tyrosine phosphatase non-receptor type 7 [Source:HGNC Symbol;Acc:HGNC:9659]	ENSG00000143851.15	PTPN7	5778
ENSG00000104325	431.829	0.392072	0.152933	2.56625	0.0102806	0.631044	FALSE	DECR1		DECR1	protein_coding	90001405	90053633	8	1	chromosome	2,4-dienoyl-CoA reductase 1 [Source:HGNC Symbol;Acc:HGNC:2753]	ENSG00000104325.7	DECR1	1666
ENSG00000115216	86.1643	-0.446321	0.172692	-2.56164	0.010418	0.631044	FALSE	NRBP1		NRBP1	protein_coding	27427790	27442259	2	1	chromosome	nuclear receptor binding protein 1 [Source:HGNC Symbol;Acc:HGNC:7993]	ENSG00000115216.14	NRBP1	29959
ENSG00000127540	4367.74	0.26618	0.103547	2.56125	0.0104295	0.631044	FALSE	UQCR11		UQCR11	protein_coding	1597169	1605473	19	-1	chromosome	ubiquinol-cytochrome c reductase, complex III subunit XI [Source:HGNC Symbol;Acc:HGNC:30862]	ENSG00000127540.12	UQCR11	10975
ENSG00000131771	4.97616	-0.474433	0.201861	-2.5671	0.0102553	0.631044	FALSE	PPP1R1B		PPP1R1B	protein_coding	39626740	39636626	17	1	chromosome	protein phosphatase 1 regulatory inhibitor subunit 1B [Source:HGNC Symbol;Acc:HGNC:9287]	ENSG00000131771.14	PPP1R1B	84152
ENSG00000147168	6.31866	0.660427	0.22226	2.56267	0.0103872	0.631044	FALSE	IL2RG		IL2RG	protein_coding	71107404	71112108	X	-1	chromosome	interleukin 2 receptor subunit gamma [Source:HGNC Symbol;Acc:HGNC:6010]	ENSG00000147168.12	IL2RG	3561
ENSG00000284194	53.4432	0.485591	0.188132	2.56127	0.010429	0.631044	FALSE	SCO2		SCO2	protein_coding	50523568	50526461	22	-1	chromosome	SCO cytochrome c oxidase assembly protein 2 [Source:HGNC Symbol;Acc:HGNC:10604]	ENSG00000284194.2	SCO2	9997
ENSG00000005020	55.5613	0.58702	0.214446	2.5478	0.0108406	0.636098	FALSE	SKAP2		SKAP2	protein_coding	26667068	26995239	7	-1	chromosome	src kinase associated phosphoprotein 2 [Source:HGNC Symbol;Acc:HGNC:15687]	ENSG00000005020.13	SKAP2	8935
ENSG00000111642	347.552	-0.31483	0.123342	-2.54615	0.0108919	0.636098	FALSE	CHD4		CHD4	protein_coding	6570082	6614524	12	-1	chromosome	chromodomain helicase DNA binding protein 4 [Source:HGNC Symbol;Acc:HGNC:1919]	ENSG00000111642.15	CHD4	1108
ENSG00000111731	16.754	-0.574991	0.243358	-2.54627	0.010888	0.636098	FALSE	C2CD5		C2CD5	protein_coding	22448583	22544546	12	-1	chromosome	C2 calcium dependent domain containing 5 [Source:HGNC Symbol;Acc:HGNC:29062]	ENSG00000111731.12	C2CD5	9847
ENSG00000112280	0.789266	0.0740089	0.0898406	2.55013	0.0107683	0.636098	FALSE	COL9A1		COL9A1	protein_coding	70215061	70303083	6	-1	chromosome	collagen type IX alpha 1 chain [Source:HGNC Symbol;Acc:HGNC:2217]	ENSG00000112280.16	COL9A1	1297
ENSG00000116983	4.8506	-0.528587	0.229531	-2.54722	0.0108584	0.636098	FALSE	HPCAL4		HPCAL4	protein_coding	39678648	39691485	1	-1	chromosome	hippocalcin like 4 [Source:HGNC Symbol;Acc:HGNC:18212]	ENSG00000116983.13	HPCAL4	51440
ENSG00000133574	103.068	0.416085	0.164364	2.54684	0.0108704	0.636098	FALSE	GIMAP4		GIMAP4	protein_coding	150567369	150573953	7	1	chromosome	GTPase, IMAP family member 4 [Source:HGNC Symbol;Acc:HGNC:21872]	ENSG00000133574.10	GIMAP4	55303
ENSG00000163468	307.152	-0.339321	0.13389	-2.54595	0.0108982	0.636098	FALSE	CCT3		CCT3	protein_coding	156308968	156367873	1	-1	chromosome	chaperonin containing TCP1 subunit 3 [Source:HGNC Symbol;Acc:HGNC:1616]	ENSG00000163468.15	CCT3	7203
ENSG00000182154	714.698	0.433793	0.169545	2.55389	0.0106528	0.636098	FALSE	MRPL41		MRPL41	protein_coding	137551879	137552555	9	1	chromosome	mitochondrial ribosomal protein L41 [Source:HGNC Symbol;Acc:HGNC:14492]	ENSG00000182154.8	MRPL41	64975
ENSG00000197782	21.0262	0.417545	0.235693	2.55294	0.0106819	0.636098	FALSE	ZNF780A		ZNF780A	protein_coding	40069152	40090938	19	-1	chromosome	zinc finger protein 780A [Source:HGNC Symbol;Acc:HGNC:27603]	ENSG00000197782.14	ZNF780A	284323
ENSG00000205076	3.54607	0.55434	0.180549	2.55027	0.010764	0.636098	FALSE	LGALS7		LGALS7	protein_coding	38770971	38773492	19	-1	chromosome	galectin 7 [Source:HGNC Symbol;Acc:HGNC:6568]	ENSG00000205076.4	LGALS7	3963
ENSG00000135899	70.3139	0.535351	0.206134	2.54363	0.0109707	0.638077	FALSE	SP110		SP110	protein_coding	230167293	230225729	2	-1	chromosome	SP110 nuclear body protein [Source:HGNC Symbol;Acc:HGNC:5401]	ENSG00000135899.17	SP110	3431
ENSG00000085276	29.4545	0.502201	0.236932	2.53841	0.0111357	0.640901	FALSE	MECOM		MECOM	protein_coding	169083499	169663775	3	-1	chromosome	MDS1 and EVI1 complex locus [Source:HGNC Symbol;Acc:HGNC:3498]	ENSG00000085276.19	MECOM	2122
ENSG00000110955	4449.62	0.378833	0.149459	2.53909	0.011114	0.640901	FALSE	ATP5F1B		ATP5F1B	protein_coding	56638175	56645984	12	-1	chromosome	ATP synthase F1 subunit beta [Source:HGNC Symbol;Acc:HGNC:830]	ENSG00000110955.9	ATP5F1B	506
ENSG00000170417	594.624	-0.427584	0.164992	-2.54022	0.0110784	0.640901	FALSE	TMEM182		TMEM182	protein_coding	102736905	103019900	2	1	chromosome	transmembrane protein 182 [Source:HGNC Symbol;Acc:HGNC:26391]	ENSG00000170417.16	TMEM182	130827
ENSG00000069424	8.59783	0.673222	0.235199	2.53146	0.0113587	0.641538	FALSE	KCNAB2		KCNAB2	protein_coding	5990927	6101193	1	1	chromosome	potassium voltage-gated channel subfamily A regulatory beta subunit 2 [Source:HGNC Symbol;Acc:HGNC:6229]	ENSG00000069424.15	KCNAB2	8514
ENSG00000126267	2043.54	0.330892	0.130346	2.53335	0.0112978	0.641538	FALSE	COX6B1		COX6B1	protein_coding	35648323	35658782	19	1	chromosome	cytochrome c oxidase subunit 6B1 [Source:HGNC Symbol;Acc:HGNC:2280]	ENSG00000126267.11	COX6B1	1340
ENSG00000131732	56.1571	-0.550488	0.222055	-2.52858	0.0114526	0.641538	FALSE	ZCCHC9		ZCCHC9	protein_coding	81301587	81313297	5	1	chromosome	zinc finger CCHC-type containing 9 [Source:HGNC Symbol;Acc:HGNC:25424]	ENSG00000131732.12	ZCCHC9	84240
ENSG00000153898	4.08443	0.453931	0.197299	2.52606	0.0115351	0.641538	FALSE	MCOLN2		MCOLN2	protein_coding	84925583	84997113	1	-1	chromosome	mucolipin 2 [Source:HGNC Symbol;Acc:HGNC:13357]	ENSG00000153898.13	MCOLN2	255231
ENSG00000154222	21.1311	-0.557228	0.239326	-2.53468	0.011255	0.641538	FALSE	CC2D1B		CC2D1B	protein_coding	52345723	52366193	1	-1	chromosome	coiled-coil and C2 domain containing 1B [Source:HGNC Symbol;Acc:HGNC:29386]	ENSG00000154222.14	CC2D1B	200014
ENSG00000168672	13.9945	0.579307	0.241823	2.52876	0.0114467	0.641538	FALSE	LRATD2		LRATD2	protein_coding	126552443	126558478	8	-1	chromosome	LRAT domain containing 2 [Source:HGNC Symbol;Acc:HGNC:24166]	ENSG00000168672.4	LRATD2	157638
ENSG00000172296	7.76191	0.619934	0.241594	2.53136	0.0113623	0.641538	FALSE	SPTLC3		SPTLC3	protein_coding	13008972	13169103	20	1	chromosome	serine palmitoyltransferase long chain base subunit 3 [Source:HGNC Symbol;Acc:HGNC:16253]	ENSG00000172296.13	SPTLC3	55304
ENSG00000198924	6.58956	-0.635994	0.240193	-2.52831	0.0114612	0.641538	FALSE	DCLRE1A		DCLRE1A	protein_coding	113834725	113854383	10	-1	chromosome	DNA cross-link repair 1A [Source:HGNC Symbol;Acc:HGNC:17660]	ENSG00000198924.8	DCLRE1A	9937
ENSG00000203747	15.3792	0.607316	0.232104	2.53037	0.0113943	0.641538	FALSE	FCGR3A		FCGR3A	protein_coding	161541759	161550737	1	-1	chromosome	Fc fragment of IgG receptor IIIa [Source:HGNC Symbol;Acc:HGNC:3619]	ENSG00000203747.11	FCGR3A	2214
ENSG00000214113	47.1024	0.508995	0.20596	2.52708	0.0115015	0.641538	FALSE	LYRM4		LYRM4	protein_coding	5102593	5260939	6	-1	chromosome	LYR motif containing 4 [Source:HGNC Symbol;Acc:HGNC:21365]	ENSG00000214113.10	LYRM4	57128
ENSG00000075151	167.81	-0.456122	0.188708	-2.51829	0.0117925	0.648745	FALSE	EIF4G3		EIF4G3	protein_coding	20806292	21176888	1	-1	chromosome	eukaryotic translation initiation factor 4 gamma 3 [Source:HGNC Symbol;Acc:HGNC:3298]	ENSG00000075151.20	EIF4G3	8672
ENSG00000103319	278.798	-0.420929	0.168953	-2.51742	0.0118218	0.648745	FALSE	EEF2K		EEF2K	protein_coding	22206278	22288738	16	1	chromosome	eukaryotic elongation factor 2 kinase [Source:HGNC Symbol;Acc:HGNC:24615]	ENSG00000103319.12	EEF2K	29904
ENSG00000114019	61.4302	-0.610119	0.226985	-2.51831	0.0117921	0.648745	FALSE	AMOTL2		AMOTL2	protein_coding	134355874	134375479	3	-1	chromosome	angiomotin like 2 [Source:HGNC Symbol;Acc:HGNC:17812]	ENSG00000114019.14	AMOTL2	51421
ENSG00000162928	48.6394	-0.500721	0.200587	-2.51856	0.0117836	0.648745	FALSE	PEX13		PEX13	protein_coding	61017225	61051990	2	1	chromosome	peroxisomal biogenesis factor 13 [Source:HGNC Symbol;Acc:HGNC:8855]	ENSG00000162928.9	PEX13	5194
ENSG00000104219	54.844	-0.472877	0.220064	-2.51555	0.0118846	0.650033	FALSE	ZDHHC2		ZDHHC2	protein_coding	17156482	17224799	8	1	chromosome	zinc finger DHHC-type palmitoyltransferase 2 [Source:HGNC Symbol;Acc:HGNC:18469]	ENSG00000104219.13	ZDHHC2	51201
ENSG00000122188	2.4848	0.203016	0.158125	2.51331	0.0119603	0.652016	FALSE	LAX1		LAX1	protein_coding	203765177	203776372	1	1	chromosome	lymphocyte transmembrane adaptor 1 [Source:HGNC Symbol;Acc:HGNC:26005]	ENSG00000122188.13	LAX1	54900
ENSG00000176386	93.9513	-0.418351	0.172894	-2.5112	0.0120321	0.65377	FALSE	CDC26		CDC26	protein_coding	113255835	113275572	9	-1	chromosome	cell division cycle 26 [Source:HGNC Symbol;Acc:HGNC:17839]	ENSG00000176386.9	CDC26	246184
ENSG00000050748	106.063	-0.463917	0.179619	-2.50635	0.0121985	0.660638	FALSE	MAPK9		MAPK9	protein_coding	180233143	180292099	5	-1	chromosome	mitogen-activated protein kinase 9 [Source:HGNC Symbol;Acc:HGNC:6886]	ENSG00000050748.17	MAPK9	5601
ENSG00000131203	35.2111	0.520762	0.201329	2.50133	0.0123726	0.661055	FALSE	IDO1		IDO1	protein_coding	39902275	39928790	8	1	chromosome	indoleamine 2,3-dioxygenase 1 [Source:HGNC Symbol;Acc:HGNC:6059]	ENSG00000131203.13	IDO1	3620
ENSG00000154719	72.4262	-0.582205	0.229335	-2.50037	0.0124063	0.661055	FALSE	MRPL39		MRPL39	protein_coding	25585656	25607517	21	-1	chromosome	mitochondrial ribosomal protein L39 [Source:HGNC Symbol;Acc:HGNC:14027]	ENSG00000154719.13	MRPL39	54148
ENSG00000179630	5.87068	0.506339	0.234457	2.50367	0.0122911	0.661055	FALSE	LACC1		LACC1	protein_coding	43879284	43893932	13	1	chromosome	laccase domain containing 1 [Source:HGNC Symbol;Acc:HGNC:26789]	ENSG00000179630.11	LACC1	144811
ENSG00000205090	7.24032	0.574044	0.2389	2.50268	0.0123257	0.661055	FALSE	TMEM240		TMEM240	protein_coding	1534778	1540624	1	-1	chromosome	transmembrane protein 240 [Source:HGNC Symbol;Acc:HGNC:25186]	ENSG00000205090.9	TMEM240	339453
ENSG00000234745	1948.03	0.648695	0.237523	2.50264	0.0123272	0.661055	FALSE	HLA-B		HLA-B	protein_coding	31269491	31357188	6	-1	chromosome	major histocompatibility complex, class I, B [Source:HGNC Symbol;Acc:HGNC:4932]	ENSG00000234745.11	HLA-B	3106
ENSG00000132613	252.492	-0.503676	0.209532	-2.49915	0.0124491	0.661203	FALSE	MTSS2		MTSS2	protein_coding	70661204	70686053	16	-1	chromosome	MTSS I-BAR domain containing 2 [Source:HGNC Symbol;Acc:HGNC:25094]	ENSG00000132613.15	MTSS2	92154
ENSG00000009790	11.8543	0.661327	0.238742	2.4953	0.0125852	0.663207	FALSE	TRAF3IP3		TRAF3IP3	protein_coding	209756032	209782320	1	1	chromosome	TRAF3 interacting protein 3 [Source:HGNC Symbol;Acc:HGNC:30766]	ENSG00000009790.15	TRAF3IP3	80342
ENSG00000133135	15.709	-0.584465	0.242872	-2.49284	0.0126726	0.663207	FALSE	RNF128		RNF128	protein_coding	106693794	106797016	X	1	chromosome	ring finger protein 128 [Source:HGNC Symbol;Acc:HGNC:21153]	ENSG00000133135.14	RNF128	79589
ENSG00000142661	536.802	0.403494	0.159001	2.49609	0.0125569	0.663207	FALSE	MYOM3		MYOM3	protein_coding	24056035	24112135	1	-1	chromosome	myomesin 3 [Source:HGNC Symbol;Acc:HGNC:26679]	ENSG00000142661.19	MYOM3	127294
ENSG00000163221	3.06129	-0.424497	0.20004	-2.49201	0.0127024	0.663207	FALSE	S100A12		S100A12	protein_coding	153373711	153375621	1	-1	chromosome	S100 calcium binding protein A12 [Source:HGNC Symbol;Acc:HGNC:10489]	ENSG00000163221.9	S100A12	6283
ENSG00000175938	33.343	0.51145	0.20778	2.49453	0.0126125	0.663207	FALSE	ORAI3		ORAI3	protein_coding	30949068	30956461	16	1	chromosome	ORAI calcium release-activated calcium modulator 3 [Source:HGNC Symbol;Acc:HGNC:28185]	ENSG00000175938.7	ORAI3	93129
ENSG00000198959	65.1168	0.517032	0.207733	2.4913	0.0127277	0.663207	FALSE	TGM2		TGM2	protein_coding	38127385	38166578	20	-1	chromosome	transglutaminase 2 [Source:HGNC Symbol;Acc:HGNC:11778]	ENSG00000198959.12	TGM2	7052
ENSG00000237190	101.164	-0.463959	0.185556	-2.48885	0.0128158	0.665695	FALSE	CDKN2AIPNL		CDKN2AIPNL	protein_coding	134402065	134411881	5	-1	chromosome	CDKN2A interacting protein N-terminal like [Source:HGNC Symbol;Acc:HGNC:30545]	ENSG00000237190.4	CDKN2AIPNL	91368
ENSG00000070495	110.239	-0.488224	0.190551	-2.48626	0.0129095	0.668462	FALSE	JMJD6		JMJD6	protein_coding	76712832	76726799	17	-1	chromosome	jumonji domain containing 6, arginine demethylase and lysine hydroxylase [Source:HGNC Symbol;Acc:HGNC:19355]	ENSG00000070495.14	JMJD6	23210
ENSG00000116396	32.6058	0.724873	0.241517	2.48336	0.013015	0.67182	FALSE	KCNC4		KCNC4	protein_coding	110211343	110283100	1	1	chromosome	potassium voltage-gated channel subfamily C member 4 [Source:HGNC Symbol;Acc:HGNC:6236]	ENSG00000116396.14	KCNC4	3749
ENSG00000091482	3630.98	0.369424	0.145413	2.478	0.0132123	0.675666	FALSE	SMPX		SMPX	protein_coding	21705978	21758116	X	-1	chromosome	small muscle protein X-linked [Source:HGNC Symbol;Acc:HGNC:11122]	ENSG00000091482.8	SMPX	23676
ENSG00000113384	86.4995	0.389743	0.153523	2.4783	0.013201	0.675666	FALSE	GOLPH3		GOLPH3	protein_coding	32124716	32174319	5	-1	chromosome	golgi phosphoprotein 3 [Source:HGNC Symbol;Acc:HGNC:15452]	ENSG00000113384.14	GOLPH3	64083
ENSG00000153879	149.136	-0.462777	0.19436	-2.47934	0.0131626	0.675666	FALSE	CEBPG		CEBPG	protein_coding	33373685	33382686	19	1	chromosome	CCAAT enhancer binding protein gamma [Source:HGNC Symbol;Acc:HGNC:1837]	ENSG00000153879.9	CEBPG	1054
ENSG00000100092	11.8539	0.473482	0.217203	2.47205	0.013434	0.676504	FALSE	SH3BP1		SH3BP1	protein_coding	37634654	37656119	22	1	chromosome	SH3 domain binding protein 1 [Source:HGNC Symbol;Acc:HGNC:10824]	ENSG00000100092.23	SH3BP1	23616
ENSG00000108551	23.9356	-0.517421	0.242886	-2.47056	0.0134902	0.676504	FALSE	RASD1		RASD1	protein_coding	17494437	17496395	17	-1	chromosome	ras related dexamethasone induced 1 [Source:HGNC Symbol;Acc:HGNC:15828]	ENSG00000108551.5	RASD1	51655
ENSG00000128596	11.5914	0.535069	0.242975	2.47188	0.0134405	0.676504	FALSE	CCDC136		CCDC136	protein_coding	128790757	128822132	7	1	chromosome	coiled-coil domain containing 136 [Source:HGNC Symbol;Acc:HGNC:22225]	ENSG00000128596.17	CCDC136	64753
ENSG00000144891	13.813	-0.526423	0.241455	-2.4751	0.0133199	0.676504	FALSE	AGTR1		AGTR1	protein_coding	148697784	148743008	3	1	chromosome	angiotensin II receptor type 1 [Source:HGNC Symbol;Acc:HGNC:336]	ENSG00000144891.17	AGTR1	185
ENSG00000172922	105.398	-0.397243	0.172495	-2.46989	0.0135153	0.676504	FALSE	RNASEH2C		RNASEH2C	protein_coding	65714005	65720818	11	-1	chromosome	ribonuclease H2 subunit C [Source:HGNC Symbol;Acc:HGNC:24116]	ENSG00000172922.10	RNASEH2C	84153
ENSG00000182628	68.5512	0.499859	0.191392	2.47355	0.0133777	0.676504	FALSE	SKA2		SKA2	protein_coding	59109857	59155260	17	-1	chromosome	spindle and kinetochore associated complex subunit 2 [Source:HGNC Symbol;Acc:HGNC:28006]	ENSG00000182628.13	SKA2	348235
ENSG00000214194	312.688	-0.412404	0.168096	-2.47028	0.0135007	0.676504	FALSE	SMIM30		SMIM30	protein_coding	113116718	113118560	7	-1	chromosome	small integral membrane protein 30 [Source:HGNC Symbol;Acc:HGNC:48953]	ENSG00000214194.9	SMIM30	401397
ENSG00000103316	27.1618	-0.232234	0.156536	-2.46651	0.0136436	0.677321	FALSE	CRYM		CRYM	protein_coding	21238874	21303083	16	-1	chromosome	crystallin mu [Source:HGNC Symbol;Acc:HGNC:2418]	ENSG00000103316.11	CRYM	1428
ENSG00000163395	1655.65	0.216378	0.142235	2.46789	0.0135914	0.677321	FALSE	IGFN1		IGFN1	protein_coding	201190824	201228952	1	1	chromosome	immunoglobulin like and fibronectin type III domain containing 1 [Source:HGNC Symbol;Acc:HGNC:24607]	ENSG00000163395.17	IGFN1	91156
ENSG00000166797	192.924	0.368227	0.147846	2.46622	0.0136547	0.677321	FALSE	CIAO2A		CIAO2A	protein_coding	64072565	64093857	15	-1	chromosome	cytosolic iron-sulfur assembly component 2A [Source:HGNC Symbol;Acc:HGNC:26235]	ENSG00000166797.11	CIAO2A	84191
ENSG00000155849	16.1149	0.502506	0.242478	2.46456	0.0137183	0.678442	FALSE	ELMO1		ELMO1	protein_coding	36854361	37449249	7	-1	chromosome	engulfment and cell motility 1 [Source:HGNC Symbol;Acc:HGNC:16286]	ENSG00000155849.15	ELMO1	9844
ENSG00000138434	66.1908	-0.537898	0.224787	-2.46301	0.0137776	0.679339	FALSE	ITPRID2		ITPRID2	protein_coding	181891730	181930738	2	1	chromosome	ITPR interacting domain containing 2 [Source:HGNC Symbol;Acc:HGNC:11319]	ENSG00000138434.17	ITPRID2	6744
ENSG00000071127	205.076	-0.338227	0.142144	-2.46046	0.0138758	0.682142	FALSE	WDR1		WDR1	protein_coding	10074339	10116949	4	-1	chromosome	WD repeat domain 1 [Source:HGNC Symbol;Acc:HGNC:12754]	ENSG00000071127.17	WDR1	9948
ENSG00000124203	3.23934	0.30521	0.185734	2.45847	0.0139532	0.683915	FALSE	ZNF831		ZNF831	protein_coding	59123381	59259113	20	1	chromosome	zinc finger protein 831 [Source:HGNC Symbol;Acc:HGNC:16167]	ENSG00000124203.6	ZNF831	128611
ENSG00000144827	100.29	0.397547	0.162978	2.45358	0.0141441	0.686275	FALSE	ABHD10		ABHD10	protein_coding	111979010	111993368	3	1	chromosome	abhydrolase domain containing 10 [Source:HGNC Symbol;Acc:HGNC:25656]	ENSG00000144827.9	ABHD10	55347
ENSG00000146830	84.8395	-0.401029	0.166361	-2.45551	0.0140685	0.686275	FALSE	GIGYF1		GIGYF1	protein_coding	100679507	100694037	7	-1	chromosome	GRB10 interacting GYF protein 1 [Source:HGNC Symbol;Acc:HGNC:9126]	ENSG00000146830.10	GIGYF1	64599
ENSG00000174574	70.4138	-0.397078	0.163185	-2.45424	0.0141181	0.686275	FALSE	AKIRIN1		AKIRIN1	protein_coding	38991276	39006059	1	1	chromosome	akirin 1 [Source:HGNC Symbol;Acc:HGNC:25744]	ENSG00000174574.16	AKIRIN1	79647
ENSG00000178662	5.94506	0.465708	0.206545	2.45193	0.0142091	0.686275	FALSE	CSRNP3		CSRNP3	protein_coding	165469647	165689407	2	1	chromosome	cysteine and serine rich nuclear protein 3 [Source:HGNC Symbol;Acc:HGNC:30729]	ENSG00000178662.16	CSRNP3	80034
ENSG00000219626	68.8337	0.47528	0.193123	2.45234	0.0141929	0.686275	FALSE	FAM228B		FAM228B	protein_coding	24076526	24169640	2	1	chromosome	family with sequence similarity 228 member B [Source:HGNC Symbol;Acc:HGNC:24736]	ENSG00000219626.9	FAM228B	375190
ENSG00000056998	10.9941	-0.4073	0.191004	-2.45013	0.0142804	0.687706	FALSE	GYG2		GYG2	protein_coding	2828822	2882820	X	1	chromosome	glycogenin 2 [Source:HGNC Symbol;Acc:HGNC:4700]	ENSG00000056998.20	GYG2	8908
ENSG00000184898	26.618	0.560857	0.237579	2.44901	0.014325	0.68785	FALSE	RBM43		RBM43	protein_coding	151247940	151261863	2	-1	chromosome	RNA binding motif protein 43 [Source:HGNC Symbol;Acc:HGNC:24790]	ENSG00000184898.7	RBM43	375287
ENSG00000167792	685.243	0.370313	0.151916	2.44769	0.0143777	0.688379	FALSE	NDUFV1		NDUFV1	protein_coding	67605653	67612554	11	1	chromosome	NADH:ubiquinone oxidoreductase core subunit V1 [Source:HGNC Symbol;Acc:HGNC:7716]	ENSG00000167792.13	NDUFV1	4723
ENSG00000203883	57.7372	-0.576294	0.242846	-2.44575	0.0144552	0.690091	FALSE	SOX18		SOX18	protein_coding	64047582	64049639	20	-1	chromosome	SRY-box transcription factor 18 [Source:HGNC Symbol;Acc:HGNC:11194]	ENSG00000203883.7	SOX18	54345
ENSG00000102010	4.08538	0.38082	0.207208	2.44353	0.0145444	0.690355	FALSE	BMX		BMX	protein_coding	15464246	15556529	X	1	chromosome	BMX non-receptor tyrosine kinase [Source:HGNC Symbol;Acc:HGNC:1079]	ENSG00000102010.15	BMX	660
ENSG00000242247	66.49	-0.436895	0.184102	-2.44451	0.0145049	0.690355	FALSE	ARFGAP3		ARFGAP3	protein_coding	42796502	42858106	22	-1	chromosome	ADP ribosylation factor GTPase activating protein 3 [Source:HGNC Symbol;Acc:HGNC:661]	ENSG00000242247.11	ARFGAP3	26286
ENSG00000134321	60.7978	0.601096	0.239561	2.44241	0.0145896	0.690518	FALSE	RSAD2		RSAD2	protein_coding	6865806	6898239	2	1	chromosome	radical S-adenosyl methionine domain containing 2 [Source:HGNC Symbol;Acc:HGNC:30908]	ENSG00000134321.12	RSAD2	91543
ENSG00000102543	29.8842	0.488979	0.21828	2.43853	0.0147471	0.695977	FALSE	CDADC1		CDADC1	protein_coding	49247925	49293485	13	1	chromosome	cytidine and dCMP deaminase domain containing 1 [Source:HGNC Symbol;Acc:HGNC:20299]	ENSG00000102543.14	CDADC1	81602
ENSG00000123094	60.5594	0.53626	0.216901	2.43319	0.0149666	0.69757	FALSE	RASSF8		RASSF8	protein_coding	25959029	26079892	12	1	chromosome	Ras association domain family member 8 [Source:HGNC Symbol;Acc:HGNC:13232]	ENSG00000123094.15	RASSF8	11228
ENSG00000128284	94.058	0.610597	0.230958	2.43652	0.0148294	0.69757	FALSE	APOL3		APOL3	protein_coding	36140330	36166177	22	-1	chromosome	apolipoprotein L3 [Source:HGNC Symbol;Acc:HGNC:14868]	ENSG00000128284.19	APOL3	80833
ENSG00000131730	1843.1	0.512	0.208362	2.43292	0.0149778	0.69757	FALSE	CKMT2		CKMT2	protein_coding	81233320	81266398	5	1	chromosome	creatine kinase, mitochondrial 2 [Source:HGNC Symbol;Acc:HGNC:1996]	ENSG00000131730.16	CKMT2	1160
ENSG00000144868	33.2726	-0.544573	0.225683	-2.43257	0.014992	0.69757	FALSE	TMEM108		TMEM108	protein_coding	133038391	133397792	3	1	chromosome	transmembrane protein 108 [Source:HGNC Symbol;Acc:HGNC:28451]	ENSG00000144868.13	TMEM108	66000
ENSG00000204531	10.6834	0.479758	0.239256	2.43459	0.0149087	0.69757	FALSE	POU5F1		POU5F1	protein_coding	31164337	31180731	6	-1	chromosome	POU class 5 homeobox 1 [Source:HGNC Symbol;Acc:HGNC:9221]	ENSG00000204531.18	POU5F1	5460
ENSG00000075223	131.214	-0.517833	0.206333	-2.43061	0.0150733	0.699386	FALSE	SEMA3C		SEMA3C	protein_coding	80742538	80922359	7	-1	chromosome	semaphorin 3C [Source:HGNC Symbol;Acc:HGNC:10725]	ENSG00000075223.14	SEMA3C	10512
ENSG00000179943	26.6241	-0.518565	0.21739	-2.42894	0.015143	0.700652	FALSE	FIZ1		FIZ1	protein_coding	55591376	55601970	19	-1	chromosome	FLT3 interacting zinc finger 1 [Source:HGNC Symbol;Acc:HGNC:25917]	ENSG00000179943.8	FIZ1	84922
ENSG00000116161	354.02	-0.294134	0.120584	-2.42405	0.0153486	0.701619	FALSE	CACYBP		CACYBP	protein_coding	174999163	175012027	1	1	chromosome	calcyclin binding protein [Source:HGNC Symbol;Acc:HGNC:30423]	ENSG00000116161.18	CACYBP	27101
ENSG00000120910	123.131	-0.352193	0.14659	-2.42127	0.0154664	0.701619	FALSE	PPP3CC		PPP3CC	protein_coding	22440819	22541142	8	1	chromosome	protein phosphatase 3 catalytic subunit gamma [Source:HGNC Symbol;Acc:HGNC:9316]	ENSG00000120910.14	PPP3CC	5533
ENSG00000128626	75.0739	0.460064	0.185589	2.42627	0.0152548	0.701619	FALSE	MRPS12		MRPS12	protein_coding	38930548	38933162	19	1	chromosome	mitochondrial ribosomal protein S12 [Source:HGNC Symbol;Acc:HGNC:10380]	ENSG00000128626.11	MRPS12	6183
ENSG00000144749	170.382	-0.446166	0.180168	-2.42338	0.0153767	0.701619	FALSE	LRIG1		LRIG1	protein_coding	66378797	66501263	3	-1	chromosome	leucine rich repeats and immunoglobulin like domains 1 [Source:HGNC Symbol;Acc:HGNC:17360]	ENSG00000144749.13	LRIG1	26018
ENSG00000172053	494.72	0.317442	0.130133	2.42107	0.015475	0.701619	FALSE	QARS1		QARS1	protein_coding	49095932	49105130	3	-1	chromosome	glutaminyl-tRNA synthetase 1 [Source:HGNC Symbol;Acc:HGNC:9751]	ENSG00000172053.18	QARS1	5859
ENSG00000176393	46.95	0.456222	0.195638	2.42162	0.0154514	0.701619	FALSE	RNPEP		RNPEP	protein_coding	201982372	202006147	1	1	chromosome	arginyl aminopeptidase [Source:HGNC Symbol;Acc:HGNC:10078]	ENSG00000176393.11	RNPEP	6051
ENSG00000178202	14.2781	-0.608745	0.242904	-2.42039	0.0155038	0.701619	FALSE	POGLUT3		POGLUT3	protein_coding	108472112	108498384	11	-1	chromosome	protein O-glucosyltransferase 3 [Source:HGNC Symbol;Acc:HGNC:28496]	ENSG00000178202.13	POGLUT3	143888
ENSG00000188191	9.33588	0.571021	0.242386	2.42093	0.0154808	0.701619	FALSE	PRKAR1B		PRKAR1B	protein_coding	549197	727650	7	-1	chromosome	protein kinase cAMP-dependent type I regulatory subunit beta [Source:HGNC Symbol;Acc:HGNC:9390]	ENSG00000188191.15	PRKAR1B	5575
ENSG00000103642	112.861	0.397221	0.163083	2.41833	0.0155918	0.703678	FALSE	LACTB		LACTB	protein_coding	63121833	63142061	15	1	chromosome	lactamase beta [Source:HGNC Symbol;Acc:HGNC:16468]	ENSG00000103642.12	LACTB	114294
ENSG00000164024	131.034	-0.405343	0.165717	-2.41412	0.0157731	0.707991	FALSE	METAP1		METAP1	protein_coding	98995659	99062809	4	1	chromosome	methionyl aminopeptidase 1 [Source:HGNC Symbol;Acc:HGNC:15789]	ENSG00000164024.12	METAP1	23173
ENSG00000181036	2.79017	0.461944	0.16429	2.41479	0.0157444	0.707991	FALSE	FCRL6		FCRL6	protein_coding	159800511	159816257	1	1	chromosome	Fc receptor like 6 [Source:HGNC Symbol;Acc:HGNC:31910]	ENSG00000181036.14	FCRL6	343413
ENSG00000125868	436.729	0.376995	0.155874	2.41224	0.015855	0.709737	FALSE	DSTN		DSTN	protein_coding	17570075	17609919	20	1	chromosome	destrin, actin depolymerizing factor [Source:HGNC Symbol;Acc:HGNC:15750]	ENSG00000125868.16	DSTN	11034
ENSG00000107742	32.2023	0.504461	0.237145	2.40951	0.015974	0.711208	FALSE	SPOCK2		SPOCK2	protein_coding	72059034	72089032	10	-1	chromosome	SPARC (osteonectin), cwcv and kazal like domains proteoglycan 2 [Source:HGNC Symbol;Acc:HGNC:13564]	ENSG00000107742.13	SPOCK2	9806
ENSG00000213619	1064.08	0.340307	0.141129	2.41019	0.015944	0.711208	FALSE	NDUFS3		NDUFS3	protein_coding	47565336	47584562	11	1	chromosome	NADH:ubiquinone oxidoreductase core subunit S3 [Source:HGNC Symbol;Acc:HGNC:7710]	ENSG00000213619.10	NDUFS3	4722
ENSG00000133962	0.679849	0.0320129	0.0846745	2.40599	0.0161285	0.716159	FALSE	CATSPERB		CATSPERB	protein_coding	91580696	91780707	14	-1	chromosome	cation channel sperm associated auxiliary subunit beta [Source:HGNC Symbol;Acc:HGNC:20500]	ENSG00000133962.8	CATSPERB	79820
ENSG00000112769	116.254	-0.531075	0.212975	-2.40341	0.016243	0.718473	FALSE	LAMA4		LAMA4	protein_coding	112107931	112254939	6	-1	chromosome	laminin subunit alpha 4 [Source:HGNC Symbol;Acc:HGNC:6484]	ENSG00000112769.20	LAMA4	3910
ENSG00000153303	4.00714	0.281851	0.198224	2.40188	0.0163111	0.718473	FALSE	FRMD1		FRMD1	protein_coding	168053166	168101511	6	-1	chromosome	FERM domain containing 1 [Source:HGNC Symbol;Acc:HGNC:21240]	ENSG00000153303.17	FRMD1	79981
ENSG00000157593	47.2322	-0.485284	0.214435	-2.40228	0.016293	0.718473	FALSE	SLC35B2		SLC35B2	protein_coding	44254096	44257890	6	-1	chromosome	solute carrier family 35 member B2 [Source:HGNC Symbol;Acc:HGNC:16872]	ENSG00000157593.19	SLC35B2	347734
ENSG00000108671	741.326	-0.338893	0.138688	-2.39966	0.0164102	0.720915	FALSE	PSMD11		PSMD11	protein_coding	32444379	32483319	17	1	chromosome	proteasome 26S subunit, non-ATPase 11 [Source:HGNC Symbol;Acc:HGNC:9556]	ENSG00000108671.11	PSMD11	5717
ENSG00000093144	113.288	0.416733	0.173847	2.39651	0.0165522	0.725223	FALSE	ECHDC1		ECHDC1	protein_coding	127288712	127343609	6	-1	chromosome	ethylmalonyl-CoA decarboxylase 1 [Source:HGNC Symbol;Acc:HGNC:21489]	ENSG00000093144.19	ECHDC1	55862
ENSG00000197081	273.412	-0.394274	0.157777	-2.39384	0.0166732	0.728592	FALSE	IGF2R		IGF2R	protein_coding	159969099	160113507	6	1	chromosome	insulin like growth factor 2 receptor [Source:HGNC Symbol;Acc:HGNC:5467]	ENSG00000197081.14	IGF2R	3482
ENSG00000133321	155.276	0.555762	0.211502	2.3862	0.0170234	0.731119	FALSE	PLAAT4		PLAAT4	protein_coding	63536808	63546462	11	1	chromosome	phospholipase A and acyltransferase 4 [Source:HGNC Symbol;Acc:HGNC:9869]	ENSG00000133321.11	PLAAT4	5920
ENSG00000137103	77.4168	0.408738	0.171436	2.38662	0.017004	0.731119	FALSE	TMEM8B		TMEM8B	protein_coding	35814451	35865518	9	1	chromosome	transmembrane protein 8B [Source:HGNC Symbol;Acc:HGNC:21427]	ENSG00000137103.20	TMEM8B	51754
ENSG00000142871	203.183	-0.46531	0.236814	-2.38881	0.0169029	0.731119	FALSE	CCN1		CCN1	protein_coding	85580761	85583950	1	1	chromosome	cellular communication network factor 1 [Source:HGNC Symbol;Acc:HGNC:2654]	ENSG00000142871.17	CCN1	3491
ENSG00000166165	354.344	0.566227	0.235846	2.39074	0.0168143	0.731119	FALSE	CKB		CKB	protein_coding	103519667	103522833	14	-1	chromosome	creatine kinase B [Source:HGNC Symbol;Acc:HGNC:1991]	ENSG00000166165.13	CKB	1152
ENSG00000169248	2.2382	0.38264	0.147908	2.38583	0.0170409	0.731119	FALSE	CXCL11		CXCL11	protein_coding	76033682	76041415	4	-1	chromosome	C-X-C motif chemokine ligand 11 [Source:HGNC Symbol;Acc:HGNC:10638]	ENSG00000169248.13	CXCL11	6373
ENSG00000187091	6.20205	0.550704	0.240845	2.38607	0.0170293	0.731119	FALSE	PLCD1		PLCD1	protein_coding	38007496	38029762	3	-1	chromosome	phospholipase C delta 1 [Source:HGNC Symbol;Acc:HGNC:9060]	ENSG00000187091.13	PLCD1	5333
ENSG00000204592	712.646	0.538417	0.21699	2.39017	0.0168407	0.731119	FALSE	HLA-E		HLA-E	protein_coding	30489509	30494194	6	1	chromosome	major histocompatibility complex, class I, E [Source:HGNC Symbol;Acc:HGNC:4962]	ENSG00000204592.9	HLA-E	3133
ENSG00000115415	444.596	0.641847	0.223185	2.37359	0.017616	0.734563	FALSE	STAT1		STAT1	protein_coding	190908460	191020960	2	-1	chromosome	signal transducer and activator of transcription 1 [Source:HGNC Symbol;Acc:HGNC:11362]	ENSG00000115415.19	STAT1	6772
ENSG00000115461	2392.97	-0.399513	0.16196	-2.37413	0.0175905	0.734563	FALSE	IGFBP5		IGFBP5	protein_coding	216672105	216695549	2	-1	chromosome	insulin like growth factor binding protein 5 [Source:HGNC Symbol;Acc:HGNC:5474]	ENSG00000115461.5	IGFBP5	3488
ENSG00000116353	107.205	0.36501	0.155902	2.3789	0.0173644	0.734563	FALSE	MECR		MECR	protein_coding	29192657	29230942	1	-1	chromosome	mitochondrial trans-2-enoyl-CoA reductase [Source:HGNC Symbol;Acc:HGNC:19691]	ENSG00000116353.16	MECR	51102
ENSG00000122176	25.4084	-0.564537	0.238723	-2.37759	0.017426	0.734563	FALSE	FMOD		FMOD	protein_coding	203340628	203351758	1	-1	chromosome	fibromodulin [Source:HGNC Symbol;Acc:HGNC:3774]	ENSG00000122176.12	FMOD	2331
ENSG00000133639	323.545	0.325756	0.140734	2.37999	0.0173131	0.734563	FALSE	BTG1		BTG1	protein_coding	92140278	92145846	12	-1	chromosome	BTG anti-proliferation factor 1 [Source:HGNC Symbol;Acc:HGNC:1130]	ENSG00000133639.6	BTG1	694
ENSG00000146192	11.9493	0.53552	0.22343	2.37487	0.0175549	0.734563	FALSE	FGD2		FGD2	protein_coding	37005646	37029069	6	1	chromosome	FYVE, RhoGEF and PH domain containing 2 [Source:HGNC Symbol;Acc:HGNC:3664]	ENSG00000146192.15	FGD2	221472
ENSG00000151376	50.5154	0.456804	0.203479	2.37278	0.0176548	0.734563	FALSE	ME3		ME3	protein_coding	86441108	86672636	11	-1	chromosome	malic enzyme 3 [Source:HGNC Symbol;Acc:HGNC:6985]	ENSG00000151376.16	ME3	10873
ENSG00000157557	195.618	-0.506348	0.214602	-2.37531	0.017534	0.734563	FALSE	ETS2		ETS2	protein_coding	38805183	38824955	21	1	chromosome	ETS proto-oncogene 2, transcription factor [Source:HGNC Symbol;Acc:HGNC:3489]	ENSG00000157557.13	ETS2	2114
ENSG00000159110	73.4444	0.624918	0.231061	2.38221	0.0172089	0.734563	FALSE	IFNAR2		IFNAR2	protein_coding	33229901	33265675	21	1	chromosome	interferon alpha and beta receptor subunit 2 [Source:HGNC Symbol;Acc:HGNC:5433]	ENSG00000159110.19	IFNAR2	3455
ENSG00000167799	75.4155	0.45567	0.199984	2.3756	0.0175202	0.734563	FALSE	NUDT8		NUDT8	protein_coding	67627938	67629937	11	-1	chromosome	nudix hydrolase 8 [Source:HGNC Symbol;Acc:HGNC:8055]	ENSG00000167799.10	NUDT8	254552
ENSG00000185905	5.54179	0.38414	0.206116	2.37619	0.0174925	0.734563	FALSE	C16orf54		C16orf54	protein_coding	29742463	29745990	16	-1	chromosome	chromosome 16 open reading frame 54 [Source:HGNC Symbol;Acc:HGNC:26649]	ENSG00000185905.4	C16orf54	283897
ENSG00000198589	39.9822	0.504679	0.205819	2.37944	0.0173388	0.734563	FALSE	LRBA		LRBA	protein_coding	150264435	151015727	4	-1	chromosome	LPS responsive beige-like anchor protein [Source:HGNC Symbol;Acc:HGNC:1742]	ENSG00000198589.13	LRBA	987
ENSG00000067082	316.262	-0.416898	0.172422	-2.37137	0.0177223	0.735521	FALSE	KLF6		KLF6	protein_coding	3775996	3785281	10	-1	chromosome	Kruppel like factor 6 [Source:HGNC Symbol;Acc:HGNC:2235]	ENSG00000067082.15	KLF6	1316
ENSG00000119917	119.91	0.641546	0.242929	2.36902	0.0178355	0.738362	FALSE	IFIT3		IFIT3	protein_coding	89327997	89340971	10	1	chromosome	interferon induced protein with tetratricopeptide repeats 3 [Source:HGNC Symbol;Acc:HGNC:5411]	ENSG00000119917.14	IFIT3	3437
ENSG00000095794	77.5367	0.458252	0.193916	2.3631	0.0181227	0.740723	FALSE	CREM		CREM	protein_coding	35126791	35212958	10	1	chromosome	cAMP responsive element modulator [Source:HGNC Symbol;Acc:HGNC:2352]	ENSG00000095794.19	CREM	1390
ENSG00000101493	50.8469	-0.478928	0.235152	-2.36636	0.0179638	0.740723	FALSE	ZNF516		ZNF516	protein_coding	76357682	76495242	18	-1	chromosome	zinc finger protein 516 [Source:HGNC Symbol;Acc:HGNC:28990]	ENSG00000101493.11	ZNF516	9658
ENSG00000112096	1271.4	0.285211	0.120113	2.36231	0.0181616	0.740723	FALSE	SOD2		SOD2	protein_coding	159669069	159745186	6	-1	chromosome	superoxide dismutase 2 [Source:HGNC Symbol;Acc:HGNC:11180]	ENSG00000112096.18	SOD2	6648
ENSG00000139318	126.422	-0.36926	0.161353	-2.36302	0.0181269	0.740723	FALSE	DUSP6		DUSP6	protein_coding	89347235	89352501	12	-1	chromosome	dual specificity phosphatase 6 [Source:HGNC Symbol;Acc:HGNC:3072]	ENSG00000139318.8	DUSP6	1848
ENSG00000181381	34.409	0.485558	0.21904	2.36429	0.0180649	0.740723	FALSE	DDX60L		DDX60L	protein_coding	168356735	168537786	4	-1	chromosome	DExD/H-box 60 like [Source:HGNC Symbol;Acc:HGNC:26429]	ENSG00000181381.13	DDX60L	91351
ENSG00000188613	99.306	-0.43456	0.242798	-2.36485	0.0180372	0.740723	FALSE	NANOS1		NANOS1	protein_coding	119029714	119033730	10	1	chromosome	nanos C2HC-type zinc finger 1 [Source:HGNC Symbol;Acc:HGNC:23044]	ENSG00000188613.7	NANOS1	340719
ENSG00000136937	49.2888	-0.519046	0.228745	-2.35914	0.0183172	0.745231	FALSE	NCBP1		NCBP1	protein_coding	97633668	97673748	9	1	chromosome	nuclear cap binding protein subunit 1 [Source:HGNC Symbol;Acc:HGNC:7658]	ENSG00000136937.13	NCBP1	4686
ENSG00000111452	13.4464	-0.580785	0.242241	-2.35755	0.0183961	0.746602	FALSE	ADGRD1		ADGRD1	protein_coding	130953907	131141469	12	1	chromosome	adhesion G protein-coupled receptor D1 [Source:HGNC Symbol;Acc:HGNC:19893]	ENSG00000111452.13	ADGRD1	283383
ENSG00000143106	82.5137	-0.369975	0.161835	-2.35202	0.0186716	0.755927	FALSE	PSMA5		PSMA5	protein_coding	109399042	109426448	1	-1	chromosome	proteasome 20S subunit alpha 5 [Source:HGNC Symbol;Acc:HGNC:9534]	ENSG00000143106.13	PSMA5	5686
ENSG00000167766	30.5413	0.475594	0.230038	2.34988	0.0187797	0.758443	FALSE	ZNF83		ZNF83	protein_coding	52594060	52690496	19	-1	chromosome	zinc finger protein 83 [Source:HGNC Symbol;Acc:HGNC:13158]	ENSG00000167766.18	ZNF83	55769
ENSG00000031081	79.546	0.410898	0.174633	2.34326	0.0191162	0.766048	FALSE	ARHGAP31		ARHGAP31	protein_coding	119294383	119420714	3	1	chromosome	Rho GTPase activating protein 31 [Source:HGNC Symbol;Acc:HGNC:29216]	ENSG00000031081.11	ARHGAP31	57514
ENSG00000082684	8.00022	-0.552971	0.240982	-2.34419	0.0190687	0.766048	FALSE	SEMA5B		SEMA5B	protein_coding	122909082	123028605	3	-1	chromosome	semaphorin 5B [Source:HGNC Symbol;Acc:HGNC:10737]	ENSG00000082684.16	SEMA5B	54437
ENSG00000096746	323.306	-0.355186	0.150969	-2.34073	0.0192463	0.766048	FALSE	HNRNPH3		HNRNPH3	protein_coding	68331174	68343191	10	1	chromosome	heterogeneous nuclear ribonucleoprotein H3 [Source:HGNC Symbol;Acc:HGNC:5043]	ENSG00000096746.17	HNRNPH3	3189
ENSG00000140853	47.4682	0.589721	0.242387	2.34123	0.0192201	0.766048	FALSE	NLRC5		NLRC5	protein_coding	56989485	57083531	16	1	chromosome	NLR family CARD domain containing 5 [Source:HGNC Symbol;Acc:HGNC:29933]	ENSG00000140853.15	NLRC5	84166
ENSG00000175564	966.504	0.501621	0.233432	2.34147	0.0192081	0.766048	FALSE	UCP3		UCP3	protein_coding	74000277	74009085	11	-1	chromosome	uncoupling protein 3 [Source:HGNC Symbol;Acc:HGNC:12519]	ENSG00000175564.13	UCP3	7352
ENSG00000177225	41.4159	0.51518	0.210985	2.34372	0.0190926	0.766048	FALSE	GATD1		GATD1	protein_coding	767220	777488	11	-1	chromosome	glutamine amidotransferase like class 1 domain containing 1 [Source:HGNC Symbol;Acc:HGNC:26616]	ENSG00000177225.17	GATD1	347862
ENSG00000186300	23.9607	0.264331	0.242851	2.33754	0.019411	0.770748	FALSE	ZNF555		ZNF555	protein_coding	2841437	2860471	19	1	chromosome	zinc finger protein 555 [Source:HGNC Symbol;Acc:HGNC:28382]	ENSG00000186300.12	ZNF555	148254
ENSG00000123091	327.135	-0.282673	0.124995	-2.33473	0.0195573	0.773086	FALSE	RNF11		RNF11	protein_coding	51236273	51273447	1	1	chromosome	ring finger protein 11 [Source:HGNC Symbol;Acc:HGNC:10056]	ENSG00000123091.5	RNF11	26994
ENSG00000146070	1.06666	0.331569	0.151583	2.33462	0.0195635	0.773086	FALSE	PLA2G7		PLA2G7	protein_coding	46704201	46735693	6	-1	chromosome	phospholipase A2 group VII [Source:HGNC Symbol;Acc:HGNC:9040]	ENSG00000146070.17	PLA2G7	7941
ENSG00000129204	71.3409	0.41767	0.203303	2.32974	0.01982	0.781352	FALSE	USP6		USP6	protein_coding	5116032	5175034	17	1	chromosome	ubiquitin specific peptidase 6 [Source:HGNC Symbol;Acc:HGNC:12629]	ENSG00000129204.17	USP6	9098
ENSG00000099326	19.8081	-0.506829	0.228153	-2.32429	0.0201099	0.781591	FALSE	MZF1		MZF1	protein_coding	58561931	58573575	19	-1	chromosome	myeloid zinc finger 1 [Source:HGNC Symbol;Acc:HGNC:13108]	ENSG00000099326.9	MZF1	7593
ENSG00000123388	6.85855	0.073688	0.218315	2.32735	0.0199464	0.781591	FALSE	HOXC11		HOXC11	protein_coding	53973126	53977643	12	1	chromosome	homeobox C11 [Source:HGNC Symbol;Acc:HGNC:5123]	ENSG00000123388.4	HOXC11	3227
ENSG00000134369	119.073	0.462949	0.219453	2.3258	0.0200291	0.781591	FALSE	NAV1		NAV1	protein_coding	201622885	201826969	1	1	chromosome	neuron navigator 1 [Source:HGNC Symbol;Acc:HGNC:15989]	ENSG00000134369.15	NAV1	89796
ENSG00000137269	9.14807	0.60056	0.240708	2.32465	0.0200908	0.781591	FALSE	LRRC1		LRRC1	protein_coding	53794497	53924125	6	1	chromosome	leucine rich repeat containing 1 [Source:HGNC Symbol;Acc:HGNC:14307]	ENSG00000137269.15	LRRC1	55227
ENSG00000147454	361.786	-0.496627	0.213625	-2.32609	0.0200135	0.781591	FALSE	SLC25A37		SLC25A37	protein_coding	23528956	23575463	8	1	chromosome	solute carrier family 25 member 37 [Source:HGNC Symbol;Acc:HGNC:29786]	ENSG00000147454.14	SLC25A37	51312
ENSG00000157510	123.959	-0.46742	0.192308	-2.3259	0.0200241	0.781591	FALSE	AFAP1L1		AFAP1L1	protein_coding	149271859	149343637	5	1	chromosome	actin filament associated protein 1 like 1 [Source:HGNC Symbol;Acc:HGNC:26714]	ENSG00000157510.14	AFAP1L1	134265
ENSG00000100836	471.427	-0.274744	0.119469	-2.31366	0.0206864	0.782483	FALSE	PABPN1		PABPN1	protein_coding	23321289	23326185	14	1	chromosome	poly(A) binding protein nuclear 1 [Source:HGNC Symbol;Acc:HGNC:8565]	ENSG00000100836.10	PABPN1	8106
ENSG00000106123	5.06457	0.491723	0.233295	2.31459	0.0206355	0.782483	FALSE	EPHB6		EPHB6	protein_coding	142855061	142871094	7	1	chromosome	EPH receptor B6 [Source:HGNC Symbol;Acc:HGNC:3396]	ENSG00000106123.12	EPHB6	2051
ENSG00000124571	36.6934	-0.469135	0.191978	-2.31285	0.0207311	0.782483	FALSE	XPO5		XPO5	protein_coding	43522334	43576038	6	-1	chromosome	exportin 5 [Source:HGNC Symbol;Acc:HGNC:17675]	ENSG00000124571.18	XPO5	57510
ENSG00000125304	218.686	-0.35389	0.154763	-2.32102	0.0202857	0.782483	FALSE	TM9SF2		TM9SF2	protein_coding	99446311	99564048	13	1	chromosome	transmembrane 9 superfamily member 2 [Source:HGNC Symbol;Acc:HGNC:11865]	ENSG00000125304.10	TM9SF2	9375
ENSG00000136514	7.79887	0.558446	0.232902	2.31649	0.0205318	0.782483	FALSE	RTP4		RTP4	protein_coding	187368385	187372076	3	1	chromosome	receptor transporter protein 4 [Source:HGNC Symbol;Acc:HGNC:23992]	ENSG00000136514.3	RTP4	64108
ENSG00000138303	56.8609	0.45084	0.192329	2.31365	0.0206871	0.782483	FALSE	ASCC1		ASCC1	protein_coding	72096032	72217134	10	-1	chromosome	activating signal cointegrator 1 complex subunit 1 [Source:HGNC Symbol;Acc:HGNC:24268]	ENSG00000138303.18	ASCC1	51008
ENSG00000145423	7.88736	-0.422925	0.224987	-2.31436	0.0206477	0.782483	FALSE	SFRP2		SFRP2	protein_coding	153780591	153789083	4	-1	chromosome	secreted frizzled related protein 2 [Source:HGNC Symbol;Acc:HGNC:10777]	ENSG00000145423.5	SFRP2	6423
ENSG00000154813	109.133	-0.455184	0.204411	-2.31534	0.0205943	0.782483	FALSE	DPH3		DPH3	protein_coding	16257061	16264969	3	-1	chromosome	diphthamide biosynthesis 3 [Source:HGNC Symbol;Acc:HGNC:27717]	ENSG00000154813.10	DPH3	285381
ENSG00000158864	1274.69	0.404825	0.173048	2.31845	0.0204246	0.782483	FALSE	NDUFS2		NDUFS2	protein_coding	161197104	161214395	1	1	chromosome	NADH:ubiquinone oxidoreductase core subunit S2 [Source:HGNC Symbol;Acc:HGNC:7708]	ENSG00000158864.12	NDUFS2	4720
ENSG00000166816	79.4562	0.538436	0.227826	2.317	0.0205038	0.782483	FALSE	LDHD		LDHD	protein_coding	75111860	75116771	16	-1	chromosome	lactate dehydrogenase D [Source:HGNC Symbol;Acc:HGNC:19708]	ENSG00000166816.14	LDHD	197257
ENSG00000169203	9.59506	0.097234	0.184914	2.31253	0.0207487	0.782483	FALSE	NPIPB12		NPIPB12	protein_coding	29483642	29505999	16	-1	chromosome	nuclear pore complex interacting protein family member B12 [Source:HGNC Symbol;Acc:HGNC:37491]	ENSG00000169203.16	NPIPB12	440353
ENSG00000172831	182.773	0.414678	0.179694	2.31991	0.0203455	0.782483	FALSE	CES2		CES2	protein_coding	66934444	66945096	16	1	chromosome	carboxylesterase 2 [Source:HGNC Symbol;Acc:HGNC:1864]	ENSG00000172831.13	CES2	8824
ENSG00000204165	1.93915	0.426423	0.162203	2.31888	0.0204013	0.782483	FALSE	CXorf65		CXorf65	protein_coding	71103889	71106788	X	-1	chromosome	chromosome X open reading frame 65 [Source:HGNC Symbol;Acc:HGNC:33713]	ENSG00000204165.6	CXorf65	158830
ENSG00000162073	36.0647	0.535932	0.237604	2.311	0.0208329	0.783867	FALSE	PAQR4		PAQR4	protein_coding	2969270	2973484	16	1	chromosome	progestin and adipoQ receptor family member 4 [Source:HGNC Symbol;Acc:HGNC:26386]	ENSG00000162073.14	PAQR4	124222
ENSG00000133731	59.4095	0.430349	0.18402	2.3096	0.0209102	0.784986	FALSE	IMPA1		IMPA1	protein_coding	81656914	81686331	8	-1	chromosome	inositol monophosphatase 1 [Source:HGNC Symbol;Acc:HGNC:6050]	ENSG00000133731.10	IMPA1	3612
ENSG00000242114	29.5211	0.548316	0.226956	2.30836	0.0209793	0.785797	FALSE	MTFP1		MTFP1	protein_coding	30425623	30429054	22	1	chromosome	mitochondrial fission process 1 [Source:HGNC Symbol;Acc:HGNC:26945]	ENSG00000242114.6	MTFP1	51537
ENSG00000132530	90.1734	0.468051	0.224034	2.30404	0.0212206	0.793034	FALSE	XAF1		XAF1	protein_coding	6755447	6775647	17	1	chromosome	XIAP associated factor 1 [Source:HGNC Symbol;Acc:HGNC:30932]	ENSG00000132530.17	XAF1	54739
ENSG00000150938	205.133	-0.458751	0.191005	-2.3031	0.0212732	0.793208	FALSE	CRIM1		CRIM1	protein_coding	36355778	36551135	2	1	chromosome	cysteine rich transmembrane BMP regulator 1 [Source:HGNC Symbol;Acc:HGNC:2359]	ENSG00000150938.10	CRIM1	51232
ENSG00000101194	4.66673	0.469438	0.224969	2.30169	0.0213525	0.79437	FALSE	SLC17A9		SLC17A9	protein_coding	62952707	62969585	20	1	chromosome	solute carrier family 17 member 9 [Source:HGNC Symbol;Acc:HGNC:16192]	ENSG00000101194.18	SLC17A9	63910
ENSG00000101104	5.34083	0.598594	0.231203	2.29981	0.021459	0.794751	FALSE	PABPC1L		PABPC1L	protein_coding	44910062	44959035	20	1	chromosome	poly(A) binding protein cytoplasmic 1 like [Source:HGNC Symbol;Acc:HGNC:15797]	ENSG00000101104.12	PABPC1L	80336
ENSG00000115295	144.317	-0.388162	0.160863	-2.29982	0.0214584	0.794751	FALSE	CLIP4		CLIP4	protein_coding	29097705	29189643	2	1	chromosome	CAP-Gly domain containing linker protein family member 4 [Source:HGNC Symbol;Acc:HGNC:26108]	ENSG00000115295.20	CLIP4	79745
ENSG00000164949	1.57636	-0.380554	0.188229	-2.29741	0.0215955	0.798018	FALSE	GEM		GEM	protein_coding	94249253	94262350	8	-1	chromosome	GTP binding protein overexpressed in skeletal muscle [Source:HGNC Symbol;Acc:HGNC:4234]	ENSG00000164949.8	GEM	2669
ENSG00000069011	53.4613	-0.398683	0.215551	-2.29244	0.0218805	0.799335	FALSE	PITX1		PITX1	protein_coding	135027734	135034813	5	-1	chromosome	paired like homeodomain 1 [Source:HGNC Symbol;Acc:HGNC:9004]	ENSG00000069011.16	PITX1	5307
ENSG00000092445	10.2524	-0.557898	0.240329	-2.28652	0.0222239	0.799335	FALSE	TYRO3		TYRO3	protein_coding	41557675	41583589	15	1	chromosome	TYRO3 protein tyrosine kinase [Source:HGNC Symbol;Acc:HGNC:12446]	ENSG00000092445.12	TYRO3	7301
ENSG00000105755	73.0856	0.386419	0.163303	2.29038	0.0219994	0.799335	FALSE	ETHE1		ETHE1	protein_coding	43506719	43527230	19	-1	chromosome	ETHE1 persulfide dioxygenase [Source:HGNC Symbol;Acc:HGNC:23287]	ENSG00000105755.8	ETHE1	23474
ENSG00000126950	18.3286	-0.536419	0.236916	-2.28555	0.0222808	0.799335	FALSE	TMEM35A		TMEM35A	protein_coding	101078879	101096367	X	1	chromosome	transmembrane protein 35A [Source:HGNC Symbol;Acc:HGNC:25864]	ENSG00000126950.8	TMEM35A	59353
ENSG00000155846	73.698	-0.610238	0.23074	-2.2956	0.0216988	0.799335	FALSE	PPARGC1B		PPARGC1B	protein_coding	149730298	149855022	5	1	chromosome	PPARG coactivator 1 beta [Source:HGNC Symbol;Acc:HGNC:30022]	ENSG00000155846.17	PPARGC1B	133522
ENSG00000157741	158.448	0.509967	0.236278	2.2885	0.0221081	0.799335	FALSE	UBN2		UBN2	protein_coding	139230356	139308236	7	1	chromosome	ubinuclein 2 [Source:HGNC Symbol;Acc:HGNC:21931]	ENSG00000157741.15	UBN2	254048
ENSG00000158169	20.5625	-0.622055	0.241239	-2.28545	0.0222862	0.799335	FALSE	FANCC		FANCC	protein_coding	95099054	95426796	9	-1	chromosome	FA complementation group C [Source:HGNC Symbol;Acc:HGNC:3584]	ENSG00000158169.13	FANCC	2176
ENSG00000168062	31.3806	0.731334	0.239532	2.2917	0.021923	0.799335	FALSE	BATF2		BATF2	protein_coding	64987945	64997018	11	-1	chromosome	basic leucine zipper ATF-like transcription factor 2 [Source:HGNC Symbol;Acc:HGNC:25163]	ENSG00000168062.10	BATF2	116071
ENSG00000168918	35.0399	0.580049	0.242264	2.2873	0.0221781	0.799335	FALSE	INPP5D		INPP5D	protein_coding	233059967	233207903	2	1	chromosome	inositol polyphosphate-5-phosphatase D [Source:HGNC Symbol;Acc:HGNC:6079]	ENSG00000168918.14	INPP5D	3635
ENSG00000175182	54.0661	-0.492595	0.207417	-2.28688	0.0222027	0.799335	FALSE	FAM131A		FAM131A	protein_coding	184335926	184348421	3	1	chromosome	family with sequence similarity 131 member A [Source:HGNC Symbol;Acc:HGNC:28308]	ENSG00000175182.15	FAM131A	131408
ENSG00000187837	283.522	-0.37711	0.167823	-2.29326	0.021833	0.799335	FALSE	H1-2		H1-2	protein_coding	26055787	26056428	6	-1	chromosome	H1.2 linker histone, cluster member [Source:HGNC Symbol;Acc:HGNC:4716]	ENSG00000187837.3	H1-2	3006
ENSG00000196116	22.5931	-0.483355	0.235389	-2.29216	0.0218964	0.799335	FALSE	TDRD7		TDRD7	protein_coding	97412096	97496125	9	1	chromosome	tudor domain containing 7 [Source:HGNC Symbol;Acc:HGNC:30831]	ENSG00000196116.8	TDRD7	23424
ENSG00000204264	139.008	0.641654	0.219533	2.28966	0.0220409	0.799335	FALSE	PSMB8		PSMB8	protein_coding	32840717	32844679	6	-1	chromosome	proteasome 20S subunit beta 8 [Source:HGNC Symbol;Acc:HGNC:9545]	ENSG00000204264.11	PSMB8	5696
ENSG00000214756	11.1531	0.629963	0.241516	2.28507	0.0223086	0.799335	FALSE	CSKMT		CSKMT	protein_coding	62665309	62668496	11	1	chromosome	citrate synthase lysine methyltransferase [Source:HGNC Symbol;Acc:HGNC:33113]	ENSG00000214756.8	CSKMT	751071
ENSG00000070018	72.9828	-0.50683	0.213625	-2.2835	0.0224006	0.799456	FALSE	LRP6		LRP6	protein_coding	12116025	12267044	12	-1	chromosome	LDL receptor related protein 6 [Source:HGNC Symbol;Acc:HGNC:6698]	ENSG00000070018.9	LRP6	4040
ENSG00000176473	28.3957	0.484513	0.215903	2.28337	0.0224088	0.799456	FALSE	WDR25		WDR25	protein_coding	100376418	100530303	14	1	chromosome	WD repeat domain 25 [Source:HGNC Symbol;Acc:HGNC:21064]	ENSG00000176473.13	WDR25	79446
ENSG00000156976	1361.78	-0.282487	0.124592	-2.28105	0.0225453	0.802594	FALSE	EIF4A2		EIF4A2	protein_coding	186783205	186789897	3	1	chromosome	eukaryotic translation initiation factor 4A2 [Source:HGNC Symbol;Acc:HGNC:3284]	ENSG00000156976.17	EIF4A2	1974
ENSG00000152520	39.4036	0.432103	0.192442	2.28007	0.0226034	0.802931	FALSE	PAN3		PAN3	protein_coding	28138506	28295335	13	1	chromosome	poly(A) specific ribonuclease subunit PAN3 [Source:HGNC Symbol;Acc:HGNC:29991]	ENSG00000152520.14	PAN3	255967
ENSG00000001461	35.1858	0.522227	0.23259	2.27667	0.0228059	0.80493	FALSE	NIPAL3		NIPAL3	protein_coding	24415802	24472976	1	1	chromosome	NIPA like domain containing 3 [Source:HGNC Symbol;Acc:HGNC:25233]	ENSG00000001461.17	NIPAL3	57185
ENSG00000025708	36.9415	0.578321	0.238359	2.2771	0.02278	0.80493	FALSE	TYMP		TYMP	protein_coding	50525752	50530032	22	-1	chromosome	thymidine phosphorylase [Source:HGNC Symbol;Acc:HGNC:3148]	ENSG00000025708.14	TYMP	1890
ENSG00000128266	9.04926	0.523151	0.242025	2.27724	0.0227717	0.80493	FALSE	GNAZ		GNAZ	protein_coding	23070519	23125032	22	1	chromosome	G protein subunit alpha z [Source:HGNC Symbol;Acc:HGNC:4395]	ENSG00000128266.9	GNAZ	2781
ENSG00000162783	730.335	-0.514961	0.231959	-2.27274	0.0230417	0.807301	FALSE	IER5		IER5	protein_coding	181088700	181092900	1	1	chromosome	immediate early response 5 [Source:HGNC Symbol;Acc:HGNC:5393]	ENSG00000162783.11	IER5	51278
ENSG00000169918	1.81405	0.18292	0.180262	2.27235	0.0230656	0.807301	FALSE	OTUD7A		OTUD7A	protein_coding	31475398	31870789	15	-1	chromosome	OTU deubiquitinase 7A [Source:HGNC Symbol;Acc:HGNC:20718]	ENSG00000169918.9	OTUD7A	161725
ENSG00000198848	12.8323	-0.476691	0.240552	-2.2723	0.0230685	0.807301	FALSE	CES1		CES1	protein_coding	55802851	55833337	16	-1	chromosome	carboxylesterase 1 [Source:HGNC Symbol;Acc:HGNC:1863]	ENSG00000198848.12	CES1	1066
ENSG00000223865	207.43	0.536898	0.236788	2.27331	0.0230076	0.807301	FALSE	HLA-DPB1		HLA-DPB1	protein_coding	33075990	33089696	6	1	chromosome	major histocompatibility complex, class II, DP beta 1 [Source:HGNC Symbol;Acc:HGNC:4940]	ENSG00000223865.11	HLA-DPB1	3115
ENSG00000168394	91.4292	0.552678	0.222335	2.27079	0.0231596	0.808773	FALSE	TAP1		TAP1	protein_coding	32845209	32853978	6	-1	chromosome	transporter 1, ATP binding cassette subfamily B member [Source:HGNC Symbol;Acc:HGNC:43]	ENSG00000168394.11	TAP1	6890
ENSG00000114999	349.018	0.466665	0.188183	2.26315	0.0236267	0.80895	FALSE	TTL		TTL	protein_coding	112482156	112541739	2	1	chromosome	tubulin tyrosine ligase [Source:HGNC Symbol;Acc:HGNC:21586]	ENSG00000114999.8	TTL	150465
ENSG00000120053	1323.39	0.464205	0.200877	2.2619	0.0237033	0.80895	FALSE	GOT1		GOT1	protein_coding	99396870	99430624	10	-1	chromosome	glutamic-oxaloacetic transaminase 1 [Source:HGNC Symbol;Acc:HGNC:4432]	ENSG00000120053.12	GOT1	2805
ENSG00000121966	26.6186	0.47648	0.240371	2.26755	0.0233566	0.80895	FALSE	CXCR4		CXCR4	protein_coding	136114349	136118149	2	-1	chromosome	C-X-C motif chemokine receptor 4 [Source:HGNC Symbol;Acc:HGNC:2561]	ENSG00000121966.7	CXCR4	7852
ENSG00000124212	41.7895	-0.515463	0.23208	-2.26457	0.0235391	0.80895	FALSE	PTGIS		PTGIS	protein_coding	49503874	49568137	20	-1	chromosome	prostaglandin I2 synthase [Source:HGNC Symbol;Acc:HGNC:9603]	ENSG00000124212.6	PTGIS	5740
ENSG00000137726	181.151	-0.346593	0.149307	-2.26607	0.0234468	0.80895	FALSE	FXYD6		FXYD6	protein_coding	117836976	117877486	11	-1	chromosome	FXYD domain containing ion transport regulator 6 [Source:HGNC Symbol;Acc:HGNC:4030]	ENSG00000137726.17	FXYD6	53826
ENSG00000146054	507.381	-0.346873	0.161887	-2.26292	0.0236409	0.80895	FALSE	TRIM7		TRIM7	protein_coding	181193924	181205293	5	-1	chromosome	tripartite motif containing 7 [Source:HGNC Symbol;Acc:HGNC:16278]	ENSG00000146054.18	TRIM7	81786
ENSG00000159164	2.82467	0.414456	0.202697	2.26735	0.023369	0.80895	FALSE	SV2A		SV2A	protein_coding	149903318	149917844	1	-1	chromosome	synaptic vesicle glycoprotein 2A [Source:HGNC Symbol;Acc:HGNC:20566]	ENSG00000159164.10	SV2A	9900
ENSG00000164040	340.613	-0.305447	0.13614	-2.26576	0.0234658	0.80895	FALSE	PGRMC2		PGRMC2	protein_coding	128269237	128288829	4	-1	chromosome	progesterone receptor membrane component 2 [Source:HGNC Symbol;Acc:HGNC:16089]	ENSG00000164040.18	PGRMC2	10424
ENSG00000164122	851.118	-0.311229	0.138824	-2.26875	0.0232836	0.80895	FALSE	ASB5		ASB5	protein_coding	176213673	176277571	4	-1	chromosome	ankyrin repeat and SOCS box containing 5 [Source:HGNC Symbol;Acc:HGNC:17180]	ENSG00000164122.9	ASB5	140458
ENSG00000178585	123.302	0.389867	0.166013	2.26222	0.0236838	0.80895	FALSE	CTNNBIP1		CTNNBIP1	protein_coding	9848276	9910336	1	-1	chromosome	catenin beta interacting protein 1 [Source:HGNC Symbol;Acc:HGNC:16913]	ENSG00000178585.15	CTNNBIP1	56998
ENSG00000185437	620.556	-0.410145	0.170188	-2.26878	0.0232818	0.80895	FALSE	SH3BGR		SH3BGR	protein_coding	39445855	39515506	21	1	chromosome	SH3 domain binding glutamate rich protein [Source:HGNC Symbol;Acc:HGNC:10822]	ENSG00000185437.13	SH3BGR	6450
ENSG00000140459	2.33487	0.511674	0.199822	2.26035	0.0237997	0.808993	FALSE	CYP11A1		CYP11A1	protein_coding	74337759	74367646	15	-1	chromosome	cytochrome P450 family 11 subfamily A member 1 [Source:HGNC Symbol;Acc:HGNC:2590]	ENSG00000140459.18	CYP11A1	1583
ENSG00000176945	51.1258	0.57099	0.240372	2.2603	0.0238025	0.808993	FALSE	MUC20		MUC20	protein_coding	195720884	195741123	3	1	chromosome	mucin 20, cell surface associated [Source:HGNC Symbol;Acc:HGNC:23282]	ENSG00000176945.17	MUC20	200958
ENSG00000163520	177.081	-0.424656	0.188404	-2.25909	0.0238775	0.809875	FALSE	FBLN2		FBLN2	protein_coding	13549125	13638422	3	1	chromosome	fibulin 2 [Source:HGNC Symbol;Acc:HGNC:3601]	ENSG00000163520.14	FBLN2	2199
ENSG00000080824	4738.5	-0.264088	0.116771	-2.25378	0.0242098	0.817932	FALSE	HSP90AA1		HSP90AA1	protein_coding	102080738	102139699	14	-1	chromosome	heat shock protein 90 alpha family class A member 1 [Source:HGNC Symbol;Acc:HGNC:5253]	ENSG00000080824.18	HSP90AA1	3320
ENSG00000115468	84.8315	-0.427201	0.192489	-2.25315	0.0242496	0.817932	FALSE	EFHD1		EFHD1	protein_coding	232606057	232682780	2	1	chromosome	EF-hand domain family member D1 [Source:HGNC Symbol;Acc:HGNC:29556]	ENSG00000115468.12	EFHD1	80303
ENSG00000160298	7.76832	-0.505409	0.241119	-2.25293	0.0242636	0.817932	FALSE	C21orf58		C21orf58	protein_coding	46300181	46323875	21	-1	chromosome	chromosome 21 open reading frame 58 [Source:HGNC Symbol;Acc:HGNC:1300]	ENSG00000160298.17	C21orf58	54058
ENSG00000059378	23.2823	0.558204	0.242376	2.25113	0.0243774	0.820092	FALSE	PARP12		PARP12	protein_coding	140023749	140062951	7	-1	chromosome	poly(ADP-ribose) polymerase family member 12 [Source:HGNC Symbol;Acc:HGNC:21919]	ENSG00000059378.13	PARP12	64761
ENSG00000110328	41.2404	0.450654	0.223436	2.25029	0.0244307	0.820216	FALSE	GALNT18		GALNT18	protein_coding	11270877	11622005	11	-1	chromosome	polypeptide N-acetylgalactosaminyltransferase 18 [Source:HGNC Symbol;Acc:HGNC:30488]	ENSG00000110328.6	GALNT18	374378
ENSG00000007237	64.023	-0.415613	0.19543	-2.22769	0.0259009	0.824019	FALSE	AC005747.1		AC005747.1	protein_coding	9910609	10198551	17	-1	chromosome	growth arrest specific 7 [Source:NCBI gene;Acc:8522]	ENSG00000007237.18	AC005747.1	8522
ENSG00000023572	109.337	0.3378	0.149187	2.24584	0.0247141	0.824019	FALSE	GLRX2		GLRX2	protein_coding	193090866	193106114	1	-1	chromosome	glutaredoxin 2 [Source:HGNC Symbol;Acc:HGNC:16065]	ENSG00000023572.9	GLRX2	51022
ENSG00000104047	57.1831	-0.471014	0.209376	-2.24458	0.0247952	0.824019	FALSE	DTWD1		DTWD1	protein_coding	49621037	49656232	15	1	chromosome	DTW domain containing 1 [Source:HGNC Symbol;Acc:HGNC:30926]	ENSG00000104047.15	DTWD1	56986
ENSG00000107611	3.24642	0.409218	0.222939	2.22799	0.0258809	0.824019	FALSE	CUBN		CUBN	protein_coding	16823966	17129811	10	-1	chromosome	cubilin [Source:HGNC Symbol;Acc:HGNC:2548]	ENSG00000107611.16	CUBN	8029
ENSG00000111361	102.965	-0.343148	0.153363	-2.24135	0.0250032	0.824019	FALSE	EIF2B1		EIF2B1	protein_coding	123620406	123633766	12	-1	chromosome	eukaryotic translation initiation factor 2B subunit alpha [Source:HGNC Symbol;Acc:HGNC:3257]	ENSG00000111361.13	EIF2B1	1967
ENSG00000119922	13.3131	0.429598	0.241111	2.23836	0.0251976	0.824019	FALSE	IFIT2		IFIT2	protein_coding	89283694	89309271	10	1	chromosome	interferon induced protein with tetratricopeptide repeats 2 [Source:HGNC Symbol;Acc:HGNC:5409]	ENSG00000119922.10	IFIT2	3433
ENSG00000120694	125.388	-0.36326	0.187649	-2.22985	0.0257576	0.824019	FALSE	HSPH1		HSPH1	protein_coding	31134973	31162388	13	-1	chromosome	heat shock protein family H (Hsp110) member 1 [Source:HGNC Symbol;Acc:HGNC:16969]	ENSG00000120694.20	HSPH1	10808
ENSG00000122566	1459.92	-0.26316	0.117308	-2.23563	0.025376	0.824019	FALSE	HNRNPA2B1		HNRNPA2B1	protein_coding	26173057	26201529	7	-1	chromosome	heterogeneous nuclear ribonucleoprotein A2/B1 [Source:HGNC Symbol;Acc:HGNC:5033]	ENSG00000122566.21	HNRNPA2B1	3181
ENSG00000122644	16.4424	0.59186	0.2418	2.2423	0.0249421	0.824019	FALSE	ARL4A		ARL4A	protein_coding	12686856	12690958	7	1	chromosome	ADP ribosylation factor like GTPase 4A [Source:HGNC Symbol;Acc:HGNC:695]	ENSG00000122644.13	ARL4A	10124
ENSG00000124019	2.00431	0.367461	0.188184	2.2277	0.0259005	0.824019	FALSE	FAM124B		FAM124B	protein_coding	224378698	224402107	2	-1	chromosome	family with sequence similarity 124 member B [Source:HGNC Symbol;Acc:HGNC:26224]	ENSG00000124019.10	FAM124B	79843
ENSG00000124067	32.852	-0.505058	0.208308	-2.23116	0.0256708	0.824019	FALSE	SLC12A4		SLC12A4	protein_coding	67943474	67969601	16	-1	chromosome	solute carrier family 12 member 4 [Source:HGNC Symbol;Acc:HGNC:10913]	ENSG00000124067.17	SLC12A4	6560
ENSG00000135299	16.0439	0.463484	0.24259	2.22806	0.0258768	0.824019	FALSE	ANKRD6		ANKRD6	protein_coding	89433152	89633834	6	1	chromosome	ankyrin repeat domain 6 [Source:HGNC Symbol;Acc:HGNC:17280]	ENSG00000135299.17	ANKRD6	22881
ENSG00000136237	35.7261	0.457383	0.238389	2.23267	0.0255705	0.824019	FALSE	RAPGEF5		RAPGEF5	protein_coding	22118236	22357154	7	-1	chromosome	Rap guanine nucleotide exchange factor 5 [Source:HGNC Symbol;Acc:HGNC:16862]	ENSG00000136237.19	RAPGEF5	9771
ENSG00000138771	3.75843	0.336416	0.161861	2.24032	0.0250699	0.824019	FALSE	SHROOM3		SHROOM3	protein_coding	76435229	76783253	4	1	chromosome	shroom family member 3 [Source:HGNC Symbol;Acc:HGNC:30422]	ENSG00000138771.16	SHROOM3	57619
ENSG00000139180	775.638	0.349305	0.154854	2.24191	0.024967	0.824019	FALSE	NDUFA9		NDUFA9	protein_coding	4649095	4694317	12	1	chromosome	NADH:ubiquinone oxidoreductase subunit A9 [Source:HGNC Symbol;Acc:HGNC:7693]	ENSG00000139180.11	NDUFA9	4704
ENSG00000139910	109.292	-0.533001	0.227044	-2.23323	0.025534	0.824019	FALSE	NOVA1		NOVA1	protein_coding	26443090	26598033	14	-1	chromosome	NOVA alternative splicing regulator 1 [Source:HGNC Symbol;Acc:HGNC:7886]	ENSG00000139910.20	NOVA1	4857
ENSG00000141744	36.146	-0.488382	0.220556	-2.22814	0.0258709	0.824019	FALSE	PNMT		PNMT	protein_coding	39667981	39670475	17	1	chromosome	phenylethanolamine N-methyltransferase [Source:HGNC Symbol;Acc:HGNC:9160]	ENSG00000141744.4	PNMT	5409
ENSG00000143127	4.42298	0.301679	0.210477	2.22774	0.0258977	0.824019	FALSE	ITGA10		ITGA10	protein_coding	145891208	145910111	1	-1	chromosome	integrin subunit alpha 10 [Source:HGNC Symbol;Acc:HGNC:6135]	ENSG00000143127.13	ITGA10	8515
ENSG00000161896	128.047	-0.425015	0.194858	-2.2271	0.0259408	0.824019	FALSE	IP6K3		IP6K3	protein_coding	33721662	33746905	6	-1	chromosome	inositol hexakisphosphate kinase 3 [Source:HGNC Symbol;Acc:HGNC:17269]	ENSG00000161896.12	IP6K3	117283
ENSG00000162576	188.933	-0.355362	0.164943	-2.22837	0.0258559	0.824019	FALSE	MXRA8		MXRA8	protein_coding	1352689	1361777	1	-1	chromosome	matrix remodeling associated 8 [Source:HGNC Symbol;Acc:HGNC:7542]	ENSG00000162576.16	MXRA8	54587
ENSG00000163626	63.0782	0.384305	0.173023	2.23807	0.0252168	0.824019	FALSE	COX18		COX18	protein_coding	73052362	73069755	4	-1	chromosome	cytochrome c oxidase assembly factor COX18 [Source:HGNC Symbol;Acc:HGNC:26801]	ENSG00000163626.16	COX18	285521
ENSG00000175463	3.03694	0.41047	0.198697	2.241	0.0250262	0.824019	FALSE	TBC1D10C		TBC1D10C	protein_coding	67403915	67410089	11	1	chromosome	TBC1 domain family member 10C [Source:HGNC Symbol;Acc:HGNC:24702]	ENSG00000175463.12	TBC1D10C	374403
ENSG00000179262	649.77	-0.389654	0.172718	-2.23071	0.0257002	0.824019	FALSE	RAD23A		RAD23A	protein_coding	12945855	12953642	19	1	chromosome	RAD23 homolog A, nucleotide excision repair protein [Source:HGNC Symbol;Acc:HGNC:9812]	ENSG00000179262.10	RAD23A	5886
ENSG00000179583	61.5703	0.687267	0.242877	2.23192	0.0256201	0.824019	FALSE	CIITA		CIITA	protein_coding	10866222	10943021	16	1	chromosome	class II major histocompatibility complex transactivator [Source:HGNC Symbol;Acc:HGNC:7067]	ENSG00000179583.19	CIITA	4261
ENSG00000188818	6.83623	-0.395203	0.195922	-2.22857	0.0258424	0.824019	FALSE	ZDHHC11		ZDHHC11	protein_coding	795606	850986	5	-1	chromosome	zinc finger DHHC-type containing 11 [Source:HGNC Symbol;Acc:HGNC:19158]	ENSG00000188818.12	ZDHHC11	79844
ENSG00000197771	52.7065	-0.415309	0.182503	-2.23596	0.0253547	0.824019	FALSE	MCMBP		MCMBP	protein_coding	119829404	119892556	10	-1	chromosome	minichromosome maintenance complex binding protein [Source:HGNC Symbol;Acc:HGNC:25782]	ENSG00000197771.12	MCMBP	79892
ENSG00000235162	151.25	-0.621248	0.23715	-2.23388	0.025491	0.824019	FALSE	C12orf75		C12orf75	protein_coding	105235290	105396097	12	1	chromosome	chromosome 12 open reading frame 75 [Source:HGNC Symbol;Acc:HGNC:35164]	ENSG00000235162.8	C12orf75	387882
ENSG00000267673	31.8625	0.471036	0.206634	2.23777	0.025236	0.824019	FALSE	FDX2		FDX2	protein_coding	10310045	10316015	19	-1	chromosome	ferredoxin 2 [Source:HGNC Symbol;Acc:HGNC:30546]	ENSG00000267673.6	FDX2	112812
ENSG00000133103	20.6065	-0.529714	0.229369	-2.22313	0.0262067	0.830869	FALSE	COG6		COG6	protein_coding	39655627	39791665	13	1	chromosome	component of oligomeric golgi complex 6 [Source:HGNC Symbol;Acc:HGNC:18621]	ENSG00000133103.17	COG6	57511
ENSG00000197724	136.679	-0.341847	0.149221	-2.22207	0.0262783	0.831544	FALSE	PHF2		PHF2	protein_coding	93576584	93679587	9	1	chromosome	PHD finger protein 2 [Source:HGNC Symbol;Acc:HGNC:8920]	ENSG00000197724.11	PHF2	5253
ENSG00000102316	244.692	0.344124	0.152626	2.21895	0.0264904	0.831893	FALSE	MAGED2		MAGED2	protein_coding	54807599	54816015	X	1	chromosome	MAGE family member D2 [Source:HGNC Symbol;Acc:HGNC:16353]	ENSG00000102316.17	MAGED2	10916
ENSG00000138798	150.629	-0.391921	0.221372	-2.21922	0.0264716	0.831893	FALSE	EGF		EGF	protein_coding	109912883	110013766	4	1	chromosome	epidermal growth factor [Source:HGNC Symbol;Acc:HGNC:3229]	ENSG00000138798.13	EGF	1950
ENSG00000161298	8.49969	0.137978	0.20069	2.22004	0.0264158	0.831893	FALSE	ZNF382		ZNF382	protein_coding	36604817	36634114	19	1	chromosome	zinc finger protein 382 [Source:HGNC Symbol;Acc:HGNC:17409]	ENSG00000161298.18	ZNF382	84911
ENSG00000161551	37.2974	0.513471	0.229861	2.21894	0.0264908	0.831893	FALSE	ZNF577		ZNF577	protein_coding	51804816	51890950	19	-1	chromosome	zinc finger protein 577 [Source:HGNC Symbol;Acc:HGNC:28673]	ENSG00000161551.14	ZNF577	84765
ENSG00000122873	775.517	0.235559	0.105934	2.21744	0.0265932	0.831944	FALSE	CISD1		CISD1	protein_coding	58269162	58289586	10	1	chromosome	CDGSH iron sulfur domain 1 [Source:HGNC Symbol;Acc:HGNC:30880]	ENSG00000122873.12	CISD1	55847
ENSG00000149654	2.3185	-0.29563	0.173288	-2.21759	0.0265829	0.831944	FALSE	CDH22		CDH22	protein_coding	46173739	46308498	20	-1	chromosome	cadherin 22 [Source:HGNC Symbol;Acc:HGNC:13251]	ENSG00000149654.11	CDH22	64405
ENSG00000053770	82.7444	0.367297	0.16452	2.20598	0.0273853	0.838346	FALSE	AP5M1		AP5M1	protein_coding	57268924	57298742	14	1	chromosome	adaptor related protein complex 5 subunit mu 1 [Source:HGNC Symbol;Acc:HGNC:20192]	ENSG00000053770.12	AP5M1	55745
ENSG00000082898	188.996	0.341039	0.159642	2.20906	0.0271702	0.838346	FALSE	XPO1		XPO1	protein_coding	61477849	61538626	2	-1	chromosome	exportin 1 [Source:HGNC Symbol;Acc:HGNC:12825]	ENSG00000082898.17	XPO1	7514
ENSG00000083097	47.1232	-0.446395	0.193216	-2.20803	0.0272419	0.838346	FALSE	DOP1A		DOP1A	protein_coding	83067666	83171350	6	1	chromosome	DOP1 leucine zipper like protein A [Source:HGNC Symbol;Acc:HGNC:21194]	ENSG00000083097.14	DOP1A	23033
ENSG00000113273	13.1747	-0.501615	0.241976	-2.20763	0.0272701	0.838346	FALSE	ARSB		ARSB	protein_coding	78777209	78986087	5	-1	chromosome	arylsulfatase B [Source:HGNC Symbol;Acc:HGNC:714]	ENSG00000113273.17	ARSB	411
ENSG00000135775	41.4151	0.449972	0.203288	2.20567	0.0274069	0.838346	FALSE	COG2		COG2	protein_coding	230642481	230693982	1	1	chromosome	component of oligomeric golgi complex 2 [Source:HGNC Symbol;Acc:HGNC:6546]	ENSG00000135775.14	COG2	22796
ENSG00000149089	59.4642	-0.413862	0.236368	-2.21155	0.0269979	0.838346	FALSE	APIP		APIP	protein_coding	34853094	34916379	11	-1	chromosome	APAF1 interacting protein [Source:HGNC Symbol;Acc:HGNC:17581]	ENSG00000149089.13	APIP	51074
ENSG00000161405	10.5606	0.5283	0.214183	2.21075	0.0270529	0.838346	FALSE	IKZF3		IKZF3	protein_coding	39757718	39864312	17	-1	chromosome	IKAROS family zinc finger 3 [Source:HGNC Symbol;Acc:HGNC:13178]	ENSG00000161405.17	IKZF3	22806
ENSG00000165895	22.7789	0.517238	0.242824	2.21223	0.0269508	0.838346	FALSE	ARHGAP42		ARHGAP42	protein_coding	100687288	100993941	11	1	chromosome	Rho GTPase activating protein 42 [Source:HGNC Symbol;Acc:HGNC:26545]	ENSG00000165895.19	ARHGAP42	143872
ENSG00000172575	3.39375	0.60233	0.20475	2.20755	0.0272753	0.838346	FALSE	RASGRP1		RASGRP1	protein_coding	38488103	38565575	15	-1	chromosome	RAS guanyl releasing protein 1 [Source:HGNC Symbol;Acc:HGNC:9878]	ENSG00000172575.12	RASGRP1	10125
ENSG00000177570	3.68159	-0.372573	0.19394	-2.20904	0.0271717	0.838346	FALSE	SAMD12		SAMD12	protein_coding	118189455	118622112	8	-1	chromosome	sterile alpha motif domain containing 12 [Source:HGNC Symbol;Acc:HGNC:31750]	ENSG00000177570.14	SAMD12	401474
ENSG00000184203	485.241	-0.311882	0.141586	-2.20598	0.0273855	0.838346	FALSE	PPP1R2		PPP1R2	protein_coding	195514428	195543386	3	-1	chromosome	protein phosphatase 1 regulatory inhibitor subunit 2 [Source:HGNC Symbol;Acc:HGNC:9288]	ENSG00000184203.8	PPP1R2	5504
ENSG00000188112	6.85235	-0.546998	0.225345	-2.20902	0.0271731	0.838346	FALSE	C6orf132		C6orf132	protein_coding	42101119	42142620	6	-1	chromosome	chromosome 6 open reading frame 132 [Source:HGNC Symbol;Acc:HGNC:21288]	ENSG00000188112.9	C6orf132	647024
ENSG00000078804	148.55	-0.435925	0.220221	-2.20365	0.0275488	0.839149	FALSE	TP53INP2		TP53INP2	protein_coding	34704339	34713439	20	1	chromosome	tumor protein p53 inducible nuclear protein 2 [Source:HGNC Symbol;Acc:HGNC:16104]	ENSG00000078804.13	TP53INP2	58476
ENSG00000155760	60.5517	-0.461437	0.205286	-2.20416	0.0275132	0.839149	FALSE	FZD7		FZD7	protein_coding	202034587	202038445	2	1	chromosome	frizzled class receptor 7 [Source:HGNC Symbol;Acc:HGNC:4045]	ENSG00000155760.2	FZD7	8324
ENSG00000169291	38.2105	0.465929	0.23261	2.20313	0.0275855	0.839149	FALSE	SHE		SHE	protein_coding	154469772	154502412	1	-1	chromosome	Src homology 2 domain containing E [Source:HGNC Symbol;Acc:HGNC:27004]	ENSG00000169291.10	SHE	126669
ENSG00000173599	5.16893	0.390413	0.233285	2.20135	0.0277112	0.840156	FALSE	PC		PC	protein_coding	66848417	66958386	11	-1	chromosome	pyruvate carboxylase [Source:HGNC Symbol;Acc:HGNC:8636]	ENSG00000173599.15	PC	5091
ENSG00000203668	32.653	0.387101	0.225326	2.20122	0.0277204	0.840156	FALSE	CHML		CHML	protein_coding	241628853	241640254	1	-1	chromosome	CHM like Rab escort protein [Source:HGNC Symbol;Acc:HGNC:1941]	ENSG00000203668.2	CHML	1122
ENSG00000104960	276.653	-0.370404	0.164554	-2.19713	0.0280112	0.844085	FALSE	PTOV1		PTOV1	protein_coding	49850735	49860744	19	1	chromosome	PTOV1 extended AT-hook containing adaptor protein [Source:HGNC Symbol;Acc:HGNC:9632]	ENSG00000104960.15	PTOV1	53635
ENSG00000173171	42.0468	0.411619	0.192872	2.1973	0.0279993	0.844085	FALSE	MTX1		MTX1	protein_coding	155208699	155213824	1	1	chromosome	metaxin 1 [Source:HGNC Symbol;Acc:HGNC:7504]	ENSG00000173171.14	MTX1	4580
ENSG00000177706	142.335	-0.324534	0.149954	-2.19652	0.0280544	0.844085	FALSE	FAM20C		FAM20C	protein_coding	192571	260772	7	1	chromosome	FAM20C golgi associated secretory pathway kinase [Source:HGNC Symbol;Acc:HGNC:22140]	ENSG00000177706.9	FAM20C	56975
ENSG00000227877	314.983	-0.440638	0.189139	-2.19747	0.0279872	0.844085	FALSE	MRLN		MRLN	protein_coding	59736692	59756041	10	-1	chromosome	myoregulin [Source:HGNC Symbol;Acc:HGNC:48649]	ENSG00000227877.7	MRLN	100507027
ENSG00000004779	1642.88	0.295673	0.134414	2.19393	0.0282407	0.844149	FALSE	NDUFAB1		NDUFAB1	protein_coding	23581014	23596316	16	-1	chromosome	NADH:ubiquinone oxidoreductase subunit AB1 [Source:HGNC Symbol;Acc:HGNC:7694]	ENSG00000004779.10	NDUFAB1	4706
ENSG00000075188	39.6579	-0.443145	0.196585	-2.17494	0.0296348	0.844149	FALSE	NUP37		NUP37	protein_coding	102073103	102120120	12	-1	chromosome	nucleoporin 37 [Source:HGNC Symbol;Acc:HGNC:29929]	ENSG00000075188.9	NUP37	79023
ENSG00000075643	3.57723	-0.334768	0.193605	-2.1876	0.0286987	0.844149	FALSE	MOCOS		MOCOS	protein_coding	36187497	36272157	18	1	chromosome	molybdenum cofactor sulfurase [Source:HGNC Symbol;Acc:HGNC:18234]	ENSG00000075643.6	MOCOS	55034
ENSG00000082515	171.399	0.288788	0.132565	2.17592	0.0295616	0.844149	FALSE	MRPL22		MRPL22	protein_coding	154941073	154969411	5	1	chromosome	mitochondrial ribosomal protein L22 [Source:HGNC Symbol;Acc:HGNC:14480]	ENSG00000082515.18	MRPL22	29093
ENSG00000089091	3.26991	-0.453582	0.216575	-2.17681	0.0294946	0.844149	FALSE	DZANK1		DZANK1	protein_coding	18383367	18467281	20	-1	chromosome	double zinc ribbon and ankyrin repeat domains 1 [Source:HGNC Symbol;Acc:HGNC:15858]	ENSG00000089091.16	DZANK1	55184
ENSG00000099250	113.816	0.39108	0.18947	2.1898	0.0285384	0.844149	FALSE	NRP1		NRP1	protein_coding	33177492	33336262	10	-1	chromosome	neuropilin 1 [Source:HGNC Symbol;Acc:HGNC:8004]	ENSG00000099250.18	NRP1	8829
ENSG00000102038	124.123	-0.346671	0.15292	-2.18675	0.0287607	0.844149	FALSE	SMARCA1		SMARCA1	protein_coding	129446501	129523500	X	-1	chromosome	SWI/SNF related, matrix associated, actin dependent regulator of chromatin, subfamily a, member 1 [Source:HGNC Symbol;Acc:HGNC:11097]	ENSG00000102038.15	SMARCA1	6594
ENSG00000102738	72.4664	-0.402999	0.179542	-2.17343	0.0297479	0.844149	FALSE	MRPS31		MRPS31	protein_coding	40729128	40771190	13	-1	chromosome	mitochondrial ribosomal protein S31 [Source:HGNC Symbol;Acc:HGNC:16632]	ENSG00000102738.8	MRPS31	10240
ENSG00000104154	7.5665	-0.383943	0.217092	-2.17005	0.0300031	0.844149	FALSE	SLC30A4		SLC30A4	protein_coding	45479606	45522755	15	-1	chromosome	solute carrier family 30 member 4 [Source:HGNC Symbol;Acc:HGNC:11015]	ENSG00000104154.7	SLC30A4	7782
ENSG00000105248	28.924	-0.46189	0.213037	-2.17385	0.0297167	0.844149	FALSE	YJU2		YJU2	protein_coding	4247080	4269088	19	1	chromosome	YJU2 splicing factor homolog [Source:HGNC Symbol;Acc:HGNC:25518]	ENSG00000105248.16	YJU2	55702
ENSG00000106328	68.1536	0.383758	0.17522	2.18142	0.0291521	0.844149	FALSE	FSCN3		FSCN3	protein_coding	127591409	127602144	7	1	chromosome	fascin actin-bundling protein 3 [Source:HGNC Symbol;Acc:HGNC:3961]	ENSG00000106328.10	FSCN3	29999
ENSG00000106701	52.3622	-0.479336	0.20497	-2.19411	0.0282273	0.844149	FALSE	FSD1L		FSD1L	protein_coding	105447796	105552433	9	1	chromosome	fibronectin type III and SPRY domain containing 1 like [Source:HGNC Symbol;Acc:HGNC:13753]	ENSG00000106701.12	FSD1L	83856
ENSG00000106780	22.5717	-0.51282	0.225386	-2.18457	0.0289204	0.844149	FALSE	MEGF9		MEGF9	protein_coding	120600811	120714470	9	-1	chromosome	multiple EGF like domains 9 [Source:HGNC Symbol;Acc:HGNC:3234]	ENSG00000106780.9	MEGF9	1955
ENSG00000108312	170.768	-0.30533	0.136775	-2.19058	0.028482	0.844149	FALSE	UBTF		UBTF	protein_coding	44205033	44221626	17	-1	chromosome	upstream binding transcription factor [Source:HGNC Symbol;Acc:HGNC:12511]	ENSG00000108312.15	UBTF	7343
ENSG00000118257	25.3343	0.20841	0.243663	2.17746	0.0294459	0.844149	FALSE	NRP2		NRP2	protein_coding	205681990	205798133	2	1	chromosome	neuropilin 2 [Source:HGNC Symbol;Acc:HGNC:8005]	ENSG00000118257.16	NRP2	8828
ENSG00000118496	58.9306	0.41529	0.186574	2.1673	0.0302119	0.844149	FALSE	FBXO30		FBXO30	protein_coding	145793502	145814795	6	-1	chromosome	F-box protein 30 [Source:HGNC Symbol;Acc:HGNC:15600]	ENSG00000118496.5	FBXO30	84085
ENSG00000123908	189.568	-0.325038	0.146028	-2.18577	0.0288322	0.844149	FALSE	AGO2		AGO2	protein_coding	140520156	140635633	8	-1	chromosome	argonaute RISC catalytic component 2 [Source:HGNC Symbol;Acc:HGNC:3263]	ENSG00000123908.12	AGO2	27161
ENSG00000124788	207.017	0.433614	0.20774	2.18312	0.029027	0.844149	FALSE	ATXN1		ATXN1	protein_coding	16299112	16761491	6	-1	chromosome	ataxin 1 [Source:HGNC Symbol;Acc:HGNC:10548]	ENSG00000124788.18	ATXN1	6310
ENSG00000126890	26.0108	0.0979092	0.0807797	2.17088	0.0299406	0.844149	FALSE	CTAG2		CTAG2	protein_coding	154651972	154653579	X	-1	chromosome	cancer/testis antigen 2 [Source:HGNC Symbol;Acc:HGNC:2492]	ENSG00000126890.13	CTAG2	30848
ENSG00000130202	25.5678	-0.51693	0.22216	-2.17049	0.0299695	0.844149	FALSE	NECTIN2		NECTIN2	protein_coding	44846175	44889223	19	1	chromosome	nectin cell adhesion molecule 2 [Source:HGNC Symbol;Acc:HGNC:9707]	ENSG00000130202.10	NECTIN2	5819
ENSG00000132256	5.15134	-0.398936	0.231089	-2.19341	0.0282778	0.844149	FALSE	TRIM5		TRIM5	protein_coding	5663195	5938619	11	-1	chromosome	tripartite motif containing 5 [Source:HGNC Symbol;Acc:HGNC:16276]	ENSG00000132256.19	TRIM5	85363
ENSG00000135709	18.3283	0.52918	0.233933	2.17578	0.0295721	0.844149	FALSE	KIAA0513		KIAA0513	protein_coding	85027751	85094230	16	1	chromosome	KIAA0513 [Source:HGNC Symbol;Acc:HGNC:29058]	ENSG00000135709.12	KIAA0513	9764
ENSG00000139636	21.7056	0.46595	0.235644	2.19193	0.0283848	0.844149	FALSE	LMBR1L		LMBR1L	protein_coding	49096551	49110900	12	-1	chromosome	limb development membrane protein 1 like [Source:HGNC Symbol;Acc:HGNC:18268]	ENSG00000139636.15	LMBR1L	55716
ENSG00000142949	25.3696	-0.550439	0.242767	-2.16936	0.0300553	0.844149	FALSE	PTPRF		PTPRF	protein_coding	43525187	43623666	1	1	chromosome	protein tyrosine phosphatase receptor type F [Source:HGNC Symbol;Acc:HGNC:9670]	ENSG00000142949.17	PTPRF	5792
ENSG00000144567	64.5273	-0.412737	0.190758	-2.17321	0.0297642	0.844149	FALSE	RETREG2		RETREG2	protein_coding	219176225	219185475	2	1	chromosome	reticulophagy regulator family member 2 [Source:HGNC Symbol;Acc:HGNC:28450]	ENSG00000144567.11	RETREG2	79137
ENSG00000149115	57.2682	-0.402766	0.195192	-2.1877	0.0286915	0.844149	FALSE	TNKS1BP1		TNKS1BP1	protein_coding	57299638	57324952	11	-1	chromosome	tankyrase 1 binding protein 1 [Source:HGNC Symbol;Acc:HGNC:19081]	ENSG00000149115.14	TNKS1BP1	85456
ENSG00000149657	135.768	-0.279064	0.12909	-2.19291	0.0283135	0.844149	FALSE	LSM14B		LSM14B	protein_coding	62122461	62135374	20	1	chromosome	LSM family member 14B [Source:HGNC Symbol;Acc:HGNC:15887]	ENSG00000149657.20	LSM14B	149986
ENSG00000156042	7.6449	0.518737	0.228932	2.18977	0.0285408	0.844149	FALSE	CFAP70		CFAP70	protein_coding	73253759	73358859	10	-1	chromosome	cilia and flagella associated protein 70 [Source:HGNC Symbol;Acc:HGNC:30726]	ENSG00000156042.18	CFAP70	118491
ENSG00000156639	434.313	-0.390818	0.182588	-2.18199	0.0291103	0.844149	FALSE	ZFAND3		ZFAND3	protein_coding	37819727	38154624	6	1	chromosome	zinc finger AN1-type containing 3 [Source:HGNC Symbol;Acc:HGNC:18019]	ENSG00000156639.12	ZFAND3	60685
ENSG00000156876	14.9169	-0.524371	0.237739	-2.17726	0.0294614	0.844149	FALSE	SASS6		SASS6	protein_coding	100083563	100132955	1	-1	chromosome	SAS-6 centriolar assembly protein [Source:HGNC Symbol;Acc:HGNC:25403]	ENSG00000156876.10	SASS6	163786
ENSG00000162552	18.0374	-0.465044	0.239076	-2.17631	0.0295318	0.844149	FALSE	WNT4		WNT4	protein_coding	22117313	22143969	1	-1	chromosome	Wnt family member 4 [Source:HGNC Symbol;Acc:HGNC:12783]	ENSG00000162552.15	WNT4	54361
ENSG00000164440	1435.39	-0.25972	0.115719	-2.18122	0.0291673	0.844149	FALSE	TXLNB		TXLNB	protein_coding	139240061	139291998	6	-1	chromosome	taxilin beta [Source:HGNC Symbol;Acc:HGNC:21617]	ENSG00000164440.15	TXLNB	167838
ENSG00000164654	60.6152	-0.372044	0.176078	-2.18175	0.0291283	0.844149	FALSE	MIOS		MIOS	protein_coding	7566875	7608932	7	1	chromosome	meiosis regulator for oocyte development [Source:HGNC Symbol;Acc:HGNC:21905]	ENSG00000164654.16	MIOS	54468
ENSG00000167286	11.2186	0.431426	0.207479	2.18234	0.0290846	0.844149	FALSE	CD3D		CD3D	protein_coding	118338954	118342744	11	-1	chromosome	CD3d molecule [Source:HGNC Symbol;Acc:HGNC:1673]	ENSG00000167286.9	CD3D	915
ENSG00000167315	251.804	0.419182	0.206576	2.16729	0.0302128	0.844149	FALSE	ACAA2		ACAA2	protein_coding	49782164	49813953	18	-1	chromosome	acetyl-CoA acyltransferase 2 [Source:HGNC Symbol;Acc:HGNC:83]	ENSG00000167315.18	ACAA2	10449
ENSG00000171219	2.53746	0.414757	0.201973	2.16746	0.0301998	0.844149	FALSE	CDC42BPG		CDC42BPG	protein_coding	64823052	64844653	11	-1	chromosome	CDC42 binding protein kinase gamma [Source:HGNC Symbol;Acc:HGNC:29829]	ENSG00000171219.9	CDC42BPG	55561
ENSG00000181135	3.44163	0.243215	0.198157	2.16916	0.0300702	0.844149	FALSE	ZNF707		ZNF707	protein_coding	143684452	143713898	8	1	chromosome	zinc finger protein 707 [Source:HGNC Symbol;Acc:HGNC:27815]	ENSG00000181135.16	ZNF707	286075
ENSG00000183117	3.33461	-0.177087	0.174914	-2.16765	0.0301852	0.844149	FALSE	CSMD1		CSMD1	protein_coding	2935353	4994972	8	-1	chromosome	CUB and Sushi multiple domains 1 [Source:HGNC Symbol;Acc:HGNC:14026]	ENSG00000183117.19	CSMD1	64478
ENSG00000188649	1.76737	0.283976	0.152698	2.1739	0.0297128	0.844149	FALSE	CC2D2B		CC2D2B	protein_coding	95907603	96032684	10	1	chromosome	coiled-coil and C2 domain containing 2B [Source:HGNC Symbol;Acc:HGNC:31666]	ENSG00000188649.14	CC2D2B	387707
ENSG00000198919	154.42	0.389838	0.186843	2.16675	0.030254	0.844149	FALSE	DZIP3		DZIP3	protein_coding	108589705	108694840	3	1	chromosome	DAZ interacting zinc finger protein 3 [Source:HGNC Symbol;Acc:HGNC:30938]	ENSG00000198919.13	DZIP3	9666
ENSG00000215712	52.117	-0.410811	0.188834	-2.19075	0.0284697	0.844149	FALSE	TMEM242		TMEM242	protein_coding	157289025	157323601	6	-1	chromosome	transmembrane protein 242 [Source:HGNC Symbol;Acc:HGNC:17206]	ENSG00000215712.11	TMEM242	729515
ENSG00000245848	47.3461	-0.461821	0.236621	-2.17835	0.0293802	0.844149	FALSE	CEBPA		CEBPA	protein_coding	33299934	33302534	19	-1	chromosome	CCAAT enhancer binding protein alpha [Source:HGNC Symbol;Acc:HGNC:1833]	ENSG00000245848.3	CEBPA	1050
ENSG00000250565	33.8948	0.49156	0.230888	2.16997	0.0300089	0.844149	FALSE	ATP6V1E2		ATP6V1E2	protein_coding	46490750	46542577	2	-1	chromosome	ATPase H+ transporting V1 subunit E2 [Source:HGNC Symbol;Acc:HGNC:18125]	ENSG00000250565.7	ATP6V1E2	90423
ENSG00000047315	339.422	-0.312443	0.145804	-2.16361	0.0304946	0.84422	FALSE	POLR2B		POLR2B	protein_coding	56977722	57031158	4	1	chromosome	RNA polymerase II subunit B [Source:HGNC Symbol;Acc:HGNC:9188]	ENSG00000047315.16	POLR2B	5431
ENSG00000057663	46.2277	-0.420319	0.193697	-2.15529	0.0311394	0.84422	FALSE	ATG5		ATG5	protein_coding	106045423	106325791	6	-1	chromosome	autophagy related 5 [Source:HGNC Symbol;Acc:HGNC:589]	ENSG00000057663.16	ATG5	9474
ENSG00000070526	2.91818	0.38478	0.205595	2.15723	0.0309874	0.84422	FALSE	ST6GALNAC1		ST6GALNAC1	protein_coding	76624761	76643786	17	-1	chromosome	ST6 N-acetylgalactosaminide alpha-2,6-sialyltransferase 1 [Source:HGNC Symbol;Acc:HGNC:23614]	ENSG00000070526.15	ST6GALNAC1	55808
ENSG00000100385	2.72027	0.166318	0.160593	2.15508	0.0311554	0.84422	FALSE	IL2RB		IL2RB	protein_coding	37125843	37175054	22	-1	chromosome	interleukin 2 receptor subunit beta [Source:HGNC Symbol;Acc:HGNC:6009]	ENSG00000100385.14	IL2RB	3560
ENSG00000101457	190.616	-0.303542	0.139628	-2.15351	0.0312788	0.84422	FALSE	DNTTIP1		DNTTIP1	protein_coding	45791954	45811427	20	1	chromosome	deoxynucleotidyltransferase terminal interacting protein 1 [Source:HGNC Symbol;Acc:HGNC:16160]	ENSG00000101457.13	DNTTIP1	116092
ENSG00000111897	353.457	-0.235897	0.111081	-2.16546	0.0303525	0.84422	FALSE	SERINC1		SERINC1	protein_coding	122443351	122471807	6	-1	chromosome	serine incorporator 1 [Source:HGNC Symbol;Acc:HGNC:13464]	ENSG00000111897.7	SERINC1	57515
ENSG00000115548	75.6904	-0.40651	0.176996	-2.15687	0.0310161	0.84422	FALSE	KDM3A		KDM3A	protein_coding	86440647	86492716	2	1	chromosome	lysine demethylase 3A [Source:HGNC Symbol;Acc:HGNC:20815]	ENSG00000115548.17	KDM3A	55818
ENSG00000128578	81.7691	-0.443555	0.193803	-2.16211	0.03061	0.84422	FALSE	STRIP2		STRIP2	protein_coding	129434432	129488399	7	1	chromosome	striatin interacting protein 2 [Source:HGNC Symbol;Acc:HGNC:22209]	ENSG00000128578.10	STRIP2	57464
ENSG00000130703	40.0844	0.434911	0.196767	2.16083	0.0307084	0.84422	FALSE	OSBPL2		OSBPL2	protein_coding	62231922	62296213	20	1	chromosome	oxysterol binding protein like 2 [Source:HGNC Symbol;Acc:HGNC:15761]	ENSG00000130703.16	OSBPL2	9885
ENSG00000131242	6.14586	0.444278	0.193298	2.15421	0.0312238	0.84422	FALSE	RAB11FIP4		RAB11FIP4	protein_coding	31391675	31538211	17	1	chromosome	RAB11 family interacting protein 4 [Source:HGNC Symbol;Acc:HGNC:30267]	ENSG00000131242.18	RAB11FIP4	84440
ENSG00000135829	87.4621	-0.430477	0.198895	-2.15407	0.031235	0.84422	FALSE	DHX9		DHX9	protein_coding	182839347	182887982	1	1	chromosome	DExH-box helicase 9 [Source:HGNC Symbol;Acc:HGNC:2750]	ENSG00000135829.17	DHX9	1660
ENSG00000135940	3363.73	0.258548	0.11869	2.16487	0.0303978	0.84422	FALSE	COX5B		COX5B	protein_coding	97646062	97648383	2	1	chromosome	cytochrome c oxidase subunit 5B [Source:HGNC Symbol;Acc:HGNC:2269]	ENSG00000135940.7	COX5B	1329
ENSG00000136997	12.9115	-0.522595	0.23628	-2.154	0.0312405	0.84422	FALSE	MYC		MYC	protein_coding	127735434	127742951	8	1	chromosome	MYC proto-oncogene, bHLH transcription factor [Source:HGNC Symbol;Acc:HGNC:7553]	ENSG00000136997.19	MYC	4609
ENSG00000159256	81.0515	-0.356643	0.163639	-2.16188	0.0306271	0.84422	FALSE	MORC3		MORC3	protein_coding	36320189	36386148	21	1	chromosome	MORC family CW-type zinc finger 3 [Source:HGNC Symbol;Acc:HGNC:23572]	ENSG00000159256.13	MORC3	23515
ENSG00000164346	2338.39	0.444666	0.210224	2.1554	0.0311305	0.84422	FALSE	NSA2		NSA2	protein_coding	74766991	74780113	5	1	chromosome	NSA2 ribosome biogenesis factor [Source:HGNC Symbol;Acc:HGNC:30728]	ENSG00000164346.10	NSA2	10412
ENSG00000175550	147.451	-0.362912	0.17103	-2.15438	0.0312106	0.84422	FALSE	DRAP1		DRAP1	protein_coding	65919274	65921563	11	1	chromosome	DR1 associated protein 1 [Source:HGNC Symbol;Acc:HGNC:3019]	ENSG00000175550.8	DRAP1	10589
ENSG00000211448	40.7323	0.64601	0.240295	2.15836	0.0308995	0.84422	FALSE	DIO2		DIO2	protein_coding	80197527	80387757	14	-1	chromosome	iodothyronine deiodinase 2 [Source:HGNC Symbol;Acc:HGNC:2884]	ENSG00000211448.12	DIO2	1734
ENSG00000215187	434.382	-0.460522	0.233312	-2.16135	0.030668	0.84422	FALSE	FAM166B		FAM166B	protein_coding	35561831	35563899	9	-1	chromosome	family with sequence similarity 166 member B [Source:HGNC Symbol;Acc:HGNC:34242]	ENSG00000215187.11	FAM166B	730112
ENSG00000256235	30.0458	-0.480493	0.22649	-2.15644	0.0310496	0.84422	FALSE	SMIM3		SMIM3	protein_coding	150777946	150796734	5	1	chromosome	small integral membrane protein 3 [Source:HGNC Symbol;Acc:HGNC:30248]	ENSG00000256235.2	SMIM3	85027
ENSG00000262814	80.478	0.448454	0.206581	2.16168	0.030643	0.84422	FALSE	MRPL12		MRPL12	protein_coding	81703367	81707517	17	1	chromosome	mitochondrial ribosomal protein L12 [Source:HGNC Symbol;Acc:HGNC:10378]	ENSG00000262814.8	MRPL12	6182
ENSG00000169021	2031.13	0.284778	0.131819	2.1528	0.0313347	0.84435	FALSE	UQCRFS1		UQCRFS1	protein_coding	29205320	29213151	19	-1	chromosome	ubiquinol-cytochrome c reductase, Rieske iron-sulfur polypeptide 1 [Source:HGNC Symbol;Acc:HGNC:12587]	ENSG00000169021.6	UQCRFS1	7386
ENSG00000165644	59.9733	0.465018	0.214501	2.15098	0.0314776	0.846231	FALSE	COMTD1		COMTD1	protein_coding	75233641	75236030	10	-1	chromosome	catechol-O-methyltransferase domain containing 1 [Source:HGNC Symbol;Acc:HGNC:26309]	ENSG00000165644.11	COMTD1	118881
ENSG00000173156	18.9169	-0.556842	0.242926	-2.15061	0.031507	0.846231	FALSE	RHOD		RHOD	protein_coding	67056847	67072017	11	1	chromosome	ras homolog family member D [Source:HGNC Symbol;Acc:HGNC:670]	ENSG00000173156.7	RHOD	29984
ENSG00000107371	24.1952	-0.484728	0.214944	-2.1445	0.0319925	0.847873	FALSE	EXOSC3		EXOSC3	protein_coding	37766978	37801437	9	-1	chromosome	exosome component 3 [Source:HGNC Symbol;Acc:HGNC:17944]	ENSG00000107371.13	EXOSC3	51010
ENSG00000107859	38.7669	-0.450669	0.211624	-2.14404	0.0320301	0.847873	FALSE	PITX3		PITX3	protein_coding	102230186	102241512	10	-1	chromosome	paired like homeodomain 3 [Source:HGNC Symbol;Acc:HGNC:9006]	ENSG00000107859.10	PITX3	5309
ENSG00000119720	149.774	-0.343481	0.157951	-2.14712	0.0317838	0.847873	FALSE	NRDE2		NRDE2	protein_coding	90267860	90331969	14	-1	chromosome	NRDE-2, necessary for RNA interference, domain containing [Source:HGNC Symbol;Acc:HGNC:20186]	ENSG00000119720.18	NRDE2	55051
ENSG00000143337	153.318	-0.334834	0.156918	-2.14642	0.0318398	0.847873	FALSE	TOR1AIP1		TOR1AIP1	protein_coding	179882042	179925000	1	1	chromosome	torsin 1A interacting protein 1 [Source:HGNC Symbol;Acc:HGNC:29456]	ENSG00000143337.18	TOR1AIP1	26092
ENSG00000151468	47.1777	0.455499	0.241421	2.14444	0.0319979	0.847873	FALSE	CCDC3		CCDC3	protein_coding	12896625	13099652	10	-1	chromosome	coiled-coil domain containing 3 [Source:HGNC Symbol;Acc:HGNC:23813]	ENSG00000151468.11	CCDC3	83643
ENSG00000154001	345.405	0.267225	0.123332	2.14598	0.0318746	0.847873	FALSE	PPP2R5E		PPP2R5E	protein_coding	63371364	63543377	14	-1	chromosome	protein phosphatase 2 regulatory subunit B'epsilon [Source:HGNC Symbol;Acc:HGNC:9313]	ENSG00000154001.14	PPP2R5E	5529
ENSG00000157184	88.718	0.396536	0.189916	2.14496	0.0319557	0.847873	FALSE	CPT2		CPT2	protein_coding	53196792	53214197	1	1	chromosome	carnitine palmitoyltransferase 2 [Source:HGNC Symbol;Acc:HGNC:2330]	ENSG00000157184.7	CPT2	1376
ENSG00000157227	33.7502	-0.481459	0.228873	-2.1485	0.0316741	0.847873	FALSE	MMP14		MMP14	protein_coding	22836560	22849027	14	1	chromosome	matrix metallopeptidase 14 [Source:HGNC Symbol;Acc:HGNC:7160]	ENSG00000157227.13	MMP14	4323
ENSG00000243678	809.289	0.332171	0.154145	2.14456	0.031988	0.847873	FALSE	NME2		NME2	protein_coding	51165435	51171747	17	1	chromosome	NME/NM23 nucleoside diphosphate kinase 2 [Source:HGNC Symbol;Acc:HGNC:7850]	ENSG00000243678.11	NME2	4831
ENSG00000154727	40.3024	-0.474716	0.213891	-2.14145	0.0322377	0.850643	FALSE	GABPA		GABPA	protein_coding	25734570	25772460	21	1	chromosome	GA binding protein transcription factor subunit alpha [Source:HGNC Symbol;Acc:HGNC:4071]	ENSG00000154727.10	GABPA	2551
ENSG00000170775	1.63212	0.253943	0.162581	2.14193	0.0321995	0.850643	FALSE	GPR37		GPR37	protein_coding	124743885	124765792	7	-1	chromosome	G protein-coupled receptor 37 [Source:HGNC Symbol;Acc:HGNC:4494]	ENSG00000170775.3	GPR37	2861
ENSG00000100162	1.69027	0.390691	0.164675	2.14076	0.0322933	0.85075	FALSE	CENPM		CENPM	protein_coding	41938737	41947152	22	-1	chromosome	centromere protein M [Source:HGNC Symbol;Acc:HGNC:18352]	ENSG00000100162.15	CENPM	79019
ENSG00000114867	670.967	-0.290089	0.133768	-2.13845	0.0324803	0.853094	FALSE	EIF4G1		EIF4G1	protein_coding	184314495	184335358	3	1	chromosome	eukaryotic translation initiation factor 4 gamma 1 [Source:HGNC Symbol;Acc:HGNC:3296]	ENSG00000114867.20	EIF4G1	1981
ENSG00000198879	11.031	-0.397549	0.239216	-2.13838	0.0324855	0.853094	FALSE	SFMBT2		SFMBT2	protein_coding	7158624	7411486	10	-1	chromosome	Scm like with four mbt domains 2 [Source:HGNC Symbol;Acc:HGNC:20256]	ENSG00000198879.12	SFMBT2	57713
ENSG00000008952	984.741	-0.199654	0.0946964	-2.12029	0.0339819	0.870277	FALSE	SEC62		SEC62	protein_coding	169966635	169998373	3	1	chromosome	SEC62 homolog, preprotein translocation factor [Source:HGNC Symbol;Acc:HGNC:11846]	ENSG00000008952.17	SEC62	7095
ENSG00000020633	13.2644	0.577876	0.236679	2.1245	0.0336283	0.870277	FALSE	RUNX3		RUNX3	protein_coding	24899511	24965121	1	-1	chromosome	RUNX family transcription factor 3 [Source:HGNC Symbol;Acc:HGNC:10473]	ENSG00000020633.18	RUNX3	864
ENSG00000118298	33.2781	0.567605	0.242506	2.12189	0.033847	0.870277	FALSE	CA14		CA14	protein_coding	150257251	150265078	1	1	chromosome	carbonic anhydrase 14 [Source:HGNC Symbol;Acc:HGNC:1372]	ENSG00000118298.12	CA14	23632
ENSG00000119703	13.927	0.442767	0.242499	2.12236	0.0338072	0.870277	FALSE	ZC2HC1C		ZC2HC1C	protein_coding	75064109	75119502	14	1	chromosome	zinc finger C2HC-type containing 1C [Source:HGNC Symbol;Acc:HGNC:20354]	ENSG00000119703.15	ZC2HC1C	79696
ENSG00000132768	56.3076	0.409167	0.195699	2.12462	0.033618	0.870277	FALSE	DPH2		DPH2	protein_coding	43970000	43973369	1	1	chromosome	diphthamide biosynthesis 2 [Source:HGNC Symbol;Acc:HGNC:3004]	ENSG00000132768.14	DPH2	1802
ENSG00000136425	29.6385	-0.46874	0.241613	-2.12868	0.033281	0.870277	FALSE	CIB2		CIB2	protein_coding	78104606	78131535	15	-1	chromosome	calcium and integrin binding family member 2 [Source:HGNC Symbol;Acc:HGNC:24579]	ENSG00000136425.14	CIB2	10518
ENSG00000138185	21.1446	0.511247	0.23365	2.12815	0.0333249	0.870277	FALSE	ENTPD1		ENTPD1	protein_coding	95711779	95877266	10	1	chromosome	ectonucleoside triphosphate diphosphohydrolase 1 [Source:HGNC Symbol;Acc:HGNC:3363]	ENSG00000138185.20	ENTPD1	953
ENSG00000139687	116.12	-0.374076	0.178499	-2.12754	0.033375	0.870277	FALSE	RB1		RB1	protein_coding	48303726	48599436	13	1	chromosome	RB transcriptional corepressor 1 [Source:HGNC Symbol;Acc:HGNC:9884]	ENSG00000139687.15	RB1	5925
ENSG00000155363	18.707	0.440597	0.239649	2.12141	0.033887	0.870277	FALSE	MOV10		MOV10	protein_coding	112673141	112700746	1	1	chromosome	Mov10 RISC complex RNA helicase [Source:HGNC Symbol;Acc:HGNC:7200]	ENSG00000155363.18	MOV10	4343
ENSG00000156411	1916.92	0.260012	0.12052	2.12153	0.0338774	0.870277	FALSE	ATP5MPL		ATP5MPL	protein_coding	103912288	103928269	14	-1	chromosome	ATP synthase membrane subunit 6.8PL [Source:HGNC Symbol;Acc:HGNC:1188]	ENSG00000156411.9	ATP5MPL	9556
ENSG00000168140	7.32856	-0.410145	0.241206	-2.12535	0.0335575	0.870277	FALSE	VASN		VASN	protein_coding	4371848	4383538	16	1	chromosome	vasorin [Source:HGNC Symbol;Acc:HGNC:18517]	ENSG00000168140.5	VASN	114990
ENSG00000169738	210.158	0.365711	0.178511	2.11965	0.0340355	0.870277	FALSE	DCXR		DCXR	protein_coding	82035136	82037709	17	-1	chromosome	dicarbonyl and L-xylulose reductase [Source:HGNC Symbol;Acc:HGNC:18985]	ENSG00000169738.8	DCXR	51181
ENSG00000184076	1378.61	0.330453	0.154537	2.12538	0.0335546	0.870277	FALSE	UQCR10		UQCR10	protein_coding	29767369	29770413	22	1	chromosome	ubiquinol-cytochrome c reductase, complex III subunit X [Source:HGNC Symbol;Acc:HGNC:30863]	ENSG00000184076.13	UQCR10	29796
ENSG00000197852	28.3213	-0.500077	0.241454	-2.12352	0.0337102	0.870277	FALSE	INKA2		INKA2	protein_coding	111680630	111755824	1	-1	chromosome	inka box actin regulator 2 [Source:HGNC Symbol;Acc:HGNC:28045]	ENSG00000197852.12	INKA2	55924
ENSG00000198838	150.479	0.370855	0.237904	2.12755	0.0333745	0.870277	FALSE	RYR3		RYR3	protein_coding	33310945	33866121	15	1	chromosome	ryanodine receptor 3 [Source:HGNC Symbol;Acc:HGNC:10485]	ENSG00000198838.13	RYR3	6263
ENSG00000262246	7.16346	0.54896	0.241254	2.1197	0.0340313	0.870277	FALSE	CORO7		CORO7	protein_coding	4354542	4425705	16	-1	chromosome	coronin 7 [Source:HGNC Symbol;Acc:HGNC:26161]	ENSG00000262246.6	CORO7	79585
ENSG00000271698	1.75844	0.262031	0.12616	2.12197	0.0338399	0.870277	FALSE	AC233992.2		AC233992.2	protein_coding	144353228	144355609	8	-1	chromosome	novel transcript	ENSG00000271698.1	AC233992.2
ENSG00000164405	4171.63	0.258949	0.122028	2.11778	0.0341939	0.872975	FALSE	UQCRQ		UQCRQ	protein_coding	132866630	132868847	5	1	chromosome	ubiquinol-cytochrome c reductase complex III subunit VII [Source:HGNC Symbol;Acc:HGNC:29594]	ENSG00000164405.11	UQCRQ	27089
ENSG00000146243	13.3575	0.418321	0.230547	2.11703	0.0342575	0.873248	FALSE	IRAK1BP1		IRAK1BP1	protein_coding	78867551	78946440	6	1	chromosome	interleukin 1 receptor associated kinase 1 binding protein 1 [Source:HGNC Symbol;Acc:HGNC:17368]	ENSG00000146243.14	IRAK1BP1	134728
ENSG00000240563	4.37352	-0.0428508	0.192745	2.11543	0.0343932	0.875356	FALSE	L1TD1		L1TD1	protein_coding	62194849	62212328	1	1	chromosome	LINE1 type transposase domain containing 1 [Source:HGNC Symbol;Acc:HGNC:25595]	ENSG00000240563.2	L1TD1	54596
ENSG00000124151	86.4641	0.360258	0.176156	2.1148	0.0344472	0.875382	FALSE	NCOA3		NCOA3	protein_coding	47501887	47656877	20	1	chromosome	nuclear receptor coactivator 3 [Source:HGNC Symbol;Acc:HGNC:7670]	ENSG00000124151.19	NCOA3	8202
ENSG00000140323	8.38713	0.0643205	0.126958	2.11105	0.0347678	0.878244	FALSE	DISP2		DISP2	protein_coding	40358219	40378621	15	1	chromosome	dispatched RND transporter family member 2 [Source:HGNC Symbol;Acc:HGNC:19712]	ENSG00000140323.6	DISP2	85455
ENSG00000149294	48.409	0.476551	0.242829	2.11111	0.0347627	0.878244	FALSE	NCAM1		NCAM1	protein_coding	112961247	113278436	11	1	chromosome	neural cell adhesion molecule 1 [Source:HGNC Symbol;Acc:HGNC:7656]	ENSG00000149294.16	NCAM1	4684
ENSG00000168924	84.6857	0.383974	0.18638	2.11219	0.0346703	0.878244	FALSE	LETM1		LETM1	protein_coding	1811479	1856156	4	-1	chromosome	leucine zipper and EF-hand containing transmembrane protein 1 [Source:HGNC Symbol;Acc:HGNC:6556]	ENSG00000168924.15	LETM1	3954
ENSG00000178952	574.634	0.219118	0.104219	2.111	0.0347725	0.878244	FALSE	TUFM		TUFM	protein_coding	28842411	28846348	16	-1	chromosome	Tu translation elongation factor, mitochondrial [Source:HGNC Symbol;Acc:HGNC:12420]	ENSG00000178952.11	TUFM	7284
ENSG00000004478	153.81	-0.439197	0.198971	-2.10996	0.0348621	0.878651	FALSE	FKBP4		FKBP4	protein_coding	2794970	2805423	12	1	chromosome	FKBP prolyl isomerase 4 [Source:HGNC Symbol;Acc:HGNC:3720]	ENSG00000004478.8	FKBP4	2288
ENSG00000085491	64.4629	-0.393298	0.190772	-2.10809	0.0350229	0.878651	FALSE	SLC25A24		SLC25A24	protein_coding	108134043	108200849	1	-1	chromosome	solute carrier family 25 member 24 [Source:HGNC Symbol;Acc:HGNC:20662]	ENSG00000085491.17	SLC25A24	29957
ENSG00000099840	9.6256	0.496884	0.24255	2.10882	0.0349598	0.878651	FALSE	IZUMO4		IZUMO4	protein_coding	2096429	2099593	19	1	chromosome	IZUMO family member 4 [Source:HGNC Symbol;Acc:HGNC:26950]	ENSG00000099840.13	IZUMO4	113177
ENSG00000111796	2.99289	0.322769	0.196042	2.10691	0.0351254	0.878651	FALSE	KLRB1		KLRB1	protein_coding	9594551	9607916	12	-1	chromosome	killer cell lectin like receptor B1 [Source:HGNC Symbol;Acc:HGNC:6373]	ENSG00000111796.4	KLRB1	3820
ENSG00000141338	153.235	0.417333	0.2056	2.10942	0.0349082	0.878651	FALSE	ABCA8		ABCA8	protein_coding	68867289	68955392	17	-1	chromosome	ATP binding cassette subfamily A member 8 [Source:HGNC Symbol;Acc:HGNC:38]	ENSG00000141338.14	ABCA8	10351
ENSG00000143162	132.183	-0.386934	0.1848	-2.1065	0.0351609	0.878651	FALSE	CREG1		CREG1	protein_coding	167529117	167553805	1	-1	chromosome	cellular repressor of E1A stimulated genes 1 [Source:HGNC Symbol;Acc:HGNC:2351]	ENSG00000143162.9	CREG1	8804
ENSG00000149257	60.0683	-0.471121	0.209329	-2.10666	0.0351472	0.878651	FALSE	SERPINH1		SERPINH1	protein_coding	75562056	75572783	11	1	chromosome	serpin family H member 1 [Source:HGNC Symbol;Acc:HGNC:1546]	ENSG00000149257.14	SERPINH1	871
ENSG00000013297	15.4163	-0.448956	0.232782	-2.10461	0.0353251	0.880089	FALSE	CLDN11		CLDN11	protein_coding	170418865	170454733	3	1	chromosome	claudin 11 [Source:HGNC Symbol;Acc:HGNC:8514]	ENSG00000013297.11	CLDN11	5010
ENSG00000163126	2360.37	-0.331508	0.154571	-2.1049	0.0353002	0.880089	FALSE	ANKRD23		ANKRD23	protein_coding	96824526	96857934	2	-1	chromosome	ankyrin repeat domain 23 [Source:HGNC Symbol;Acc:HGNC:24470]	ENSG00000163126.15	ANKRD23	200539
ENSG00000170476	2.22974	0.197725	0.130051	2.10356	0.0354164	0.880568	FALSE	MZB1		MZB1	protein_coding	139387467	139390081	5	-1	chromosome	marginal zone B and B1 cell specific protein [Source:HGNC Symbol;Acc:HGNC:30125]	ENSG00000170476.16	MZB1	51237
ENSG00000181638	10.7509	0.471977	0.242216	2.10317	0.0354509	0.880568	FALSE	ZFP41		ZFP41	protein_coding	143246821	143262705	8	1	chromosome	ZFP41 zinc finger protein [Source:HGNC Symbol;Acc:HGNC:26786]	ENSG00000181638.19	ZFP41	286128
ENSG00000072786	20.5627	0.556283	0.241	2.10235	0.0355223	0.881017	FALSE	STK10		STK10	protein_coding	172042079	172188224	5	-1	chromosome	serine/threonine kinase 10 [Source:HGNC Symbol;Acc:HGNC:11388]	ENSG00000072786.13	STK10	6793
ENSG00000151322	6.78066	-0.506037	0.236959	-2.09956	0.0357674	0.88444	FALSE	NPAS3		NPAS3	protein_coding	32934933	33804176	14	1	chromosome	neuronal PAS domain protein 3 [Source:HGNC Symbol;Acc:HGNC:19311]	ENSG00000151322.18	NPAS3	64067
ENSG00000166503	50.9622	0.427474	0.233511	2.09963	0.0357618	0.88444	FALSE	HDGFL3		HDGFL3	protein_coding	83112738	83207823	15	-1	chromosome	HDGF like 3 [Source:HGNC Symbol;Acc:HGNC:24937]	ENSG00000166503.9	HDGFL3	50810
ENSG00000004897	194.146	0.466797	0.217372	2.09547	0.0361293	0.88773	FALSE	CDC27		CDC27	protein_coding	47117703	47189422	17	-1	chromosome	cell division cycle 27 [Source:HGNC Symbol;Acc:HGNC:1728]	ENSG00000004897.12	CDC27	996
ENSG00000072310	49.5551	-0.488368	0.24285	-2.09716	0.0359795	0.88773	FALSE	SREBF1		SREBF1	protein_coding	17810399	17837011	17	-1	chromosome	sterol regulatory element binding transcription factor 1 [Source:HGNC Symbol;Acc:HGNC:11289]	ENSG00000072310.17	SREBF1	6720
ENSG00000086991	7.71834	0.551148	0.239054	2.09499	0.0361723	0.88773	FALSE	NOX4		NOX4	protein_coding	89324353	89498187	11	-1	chromosome	NADPH oxidase 4 [Source:HGNC Symbol;Acc:HGNC:7891]	ENSG00000086991.13	NOX4	50507
ENSG00000111801	40.7117	0.554747	0.242837	2.09403	0.0362573	0.88773	FALSE	BTN3A3		BTN3A3	protein_coding	26440472	26453415	6	1	chromosome	butyrophilin subfamily 3 member A3 [Source:HGNC Symbol;Acc:HGNC:1140]	ENSG00000111801.16	BTN3A3	10384
ENSG00000112031	252.801	0.288194	0.137967	2.0938	0.036278	0.88773	FALSE	MTRF1L		MTRF1L	protein_coding	152987362	153002709	6	-1	chromosome	mitochondrial translational release factor 1 like [Source:HGNC Symbol;Acc:HGNC:21051]	ENSG00000112031.16	MTRF1L	54516
ENSG00000134326	14.3838	0.485463	0.241951	2.09616	0.0360677	0.88773	FALSE	CMPK2		CMPK2	protein_coding	6840570	6866635	2	-1	chromosome	cytidine/uridine monophosphate kinase 2 [Source:HGNC Symbol;Acc:HGNC:27015]	ENSG00000134326.11	CMPK2	129607
ENSG00000176903	36.9758	-0.448966	0.22236	-2.09525	0.036149	0.88773	FALSE	PNMA1		PNMA1	protein_coding	73711783	73714384	14	-1	chromosome	PNMA family member 1 [Source:HGNC Symbol;Acc:HGNC:9158]	ENSG00000176903.5	PNMA1	9240
ENSG00000180447	40.0123	-0.46741	0.227148	-2.09321	0.0363304	0.88773	FALSE	GAS1		GAS1	protein_coding	86944362	86947506	9	-1	chromosome	growth arrest specific 1 [Source:HGNC Symbol;Acc:HGNC:4165]	ENSG00000180447.7	GAS1	2619
ENSG00000169245	15.6857	0.666199	0.219047	2.09242	0.0364013	0.888149	FALSE	CXCL10		CXCL10	protein_coding	76021118	76023497	4	-1	chromosome	C-X-C motif chemokine ligand 10 [Source:HGNC Symbol;Acc:HGNC:10637]	ENSG00000169245.6	CXCL10	3627
ENSG00000138587	36.7608	0.427373	0.211212	2.09122	0.0365085	0.88945	FALSE	MNS1		MNS1	protein_coding	56421544	56465137	15	-1	chromosome	meiosis specific nuclear structural 1 [Source:HGNC Symbol;Acc:HGNC:29636]	ENSG00000138587.6	MNS1	55329
ENSG00000135953	18.4503	-0.535511	0.23622	-2.08924	0.0366859	0.892457	FALSE	MFSD9		MFSD9	protein_coding	102714630	102736888	2	-1	chromosome	major facilitator superfamily domain containing 9 [Source:HGNC Symbol;Acc:HGNC:28158]	ENSG00000135953.11	MFSD9	84804
ENSG00000070770	123.685	-0.341757	0.16524	-2.08157	0.0373816	0.895657	FALSE	CSNK2A2		CSNK2A2	protein_coding	58157907	58198106	16	-1	chromosome	casein kinase 2 alpha 2 [Source:HGNC Symbol;Acc:HGNC:2459]	ENSG00000070770.9	CSNK2A2	1459
ENSG00000082701	151.456	-0.468055	0.229835	-2.08136	0.0374006	0.895657	FALSE	GSK3B		GSK3B	protein_coding	119821323	120094417	3	-1	chromosome	glycogen synthase kinase 3 beta [Source:HGNC Symbol;Acc:HGNC:4617]	ENSG00000082701.15	GSK3B	2932
ENSG00000100897	516.102	0.28536	0.135217	2.0793	0.0375897	0.895657	FALSE	DCAF11		DCAF11	protein_coding	24114195	24125242	14	1	chromosome	DDB1 and CUL4 associated factor 11 [Source:HGNC Symbol;Acc:HGNC:20258]	ENSG00000100897.17	DCAF11	80344
ENSG00000107201	66.1807	0.485785	0.224312	2.07989	0.0375356	0.895657	FALSE	DDX58		DDX58	protein_coding	32455302	32526208	9	-1	chromosome	DExD/H-box helicase 58 [Source:HGNC Symbol;Acc:HGNC:19102]	ENSG00000107201.10	DDX58	23586
ENSG00000111231	110.491	-0.39908	0.191731	-2.08511	0.0370592	0.895657	FALSE	GPN3		GPN3	protein_coding	110452486	110469268	12	-1	chromosome	GPN-loop GTPase 3 [Source:HGNC Symbol;Acc:HGNC:30186]	ENSG00000111231.9	GPN3	51184
ENSG00000111404	21.6283	0.492633	0.240889	2.07919	0.0375996	0.895657	FALSE	RERGL		RERGL	protein_coding	18080869	18320107	12	-1	chromosome	RERG like [Source:HGNC Symbol;Acc:HGNC:26213]	ENSG00000111404.6	RERGL	79785
ENSG00000135929	140.833	-0.390571	0.189276	-2.084	0.0371599	0.895657	FALSE	CYP27A1		CYP27A1	protein_coding	218781749	218815293	2	1	chromosome	cytochrome P450 family 27 subfamily A member 1 [Source:HGNC Symbol;Acc:HGNC:2605]	ENSG00000135929.9	CYP27A1	1593
ENSG00000145107	1.57344	0.279335	0.130048	2.07826	0.037685	0.895657	FALSE	TM4SF19		TM4SF19	protein_coding	196319342	196338503	3	-1	chromosome	transmembrane 4 L six family member 19 [Source:HGNC Symbol;Acc:HGNC:25167]	ENSG00000145107.15	TM4SF19	116211
ENSG00000155011	7.9051	-0.536082	0.235644	-2.08297	0.0372539	0.895657	FALSE	DKK2		DKK2	protein_coding	106921802	107283806	4	-1	chromosome	dickkopf WNT signaling pathway inhibitor 2 [Source:HGNC Symbol;Acc:HGNC:2892]	ENSG00000155011.9	DKK2	27123
ENSG00000165091	1.94433	0.27782	0.179283	2.08548	0.0370259	0.895657	FALSE	TMC1		TMC1	protein_coding	72521608	72838291	9	1	chromosome	transmembrane channel like 1 [Source:HGNC Symbol;Acc:HGNC:16513]	ENSG00000165091.17	TMC1	117531
ENSG00000177565	203.559	-0.323382	0.154752	-2.08426	0.0371363	0.895657	FALSE	TBL1XR1		TBL1XR1	protein_coding	177019340	177228000	3	-1	chromosome	transducin beta like 1 X-linked receptor 1 [Source:HGNC Symbol;Acc:HGNC:29529]	ENSG00000177565.17	TBL1XR1	79718
ENSG00000179134	142.143	-0.286445	0.135495	-2.08643	0.0369398	0.895657	FALSE	SAMD4B		SAMD4B	protein_coding	39342396	39385710	19	1	chromosome	sterile alpha motif domain containing 4B [Source:HGNC Symbol;Acc:HGNC:25492]	ENSG00000179134.15	SAMD4B	55095
ENSG00000184205	32.7251	-0.382443	0.216993	-2.07963	0.037559	0.895657	FALSE	TSPYL2		TSPYL2	protein_coding	53082367	53088540	X	1	chromosome	TSPY like 2 [Source:HGNC Symbol;Acc:HGNC:24358]	ENSG00000184205.14	TSPYL2	64061
ENSG00000205362	6.95856	-0.478604	0.231035	-2.0842	0.037142	0.895657	FALSE	MT1A		MT1A	protein_coding	56638666	56640087	16	1	chromosome	metallothionein 1A [Source:HGNC Symbol;Acc:HGNC:7393]	ENSG00000205362.11	MT1A	4489
ENSG00000241837	3395.19	0.281469	0.134142	2.08183	0.0373581	0.895657	FALSE	ATP5PO		ATP5PO	protein_coding	33903453	33915814	21	-1	chromosome	ATP synthase peripheral stalk subunit OSCP [Source:HGNC Symbol;Acc:HGNC:850]	ENSG00000241837.7	ATP5PO	539
ENSG00000257591	12.3452	0.409309	0.236249	2.07858	0.0376557	0.895657	FALSE	ZNF625		ZNF625	protein_coding	12142090	12156734	19	-1	chromosome	zinc finger protein 625 [Source:HGNC Symbol;Acc:HGNC:30571]	ENSG00000257591.6	ZNF625	90589
ENSG00000101846	22.8876	0.43312	0.223424	2.07631	0.0378653	0.89796	FALSE	STS		STS	protein_coding	7147237	7804358	X	1	chromosome	steroid sulfatase [Source:HGNC Symbol;Acc:HGNC:11425]	ENSG00000101846.7	STS	412
ENSG00000182504	42.8099	0.371781	0.185128	2.07604	0.0378907	0.89796	FALSE	CEP97		CEP97	protein_coding	101724593	101770562	3	1	chromosome	centrosomal protein 97 [Source:HGNC Symbol;Acc:HGNC:26244]	ENSG00000182504.11	CEP97	79598
ENSG00000145388	43.871	0.455674	0.220212	2.0735	0.0381258	0.902237	FALSE	METTL14		METTL14	protein_coding	118685392	118715433	4	1	chromosome	methyltransferase like 14 [Source:HGNC Symbol;Acc:HGNC:29330]	ENSG00000145388.15	METTL14	57721
ENSG00000067191	608.918	-0.290801	0.14507	-2.0685	0.0385931	0.907431	FALSE	CACNB1		CACNB1	protein_coding	39173453	39197703	17	-1	chromosome	calcium voltage-gated channel auxiliary subunit beta 1 [Source:HGNC Symbol;Acc:HGNC:1401]	ENSG00000067191.16	CACNB1	782
ENSG00000085788	64.9401	0.37738	0.196489	2.06739	0.0386971	0.907431	FALSE	DDHD2		DDHD2	protein_coding	38225218	38275558	8	1	chromosome	DDHD domain containing 2 [Source:HGNC Symbol;Acc:HGNC:29106]	ENSG00000085788.14	DDHD2	23259
ENSG00000102886	11.1945	0.3176	0.240948	2.06485	0.0389374	0.907431	FALSE	GDPD3		GDPD3	protein_coding	30104810	30113537	16	-1	chromosome	glycerophosphodiester phosphodiesterase domain containing 3 [Source:HGNC Symbol;Acc:HGNC:28638]	ENSG00000102886.15	GDPD3	79153
ENSG00000110799	168.367	0.322202	0.163694	2.06567	0.0388599	0.907431	FALSE	VWF		VWF	protein_coding	5948874	6124770	12	-1	chromosome	von Willebrand factor [Source:HGNC Symbol;Acc:HGNC:12726]	ENSG00000110799.13	VWF	7450
ENSG00000135736	7.01444	-0.529087	0.238016	-2.0699	0.0384615	0.907431	FALSE	CCDC102A		CCDC102A	protein_coding	57512181	57536571	16	-1	chromosome	coiled-coil domain containing 102A [Source:HGNC Symbol;Acc:HGNC:28097]	ENSG00000135736.6	CCDC102A	92922
ENSG00000144218	14.1842	0.521916	0.24159	2.06472	0.0389495	0.907431	FALSE	AFF3		AFF3	protein_coding	99545419	100192428	2	-1	chromosome	AF4/FMR2 family member 3 [Source:HGNC Symbol;Acc:HGNC:6473]	ENSG00000144218.19	AFF3	3899
ENSG00000165819	46.123	0.375089	0.196969	2.06597	0.0388313	0.907431	FALSE	METTL3		METTL3	protein_coding	21498133	21511342	14	-1	chromosome	methyltransferase like 3 [Source:HGNC Symbol;Acc:HGNC:17563]	ENSG00000165819.12	METTL3	56339
ENSG00000166557	19.8768	0.502281	0.23466	2.06819	0.0386226	0.907431	FALSE	TMED3		TMED3	protein_coding	79311112	79427432	15	1	chromosome	transmembrane p24 trafficking protein 3 [Source:HGNC Symbol;Acc:HGNC:28889]	ENSG00000166557.13	TMED3	23423
ENSG00000185046	20.3239	-0.451597	0.232388	-2.06704	0.0387304	0.907431	FALSE	ANKS1B		ANKS1B	protein_coding	98726457	99984654	12	-1	chromosome	ankyrin repeat and sterile alpha motif domain containing 1B [Source:HGNC Symbol;Acc:HGNC:24600]	ENSG00000185046.18	ANKS1B	56899
ENSG00000188312	32.2976	-0.44922	0.221114	-2.06755	0.0386823	0.907431	FALSE	CENPP		CENPP	protein_coding	92325953	92620529	9	1	chromosome	centromere protein P [Source:HGNC Symbol;Acc:HGNC:32933]	ENSG00000188312.14	CENPP	401541
ENSG00000231389	238.479	0.506823	0.237422	2.06495	0.0389274	0.907431	FALSE	HLA-DPA1		HLA-DPA1	protein_coding	33064569	33080775	6	-1	chromosome	major histocompatibility complex, class II, DP alpha 1 [Source:HGNC Symbol;Acc:HGNC:4938]	ENSG00000231389.7	HLA-DPA1	3113
ENSG00000111879	2.95497	0.273989	0.208105	2.06354	0.0390618	0.907845	FALSE	FAM184A		FAM184A	protein_coding	118959763	119149387	6	-1	chromosome	family with sequence similarity 184 member A [Source:HGNC Symbol;Acc:HGNC:20991]	ENSG00000111879.20	FAM184A	79632
ENSG00000183486	20.2027	0.466429	0.236461	2.06337	0.0390772	0.907845	FALSE	MX2		MX2	protein_coding	41361999	41409393	21	1	chromosome	MX dynamin like GTPase 2 [Source:HGNC Symbol;Acc:HGNC:7533]	ENSG00000183486.13	MX2	4600
ENSG00000155287	128.954	0.324085	0.15608	2.06146	0.0392591	0.91079	FALSE	SLC25A28		SLC25A28	protein_coding	99610522	99620609	10	-1	chromosome	solute carrier family 25 member 28 [Source:HGNC Symbol;Acc:HGNC:23472]	ENSG00000155287.11	SLC25A28	81894
ENSG00000131471	91.7642	-0.498922	0.233994	-2.05868	0.0395249	0.911833	FALSE	AOC3		AOC3	protein_coding	42851184	42858130	17	1	chromosome	amine oxidase copper containing 3 [Source:HGNC Symbol;Acc:HGNC:550]	ENSG00000131471.7	AOC3	8639
ENSG00000143774	165.799	0.387216	0.175936	2.05926	0.0394695	0.911833	FALSE	GUK1		GUK1	protein_coding	228139962	228148984	1	1	chromosome	guanylate kinase 1 [Source:HGNC Symbol;Acc:HGNC:4693]	ENSG00000143774.16	GUK1	2987
ENSG00000163808	3.35438	0.484424	0.188532	2.05917	0.0394784	0.911833	FALSE	KIF15		KIF15	protein_coding	44761721	44873376	3	1	chromosome	kinesin family member 15 [Source:HGNC Symbol;Acc:HGNC:17273]	ENSG00000163808.17	KIF15	56992
ENSG00000179820	189.072	-0.451994	0.215982	-2.05918	0.0394772	0.911833	FALSE	MYADM		MYADM	protein_coding	53864763	53876435	19	1	chromosome	myeloid associated differentiation marker [Source:HGNC Symbol;Acc:HGNC:7544]	ENSG00000179820.16	MYADM	91663
ENSG00000160908	24.1489	0.442663	0.211815	2.05754	0.0396348	0.913093	FALSE	ZNF394		ZNF394	protein_coding	99473877	99504857	7	-1	chromosome	zinc finger protein 394 [Source:HGNC Symbol;Acc:HGNC:18832]	ENSG00000160908.15	ZNF394	84124
ENSG00000131127	20.6896	0.490813	0.242718	2.05677	0.0397081	0.913508	FALSE	ZNF141		ZNF141	protein_coding	337814	384868	4	1	chromosome	zinc finger protein 141 [Source:HGNC Symbol;Acc:HGNC:12926]	ENSG00000131127.14	ZNF141	7700
ENSG00000248144	44.3751	0.485306	0.233163	2.05515	0.0398649	0.91584	FALSE	ADH1C		ADH1C	protein_coding	99336497	99352746	4	-1	chromosome	alcohol dehydrogenase 1C (class I), gamma polypeptide [Source:HGNC Symbol;Acc:HGNC:251]	ENSG00000248144.6	ADH1C	126
ENSG00000003096	14.1061	0.456936	0.241392	2.03716	0.041634	0.917787	FALSE	KLHL13		KLHL13	protein_coding	117897813	118117340	X	-1	chromosome	kelch like family member 13 [Source:HGNC Symbol;Acc:HGNC:22931]	ENSG00000003096.14	KLHL13	90293
ENSG00000021645	2.20653	-0.336143	0.195302	-2.03713	0.0416368	0.917787	FALSE	NRXN3		NRXN3	protein_coding	78170373	79868290	14	1	chromosome	neurexin 3 [Source:HGNC Symbol;Acc:HGNC:8010]	ENSG00000021645.19	NRXN3	9369
ENSG00000086300	10.1765	0.527798	0.23235	2.03982	0.0413682	0.917787	FALSE	SNX10		SNX10	protein_coding	26291895	26374329	7	1	chromosome	sorting nexin 10 [Source:HGNC Symbol;Acc:HGNC:14974]	ENSG00000086300.15	SNX10	29887
ENSG00000104695	350.988	-0.255295	0.126042	-2.04291	0.0410618	0.917787	FALSE	PPP2CB		PPP2CB	protein_coding	30774457	30814314	8	-1	chromosome	protein phosphatase 2 catalytic subunit beta [Source:HGNC Symbol;Acc:HGNC:9300]	ENSG00000104695.13	PPP2CB	5516
ENSG00000104951	3.63726	0.521126	0.203816	2.04411	0.0409425	0.917787	FALSE	IL4I1		IL4I1	protein_coding	49889654	49929539	19	-1	chromosome	interleukin 4 induced 1 [Source:HGNC Symbol;Acc:HGNC:19094]	ENSG00000104951.16	IL4I1	259307
ENSG00000108094	47.566	-0.443778	0.209243	-2.03704	0.0416457	0.917787	FALSE	CUL2		CUL2	protein_coding	35008551	35090642	10	-1	chromosome	cullin 2 [Source:HGNC Symbol;Acc:HGNC:2552]	ENSG00000108094.15	CUL2	8453
ENSG00000115919	2.56064	0.435403	0.182438	2.03854	0.0414957	0.917787	FALSE	KYNU		KYNU	protein_coding	142877657	143055833	2	1	chromosome	kynureninase [Source:HGNC Symbol;Acc:HGNC:6469]	ENSG00000115919.15	KYNU	8942
ENSG00000117152	1.98168	0.301966	0.179972	2.05225	0.0401457	0.917787	FALSE	RGS4		RGS4	protein_coding	163068775	163076802	1	1	chromosome	regulator of G protein signaling 4 [Source:HGNC Symbol;Acc:HGNC:10000]	ENSG00000117152.13	RGS4	5999
ENSG00000118680	534.407	-0.263879	0.13037	-2.0385	0.0414995	0.917787	FALSE	MYL12B		MYL12B	protein_coding	3261479	3278431	18	1	chromosome	myosin light chain 12B [Source:HGNC Symbol;Acc:HGNC:29827]	ENSG00000118680.13	MYL12B	103910
ENSG00000120875	8.23454	0.591481	0.241927	2.05165	0.0402041	0.917787	FALSE	DUSP4		DUSP4	protein_coding	29333064	29350684	8	-1	chromosome	dual specificity phosphatase 4 [Source:HGNC Symbol;Acc:HGNC:3070]	ENSG00000120875.9	DUSP4	1846
ENSG00000122390	78.6275	0.434651	0.209585	2.03937	0.0414126	0.917787	FALSE	NAA60		NAA60	protein_coding	3443649	3486953	16	1	chromosome	N(alpha)-acetyltransferase 60, NatF catalytic subunit [Source:HGNC Symbol;Acc:HGNC:25875]	ENSG00000122390.19	NAA60	79903
ENSG00000124813	7.76732	0.439976	0.213809	2.05325	0.0400479	0.917787	FALSE	RUNX2		RUNX2	protein_coding	45328157	45664349	6	1	chromosome	RUNX family transcription factor 2 [Source:HGNC Symbol;Acc:HGNC:10472]	ENSG00000124813.23	RUNX2	860
ENSG00000126467	1.77939	0.447776	0.185692	2.04827	0.0405333	0.917787	FALSE	TSKS		TSKS	protein_coding	49739753	49763306	19	-1	chromosome	testis specific serine kinase substrate [Source:HGNC Symbol;Acc:HGNC:30719]	ENSG00000126467.11	TSKS	60385
ENSG00000131408	131.153	-0.332857	0.161916	-2.04883	0.0404788	0.917787	FALSE	NR1H2		NR1H2	protein_coding	50329653	50383388	19	1	chromosome	nuclear receptor subfamily 1 group H member 2 [Source:HGNC Symbol;Acc:HGNC:7965]	ENSG00000131408.15	NR1H2	7376
ENSG00000134962	7.39834	-0.177753	0.129564	-2.04251	0.041101	0.917787	FALSE	KLB		KLB	protein_coding	39406930	39451533	4	1	chromosome	klotho beta [Source:HGNC Symbol;Acc:HGNC:15527]	ENSG00000134962.7	KLB	152831
ENSG00000136810	132.428	-0.331775	0.165508	-2.03678	0.0416721	0.917787	FALSE	TXN		TXN	protein_coding	110243810	110256507	9	-1	chromosome	thioredoxin [Source:HGNC Symbol;Acc:HGNC:12435]	ENSG00000136810.13	TXN	7295
ENSG00000138604	13.6294	0.478014	0.240084	2.04588	0.0407686	0.917787	FALSE	GLCE		GLCE	protein_coding	69160584	69272217	15	1	chromosome	glucuronic acid epimerase [Source:HGNC Symbol;Acc:HGNC:17855]	ENSG00000138604.10	GLCE	26035
ENSG00000142920	13.2811	0.438602	0.241794	2.05262	0.0401092	0.917787	FALSE	AZIN2		AZIN2	protein_coding	33081104	33123492	1	1	chromosome	antizyme inhibitor 2 [Source:HGNC Symbol;Acc:HGNC:29957]	ENSG00000142920.17	AZIN2	113451
ENSG00000146477	70.325	-0.526246	0.239888	-2.04836	0.0405247	0.917787	FALSE	SLC22A3		SLC22A3	protein_coding	160348378	160452577	6	1	chromosome	solute carrier family 22 member 3 [Source:HGNC Symbol;Acc:HGNC:10967]	ENSG00000146477.6	SLC22A3	6581
ENSG00000148426	6.0013	-0.412003	0.218684	-2.04774	0.0405851	0.917787	FALSE	PROSER2		PROSER2	protein_coding	11823339	11872277	10	1	chromosome	proline and serine rich 2 [Source:HGNC Symbol;Acc:HGNC:23728]	ENSG00000148426.13	PROSER2	254427
ENSG00000150893	42.3011	-0.432189	0.208114	-2.04566	0.0407903	0.917787	FALSE	FREM2		FREM2	protein_coding	38687077	38887131	13	1	chromosome	FRAS1 related extracellular matrix 2 [Source:HGNC Symbol;Acc:HGNC:25396]	ENSG00000150893.11	FREM2	341640
ENSG00000158517	5.00145	0.405715	0.199287	2.04032	0.0413183	0.917787	FALSE	NCF1		NCF1	protein_coding	74773962	74789376	7	1	chromosome	neutrophil cytosolic factor 1 [Source:HGNC Symbol;Acc:HGNC:7660]	ENSG00000158517.15	NCF1	653361
ENSG00000164691	6.91036	0.560634	0.234788	2.0395	0.0414003	0.917787	FALSE	TAGAP		TAGAP	protein_coding	159034468	159045152	6	-1	chromosome	T cell activation RhoGTPase activating protein [Source:HGNC Symbol;Acc:HGNC:15669]	ENSG00000164691.17	TAGAP	117289
ENSG00000172732	81.6278	-0.417079	0.199354	-2.04102	0.0412492	0.917787	FALSE	MUS81		MUS81	protein_coding	65857126	65867653	11	1	chromosome	MUS81 structure-specific endonuclease subunit [Source:HGNC Symbol;Acc:HGNC:29814]	ENSG00000172732.12	MUS81	80198
ENSG00000177606	1464	-0.420625	0.198466	-2.04001	0.0413495	0.917787	FALSE	JUN		JUN	protein_coding	58780791	58784047	1	-1	chromosome	Jun proto-oncogene, AP-1 transcription factor subunit [Source:HGNC Symbol;Acc:HGNC:6204]	ENSG00000177606.7	JUN	3725
ENSG00000189190	13.1151	0.503924	0.241786	2.04335	0.0410173	0.917787	FALSE	ZNF600		ZNF600	protein_coding	52749942	52786807	19	-1	chromosome	zinc finger protein 600 [Source:HGNC Symbol;Acc:HGNC:30951]	ENSG00000189190.10	ZNF600	162966
ENSG00000197324	137.957	0.409751	0.187175	2.04804	0.0405558	0.917787	FALSE	LRP10		LRP10	protein_coding	22871740	22881713	14	1	chromosome	LDL receptor related protein 10 [Source:HGNC Symbol;Acc:HGNC:14553]	ENSG00000197324.9	LRP10	26020
ENSG00000197442	31.1064	0.373431	0.221862	2.04517	0.0408384	0.917787	FALSE	MAP3K5		MAP3K5	protein_coding	136557046	136792477	6	-1	chromosome	mitogen-activated protein kinase kinase kinase 5 [Source:HGNC Symbol;Acc:HGNC:6857]	ENSG00000197442.10	MAP3K5	4217
ENSG00000198019	2.06143	0.243919	0.160556	2.03864	0.0414859	0.917787	FALSE	FCGR1B		FCGR1B	protein_coding	121087345	121097161	1	1	chromosome	Fc fragment of IgG receptor Ib [Source:HGNC Symbol;Acc:HGNC:3614]	ENSG00000198019.13	FCGR1B	2210
ENSG00000225190	17.2464	-0.462688	0.241003	-2.04247	0.0411052	0.917787	FALSE	PLEKHM1		PLEKHM1	protein_coding	45435900	45490749	17	-1	chromosome	pleckstrin homology and RUN domain containing M1 [Source:HGNC Symbol;Acc:HGNC:29017]	ENSG00000225190.11	PLEKHM1	9842
ENSG00000284024	15.2028	0.422838	0.236175	2.03825	0.0415244	0.917787	FALSE	HSPA14		HSPA14	protein_coding	14838160	14847018	10	1	chromosome	heat shock protein family A (Hsp70) member 14 [Source:NCBI gene;Acc:51182]	ENSG00000284024.2	HSPA14	51182
ENSG00000127184	5000.49	0.216768	0.106344	2.03579	0.0417719	0.91876	FALSE	COX7C		COX7C	protein_coding	86617928	86620962	5	1	chromosome	cytochrome c oxidase subunit 7C [Source:HGNC Symbol;Acc:HGNC:2292]	ENSG00000127184.13	COX7C	1350
ENSG00000147274	491.321	0.398832	0.207651	2.0347	0.0418814	0.919943	FALSE	RBMX		RBMX	protein_coding	136848004	136880764	X	-1	chromosome	RNA binding motif protein X-linked [Source:HGNC Symbol;Acc:HGNC:9910]	ENSG00000147274.14	RBMX	27316
ENSG00000117519	70.6909	-0.429973	0.228173	-2.03012	0.0423448	0.920331	FALSE	CNN3		CNN3	protein_coding	94896949	94927223	1	-1	chromosome	calponin 3 [Source:HGNC Symbol;Acc:HGNC:2157]	ENSG00000117519.16	CNN3	1266
ENSG00000133106	16.0052	0.552461	0.236378	2.03263	0.0420894	0.920331	FALSE	EPSTI1		EPSTI1	protein_coding	42886388	42992271	13	-1	chromosome	epithelial stromal interaction 1 [Source:HGNC Symbol;Acc:HGNC:16465]	ENSG00000133106.14	EPSTI1	94240
ENSG00000161653	0.977609	0.303845	0.14685	2.03115	0.0422396	0.920331	FALSE	NAGS		NAGS	protein_coding	44004622	44009068	17	1	chromosome	N-acetylglutamate synthase [Source:HGNC Symbol;Acc:HGNC:17996]	ENSG00000161653.11	NAGS	162417
ENSG00000162618	75.1141	0.399477	0.219339	2.03104	0.0422505	0.920331	FALSE	ADGRL4		ADGRL4	protein_coding	78889764	79282124	1	-1	chromosome	adhesion G protein-coupled receptor L4 [Source:HGNC Symbol;Acc:HGNC:20822]	ENSG00000162618.15	ADGRL4	64123
ENSG00000164880	28.552	0.506452	0.241615	2.03201	0.0421529	0.920331	FALSE	INTS1		INTS1	protein_coding	1470277	1504389	7	-1	chromosome	integrator complex subunit 1 [Source:HGNC Symbol;Acc:HGNC:24555]	ENSG00000164880.16	INTS1	26173
ENSG00000173890	4.33042	-0.394992	0.229241	-2.03166	0.0421879	0.920331	FALSE	GPR160		GPR160	protein_coding	170037995	170085392	3	1	chromosome	G protein-coupled receptor 160 [Source:HGNC Symbol;Acc:HGNC:23693]	ENSG00000173890.17	GPR160	26996
ENSG00000177627	2.69698	-0.325707	0.216449	-2.03048	0.0423074	0.920331	FALSE	C12orf54		C12orf54	protein_coding	48482498	48496386	12	1	chromosome	chromosome 12 open reading frame 54 [Source:HGNC Symbol;Acc:HGNC:28553]	ENSG00000177627.10	C12orf54	121273
ENSG00000253159	1.21688	0.0832768	0.0980165	2.03392	0.0419599	0.920331	FALSE	PCDHGA12		PCDHGA12	protein_coding	141430507	141512975	5	1	chromosome	protocadherin gamma subfamily A, 12 [Source:HGNC Symbol;Acc:HGNC:8699]	ENSG00000253159.3	PCDHGA12	26025
ENSG00000006534	8.35713	0.422218	0.238703	2.02414	0.0429558	0.920359	FALSE	ALDH3B1		ALDH3B1	protein_coding	68008578	68029282	11	1	chromosome	aldehyde dehydrogenase 3 family member B1 [Source:HGNC Symbol;Acc:HGNC:410]	ENSG00000006534.16	ALDH3B1	221
ENSG00000104885	34.9237	-0.412307	0.19823	-2.02866	0.0424933	0.920359	FALSE	DOT1L		DOT1L	protein_coding	2163933	2232578	19	1	chromosome	DOT1 like histone lysine methyltransferase [Source:HGNC Symbol;Acc:HGNC:24948]	ENSG00000104885.18	DOT1L	84444
ENSG00000136383	935.711	-0.389006	0.193999	-2.02571	0.0427948	0.920359	FALSE	ALPK3		ALPK3	protein_coding	84816680	84873482	15	1	chromosome	alpha kinase 3 [Source:HGNC Symbol;Acc:HGNC:17574]	ENSG00000136383.6	ALPK3	57538
ENSG00000143196	185.986	-0.340521	0.171213	-2.02686	0.0426766	0.920359	FALSE	DPT		DPT	protein_coding	168695468	168729206	1	-1	chromosome	dermatopontin [Source:HGNC Symbol;Acc:HGNC:3011]	ENSG00000143196.5	DPT	1805
ENSG00000143486	202.819	-0.254335	0.125891	-2.02411	0.042959	0.920359	FALSE	EIF2D		EIF2D	protein_coding	206571292	206612465	1	-1	chromosome	eukaryotic translation initiation factor 2D [Source:HGNC Symbol;Acc:HGNC:6583]	ENSG00000143486.16	EIF2D	1939
ENSG00000157554	48.3444	0.418137	0.219001	2.02875	0.0424841	0.920359	FALSE	ERG		ERG	protein_coding	38380027	38661780	21	-1	chromosome	ETS transcription factor ERG [Source:HGNC Symbol;Acc:HGNC:3446]	ENSG00000157554.19	ERG	2078
ENSG00000165259	4.90412	0.474958	0.222632	2.0243	0.0429395	0.920359	FALSE	HDX		HDX	protein_coding	84317874	84502479	X	-1	chromosome	highly divergent homeobox [Source:HGNC Symbol;Acc:HGNC:26411]	ENSG00000165259.14	HDX	139324
ENSG00000174684	121.92	-0.286422	0.142686	-2.02615	0.0427497	0.920359	FALSE	B4GAT1		B4GAT1	protein_coding	66345374	66347629	11	-1	chromosome	beta-1,4-glucuronyltransferase 1 [Source:HGNC Symbol;Acc:HGNC:15685]	ENSG00000174684.7	B4GAT1	11041
ENSG00000198673	1.45583	-0.279395	0.162673	-2.02741	0.0426208	0.920359	FALSE	TAFA2		TAFA2	protein_coding	61708259	62279150	12	-1	chromosome	TAFA chemokine like family member 2 [Source:HGNC Symbol;Acc:HGNC:21589]	ENSG00000198673.10	TAFA2	338811
ENSG00000272398	21.0928	-0.379978	0.242333	-2.02433	0.0429363	0.920359	FALSE	CD24		CD24	protein_coding	106969831	106975627	6	-1	chromosome	CD24 molecule [Source:HGNC Symbol;Acc:HGNC:1645]	ENSG00000272398.6	CD24	100133941
ENSG00000280778	4.87813	-0.324738	0.181902	-2.02501	0.0428663	0.920359	FALSE	AC243547.3		AC243547.3	protein_coding	145927258	145977811	1	1	chromosome	novel protein, lncRNA-POLR3GL readthrough	ENSG00000280778.1	AC243547.3
ENSG00000182272	0.426736	0.0225251	0.0777896	2.02353	0.0430184	0.920439	FALSE	B4GALNT4		B4GALNT4	protein_coding	369499	382117	11	1	chromosome	beta-1,4-N-acetyl-galactosaminyltransferase 4 [Source:HGNC Symbol;Acc:HGNC:26315]	ENSG00000182272.12	B4GALNT4	338707
ENSG00000004468	283.416	-0.345862	0.188035	-2.02252	0.0431231	0.920495	FALSE	CD38		CD38	protein_coding	15778275	15853232	4	1	chromosome	CD38 molecule [Source:HGNC Symbol;Acc:HGNC:1667]	ENSG00000004468.13	CD38	952
ENSG00000124205	6.85514	-0.554916	0.227637	-2.02188	0.0431883	0.920495	FALSE	EDN3		EDN3	protein_coding	59300443	59325992	20	1	chromosome	endothelin 3 [Source:HGNC Symbol;Acc:HGNC:3178]	ENSG00000124205.18	EDN3	1908
ENSG00000171302	49.1537	-0.433224	0.210321	-2.02189	0.0431876	0.920495	FALSE	CANT1		CANT1	protein_coding	78991716	79009867	17	-1	chromosome	calcium activated nucleotidase 1 [Source:HGNC Symbol;Acc:HGNC:19721]	ENSG00000171302.17	CANT1	124583
ENSG00000008018	829.22	-0.191764	0.0945623	-2.01685	0.0437115	0.925781	FALSE	PSMB1		PSMB1	protein_coding	170535120	170553307	6	-1	chromosome	proteasome 20S subunit beta 1 [Source:HGNC Symbol;Acc:HGNC:9537]	ENSG00000008018.9	PSMB1	5689
ENSG00000019582	1070.48	0.551199	0.242839	2.01708	0.0436872	0.925781	FALSE	CD74		CD74	protein_coding	150400041	150412929	5	-1	chromosome	CD74 molecule [Source:HGNC Symbol;Acc:HGNC:1697]	ENSG00000019582.15	CD74	972
ENSG00000135535	148.693	-0.313398	0.153498	-2.01504	0.0439004	0.925781	FALSE	CD164		CD164	protein_coding	109366514	109382467	6	-1	chromosome	CD164 molecule [Source:HGNC Symbol;Acc:HGNC:1632]	ENSG00000135535.17	CD164	8763
ENSG00000146859	77.1871	0.523476	0.233279	2.01466	0.0439407	0.925781	FALSE	TMEM140		TMEM140	protein_coding	135148072	135166215	7	1	chromosome	transmembrane protein 140 [Source:HGNC Symbol;Acc:HGNC:21870]	ENSG00000146859.6	TMEM140	55281
ENSG00000164171	3.09058	0.373381	0.209341	2.01552	0.0438503	0.925781	FALSE	ITGA2		ITGA2	protein_coding	52989340	53094779	5	1	chromosome	integrin subunit alpha 2 [Source:HGNC Symbol;Acc:HGNC:6137]	ENSG00000164171.11	ITGA2	3673
ENSG00000177548	15.1148	0.481634	0.231252	2.01657	0.0437408	0.925781	FALSE	RABEP2		RABEP2	protein_coding	28904421	28936526	16	-1	chromosome	rabaptin, RAB GTPase binding effector protein 2 [Source:HGNC Symbol;Acc:HGNC:24817]	ENSG00000177548.13	RABEP2	79874
ENSG00000179091	1265.55	0.312089	0.153735	2.01471	0.0439352	0.925781	FALSE	CYC1		CYC1	protein_coding	144095039	144097525	8	1	chromosome	cytochrome c1 [Source:HGNC Symbol;Acc:HGNC:2579]	ENSG00000179091.5	CYC1	1537
ENSG00000183111	46.662	0.363182	0.206272	2.01479	0.0439266	0.925781	FALSE	ARHGEF37		ARHGEF37	protein_coding	149551947	149634968	5	1	chromosome	Rho guanine nucleotide exchange factor 37 [Source:HGNC Symbol;Acc:HGNC:34430]	ENSG00000183111.12	ARHGEF37	389337
ENSG00000188372	61.692	0.446952	0.242815	2.01519	0.043885	0.925781	FALSE	ZP3		ZP3	protein_coding	76397518	76442071	7	1	chromosome	zona pellucida glycoprotein 3 [Source:HGNC Symbol;Acc:HGNC:13189]	ENSG00000188372.15	ZP3	7784
ENSG00000064995	179.144	0.248667	0.124074	2.01382	0.0440285	0.92645	FALSE	TAF11		TAF11	protein_coding	34877462	34888071	6	-1	chromosome	TATA-box binding protein associated factor 11 [Source:HGNC Symbol;Acc:HGNC:11544]	ENSG00000064995.18	TAF11	6882
ENSG00000013375	26.7228	-0.451489	0.242746	-2.00881	0.0445575	0.928352	FALSE	PGM3		PGM3	protein_coding	83161150	83193936	6	-1	chromosome	phosphoglucomutase 3 [Source:HGNC Symbol;Acc:HGNC:8907]	ENSG00000013375.16	PGM3	5238
ENSG00000069493	22.7257	0.445394	0.237881	2.00592	0.0448644	0.928352	FALSE	CLEC2D		CLEC2D	protein_coding	9664969	9699553	12	1	chromosome	C-type lectin domain family 2 member D [Source:HGNC Symbol;Acc:HGNC:14351]	ENSG00000069493.15	CLEC2D	29121
ENSG00000091140	668.455	0.24725	0.123488	2.00351	0.0451228	0.928352	FALSE	DLD		DLD	protein_coding	107891162	107931730	7	1	chromosome	dihydrolipoamide dehydrogenase [Source:HGNC Symbol;Acc:HGNC:2898]	ENSG00000091140.14	DLD	1738
ENSG00000104972	4.39523	0.406082	0.216646	2.00767	0.0446788	0.928352	FALSE	LILRB1		LILRB1	protein_coding	54617158	54637528	19	1	chromosome	leukocyte immunoglobulin like receptor B1 [Source:HGNC Symbol;Acc:HGNC:6605]	ENSG00000104972.15	LILRB1	10859
ENSG00000119650	29.4528	-0.44571	0.218862	-2.01144	0.0442789	0.928352	FALSE	IFT43		IFT43	protein_coding	75902136	76084585	14	1	chromosome	intraflagellar transport 43 [Source:HGNC Symbol;Acc:HGNC:29669]	ENSG00000119650.12	IFT43	112752
ENSG00000132823	190.045	-0.316904	0.155284	-2.0065	0.0448027	0.928352	FALSE	OSER1		OSER1	protein_coding	44195939	44210771	20	-1	chromosome	oxidative stress responsive serine rich 1 [Source:HGNC Symbol;Acc:HGNC:16105]	ENSG00000132823.11	OSER1	51526
ENSG00000136720	71.7773	-0.375562	0.184522	-2.01027	0.0444025	0.928352	FALSE	HS6ST1		HS6ST1	protein_coding	128236716	128318868	2	-1	chromosome	heparan sulfate 6-O-sulfotransferase 1 [Source:HGNC Symbol;Acc:HGNC:5201]	ENSG00000136720.7	HS6ST1	9394
ENSG00000137449	36.3155	-0.39768	0.216162	-2.00646	0.0448071	0.928352	FALSE	CPEB2		CPEB2	protein_coding	15002674	15070153	4	1	chromosome	cytoplasmic polyadenylation element binding protein 2 [Source:HGNC Symbol;Acc:HGNC:21745]	ENSG00000137449.16	CPEB2	132864
ENSG00000139722	35.215	-0.471237	0.219991	-2.00714	0.0447344	0.928352	FALSE	VPS37B		VPS37B	protein_coding	122865330	122896127	12	-1	chromosome	VPS37B subunit of ESCRT-I [Source:HGNC Symbol;Acc:HGNC:25754]	ENSG00000139722.7	VPS37B	79720
ENSG00000143228	1.64986	0.21156	0.154142	2.00518	0.0449435	0.928352	FALSE	NUF2		NUF2	protein_coding	163266576	163355764	1	1	chromosome	NUF2 component of NDC80 kinetochore complex [Source:HGNC Symbol;Acc:HGNC:14621]	ENSG00000143228.13	NUF2	83540
ENSG00000143416	234.796	-0.420904	0.19745	-2.0106	0.0443675	0.928352	FALSE	SELENBP1		SELENBP1	protein_coding	151364304	151372707	1	-1	chromosome	selenium binding protein 1 [Source:HGNC Symbol;Acc:HGNC:10719]	ENSG00000143416.21	SELENBP1	8991
ENSG00000152689	98.1828	0.391577	0.200571	2.00711	0.0447376	0.928352	FALSE	RASGRP3		RASGRP3	protein_coding	33436324	33564750	2	1	chromosome	RAS guanyl releasing protein 3 [Source:HGNC Symbol;Acc:HGNC:14545]	ENSG00000152689.18	RASGRP3	25780
ENSG00000164867	8.09663	-0.475917	0.241281	-2.00349	0.0451247	0.928352	FALSE	NOS3		NOS3	protein_coding	150991017	151014588	7	1	chromosome	nitric oxide synthase 3 [Source:HGNC Symbol;Acc:HGNC:7876]	ENSG00000164867.11	NOS3	4846
ENSG00000174032	91.0884	-0.493087	0.233932	-2.00312	0.0451646	0.928352	FALSE	SLC25A30		SLC25A30	protein_coding	45393316	45418455	13	-1	chromosome	solute carrier family 25 member 30 [Source:HGNC Symbol;Acc:HGNC:27371]	ENSG00000174032.17	SLC25A30	253512
ENSG00000183762	132.145	-0.463624	0.2155	-2.00291	0.0451868	0.928352	FALSE	KREMEN1		KREMEN1	protein_coding	29073078	29168333	22	1	chromosome	kringle containing transmembrane protein 1 [Source:HGNC Symbol;Acc:HGNC:17550]	ENSG00000183762.12	KREMEN1	83999
ENSG00000187535	3.45013	0.48367	0.229531	2.00829	0.044613	0.928352	FALSE	IFT140		IFT140	protein_coding	1510427	1612072	16	-1	chromosome	intraflagellar transport 140 [Source:HGNC Symbol;Acc:HGNC:29077]	ENSG00000187535.14	IFT140	9742
ENSG00000196236	44.6762	-0.433999	0.205712	-2.00783	0.0446616	0.928352	FALSE	XPNPEP3		XPNPEP3	protein_coding	40857077	40932815	22	1	chromosome	X-prolyl aminopeptidase 3 [Source:HGNC Symbol;Acc:HGNC:28052]	ENSG00000196236.13	XPNPEP3	63929
ENSG00000244115	3.02225	-0.190757	0.16384	-2.01218	0.0442009	0.928352	FALSE	DNAJC25-GNG10		DNAJC25-GNG10	protein_coding	111631386	111670229	9	1	chromosome	DNAJC25-GNG10 readthrough [Source:HGNC Symbol;Acc:HGNC:37501]	ENSG00000244115.1	DNAJC25-GNG10	552891
ENSG00000274274	1.56645	0.0836524	0.0915109	2.00385	0.0450864	0.928352	FALSE	GAGE13		GAGE13	protein_coding	49331616	49338952	X	1	chromosome	G antigen 13 [Source:HGNC Symbol;Acc:HGNC:29081]	ENSG00000274274.1	GAGE13	645051
ENSG00000111087	7.00396	-0.432969	0.214298	-1.99978	0.0455243	0.930612	FALSE	GLI1		GLI1	protein_coding	57459785	57472268	12	1	chromosome	GLI family zinc finger 1 [Source:HGNC Symbol;Acc:HGNC:4317]	ENSG00000111087.10	GLI1	2735
ENSG00000160058	122.478	-0.313267	0.156341	-2.00113	0.0453789	0.930612	FALSE	BSDC1		BSDC1	protein_coding	32365103	32394731	1	-1	chromosome	BSD domain containing 1 [Source:HGNC Symbol;Acc:HGNC:25501]	ENSG00000160058.18	BSDC1	55108
ENSG00000163840	114.973	0.483514	0.23463	1.99928	0.0455785	0.930612	FALSE	DTX3L		DTX3L	protein_coding	122564338	122575203	3	1	chromosome	deltex E3 ubiquitin ligase 3L [Source:HGNC Symbol;Acc:HGNC:30323]	ENSG00000163840.10	DTX3L	151636
ENSG00000169860	131.959	0.391329	0.220474	2.00076	0.045418	0.930612	FALSE	P2RY1		P2RY1	protein_coding	152835131	152841439	3	1	chromosome	purinergic receptor P2Y1 [Source:HGNC Symbol;Acc:HGNC:8539]	ENSG00000169860.7	P2RY1	5028
ENSG00000177551	2.44427	0.298863	0.14351	1.9995	0.0455544	0.930612	FALSE	NHLH2		NHLH2	protein_coding	115836377	115843917	1	-1	chromosome	nescient helix-loop-helix 2 [Source:HGNC Symbol;Acc:HGNC:7818]	ENSG00000177551.5	NHLH2	4808
ENSG00000181234	8.12332	-0.419136	0.233567	-1.99845	0.0456675	0.93128	FALSE	TMEM132C		TMEM132C	protein_coding	128267403	128707915	12	1	chromosome	transmembrane protein 132C [Source:HGNC Symbol;Acc:HGNC:25436]	ENSG00000181234.9	TMEM132C	92293
ENSG00000112175	17.1936	0.431395	0.23559	1.99291	0.0462716	0.93565	FALSE	BMP5		BMP5	protein_coding	55753653	55875590	6	-1	chromosome	bone morphogenetic protein 5 [Source:HGNC Symbol;Acc:HGNC:1072]	ENSG00000112175.8	BMP5	653
ENSG00000121211	2.76218	0.500007	0.208814	1.99285	0.0462784	0.93565	FALSE	MND1		MND1	protein_coding	153344649	153415118	4	1	chromosome	meiotic nuclear divisions 1 [Source:HGNC Symbol;Acc:HGNC:24839]	ENSG00000121211.8	MND1	84057
ENSG00000135424	336.863	-0.307449	0.155907	-1.99433	0.0461159	0.93565	FALSE	ITGA7		ITGA7	protein_coding	55684568	55716043	12	-1	chromosome	integrin subunit alpha 7 [Source:HGNC Symbol;Acc:HGNC:6143]	ENSG00000135424.17	ITGA7	3679
ENSG00000141682	3.93231	0.412885	0.221908	1.99379	0.0461745	0.93565	FALSE	PMAIP1		PMAIP1	protein_coding	59899948	59904306	18	1	chromosome	phorbol-12-myristate-13-acetate-induced protein 1 [Source:HGNC Symbol;Acc:HGNC:9108]	ENSG00000141682.11	PMAIP1	5366
ENSG00000146592	146.113	-0.490467	0.240809	-1.9959	0.0459453	0.93565	FALSE	CREB5		CREB5	protein_coding	28299321	28825894	7	1	chromosome	cAMP responsive element binding protein 5 [Source:HGNC Symbol;Acc:HGNC:16844]	ENSG00000146592.17	CREB5	9586
ENSG00000153714	8.15636	-0.509334	0.237498	-1.99505	0.0460379	0.93565	FALSE	LURAP1L		LURAP1L	protein_coding	12775020	12823060	9	1	chromosome	leucine rich adaptor protein 1 like [Source:HGNC Symbol;Acc:HGNC:31452]	ENSG00000153714.6	LURAP1L	286343
ENSG00000169221	27.3523	-0.404669	0.232156	-1.99381	0.0461727	0.93565	FALSE	TBC1D10B		TBC1D10B	protein_coding	30357102	30370494	16	-1	chromosome	TBC1 domain family member 10B [Source:HGNC Symbol;Acc:HGNC:24510]	ENSG00000169221.14	TBC1D10B	26000
ENSG00000134569	17.5027	-0.55612	0.241661	-1.99228	0.0463409	0.935768	FALSE	LRP4		LRP4	protein_coding	46856717	46918642	11	-1	chromosome	LDL receptor related protein 4 [Source:HGNC Symbol;Acc:HGNC:6696]	ENSG00000134569.10	LRP4	4038
ENSG00000101084	350.393	-0.254914	0.131391	-1.99045	0.0465416	0.938675	FALSE	RAB5IF		RAB5IF	protein_coding	36605779	36612557	20	1	chromosome	RAB5 interacting factor [Source:HGNC Symbol;Acc:HGNC:15870]	ENSG00000101084.18	RAB5IF	55969
ENSG00000099958	4.01866	0.615875	0.200955	1.98573	0.047063	0.940607	FALSE	DERL3		DERL3	protein_coding	23834503	23839128	22	-1	chromosome	derlin 3 [Source:HGNC Symbol;Acc:HGNC:14236]	ENSG00000099958.14	DERL3	91319
ENSG00000103510	88.2489	0.323857	0.162457	1.98155	0.0475299	0.940607	FALSE	KAT8		KAT8	protein_coding	31114489	31131393	16	1	chromosome	lysine acetyltransferase 8 [Source:HGNC Symbol;Acc:HGNC:17933]	ENSG00000103510.20	KAT8	84148
ENSG00000105989	2.53958	-0.198155	0.13704	-1.98035	0.0476648	0.940607	FALSE	WNT2		WNT2	protein_coding	117275451	117323152	7	-1	chromosome	Wnt family member 2 [Source:HGNC Symbol;Acc:HGNC:12780]	ENSG00000105989.10	WNT2	7472
ENSG00000107821	47.0665	0.445818	0.233948	1.98149	0.0475364	0.940607	FALSE	KAZALD1		KAZALD1	protein_coding	101061841	101068131	10	1	chromosome	Kazal type serine peptidase inhibitor domain 1 [Source:HGNC Symbol;Acc:HGNC:25460]	ENSG00000107821.14	KAZALD1	81621
ENSG00000121900	6.07458	-0.507894	0.238259	-1.98579	0.047057	0.940607	FALSE	TMEM54		TMEM54	protein_coding	32894594	32901438	1	-1	chromosome	transmembrane protein 54 [Source:HGNC Symbol;Acc:HGNC:24143]	ENSG00000121900.19	TMEM54	113452
ENSG00000140044	66.3014	-0.350371	0.188663	-1.98188	0.0474929	0.940607	FALSE	JDP2		JDP2	protein_coding	75427716	75474111	14	1	chromosome	Jun dimerization protein 2 [Source:HGNC Symbol;Acc:HGNC:17546]	ENSG00000140044.13	JDP2	122953
ENSG00000142733	28.0117	0.473294	0.229524	1.9854	0.0470997	0.940607	FALSE	MAP3K6		MAP3K6	protein_coding	27354067	27366961	1	-1	chromosome	mitogen-activated protein kinase kinase kinase 6 [Source:HGNC Symbol;Acc:HGNC:6858]	ENSG00000142733.17	MAP3K6	9064
ENSG00000155463	515.148	0.283157	0.140385	1.98391	0.047266	0.940607	FALSE	OXA1L		OXA1L	protein_coding	22766522	22773042	14	1	chromosome	OXA1L mitochondrial inner membrane protein [Source:HGNC Symbol;Acc:HGNC:8526]	ENSG00000155463.14	OXA1L	5018
ENSG00000157087	167.767	-0.33018	0.197293	-1.97875	0.0478441	0.940607	FALSE	ATP2B2		ATP2B2	protein_coding	10324023	10708007	3	-1	chromosome	ATPase plasma membrane Ca2+ transporting 2 [Source:HGNC Symbol;Acc:HGNC:815]	ENSG00000157087.20	ATP2B2	491
ENSG00000166341	16.3301	-0.536827	0.241834	-1.97834	0.0478902	0.940607	FALSE	DCHS1		DCHS1	protein_coding	6621330	6655809	11	-1	chromosome	dachsous cadherin-related 1 [Source:HGNC Symbol;Acc:HGNC:13681]	ENSG00000166341.8	DCHS1	8642
ENSG00000166451	3.82314	0.466525	0.217506	1.98468	0.0471797	0.940607	FALSE	CENPN		CENPN	protein_coding	81006498	81033114	16	1	chromosome	centromere protein N [Source:HGNC Symbol;Acc:HGNC:30873]	ENSG00000166451.13	CENPN	55839
ENSG00000167670	48.9575	0.395843	0.229361	1.98422	0.047231	0.940607	FALSE	CHAF1A		CHAF1A	protein_coding	4402640	4445018	19	1	chromosome	chromatin assembly factor 1 subunit A [Source:HGNC Symbol;Acc:HGNC:1910]	ENSG00000167670.16	CHAF1A	10036
ENSG00000169413	15.1644	0.650726	0.241023	1.97929	0.0477835	0.940607	FALSE	RNASE6		RNASE6	protein_coding	20781268	20782467	14	1	chromosome	ribonuclease A family member k6 [Source:HGNC Symbol;Acc:HGNC:10048]	ENSG00000169413.3	RNASE6	6039
ENSG00000172116	3.61705	0.36794	0.193328	1.98498	0.0471472	0.940607	FALSE	CD8B		CD8B	protein_coding	86815339	86861924	2	-1	chromosome	CD8b molecule [Source:HGNC Symbol;Acc:HGNC:1707]	ENSG00000172116.23	CD8B	926
ENSG00000185869	10.8132	0.334682	0.240855	1.97932	0.0477798	0.940607	FALSE	ZNF829		ZNF829	protein_coding	36888124	36916291	19	-1	chromosome	zinc finger protein 829 [Source:HGNC Symbol;Acc:HGNC:34032]	ENSG00000185869.14	ZNF829	374899
ENSG00000198952	54.0422	-0.356038	0.177351	-1.97911	0.0478033	0.940607	FALSE	SMG5		SMG5	protein_coding	156249224	156282825	1	-1	chromosome	SMG5 nonsense mediated mRNA decay factor [Source:HGNC Symbol;Acc:HGNC:24644]	ENSG00000198952.8	SMG5	23381
ENSG00000204287	848.969	0.517205	0.237904	1.97867	0.0478531	0.940607	FALSE	HLA-DRA		HLA-DRA	protein_coding	32439878	32445046	6	1	chromosome	major histocompatibility complex, class II, DR alpha [Source:HGNC Symbol;Acc:HGNC:4947]	ENSG00000204287.14	HLA-DRA	3122
ENSG00000213341	51.6617	-0.418879	0.217023	-1.9857	0.0470666	0.940607	FALSE	CHUK		CHUK	protein_coding	100188300	100229596	10	-1	chromosome	component of inhibitor of nuclear factor kappa B kinase complex [Source:HGNC Symbol;Acc:HGNC:1974]	ENSG00000213341.11	CHUK	1147
ENSG00000213563	56.2829	0.357522	0.18198	1.98016	0.0476855	0.940607	FALSE	C8orf82		C8orf82	protein_coding	144525733	144529132	8	-1	chromosome	chromosome 8 open reading frame 82 [Source:HGNC Symbol;Acc:HGNC:33826]	ENSG00000213563.7	C8orf82	414919
ENSG00000224712	28.5481	-0.448048	0.242454	-1.98105	0.0475861	0.940607	FALSE	NPIPA3		NPIPA3	protein_coding	14708944	14726338	16	1	chromosome	nuclear pore complex interacting protein family member A3 [Source:HGNC Symbol;Acc:HGNC:41978]	ENSG00000224712.12	NPIPA3	642778
ENSG00000270170	184.773	0.301655	0.148774	1.97973	0.0477342	0.940607	FALSE	NCBP2AS2		NCBP2AS2	protein_coding	196942674	196943543	3	1	chromosome	NCBP2 antisense 2 (head to head) [Source:HGNC Symbol;Acc:HGNC:25121]	ENSG00000270170.2	NCBP2AS2	152217
ENSG00000275023	367.295	-0.392883	0.19582	-1.98565	0.0470726	0.940607	FALSE	MLLT6		MLLT6	protein_coding	38705273	38729795	17	1	chromosome	MLLT6, PHD finger containing [Source:HGNC Symbol;Acc:HGNC:7138]	ENSG00000275023.5	MLLT6	4302
ENSG00000013810	18.4828	0.50183	0.225805	1.97701	0.0480409	0.942447	FALSE	TACC3		TACC3	protein_coding	1712891	1745176	4	1	chromosome	transforming acidic coiled-coil containing protein 3 [Source:HGNC Symbol;Acc:HGNC:11524]	ENSG00000013810.19	TACC3	10460
ENSG00000007866	60.4893	-0.401856	0.207191	-1.96265	0.0496873	0.94345	FALSE	TEAD3		TEAD3	protein_coding	35473597	35497079	6	-1	chromosome	TEA domain transcription factor 3 [Source:HGNC Symbol;Acc:HGNC:11716]	ENSG00000007866.21	TEAD3	7005
ENSG00000029993	14.2856	0.460361	0.240027	1.96979	0.0488625	0.94345	FALSE	HMGB3		HMGB3	protein_coding	150980509	150990771	X	1	chromosome	high mobility group box 3 [Source:HGNC Symbol;Acc:HGNC:5004]	ENSG00000029993.15	HMGB3	3149
ENSG00000064201	1.18141	0.349224	0.164763	1.97344	0.0484454	0.94345	FALSE	TSPAN32		TSPAN32	protein_coding	2301997	2318200	11	1	chromosome	tetraspanin 32 [Source:HGNC Symbol;Acc:HGNC:13410]	ENSG00000064201.15	TSPAN32	10077
ENSG00000069869	95.1555	-0.378381	0.19078	-1.96042	0.0499465	0.94345	FALSE	NEDD4		NEDD4	protein_coding	55826922	55993746	15	-1	chromosome	NEDD4 E3 ubiquitin protein ligase [Source:HGNC Symbol;Acc:HGNC:7727]	ENSG00000069869.16	NEDD4	4734
ENSG00000084070	23.1666	0.513118	0.238739	1.97029	0.0488053	0.94345	FALSE	SMAP2		SMAP2	protein_coding	40344850	40423326	1	1	chromosome	small ArfGAP2 [Source:HGNC Symbol;Acc:HGNC:25082]	ENSG00000084070.12	SMAP2	64744
ENSG00000089775	58.5086	0.406944	0.198913	1.95927	0.0500815	0.94345	FALSE	ZBTB25		ZBTB25	protein_coding	64449106	64505213	14	-1	chromosome	zinc finger and BTB domain containing 25 [Source:HGNC Symbol;Acc:HGNC:13112]	ENSG00000089775.11	ZBTB25	7597
ENSG00000104331	198.233	-0.244581	0.127581	-1.95483	0.0506035	0.94345	FALSE	IMPAD1		IMPAD1	protein_coding	56957931	56993867	8	-1	chromosome	inositol monophosphatase domain containing 1 [Source:HGNC Symbol;Acc:HGNC:26019]	ENSG00000104331.9	IMPAD1	54928
ENSG00000110074	53.2451	0.387568	0.20553	1.95231	0.0509016	0.94345	FALSE	FOXRED1		FOXRED1	protein_coding	126269055	126278131	11	1	chromosome	FAD dependent oxidoreductase domain containing 1 [Source:HGNC Symbol;Acc:HGNC:26927]	ENSG00000110074.11	FOXRED1	55572
ENSG00000112695	566.085	0.259678	0.130697	1.95693	0.0503557	0.94345	FALSE	COX7A2		COX7A2	protein_coding	75237675	75250323	6	-1	chromosome	cytochrome c oxidase subunit 7A2 [Source:HGNC Symbol;Acc:HGNC:2288]	ENSG00000112695.11	COX7A2	1347
ENSG00000113811	269.916	-0.254552	0.136267	-1.95861	0.0501582	0.94345	FALSE	SELENOK		SELENOK	protein_coding	53884417	53891962	3	-1	chromosome	selenoprotein K [Source:HGNC Symbol;Acc:HGNC:30394]	ENSG00000113811.11	SELENOK	58515
ENSG00000117906	90.7125	-0.373545	0.194846	-1.95543	0.050532	0.94345	FALSE	RCN2		RCN2	protein_coding	76931738	76954393	15	1	chromosome	reticulocalbin 2 [Source:HGNC Symbol;Acc:HGNC:9935]	ENSG00000117906.14	RCN2	5955
ENSG00000122224	1.44507	0.182521	0.140512	1.95219	0.0509154	0.94345	FALSE	LY9		LY9	protein_coding	160796074	160828261	1	1	chromosome	lymphocyte antigen 9 [Source:HGNC Symbol;Acc:HGNC:6730]	ENSG00000122224.18	LY9	4063
ENSG00000124172	2432.98	0.177573	0.0894638	1.96865	0.0489928	0.94345	FALSE	ATP5F1E		ATP5F1E	protein_coding	59025475	59032345	20	-1	chromosome	ATP synthase F1 subunit epsilon [Source:HGNC Symbol;Acc:HGNC:838]	ENSG00000124172.10	ATP5F1E	514
ENSG00000127527	166.156	-0.40143	0.204067	-1.96417	0.0495105	0.94345	FALSE	EPS15L1		EPS15L1	protein_coding	16355239	16472085	19	-1	chromosome	epidermal growth factor receptor pathway substrate 15 like 1 [Source:HGNC Symbol;Acc:HGNC:24634]	ENSG00000127527.14	EPS15L1	58513
ENSG00000127952	22.9603	0.44493	0.232678	1.96587	0.0493135	0.94345	FALSE	STYXL1		STYXL1	protein_coding	75996338	76048004	7	-1	chromosome	serine/threonine/tyrosine interacting like 1 [Source:HGNC Symbol;Acc:HGNC:18165]	ENSG00000127952.17	STYXL1	51657
ENSG00000128335	47.6589	0.453423	0.241822	1.95929	0.0500787	0.94345	FALSE	APOL2		APOL2	protein_coding	36226209	36239954	22	-1	chromosome	apolipoprotein L2 [Source:HGNC Symbol;Acc:HGNC:619]	ENSG00000128335.14	APOL2	23780
ENSG00000128340	30.8477	0.575255	0.241197	1.95192	0.0509479	0.94345	FALSE	RAC2		RAC2	protein_coding	37225270	37244448	22	-1	chromosome	Rac family small GTPase 2 [Source:HGNC Symbol;Acc:HGNC:9802]	ENSG00000128340.15	RAC2	5880
ENSG00000130414	486.067	0.298133	0.150063	1.97278	0.0485208	0.94345	FALSE	NDUFA10		NDUFA10	protein_coding	239892450	240025345	2	-1	chromosome	NADH:ubiquinone oxidoreductase subunit A10 [Source:HGNC Symbol;Acc:HGNC:7684]	ENSG00000130414.12	NDUFA10	4705
ENSG00000131386	39.4099	-0.400014	0.218433	-1.96625	0.0492693	0.94345	FALSE	GALNT15		GALNT15	protein_coding	16174680	16231992	3	1	chromosome	polypeptide N-acetylgalactosaminyltransferase 15 [Source:HGNC Symbol;Acc:HGNC:21531]	ENSG00000131386.19	GALNT15	117248
ENSG00000132294	192.499	-0.340377	0.17212	-1.95207	0.0509293	0.94345	FALSE	EFR3A		EFR3A	protein_coding	131904093	132013642	8	1	chromosome	EFR3 homolog A [Source:HGNC Symbol;Acc:HGNC:28970]	ENSG00000132294.15	EFR3A	23167
ENSG00000135426	9.11058	0.515673	0.225586	1.96239	0.0497166	0.94345	FALSE	TESPA1		TESPA1	protein_coding	54948015	54984762	12	-1	chromosome	thymocyte expressed, positive selection associated 1 [Source:HGNC Symbol;Acc:HGNC:29109]	ENSG00000135426.16	TESPA1	9840
ENSG00000137124	109.115	0.396622	0.225421	1.95258	0.050869	0.94345	FALSE	ALDH1B1		ALDH1B1	protein_coding	38392702	38398661	9	1	chromosome	aldehyde dehydrogenase 1 family member B1 [Source:HGNC Symbol;Acc:HGNC:407]	ENSG00000137124.8	ALDH1B1	219
ENSG00000137210	355.127	-0.320189	0.163741	-1.95709	0.0503373	0.94345	FALSE	TMEM14B		TMEM14B	protein_coding	10747759	10852753	6	1	chromosome	transmembrane protein 14B [Source:HGNC Symbol;Acc:HGNC:21384]	ENSG00000137210.14	TMEM14B	81853
ENSG00000140464	59.21	0.383212	0.199083	1.96192	0.0497715	0.94345	FALSE	PML		PML	protein_coding	73994673	74047827	15	1	chromosome	promyelocytic leukemia [Source:HGNC Symbol;Acc:HGNC:9113]	ENSG00000140464.20	PML	5371
ENSG00000145386	3.51287	0.302151	0.209559	1.96701	0.0491816	0.94345	FALSE	CCNA2		CCNA2	protein_coding	121816444	121823933	4	-1	chromosome	cyclin A2 [Source:HGNC Symbol;Acc:HGNC:1578]	ENSG00000145386.10	CCNA2	890
ENSG00000147684	3060.42	0.253721	0.127076	1.95871	0.0501464	0.94345	FALSE	NDUFB9		NDUFB9	protein_coding	124539101	124580648	8	1	chromosome	NADH:ubiquinone oxidoreductase subunit B9 [Source:HGNC Symbol;Acc:HGNC:7704]	ENSG00000147684.9	NDUFB9	4715
ENSG00000149646	77.4244	0.356896	0.173411	1.95585	0.0504824	0.94345	FALSE	CNBD2		CNBD2	protein_coding	35954564	36030700	20	1	chromosome	cyclic nucleotide binding domain containing 2 [Source:HGNC Symbol;Acc:HGNC:16145]	ENSG00000149646.12	CNBD2	140894
ENSG00000151304	30.625	0.44722	0.21954	1.97275	0.0485239	0.94345	FALSE	SRFBP1		SRFBP1	protein_coding	121961975	122075570	5	1	chromosome	serum response factor binding protein 1 [Source:HGNC Symbol;Acc:HGNC:26333]	ENSG00000151304.6	SRFBP1	153443
ENSG00000153956	528.766	-0.384158	0.193728	-1.95373	0.0507335	0.94345	FALSE	CACNA2D1		CACNA2D1	protein_coding	81946444	82443777	7	-1	chromosome	calcium voltage-gated channel auxiliary subunit alpha2delta 1 [Source:HGNC Symbol;Acc:HGNC:1399]	ENSG00000153956.16	CACNA2D1	781
ENSG00000157827	87.8786	0.346985	0.172492	1.95892	0.0501217	0.94345	FALSE	FMNL2		FMNL2	protein_coding	152335174	152649826	2	1	chromosome	formin like 2 [Source:HGNC Symbol;Acc:HGNC:18267]	ENSG00000157827.20	FMNL2	114793
ENSG00000158882	110.985	0.352847	0.172838	1.9668	0.0492068	0.94345	FALSE	TOMM40L		TOMM40L	protein_coding	161225939	161230746	1	1	chromosome	translocase of outer mitochondrial membrane 40 like [Source:HGNC Symbol;Acc:HGNC:25756]	ENSG00000158882.15	TOMM40L	84134
ENSG00000159210	154.967	0.296388	0.149061	1.96744	0.049132	0.94345	FALSE	SNF8		SNF8	protein_coding	48929316	48944842	17	-1	chromosome	SNF8 subunit of ESCRT-II [Source:HGNC Symbol;Acc:HGNC:17028]	ENSG00000159210.10	SNF8	11267
ENSG00000163132	29.0161	-0.413648	0.214798	-1.955	0.0505826	0.94345	FALSE	MSX1		MSX1	protein_coding	4859665	4863936	4	1	chromosome	msh homeobox 1 [Source:HGNC Symbol;Acc:HGNC:7391]	ENSG00000163132.8	MSX1	4487
ENSG00000164591	727.798	-0.341505	0.177021	-1.96649	0.0492417	0.94345	FALSE	MYOZ3		MYOZ3	protein_coding	150660874	150679365	5	1	chromosome	myozenin 3 [Source:HGNC Symbol;Acc:HGNC:18565]	ENSG00000164591.13	MYOZ3	91977
ENSG00000164597	62.5057	-0.362771	0.177192	-1.95753	0.0502851	0.94345	FALSE	COG5		COG5	protein_coding	107201555	107564514	7	-1	chromosome	component of oligomeric golgi complex 5 [Source:HGNC Symbol;Acc:HGNC:14857]	ENSG00000164597.13	COG5	10466
ENSG00000165949	254.822	0.447619	0.230087	1.95725	0.0503186	0.94345	FALSE	IFI27		IFI27	protein_coding	94104836	94116698	14	1	chromosome	interferon alpha inducible protein 27 [Source:HGNC Symbol;Acc:HGNC:5397]	ENSG00000165949.12	IFI27	3429
ENSG00000166913	1474.25	0.31322	0.156246	1.96513	0.0493995	0.94345	FALSE	YWHAB		YWHAB	protein_coding	44885702	44908532	20	1	chromosome	tyrosine 3-monooxygenase/tryptophan 5-monooxygenase activation protein beta [Source:HGNC Symbol;Acc:HGNC:12849]	ENSG00000166913.13	YWHAB	7529
ENSG00000180938	2.00664	0.12144	0.183738	1.9739	0.0483933	0.94345	FALSE	ZNF572		ZNF572	protein_coding	124973295	124979389	8	1	chromosome	zinc finger protein 572 [Source:HGNC Symbol;Acc:HGNC:26758]	ENSG00000180938.6	ZNF572	137209
ENSG00000181195	20.2016	0.571685	0.239495	1.97064	0.0487647	0.94345	FALSE	PENK		PENK	protein_coding	56436674	56446671	8	-1	chromosome	proenkephalin [Source:HGNC Symbol;Acc:HGNC:8831]	ENSG00000181195.11	PENK	5179
ENSG00000182253	2008.83	-0.30236	0.14962	-1.97088	0.0487372	0.94345	FALSE	SYNM		SYNM	protein_coding	99098217	99135593	15	1	chromosome	synemin [Source:HGNC Symbol;Acc:HGNC:24466]	ENSG00000182253.15	SYNM	23336
ENSG00000182704	9.30882	-0.395012	0.238056	-1.96607	0.0492907	0.94345	FALSE	TSKU		TSKU	protein_coding	76782251	76798153	11	1	chromosome	tsukushi, small leucine rich proteoglycan [Source:HGNC Symbol;Acc:HGNC:28850]	ENSG00000182704.8	TSKU	25987
ENSG00000182771	4.11628	-0.460081	0.227796	-1.95593	0.0504729	0.94345	FALSE	GRID1		GRID1	protein_coding	85599552	86366795	10	-1	chromosome	glutamate ionotropic receptor delta type subunit 1 [Source:HGNC Symbol;Acc:HGNC:4575]	ENSG00000182771.19	GRID1	2894
ENSG00000182957	15.8136	0.448026	0.235961	1.95655	0.0504	0.94345	FALSE	SPATA13		SPATA13	protein_coding	23979805	24307074	13	1	chromosome	spermatogenesis associated 13 [Source:HGNC Symbol;Acc:HGNC:23222]	ENSG00000182957.16	SPATA13	221178
ENSG00000183624	247.769	-0.342498	0.172394	-1.97156	0.0486598	0.94345	FALSE	HMCES		HMCES	protein_coding	129278828	129306186	3	1	chromosome	5-hydroxymethylcytosine binding, ES cell specific [Source:HGNC Symbol;Acc:HGNC:24446]	ENSG00000183624.14	HMCES	56941
ENSG00000183735	26.9627	-0.442152	0.240964	-1.95919	0.0500903	0.94345	FALSE	TBK1		TBK1	protein_coding	64452092	64502114	12	1	chromosome	TANK binding kinase 1 [Source:HGNC Symbol;Acc:HGNC:11584]	ENSG00000183735.10	TBK1	29110
ENSG00000196376	7.57605	-0.374772	0.195708	-1.97337	0.0484538	0.94345	FALSE	SLC35F1		SLC35F1	protein_coding	117907264	118317676	6	1	chromosome	solute carrier family 35 member F1 [Source:HGNC Symbol;Acc:HGNC:21483]	ENSG00000196376.11	SLC35F1	222553
ENSG00000197345	583.222	0.24126	0.121956	1.95326	0.0507885	0.94345	FALSE	MRPL21		MRPL21	protein_coding	68891276	68903835	11	-1	chromosome	mitochondrial ribosomal protein L21 [Source:HGNC Symbol;Acc:HGNC:14479]	ENSG00000197345.13	MRPL21	219927
ENSG00000203778	32.5961	0.442707	0.227153	1.96316	0.0496279	0.94345	FALSE	FAM229B		FAM229B	protein_coding	112087591	112102790	6	1	chromosome	family with sequence similarity 229 member B [Source:HGNC Symbol;Acc:HGNC:33858]	ENSG00000203778.8	FAM229B	619208
ENSG00000214688	0.399917	0.0216603	0.076344	1.97137	0.0486819	0.94345	FALSE	C10orf105		C10orf105	protein_coding	71711701	71737824	10	-1	chromosome	chromosome 10 open reading frame 105 [Source:HGNC Symbol;Acc:HGNC:20304]	ENSG00000214688.6	C10orf105	414152
ENSG00000219438	2.43475	-0.296233	0.183433	-1.96743	0.0491332	0.94345	FALSE	TAFA5		TAFA5	protein_coding	48489460	48850912	22	1	chromosome	TAFA chemokine like family member 5 [Source:HGNC Symbol;Acc:HGNC:21592]	ENSG00000219438.8	TAFA5	25817
ENSG00000116455	73.5727	-0.338558	0.175148	-1.94703	0.051531	0.951049	FALSE	WDR77		WDR77	protein_coding	111439890	111449256	1	-1	chromosome	WD repeat domain 77 [Source:HGNC Symbol;Acc:HGNC:29652]	ENSG00000116455.14	WDR77	79084
ENSG00000144034	192.359	-0.297268	0.157556	-1.94735	0.0514932	0.951049	FALSE	TPRKB		TPRKB	protein_coding	73729104	73737400	2	-1	chromosome	TP53RK binding protein [Source:HGNC Symbol;Acc:HGNC:24259]	ENSG00000144034.16	TPRKB	51002
ENSG00000184226	64.2803	-0.384812	0.210911	-1.94747	0.0514787	0.951049	FALSE	PCDH9		PCDH9	protein_coding	66302834	67230445	13	-1	chromosome	protocadherin 9 [Source:HGNC Symbol;Acc:HGNC:8661]	ENSG00000184226.15	PCDH9	5101
ENSG00000100276	3.26913	-0.383955	0.20487	-1.94611	0.051642	0.951316	FALSE	RASL10A		RASL10A	protein_coding	29312933	29319679	22	-1	chromosome	RAS like family 10 member A [Source:HGNC Symbol;Acc:HGNC:16954]	ENSG00000100276.10	RASL10A	10633
ENSG00000177674	24.6278	0.475744	0.234993	1.94595	0.0516607	0.951316	FALSE	AGTRAP		AGTRAP	protein_coding	11736084	11754802	1	1	chromosome	angiotensin II receptor associated protein [Source:HGNC Symbol;Acc:HGNC:13539]	ENSG00000177674.16	AGTRAP	57085
ENSG00000136100	114.877	-0.313645	0.156152	-1.94478	0.0518016	0.952041	FALSE	VPS36		VPS36	protein_coding	52412602	52450634	13	-1	chromosome	vacuolar protein sorting 36 homolog [Source:HGNC Symbol;Acc:HGNC:20312]	ENSG00000136100.14	VPS36	51028
ENSG00000139289	24.0989	0.517596	0.234376	1.94467	0.0518153	0.952041	FALSE	PHLDA1		PHLDA1	protein_coding	76025447	76033932	12	-1	chromosome	pleckstrin homology like domain family A member 1 [Source:HGNC Symbol;Acc:HGNC:8933]	ENSG00000139289.13	PHLDA1	22822
ENSG00000153339	45.8587	-0.447075	0.213667	-1.94127	0.0522254	0.958509	FALSE	TRAPPC8		TRAPPC8	protein_coding	31829180	31953136	18	-1	chromosome	trafficking protein particle complex 8 [Source:HGNC Symbol;Acc:HGNC:29169]	ENSG00000153339.14	TRAPPC8	22878
ENSG00000073578	1246.68	0.245467	0.128206	1.94021	0.0523539	0.959803	FALSE	SDHA		SDHA	protein_coding	218241	257082	5	1	chromosome	succinate dehydrogenase complex flavoprotein subunit A [Source:HGNC Symbol;Acc:HGNC:10680]	ENSG00000073578.17	SDHA	6389
ENSG00000089225	4.8987	0.419712	0.233061	1.93964	0.052424	0.960021	FALSE	TBX5		TBX5	protein_coding	114353931	114408442	12	-1	chromosome	T-box transcription factor 5 [Source:HGNC Symbol;Acc:HGNC:11604]	ENSG00000089225.19	TBX5	6910
ENSG00000116350	218.6	-0.39161	0.196075	-1.93785	0.0526418	0.962579	FALSE	SRSF4		SRSF4	protein_coding	29147743	29181900	1	-1	chromosome	serine and arginine rich splicing factor 4 [Source:HGNC Symbol;Acc:HGNC:10786]	ENSG00000116350.17	SRSF4	6429
ENSG00000137098	6.33918	0.459596	0.235003	1.93753	0.0526802	0.962579	FALSE	SPAG8		SPAG8	protein_coding	35808045	35812272	9	-1	chromosome	sperm associated antigen 8 [Source:HGNC Symbol;Acc:HGNC:14105]	ENSG00000137098.14	SPAG8	26206
ENSG00000166262	36.5883	0.372007	0.197751	1.93662	0.0527916	0.963549	FALSE	FAM227B		FAM227B	protein_coding	49326962	49620929	15	-1	chromosome	family with sequence similarity 227 member B [Source:HGNC Symbol;Acc:HGNC:26543]	ENSG00000166262.16	FAM227B	196951
ENSG00000124216	2.20507	-0.384336	0.200099	-1.93464	0.0530341	0.96593	FALSE	SNAI1		SNAI1	protein_coding	49982980	49988886	20	1	chromosome	snail family transcriptional repressor 1 [Source:HGNC Symbol;Acc:HGNC:11128]	ENSG00000124216.4	SNAI1	6615
ENSG00000158859	5.70758	-0.492686	0.235312	-1.9346	0.053039	0.96593	FALSE	ADAMTS4		ADAMTS4	protein_coding	161184302	161199054	1	-1	chromosome	ADAM metallopeptidase with thrombospondin type 1 motif 4 [Source:HGNC Symbol;Acc:HGNC:220]	ENSG00000158859.10	ADAMTS4	9507
ENSG00000204060	30.5285	-0.425269	0.231041	-1.93375	0.0531436	0.966768	FALSE	FOXO6		FOXO6	protein_coding	41361922	41383590	1	1	chromosome	forkhead box O6 [Source:HGNC Symbol;Acc:HGNC:24814]	ENSG00000204060.7	FOXO6	100132074
ENSG00000005302	121.817	0.463513	0.2308	1.9183	0.0550729	0.968018	FALSE	MSL3		MSL3	protein_coding	11758159	11775772	X	1	chromosome	MSL complex subunit 3 [Source:HGNC Symbol;Acc:HGNC:7370]	ENSG00000005302.19	MSL3	10943
ENSG00000008283	55.4719	0.392397	0.204634	1.9245	0.0542915	0.968018	FALSE	CYB561		CYB561	protein_coding	63432304	63446354	17	-1	chromosome	cytochrome b561 [Source:HGNC Symbol;Acc:HGNC:2571]	ENSG00000008283.16	CYB561	1534
ENSG00000079263	4.23202	0.546496	0.221018	1.91971	0.054895	0.968018	FALSE	SP140		SP140	protein_coding	230203110	230313215	2	1	chromosome	SP140 nuclear body protein [Source:HGNC Symbol;Acc:HGNC:17133]	ENSG00000079263.19	SP140	11262
ENSG00000100453	4.6461	0.506866	0.215909	1.93216	0.0533394	0.968018	FALSE	GZMB		GZMB	protein_coding	24630954	24634267	14	-1	chromosome	granzyme B [Source:HGNC Symbol;Acc:HGNC:4709]	ENSG00000100453.13	GZMB	3002
ENSG00000105287	18.6552	0.423208	0.240579	1.91908	0.0549744	0.968018	FALSE	PRKD2		PRKD2	protein_coding	46674275	46717127	19	-1	chromosome	protein kinase D2 [Source:HGNC Symbol;Acc:HGNC:17293]	ENSG00000105287.12	PRKD2	25865
ENSG00000115165	5.45706	0.380811	0.207567	1.91705	0.0552315	0.968018	FALSE	CYTIP		CYTIP	protein_coding	157414619	157488961	2	-1	chromosome	cytohesin 1 interacting protein [Source:HGNC Symbol;Acc:HGNC:9506]	ENSG00000115165.10	CYTIP	9595
ENSG00000116191	20.9472	0.424847	0.231643	1.92955	0.0536631	0.968018	FALSE	RALGPS2		RALGPS2	protein_coding	178725147	178921841	1	1	chromosome	Ral GEF with PH domain and SH3 binding motif 2 [Source:HGNC Symbol;Acc:HGNC:30279]	ENSG00000116191.17	RALGPS2	55103
ENSG00000120949	1.63436	0.180228	0.140348	1.9168	0.0552634	0.968018	FALSE	TNFRSF8		TNFRSF8	protein_coding	12063303	12144207	1	1	chromosome	TNF receptor superfamily member 8 [Source:HGNC Symbol;Acc:HGNC:11923]	ENSG00000120949.15	TNFRSF8	943
ENSG00000126351	535.333	-0.26047	0.133707	-1.92274	0.0545122	0.968018	FALSE	THRA		THRA	protein_coding	40058290	40093867	17	1	chromosome	thyroid hormone receptor alpha [Source:HGNC Symbol;Acc:HGNC:11796]	ENSG00000126351.12	THRA	7067
ENSG00000127980	37.7883	0.483657	0.233161	1.92693	0.0539883	0.968018	FALSE	PEX1		PEX1	protein_coding	92487020	92528520	7	-1	chromosome	peroxisomal biogenesis factor 1 [Source:HGNC Symbol;Acc:HGNC:8850]	ENSG00000127980.16	PEX1	5189
ENSG00000135372	90.3328	0.310738	0.159384	1.92819	0.0538314	0.968018	FALSE	NAT10		NAT10	protein_coding	34105617	34147670	11	1	chromosome	N-acetyltransferase 10 [Source:HGNC Symbol;Acc:HGNC:29830]	ENSG00000135372.9	NAT10	55226
ENSG00000146416	77.3671	0.388706	0.187876	1.9189	0.0549968	0.968018	FALSE	AIG1		AIG1	protein_coding	143060496	143341058	6	1	chromosome	androgen induced 1 [Source:HGNC Symbol;Acc:HGNC:21607]	ENSG00000146416.19	AIG1	51390
ENSG00000160307	16.3822	-0.326297	0.217818	-1.92508	0.054219	0.968018	FALSE	S100B		S100B	protein_coding	46598604	46605208	21	-1	chromosome	S100 calcium binding protein B [Source:HGNC Symbol;Acc:HGNC:10500]	ENSG00000160307.10	S100B	6285
ENSG00000161013	134.148	0.309653	0.162427	1.91736	0.0551921	0.968018	FALSE	MGAT4B		MGAT4B	protein_coding	179797597	179806952	5	-1	chromosome	alpha-1,3-mannosyl-glycoprotein 4-beta-N-acetylglucosaminyltransferase B [Source:HGNC Symbol;Acc:HGNC:7048]	ENSG00000161013.17	MGAT4B	11282
ENSG00000163251	21.464	0.429465	0.240006	1.93144	0.0534289	0.968018	FALSE	FZD5		FZD5	protein_coding	207762598	207769906	2	-1	chromosome	frizzled class receptor 5 [Source:HGNC Symbol;Acc:HGNC:4043]	ENSG00000163251.4	FZD5	7855
ENSG00000164066	22.9789	0.407104	0.243136	1.93111	0.0534693	0.968018	FALSE	INTU		INTU	protein_coding	127623271	127726737	4	1	chromosome	inturned planar cell polarity protein [Source:HGNC Symbol;Acc:HGNC:29239]	ENSG00000164066.13	INTU	27152
ENSG00000165192	202.946	-0.366932	0.233643	-1.92259	0.0545318	0.968018	FALSE	ASB11		ASB11	protein_coding	15281697	15315640	X	-1	chromosome	ankyrin repeat and SOCS box containing 11 [Source:HGNC Symbol;Acc:HGNC:17186]	ENSG00000165192.14	ASB11	140456
ENSG00000165959	59.7655	0.457752	0.241834	1.92328	0.0544451	0.968018	FALSE	CLMN		CLMN	protein_coding	95181940	95319908	14	-1	chromosome	calmin [Source:HGNC Symbol;Acc:HGNC:19972]	ENSG00000165959.12	CLMN	79789
ENSG00000166272	198.828	-0.326122	0.170971	-1.92346	0.0544227	0.968018	FALSE	WBP1L		WBP1L	protein_coding	102743948	102834516	10	1	chromosome	WW domain binding protein 1 like [Source:HGNC Symbol;Acc:HGNC:23510]	ENSG00000166272.18	WBP1L	54838
ENSG00000167771	9.1618	-0.429571	0.242871	-1.91977	0.054887	0.968018	FALSE	RCOR2		RCOR2	protein_coding	63911230	63917164	11	-1	chromosome	REST corepressor 2 [Source:HGNC Symbol;Acc:HGNC:27455]	ENSG00000167771.6	RCOR2	283248
ENSG00000168763	33.0913	0.354938	0.199635	1.92899	0.0537315	0.968018	FALSE	CNNM3		CNNM3	protein_coding	96816245	96835382	2	1	chromosome	cyclin and CBS domain divalent metal cation transport mediator 3 [Source:HGNC Symbol;Acc:HGNC:104]	ENSG00000168763.16	CNNM3	26505
ENSG00000168958	278.509	0.274618	0.141041	1.92221	0.0545788	0.968018	FALSE	MFF		MFF	protein_coding	227325151	227357836	2	1	chromosome	mitochondrial fission factor [Source:HGNC Symbol;Acc:HGNC:24858]	ENSG00000168958.19	MFF	56947
ENSG00000170166	1.43078	-0.295395	0.175553	-1.92483	0.0542508	0.968018	FALSE	HOXD4		HOXD4	protein_coding	176151550	176153226	2	1	chromosome	homeobox D4 [Source:HGNC Symbol;Acc:HGNC:5138]	ENSG00000170166.6	HOXD4	3233
ENSG00000170262	1.97726	-0.217999	0.140207	-1.92413	0.0543377	0.968018	FALSE	MRAP		MRAP	protein_coding	32291813	32314784	21	1	chromosome	melanocortin 2 receptor accessory protein [Source:HGNC Symbol;Acc:HGNC:1304]	ENSG00000170262.12	MRAP	56246
ENSG00000172167	3.6683	0.384861	0.217624	1.92091	0.0547425	0.968018	FALSE	MTBP		MTBP	protein_coding	120445400	120542133	8	1	chromosome	MDM2 binding protein [Source:HGNC Symbol;Acc:HGNC:7417]	ENSG00000172167.8	MTBP	27085
ENSG00000173960	103.689	-0.308738	0.166087	-1.9187	0.0550219	0.968018	FALSE	UBXN2A		UBXN2A	protein_coding	23927285	24004909	2	1	chromosome	UBX domain protein 2A [Source:HGNC Symbol;Acc:HGNC:27265]	ENSG00000173960.14	UBXN2A	165324
ENSG00000174010	10.6128	-0.468937	0.242943	-1.92148	0.0546712	0.968018	FALSE	KLHL15		KLHL15	protein_coding	23983720	24027186	X	-1	chromosome	kelch like family member 15 [Source:HGNC Symbol;Acc:HGNC:29347]	ENSG00000174010.9	KLHL15	80311
ENSG00000176723	9.32835	0.510816	0.242991	1.91808	0.0551008	0.968018	FALSE	ZNF843		ZNF843	protein_coding	31432593	31443160	16	-1	chromosome	zinc finger protein 843 [Source:HGNC Symbol;Acc:HGNC:28710]	ENSG00000176723.10	ZNF843	283933
ENSG00000182183	1.71343	0.196431	0.147935	1.93106	0.0534753	0.968018	FALSE	SHISAL2A		SHISAL2A	protein_coding	52633168	52669683	1	1	chromosome	shisa like 2A [Source:HGNC Symbol;Acc:HGNC:28757]	ENSG00000182183.15	SHISAL2A	348378
ENSG00000186340	26.6604	-0.518373	0.241451	-1.92893	0.0537398	0.968018	FALSE	THBS2		THBS2	protein_coding	169215780	169254044	6	-1	chromosome	thrombospondin 2 [Source:HGNC Symbol;Acc:HGNC:11786]	ENSG00000186340.15	THBS2	7058
ENSG00000196352	117.392	-0.307884	0.157059	-1.92041	0.0548062	0.968018	FALSE	CD55		CD55	protein_coding	207321376	207386804	1	1	chromosome	CD55 molecule (Cromer blood group) [Source:HGNC Symbol;Acc:HGNC:2665]	ENSG00000196352.15	CD55	1604
ENSG00000197142	21.0343	0.509014	0.241782	1.92039	0.0548088	0.968018	FALSE	ACSL5		ACSL5	protein_coding	112374018	112428380	10	1	chromosome	acyl-CoA synthetase long chain family member 5 [Source:HGNC Symbol;Acc:HGNC:16526]	ENSG00000197142.10	ACSL5	51703
ENSG00000198677	138.459	-0.356814	0.178731	-1.92047	0.0547989	0.968018	FALSE	TTC37		TTC37	protein_coding	95461755	95555007	5	-1	chromosome	tetratricopeptide repeat domain 37 [Source:HGNC Symbol;Acc:HGNC:23639]	ENSG00000198677.11	TTC37	9652
ENSG00000204947	9.89336	0.486565	0.225952	1.92334	0.0544379	0.968018	FALSE	ZNF425		ZNF425	protein_coding	149102784	149126324	7	-1	chromosome	zinc finger protein 425 [Source:HGNC Symbol;Acc:HGNC:20690]	ENSG00000204947.9	ZNF425	155054
ENSG00000263002	28.988	-0.440853	0.209225	-1.92182	0.0546283	0.968018	FALSE	ZNF234		ZNF234	protein_coding	44141554	44160313	19	1	chromosome	zinc finger protein 234 [Source:HGNC Symbol;Acc:HGNC:13027]	ENSG00000263002.8	ZNF234	10780
ENSG00000075415	2777.8	0.279774	0.146033	1.9147	0.0555307	0.969672	FALSE	SLC25A3		SLC25A3	protein_coding	98593591	98606379	12	1	chromosome	solute carrier family 25 member 3 [Source:HGNC Symbol;Acc:HGNC:10989]	ENSG00000075415.12	SLC25A3	5250
ENSG00000100523	27.5256	-0.364453	0.23634	-1.91238	0.0558275	0.969672	FALSE	DDHD1		DDHD1	protein_coding	53036745	53153323	14	-1	chromosome	DDHD domain containing 1 [Source:HGNC Symbol;Acc:HGNC:19714]	ENSG00000100523.15	DDHD1	80821
ENSG00000138495	1936.6	-0.177898	0.0944633	-1.91288	0.055763	0.969672	FALSE	COX17		COX17	protein_coding	119654513	119677454	3	-1	chromosome	cytochrome c oxidase copper chaperone COX17 [Source:HGNC Symbol;Acc:HGNC:2264]	ENSG00000138495.6	COX17	10063
ENSG00000143702	70.3658	0.309973	0.164404	1.91373	0.055655	0.969672	FALSE	CEP170		CEP170	protein_coding	243124428	243255348	1	-1	chromosome	centrosomal protein 170 [Source:HGNC Symbol;Acc:HGNC:28920]	ENSG00000143702.16	CEP170	9859
ENSG00000166343	370.308	-0.306245	0.231885	-1.91506	0.0554851	0.969672	FALSE	MSS51		MSS51	protein_coding	73423579	73433561	10	-1	chromosome	MSS51 mitochondrial translational activator [Source:HGNC Symbol;Acc:HGNC:21000]	ENSG00000166343.10	MSS51	118490
ENSG00000174307	125.036	0.439225	0.219934	1.91331	0.0557078	0.969672	FALSE	PHLDA3		PHLDA3	protein_coding	201464278	201469237	1	-1	chromosome	pleckstrin homology like domain family A member 3 [Source:HGNC Symbol;Acc:HGNC:8934]	ENSG00000174307.7	PHLDA3	23612
ENSG00000184292	2.71016	0.274392	0.18667	1.91331	0.0557079	0.969672	FALSE	TACSTD2		TACSTD2	protein_coding	58575433	58577252	1	-1	chromosome	tumor associated calcium signal transducer 2 [Source:HGNC Symbol;Acc:HGNC:11530]	ENSG00000184292.7	TACSTD2	4070
ENSG00000235863	9.49985	0.500078	0.242721	1.91281	0.0557729	0.969672	FALSE	B3GALT4		B3GALT4	protein_coding	33277123	33284832	6	1	chromosome	beta-1,3-galactosyltransferase 4 [Source:HGNC Symbol;Acc:HGNC:919]	ENSG00000235863.4	B3GALT4	8705
ENSG00000143970	117.543	-0.308084	0.153601	-1.91129	0.055967	0.971075	FALSE	ASXL2		ASXL2	protein_coding	25733753	25878487	2	-1	chromosome	ASXL transcriptional regulator 2 [Source:HGNC Symbol;Acc:HGNC:23805]	ENSG00000143970.17	ASXL2	55252
ENSG00000100601	13.3464	-0.42702	0.241623	-1.91045	0.0560758	0.971887	FALSE	ALKBH1		ALKBH1	protein_coding	77672404	77708023	14	-1	chromosome	alkB homolog 1, histone H2A dioxygenase [Source:HGNC Symbol;Acc:HGNC:17911]	ENSG00000100601.10	ALKBH1	8846
ENSG00000126218	30.2371	-0.401939	0.214541	-1.90908	0.0562514	0.971887	FALSE	F10		F10	protein_coding	113122799	113149529	13	1	chromosome	coagulation factor X [Source:HGNC Symbol;Acc:HGNC:3528]	ENSG00000126218.12	F10	2159
ENSG00000130300	63.7912	0.493261	0.234176	1.90715	0.0565017	0.971887	FALSE	PLVAP		PLVAP	protein_coding	17351450	17377342	19	-1	chromosome	plasmalemma vesicle associated protein [Source:HGNC Symbol;Acc:HGNC:13635]	ENSG00000130300.9	PLVAP	83483
ENSG00000137976	1.34079	-0.268087	0.157171	-1.90881	0.056286	0.971887	FALSE	DNASE2B		DNASE2B	protein_coding	84398532	84415018	1	1	chromosome	deoxyribonuclease 2 beta [Source:HGNC Symbol;Acc:HGNC:28875]	ENSG00000137976.7	DNASE2B	58511
ENSG00000159388	406.556	-0.544094	0.229986	-1.90617	0.0566283	0.971887	FALSE	BTG2		BTG2	protein_coding	203305491	203309602	1	1	chromosome	BTG anti-proliferation factor 2 [Source:HGNC Symbol;Acc:HGNC:1131]	ENSG00000159388.6	BTG2	7832
ENSG00000169885	21.7258	-0.436991	0.227282	-1.90592	0.0566611	0.971887	FALSE	CALML6		CALML6	protein_coding	1915108	1917296	1	1	chromosome	calmodulin like 6 [Source:HGNC Symbol;Acc:HGNC:24193]	ENSG00000169885.10	CALML6	163688
ENSG00000179941	10.9152	-0.451941	0.240989	-1.90709	0.0565088	0.971887	FALSE	BBS10		BBS10	protein_coding	76344474	76348415	12	-1	chromosome	Bardet-Biedl syndrome 10 [Source:HGNC Symbol;Acc:HGNC:26291]	ENSG00000179941.9	BBS10	79738
ENSG00000180828	7.73851	0.451605	0.233425	1.90784	0.0564115	0.971887	FALSE	BHLHE22		BHLHE22	protein_coding	64580365	64583627	8	1	chromosome	basic helix-loop-helix family member e22 [Source:HGNC Symbol;Acc:HGNC:11963]	ENSG00000180828.3	BHLHE22	27319
ENSG00000184811	5.56046	-0.399982	0.212284	-1.90703	0.0565169	0.971887	FALSE	TRARG1		TRARG1	protein_coding	1279662	1300978	17	1	chromosome	trafficking regulator of GLUT4 (SLC2A4) 1 [Source:HGNC Symbol;Acc:HGNC:29592]	ENSG00000184811.4	TRARG1	286753
ENSG00000250067	8.0933	0.494052	0.24144	1.90952	0.0561953	0.971887	FALSE	YJEFN3		YJEFN3	protein_coding	19528861	19537581	19	1	chromosome	YjeF N-terminal domain containing 3 [Source:HGNC Symbol;Acc:HGNC:24785]	ENSG00000250067.12	YJEFN3	374887
ENSG00000265681	2447.2	0.217257	0.112481	1.90653	0.0565815	0.971887	FALSE	RPL17		RPL17	protein_coding	49488453	49492523	18	-1	chromosome	ribosomal protein L17 [Source:HGNC Symbol;Acc:HGNC:10307]	ENSG00000265681.7	RPL17	6139
ENSG00000140319	2069	0.199608	0.103833	1.90505	0.0567738	0.972811	FALSE	SRP14		SRP14	protein_coding	40035690	40039181	15	-1	chromosome	signal recognition particle 14 [Source:HGNC Symbol;Acc:HGNC:11299]	ENSG00000140319.11	SRP14	6727
ENSG00000091879	26.8741	0.395897	0.240091	1.90398	0.0569123	0.973164	FALSE	ANGPT2		ANGPT2	protein_coding	6499651	6563409	8	-1	chromosome	angiopoietin 2 [Source:HGNC Symbol;Acc:HGNC:485]	ENSG00000091879.13	ANGPT2	285
ENSG00000111912	69.1109	0.409697	0.212691	1.90435	0.0568652	0.973164	FALSE	NCOA7		NCOA7	protein_coding	125781161	125932034	6	1	chromosome	nuclear receptor coactivator 7 [Source:HGNC Symbol;Acc:HGNC:21081]	ENSG00000111912.20	NCOA7	135112
ENSG00000027075	37.4183	0.445967	0.219842	1.90242	0.0571164	0.974244	FALSE	PRKCH		PRKCH	protein_coding	61187559	61550976	14	1	chromosome	protein kinase C eta [Source:HGNC Symbol;Acc:HGNC:9403]	ENSG00000027075.15	PRKCH	5583
ENSG00000197265	30.1824	0.40843	0.207142	1.90293	0.0570498	0.974244	FALSE	GTF2E2		GTF2E2	protein_coding	30578318	30658236	8	-1	chromosome	general transcription factor IIE subunit 2 [Source:HGNC Symbol;Acc:HGNC:4651]	ENSG00000197265.9	GTF2E2	2961
ENSG00000228253	6259.44	0.392785	0.232757	1.90214	0.0571523	0.974244	FALSE	MT-ATP8		MT-ATP8	protein_coding	8366	8572	MT	1	chromosome	mitochondrially encoded ATP synthase membrane subunit 8 [Source:HGNC Symbol;Acc:HGNC:7415]	ENSG00000228253.1	MT-ATP8	4509
ENSG00000105609	24.3455	0.564558	0.242263	1.90151	0.0572354	0.974653	FALSE	LILRB5		LILRB5	protein_coding	54249421	54257301	19	-1	chromosome	leukocyte immunoglobulin like receptor B5 [Source:HGNC Symbol;Acc:HGNC:6609]	ENSG00000105609.17	LILRB5	10990
ENSG00000064199	2.90299	0.292003	0.185735	1.89817	0.0576733	0.975845	FALSE	SPA17		SPA17	protein_coding	124673798	124697518	11	1	chromosome	sperm autoantigenic protein 17 [Source:HGNC Symbol;Acc:HGNC:11210]	ENSG00000064199.6	SPA17	53340
ENSG00000082196	25.9013	-0.4771	0.230612	-1.89949	0.0574999	0.975845	FALSE	C1QTNF3		C1QTNF3	protein_coding	34019448	34043832	5	-1	chromosome	C1q and TNF related 3 [Source:HGNC Symbol;Acc:HGNC:14326]	ENSG00000082196.20	C1QTNF3	114899
ENSG00000111339	1.11973	0.271205	0.128621	1.89675	0.0578607	0.975845	FALSE	ART4		ART4	protein_coding	14825569	14843526	12	-1	chromosome	ADP-ribosyltransferase 4 (Dombrock blood group) [Source:HGNC Symbol;Acc:HGNC:726]	ENSG00000111339.12	ART4	420
ENSG00000137393	336.838	-0.391116	0.217191	-1.89824	0.0576647	0.975845	FALSE	RNF144B		RNF144B	protein_coding	18387350	18468874	6	1	chromosome	ring finger protein 144B [Source:HGNC Symbol;Acc:HGNC:21578]	ENSG00000137393.9	RNF144B	255488
ENSG00000159231	13.7502	0.487485	0.238891	1.89655	0.0578874	0.975845	FALSE	CBR3		CBR3	protein_coding	36135079	36146562	21	1	chromosome	carbonyl reductase 3 [Source:HGNC Symbol;Acc:HGNC:1549]	ENSG00000159231.6	CBR3	874
ENSG00000165637	1209.39	0.237415	0.125103	1.89904	0.0575589	0.975845	FALSE	VDAC2		VDAC2	protein_coding	75210154	75231448	10	1	chromosome	voltage dependent anion channel 2 [Source:HGNC Symbol;Acc:HGNC:12672]	ENSG00000165637.13	VDAC2	7417
ENSG00000165698	4.75833	0.38633	0.223356	1.89811	0.057682	0.975845	FALSE	SPACA9		SPACA9	protein_coding	132878027	132890201	9	1	chromosome	sperm acrosome associated 9 [Source:HGNC Symbol;Acc:HGNC:1367]	ENSG00000165698.16	SPACA9	11092
ENSG00000168803	179.302	0.400957	0.198248	1.90051	0.0573668	0.975845	FALSE	ADAL		ADAL	protein_coding	43330657	43354555	15	1	chromosome	adenosine deaminase like [Source:HGNC Symbol;Acc:HGNC:31853]	ENSG00000168803.15	ADAL	161823
ENSG00000174899	6.9849	-0.460582	0.23843	-1.89648	0.0578961	0.975845	FALSE	SLC66A1L		SLC66A1L	protein_coding	157543246	157677749	3	1	chromosome	solute carrier family 66 member 1 like [Source:HGNC Symbol;Acc:HGNC:25146]	ENSG00000174899.11	SLC66A1L	152078
ENSG00000197157	142.37	0.27593	0.14907	1.89764	0.0577442	0.975845	FALSE	SND1		SND1	protein_coding	127652194	128092609	7	1	chromosome	staphylococcal nuclease and tudor domain containing 1 [Source:HGNC Symbol;Acc:HGNC:30646]	ENSG00000197157.11	SND1	27044
ENSG00000073861	3.37834	0.317387	0.174378	1.89558	0.0580158	0.976157	FALSE	TBX21		TBX21	protein_coding	47733236	47746122	17	1	chromosome	T-box transcription factor 21 [Source:HGNC Symbol;Acc:HGNC:11599]	ENSG00000073861.3	TBX21	30009
ENSG00000107779	94.3328	-0.321299	0.177463	-1.89545	0.0580328	0.976157	FALSE	BMPR1A		BMPR1A	protein_coding	86756601	86932838	10	1	chromosome	bone morphogenetic protein receptor type 1A [Source:HGNC Symbol;Acc:HGNC:1076]	ENSG00000107779.13	BMPR1A	657
ENSG00000106688	3.15854	-0.344491	0.190235	-1.89499	0.0580933	0.97618	FALSE	SLC1A1		SLC1A1	protein_coding	4490468	4587469	9	1	chromosome	solute carrier family 1 member 1 [Source:HGNC Symbol;Acc:HGNC:10939]	ENSG00000106688.12	SLC1A1	6505
ENSG00000066044	109.219	-0.335999	0.169082	-1.89378	0.0582548	0.977085	FALSE	ELAVL1		ELAVL1	protein_coding	7958573	8005659	19	-1	chromosome	ELAV like RNA binding protein 1 [Source:HGNC Symbol;Acc:HGNC:3312]	ENSG00000066044.15	ELAVL1	1994
ENSG00000137185	23.1228	-0.431355	0.224862	-1.89325	0.0583246	0.977085	FALSE	ZSCAN9		ZSCAN9	protein_coding	28224886	28233482	6	1	chromosome	zinc finger and SCAN domain containing 9 [Source:HGNC Symbol;Acc:HGNC:12984]	ENSG00000137185.12	ZSCAN9	7746
ENSG00000139718	51.9249	-0.38459	0.196805	-1.89344	0.0583	0.977085	FALSE	SETD1B		SETD1B	protein_coding	121804180	121832584	12	1	chromosome	SET domain containing 1B, histone lysine methyltransferase [Source:HGNC Symbol;Acc:HGNC:29187]	ENSG00000139718.10	SETD1B	23067
ENSG00000124406	425.235	-0.424805	0.212197	-1.88835	0.0589787	0.979106	FALSE	ATP8A1		ATP8A1	protein_coding	42408373	42657105	4	-1	chromosome	ATPase phospholipid transporting 8A1 [Source:HGNC Symbol;Acc:HGNC:13531]	ENSG00000124406.16	ATP8A1	10396
ENSG00000164023	12.0937	-0.406916	0.243165	-1.88897	0.0588963	0.979106	FALSE	SGMS2		SGMS2	protein_coding	107824563	107915047	4	1	chromosome	sphingomyelin synthase 2 [Source:HGNC Symbol;Acc:HGNC:28395]	ENSG00000164023.14	SGMS2	166929
ENSG00000170653	31.2486	-0.366688	0.206814	-1.8887	0.0589317	0.979106	FALSE	ATF7		ATF7	protein_coding	53507856	53626410	12	-1	chromosome	activating transcription factor 7 [Source:HGNC Symbol;Acc:HGNC:792]	ENSG00000170653.19	ATF7	11016
ENSG00000172123	4.47109	0.331942	0.205995	1.88867	0.0589367	0.979106	FALSE	SLFN12		SLFN12	protein_coding	35411060	35433283	17	-1	chromosome	schlafen family member 12 [Source:HGNC Symbol;Acc:HGNC:25500]	ENSG00000172123.12	SLFN12	55106
ENSG00000188747	13.8564	-0.468326	0.239996	-1.88901	0.058891	0.979106	FALSE	NOXA1		NOXA1	protein_coding	137423350	137434406	9	1	chromosome	NADPH oxidase activator 1 [Source:HGNC Symbol;Acc:HGNC:10668]	ENSG00000188747.8	NOXA1	10811
ENSG00000215193	87.7872	0.316426	0.167626	1.88855	0.0589516	0.979106	FALSE	PEX26		PEX26	protein_coding	18077920	18131138	22	1	chromosome	peroxisomal biogenesis factor 26 [Source:HGNC Symbol;Acc:HGNC:22965]	ENSG00000215193.12	PEX26	55670
ENSG00000224877	633.959	0.263306	0.136283	1.88841	0.0589706	0.979106	FALSE	NDUFAF8		NDUFAF8	protein_coding	81239305	81241310	17	1	chromosome	NADH:ubiquinone oxidoreductase complex assembly factor 8 [Source:HGNC Symbol;Acc:HGNC:33551]	ENSG00000224877.4	NDUFAF8	284184
ENSG00000248905	3.83601	0.422688	0.179459	1.89098	0.0586275	0.979106	FALSE	FMN1		FMN1	protein_coding	32765544	33194714	15	-1	chromosome	formin 1 [Source:HGNC Symbol;Acc:HGNC:3768]	ENSG00000248905.10	FMN1	342184
ENSG00000259112	30.5499	-0.241519	0.193994	-1.88887	0.0589087	0.979106	FALSE	NDUFC2-KCTD14		NDUFC2-KCTD14	protein_coding	78016971	78079865	11	-1	chromosome	NDUFC2-KCTD14 readthrough [Source:HGNC Symbol;Acc:HGNC:42956]	ENSG00000259112.2	NDUFC2-KCTD14	100532726
ENSG00000175376	65.899	-0.361208	0.194482	-1.8872	0.0591337	0.980693	FALSE	EIF1AD		EIF1AD	protein_coding	65996545	66002176	11	-1	chromosome	eukaryotic translation initiation factor 1A domain containing [Source:HGNC Symbol;Acc:HGNC:28147]	ENSG00000175376.9	EIF1AD	84285
ENSG00000163785	63.4876	-0.3956	0.198298	-1.88622	0.0592653	0.98189	FALSE	RYK		RYK	protein_coding	134065303	134250744	3	-1	chromosome	receptor like tyrosine kinase [Source:HGNC Symbol;Acc:HGNC:10481]	ENSG00000163785.12	RYK	6259
ENSG00000077063	6.51405	0.0832627	0.184812	1.88392	0.0595754	0.986038	FALSE	CTTNBP2		CTTNBP2	protein_coding	117710651	117874139	7	-1	chromosome	cortactin binding protein 2 [Source:HGNC Symbol;Acc:HGNC:15679]	ENSG00000077063.11	CTTNBP2	83992
ENSG00000166317	1585.2	-0.274009	0.147117	-1.88347	0.0596366	0.986063	FALSE	SYNPO2L		SYNPO2L	protein_coding	73644881	73663803	10	-1	chromosome	synaptopodin 2 like [Source:HGNC Symbol;Acc:HGNC:23532]	ENSG00000166317.12	SYNPO2L	79933
ENSG00000263465	155.173	-0.395123	0.205793	-1.88294	0.059708	0.986256	FALSE	SRSF8		SRSF8	protein_coding	95067197	95071224	11	1	chromosome	serine and arginine rich splicing factor 8 [Source:HGNC Symbol;Acc:HGNC:16988]	ENSG00000263465.4	SRSF8	10929
ENSG00000006327	19.0745	-0.38042	0.242939	-1.88007	0.0600983	0.986699	FALSE	TNFRSF12A		TNFRSF12A	protein_coding	3018445	3022383	16	1	chromosome	TNF receptor superfamily member 12A [Source:HGNC Symbol;Acc:HGNC:18152]	ENSG00000006327.13	TNFRSF12A	51330
ENSG00000075711	114.942	0.374047	0.202409	1.87618	0.0606308	0.986699	FALSE	DLG1		DLG1	protein_coding	197042560	197299330	3	-1	chromosome	discs large MAGUK scaffold protein 1 [Source:HGNC Symbol;Acc:HGNC:2900]	ENSG00000075711.21	DLG1	1739
ENSG00000077514	13.2361	0.447358	0.240147	1.87904	0.0602394	0.986699	FALSE	POLD3		POLD3	protein_coding	74493851	74669117	11	1	chromosome	DNA polymerase delta 3, accessory subunit [Source:HGNC Symbol;Acc:HGNC:20932]	ENSG00000077514.9	POLD3	10714
ENSG00000104518	18.0486	0.48259	0.234116	1.88188	0.0598521	0.986699	FALSE	GSDMD		GSDMD	protein_coding	143553207	143563062	8	1	chromosome	gasdermin D [Source:HGNC Symbol;Acc:HGNC:25697]	ENSG00000104518.11	GSDMD	79792
ENSG00000123545	152.714	0.355351	0.186007	1.87735	0.0604697	0.986699	FALSE	NDUFAF4		NDUFAF4	protein_coding	96889315	96897891	6	-1	chromosome	NADH:ubiquinone oxidoreductase complex assembly factor 4 [Source:HGNC Symbol;Acc:HGNC:21034]	ENSG00000123545.6	NDUFAF4	29078
ENSG00000130119	52.5412	0.3551	0.200207	1.8795	0.0601766	0.986699	FALSE	GNL3L		GNL3L	protein_coding	54530211	54567289	X	1	chromosome	G protein nucleolar 3 like [Source:HGNC Symbol;Acc:HGNC:25553]	ENSG00000130119.16	GNL3L	54552
ENSG00000138136	63.3056	-0.354373	0.187398	-1.87779	0.0604103	0.986699	FALSE	LBX1		LBX1	protein_coding	101226195	101229794	10	-1	chromosome	ladybird homeobox 1 [Source:HGNC Symbol;Acc:HGNC:16960]	ENSG00000138136.6	LBX1	10660
ENSG00000162980	169.768	-0.349876	0.187648	-1.8769	0.0605313	0.986699	FALSE	ARL5A		ARL5A	protein_coding	151788984	151828492	2	-1	chromosome	ADP ribosylation factor like GTPase 5A [Source:HGNC Symbol;Acc:HGNC:696]	ENSG00000162980.17	ARL5A	26225
ENSG00000163026	25.4185	0.398967	0.214799	1.87658	0.060576	0.986699	FALSE	WDCP		WDCP	protein_coding	24029347	24049575	2	-1	chromosome	WD repeat and coiled coil containing [Source:HGNC Symbol;Acc:HGNC:26157]	ENSG00000163026.12	WDCP	80304
ENSG00000163362	2.37393	-0.320217	0.177039	-1.87806	0.0603733	0.986699	FALSE	INAVA		INAVA	protein_coding	200891048	200915742	1	1	chromosome	innate immunity activator [Source:HGNC Symbol;Acc:HGNC:25599]	ENSG00000163362.11	INAVA	55765
ENSG00000168280	7.31743	-0.493164	0.231576	-1.87734	0.0604712	0.986699	FALSE	KIF5C		KIF5C	protein_coding	148875227	149026759	2	1	chromosome	kinesin family member 5C [Source:HGNC Symbol;Acc:HGNC:6325]	ENSG00000168280.17	KIF5C	3800
ENSG00000169246	3.4682	0.336856	0.181509	1.8811	0.0599577	0.986699	FALSE	NPIPB3		NPIPB3	protein_coding	21402237	21448567	16	-1	chromosome	nuclear pore complex interacting protein family member B3 [Source:HGNC Symbol;Acc:HGNC:28989]	ENSG00000169246.16	NPIPB3	23117
ENSG00000172508	169.148	0.400182	0.198096	1.8783	0.0603398	0.986699	FALSE	CARNS1		CARNS1	protein_coding	67414968	67425607	11	1	chromosome	carnosine synthase 1 [Source:HGNC Symbol;Acc:HGNC:29268]	ENSG00000172508.10	CARNS1	57571
ENSG00000185271	274.813	0.265204	0.138928	1.88161	0.0598887	0.986699	FALSE	KLHL33		KLHL33	protein_coding	20425852	20436166	14	-1	chromosome	kelch like family member 33 [Source:HGNC Symbol;Acc:HGNC:31952]	ENSG00000185271.9	KLHL33	123103
ENSG00000285130	10.0828	-0.481105	0.242938	-1.87975	0.0601417	0.986699	FALSE	AL358113.1		AL358113.1	protein_coding	69035747	69255187	9	1	chromosome	novel protein	ENSG00000285130.2	AL358113.1
ENSG00000154556	57.2585	0.470494	0.231816	1.87446	0.0608669	0.988593	FALSE	SORBS2		SORBS2	protein_coding	185585444	185956652	4	-1	chromosome	sorbin and SH3 domain containing 2 [Source:HGNC Symbol;Acc:HGNC:24098]	ENSG00000154556.18	SORBS2	8470
ENSG00000182378	13.3136	-0.424913	0.242841	-1.87479	0.0608223	0.988593	FALSE	PLCXD1		PLCXD1	protein_coding	276322	303356	X	1	chromosome	phosphatidylinositol specific phospholipase C X domain containing 1 [Source:HGNC Symbol;Acc:HGNC:23148]	ENSG00000182378.14	PLCXD1	55344
ENSG00000109099	255.703	-0.358533	0.177154	-1.87324	0.0610348	0.9895	FALSE	PMP22		PMP22	protein_coding	15229777	15265326	17	-1	chromosome	peripheral myelin protein 22 [Source:HGNC Symbol;Acc:HGNC:9118]	ENSG00000109099.15	PMP22	5376
ENSG00000112214	4.27765	0.376381	0.224276	1.87275	0.0611024	0.9895	FALSE	FHL5		FHL5	protein_coding	96562548	96616636	6	1	chromosome	four and a half LIM domains 5 [Source:HGNC Symbol;Acc:HGNC:17371]	ENSG00000112214.10	FHL5	9457
ENSG00000138834	29.5303	0.433319	0.219032	1.87288	0.0610844	0.9895	FALSE	MAPK8IP3		MAPK8IP3	protein_coding	1706183	1770317	16	1	chromosome	mitogen-activated protein kinase 8 interacting protein 3 [Source:HGNC Symbol;Acc:HGNC:6884]	ENSG00000138834.13	MAPK8IP3	23162
ENSG00000147155	29.5471	0.395877	0.216329	1.86962	0.0615365	0.99521	FALSE	EBP		EBP	protein_coding	48521799	48528716	X	1	chromosome	EBP cholestenol delta-isomerase [Source:HGNC Symbol;Acc:HGNC:3133]	ENSG00000147155.11	EBP	10682
ENSG00000168259	136.573	0.401001	0.199552	1.86891	0.0616358	0.99521	FALSE	DNAJC7		DNAJC7	protein_coding	41976435	42021376	17	-1	chromosome	DnaJ heat shock protein family (Hsp40) member C7 [Source:HGNC Symbol;Acc:HGNC:12392]	ENSG00000168259.16	DNAJC7	7266
ENSG00000204859	10.6462	0.462322	0.242222	1.86904	0.0616167	0.99521	FALSE	ZBTB48		ZBTB48	protein_coding	6579994	6589280	1	1	chromosome	zinc finger and BTB domain containing 48 [Source:HGNC Symbol;Acc:HGNC:4930]	ENSG00000204859.13	ZBTB48	3104
ENSG00000118515	132.077	-0.356685	0.238065	-1.86829	0.0617221	0.99563	FALSE	SGK1		SGK1	protein_coding	134169246	134318112	6	-1	chromosome	serum/glucocorticoid regulated kinase 1 [Source:HGNC Symbol;Acc:HGNC:10810]	ENSG00000118515.11	SGK1	6446
ENSG00000150337	4.68221	0.0881372	0.0948279	1.86774	0.0617987	0.995894	FALSE	FCGR1A		FCGR1A	protein_coding	149782671	149792518	1	1	chromosome	Fc fragment of IgG receptor Ia [Source:HGNC Symbol;Acc:HGNC:3613]	ENSG00000150337.13	FCGR1A	2209
ENSG00000126246	22.5939	0.456239	0.238762	1.86583	0.0620647	0.996292	FALSE	IGFLR1		IGFLR1	protein_coding	35738801	35742453	19	-1	chromosome	IGF like family receptor 1 [Source:HGNC Symbol;Acc:HGNC:23620]	ENSG00000126246.10	IGFLR1	79713
ENSG00000136938	267.193	-0.241992	0.126189	-1.86597	0.062046	0.996292	FALSE	ANP32B		ANP32B	protein_coding	97983341	98015943	9	1	chromosome	acidic nuclear phosphoprotein 32 family member B [Source:HGNC Symbol;Acc:HGNC:16677]	ENSG00000136938.9	ANP32B	10541
ENSG00000139436	76.7354	0.35549	0.188804	1.86594	0.0620493	0.996292	FALSE	GIT2		GIT2	protein_coding	109929802	109996389	12	-1	chromosome	GIT ArfGAP 2 [Source:HGNC Symbol;Acc:HGNC:4273]	ENSG00000139436.21	GIT2	9815
ENSG00000204520	24.0407	0.450341	0.237383	1.86628	0.0620018	0.996292	FALSE	MICA		MICA	protein_coding	31399784	31415315	6	1	chromosome	MHC class I polypeptide-related sequence A [Source:HGNC Symbol;Acc:HGNC:7090]	ENSG00000204520.14	MICA	100507436
ENSG00000080298	22.5461	-0.445	0.222444	-1.86342	0.0624028	0.999777	FALSE	RFX3		RFX3	protein_coding	3218297	3526004	9	-1	chromosome	regulatory factor X3 [Source:HGNC Symbol;Acc:HGNC:9984]	ENSG00000080298.15	RFX3	5991
ENSG00000163710	54.5502	-0.471103	0.239622	-1.86344	0.0624002	0.999777	FALSE	PCOLCE2		PCOLCE2	protein_coding	142815922	142889206	3	-1	chromosome	procollagen C-endopeptidase enhancer 2 [Source:HGNC Symbol;Acc:HGNC:8739]	ENSG00000163710.9	PCOLCE2	26577
ENSG00000000003	24.6795	0.0915693	0.230118	0.421654	0.673278	0.999921	FALSE	TSPAN6		TSPAN6	protein_coding	100627108	100639991	X	-1	chromosome	tetraspanin 6 [Source:HGNC Symbol;Acc:HGNC:11858]	ENSG00000000003.15	TSPAN6	7105
ENSG00000000005	2.25013	0.0540758	0.196226	0.437405	0.661818	0.999921	FALSE	TNMD		TNMD	protein_coding	100584936	100599885	X	1	chromosome	tenomodulin [Source:HGNC Symbol;Acc:HGNC:17757]	ENSG00000000005.6	TNMD	64102
ENSG00000000419	126.861	-0.33284	0.184425	-1.85908	0.0630154	0.999921	FALSE	DPM1		DPM1	protein_coding	50934867	50958555	20	-1	chromosome	dolichyl-phosphate mannosyltransferase subunit 1, catalytic [Source:HGNC Symbol;Acc:HGNC:3005]	ENSG00000000419.12	DPM1	8813
ENSG00000000457	24.6493	-0.353627	0.225611	-1.46628	0.142573	0.999921	FALSE	SCYL3		SCYL3	protein_coding	169849631	169894267	1	-1	chromosome	SCY1 like pseudokinase 3 [Source:HGNC Symbol;Acc:HGNC:19285]	ENSG00000000457.14	SCYL3	57147
ENSG00000000460	4.33884	-0.233859	0.229579	-0.778261	0.436415	0.999921	FALSE	C1orf112		C1orf112	protein_coding	169662007	169854080	1	1	chromosome	chromosome 1 open reading frame 112 [Source:HGNC Symbol;Acc:HGNC:25565]	ENSG00000000460.17	C1orf112	55732
ENSG00000000938	9.42018	0.203866	0.231365	0.65096	0.515072	0.999921	FALSE	FGR		FGR	protein_coding	27612064	27635185	1	-1	chromosome	FGR proto-oncogene, Src family tyrosine kinase [Source:HGNC Symbol;Acc:HGNC:3697]	ENSG00000000938.13	FGR	2268
ENSG00000000971	110.77	-0.051858	0.213202	-0.020635	0.983537	0.999921	FALSE	CFH		CFH	protein_coding	196652043	196747504	1	1	chromosome	complement factor H [Source:HGNC Symbol;Acc:HGNC:4883]	ENSG00000000971.16	CFH	3075
ENSG00000001036	18.9177	-0.109047	0.238666	-0.584767	0.558704	0.999921	FALSE	FUCA2		FUCA2	protein_coding	143494812	143511720	6	-1	chromosome	alpha-L-fucosidase 2 [Source:HGNC Symbol;Acc:HGNC:4008]	ENSG00000001036.14	FUCA2	2519
ENSG00000001084	33.7966	0.0931394	0.202561	0.57537	0.565041	0.999921	FALSE	GCLC		GCLC	protein_coding	53497341	53616970	6	-1	chromosome	glutamate-cysteine ligase catalytic subunit [Source:HGNC Symbol;Acc:HGNC:4311]	ENSG00000001084.13	GCLC	2729
ENSG00000001167	11.3421	-0.0322369	0.237643	0.00113277	0.999096	0.999921	FALSE	NFYA		NFYA	protein_coding	41072945	41099976	6	1	chromosome	nuclear transcription factor Y subunit alpha [Source:HGNC Symbol;Acc:HGNC:7804]	ENSG00000001167.14	NFYA	4800
ENSG00000001460	2.41983	0.142775	0.181832	1.1327	0.257339	0.999921	FALSE	STPG1		STPG1	protein_coding	24356999	24416934	1	-1	chromosome	sperm tail PG-rich repeat containing 1 [Source:HGNC Symbol;Acc:HGNC:28070]	ENSG00000001460.18	STPG1	90529
ENSG00000001497	45.433	-0.117703	0.19178	-0.630402	0.528432	0.999921	FALSE	LAS1L		LAS1L	protein_coding	65512582	65534775	X	-1	chromosome	LAS1 like ribosome biogenesis factor [Source:HGNC Symbol;Acc:HGNC:25726]	ENSG00000001497.16	LAS1L	81887
ENSG00000001561	127.78	0.0453255	0.183776	0.0736306	0.941304	0.999921	FALSE	ENPP4		ENPP4	protein_coding	46129989	46146688	6	1	chromosome	ectonucleotide pyrophosphatase/phosphodiesterase 4 [Source:HGNC Symbol;Acc:HGNC:3359]	ENSG00000001561.7	ENPP4	22875
ENSG00000001617	8.67112	-0.184847	0.242756	-0.452624	0.65082	0.999921	FALSE	SEMA3F		SEMA3F	protein_coding	50155045	50189075	3	1	chromosome	semaphorin 3F [Source:HGNC Symbol;Acc:HGNC:10728]	ENSG00000001617.12	SEMA3F	6405
ENSG00000001629	46.4535	0.265937	0.230714	1.27434	0.202544	0.999921	FALSE	ANKIB1		ANKIB1	protein_coding	92245974	92401383	7	1	chromosome	ankyrin repeat and IBR domain containing 1 [Source:HGNC Symbol;Acc:HGNC:22215]	ENSG00000001629.10	ANKIB1	54467
ENSG00000001630	42.0121	-0.198156	0.234854	-0.97478	0.329669	0.999921	FALSE	CYP51A1		CYP51A1	protein_coding	92112153	92134803	7	-1	chromosome	cytochrome P450 family 51 subfamily A member 1 [Source:HGNC Symbol;Acc:HGNC:2649]	ENSG00000001630.17	CYP51A1	1595
ENSG00000002016	21.09	0.0627021	0.240319	0.291625	0.770573	0.999921	FALSE	RAD52		RAD52	protein_coding	911736	990053	12	-1	chromosome	RAD52 homolog, DNA repair protein [Source:HGNC Symbol;Acc:HGNC:9824]	ENSG00000002016.18	RAD52	5893
ENSG00000002330	57.2821	-0.102	0.201634	-0.51098	0.609365	0.999921	FALSE	BAD		BAD	protein_coding	64269830	64284704	11	-1	chromosome	BCL2 associated agonist of cell death [Source:HGNC Symbol;Acc:HGNC:936]	ENSG00000002330.13	BAD	572
ENSG00000002549	55.2415	0.377002	0.202337	1.72517	0.0844969	0.999921	FALSE	LAP3		LAP3	protein_coding	17577192	17607972	4	1	chromosome	leucine aminopeptidase 3 [Source:HGNC Symbol;Acc:HGNC:18449]	ENSG00000002549.12	LAP3	51056
ENSG00000002586	266.953	-0.0915636	0.171633	-0.669956	0.502886	0.999921	FALSE	CD99		CD99	protein_coding	2691187	2741309	X	1	chromosome	CD99 molecule (Xg blood group) [Source:HGNC Symbol;Acc:HGNC:7082]	ENSG00000002586.20	CD99	4267
ENSG00000002587	1.71624	0.24523	0.176076	0.858524	0.390603	0.999921	FALSE	HS3ST1		HS3ST1	protein_coding	11393150	11429564	4	-1	chromosome	heparan sulfate-glucosamine 3-sulfotransferase 1 [Source:HGNC Symbol;Acc:HGNC:5194]	ENSG00000002587.10	HS3ST1	9957
ENSG00000002726	0.190669	0.0272817	0.0752471	0.296762	0.766649	0.999921	FALSE	AOC1		AOC1	protein_coding	150824627	150861504	7	1	chromosome	amine oxidase copper containing 1 [Source:HGNC Symbol;Acc:HGNC:80]	ENSG00000002726.20	AOC1	26
ENSG00000002746	5.24797	0.122994	0.165972	-0.393267	0.694122	0.999921	FALSE	HECW1		HECW1	protein_coding	43112629	43566001	7	1	chromosome	HECT, C2 and WW domain containing E3 ubiquitin protein ligase 1 [Source:HGNC Symbol;Acc:HGNC:22195]	ENSG00000002746.15	HECW1	23072
ENSG00000002822	35.5285	0.239343	0.215487	0.88908	0.37396	0.999921	FALSE	MAD1L1		MAD1L1	protein_coding	1815793	2233243	7	-1	chromosome	mitotic arrest deficient 1 like 1 [Source:HGNC Symbol;Acc:HGNC:6762]	ENSG00000002822.15	MAD1L1	8379
ENSG00000002834	246.987	-0.142576	0.187196	-0.811983	0.416802	0.999921	FALSE	LASP1		LASP1	protein_coding	38869859	38921770	17	1	chromosome	LIM and SH3 protein 1 [Source:HGNC Symbol;Acc:HGNC:6513]	ENSG00000002834.18	LASP1	3927
ENSG00000002919	24.1905	-0.00832917	0.216355	-0.136818	0.891174	0.999921	FALSE	SNX11		SNX11	protein_coding	48103357	48123074	17	1	chromosome	sorting nexin 11 [Source:HGNC Symbol;Acc:HGNC:14975]	ENSG00000002919.14	SNX11	29916
ENSG00000002933	13.8988	0.0476872	0.243105	-0.155941	0.87608	0.999921	FALSE	TMEM176A		TMEM176A	protein_coding	150800403	150805118	7	1	chromosome	transmembrane protein 176A [Source:HGNC Symbol;Acc:HGNC:24930]	ENSG00000002933.9	TMEM176A	55365
ENSG00000003056	146.427	-0.108583	0.141793	-0.805861	0.420323	0.999921	FALSE	M6PR		M6PR	protein_coding	8940361	8949761	12	-1	chromosome	mannose-6-phosphate receptor, cation dependent [Source:HGNC Symbol;Acc:HGNC:6752]	ENSG00000003056.8	M6PR	4074
ENSG00000003137	5.7994	0.199979	0.223095	0.881001	0.378318	0.999921	FALSE	CYP26B1		CYP26B1	protein_coding	72129238	72148038	2	-1	chromosome	cytochrome P450 family 26 subfamily B member 1 [Source:HGNC Symbol;Acc:HGNC:20581]	ENSG00000003137.8	CYP26B1	56603
ENSG00000003147	16.4913	0.170274	0.238594	0.730287	0.465215	0.999921	FALSE	ICA1		ICA1	protein_coding	8113184	8262687	7	-1	chromosome	islet cell autoantigen 1 [Source:HGNC Symbol;Acc:HGNC:5343]	ENSG00000003147.19	ICA1	3382
ENSG00000003249	57.9596	0.206542	0.235643	0.680306	0.496311	0.999921	FALSE	DBNDD1		DBNDD1	protein_coding	90004871	90020128	16	-1	chromosome	dysbindin domain containing 1 [Source:HGNC Symbol;Acc:HGNC:28455]	ENSG00000003249.14	DBNDD1	79007
ENSG00000003393	56.4762	0.0733905	0.192697	0.39678	0.691529	0.999921	FALSE	ALS2		ALS2	protein_coding	201700267	201780956	2	-1	chromosome	alsin Rho guanine nucleotide exchange factor ALS2 [Source:HGNC Symbol;Acc:HGNC:443]	ENSG00000003393.15	ALS2	57679
ENSG00000003400	24.1561	-0.421528	0.242957	-1.76859	0.0769629	0.999921	FALSE	CASP10		CASP10	protein_coding	201182898	201229406	2	1	chromosome	caspase 10 [Source:HGNC Symbol;Acc:HGNC:1500]	ENSG00000003400.15	CASP10	843
ENSG00000003402	1158.71	0.133722	0.17174	0.827517	0.407944	0.999921	FALSE	CFLAR		CFLAR	protein_coding	201116154	201176687	2	1	chromosome	CASP8 and FADD like apoptosis regulator [Source:HGNC Symbol;Acc:HGNC:1876]	ENSG00000003402.20	CFLAR	8837
ENSG00000003436	121.679	-0.116081	0.209245	-0.490368	0.623873	0.999921	FALSE	TFPI		TFPI	protein_coding	187464230	187565760	2	-1	chromosome	tissue factor pathway inhibitor [Source:HGNC Symbol;Acc:HGNC:11760]	ENSG00000003436.16	TFPI	7035
ENSG00000003509	67.26	0.00287798	0.170091	0.0781214	0.937731	0.999921	FALSE	NDUFAF7		NDUFAF7	protein_coding	37231631	37253403	2	1	chromosome	NADH:ubiquinone oxidoreductase complex assembly factor 7 [Source:HGNC Symbol;Acc:HGNC:28816]	ENSG00000003509.16	NDUFAF7	55471
ENSG00000003756	203.239	0.0430446	0.134349	0.326033	0.7444	0.999921	FALSE	RBM5		RBM5	protein_coding	50088919	50119021	3	1	chromosome	RNA binding motif protein 5 [Source:HGNC Symbol;Acc:HGNC:9902]	ENSG00000003756.17	RBM5	10181
ENSG00000003987	0.152199	-0.0199847	0.0752471	-0.35838	0.720059	0.999921	FALSE	MTMR7		MTMR7	protein_coding	17296794	17413528	8	-1	chromosome	myotubularin related protein 7 [Source:HGNC Symbol;Acc:HGNC:7454]	ENSG00000003987.14	MTMR7	9108
ENSG00000003989	337.363	-0.330387	0.186953	-1.75557	0.0791614	0.999921	FALSE	SLC7A2		SLC7A2	protein_coding	17497088	17570573	8	1	chromosome	solute carrier family 7 member 2 [Source:HGNC Symbol;Acc:HGNC:11060]	ENSG00000003989.17	SLC7A2	6542
ENSG00000004059	3.03636	-0.0334101	0.190974	-0.439877	0.660026	0.999921	FALSE	ARF5		ARF5	protein_coding	127588386	127591700	7	1	chromosome	ADP ribosylation factor 5 [Source:HGNC Symbol;Acc:HGNC:658]	ENSG00000004059.11	ARF5	381
ENSG00000004139	11.2317	0.251001	0.240813	0.662541	0.507625	0.999921	FALSE	SARM1		SARM1	protein_coding	28364356	28404049	17	1	chromosome	sterile alpha and TIR motif containing 1 [Source:HGNC Symbol;Acc:HGNC:17074]	ENSG00000004139.14	SARM1	23098
ENSG00000004142	448.159	0.0601167	0.111614	0.542807	0.587263	0.999921	FALSE	POLDIP2		POLDIP2	protein_coding	28346633	28357527	17	-1	chromosome	DNA polymerase delta interacting protein 2 [Source:HGNC Symbol;Acc:HGNC:23781]	ENSG00000004142.12	POLDIP2	26073
ENSG00000004399	46.0313	-0.0190797	0.220485	0.00190087	0.998483	0.999921	FALSE	PLXND1		PLXND1	protein_coding	129555175	129606818	3	-1	chromosome	plexin D1 [Source:HGNC Symbol;Acc:HGNC:9107]	ENSG00000004399.12	PLXND1	23129
ENSG00000004455	414.304	0.0689008	0.151553	0.426747	0.669563	0.999921	FALSE	AK2		AK2	protein_coding	33007940	33080996	1	-1	chromosome	adenylate kinase 2 [Source:HGNC Symbol;Acc:HGNC:362]	ENSG00000004455.17	AK2	204
ENSG00000004487	44.1127	-0.146769	0.217811	-0.638631	0.523063	0.999921	FALSE	KDM1A		KDM1A	protein_coding	23019443	23083689	1	1	chromosome	lysine demethylase 1A [Source:HGNC Symbol;Acc:HGNC:29079]	ENSG00000004487.16	KDM1A	23028
ENSG00000004534	153.77	0.0802471	0.136212	0.594967	0.551865	0.999921	FALSE	RBM6		RBM6	protein_coding	49940007	50100045	3	1	chromosome	RNA binding motif protein 6 [Source:HGNC Symbol;Acc:HGNC:9903]	ENSG00000004534.15	RBM6	10180
ENSG00000004660	6.7377	-0.0253355	0.240774	-0.348259	0.727646	0.999921	FALSE	CAMKK1		CAMKK1	protein_coding	3860315	3894891	17	-1	chromosome	calcium/calmodulin dependent protein kinase kinase 1 [Source:HGNC Symbol;Acc:HGNC:1469]	ENSG00000004660.15	CAMKK1	84254
ENSG00000004700	25.7819	0.374636	0.211499	1.7644	0.077664	0.999921	FALSE	RECQL		RECQL	protein_coding	21468910	21501669	12	-1	chromosome	RecQ like helicase [Source:HGNC Symbol;Acc:HGNC:9948]	ENSG00000004700.16	RECQL	5965
ENSG00000004766	63.5698	0.130257	0.186862	0.743003	0.45748	0.999921	FALSE	VPS50		VPS50	protein_coding	93232340	93361123	7	1	chromosome	VPS50 subunit of EARP/GARPII complex [Source:HGNC Symbol;Acc:HGNC:25956]	ENSG00000004766.17	VPS50	55610
ENSG00000004776	2430.51	0.0793728	0.216359	0.369409	0.711823	0.999921	FALSE	HSPB6		HSPB6	protein_coding	35754566	35758079	19	-1	chromosome	heat shock protein family B (small) member 6 [Source:HGNC Symbol;Acc:HGNC:26511]	ENSG00000004776.13	HSPB6	126393
ENSG00000004777	7.95241	-0.108739	0.242814	-0.43029	0.666985	0.999921	FALSE	ARHGAP33		ARHGAP33	protein_coding	35774532	35788822	19	1	chromosome	Rho GTPase activating protein 33 [Source:HGNC Symbol;Acc:HGNC:23085]	ENSG00000004777.18	ARHGAP33	115703
ENSG00000004799	2934.58	-0.0178649	0.198692	0.588429	0.556244	0.999921	FALSE	PDK4		PDK4	protein_coding	95583499	95596516	7	-1	chromosome	pyruvate dehydrogenase kinase 4 [Source:HGNC Symbol;Acc:HGNC:8812]	ENSG00000004799.8	PDK4	5166
ENSG00000004809	0.289399	-0.0155043	0.0752471	-0.021896	0.982531	0.999921	FALSE	SLC22A16		SLC22A16	protein_coding	110424687	110476641	6	-1	chromosome	solute carrier family 22 member 16 [Source:HGNC Symbol;Acc:HGNC:20302]	ENSG00000004809.14	SLC22A16	85413
ENSG00000004838	0.516158	0.0493655	0.0826269	0.419479	0.674866	0.999921	FALSE	ZMYND10		ZMYND10	protein_coding	50341110	50345732	3	-1	chromosome	zinc finger MYND-type containing 10 [Source:HGNC Symbol;Acc:HGNC:19412]	ENSG00000004838.14	ZMYND10	51364
ENSG00000004846	0.304397	-0.0399214	0.0752471	-0.536967	0.59129	0.999921	FALSE	ABCB5		ABCB5	protein_coding	20615207	20777038	7	1	chromosome	ATP binding cassette subfamily B member 5 [Source:HGNC Symbol;Acc:HGNC:46]	ENSG00000004846.16	ABCB5	340273
ENSG00000004848	202.173	0.160032	0.180204	0.890915	0.372975	0.999921	FALSE	ARX		ARX	protein_coding	25003694	25016420	X	-1	chromosome	aristaless related homeobox [Source:HGNC Symbol;Acc:HGNC:18060]	ENSG00000004848.8	ARX	170302
ENSG00000004864	28.4787	-0.158669	0.228191	-0.500891	0.616448	0.999921	FALSE	SLC25A13		SLC25A13	protein_coding	96120220	96322147	7	-1	chromosome	solute carrier family 25 member 13 [Source:HGNC Symbol;Acc:HGNC:10983]	ENSG00000004864.13	SLC25A13	10165
ENSG00000004866	49.0426	0.0901272	0.186102	0.518177	0.604335	0.999921	FALSE	ST7		ST7	protein_coding	116953238	117230103	7	1	chromosome	suppression of tumorigenicity 7 [Source:HGNC Symbol;Acc:HGNC:11351]	ENSG00000004866.20	ST7	7982
ENSG00000004939	3.6186	0.263968	0.213796	0.529241	0.596639	0.999921	FALSE	SLC4A1		SLC4A1	protein_coding	44248390	44268141	17	-1	chromosome	solute carrier family 4 member 1 (Diego blood group) [Source:HGNC Symbol;Acc:HGNC:11027]	ENSG00000004939.15	SLC4A1	6521
ENSG00000004948	5.21296	-0.300323	0.232918	-0.847324	0.396814	0.999921	FALSE	CALCR		CALCR	protein_coding	93424487	93574730	7	-1	chromosome	calcitonin receptor [Source:HGNC Symbol;Acc:HGNC:1440]	ENSG00000004948.15	CALCR	799
ENSG00000004961	348.298	0.0866387	0.142023	0.577276	0.563753	0.999921	FALSE	HCCS		HCCS	protein_coding	11111301	11123086	X	1	chromosome	holocytochrome c synthase [Source:HGNC Symbol;Acc:HGNC:4837]	ENSG00000004961.15	HCCS	3052
ENSG00000004975	61.5167	-0.129598	0.197516	-0.727589	0.466865	0.999921	FALSE	DVL2		DVL2	protein_coding	7225342	7234517	17	-1	chromosome	dishevelled segment polarity protein 2 [Source:HGNC Symbol;Acc:HGNC:3086]	ENSG00000004975.12	DVL2	1856
ENSG00000005007	139.844	0.164272	0.154852	1.05958	0.289336	0.999921	FALSE	UPF1		UPF1	protein_coding	18831938	18868236	19	1	chromosome	UPF1 RNA helicase and ATPase [Source:HGNC Symbol;Acc:HGNC:9962]	ENSG00000005007.12	UPF1	5976
ENSG00000005022	127.685	-0.0213152	0.204377	-0.120247	0.904288	0.999921	FALSE	SLC25A5		SLC25A5	protein_coding	119468422	119471396	X	1	chromosome	solute carrier family 25 member 5 [Source:HGNC Symbol;Acc:HGNC:10991]	ENSG00000005022.6	SLC25A5	292
ENSG00000005059	13.5277	0.32858	0.241706	0.87114	0.383678	0.999921	FALSE	MCUB		MCUB	protein_coding	109560209	109688719	4	1	chromosome	mitochondrial calcium uniporter dominant negative beta subunit [Source:HGNC Symbol;Acc:HGNC:26076]	ENSG00000005059.16	MCUB	55013
ENSG00000005073	32.4285	0.0599093	0.241685	-0.0124749	0.990047	0.999921	FALSE	HOXA11		HOXA11	protein_coding	27181157	27185232	7	-1	chromosome	homeobox A11 [Source:HGNC Symbol;Acc:HGNC:5101]	ENSG00000005073.6	HOXA11	3207
ENSG00000005075	639.598	-0.055144	0.156452	-0.433241	0.66484	0.999921	FALSE	POLR2J		POLR2J	protein_coding	102473118	102478907	7	-1	chromosome	RNA polymerase II subunit J [Source:HGNC Symbol;Acc:HGNC:9197]	ENSG00000005075.15	POLR2J	5439
ENSG00000005100	53.1854	0.183716	0.181725	1.00357	0.315584	0.999921	FALSE	DHX33		DHX33	protein_coding	5440917	5468982	17	-1	chromosome	DEAH-box helicase 33 [Source:HGNC Symbol;Acc:HGNC:16718]	ENSG00000005100.13	DHX33	56919
ENSG00000005102	35.6072	0.0228614	0.236849	0.229552	0.81844	0.999921	FALSE	MEOX1		MEOX1	protein_coding	43640389	43661922	17	-1	chromosome	mesenchyme homeobox 1 [Source:HGNC Symbol;Acc:HGNC:7013]	ENSG00000005102.14	MEOX1	4222
ENSG00000005108	18.257	0.0198445	0.230028	0.520438	0.602758	0.999921	FALSE	THSD7A		THSD7A	protein_coding	11370365	11832198	7	-1	chromosome	thrombospondin type 1 domain containing 7A [Source:HGNC Symbol;Acc:HGNC:22207]	ENSG00000005108.16	THSD7A	221981
ENSG00000005156	71.5355	-0.175828	0.228455	-0.662993	0.507335	0.999921	FALSE	LIG3		LIG3	protein_coding	34980512	35009743	17	1	chromosome	DNA ligase 3 [Source:HGNC Symbol;Acc:HGNC:6600]	ENSG00000005156.12	LIG3	3980
ENSG00000005175	96.2203	-0.186227	0.193286	-0.962938	0.335579	0.999921	FALSE	RPAP3		RPAP3	protein_coding	47661249	47706030	12	-1	chromosome	RNA polymerase II associated protein 3 [Source:HGNC Symbol;Acc:HGNC:26151]	ENSG00000005175.10	RPAP3	79657
ENSG00000005187	2.04022	-0.090038	0.172874	0.0830874	0.933782	0.999921	FALSE	ACSM3		ACSM3	protein_coding	20610243	20797581	16	1	chromosome	acyl-CoA synthetase medium chain family member 3 [Source:HGNC Symbol;Acc:HGNC:10522]	ENSG00000005187.12	ACSM3	6296
ENSG00000005189	3.73964	0.0075944	0.204501	-0.0419501	0.966538	0.999921	FALSE	REXO5		REXO5	protein_coding	20806429	20849668	16	1	chromosome	RNA exonuclease 5 [Source:HGNC Symbol;Acc:HGNC:24661]	ENSG00000005189.19	REXO5	81691
ENSG00000005194	64.3147	-0.0670776	0.181838	-0.489776	0.624293	0.999921	FALSE	CIAPIN1		CIAPIN1	protein_coding	57428187	57447420	16	-1	chromosome	cytokine induced apoptosis inhibitor 1 [Source:HGNC Symbol;Acc:HGNC:28050]	ENSG00000005194.15	CIAPIN1	57019
ENSG00000005206	71.9521	-0.155432	0.215862	-0.672438	0.501305	0.999921	FALSE	SPPL2B		SPPL2B	protein_coding	2328615	2355095	19	1	chromosome	signal peptide peptidase like 2B [Source:HGNC Symbol;Acc:HGNC:30627]	ENSG00000005206.17	SPPL2B	56928
ENSG00000005238	41.5847	0.0440844	0.198289	0.116456	0.907292	0.999921	FALSE	FAM214B		FAM214B	protein_coding	35104112	35116341	9	-1	chromosome	family with sequence similarity 214 member B [Source:HGNC Symbol;Acc:HGNC:25666]	ENSG00000005238.19	FAM214B	80256
ENSG00000005243	74.4228	-0.116037	0.18427	-0.678929	0.497183	0.999921	FALSE	COPZ2		COPZ2	protein_coding	48026167	48038030	17	-1	chromosome	coatomer protein complex subunit zeta 2 [Source:HGNC Symbol;Acc:HGNC:19356]	ENSG00000005243.10	COPZ2	51226
ENSG00000005339	294.426	0.272564	0.199731	1.38874	0.164913	0.999921	FALSE	CREBBP		CREBBP	protein_coding	3725054	3880713	16	-1	chromosome	CREB binding protein [Source:HGNC Symbol;Acc:HGNC:2348]	ENSG00000005339.15	CREBBP	1387
ENSG00000005379	25.1534	-0.175759	0.234905	-0.520472	0.602735	0.999921	FALSE	TSPOAP1		TSPOAP1	protein_coding	58301228	58328795	17	-1	chromosome	TSPO associated protein 1 [Source:HGNC Symbol;Acc:HGNC:16831]	ENSG00000005379.17	TSPOAP1	9256
ENSG00000005381	1.22953	-0.0993012	0.142672	-0.35987	0.718944	0.999921	FALSE	MPO		MPO	protein_coding	58269855	58280935	17	-1	chromosome	myeloperoxidase [Source:HGNC Symbol;Acc:HGNC:7218]	ENSG00000005381.8	MPO	4353
ENSG00000005421	0.0616512	0.0136168	0.0752471	0.148464	0.881976	0.999921	FALSE	PON1		PON1	protein_coding	95297676	95324532	7	-1	chromosome	paraoxonase 1 [Source:HGNC Symbol;Acc:HGNC:9204]	ENSG00000005421.9	PON1	5444
ENSG00000005436	52.852	0.0359801	0.212176	0.206734	0.836218	0.999921	FALSE	GCFC2		GCFC2	protein_coding	75652000	75710985	2	-1	chromosome	GC-rich sequence DNA-binding factor 2 [Source:HGNC Symbol;Acc:HGNC:1317]	ENSG00000005436.14	GCFC2	6936
ENSG00000005448	8.68574	0.226302	0.231985	0.791377	0.428724	0.999921	FALSE	WDR54		WDR54	protein_coding	74421678	74425755	2	1	chromosome	WD repeat domain 54 [Source:HGNC Symbol;Acc:HGNC:25770]	ENSG00000005448.17	WDR54	84058
ENSG00000005469	27.2257	-0.0668309	0.215111	-0.26761	0.789	0.999921	FALSE	CROT		CROT	protein_coding	87345681	87399795	7	1	chromosome	carnitine O-octanoyltransferase [Source:HGNC Symbol;Acc:HGNC:2366]	ENSG00000005469.11	CROT	54677
ENSG00000005471	60.5828	0.0129412	0.22599	0.0207068	0.98348	0.999921	FALSE	ABCB4		ABCB4	protein_coding	87401697	87480435	7	-1	chromosome	ATP binding cassette subfamily B member 4 [Source:HGNC Symbol;Acc:HGNC:45]	ENSG00000005471.17	ABCB4	5244
ENSG00000005483	609.471	0.0716161	0.166306	0.515457	0.606234	0.999921	FALSE	KMT2E		KMT2E	protein_coding	105014190	105115019	7	1	chromosome	lysine methyltransferase 2E [Source:HGNC Symbol;Acc:HGNC:18541]	ENSG00000005483.21	KMT2E	55904
ENSG00000005486	34.3262	-0.22594	0.205411	-1.32353	0.185658	0.999921	FALSE	RHBDD2		RHBDD2	protein_coding	75842602	75888926	7	1	chromosome	rhomboid domain containing 2 [Source:HGNC Symbol;Acc:HGNC:23082]	ENSG00000005486.17	RHBDD2	57414
ENSG00000005513	10.7231	-0.0763008	0.242713	-0.0610911	0.951287	0.999921	FALSE	SOX8		SOX8	protein_coding	981770	986979	16	1	chromosome	SRY-box transcription factor 8 [Source:HGNC Symbol;Acc:HGNC:11203]	ENSG00000005513.10	SOX8	30812
ENSG00000005700	388.656	-0.0532253	0.11397	-0.484477	0.628048	0.999921	FALSE	IBTK		IBTK	protein_coding	82169986	82247754	6	-1	chromosome	inhibitor of Bruton tyrosine kinase [Source:HGNC Symbol;Acc:HGNC:17853]	ENSG00000005700.15	IBTK	25998
ENSG00000005801	39.1392	0.0819978	0.196842	0.488251	0.625372	0.999921	FALSE	ZNF195		ZNF195	protein_coding	3339261	3379222	11	-1	chromosome	zinc finger protein 195 [Source:HGNC Symbol;Acc:HGNC:12986]	ENSG00000005801.18	ZNF195	7748
ENSG00000005810	188.763	0.01963	0.177309	0.103704	0.917404	0.999921	FALSE	MYCBP2		MYCBP2	protein_coding	77044657	77327094	13	-1	chromosome	MYC binding protein 2 [Source:HGNC Symbol;Acc:HGNC:23386]	ENSG00000005810.18	MYCBP2	23077
ENSG00000005812	108.653	-0.310222	0.193833	-1.48841	0.136644	0.999921	FALSE	FBXL3		FBXL3	protein_coding	76992598	77027195	13	-1	chromosome	F-box and leucine rich repeat protein 3 [Source:HGNC Symbol;Acc:HGNC:13599]	ENSG00000005812.11	FBXL3	26224
ENSG00000005882	420.882	0.224514	0.132764	1.72931	0.0837545	0.999921	FALSE	PDK2		PDK2	protein_coding	50094737	50112152	17	1	chromosome	pyruvate dehydrogenase kinase 2 [Source:HGNC Symbol;Acc:HGNC:8810]	ENSG00000005882.12	PDK2	5164
ENSG00000005884	27.1854	0.419033	0.235068	1.61965	0.105308	0.999921	FALSE	ITGA3		ITGA3	protein_coding	50055968	50090481	17	1	chromosome	integrin subunit alpha 3 [Source:HGNC Symbol;Acc:HGNC:6139]	ENSG00000005884.18	ITGA3	3675
ENSG00000005889	108.413	0.278538	0.207375	1.52189	0.128036	0.999921	FALSE	ZFX		ZFX	protein_coding	24149173	24216255	X	1	chromosome	zinc finger protein X-linked [Source:HGNC Symbol;Acc:HGNC:12869]	ENSG00000005889.15	ZFX	7543
ENSG00000005893	610.825	-0.197007	0.137386	-1.40358	0.160443	0.999921	FALSE	LAMP2		LAMP2	protein_coding	120426148	120469365	X	-1	chromosome	lysosomal associated membrane protein 2 [Source:HGNC Symbol;Acc:HGNC:6501]	ENSG00000005893.16	LAMP2	3920
ENSG00000005961	0.567525	-0.0334237	0.109487	-0.277953	0.781048	0.999921	FALSE	ITGA2B		ITGA2B	protein_coding	44372180	44389649	17	-1	chromosome	integrin subunit alpha 2b [Source:HGNC Symbol;Acc:HGNC:6138]	ENSG00000005961.19	ITGA2B	3674
ENSG00000005981	82.8183	-0.192587	0.219664	-0.697263	0.485638	0.999921	FALSE	ASB4		ASB4	protein_coding	95478444	95540233	7	1	chromosome	ankyrin repeat and SOCS box containing 4 [Source:HGNC Symbol;Acc:HGNC:16009]	ENSG00000005981.13	ASB4	51666
ENSG00000006007	561.505	0.0914391	0.171331	0.405761	0.684918	0.999921	FALSE	GDE1		GDE1	protein_coding	19501693	19522123	16	-1	chromosome	glycerophosphodiester phosphodiesterase 1 [Source:HGNC Symbol;Acc:HGNC:29644]	ENSG00000006007.12	GDE1	51573
ENSG00000006015	209.335	0.0503476	0.193759	0.305426	0.760042	0.999921	FALSE	REX1BD		REX1BD	protein_coding	18588685	18592336	19	1	chromosome	required for excision 1-B domain containing [Source:HGNC Symbol;Acc:HGNC:26098]	ENSG00000006015.17	REX1BD	55049
ENSG00000006016	79.4763	-0.226251	0.19331	-1.46769	0.142188	0.999921	FALSE	CRLF1		CRLF1	protein_coding	18572220	18607741	19	-1	chromosome	cytokine receptor like factor 1 [Source:HGNC Symbol;Acc:HGNC:2364]	ENSG00000006016.11	CRLF1	9244
ENSG00000006025	74.2731	0.00201514	0.227633	-0.610011	0.541854	0.999921	FALSE	OSBPL7		OSBPL7	protein_coding	47807372	47821834	17	-1	chromosome	oxysterol binding protein like 7 [Source:HGNC Symbol;Acc:HGNC:16387]	ENSG00000006025.12	OSBPL7	114881
ENSG00000006042	22.6547	0.033165	0.236122	0.139073	0.889392	0.999921	FALSE	TMEM98		TMEM98	protein_coding	32927910	32945106	17	1	chromosome	transmembrane protein 98 [Source:HGNC Symbol;Acc:HGNC:24529]	ENSG00000006042.12	TMEM98	26022
ENSG00000006047	0.0801493	-0.00980593	0.0752471	-0.0913032	0.927252	0.999921	FALSE	YBX2		YBX2	protein_coding	7288263	7294639	17	-1	chromosome	Y-box binding protein 2 [Source:HGNC Symbol;Acc:HGNC:17948]	ENSG00000006047.13	YBX2	51087
ENSG00000006062	32.1668	0.0132892	0.230218	0.30462	0.760655	0.999921	FALSE	MAP3K14		MAP3K14	protein_coding	45263119	45317029	17	-1	chromosome	mitogen-activated protein kinase kinase kinase 14 [Source:HGNC Symbol;Acc:HGNC:6853]	ENSG00000006062.17	MAP3K14	9020
ENSG00000006071	5.07741	0.102109	0.202849	0.418401	0.675654	0.999921	FALSE	ABCC8		ABCC8	protein_coding	17392498	17476879	11	-1	chromosome	ATP binding cassette subfamily C member 8 [Source:HGNC Symbol;Acc:HGNC:59]	ENSG00000006071.14	ABCC8	6833
ENSG00000006118	5.14612	-0.303398	0.236771	-1.04043	0.298141	0.999921	FALSE	TMEM132A		TMEM132A	protein_coding	60924463	60937159	11	1	chromosome	transmembrane protein 132A [Source:HGNC Symbol;Acc:HGNC:31092]	ENSG00000006118.14	TMEM132A	54972
ENSG00000006125	290.211	0.0344019	0.208694	0.263456	0.792199	0.999921	FALSE	AP2B1		AP2B1	protein_coding	35578046	35726413	17	1	chromosome	adaptor related protein complex 2 subunit beta 1 [Source:HGNC Symbol;Acc:HGNC:563]	ENSG00000006125.18	AP2B1	163
ENSG00000006128	0.161901	0.00362543	0.0752471	0.036342	0.97101	0.999921	FALSE	TAC1		TAC1	protein_coding	97732084	97740472	7	1	chromosome	tachykinin precursor 1 [Source:HGNC Symbol;Acc:HGNC:11517]	ENSG00000006128.12	TAC1	6863
ENSG00000006194	30.2747	-0.00449671	0.225783	0.0598625	0.952265	0.999921	FALSE	ZNF263		ZNF263	protein_coding	3263800	3301401	16	1	chromosome	zinc finger protein 263 [Source:HGNC Symbol;Acc:HGNC:13056]	ENSG00000006194.10	ZNF263	10127
ENSG00000006210	20.0691	0.0227214	0.242932	-0.417444	0.676354	0.999921	FALSE	CX3CL1		CX3CL1	protein_coding	57372477	57385044	16	1	chromosome	C-X3-C motif chemokine ligand 1 [Source:HGNC Symbol;Acc:HGNC:10647]	ENSG00000006210.7	CX3CL1	6376
ENSG00000006283	0.368951	-0.00210301	0.0753142	0.181067	0.856315	0.999921	FALSE	CACNA1G		CACNA1G	protein_coding	50560715	50627474	17	1	chromosome	calcium voltage-gated channel subunit alpha1 G [Source:HGNC Symbol;Acc:HGNC:1394]	ENSG00000006283.18	CACNA1G	8913
ENSG00000006377	0.262691	-0.00574588	0.0752471	0.0270559	0.978415	0.999921	FALSE	DLX6		DLX6	protein_coding	97005553	97011040	7	1	chromosome	distal-less homeobox 6 [Source:HGNC Symbol;Acc:HGNC:2919]	ENSG00000006377.11	DLX6	1750
ENSG00000006432	5.17101	-0.0544897	0.235527	-0.255916	0.798016	0.999921	FALSE	MAP3K9		MAP3K9	protein_coding	70722526	70809534	14	-1	chromosome	mitogen-activated protein kinase kinase kinase 9 [Source:HGNC Symbol;Acc:HGNC:6861]	ENSG00000006432.15	MAP3K9	4293
ENSG00000006451	207.483	-0.0428896	0.170077	-0.264623	0.7913	0.999921	FALSE	RALA		RALA	protein_coding	39623565	39708120	7	1	chromosome	RAS like proto-oncogene A [Source:HGNC Symbol;Acc:HGNC:9839]	ENSG00000006451.8	RALA	5898
ENSG00000006453	11.8586	0.0569274	0.241838	0.457588	0.647248	0.999921	FALSE	BAIAP2L1		BAIAP2L1	protein_coding	98291650	98401090	7	-1	chromosome	BAR/IMD domain containing adaptor protein 2 like 1 [Source:HGNC Symbol;Acc:HGNC:21649]	ENSG00000006453.14	BAIAP2L1	55971
ENSG00000006459	108.384	-0.0567097	0.189602	-0.256137	0.797845	0.999921	FALSE	KDM7A		KDM7A	protein_coding	140084746	140176983	7	-1	chromosome	lysine demethylase 7A [Source:HGNC Symbol;Acc:HGNC:22224]	ENSG00000006459.11	KDM7A	80853
ENSG00000006468	9.16406	0.114391	0.241757	0.350302	0.726112	0.999921	FALSE	ETV1		ETV1	protein_coding	13891229	13991425	7	-1	chromosome	ETS variant transcription factor 1 [Source:HGNC Symbol;Acc:HGNC:3490]	ENSG00000006468.14	ETV1	2115
ENSG00000006530	17.3015	0.243647	0.227876	1.01316	0.310982	0.999921	FALSE	AGK		AGK	protein_coding	141551278	141655244	7	1	chromosome	acylglycerol kinase [Source:HGNC Symbol;Acc:HGNC:21869]	ENSG00000006530.18	AGK	55750
ENSG00000006555	0.414495	0.0799472	0.0787846	0.685134	0.493259	0.999921	FALSE	TTC22		TTC22	protein_coding	54779712	54801323	1	-1	chromosome	tetratricopeptide repeat domain 22 [Source:HGNC Symbol;Acc:HGNC:26067]	ENSG00000006555.11	TTC22	55001
ENSG00000006576	1063.23	-0.112292	0.18903	-0.704029	0.481415	0.999921	FALSE	PHTF2		PHTF2	protein_coding	77798792	77957503	7	1	chromosome	putative homeodomain transcription factor 2 [Source:HGNC Symbol;Acc:HGNC:13411]	ENSG00000006576.16	PHTF2	57157
ENSG00000006606	3.13715	0.253213	0.205658	1.11844	0.26338	0.999921	FALSE	CCL26		CCL26	protein_coding	75769533	75789896	7	-1	chromosome	C-C motif chemokine ligand 26 [Source:HGNC Symbol;Acc:HGNC:10625]	ENSG00000006606.8	CCL26	10344
ENSG00000006607	36.0924	0.0786392	0.223065	0.219048	0.826613	0.999921	FALSE	FARP2		FARP2	protein_coding	241356285	241494841	2	1	chromosome	FERM, ARH/RhoGEF and pleckstrin domain protein 2 [Source:HGNC Symbol;Acc:HGNC:16460]	ENSG00000006607.14	FARP2	9855
ENSG00000006625	178.246	0.212657	0.136052	1.53989	0.123588	0.999921	FALSE	GGCT		GGCT	protein_coding	30496621	30504841	7	-1	chromosome	gamma-glutamylcyclotransferase [Source:HGNC Symbol;Acc:HGNC:21705]	ENSG00000006625.18	GGCT	79017
ENSG00000006634	4.55059	-0.246173	0.21548	-0.7648	0.444391	0.999921	FALSE	DBF4		DBF4	protein_coding	87876216	87909553	7	1	chromosome	DBF4 zinc finger [Source:HGNC Symbol;Acc:HGNC:17364]	ENSG00000006634.8	DBF4	10926
ENSG00000006638	7.00114	0.0381367	0.242532	0.212849	0.831445	0.999921	FALSE	TBXA2R		TBXA2R	protein_coding	3594507	3606875	19	-1	chromosome	thromboxane A2 receptor [Source:HGNC Symbol;Acc:HGNC:11608]	ENSG00000006638.12	TBXA2R	6915
ENSG00000006652	128.813	-0.133301	0.216154	-0.53321	0.593888	0.999921	FALSE	IFRD1		IFRD1	protein_coding	112422968	112481017	7	1	chromosome	interferon related developmental regulator 1 [Source:HGNC Symbol;Acc:HGNC:5456]	ENSG00000006652.14	IFRD1	3475
ENSG00000006659	0.0616512	0.0136168	0.0752471	0.148464	0.881976	0.999921	FALSE	LGALS14		LGALS14	protein_coding	39704481	39709444	19	1	chromosome	galectin 14 [Source:HGNC Symbol;Acc:HGNC:30054]	ENSG00000006659.13	LGALS14	56891
ENSG00000006695	195.514	0.0775235	0.166244	0.450732	0.652182	0.999921	FALSE	COX10		COX10	protein_coding	14069490	14231736	17	1	chromosome	cytochrome c oxidase assembly factor heme A:farnesyltransferase COX10 [Source:HGNC Symbol;Acc:HGNC:2260]	ENSG00000006695.12	COX10	1352
ENSG00000006704	193.627	-0.121726	0.212203	-0.525094	0.599518	0.999921	FALSE	GTF2IRD1		GTF2IRD1	protein_coding	74453790	74602604	7	1	chromosome	GTF2I repeat domain containing 1 [Source:HGNC Symbol;Acc:HGNC:4661]	ENSG00000006704.10	GTF2IRD1	9569
ENSG00000006712	102.092	-0.0691745	0.174559	-0.344022	0.73083	0.999921	FALSE	PAF1		PAF1	protein_coding	39385629	39391154	19	-1	chromosome	PAF1 homolog, Paf1/RNA polymerase II complex component [Source:HGNC Symbol;Acc:HGNC:25459]	ENSG00000006712.15	PAF1	54623
ENSG00000006715	35.2013	-0.0188604	0.213683	-0.150478	0.880388	0.999921	FALSE	VPS41		VPS41	protein_coding	38722974	38932394	7	-1	chromosome	VPS41 subunit of HOPS complex [Source:HGNC Symbol;Acc:HGNC:12713]	ENSG00000006715.16	VPS41	27072
ENSG00000006740	23.0387	0.358286	0.233618	1.45468	0.145757	0.999921	FALSE	ARHGAP44		ARHGAP44	protein_coding	12789498	12991643	17	1	chromosome	Rho GTPase activating protein 44 [Source:HGNC Symbol;Acc:HGNC:29096]	ENSG00000006740.17	ARHGAP44	9912
ENSG00000006744	148.159	0.06395	0.16344	0.32264	0.746968	0.999921	FALSE	ELAC2		ELAC2	protein_coding	12991612	13018065	17	-1	chromosome	elaC ribonuclease Z 2 [Source:HGNC Symbol;Acc:HGNC:14198]	ENSG00000006744.19	ELAC2	60528
ENSG00000006747	1.8436	-0.0577735	0.173029	-0.275377	0.783027	0.999921	FALSE	SCIN		SCIN	protein_coding	12570577	12660182	7	1	chromosome	scinderin [Source:HGNC Symbol;Acc:HGNC:21695]	ENSG00000006747.15	SCIN	85477
ENSG00000006756	30.2375	0.0308112	0.225424	0.0895678	0.928631	0.999921	FALSE	ARSD		ARSD	protein_coding	2903972	2929349	X	-1	chromosome	arylsulfatase D [Source:HGNC Symbol;Acc:HGNC:717]	ENSG00000006756.16	ARSD	414
ENSG00000006757	134.482	0.0728035	0.159628	0.491975	0.622737	0.999921	FALSE	PNPLA4		PNPLA4	protein_coding	7898247	7927739	X	-1	chromosome	patatin like phospholipase domain containing 4 [Source:HGNC Symbol;Acc:HGNC:24887]	ENSG00000006757.12	PNPLA4	8228
ENSG00000006788	0.189591	-0.0194684	0.0752471	-0.102189	0.918606	0.999921	FALSE	MYH13		MYH13	protein_coding	10300865	10373130	17	-1	chromosome	myosin heavy chain 13 [Source:HGNC Symbol;Acc:HGNC:7571]	ENSG00000006788.14	MYH13	8735
ENSG00000006831	315.525	-0.0592485	0.174296	-0.268788	0.788093	0.999921	FALSE	ADIPOR2		ADIPOR2	protein_coding	1688574	1788674	12	1	chromosome	adiponectin receptor 2 [Source:HGNC Symbol;Acc:HGNC:24041]	ENSG00000006831.10	ADIPOR2	79602
ENSG00000006837	15.4574	0.0794715	0.238042	0.299048	0.764903	0.999921	FALSE	CDKL3		CDKL3	protein_coding	134286350	134371047	5	-1	chromosome	cyclin dependent kinase like 3 [Source:HGNC Symbol;Acc:HGNC:15483]	ENSG00000006837.12	CDKL3	51265
ENSG00000007038	0.163892	-0.0196535	0.0752471	-0.216156	0.828866	0.999921	FALSE	PRSS21		PRSS21	protein_coding	2817180	2826304	16	1	chromosome	serine protease 21 [Source:HGNC Symbol;Acc:HGNC:9485]	ENSG00000007038.11	PRSS21	10942
ENSG00000007047	66.5712	0.0648923	0.198262	0.285328	0.775393	0.999921	FALSE	MARK4		MARK4	protein_coding	45079288	45305284	19	1	chromosome	microtubule affinity regulating kinase 4 [Source:HGNC Symbol;Acc:HGNC:13538]	ENSG00000007047.15	MARK4	57787
ENSG00000007062	8.96827	-0.07472	0.234472	-0.133065	0.894142	0.999921	FALSE	PROM1		PROM1	protein_coding	15963076	16084378	4	-1	chromosome	prominin 1 [Source:HGNC Symbol;Acc:HGNC:9454]	ENSG00000007062.11	PROM1	8842
ENSG00000007080	38.1666	-0.185699	0.196795	-0.995629	0.319431	0.999921	FALSE	CCDC124		CCDC124	protein_coding	17933015	17943991	19	1	chromosome	coiled-coil domain containing 124 [Source:HGNC Symbol;Acc:HGNC:25171]	ENSG00000007080.11	CCDC124	115098
ENSG00000007129	0.464389	0.0485341	0.0933904	0.400314	0.688926	0.999921	FALSE	CEACAM21		CEACAM21	protein_coding	41549518	41586844	19	1	chromosome	CEA cell adhesion molecule 21 [Source:HGNC Symbol;Acc:HGNC:28834]	ENSG00000007129.18	CEACAM21	90273
ENSG00000007168	510.992	-0.119624	0.107139	-1.11448	0.265071	0.999921	FALSE	PAFAH1B1		PAFAH1B1	protein_coding	2593210	2685615	17	1	chromosome	platelet activating factor acetylhydrolase 1b regulatory subunit 1 [Source:HGNC Symbol;Acc:HGNC:8574]	ENSG00000007168.13	PAFAH1B1	5048
ENSG00000007171	1.92841	0.0120086	0.189455	0.316306	0.75177	0.999921	FALSE	NOS2		NOS2	protein_coding	27756766	27800529	17	-1	chromosome	nitric oxide synthase 2 [Source:HGNC Symbol;Acc:HGNC:7873]	ENSG00000007171.18	NOS2	4843
ENSG00000007174	0.739958	-0.0254829	0.105287	0.203764	0.838538	0.999921	FALSE	DNAH9		DNAH9	protein_coding	11598470	11969748	17	1	chromosome	dynein axonemal heavy chain 9 [Source:HGNC Symbol;Acc:HGNC:2953]	ENSG00000007174.18	DNAH9	1770
ENSG00000007202	123.596	0.0012065	0.148947	-0.00203741	0.998374	0.999921	FALSE	KIAA0100		KIAA0100	protein_coding	28614446	28645454	17	-1	chromosome	KIAA0100 [Source:HGNC Symbol;Acc:HGNC:28960]	ENSG00000007202.15	KIAA0100	9703
ENSG00000007255	71.1505	0.244519	0.198677	1.219	0.222845	0.999921	FALSE	TRAPPC6A		TRAPPC6A	protein_coding	45162928	45178237	19	-1	chromosome	trafficking protein particle complex 6A [Source:HGNC Symbol;Acc:HGNC:23069]	ENSG00000007255.10	TRAPPC6A	79090
ENSG00000007264	0.551204	0.104919	0.0849206	0.855873	0.392068	0.999921	FALSE	MATK		MATK	protein_coding	3777970	3802129	19	-1	chromosome	megakaryocyte-associated tyrosine kinase [Source:HGNC Symbol;Acc:HGNC:6906]	ENSG00000007264.15	MATK	4145
ENSG00000007312	5.36433	-0.322301	0.227343	-1.51551	0.129643	0.999921	FALSE	CD79B		CD79B	protein_coding	63928740	63932354	17	-1	chromosome	CD79b molecule [Source:HGNC Symbol;Acc:HGNC:1699]	ENSG00000007312.12	CD79B	974
ENSG00000007314	902.824	-0.234854	0.157488	-1.55146	0.120791	0.999921	FALSE	SCN4A		SCN4A	protein_coding	63938554	63972918	17	-1	chromosome	sodium voltage-gated channel alpha subunit 4 [Source:HGNC Symbol;Acc:HGNC:10591]	ENSG00000007314.12	SCN4A	6329
ENSG00000007341	20.5356	-0.0193195	0.232509	-0.189274	0.849878	0.999921	FALSE	ST7L		ST7L	protein_coding	112523514	112620825	1	-1	chromosome	suppression of tumorigenicity 7 like [Source:HGNC Symbol;Acc:HGNC:18441]	ENSG00000007341.19	ST7L	54879
ENSG00000007350	1.45668	-0.0755202	0.182886	-0.22987	0.818193	0.999921	FALSE	TKTL1		TKTL1	protein_coding	154295795	154330350	X	1	chromosome	transketolase like 1 [Source:HGNC Symbol;Acc:HGNC:11835]	ENSG00000007350.17	TKTL1	8277
ENSG00000007372	0.153983	0.00380122	0.0752471	0.0405684	0.96764	0.999921	FALSE	PAX6		PAX6	protein_coding	31784779	31817961	11	-1	chromosome	paired box 6 [Source:HGNC Symbol;Acc:HGNC:8620]	ENSG00000007372.23	PAX6	5080
ENSG00000007376	29.7815	0.0829272	0.222112	0.277316	0.781538	0.999921	FALSE	RPUSD1		RPUSD1	protein_coding	784974	788397	16	-1	chromosome	RNA pseudouridine synthase domain containing 1 [Source:HGNC Symbol;Acc:HGNC:14173]	ENSG00000007376.8	RPUSD1	113000
ENSG00000007384	67.1559	-0.215138	0.198151	-1.2163	0.223869	0.999921	FALSE	RHBDF1		RHBDF1	protein_coding	58059	76355	16	-1	chromosome	rhomboid 5 homolog 1 [Source:HGNC Symbol;Acc:HGNC:20561]	ENSG00000007384.15	RHBDF1	64285
ENSG00000007392	83.4897	0.143602	0.164075	0.870793	0.383867	0.999921	FALSE	LUC7L		LUC7L	protein_coding	188969	229463	16	-1	chromosome	LUC7 like [Source:HGNC Symbol;Acc:HGNC:6723]	ENSG00000007392.16	LUC7L	55692
ENSG00000007402	4.27914	0.00988369	0.212556	-0.342117	0.732263	0.999921	FALSE	CACNA2D2		CACNA2D2	protein_coding	50362799	50504244	3	-1	chromosome	calcium voltage-gated channel auxiliary subunit alpha2delta 2 [Source:HGNC Symbol;Acc:HGNC:1400]	ENSG00000007402.11	CACNA2D2	9254
ENSG00000007516	5.61399	-0.0150545	0.229708	0.0858322	0.9316	0.999921	FALSE	BAIAP3		BAIAP3	protein_coding	1333601	1349441	16	1	chromosome	BAI1 associated protein 3 [Source:HGNC Symbol;Acc:HGNC:948]	ENSG00000007516.13	BAIAP3	8938
ENSG00000007520	323.037	0.123627	0.145404	0.78442	0.432794	0.999921	FALSE	TSR3		TSR3	protein_coding	1349240	1351878	16	-1	chromosome	TSR3 ribosome maturation factor [Source:HGNC Symbol;Acc:HGNC:14175]	ENSG00000007520.4	TSR3	115939
ENSG00000007541	19.394	-0.157282	0.229769	-0.602921	0.546561	0.999921	FALSE	PIGQ		PIGQ	protein_coding	566995	584136	16	1	chromosome	phosphatidylinositol glycan anchor biosynthesis class Q [Source:HGNC Symbol;Acc:HGNC:14135]	ENSG00000007541.16	PIGQ	9091
ENSG00000007545	24.3662	-0.0522882	0.230886	-0.141707	0.887311	0.999921	FALSE	CRAMP1		CRAMP1	protein_coding	1612337	1677908	16	1	chromosome	cramped chromatin regulator homolog 1 [Source:HGNC Symbol;Acc:HGNC:14122]	ENSG00000007545.16	CRAMP1	57585
ENSG00000007908	0.194715	-0.0196789	0.0752471	-0.187102	0.851581	0.999921	FALSE	SELE		SELE	protein_coding	169722640	169764705	1	-1	chromosome	selectin E [Source:HGNC Symbol;Acc:HGNC:10718]	ENSG00000007908.16	SELE	6401
ENSG00000007923	95.6728	0.186276	0.182872	1.01928	0.308072	0.999921	FALSE	DNAJC11		DNAJC11	protein_coding	6634168	6701924	1	-1	chromosome	DnaJ heat shock protein family (Hsp40) member C11 [Source:HGNC Symbol;Acc:HGNC:25570]	ENSG00000007923.16	DNAJC11	55735
ENSG00000007933	10.3684	0.298519	0.241944	0.794024	0.427182	0.999921	FALSE	FMO3		FMO3	protein_coding	171090901	171117819	1	1	chromosome	flavin containing dimethylaniline monoxygenase 3 [Source:HGNC Symbol;Acc:HGNC:3771]	ENSG00000007933.13	FMO3	2328
ENSG00000007944	323.676	0.226103	0.151771	1.54486	0.12238	0.999921	FALSE	MYLIP		MYLIP	protein_coding	16129086	16148248	6	1	chromosome	myosin regulatory light chain interacting protein [Source:HGNC Symbol;Acc:HGNC:21155]	ENSG00000007944.15	MYLIP	29116
ENSG00000007968	0.25857	0.0176768	0.0752471	0.268347	0.788432	0.999921	FALSE	E2F2		E2F2	protein_coding	23506438	23531233	1	-1	chromosome	E2F transcription factor 2 [Source:HGNC Symbol;Acc:HGNC:3114]	ENSG00000007968.7	E2F2	1870
ENSG00000008056	3.81809	-0.184121	0.203188	-0.62687	0.530745	0.999921	FALSE	SYN1		SYN1	protein_coding	47571901	47619857	X	-1	chromosome	synapsin I [Source:HGNC Symbol;Acc:HGNC:11494]	ENSG00000008056.14	SYN1	6853
ENSG00000008083	300.74	0.0556939	0.176225	0.357305	0.720863	0.999921	FALSE	JARID2		JARID2	protein_coding	15246069	15522042	6	1	chromosome	jumonji and AT-rich interaction domain containing 2 [Source:HGNC Symbol;Acc:HGNC:6196]	ENSG00000008083.14	JARID2	3720
ENSG00000008086	17.8344	0.199026	0.242588	0.770475	0.441018	0.999921	FALSE	CDKL5		CDKL5	protein_coding	18425583	18653629	X	1	chromosome	cyclin dependent kinase like 5 [Source:HGNC Symbol;Acc:HGNC:11411]	ENSG00000008086.13	CDKL5	6792
ENSG00000008118	0.152194	0.00385876	0.0752471	0.0405671	0.967641	0.999921	FALSE	CAMK1G		CAMK1G	protein_coding	209583714	209613939	1	1	chromosome	calcium/calmodulin dependent protein kinase IG [Source:HGNC Symbol;Acc:HGNC:14585]	ENSG00000008118.10	CAMK1G	57172
ENSG00000008128	55.3904	-0.391495	0.226338	-1.6271	0.103715	0.999921	FALSE	CDK11A		CDK11A	protein_coding	1702379	1724357	1	-1	chromosome	cyclin dependent kinase 11A [Source:HGNC Symbol;Acc:HGNC:1730]	ENSG00000008128.23	CDK11A	728642
ENSG00000008130	59.6148	-0.154926	0.189979	-0.842479	0.39952	0.999921	FALSE	NADK		NADK	protein_coding	1751232	1780457	1	-1	chromosome	NAD kinase [Source:HGNC Symbol;Acc:HGNC:29831]	ENSG00000008130.15	NADK	65220
ENSG00000008196	1.82529	0.0278867	0.13507	0.0442457	0.964709	0.999921	FALSE	TFAP2B		TFAP2B	protein_coding	50818723	50847619	6	1	chromosome	transcription factor AP-2 beta [Source:HGNC Symbol;Acc:HGNC:11743]	ENSG00000008196.13	TFAP2B	7021
ENSG00000008226	0.184954	0.0409466	0.0752471	0.326779	0.743835	0.999921	FALSE	DLEC1		DLEC1	protein_coding	38039205	38124025	3	1	chromosome	DLEC1 cilia and flagella associated protein [Source:HGNC Symbol;Acc:HGNC:2899]	ENSG00000008226.20	DLEC1	9940
ENSG00000008256	85.0833	-0.090214	0.183254	-0.48168	0.630033	0.999921	FALSE	CYTH3		CYTH3	protein_coding	6161776	6272644	7	-1	chromosome	cytohesin 3 [Source:HGNC Symbol;Acc:HGNC:9504]	ENSG00000008256.16	CYTH3	9265
ENSG00000008277	14.8976	0.190408	0.240435	1.29572	0.195072	0.999921	FALSE	ADAM22		ADAM22	protein_coding	87934143	88202889	7	1	chromosome	ADAM metallopeptidase domain 22 [Source:HGNC Symbol;Acc:HGNC:201]	ENSG00000008277.14	ADAM22	53616
ENSG00000008282	410.289	-0.100942	0.130141	-0.771168	0.440607	0.999921	FALSE	SYPL1		SYPL1	protein_coding	106090503	106112576	7	-1	chromosome	synaptophysin like 1 [Source:HGNC Symbol;Acc:HGNC:11507]	ENSG00000008282.8	SYPL1	6856
ENSG00000008294	251.541	0.165636	0.210234	0.821103	0.411588	0.999921	FALSE	SPAG9		SPAG9	protein_coding	50962174	51120868	17	-1	chromosome	sperm associated antigen 9 [Source:HGNC Symbol;Acc:HGNC:14524]	ENSG00000008294.21	SPAG9	9043
ENSG00000008300	0.759013	0.0453892	0.117607	0.987884	0.323209	0.999921	FALSE	CELSR3		CELSR3	protein_coding	48636463	48662886	3	-1	chromosome	cadherin EGF LAG seven-pass G-type receptor 3 [Source:HGNC Symbol;Acc:HGNC:3230]	ENSG00000008300.17	CELSR3	1951
ENSG00000008311	177.761	0.048645	0.182549	0.322704	0.746919	0.999921	FALSE	AASS		AASS	protein_coding	122073549	122144255	7	-1	chromosome	aminoadipate-semialdehyde synthase [Source:HGNC Symbol;Acc:HGNC:17366]	ENSG00000008311.15	AASS	10157
ENSG00000008323	0.816934	-0.104658	0.107823	-0.952563	0.340811	0.999921	FALSE	PLEKHG6		PLEKHG6	protein_coding	6310436	6328506	12	1	chromosome	pleckstrin homology and RhoGEF domain containing G6 [Source:HGNC Symbol;Acc:HGNC:25562]	ENSG00000008323.15	PLEKHG6	55200
ENSG00000008324	34.8759	0.213124	0.202461	1.03066	0.302702	0.999921	FALSE	SS18L2		SS18L2	protein_coding	42581840	42595114	3	1	chromosome	SS18 like 2 [Source:HGNC Symbol;Acc:HGNC:15593]	ENSG00000008324.11	SS18L2	51188
ENSG00000008382	16.5558	0.0329885	0.225657	-0.0138069	0.988984	0.999921	FALSE	MPND		MPND	protein_coding	4343527	4360086	19	1	chromosome	MPN domain containing [Source:HGNC Symbol;Acc:HGNC:25934]	ENSG00000008382.15	MPND	84954
ENSG00000008394	49.8732	-0.412712	0.23839	-1.62966	0.103173	0.999921	FALSE	MGST1		MGST1	protein_coding	16347142	16609259	12	1	chromosome	microsomal glutathione S-transferase 1 [Source:HGNC Symbol;Acc:HGNC:7061]	ENSG00000008394.13	MGST1	4257
ENSG00000008405	33.5835	-0.0366356	0.223615	0.00229525	0.998169	0.999921	FALSE	CRY1		CRY1	protein_coding	106991364	107093549	12	-1	chromosome	cryptochrome circadian regulator 1 [Source:HGNC Symbol;Acc:HGNC:2384]	ENSG00000008405.12	CRY1	1407
ENSG00000008438	0.0616512	0.0136168	0.0752471	0.148464	0.881976	0.999921	FALSE	PGLYRP1		PGLYRP1	protein_coding	46019153	46023053	19	-1	chromosome	peptidoglycan recognition protein 1 [Source:HGNC Symbol;Acc:HGNC:8904]	ENSG00000008438.5	PGLYRP1	8993
ENSG00000008441	3205.71	-0.139498	0.174116	-0.860045	0.389764	0.999921	FALSE	NFIX		NFIX	protein_coding	12995608	13098796	19	1	chromosome	nuclear factor I X [Source:HGNC Symbol;Acc:HGNC:7788]	ENSG00000008441.16	NFIX	4784
ENSG00000008513	341.183	0.0307077	0.191634	0.186257	0.852243	0.999921	FALSE	ST3GAL1		ST3GAL1	protein_coding	133454848	133571940	8	-1	chromosome	ST3 beta-galactoside alpha-2,3-sialyltransferase 1 [Source:HGNC Symbol;Acc:HGNC:10862]	ENSG00000008513.16	ST3GAL1	6482
ENSG00000008516	3.67112	0.00660435	0.195746	-0.16214	0.871196	0.999921	FALSE	MMP25		MMP25	protein_coding	3046561	3060726	16	1	chromosome	matrix metallopeptidase 25 [Source:HGNC Symbol;Acc:HGNC:14246]	ENSG00000008516.17	MMP25	64386
ENSG00000008517	1165.41	-0.247598	0.231716	-0.886392	0.375406	0.999921	FALSE	IL32		IL32	protein_coding	3065297	3082192	16	1	chromosome	interleukin 32 [Source:HGNC Symbol;Acc:HGNC:16830]	ENSG00000008517.16	IL32	9235
ENSG00000008710	173.689	-0.0179392	0.199037	0.00561952	0.995516	0.999921	FALSE	PKD1		PKD1	protein_coding	2088708	2135898	16	-1	chromosome	polycystin 1, transient receptor potential channel interacting [Source:HGNC Symbol;Acc:HGNC:9008]	ENSG00000008710.20	PKD1	5310
ENSG00000008735	0.297099	-0.0294943	0.0752471	-0.24449	0.806851	0.999921	FALSE	MAPK8IP2		MAPK8IP2	protein_coding	50600793	50613981	22	1	chromosome	mitogen-activated protein kinase 8 interacting protein 2 [Source:HGNC Symbol;Acc:HGNC:6883]	ENSG00000008735.14	MAPK8IP2	23542
ENSG00000008838	357.153	-0.0206885	0.176589	-0.14586	0.884032	0.999921	FALSE	MED24		MED24	protein_coding	40019097	40061215	17	-1	chromosome	mediator complex subunit 24 [Source:HGNC Symbol;Acc:HGNC:22963]	ENSG00000008838.20	MED24	9862
ENSG00000008853	201.725	0.108387	0.193441	0.419758	0.674662	0.999921	FALSE	RHOBTB2		RHOBTB2	protein_coding	22987417	23020199	8	1	chromosome	Rho related BTB domain containing 2 [Source:HGNC Symbol;Acc:HGNC:18756]	ENSG00000008853.16	RHOBTB2	23221
ENSG00000008869	32.5559	-0.124263	0.22351	-0.476315	0.63385	0.999921	FALSE	HEATR5B		HEATR5B	protein_coding	36968383	37084372	2	-1	chromosome	HEAT repeat containing 5B [Source:HGNC Symbol;Acc:HGNC:29273]	ENSG00000008869.12	HEATR5B	54497
ENSG00000008988	8514.22	0.130385	0.150444	0.777247	0.437013	0.999921	FALSE	RPS20		RPS20	protein_coding	56067295	56074581	8	-1	chromosome	ribosomal protein S20 [Source:HGNC Symbol;Acc:HGNC:10405]	ENSG00000008988.9	RPS20	6224
ENSG00000009307	7746.28	-0.0775286	0.162522	-0.537695	0.590788	0.999921	FALSE	CSDE1		CSDE1	protein_coding	114716913	114758676	1	-1	chromosome	cold shock domain containing E1 [Source:HGNC Symbol;Acc:HGNC:29905]	ENSG00000009307.16	CSDE1	7812
ENSG00000009335	309.192	-0.125025	0.197027	-0.567124	0.57063	0.999921	FALSE	UBE3C		UBE3C	protein_coding	157138916	157269370	7	1	chromosome	ubiquitin protein ligase E3C [Source:HGNC Symbol;Acc:HGNC:16803]	ENSG00000009335.18	UBE3C	9690
ENSG00000009413	193.146	-0.0591062	0.231052	-0.233471	0.815396	0.999921	FALSE	REV3L		REV3L	protein_coding	111299028	111483715	6	-1	chromosome	REV3 like, DNA directed polymerase zeta catalytic subunit [Source:HGNC Symbol;Acc:HGNC:9968]	ENSG00000009413.16	REV3L	5980
ENSG00000009694	14.3143	0.201508	0.238245	1.09611	0.273032	0.999921	FALSE	TENM1		TENM1	protein_coding	124375903	124963817	X	-1	chromosome	teneurin transmembrane protein 1 [Source:HGNC Symbol;Acc:HGNC:8117]	ENSG00000009694.13	TENM1	10178
ENSG00000009709	73.029	-0.138087	0.233644	-0.564721	0.572264	0.999921	FALSE	PAX7		PAX7	protein_coding	18630846	18748866	1	1	chromosome	paired box 7 [Source:HGNC Symbol;Acc:HGNC:8621]	ENSG00000009709.12	PAX7	5081
ENSG00000009765	0.513045	0.015488	0.0808141	0.267757	0.788886	0.999921	FALSE	IYD		IYD	protein_coding	150368892	150405969	6	1	chromosome	iodotyrosine deiodinase [Source:HGNC Symbol;Acc:HGNC:21071]	ENSG00000009765.14	IYD	389434
ENSG00000009780	82.4244	-0.0433767	0.194986	-0.126221	0.899557	0.999921	FALSE	FAM76A		FAM76A	protein_coding	27725979	27763122	1	1	chromosome	family with sequence similarity 76 member A [Source:HGNC Symbol;Acc:HGNC:28530]	ENSG00000009780.15	FAM76A	199870
ENSG00000009830	93.6551	0.0714363	0.212414	0.323051	0.746656	0.999921	FALSE	POMT2		POMT2	protein_coding	77274956	77320884	14	-1	chromosome	protein O-mannosyltransferase 2 [Source:HGNC Symbol;Acc:HGNC:19743]	ENSG00000009830.11	POMT2	29954
ENSG00000009844	221.409	-0.142274	0.127138	-1.13963	0.254439	0.999921	FALSE	VTA1		VTA1	protein_coding	142147162	142224685	6	1	chromosome	vesicle trafficking 1 [Source:HGNC Symbol;Acc:HGNC:20954]	ENSG00000009844.16	VTA1	51534
ENSG00000009950	64.5794	-0.233142	0.230234	-0.861254	0.389098	0.999921	FALSE	MLXIPL		MLXIPL	protein_coding	73593194	73624543	7	-1	chromosome	MLX interacting protein like [Source:HGNC Symbol;Acc:HGNC:12744]	ENSG00000009950.16	MLXIPL	51085
ENSG00000009954	231.826	-0.0106683	0.196178	0.0424101	0.966172	0.999921	FALSE	BAZ1B		BAZ1B	protein_coding	73440406	73522293	7	-1	chromosome	bromodomain adjacent to zinc finger domain 1B [Source:HGNC Symbol;Acc:HGNC:961]	ENSG00000009954.11	BAZ1B	9031
ENSG00000010017	102.33	-0.254026	0.156766	-1.61737	0.105799	0.999921	FALSE	RANBP9		RANBP9	protein_coding	13621498	13711835	6	-1	chromosome	RAN binding protein 9 [Source:HGNC Symbol;Acc:HGNC:13727]	ENSG00000010017.13	RANBP9	10048
ENSG00000010030	3.23535	0.113264	0.0887824	1.40499	0.160023	0.999921	FALSE	ETV7		ETV7	protein_coding	36354091	36387800	6	-1	chromosome	ETS variant transcription factor 7 [Source:HGNC Symbol;Acc:HGNC:18160]	ENSG00000010030.14	ETV7	51513
ENSG00000010072	27.0045	-0.29078	0.235522	-1.17533	0.239862	0.999921	FALSE	SPRTN		SPRTN	protein_coding	231337104	231355023	1	1	chromosome	SprT-like N-terminal domain [Source:HGNC Symbol;Acc:HGNC:25356]	ENSG00000010072.16	SPRTN	83932
ENSG00000010165	50.3554	-0.2208	0.216979	-0.992121	0.321139	0.999921	FALSE	EEF1AKNMT		EEF1AKNMT	protein_coding	171781660	171814023	1	1	chromosome	eEF1A lysine and N-terminal methyltransferase [Source:HGNC Symbol;Acc:HGNC:24248]	ENSG00000010165.20	EEF1AKNMT	51603
ENSG00000010219	60.5377	-0.0454388	0.176378	-0.244076	0.807172	0.999921	FALSE	DYRK4		DYRK4	protein_coding	4562204	4615302	12	1	chromosome	dual specificity tyrosine phosphorylation regulated kinase 4 [Source:HGNC Symbol;Acc:HGNC:3095]	ENSG00000010219.13	DYRK4	8798
ENSG00000010244	301.238	-0.0452885	0.12954	-0.338292	0.735143	0.999921	FALSE	ZNF207		ZNF207	protein_coding	32350117	32381886	17	1	chromosome	zinc finger protein 207 [Source:HGNC Symbol;Acc:HGNC:12998]	ENSG00000010244.18	ZNF207	7756
ENSG00000010256	1092.51	0.126076	0.118738	1.04077	0.297982	0.999921	FALSE	UQCRC1		UQCRC1	protein_coding	48599002	48610976	3	-1	chromosome	ubiquinol-cytochrome c reductase core protein 1 [Source:HGNC Symbol;Acc:HGNC:12585]	ENSG00000010256.11	UQCRC1	7384
ENSG00000010270	37.0868	-0.0505724	0.201276	-0.272068	0.785569	0.999921	FALSE	STARD3NL		STARD3NL	protein_coding	38178222	38230671	7	1	chromosome	STARD3 N-terminal like [Source:HGNC Symbol;Acc:HGNC:19169]	ENSG00000010270.13	STARD3NL	83930
ENSG00000010282	741.277	0.131937	0.215615	0.459767	0.645683	0.999921	FALSE	HHATL		HHATL	protein_coding	42692663	42702824	3	-1	chromosome	hedgehog acyltransferase like [Source:HGNC Symbol;Acc:HGNC:13242]	ENSG00000010282.15	HHATL	57467
ENSG00000010292	32.2065	0.125278	0.219288	0.456337	0.648148	0.999921	FALSE	NCAPD2		NCAPD2	protein_coding	6493356	6531955	12	1	chromosome	non-SMC condensin I complex subunit D2 [Source:HGNC Symbol;Acc:HGNC:24305]	ENSG00000010292.13	NCAPD2	9918
ENSG00000010295	134.888	0.114187	0.209018	0.224401	0.822445	0.999921	FALSE	IFFO1		IFFO1	protein_coding	6538375	6556083	12	-1	chromosome	intermediate filament family orphan 1 [Source:HGNC Symbol;Acc:HGNC:24970]	ENSG00000010295.19	IFFO1	25900
ENSG00000010310	0.246605	0.0543606	0.0752506	0.388977	0.697293	0.999921	FALSE	GIPR		GIPR	protein_coding	45668221	45683722	19	1	chromosome	gastric inhibitory polypeptide receptor [Source:HGNC Symbol;Acc:HGNC:4271]	ENSG00000010310.9	GIPR	2696
ENSG00000010318	14.3571	0.308132	0.24012	1.43762	0.150542	0.999921	FALSE	PHF7		PHF7	protein_coding	52410660	52423641	3	1	chromosome	PHD finger protein 7 [Source:HGNC Symbol;Acc:HGNC:18458]	ENSG00000010318.21	PHF7	51533
ENSG00000010319	55.1299	0.326302	0.202628	1.67626	0.0936873	0.999921	FALSE	SEMA3G		SEMA3G	protein_coding	52433035	52445103	3	-1	chromosome	semaphorin 3G [Source:HGNC Symbol;Acc:HGNC:30400]	ENSG00000010319.7	SEMA3G	56920
ENSG00000010322	46.0584	0.0185763	0.217226	0.140493	0.88827	0.999921	FALSE	NISCH		NISCH	protein_coding	52455118	52493068	3	1	chromosome	nischarin [Source:HGNC Symbol;Acc:HGNC:18006]	ENSG00000010322.16	NISCH	11188
ENSG00000010327	21.1926	0.154311	0.242917	0.17023	0.864829	0.999921	FALSE	STAB1		STAB1	protein_coding	52495338	52524495	3	1	chromosome	stabilin 1 [Source:HGNC Symbol;Acc:HGNC:18628]	ENSG00000010327.10	STAB1	23166
ENSG00000010361	49.7502	0.00893923	0.209174	0.0463894	0.963	0.999921	FALSE	FUZ		FUZ	protein_coding	49806866	49817376	19	-1	chromosome	fuzzy planar cell polarity protein [Source:HGNC Symbol;Acc:HGNC:26219]	ENSG00000010361.14	FUZ	80199
ENSG00000010379	1.58142	-0.211324	0.189374	-1.0683	0.285385	0.999921	FALSE	SLC6A13		SLC6A13	protein_coding	220621	262873	12	-1	chromosome	solute carrier family 6 member 13 [Source:HGNC Symbol;Acc:HGNC:11046]	ENSG00000010379.16	SLC6A13	6540
ENSG00000010404	182.872	0.142599	0.152927	0.857774	0.391017	0.999921	FALSE	IDS		IDS	protein_coding	149476988	149521096	X	-1	chromosome	iduronate 2-sulfatase [Source:HGNC Symbol;Acc:HGNC:5389]	ENSG00000010404.18	IDS	3423
ENSG00000010539	14.4717	0.229998	0.241853	0.868193	0.385289	0.999921	FALSE	ZNF200		ZNF200	protein_coding	3222325	3236221	16	-1	chromosome	zinc finger protein 200 [Source:HGNC Symbol;Acc:HGNC:12993]	ENSG00000010539.11	ZNF200	7752
ENSG00000010610	10.4091	0.254555	0.234562	0.655419	0.512198	0.999921	FALSE	CD4		CD4	protein_coding	6786858	6820799	12	1	chromosome	CD4 molecule [Source:HGNC Symbol;Acc:HGNC:1678]	ENSG00000010610.10	CD4	920
ENSG00000010626	18.1979	-0.111165	0.236658	-0.603134	0.54642	0.999921	FALSE	LRRC23		LRRC23	protein_coding	6873569	6914241	12	1	chromosome	leucine rich repeat containing 23 [Source:HGNC Symbol;Acc:HGNC:19138]	ENSG00000010626.15	LRRC23	10233
ENSG00000010671	1.23445	0.103491	0.122313	0.891637	0.372588	0.999921	FALSE	BTK		BTK	protein_coding	101349447	101390796	X	-1	chromosome	Bruton tyrosine kinase [Source:HGNC Symbol;Acc:HGNC:1133]	ENSG00000010671.15	BTK	695
ENSG00000010704	11.3356	-0.379257	0.242977	-1.70959	0.087341	0.999921	FALSE	HFE		HFE	protein_coding	26087281	26098343	6	1	chromosome	homeostatic iron regulator [Source:HGNC Symbol;Acc:HGNC:4886]	ENSG00000010704.18	HFE	3077
ENSG00000010803	94.8866	0.127666	0.167215	0.739734	0.459461	0.999921	FALSE	SCMH1		SCMH1	protein_coding	41027200	41242154	1	-1	chromosome	Scm polycomb group protein homolog 1 [Source:HGNC Symbol;Acc:HGNC:19003]	ENSG00000010803.16	SCMH1	22955
ENSG00000010810	99.6686	0.254865	0.201002	1.25152	0.210744	0.999921	FALSE	FYN		FYN	protein_coding	111660332	111873452	6	-1	chromosome	FYN proto-oncogene, Src family tyrosine kinase [Source:HGNC Symbol;Acc:HGNC:4037]	ENSG00000010810.17	FYN	2534
ENSG00000010818	250.063	-0.134339	0.173354	-0.706834	0.47967	0.999921	FALSE	HIVEP2		HIVEP2	protein_coding	142751469	142956698	6	-1	chromosome	HIVEP zinc finger 2 [Source:HGNC Symbol;Acc:HGNC:4921]	ENSG00000010818.10	HIVEP2	3097
ENSG00000010932	1.55838	0.108128	0.172582	1.5685	0.116765	0.999921	FALSE	FMO1		FMO1	protein_coding	171248471	171285978	1	1	chromosome	flavin containing dimethylaniline monoxygenase 1 [Source:HGNC Symbol;Acc:HGNC:3769]	ENSG00000010932.17	FMO1	2326
ENSG00000011007	167.668	-0.219679	0.136929	-1.61543	0.106218	0.999921	FALSE	ELOA		ELOA	protein_coding	23743155	23762059	1	1	chromosome	elongin A [Source:HGNC Symbol;Acc:HGNC:11620]	ENSG00000011007.12	ELOA	6924
ENSG00000011009	82.0822	-0.0987491	0.179115	-0.535661	0.592193	0.999921	FALSE	LYPLA2		LYPLA2	protein_coding	23791145	23795539	1	1	chromosome	lysophospholipase 2 [Source:HGNC Symbol;Acc:HGNC:6738]	ENSG00000011009.11	LYPLA2	11313
ENSG00000011021	30.8582	0.23269	0.218502	1.10697	0.268305	0.999921	FALSE	CLCN6		CLCN6	protein_coding	11806096	11848079	1	1	chromosome	chloride voltage-gated channel 6 [Source:HGNC Symbol;Acc:HGNC:2024]	ENSG00000011021.23	CLCN6	1185
ENSG00000011028	195.897	-0.257701	0.184547	-1.41954	0.155741	0.999921	FALSE	MRC2		MRC2	protein_coding	62627670	62693597	17	1	chromosome	mannose receptor C type 2 [Source:HGNC Symbol;Acc:HGNC:16875]	ENSG00000011028.14	MRC2	9902
ENSG00000011105	89.234	0.269881	0.206531	1.14616	0.251729	0.999921	FALSE	TSPAN9		TSPAN9	protein_coding	3077355	3286564	12	1	chromosome	tetraspanin 9 [Source:HGNC Symbol;Acc:HGNC:21640]	ENSG00000011105.14	TSPAN9	10867
ENSG00000011114	165.277	-0.126127	0.206413	-0.496629	0.61945	0.999921	FALSE	BTBD7		BTBD7	protein_coding	93237550	93333092	14	-1	chromosome	BTB domain containing 7 [Source:HGNC Symbol;Acc:HGNC:18269]	ENSG00000011114.15	BTBD7	55727
ENSG00000011132	41.6084	-0.353237	0.215649	-1.61705	0.105867	0.999921	FALSE	APBA3		APBA3	protein_coding	3750772	3761692	19	-1	chromosome	amyloid beta precursor protein binding family A member 3 [Source:HGNC Symbol;Acc:HGNC:580]	ENSG00000011132.12	APBA3	9546
ENSG00000011143	20.8215	0.252073	0.23785	1.05431	0.29174	0.999921	FALSE	MKS1		MKS1	protein_coding	58205441	58219605	17	-1	chromosome	MKS transition zone complex subunit 1 [Source:HGNC Symbol;Acc:HGNC:7121]	ENSG00000011143.17	MKS1	54903
ENSG00000011198	97.6548	-0.365733	0.238003	-1.49124	0.135898	0.999921	FALSE	ABHD5		ABHD5	protein_coding	43690108	43734371	3	1	chromosome	abhydrolase domain containing 5 [Source:HGNC Symbol;Acc:HGNC:21396]	ENSG00000011198.10	ABHD5	51099
ENSG00000011201	30.3492	0.0839762	0.227715	0.419484	0.674863	0.999921	FALSE	ANOS1		ANOS1	protein_coding	8528874	8732137	X	-1	chromosome	anosmin 1 [Source:HGNC Symbol;Acc:HGNC:6211]	ENSG00000011201.12	ANOS1	3730
ENSG00000011243	18.1302	0.181596	0.224342	0.808642	0.418721	0.999921	FALSE	AKAP8L		AKAP8L	protein_coding	15380050	15419141	19	-1	chromosome	A-kinase anchoring protein 8 like [Source:HGNC Symbol;Acc:HGNC:29857]	ENSG00000011243.18	AKAP8L	26993
ENSG00000011258	20.2287	-0.0334223	0.222725	-0.112037	0.910794	0.999921	FALSE	MBTD1		MBTD1	protein_coding	51177425	51260163	17	-1	chromosome	mbt domain containing 1 [Source:HGNC Symbol;Acc:HGNC:19866]	ENSG00000011258.16	MBTD1	54799
ENSG00000011260	38.4383	-0.190205	0.221196	-1.1007	0.271028	0.999921	FALSE	UTP18		UTP18	protein_coding	51260546	51297936	17	1	chromosome	UTP18 small subunit processome component [Source:HGNC Symbol;Acc:HGNC:24274]	ENSG00000011260.14	UTP18	51096
ENSG00000011275	139.717	-0.197835	0.154977	-1.24866	0.211789	0.999921	FALSE	RNF216		RNF216	protein_coding	5620047	5781739	7	-1	chromosome	ring finger protein 216 [Source:HGNC Symbol;Acc:HGNC:21698]	ENSG00000011275.18	RNF216	54476
ENSG00000011295	115.063	0.0743302	0.200255	0.349983	0.726351	0.999921	FALSE	TTC19		TTC19	protein_coding	15999784	16045015	17	1	chromosome	tetratricopeptide repeat domain 19 [Source:HGNC Symbol;Acc:HGNC:26006]	ENSG00000011295.16	TTC19	54902
ENSG00000011304	113.308	0.130786	0.153985	0.84193	0.399827	0.999921	FALSE	PTBP1		PTBP1	protein_coding	797075	812327	19	1	chromosome	polypyrimidine tract binding protein 1 [Source:HGNC Symbol;Acc:HGNC:9583]	ENSG00000011304.20	PTBP1	5725
ENSG00000011332	0.818371	0.038624	0.108448	0.81016	0.417848	0.999921	FALSE	DPF1		DPF1	protein_coding	38211006	38229714	19	-1	chromosome	double PHD fingers 1 [Source:HGNC Symbol;Acc:HGNC:20225]	ENSG00000011332.19	DPF1	8193
ENSG00000011347	16.1706	0.268825	0.239241	1.19647	0.231513	0.999921	FALSE	SYT7		SYT7	protein_coding	61513714	61581148	11	-1	chromosome	synaptotagmin 7 [Source:HGNC Symbol;Acc:HGNC:11514]	ENSG00000011347.10	SYT7	9066
ENSG00000011376	31.7805	0.389621	0.21893	1.7891	0.0735987	0.999921	FALSE	LARS2		LARS2	protein_coding	45388561	45554726	3	1	chromosome	leucyl-tRNA synthetase 2, mitochondrial [Source:HGNC Symbol;Acc:HGNC:17095]	ENSG00000011376.12	LARS2	23395
ENSG00000011405	88.4308	-0.154517	0.236014	-0.841979	0.3998	0.999921	FALSE	PIK3C2A		PIK3C2A	protein_coding	17077730	17207983	11	-1	chromosome	phosphatidylinositol-4-phosphate 3-kinase catalytic subunit type 2 alpha [Source:HGNC Symbol;Acc:HGNC:8971]	ENSG00000011405.13	PIK3C2A	5286
ENSG00000011422	22.4779	-0.255141	0.242225	-1.1993	0.230412	0.999921	FALSE	PLAUR		PLAUR	protein_coding	43646095	43670547	19	-1	chromosome	plasminogen activator, urokinase receptor [Source:HGNC Symbol;Acc:HGNC:9053]	ENSG00000011422.12	PLAUR	5329
ENSG00000011426	1.56851	0.155852	0.167141	0.991717	0.321336	0.999921	FALSE	ANLN		ANLN	protein_coding	36389821	36453791	7	1	chromosome	anillin actin binding protein [Source:HGNC Symbol;Acc:HGNC:14082]	ENSG00000011426.11	ANLN	54443
ENSG00000011451	75.6473	-0.130035	0.173997	-0.74229	0.457911	0.999921	FALSE	WIZ		WIZ	protein_coding	15419978	15449956	19	-1	chromosome	WIZ zinc finger [Source:HGNC Symbol;Acc:HGNC:30917]	ENSG00000011451.20	WIZ	58525
ENSG00000011454	254.605	0.0953966	0.18713	0.534062	0.593299	0.999921	FALSE	RABGAP1		RABGAP1	protein_coding	122940833	123104866	9	1	chromosome	RAB GTPase activating protein 1 [Source:HGNC Symbol;Acc:HGNC:17155]	ENSG00000011454.17	RABGAP1	2844
ENSG00000011465	1870.37	-0.0856483	0.212284	-0.562949	0.57347	0.999921	FALSE	DCN		DCN	protein_coding	91140484	91182824	12	-1	chromosome	decorin [Source:HGNC Symbol;Acc:HGNC:2705]	ENSG00000011465.17	DCN	1634
ENSG00000011485	10.9042	-0.0394442	0.241285	-0.211751	0.832301	0.999921	FALSE	PPP5C		PPP5C	protein_coding	46347087	46392981	19	1	chromosome	protein phosphatase 5 catalytic subunit [Source:HGNC Symbol;Acc:HGNC:9322]	ENSG00000011485.15	PPP5C	5536
ENSG00000011523	228.015	-0.104115	0.196584	-0.454592	0.649403	0.999921	FALSE	CEP68		CEP68	protein_coding	65056366	65087004	2	1	chromosome	centrosomal protein 68 [Source:HGNC Symbol;Acc:HGNC:29076]	ENSG00000011523.14	CEP68	23177
ENSG00000011566	60.2487	-0.274567	0.215882	-1.2203	0.222351	0.999921	FALSE	MAP4K3		MAP4K3	protein_coding	39249266	39437301	2	-1	chromosome	mitogen-activated protein kinase kinase kinase kinase 3 [Source:HGNC Symbol;Acc:HGNC:6865]	ENSG00000011566.15	MAP4K3	8491
ENSG00000011590	0.0801493	-0.00980593	0.0752471	-0.0913032	0.927252	0.999921	FALSE	ZBTB32		ZBTB32	protein_coding	35704558	35717038	19	1	chromosome	zinc finger and BTB domain containing 32 [Source:HGNC Symbol;Acc:HGNC:16763]	ENSG00000011590.14	ZBTB32	27033
ENSG00000011600	132.025	0.310647	0.240208	0.956136	0.339004	0.999921	FALSE	TYROBP		TYROBP	protein_coding	35904401	35908295	19	-1	chromosome	TYRO protein tyrosine kinase binding protein [Source:HGNC Symbol;Acc:HGNC:12449]	ENSG00000011600.12	TYROBP	7305
ENSG00000011638	333.118	-0.0917082	0.184887	-0.427839	0.668768	0.999921	FALSE	TMEM159		TMEM159	protein_coding	21158377	21180616	16	1	chromosome	transmembrane protein 159 [Source:HGNC Symbol;Acc:HGNC:30136]	ENSG00000011638.10	TMEM159	57146
ENSG00000011677	0.57412	-0.08258	0.1088	-0.722578	0.469939	0.999921	FALSE	GABRA3		GABRA3	protein_coding	152166234	152451315	X	-1	chromosome	gamma-aminobutyric acid type A receptor alpha3 subunit [Source:HGNC Symbol;Acc:HGNC:4077]	ENSG00000011677.13	GABRA3	2556
ENSG00000012048	29.7036	0.134743	0.212991	0.734044	0.462922	0.999921	FALSE	BRCA1		BRCA1	protein_coding	43044295	43170245	17	-1	chromosome	BRCA1 DNA repair associated [Source:HGNC Symbol;Acc:HGNC:1100]	ENSG00000012048.23	BRCA1	672
ENSG00000012061	112.159	0.0404015	0.164162	0.181972	0.855605	0.999921	FALSE	ERCC1		ERCC1	protein_coding	45407333	45478828	19	-1	chromosome	ERCC excision repair 1, endonuclease non-catalytic subunit [Source:HGNC Symbol;Acc:HGNC:3433]	ENSG00000012061.15	ERCC1	2067
ENSG00000012124	1.68928	0.0730931	0.17289	0.397743	0.69082	0.999921	FALSE	CD22		CD22	protein_coding	35319261	35347361	19	1	chromosome	CD22 molecule [Source:HGNC Symbol;Acc:HGNC:1643]	ENSG00000012124.17	CD22	933
ENSG00000012171	39.9496	0.00507584	0.208736	0.0360358	0.971254	0.999921	FALSE	SEMA3B		SEMA3B	protein_coding	50267558	50277546	3	1	chromosome	semaphorin 3B [Source:HGNC Symbol;Acc:HGNC:10724]	ENSG00000012171.20	SEMA3B	7869
ENSG00000012174	40.2001	-0.251569	0.193649	-1.23878	0.215427	0.999921	FALSE	MBTPS2		MBTPS2	protein_coding	21839617	21885423	X	1	chromosome	membrane bound transcription factor peptidase, site 2 [Source:HGNC Symbol;Acc:HGNC:15455]	ENSG00000012174.12	MBTPS2	51360
ENSG00000012211	49.2853	-0.116546	0.187982	-0.633971	0.526099	0.999921	FALSE	PRICKLE3		PRICKLE3	protein_coding	49174802	49186528	X	-1	chromosome	prickle planar cell polarity protein 3 [Source:HGNC Symbol;Acc:HGNC:6645]	ENSG00000012211.13	PRICKLE3	4007
ENSG00000012223	2.76342	-0.0756618	0.218599	-0.276364	0.782269	0.999921	FALSE	LTF		LTF	protein_coding	46435645	46485234	3	-1	chromosome	lactotransferrin [Source:HGNC Symbol;Acc:HGNC:6720]	ENSG00000012223.13	LTF	4057
ENSG00000012232	109.893	-0.144481	0.196151	-0.839292	0.401306	0.999921	FALSE	EXTL3		EXTL3	protein_coding	28600469	28755599	8	1	chromosome	exostosin like glycosyltransferase 3 [Source:HGNC Symbol;Acc:HGNC:3518]	ENSG00000012232.9	EXTL3	2137
ENSG00000012660	41.3627	-0.00334693	0.233292	-0.260152	0.794747	0.999921	FALSE	ELOVL5		ELOVL5	protein_coding	53267398	53349179	6	-1	chromosome	ELOVL fatty acid elongase 5 [Source:HGNC Symbol;Acc:HGNC:21308]	ENSG00000012660.14	ELOVL5	60481
ENSG00000012779	6.62878	0.279394	0.229942	0.952283	0.340954	0.999921	FALSE	ALOX5		ALOX5	protein_coding	45374176	45446119	10	1	chromosome	arachidonate 5-lipoxygenase [Source:HGNC Symbol;Acc:HGNC:435]	ENSG00000012779.11	ALOX5	240
ENSG00000012817	41.0605	0.173237	0.229498	0.0392715	0.968674	0.999921	FALSE	KDM5D		KDM5D	protein_coding	19703865	19744939	Y	-1	chromosome	lysine demethylase 5D [Source:HGNC Symbol;Acc:HGNC:11115]	ENSG00000012817.15	KDM5D	8284
ENSG00000012822	65.6707	0.0535837	0.186665	0.405424	0.685166	0.999921	FALSE	CALCOCO1		CALCOCO1	protein_coding	53708517	53727745	12	-1	chromosome	calcium binding and coiled-coil domain 1 [Source:HGNC Symbol;Acc:HGNC:29306]	ENSG00000012822.16	CALCOCO1	57658
ENSG00000012963	62.6617	-0.100841	0.194928	-0.380961	0.703232	0.999921	FALSE	UBR7		UBR7	protein_coding	93207241	93229215	14	1	chromosome	ubiquitin protein ligase E3 component n-recognin 7 (putative) [Source:HGNC Symbol;Acc:HGNC:20344]	ENSG00000012963.15	UBR7	55148
ENSG00000012983	91.7224	0.246384	0.240656	1.44872	0.147415	0.999921	FALSE	MAP4K5		MAP4K5	protein_coding	50418501	50561126	14	-1	chromosome	mitogen-activated protein kinase kinase kinase kinase 5 [Source:HGNC Symbol;Acc:HGNC:6867]	ENSG00000012983.11	MAP4K5	11183
ENSG00000013016	8.09261	0.349577	0.233677	0.859308	0.390171	0.999921	FALSE	EHD3		EHD3	protein_coding	31234152	31269451	2	1	chromosome	EH domain containing 3 [Source:HGNC Symbol;Acc:HGNC:3244]	ENSG00000013016.16	EHD3	30845
ENSG00000013275	321.242	-0.0775434	0.139411	-0.602709	0.546702	0.999921	FALSE	PSMC4		PSMC4	protein_coding	39971165	39981764	19	1	chromosome	proteasome 26S subunit, ATPase 4 [Source:HGNC Symbol;Acc:HGNC:9551]	ENSG00000013275.8	PSMC4	5704
ENSG00000013288	36.6259	0.290092	0.210584	1.35705	0.174767	0.999921	FALSE	MAN2B2		MAN2B2	protein_coding	6575189	6623362	4	1	chromosome	mannosidase alpha class 2B member 2 [Source:HGNC Symbol;Acc:HGNC:29623]	ENSG00000013288.9	MAN2B2	23324
ENSG00000013306	85.0227	0.0543305	0.165911	0.24712	0.804815	0.999921	FALSE	SLC25A39		SLC25A39	protein_coding	44319625	44324870	17	-1	chromosome	solute carrier family 25 member 39 [Source:HGNC Symbol;Acc:HGNC:24279]	ENSG00000013306.16	SLC25A39	51629
ENSG00000013364	51.7123	0.201766	0.232942	0.599757	0.548669	0.999921	FALSE	MVP		MVP	protein_coding	29820394	29848039	16	1	chromosome	major vault protein [Source:HGNC Symbol;Acc:HGNC:7531]	ENSG00000013364.19	MVP	9961
ENSG00000013374	183.095	0.091312	0.165272	0.536577	0.59156	0.999921	FALSE	NUB1		NUB1	protein_coding	151341699	151378449	7	1	chromosome	negative regulator of ubiquitin like proteins 1 [Source:HGNC Symbol;Acc:HGNC:17623]	ENSG00000013374.16	NUB1	51667
ENSG00000013392	13.2885	-0.0605812	0.241323	0.0165029	0.986833	0.999921	FALSE	RWDD2A		RWDD2A	protein_coding	83193357	83198935	6	1	chromosome	RWD domain containing 2A [Source:HGNC Symbol;Acc:HGNC:21385]	ENSG00000013392.8	RWDD2A	112611
ENSG00000013441	203.987	0.254848	0.178	1.39791	0.162139	0.999921	FALSE	CLK1		CLK1	protein_coding	200853009	200864744	2	-1	chromosome	CDC like kinase 1 [Source:HGNC Symbol;Acc:HGNC:2068]	ENSG00000013441.16	CLK1	1195
ENSG00000013503	25.9624	-0.0773504	0.224032	-0.378355	0.705167	0.999921	FALSE	POLR3B		POLR3B	protein_coding	106357748	106510198	12	1	chromosome	RNA polymerase III subunit B [Source:HGNC Symbol;Acc:HGNC:30348]	ENSG00000013503.10	POLR3B	55703
ENSG00000013523	20.289	0.116656	0.222525	0.535944	0.591998	0.999921	FALSE	ANGEL1		ANGEL1	protein_coding	76786168	76826246	14	-1	chromosome	angel homolog 1 [Source:HGNC Symbol;Acc:HGNC:19961]	ENSG00000013523.10	ANGEL1	23357
ENSG00000013561	207.016	-0.116102	0.148198	-0.79849	0.424586	0.999921	FALSE	RNF14		RNF14	protein_coding	141958328	141990292	5	1	chromosome	ring finger protein 14 [Source:HGNC Symbol;Acc:HGNC:10058]	ENSG00000013561.18	RNF14	9604
ENSG00000013563	206.905	-0.0636445	0.151079	-0.47967	0.631462	0.999921	FALSE	DNASE1L1		DNASE1L1	protein_coding	154401236	154412112	X	-1	chromosome	deoxyribonuclease 1 like 1 [Source:HGNC Symbol;Acc:HGNC:2957]	ENSG00000013563.14	DNASE1L1	1774
ENSG00000013573	18.8701	0.313207	0.240847	1.2762	0.201886	0.999921	FALSE	DDX11		DDX11	protein_coding	31073860	31104799	12	1	chromosome	DEAD/H-box helicase 11 [Source:HGNC Symbol;Acc:HGNC:2736]	ENSG00000013573.17	DDX11	1663
ENSG00000013583	116.427	0.145858	0.177292	0.849178	0.395782	0.999921	FALSE	HEBP1		HEBP1	protein_coding	12974870	13000265	12	-1	chromosome	heme binding protein 1 [Source:HGNC Symbol;Acc:HGNC:17176]	ENSG00000013583.10	HEBP1	50865
ENSG00000013588	3.58717	-0.129538	0.20291	-0.389143	0.697171	0.999921	FALSE	GPRC5A		GPRC5A	protein_coding	12890782	12917937	12	1	chromosome	G protein-coupled receptor class C group 5 member A [Source:HGNC Symbol;Acc:HGNC:9836]	ENSG00000013588.8	GPRC5A	9052
ENSG00000013619	17.2697	-0.0507468	0.242724	-0.312488	0.754669	0.999921	FALSE	MAMLD1		MAMLD1	protein_coding	150361422	150514178	X	1	chromosome	mastermind like domain containing 1 [Source:HGNC Symbol;Acc:HGNC:2568]	ENSG00000013619.14	MAMLD1	10046
ENSG00000013725	3.04042	0.257865	0.18665	1.80955	0.070366	0.999921	FALSE	CD6		CD6	protein_coding	60971680	61020377	11	1	chromosome	CD6 molecule [Source:HGNC Symbol;Acc:HGNC:1691]	ENSG00000013725.14	CD6	923
ENSG00000014123	175.711	-0.0990201	0.130741	-0.745003	0.45627	0.999921	FALSE	UFL1		UFL1	protein_coding	96521595	96555276	6	1	chromosome	UFM1 specific ligase 1 [Source:HGNC Symbol;Acc:HGNC:23039]	ENSG00000014123.10	UFL1	23376
ENSG00000014138	19.685	0.274855	0.226073	1.23412	0.217158	0.999921	FALSE	POLA2		POLA2	protein_coding	65261920	65305589	11	1	chromosome	DNA polymerase alpha 2, accessory subunit [Source:HGNC Symbol;Acc:HGNC:30073]	ENSG00000014138.9	POLA2	23649
ENSG00000014164	11.9197	-0.321671	0.242873	-1.39987	0.161552	0.999921	FALSE	ZC3H3		ZC3H3	protein_coding	143437659	143541447	8	-1	chromosome	zinc finger CCCH-type containing 3 [Source:HGNC Symbol;Acc:HGNC:28972]	ENSG00000014164.7	ZC3H3	23144
ENSG00000014216	89.4835	0.217683	0.170381	1.23689	0.216127	0.999921	FALSE	CAPN1		CAPN1	protein_coding	65180566	65212006	11	1	chromosome	calpain 1 [Source:HGNC Symbol;Acc:HGNC:1476]	ENSG00000014216.15	CAPN1	823
ENSG00000014257	0.344743	0.0202405	0.0874498	0.307504	0.75846	0.999921	FALSE	ACPP		ACPP	protein_coding	132317369	132368298	3	1	chromosome	acid phosphatase, prostate [Source:HGNC Symbol;Acc:HGNC:125]	ENSG00000014257.16	ACPP	55
ENSG00000014824	227.464	0.0970997	0.138405	0.702177	0.482569	0.999921	FALSE	SLC30A9		SLC30A9	protein_coding	41990502	42090461	4	1	chromosome	solute carrier family 30 member 9 [Source:HGNC Symbol;Acc:HGNC:1329]	ENSG00000014824.14	SLC30A9	10463
ENSG00000014914	7.39415	-0.202842	0.241478	-0.82568	0.408986	0.999921	FALSE	MTMR11		MTMR11	protein_coding	149928651	149936879	1	-1	chromosome	myotubularin related protein 11 [Source:HGNC Symbol;Acc:HGNC:24307]	ENSG00000014914.21	MTMR11	10903
ENSG00000014919	109.995	0.264525	0.149847	1.68395	0.0921917	0.999921	FALSE	COX15		COX15	protein_coding	99711844	99732100	10	-1	chromosome	cytochrome c oxidase assembly homolog COX15 [Source:HGNC Symbol;Acc:HGNC:2263]	ENSG00000014919.12	COX15	1355
ENSG00000015133	25.6453	0.0067658	0.241683	-0.290848	0.771168	0.999921	FALSE	CCDC88C		CCDC88C	protein_coding	91271323	91417844	14	-1	chromosome	coiled-coil domain containing 88C [Source:HGNC Symbol;Acc:HGNC:19967]	ENSG00000015133.19	CCDC88C	440193
ENSG00000015153	167.295	0.0292567	0.196524	0.183002	0.854796	0.999921	FALSE	YAF2		YAF2	protein_coding	42157104	42238349	12	-1	chromosome	YY1 associated factor 2 [Source:HGNC Symbol;Acc:HGNC:17363]	ENSG00000015153.14	YAF2	10138
ENSG00000015171	308.958	-0.231792	0.127333	-1.80429	0.0711859	0.999921	FALSE	ZMYND11		ZMYND11	protein_coding	134465	254637	10	1	chromosome	zinc finger MYND-type containing 11 [Source:HGNC Symbol;Acc:HGNC:16966]	ENSG00000015171.19	ZMYND11	10771
ENSG00000015285	27.7672	0.247343	0.239569	0.390686	0.696029	0.999921	FALSE	WAS		WAS	protein_coding	48676596	48691427	X	1	chromosome	WASP actin nucleation promoting factor [Source:HGNC Symbol;Acc:HGNC:12731]	ENSG00000015285.11	WAS	7454
ENSG00000015475	16.3641	0.0582587	0.240573	0.14473	0.884924	0.999921	FALSE	BID		BID	protein_coding	17734138	17774770	22	-1	chromosome	BH3 interacting domain death agonist [Source:HGNC Symbol;Acc:HGNC:1050]	ENSG00000015475.18	BID	637
ENSG00000015479	409.24	-0.204752	0.172069	-1.1779	0.238835	0.999921	FALSE	MATR3		MATR3	protein_coding	139293674	139331677	5	1	chromosome	matrin 3 [Source:HGNC Symbol;Acc:HGNC:6912]	ENSG00000015479.19	MATR3	9782
ENSG00000015520	0.230567	-0.0293216	0.0752471	-0.242266	0.808574	0.999921	FALSE	NPC1L1		NPC1L1	protein_coding	44512535	44541315	7	-1	chromosome	NPC1 like intracellular cholesterol transporter 1 [Source:HGNC Symbol;Acc:HGNC:7898]	ENSG00000015520.14	NPC1L1	29881
ENSG00000015532	17.191	0.0384304	0.240615	0.304006	0.761124	0.999921	FALSE	XYLT2		XYLT2	protein_coding	50346126	50363138	17	1	chromosome	xylosyltransferase 2 [Source:HGNC Symbol;Acc:HGNC:15517]	ENSG00000015532.10	XYLT2	64132
ENSG00000015568	57.2055	-0.108157	0.212758	-0.158403	0.874139	0.999921	FALSE	RGPD5		RGPD5	protein_coding	109792758	109857705	2	1	chromosome	RANBP2 like and GRIP domain containing 5 [Source:HGNC Symbol;Acc:HGNC:32418]	ENSG00000015568.13	RGPD5	84220
ENSG00000015592	0.143577	0.0272817	0.0752471	0.271398	0.786085	0.999921	FALSE	STMN4		STMN4	protein_coding	27235323	27258420	8	-1	chromosome	stathmin 4 [Source:HGNC Symbol;Acc:HGNC:16078]	ENSG00000015592.16	STMN4	81551
ENSG00000015676	317.839	-0.0717191	0.160491	-0.498731	0.617969	0.999921	FALSE	NUDCD3		NUDCD3	protein_coding	44379119	44490658	7	-1	chromosome	NudC domain containing 3 [Source:HGNC Symbol;Acc:HGNC:22208]	ENSG00000015676.18	NUDCD3	23386
ENSG00000016082	0.455054	0.108646	0.09339	0.992413	0.320996	0.999921	FALSE	ISL1		ISL1	protein_coding	51383448	51394730	5	1	chromosome	ISL LIM homeobox 1 [Source:HGNC Symbol;Acc:HGNC:6132]	ENSG00000016082.15	ISL1	3670
ENSG00000016391	34.8063	9.7797e-05	0.224719	0.0808946	0.935526	0.999921	FALSE	CHDH		CHDH	protein_coding	53812335	53846419	3	-1	chromosome	choline dehydrogenase [Source:HGNC Symbol;Acc:HGNC:24288]	ENSG00000016391.11	CHDH	55349
ENSG00000016402	6.39702	0.417571	0.222659	0.970336	0.331879	0.999921	FALSE	IL20RA		IL20RA	protein_coding	136999971	137045180	6	-1	chromosome	interleukin 20 receptor subunit alpha [Source:HGNC Symbol;Acc:HGNC:6003]	ENSG00000016402.13	IL20RA	53832
ENSG00000016864	45.8451	-0.0334306	0.204759	-0.169583	0.865338	0.999921	FALSE	GLT8D1		GLT8D1	protein_coding	52694488	52706032	3	-1	chromosome	glycosyltransferase 8 domain containing 1 [Source:HGNC Symbol;Acc:HGNC:24870]	ENSG00000016864.18	GLT8D1	55830
ENSG00000017260	82.9967	-0.385079	0.201238	-1.84939	0.0644015	0.999921	FALSE	ATP2C1		ATP2C1	protein_coding	130850595	131016712	3	1	chromosome	ATPase secretory pathway Ca2+ transporting 1 [Source:HGNC Symbol;Acc:HGNC:13211]	ENSG00000017260.19	ATP2C1	27032
ENSG00000017483	1.77096	-0.186168	0.187099	-1.35619	0.175039	0.999921	FALSE	SLC38A5		SLC38A5	protein_coding	48458537	48470260	X	-1	chromosome	solute carrier family 38 member 5 [Source:HGNC Symbol;Acc:HGNC:18070]	ENSG00000017483.15	SLC38A5	92745
ENSG00000017797	515.063	0.0557116	0.12202	0.479293	0.63173	0.999921	FALSE	RALBP1		RALBP1	protein_coding	9475009	9538114	18	1	chromosome	ralA binding protein 1 [Source:HGNC Symbol;Acc:HGNC:9841]	ENSG00000017797.13	RALBP1	10928
ENSG00000018189	147.986	-0.13957	0.179248	-0.759127	0.447777	0.999921	FALSE	RUFY3		RUFY3	protein_coding	70704204	70808619	4	1	chromosome	RUN and FYVE domain containing 3 [Source:HGNC Symbol;Acc:HGNC:30285]	ENSG00000018189.13	RUFY3	22902
ENSG00000018236	4.94	0.0252071	0.213415	1.02265	0.306473	0.999921	FALSE	CNTN1		CNTN1	protein_coding	40692439	41072415	12	1	chromosome	contactin 1 [Source:HGNC Symbol;Acc:HGNC:2171]	ENSG00000018236.15	CNTN1	1272
ENSG00000018280	3.88642	0.00165103	0.225175	-0.318993	0.749732	0.999921	FALSE	SLC11A1		SLC11A1	protein_coding	218382029	218396894	2	1	chromosome	solute carrier family 11 member 1 [Source:HGNC Symbol;Acc:HGNC:10907]	ENSG00000018280.17	SLC11A1	6556
ENSG00000018408	71.8079	0.0940187	0.181396	0.573665	0.566195	0.999921	FALSE	WWTR1		WWTR1	protein_coding	149517235	149736714	3	-1	chromosome	WW domain containing transcription regulator 1 [Source:HGNC Symbol;Acc:HGNC:24042]	ENSG00000018408.14	WWTR1	25937
ENSG00000018510	39.1754	-0.0633645	0.203549	-0.290447	0.771474	0.999921	FALSE	AGPS		AGPS	protein_coding	177392757	177559299	2	1	chromosome	alkylglycerone phosphate synthase [Source:HGNC Symbol;Acc:HGNC:327]	ENSG00000018510.16	AGPS	8540
ENSG00000018610	38.4229	0.281072	0.19348	1.43523	0.15122	0.999921	FALSE	CXorf56		CXorf56	protein_coding	119538149	119565408	X	-1	chromosome	chromosome X open reading frame 56 [Source:HGNC Symbol;Acc:HGNC:26239]	ENSG00000018610.14	CXorf56	63932
ENSG00000018625	2501.7	-0.0877468	0.158933	-0.508558	0.611062	0.999921	FALSE	ATP1A2		ATP1A2	protein_coding	160115759	160143591	1	1	chromosome	ATPase Na+/K+ transporting subunit alpha 2 [Source:HGNC Symbol;Acc:HGNC:800]	ENSG00000018625.15	ATP1A2	477
ENSG00000018699	25.6592	-0.210931	0.237769	-0.960786	0.33666	0.999921	FALSE	TTC27		TTC27	protein_coding	32628032	32821051	2	1	chromosome	tetratricopeptide repeat domain 27 [Source:HGNC Symbol;Acc:HGNC:25986]	ENSG00000018699.13	TTC27	55622
ENSG00000018869	6.40516	0.0405233	0.235805	-0.273988	0.784094	0.999921	FALSE	ZNF582		ZNF582	protein_coding	56375846	56393545	19	-1	chromosome	zinc finger protein 582 [Source:HGNC Symbol;Acc:HGNC:26421]	ENSG00000018869.16	ZNF582	147948
ENSG00000019102	2.97131	0.149717	0.218068	1.03879	0.298901	0.999921	FALSE	VSIG2		VSIG2	protein_coding	124747474	124752255	11	-1	chromosome	V-set and immunoglobulin domain containing 2 [Source:HGNC Symbol;Acc:HGNC:17149]	ENSG00000019102.12	VSIG2	23584
ENSG00000019144	213.479	-0.186719	0.177957	-1.08278	0.278908	0.999921	FALSE	PHLDB1		PHLDB1	protein_coding	118606440	118658031	11	1	chromosome	pleckstrin homology like domain family B member 1 [Source:HGNC Symbol;Acc:HGNC:23697]	ENSG00000019144.19	PHLDB1	23187
ENSG00000019169	7.51243	0.0425591	0.198339	-1.14199	0.253457	0.999921	FALSE	MARCO		MARCO	protein_coding	118942166	118994660	2	1	chromosome	macrophage receptor with collagenous structure [Source:HGNC Symbol;Acc:HGNC:6895]	ENSG00000019169.10	MARCO	8685
ENSG00000019485	7.78624	0.0890909	0.242241	0.253236	0.800085	0.999921	FALSE	PRDM11		PRDM11	protein_coding	45095806	45235110	11	1	chromosome	PR/SET domain 11 [Source:HGNC Symbol;Acc:HGNC:13996]	ENSG00000019485.13	PRDM11	56981
ENSG00000019505	0.530608	-0.0354971	0.0834513	-0.60045	0.548206	0.999921	FALSE	SYT13		SYT13	protein_coding	45240302	45286341	11	-1	chromosome	synaptotagmin 13 [Source:HGNC Symbol;Acc:HGNC:14962]	ENSG00000019505.8	SYT13	57586
ENSG00000019549	15.9726	0.132118	0.241688	0.317148	0.751131	0.999921	FALSE	SNAI2		SNAI2	protein_coding	48917598	48921740	8	-1	chromosome	snail family transcriptional repressor 2 [Source:HGNC Symbol;Acc:HGNC:11094]	ENSG00000019549.13	SNAI2	6591
ENSG00000019991	1.69147	0.119635	0.168666	0.0852429	0.932068	0.999921	FALSE	HGF		HGF	protein_coding	81699010	81770438	7	-1	chromosome	hepatocyte growth factor [Source:HGNC Symbol;Acc:HGNC:4893]	ENSG00000019991.18	HGF	3082
ENSG00000019995	178.421	-0.0472032	0.196441	-0.229685	0.818337	0.999921	FALSE	ZRANB1		ZRANB1	protein_coding	124942123	124988189	10	1	chromosome	zinc finger RANBP2-type containing 1 [Source:HGNC Symbol;Acc:HGNC:18224]	ENSG00000019995.6	ZRANB1	54764
ENSG00000020129	30.9397	0.0406922	0.224077	-0.021967	0.982474	0.999921	FALSE	NCDN		NCDN	protein_coding	35557473	35567274	1	1	chromosome	neurochondrin [Source:HGNC Symbol;Acc:HGNC:17597]	ENSG00000020129.16	NCDN	23154
ENSG00000020181	41.8878	-0.00314116	0.216735	0.0658079	0.947531	0.999921	FALSE	ADGRA2		ADGRA2	protein_coding	37784191	37844896	8	1	chromosome	adhesion G protein-coupled receptor A2 [Source:HGNC Symbol;Acc:HGNC:17849]	ENSG00000020181.18	ADGRA2	25960
ENSG00000020256	21.074	0.315422	0.224832	1.48839	0.136647	0.999921	FALSE	ZFP64		ZFP64	protein_coding	52051663	52204308	20	-1	chromosome	ZFP64 zinc finger protein [Source:HGNC Symbol;Acc:HGNC:15940]	ENSG00000020256.20	ZFP64	55734
ENSG00000020426	76.4913	-0.173707	0.22504	-0.529743	0.59629	0.999921	FALSE	MNAT1		MNAT1	protein_coding	60734742	60969965	14	1	chromosome	MNAT1 component of CDK activating kinase [Source:HGNC Symbol;Acc:HGNC:7181]	ENSG00000020426.11	MNAT1	4331
ENSG00000020577	464.838	-0.193703	0.234583	-0.938167	0.348159	0.999921	FALSE	SAMD4A		SAMD4A	protein_coding	54566117	54793315	14	1	chromosome	sterile alpha motif domain containing 4A [Source:HGNC Symbol;Acc:HGNC:23023]	ENSG00000020577.14	SAMD4A	23034
ENSG00000020922	55.7841	0.134997	0.239356	0.666523	0.505077	0.999921	FALSE	MRE11		MRE11	protein_coding	94415578	94493908	11	-1	chromosome	MRE11 homolog, double strand break repair nuclease [Source:HGNC Symbol;Acc:HGNC:7230]	ENSG00000020922.12	MRE11	4361
ENSG00000021300	12.5207	-0.137132	0.241669	-0.938351	0.348064	0.999921	FALSE	PLEKHB1		PLEKHB1	protein_coding	73646178	73662819	11	1	chromosome	pleckstrin homology domain containing B1 [Source:HGNC Symbol;Acc:HGNC:19079]	ENSG00000021300.14	PLEKHB1	58473
ENSG00000021355	107.095	-0.187772	0.189327	-1.01527	0.309976	0.999921	FALSE	SERPINB1		SERPINB1	protein_coding	2832332	2841959	6	-1	chromosome	serpin family B member 1 [Source:HGNC Symbol;Acc:HGNC:3311]	ENSG00000021355.13	SERPINB1	1992
ENSG00000021488	0.552097	0.0152529	0.0954973	0.346245	0.729159	0.999921	FALSE	SLC7A9		SLC7A9	protein_coding	32830509	32869767	19	-1	chromosome	solute carrier family 7 member 9 [Source:HGNC Symbol;Acc:HGNC:11067]	ENSG00000021488.13	SLC7A9	11136
ENSG00000021574	63.9366	0.00333751	0.16755	0.0718251	0.942741	0.999921	FALSE	SPAST		SPAST	protein_coding	32063547	32157637	2	1	chromosome	spastin [Source:HGNC Symbol;Acc:HGNC:11233]	ENSG00000021574.12	SPAST	6683
ENSG00000021762	41.8786	0.0294281	0.218776	0.289759	0.772	0.999921	FALSE	OSBPL5		OSBPL5	protein_coding	3087107	3166739	11	-1	chromosome	oxysterol binding protein like 5 [Source:HGNC Symbol;Acc:HGNC:16392]	ENSG00000021762.20	OSBPL5	114879
ENSG00000021776	85.482	0.0630132	0.172853	0.433269	0.66482	0.999921	FALSE	AQR		AQR	protein_coding	34851782	34969742	15	-1	chromosome	aquarius intron-binding spliceosomal factor [Source:HGNC Symbol;Acc:HGNC:29513]	ENSG00000021776.11	AQR	9716
ENSG00000021826	1.97699	-0.0271306	0.172489	-0.508121	0.611368	0.999921	FALSE	CPS1		CPS1	protein_coding	210477682	210679107	2	1	chromosome	carbamoyl-phosphate synthase 1 [Source:HGNC Symbol;Acc:HGNC:2323]	ENSG00000021826.17	CPS1	1373
ENSG00000022267	13055.6	0.0193364	0.143754	0.118125	0.905968	0.999921	FALSE	FHL1		FHL1	protein_coding	136146702	136211359	X	1	chromosome	four and a half LIM domains 1 [Source:HGNC Symbol;Acc:HGNC:3702]	ENSG00000022267.19	FHL1	2273
ENSG00000022277	291.2	0.130396	0.109317	1.18393	0.236439	0.999921	FALSE	RTF2		RTF2	protein_coding	56468585	56519449	20	1	chromosome	replication termination factor 2 [Source:HGNC Symbol;Acc:HGNC:15890]	ENSG00000022277.12	RTF2	51507
ENSG00000022556	1.84982	-0.0323391	0.123135	0.841775	0.399914	0.999921	FALSE	NLRP2		NLRP2	protein_coding	54953130	55001142	19	1	chromosome	NLR family pyrin domain containing 2 [Source:HGNC Symbol;Acc:HGNC:22948]	ENSG00000022556.16	NLRP2	55655
ENSG00000022567	16.2614	-0.311204	0.239475	-1.50376	0.132644	0.999921	FALSE	SLC45A4		SLC45A4	protein_coding	141207166	141308305	8	-1	chromosome	solute carrier family 45 member 4 [Source:HGNC Symbol;Acc:HGNC:29196]	ENSG00000022567.9	SLC45A4	57210
ENSG00000022840	850.085	0.110432	0.153846	0.648922	0.516388	0.999921	FALSE	RNF10		RNF10	protein_coding	120533480	120577588	12	1	chromosome	ring finger protein 10 [Source:HGNC Symbol;Acc:HGNC:10055]	ENSG00000022840.16	RNF10	9921
ENSG00000022976	79.8087	-0.117888	0.194436	-0.657907	0.510598	0.999921	FALSE	ZNF839		ZNF839	protein_coding	102317377	102342702	14	1	chromosome	zinc finger protein 839 [Source:HGNC Symbol;Acc:HGNC:20345]	ENSG00000022976.15	ZNF839	55778
ENSG00000023041	44.283	-0.000878299	0.2101	-0.000404089	0.999678	0.999921	FALSE	ZDHHC6		ZDHHC6	protein_coding	112424428	112446917	10	-1	chromosome	zinc finger DHHC-type containing 6 [Source:HGNC Symbol;Acc:HGNC:19160]	ENSG00000023041.11	ZDHHC6	64429
ENSG00000023171	22.4352	0.0463773	0.241295	0.273611	0.784383	0.999921	FALSE	GRAMD1B		GRAMD1B	protein_coding	123358428	123627774	11	1	chromosome	GRAM domain containing 1B [Source:HGNC Symbol;Acc:HGNC:29214]	ENSG00000023171.18	GRAMD1B	57476
ENSG00000023191	259.896	-0.0374375	0.166358	-0.238767	0.811286	0.999921	FALSE	RNH1		RNH1	protein_coding	494512	507300	11	-1	chromosome	ribonuclease/angiogenin inhibitor 1 [Source:HGNC Symbol;Acc:HGNC:10074]	ENSG00000023191.17	RNH1	6050
ENSG00000023228	935.568	0.0235429	0.155568	0.205887	0.836879	0.999921	FALSE	NDUFS1		NDUFS1	protein_coding	206114817	206159509	2	-1	chromosome	NADH:ubiquinone oxidoreductase core subunit S1 [Source:HGNC Symbol;Acc:HGNC:7707]	ENSG00000023228.14	NDUFS1	4719
ENSG00000023287	381.685	-0.061151	0.217217	-0.162981	0.870533	0.999921	FALSE	RB1CC1		RB1CC1	protein_coding	52622458	52745843	8	-1	chromosome	RB1 inducible coiled-coil 1 [Source:HGNC Symbol;Acc:HGNC:15574]	ENSG00000023287.13	RB1CC1	9821
ENSG00000023318	114.653	0.0285072	0.143724	0.156368	0.875743	0.999921	FALSE	ERP44		ERP44	protein_coding	99979185	100099000	9	-1	chromosome	endoplasmic reticulum protein 44 [Source:HGNC Symbol;Acc:HGNC:18311]	ENSG00000023318.8	ERP44	23071
ENSG00000023330	127.995	0.00917059	0.201888	0.0189491	0.984882	0.999921	FALSE	ALAS1		ALAS1	protein_coding	52198086	52214327	3	1	chromosome	5'-aminolevulinate synthase 1 [Source:HGNC Symbol;Acc:HGNC:396]	ENSG00000023330.15	ALAS1	211
ENSG00000023516	34.4414	0.132842	0.22003	0.697663	0.485388	0.999921	FALSE	AKAP11		AKAP11	protein_coding	42272152	42323261	13	1	chromosome	A-kinase anchoring protein 11 [Source:HGNC Symbol;Acc:HGNC:369]	ENSG00000023516.9	AKAP11	11215
ENSG00000023608	71.3943	-0.107563	0.232354	-0.358263	0.720147	0.999921	FALSE	SNAPC1		SNAPC1	protein_coding	61762420	61796428	14	1	chromosome	small nuclear RNA activating complex polypeptide 1 [Source:HGNC Symbol;Acc:HGNC:11134]	ENSG00000023608.5	SNAPC1	6617
ENSG00000023697	69.5227	0.00222122	0.196128	0.0458042	0.963466	0.999921	FALSE	DERA		DERA	protein_coding	15911302	16037381	12	1	chromosome	deoxyribose-phosphate aldolase [Source:HGNC Symbol;Acc:HGNC:24269]	ENSG00000023697.13	DERA	51071
ENSG00000023734	350.558	-0.0678453	0.11051	-0.643485	0.519909	0.999921	FALSE	STRAP		STRAP	protein_coding	15882387	15903478	12	1	chromosome	serine/threonine kinase receptor associated protein [Source:HGNC Symbol;Acc:HGNC:30796]	ENSG00000023734.11	STRAP	11171
ENSG00000023839	4.03049	0.075183	0.203187	0.236561	0.812997	0.999921	FALSE	ABCC2		ABCC2	protein_coding	99782640	99852594	10	1	chromosome	ATP binding cassette subfamily C member 2 [Source:HGNC Symbol;Acc:HGNC:53]	ENSG00000023839.12	ABCC2	1244
ENSG00000023892	4.86805	0.486444	0.21473	1.74265	0.0813942	0.999921	FALSE	DEF6		DEF6	protein_coding	35297818	35321771	6	1	chromosome	DEF6 guanine nucleotide exchange factor [Source:HGNC Symbol;Acc:HGNC:2760]	ENSG00000023892.11	DEF6	50619
ENSG00000023902	259.637	0.281207	0.205724	0.938127	0.348179	0.999921	FALSE	PLEKHO1		PLEKHO1	protein_coding	150149183	150164720	1	1	chromosome	pleckstrin homology domain containing O1 [Source:HGNC Symbol;Acc:HGNC:24310]	ENSG00000023902.14	PLEKHO1	51177
ENSG00000023909	155.201	0.275942	0.191367	1.44274	0.149093	0.999921	FALSE	GCLM		GCLM	protein_coding	93885199	93909456	1	-1	chromosome	glutamate-cysteine ligase modifier subunit [Source:HGNC Symbol;Acc:HGNC:4312]	ENSG00000023909.10	GCLM	2730
ENSG00000024048	271.102	0.011867	0.132144	0.0966346	0.923017	0.999921	FALSE	UBR2		UBR2	protein_coding	42564062	42693504	6	1	chromosome	ubiquitin protein ligase E3 component n-recognin 2 [Source:HGNC Symbol;Acc:HGNC:21289]	ENSG00000024048.10	UBR2	23304
ENSG00000024422	118.65	-0.158933	0.192748	-0.785416	0.43221	0.999921	FALSE	EHD2		EHD2	protein_coding	47713422	47743134	19	1	chromosome	EH domain containing 2 [Source:HGNC Symbol;Acc:HGNC:3243]	ENSG00000024422.12	EHD2	30846
ENSG00000024526	2.40423	0.0072748	0.187663	0.141661	0.887348	0.999921	FALSE	DEPDC1		DEPDC1	protein_coding	68474152	68497221	1	-1	chromosome	DEP domain containing 1 [Source:HGNC Symbol;Acc:HGNC:22949]	ENSG00000024526.17	DEPDC1	55635
ENSG00000024862	60.3005	-0.0497712	0.171614	-0.229434	0.818532	0.999921	FALSE	CCDC28A		CCDC28A	protein_coding	138773509	138793319	6	1	chromosome	coiled-coil domain containing 28A [Source:HGNC Symbol;Acc:HGNC:21098]	ENSG00000024862.17	CCDC28A	25901
ENSG00000025039	661.58	-0.140978	0.134568	-1.07921	0.280495	0.999921	FALSE	RRAGD		RRAGD	protein_coding	89364616	89412273	6	-1	chromosome	Ras related GTP binding D [Source:HGNC Symbol;Acc:HGNC:19903]	ENSG00000025039.15	RRAGD	58528
ENSG00000025156	474.438	-0.303241	0.177461	-1.75067	0.0800029	0.999921	FALSE	HSF2		HSF2	protein_coding	122399551	122433119	6	1	chromosome	heat shock transcription factor 2 [Source:HGNC Symbol;Acc:HGNC:5225]	ENSG00000025156.13	HSF2	3298
ENSG00000025293	379.615	-0.12264	0.167396	-0.754623	0.450475	0.999921	FALSE	PHF20		PHF20	protein_coding	35771974	35950370	20	1	chromosome	PHD finger protein 20 [Source:HGNC Symbol;Acc:HGNC:16098]	ENSG00000025293.17	PHF20	51230
ENSG00000025423	0.0819258	0.0136168	0.0752471	0.148464	0.881976	0.999921	FALSE	HSD17B6		HSD17B6	protein_coding	56752161	56787790	12	1	chromosome	hydroxysteroid 17-beta dehydrogenase 6 [Source:HGNC Symbol;Acc:HGNC:23316]	ENSG00000025423.11	HSD17B6	8630
ENSG00000025434	14.0734	-0.0203677	0.239145	-0.0125934	0.989952	0.999921	FALSE	NR1H3		NR1H3	protein_coding	47248300	47269033	11	1	chromosome	nuclear receptor subfamily 1 group H member 3 [Source:HGNC Symbol;Acc:HGNC:7966]	ENSG00000025434.19	NR1H3	10062
ENSG00000025770	34.4045	0.156784	0.236027	0.721366	0.470685	0.999921	FALSE	NCAPH2		NCAPH2	protein_coding	50508224	50524780	22	1	chromosome	non-SMC condensin II complex subunit H2 [Source:HGNC Symbol;Acc:HGNC:25071]	ENSG00000025770.19	NCAPH2	29781
ENSG00000025772	34.6637	0.150815	0.203559	0.674464	0.500016	0.999921	FALSE	TOMM34		TOMM34	protein_coding	44942130	44960397	20	-1	chromosome	translocase of outer mitochondrial membrane 34 [Source:HGNC Symbol;Acc:HGNC:15746]	ENSG00000025772.8	TOMM34	10953
ENSG00000025796	143.631	0.201425	0.219821	1.06528	0.286749	0.999921	FALSE	SEC63		SEC63	protein_coding	107867756	107958208	6	-1	chromosome	SEC63 homolog, protein translocation regulator [Source:HGNC Symbol;Acc:HGNC:21082]	ENSG00000025796.14	SEC63	11231
ENSG00000025800	561.919	0.0468905	0.133331	0.358041	0.720313	0.999921	FALSE	KPNA6		KPNA6	protein_coding	32108056	32176563	1	1	chromosome	karyopherin subunit alpha 6 [Source:HGNC Symbol;Acc:HGNC:6399]	ENSG00000025800.14	KPNA6	23633
ENSG00000026025	936.283	-0.165122	0.196558	-0.837107	0.402533	0.999921	FALSE	VIM		VIM	protein_coding	17228241	17237593	10	1	chromosome	vimentin [Source:HGNC Symbol;Acc:HGNC:12692]	ENSG00000026025.16	VIM	7431
ENSG00000026103	9.74411	0.156135	0.233808	0.996535	0.31899	0.999921	FALSE	FAS		FAS	protein_coding	88990531	89017059	10	1	chromosome	Fas cell surface death receptor [Source:HGNC Symbol;Acc:HGNC:11920]	ENSG00000026103.22	FAS	355
ENSG00000026297	95.0613	0.297546	0.207761	1.29005	0.197035	0.999921	FALSE	RNASET2		RNASET2	protein_coding	166929504	166957191	6	-1	chromosome	ribonuclease T2 [Source:HGNC Symbol;Acc:HGNC:21686]	ENSG00000026297.15	RNASET2	8635
ENSG00000026508	109.162	0.0311287	0.229265	-0.0832482	0.933654	0.999921	FALSE	CD44		CD44	protein_coding	35138870	35232402	11	1	chromosome	CD44 molecule (Indian blood group) [Source:HGNC Symbol;Acc:HGNC:1681]	ENSG00000026508.19	CD44	960
ENSG00000026559	0.203452	0.0175239	0.0752471	0.152959	0.878431	0.999921	FALSE	KCNG1		KCNG1	protein_coding	51003656	51023107	20	-1	chromosome	potassium voltage-gated channel modifier subfamily G member 1 [Source:HGNC Symbol;Acc:HGNC:6248]	ENSG00000026559.14	KCNG1	3755
ENSG00000026652	19.4966	0.127729	0.236448	0.391656	0.695312	0.999921	FALSE	AGPAT4		AGPAT4	protein_coding	161129967	161274061	6	-1	chromosome	1-acylglycerol-3-phosphate O-acyltransferase 4 [Source:HGNC Symbol;Acc:HGNC:20885]	ENSG00000026652.15	AGPAT4	56895
ENSG00000026751	9.93076	0.441609	0.19081	1.36122	0.173443	0.999921	FALSE	SLAMF7		SLAMF7	protein_coding	160739057	160754821	1	1	chromosome	SLAM family member 7 [Source:HGNC Symbol;Acc:HGNC:21394]	ENSG00000026751.17	SLAMF7	57823
ENSG00000027001	32.1132	0.0980109	0.22446	0.59339	0.55292	0.999921	FALSE	MIPEP		MIPEP	protein_coding	23730189	23889400	13	-1	chromosome	mitochondrial intermediate peptidase [Source:HGNC Symbol;Acc:HGNC:7104]	ENSG00000027001.10	MIPEP	4285
ENSG00000027697	56.3908	-0.319452	0.198174	-1.56289	0.118078	0.999921	FALSE	IFNGR1		IFNGR1	protein_coding	137197484	137219449	6	-1	chromosome	interferon gamma receptor 1 [Source:HGNC Symbol;Acc:HGNC:5439]	ENSG00000027697.14	IFNGR1	3459
ENSG00000027847	57.7383	0.00839376	0.173166	0.0108265	0.991362	0.999921	FALSE	B4GALT7		B4GALT7	protein_coding	177600132	177610330	5	1	chromosome	beta-1,4-galactosyltransferase 7 [Source:HGNC Symbol;Acc:HGNC:930]	ENSG00000027847.14	B4GALT7	11285
ENSG00000027869	4.29392	0.234919	0.193407	0.675205	0.499546	0.999921	FALSE	SH2D2A		SH2D2A	protein_coding	156806243	156816862	1	-1	chromosome	SH2 domain containing 2A [Source:HGNC Symbol;Acc:HGNC:10821]	ENSG00000027869.11	SH2D2A	9047
ENSG00000028116	33.483	0.054936	0.212402	0.317004	0.751241	0.999921	FALSE	VRK2		VRK2	protein_coding	57907629	58159920	2	1	chromosome	VRK serine/threonine kinase 2 [Source:HGNC Symbol;Acc:HGNC:12719]	ENSG00000028116.17	VRK2	7444
ENSG00000028137	77.4637	0.212918	0.199107	0.838092	0.401979	0.999921	FALSE	TNFRSF1B		TNFRSF1B	protein_coding	12166991	12209228	1	1	chromosome	TNF receptor superfamily member 1B [Source:HGNC Symbol;Acc:HGNC:11917]	ENSG00000028137.19	TNFRSF1B	7133
ENSG00000028203	203.567	-0.0449296	0.186413	-0.190819	0.848667	0.999921	FALSE	VEZT		VEZT	protein_coding	95217746	95302799	12	1	chromosome	vezatin, adherens junctions transmembrane protein [Source:HGNC Symbol;Acc:HGNC:18258]	ENSG00000028203.18	VEZT	55591
ENSG00000028277	25.6841	0.302001	0.213609	1.37321	0.169688	0.999921	FALSE	POU2F2		POU2F2	protein_coding	42086110	42196585	19	-1	chromosome	POU class 2 homeobox 2 [Source:HGNC Symbol;Acc:HGNC:9213]	ENSG00000028277.21	POU2F2	5452
ENSG00000028310	169.176	-0.0456074	0.185055	-0.194889	0.84548	0.999921	FALSE	BRD9		BRD9	protein_coding	850291	892801	5	-1	chromosome	bromodomain containing 9 [Source:HGNC Symbol;Acc:HGNC:25818]	ENSG00000028310.18	BRD9	65980
ENSG00000028528	343.341	-0.137599	0.136213	-1.01345	0.310843	0.999921	FALSE	SNX1		SNX1	protein_coding	64094123	64146090	15	1	chromosome	sorting nexin 1 [Source:HGNC Symbol;Acc:HGNC:11172]	ENSG00000028528.15	SNX1	6642
ENSG00000028839	18.7915	0.217178	0.232213	0.934959	0.349809	0.999921	FALSE	TBPL1		TBPL1	protein_coding	133952170	133990432	6	1	chromosome	TATA-box binding protein like 1 [Source:HGNC Symbol;Acc:HGNC:11589]	ENSG00000028839.10	TBPL1	9519
ENSG00000029153	1.25962	0.215362	0.130421	1.63047	0.103002	0.999921	FALSE	ARNTL2		ARNTL2	protein_coding	27332854	27425289	12	1	chromosome	aryl hydrocarbon receptor nuclear translocator like 2 [Source:HGNC Symbol;Acc:HGNC:18984]	ENSG00000029153.14	ARNTL2	56938
ENSG00000029363	377.063	-0.107394	0.208357	-0.460737	0.644988	0.999921	FALSE	BCLAF1		BCLAF1	protein_coding	136256627	136289851	6	-1	chromosome	BCL2 associated transcription factor 1 [Source:HGNC Symbol;Acc:HGNC:16863]	ENSG00000029363.17	BCLAF1	9774
ENSG00000029364	39.7886	-0.0689184	0.210607	-0.442772	0.65793	0.999921	FALSE	SLC39A9		SLC39A9	protein_coding	69398015	69462390	14	1	chromosome	solute carrier family 39 member 9 [Source:HGNC Symbol;Acc:HGNC:20182]	ENSG00000029364.12	SLC39A9	55334
ENSG00000029534	3340.25	-0.0316504	0.197427	-0.197629	0.843336	0.999921	FALSE	ANK1		ANK1	protein_coding	41653220	41896762	8	-1	chromosome	ankyrin 1 [Source:HGNC Symbol;Acc:HGNC:492]	ENSG00000029534.20	ANK1	286
ENSG00000029559	0.802839	-0.061409	0.125261	-0.403033	0.686924	0.999921	FALSE	IBSP		IBSP	protein_coding	87799554	87812435	4	1	chromosome	integrin binding sialoprotein [Source:HGNC Symbol;Acc:HGNC:5341]	ENSG00000029559.7	IBSP	3381
ENSG00000029639	85.5216	-0.21501	0.172992	-1.22606	0.220176	0.999921	FALSE	TFB1M		TFB1M	protein_coding	155256134	155314493	6	-1	chromosome	transcription factor B1, mitochondrial [Source:HGNC Symbol;Acc:HGNC:17037]	ENSG00000029639.11	TFB1M	51106
ENSG00000029725	326.844	0.291329	0.223451	1.30259	0.192716	0.999921	FALSE	RABEP1		RABEP1	protein_coding	5282265	5386340	17	1	chromosome	rabaptin, RAB GTPase binding effector protein 1 [Source:HGNC Symbol;Acc:HGNC:17677]	ENSG00000029725.17	RABEP1	9135
ENSG00000030066	51.7705	0.0354144	0.226501	0.156617	0.875547	0.999921	FALSE	NUP160		NUP160	protein_coding	47778087	47848555	11	-1	chromosome	nucleoporin 160 [Source:HGNC Symbol;Acc:HGNC:18017]	ENSG00000030066.13	NUP160	23279
ENSG00000030110	21.4803	0.344407	0.236836	1.32252	0.185996	0.999921	FALSE	BAK1		BAK1	protein_coding	33572547	33580293	6	-1	chromosome	BCL2 antagonist/killer 1 [Source:HGNC Symbol;Acc:HGNC:949]	ENSG00000030110.13	BAK1	578
ENSG00000030304	3.8704	0.109064	0.225897	0.270879	0.786484	0.999921	FALSE	MUSK		MUSK	protein_coding	110668779	110806558	9	1	chromosome	muscle associated receptor tyrosine kinase [Source:HGNC Symbol;Acc:HGNC:7525]	ENSG00000030304.14	MUSK	4593
ENSG00000030419	65.5257	-0.163579	0.167798	-0.885701	0.375778	0.999921	FALSE	IKZF2		IKZF2	protein_coding	212999691	213152427	2	-1	chromosome	IKAROS family zinc finger 2 [Source:HGNC Symbol;Acc:HGNC:13177]	ENSG00000030419.16	IKZF2	22807
ENSG00000030582	214.699	0.098226	0.147264	0.618584	0.53619	0.999921	FALSE	GRN		GRN	protein_coding	44345246	44353106	17	1	chromosome	granulin precursor [Source:HGNC Symbol;Acc:HGNC:4601]	ENSG00000030582.18	GRN	2896
ENSG00000031003	12.4327	-0.144562	0.24311	-1.10577	0.268826	0.999921	FALSE	FAM13B		FAM13B	protein_coding	137937960	138051961	5	-1	chromosome	family with sequence similarity 13 member B [Source:HGNC Symbol;Acc:HGNC:1335]	ENSG00000031003.10	FAM13B	51306
ENSG00000031691	21.6753	0.0133371	0.229183	0.0726476	0.942087	0.999921	FALSE	CENPQ		CENPQ	protein_coding	49463370	49493107	6	1	chromosome	centromere protein Q [Source:HGNC Symbol;Acc:HGNC:21347]	ENSG00000031691.7	CENPQ	55166
ENSG00000031698	128.157	0.023788	0.152729	0.161755	0.871498	0.999921	FALSE	SARS1		SARS1	protein_coding	109213918	109238182	1	1	chromosome	seryl-tRNA synthetase 1 [Source:HGNC Symbol;Acc:HGNC:10537]	ENSG00000031698.13	SARS1	6301
ENSG00000031823	104.388	0.201211	0.157409	1.24981	0.211371	0.999921	FALSE	RANBP3		RANBP3	protein_coding	5916139	5978142	19	-1	chromosome	RAN binding protein 3 [Source:HGNC Symbol;Acc:HGNC:9850]	ENSG00000031823.14	RANBP3	8498
ENSG00000032219	170.18	-0.10528	0.185828	-0.450828	0.652114	0.999921	FALSE	ARID4A		ARID4A	protein_coding	58298504	58373887	14	1	chromosome	AT-rich interaction domain 4A [Source:HGNC Symbol;Acc:HGNC:9885]	ENSG00000032219.19	ARID4A	5926
ENSG00000032389	28.2785	0.218981	0.22086	0.892994	0.37186	0.999921	FALSE	EIPR1		EIPR1	protein_coding	3188925	3377882	2	-1	chromosome	EARP complex and GARP complex interacting protein 1 [Source:HGNC Symbol;Acc:HGNC:12383]	ENSG00000032389.12	EIPR1	7260
ENSG00000032444	27.316	-0.0810591	0.216054	-0.510133	0.609958	0.999921	FALSE	PNPLA6		PNPLA6	protein_coding	7534004	7561764	19	1	chromosome	patatin like phospholipase domain containing 6 [Source:HGNC Symbol;Acc:HGNC:16268]	ENSG00000032444.16	PNPLA6	10908
ENSG00000032742	28.4559	0.132407	0.238051	0.482761	0.629266	0.999921	FALSE	IFT88		IFT88	protein_coding	20567069	20691437	13	1	chromosome	intraflagellar transport 88 [Source:HGNC Symbol;Acc:HGNC:20606]	ENSG00000032742.17	IFT88	8100
ENSG00000033011	20.4112	-0.366602	0.231638	-1.60522	0.108446	0.999921	FALSE	ALG1		ALG1	protein_coding	5033923	5087379	16	1	chromosome	ALG1 chitobiosyldiphosphodolichol beta-mannosyltransferase [Source:HGNC Symbol;Acc:HGNC:18294]	ENSG00000033011.12	ALG1	56052
ENSG00000033030	54.0273	0.0349973	0.201876	0.17135	0.863949	0.999921	FALSE	ZCCHC8		ZCCHC8	protein_coding	122471599	122501073	12	-1	chromosome	zinc finger CCHC-type containing 8 [Source:HGNC Symbol;Acc:HGNC:25265]	ENSG00000033030.15	ZCCHC8	55596
ENSG00000033050	81.7722	-0.190004	0.156557	-1.23711	0.216045	0.999921	FALSE	ABCF2		ABCF2	protein_coding	151211484	151227205	7	-1	chromosome	ATP binding cassette subfamily F member 2 [Source:HGNC Symbol;Acc:HGNC:71]	ENSG00000033050.9	ABCF2	10061
ENSG00000033100	24.3362	-0.105011	0.23273	-0.455971	0.648411	0.999921	FALSE	CHPF2		CHPF2	protein_coding	151232489	151238827	7	1	chromosome	chondroitin polymerizing factor 2 [Source:HGNC Symbol;Acc:HGNC:29270]	ENSG00000033100.16	CHPF2	54480
ENSG00000033122	12.6957	-0.295233	0.229425	-0.46257	0.643672	0.999921	FALSE	LRRC7		LRRC7	protein_coding	69568261	70151945	1	1	chromosome	leucine rich repeat containing 7 [Source:HGNC Symbol;Acc:HGNC:18531]	ENSG00000033122.20	LRRC7	57554
ENSG00000033170	15.6721	0.243309	0.230137	0.973048	0.330529	0.999921	FALSE	FUT8		FUT8	protein_coding	65410592	65744121	14	1	chromosome	fucosyltransferase 8 [Source:HGNC Symbol;Acc:HGNC:4019]	ENSG00000033170.17	FUT8	2530
ENSG00000033178	78.314	-0.21417	0.230365	-0.766862	0.443164	0.999921	FALSE	UBA6		UBA6	protein_coding	67612652	67701155	4	-1	chromosome	ubiquitin like modifier activating enzyme 6 [Source:HGNC Symbol;Acc:HGNC:25581]	ENSG00000033178.13	UBA6	55236
ENSG00000033327	48.0762	-0.00174645	0.240081	-0.142724	0.886508	0.999921	FALSE	GAB2		GAB2	protein_coding	78215293	78418348	11	-1	chromosome	GRB2 associated binding protein 2 [Source:HGNC Symbol;Acc:HGNC:14458]	ENSG00000033327.13	GAB2	9846
ENSG00000033627	193.351	-0.0333713	0.177111	-0.212927	0.831384	0.999921	FALSE	ATP6V0A1		ATP6V0A1	protein_coding	42458844	42522611	17	1	chromosome	ATPase H+ transporting V0 subunit a1 [Source:HGNC Symbol;Acc:HGNC:865]	ENSG00000033627.16	ATP6V0A1	535
ENSG00000033800	113.194	-0.342039	0.201528	-1.73134	0.0833915	0.999921	FALSE	PIAS1		PIAS1	protein_coding	68054179	68198603	15	1	chromosome	protein inhibitor of activated STAT 1 [Source:HGNC Symbol;Acc:HGNC:2752]	ENSG00000033800.13	PIAS1	8554
ENSG00000033867	209.999	0.111475	0.172831	0.640215	0.522033	0.999921	FALSE	SLC4A7		SLC4A7	protein_coding	27372721	27484420	3	-1	chromosome	solute carrier family 4 member 7 [Source:HGNC Symbol;Acc:HGNC:11033]	ENSG00000033867.16	SLC4A7	9497
ENSG00000034053	0.379057	-0.0258114	0.0899856	-0.334619	0.737912	0.999921	FALSE	APBA2		APBA2	protein_coding	28884483	29118315	15	1	chromosome	amyloid beta precursor protein binding family A member 2 [Source:HGNC Symbol;Acc:HGNC:579]	ENSG00000034053.14	APBA2	321
ENSG00000034152	759.945	0.168823	0.194802	0.795099	0.426556	0.999921	FALSE	MAP2K3		MAP2K3	protein_coding	21284672	21315232	17	1	chromosome	mitogen-activated protein kinase kinase 3 [Source:HGNC Symbol;Acc:HGNC:6843]	ENSG00000034152.19	MAP2K3	5606
ENSG00000034239	0.0794732	-0.0100164	0.0752471	-0.187208	0.851497	0.999921	FALSE	EFCAB1		EFCAB1	protein_coding	48710789	48735311	8	-1	chromosome	EF-hand calcium binding domain 1 [Source:HGNC Symbol;Acc:HGNC:25678]	ENSG00000034239.11	EFCAB1	79645
ENSG00000034510	1091.51	0.125716	0.180945	0.584153	0.559117	0.999921	FALSE	TMSB10		TMSB10	protein_coding	84905656	84906671	2	1	chromosome	thymosin beta 10 [Source:HGNC Symbol;Acc:HGNC:11879]	ENSG00000034510.6	TMSB10	9168
ENSG00000034533	7.79421	0.0608378	0.242329	0.46226	0.643895	0.999921	FALSE	ASTE1		ASTE1	protein_coding	131013875	131027649	3	-1	chromosome	asteroid homolog 1 [Source:HGNC Symbol;Acc:HGNC:25021]	ENSG00000034533.11	ASTE1	28990
ENSG00000034677	55.5894	0.0971316	0.209776	0.639314	0.522618	0.999921	FALSE	RNF19A		RNF19A	protein_coding	100257060	100336218	8	-1	chromosome	ring finger protein 19A, RBR E3 ubiquitin protein ligase [Source:HGNC Symbol;Acc:HGNC:13432]	ENSG00000034677.13	RNF19A	25897
ENSG00000034693	31.5832	0.194428	0.215534	0.784218	0.432912	0.999921	FALSE	PEX3		PEX3	protein_coding	143450805	143490616	6	1	chromosome	peroxisomal biogenesis factor 3 [Source:HGNC Symbol;Acc:HGNC:8858]	ENSG00000034693.15	PEX3	8504
ENSG00000034713	590.193	-0.0751665	0.116009	-0.651399	0.514789	0.999921	FALSE	GABARAPL2		GABARAPL2	protein_coding	75566375	75577881	16	1	chromosome	GABA type A receptor associated protein like 2 [Source:HGNC Symbol;Acc:HGNC:13291]	ENSG00000034713.8	GABARAPL2	11345
ENSG00000034971	71.3803	0.30802	0.242668	0.789143	0.430028	0.999921	FALSE	MYOC		MYOC	protein_coding	171635417	171652688	1	-1	chromosome	myocilin [Source:HGNC Symbol;Acc:HGNC:7610]	ENSG00000034971.17	MYOC	4653
ENSG00000035115	29.2979	-0.129582	0.205145	-0.761552	0.446327	0.999921	FALSE	SH3YL1		SH3YL1	protein_coding	217730	266398	2	-1	chromosome	SH3 and SYLF domain containing 1 [Source:HGNC Symbol;Acc:HGNC:29546]	ENSG00000035115.22	SH3YL1	26751
ENSG00000035141	44.8077	0.314863	0.21845	1.43743	0.150596	0.999921	FALSE	FAM136A		FAM136A	protein_coding	70295975	70302090	2	-1	chromosome	family with sequence similarity 136 member A [Source:HGNC Symbol;Acc:HGNC:25911]	ENSG00000035141.8	FAM136A	84908
ENSG00000035403	284.774	0.0930613	0.216319	0.495013	0.620591	0.999921	FALSE	VCL		VCL	protein_coding	73995193	74121363	10	1	chromosome	vinculin [Source:HGNC Symbol;Acc:HGNC:12665]	ENSG00000035403.17	VCL	7414
ENSG00000035499	0.924046	-0.0594289	0.135796	0.31357	0.753848	0.999921	FALSE	DEPDC1B		DEPDC1B	protein_coding	60596912	60700190	5	-1	chromosome	DEP domain containing 1B [Source:HGNC Symbol;Acc:HGNC:24902]	ENSG00000035499.13	DEPDC1B	55789
ENSG00000035664	326.789	0.133571	0.181345	0.749265	0.453697	0.999921	FALSE	DAPK2		DAPK2	protein_coding	63907036	64072033	15	-1	chromosome	death associated protein kinase 2 [Source:HGNC Symbol;Acc:HGNC:2675]	ENSG00000035664.11	DAPK2	23604
ENSG00000035681	62.7518	-0.233066	0.175455	-1.36264	0.172996	0.999921	FALSE	NSMAF		NSMAF	protein_coding	58583508	58659853	8	-1	chromosome	neutral sphingomyelinase activation associated factor [Source:HGNC Symbol;Acc:HGNC:8017]	ENSG00000035681.9	NSMAF	8439
ENSG00000035687	23.6841	0.152406	0.232763	0.70583	0.480294	0.999921	FALSE	ADSS2		ADSS2	protein_coding	244408494	244451909	1	-1	chromosome	adenylosuccinate synthase 2 [Source:HGNC Symbol;Acc:HGNC:292]	ENSG00000035687.10	ADSS2	159
ENSG00000035720	0.308213	0.0117593	0.0752471	-0.0127697	0.989812	0.999921	FALSE	STAP1		STAP1	protein_coding	67558727	67607337	4	1	chromosome	signal transducing adaptor family member 1 [Source:HGNC Symbol;Acc:HGNC:24133]	ENSG00000035720.8	STAP1	26228
ENSG00000035862	443.937	-0.175711	0.195122	-0.940846	0.346784	0.999921	FALSE	TIMP2		TIMP2	protein_coding	78852977	78925387	17	-1	chromosome	TIMP metallopeptidase inhibitor 2 [Source:HGNC Symbol;Acc:HGNC:11821]	ENSG00000035862.12	TIMP2	7077
ENSG00000035928	199.004	0.152221	0.193392	0.849635	0.395528	0.999921	FALSE	RFC1		RFC1	protein_coding	39287456	39366375	4	-1	chromosome	replication factor C subunit 1 [Source:HGNC Symbol;Acc:HGNC:9969]	ENSG00000035928.16	RFC1	5981
ENSG00000036054	73.3934	0.114052	0.186778	0.632602	0.526994	0.999921	FALSE	TBC1D23		TBC1D23	protein_coding	100260992	100325251	3	1	chromosome	TBC1 domain family member 23 [Source:HGNC Symbol;Acc:HGNC:25622]	ENSG00000036054.13	TBC1D23	55773
ENSG00000036257	284.799	-0.0288122	0.16308	-0.168895	0.865879	0.999921	FALSE	CUL3		CUL3	protein_coding	224470150	224585397	2	-1	chromosome	cullin 3 [Source:HGNC Symbol;Acc:HGNC:2553]	ENSG00000036257.13	CUL3	8452
ENSG00000036448	2791.27	0.0533389	0.134351	0.39334	0.694068	0.999921	FALSE	MYOM2		MYOM2	protein_coding	2045046	2165552	8	1	chromosome	myomesin 2 [Source:HGNC Symbol;Acc:HGNC:7614]	ENSG00000036448.10	MYOM2	9172
ENSG00000036530	14.8336	0.0780952	0.242458	0.49248	0.62238	0.999921	FALSE	CYP46A1		CYP46A1	protein_coding	99684298	99727301	14	1	chromosome	cytochrome P450 family 46 subfamily A member 1 [Source:HGNC Symbol;Acc:HGNC:2641]	ENSG00000036530.9	CYP46A1	10858
ENSG00000036549	113.522	-0.131728	0.21207	-0.621118	0.534522	0.999921	FALSE	AC118549.1		AC118549.1	protein_coding	77562416	77683419	1	-1	chromosome	zinc finger ZZ-type containing 3 [Source:NCBI gene;Acc:26009]	ENSG00000036549.13	AC118549.1	26009
ENSG00000036565	0.153272	0.0275087	0.0752471	0.376896	0.706251	0.999921	FALSE	SLC18A1		SLC18A1	protein_coding	20144855	20183206	8	-1	chromosome	solute carrier family 18 member A1 [Source:HGNC Symbol;Acc:HGNC:10934]	ENSG00000036565.15	SLC18A1	6570
ENSG00000036672	297.833	-0.0405589	0.18714	-0.106074	0.915523	0.999921	FALSE	USP2		USP2	protein_coding	119355215	119381711	11	-1	chromosome	ubiquitin specific peptidase 2 [Source:HGNC Symbol;Acc:HGNC:12618]	ENSG00000036672.16	USP2	9099
ENSG00000036828	0.181298	0.0274922	0.0752471	0.370325	0.71114	0.999921	FALSE	CASR		CASR	protein_coding	122183683	122291629	3	1	chromosome	calcium sensing receptor [Source:HGNC Symbol;Acc:HGNC:1514]	ENSG00000036828.16	CASR	846
ENSG00000037042	21.0384	0.0176656	0.232077	0.10187	0.91886	0.999921	FALSE	TUBG2		TUBG2	protein_coding	42659284	42667006	17	1	chromosome	tubulin gamma 2 [Source:HGNC Symbol;Acc:HGNC:12419]	ENSG00000037042.9	TUBG2	27175
ENSG00000037241	58.1687	0.00643019	0.201406	0.0286748	0.977124	0.999921	FALSE	RPL26L1		RPL26L1	protein_coding	172958729	172969771	5	1	chromosome	ribosomal protein L26 like 1 [Source:HGNC Symbol;Acc:HGNC:17050]	ENSG00000037241.7	RPL26L1	51121
ENSG00000037280	21.1203	-0.406892	0.225657	-1.72902	0.083806	0.999921	FALSE	FLT4		FLT4	protein_coding	180601506	180649624	5	-1	chromosome	fms related tyrosine kinase 4 [Source:HGNC Symbol;Acc:HGNC:3767]	ENSG00000037280.16	FLT4	2324
ENSG00000037474	140.835	-0.212946	0.172691	-1.19601	0.231694	0.999921	FALSE	NSUN2		NSUN2	protein_coding	6599239	6633291	5	-1	chromosome	NOP2/Sun RNA methyltransferase 2 [Source:HGNC Symbol;Acc:HGNC:25994]	ENSG00000037474.15	NSUN2	54888
ENSG00000037637	58.3634	-0.207694	0.19249	-1.09816	0.272134	0.999921	FALSE	FBXO42		FBXO42	protein_coding	16246840	16352480	1	-1	chromosome	F-box protein 42 [Source:HGNC Symbol;Acc:HGNC:29249]	ENSG00000037637.11	FBXO42	54455
ENSG00000037749	7.69154	-0.0695886	0.242295	-0.318669	0.749977	0.999921	FALSE	MFAP3		MFAP3	protein_coding	154038906	154220478	5	1	chromosome	microfibril associated protein 3 [Source:HGNC Symbol;Acc:HGNC:7034]	ENSG00000037749.12	MFAP3	4238
ENSG00000037757	38.0816	0.0472728	0.209108	0.228753	0.819061	0.999921	FALSE	MRI1		MRI1	protein_coding	13764522	13774282	19	1	chromosome	methylthioribose-1-phosphate isomerase 1 [Source:HGNC Symbol;Acc:HGNC:28469]	ENSG00000037757.14	MRI1	84245
ENSG00000037897	17.8606	0.0493404	0.240983	0.0356171	0.971588	0.999921	FALSE	METTL1		METTL1	protein_coding	57768471	57772119	12	-1	chromosome	methyltransferase like 1 [Source:HGNC Symbol;Acc:HGNC:7030]	ENSG00000037897.17	METTL1	4234
ENSG00000037965	164.071	0.209085	0.242176	0.827744	0.407815	0.999921	FALSE	HOXC8		HOXC8	protein_coding	54008985	54012769	12	1	chromosome	homeobox C8 [Source:NCBI gene;Acc:3224]	ENSG00000037965.6	HOXC8	3224
ENSG00000038002	62.0763	0.0455472	0.201401	0.145058	0.884665	0.999921	FALSE	AGA		AGA	protein_coding	177430774	177442437	4	-1	chromosome	aspartylglucosaminidase [Source:HGNC Symbol;Acc:HGNC:318]	ENSG00000038002.9	AGA	175
ENSG00000038210	8.39271	-0.28115	0.237923	-0.975568	0.329279	0.999921	FALSE	PI4K2B		PI4K2B	protein_coding	25160663	25279204	4	1	chromosome	phosphatidylinositol 4-kinase type 2 beta [Source:HGNC Symbol;Acc:HGNC:18215]	ENSG00000038210.14	PI4K2B	55300
ENSG00000038219	494.487	0.0929546	0.156319	0.668849	0.503592	0.999921	FALSE	BOD1L1		BOD1L1	protein_coding	13568738	13627725	4	-1	chromosome	biorientation of chromosomes in cell division 1 like 1 [Source:HGNC Symbol;Acc:HGNC:31792]	ENSG00000038219.13	BOD1L1	259282
ENSG00000038274	144.691	-0.201718	0.173722	-1.12	0.262715	0.999921	FALSE	MAT2B		MAT2B	protein_coding	163503114	163519354	5	1	chromosome	methionine adenosyltransferase 2B [Source:HGNC Symbol;Acc:HGNC:6905]	ENSG00000038274.17	MAT2B	27430
ENSG00000038295	4.54638	0.0583659	0.21037	0.577788	0.563407	0.999921	FALSE	TLL1		TLL1	protein_coding	165873237	166104457	4	1	chromosome	tolloid like 1 [Source:HGNC Symbol;Acc:HGNC:11843]	ENSG00000038295.8	TLL1	7092
ENSG00000038358	0.444422	0.00666933	0.0753435	0.193935	0.846227	0.999921	FALSE	EDC4		EDC4	protein_coding	67873052	67884499	16	1	chromosome	enhancer of mRNA decapping 4 [Source:HGNC Symbol;Acc:HGNC:17157]	ENSG00000038358.15	EDC4	23644
ENSG00000038382	75.3921	-0.237692	0.196791	-1.20642	0.227654	0.999921	FALSE	TRIO		TRIO	protein_coding	14143342	14532128	5	1	chromosome	trio Rho guanine nucleotide exchange factor [Source:HGNC Symbol;Acc:HGNC:12303]	ENSG00000038382.20	TRIO	7204
ENSG00000038427	85.7627	-0.222973	0.241431	-1.02479	0.305462	0.999921	FALSE	VCAN		VCAN	protein_coding	83471618	83582303	5	1	chromosome	versican [Source:HGNC Symbol;Acc:HGNC:2464]	ENSG00000038427.16	VCAN	1462
ENSG00000038532	33.4947	0.125495	0.223083	0.485547	0.627288	0.999921	FALSE	CLEC16A		CLEC16A	protein_coding	10944564	11182186	16	1	chromosome	C-type lectin domain containing 16A [Source:HGNC Symbol;Acc:HGNC:29013]	ENSG00000038532.16	CLEC16A	23274
ENSG00000038945	7.41112	-0.0231516	0.21523	-0.2158	0.829144	0.999921	FALSE	MSR1		MSR1	protein_coding	16107878	16567490	8	-1	chromosome	macrophage scavenger receptor 1 [Source:HGNC Symbol;Acc:HGNC:7376]	ENSG00000038945.15	MSR1	4481
ENSG00000039068	1.34973	0.0981475	0.151486	1.05177	0.292904	0.999921	FALSE	CDH1		CDH1	protein_coding	68737292	68835541	16	1	chromosome	cadherin 1 [Source:HGNC Symbol;Acc:HGNC:1748]	ENSG00000039068.19	CDH1	999
ENSG00000039123	161.111	0.0378649	0.211566	0.234146	0.814872	0.999921	FALSE	MTREX		MTREX	protein_coding	55307989	55425579	5	1	chromosome	Mtr4 exosome RNA helicase [Source:HGNC Symbol;Acc:HGNC:18734]	ENSG00000039123.16	MTREX	23517
ENSG00000039139	0.322021	-0.0293605	0.0752471	-0.329947	0.74144	0.999921	FALSE	DNAH5		DNAH5	protein_coding	13690331	13944543	5	-1	chromosome	dynein axonemal heavy chain 5 [Source:HGNC Symbol;Acc:HGNC:2950]	ENSG00000039139.9	DNAH5	1767
ENSG00000039319	91.9302	0.111372	0.204887	0.682633	0.494839	0.999921	FALSE	ZFYVE16		ZFYVE16	protein_coding	80408013	80483379	5	1	chromosome	zinc finger FYVE-type containing 16 [Source:HGNC Symbol;Acc:HGNC:20756]	ENSG00000039319.17	ZFYVE16	9765
ENSG00000039523	110.081	0.0644965	0.177162	0.44505	0.656284	0.999921	FALSE	RIPOR1		RIPOR1	protein_coding	67518418	67546788	16	1	chromosome	RHO family interacting cell polarization regulator 1 [Source:HGNC Symbol;Acc:HGNC:25836]	ENSG00000039523.20	RIPOR1	79567
ENSG00000039537	4.0448	0.00282809	0.184524	0.12031	0.904238	0.999921	FALSE	C6		C6	protein_coding	41142234	41261438	5	-1	chromosome	complement C6 [Source:HGNC Symbol;Acc:HGNC:1339]	ENSG00000039537.13	C6	729
ENSG00000039560	25.6366	0.067977	0.238779	0.286182	0.774739	0.999921	FALSE	RAI14		RAI14	protein_coding	34656328	34832612	5	1	chromosome	retinoic acid induced 14 [Source:HGNC Symbol;Acc:HGNC:14873]	ENSG00000039560.14	RAI14	26064
ENSG00000039650	31.3983	0.267565	0.218543	1.2631	0.206554	0.999921	FALSE	PNKP		PNKP	protein_coding	49859882	49878351	19	-1	chromosome	polynucleotide kinase 3'-phosphatase [Source:HGNC Symbol;Acc:HGNC:9154]	ENSG00000039650.12	PNKP	11284
ENSG00000040199	6.26569	-0.0754941	0.230644	-0.157715	0.874681	0.999921	FALSE	PHLPP2		PHLPP2	protein_coding	71637835	71724701	16	-1	chromosome	PH domain and leucine rich repeat protein phosphatase 2 [Source:HGNC Symbol;Acc:HGNC:29149]	ENSG00000040199.18	PHLPP2	23035
ENSG00000040275	25.637	-0.0257416	0.242656	0.040871	0.967399	0.999921	FALSE	SPDL1		SPDL1	protein_coding	169583636	169604778	5	1	chromosome	spindle apparatus coiled-coil protein 1 [Source:HGNC Symbol;Acc:HGNC:26010]	ENSG00000040275.17	SPDL1	54908
ENSG00000040341	504.93	0.132271	0.212771	0.644152	0.519477	0.999921	FALSE	STAU2		STAU2	protein_coding	73420369	73747708	8	-1	chromosome	staufen double-stranded RNA binding protein 2 [Source:HGNC Symbol;Acc:HGNC:11371]	ENSG00000040341.18	STAU2	27067
ENSG00000040487	12.8612	-0.315765	0.239368	-1.38707	0.165421	0.999921	FALSE	SLC66A1		SLC66A1	protein_coding	19312326	19329300	1	1	chromosome	solute carrier family 66 member 1 [Source:HGNC Symbol;Acc:HGNC:26001]	ENSG00000040487.13	SLC66A1	54896
ENSG00000040531	17.8516	0.244367	0.239362	1.28714	0.198044	0.999921	FALSE	CTNS		CTNS	protein_coding	3636459	3661542	17	1	chromosome	cystinosin, lysosomal cystine transporter [Source:HGNC Symbol;Acc:HGNC:2518]	ENSG00000040531.15	CTNS	1497
ENSG00000040608	1.16044	-0.175982	0.170583	-0.69624	0.486278	0.999921	FALSE	RTN4R		RTN4R	protein_coding	20241415	20283246	22	-1	chromosome	reticulon 4 receptor [Source:HGNC Symbol;Acc:HGNC:18601]	ENSG00000040608.14	RTN4R	65078
ENSG00000040633	40.5654	-0.085704	0.212231	-0.447601	0.654441	0.999921	FALSE	PHF23		PHF23	protein_coding	7235029	7239722	17	-1	chromosome	PHD finger protein 23 [Source:HGNC Symbol;Acc:HGNC:28428]	ENSG00000040633.13	PHF23	79142
ENSG00000040933	30.1073	-0.0793404	0.22455	-0.254331	0.79924	0.999921	FALSE	INPP4A		INPP4A	protein_coding	98444854	98594390	2	1	chromosome	inositol polyphosphate-4-phosphatase type I A [Source:HGNC Symbol;Acc:HGNC:6074]	ENSG00000040933.15	INPP4A	3631
ENSG00000041353	1.3318	0.0799866	0.126104	1.05068	0.293408	0.999921	FALSE	RAB27B		RAB27B	protein_coding	54717860	54895516	18	1	chromosome	RAB27B, member RAS oncogene family [Source:HGNC Symbol;Acc:HGNC:9767]	ENSG00000041353.10	RAB27B	5874
ENSG00000041357	501.449	0.0297491	0.122447	0.26173	0.79353	0.999921	FALSE	PSMA4		PSMA4	protein_coding	78540405	78552417	15	1	chromosome	proteasome 20S subunit alpha 4 [Source:HGNC Symbol;Acc:HGNC:9533]	ENSG00000041357.16	PSMA4	5685
ENSG00000041515	1.67314	-0.0695116	0.164752	-0.394936	0.69289	0.999921	FALSE	MYO16		MYO16	protein_coding	108596152	109208005	13	1	chromosome	myosin XVI [Source:HGNC Symbol;Acc:HGNC:29822]	ENSG00000041515.16	MYO16	23026
ENSG00000041802	111.739	0.119996	0.200077	0.682323	0.495035	0.999921	FALSE	LSG1		LSG1	protein_coding	194640791	194672463	3	-1	chromosome	large 60S subunit nuclear export GTPase 1 [Source:HGNC Symbol;Acc:HGNC:25652]	ENSG00000041802.11	LSG1	55341
ENSG00000041880	64.071	0.351711	0.218307	1.38332	0.166568	0.999921	FALSE	PARP3		PARP3	protein_coding	51942345	51948867	3	1	chromosome	poly(ADP-ribose) polymerase family member 3 [Source:HGNC Symbol;Acc:HGNC:273]	ENSG00000041880.14	PARP3	10039
ENSG00000041982	5.41575	0.208133	0.202432	1.23995	0.214994	0.999921	FALSE	TNC		TNC	protein_coding	115019575	115118257	9	-1	chromosome	tenascin C [Source:HGNC Symbol;Acc:HGNC:5318]	ENSG00000041982.16	TNC	3371
ENSG00000041988	62.2794	-0.04372	0.186135	-0.186264	0.852238	0.999921	FALSE	THAP3		THAP3	protein_coding	6624866	6635586	1	1	chromosome	THAP domain containing 3 [Source:HGNC Symbol;Acc:HGNC:20855]	ENSG00000041988.15	THAP3	90326
ENSG00000042062	14.7568	0.0136834	0.233095	0.0842576	0.932852	0.999921	FALSE	RIPOR3		RIPOR3	protein_coding	50586108	50691542	20	-1	chromosome	RIPOR family member 3 [Source:HGNC Symbol;Acc:HGNC:16168]	ENSG00000042062.13	RIPOR3	140876
ENSG00000042088	4.21629	-0.19043	0.218691	-0.552026	0.58093	0.999921	FALSE	TDP1		TDP1	protein_coding	89954939	90044764	14	1	chromosome	tyrosyl-DNA phosphodiesterase 1 [Source:HGNC Symbol;Acc:HGNC:18884]	ENSG00000042088.14	TDP1	55775
ENSG00000042286	18.281	-0.176574	0.238562	-0.698927	0.484597	0.999921	FALSE	AIFM2		AIFM2	protein_coding	70098223	70132934	10	-1	chromosome	apoptosis inducing factor mitochondria associated 2 [Source:HGNC Symbol;Acc:HGNC:21411]	ENSG00000042286.15	AIFM2	84883
ENSG00000042317	19.9751	0.244676	0.226847	1.24609	0.212731	0.999921	FALSE	AL049834.1		AL049834.1	protein_coding	88384924	88470350	14	1	chromosome	spermatogenesis associated 7 [Source:NCBI gene;Acc:55812]	ENSG00000042317.17	AL049834.1	55812
ENSG00000042429	34.2389	0.257388	0.222822	1.09452	0.273726	0.999921	FALSE	MED17		MED17	protein_coding	93784227	93814963	11	1	chromosome	mediator complex subunit 17 [Source:HGNC Symbol;Acc:HGNC:2375]	ENSG00000042429.12	MED17	9440
ENSG00000042445	438.347	-0.01938	0.229381	-0.00582238	0.995354	0.999921	FALSE	RETSAT		RETSAT	protein_coding	85341955	85354531	2	-1	chromosome	retinol saturase [Source:HGNC Symbol;Acc:HGNC:25991]	ENSG00000042445.14	RETSAT	54884
ENSG00000042493	10.4692	0.227561	0.241426	0.385312	0.700006	0.999921	FALSE	CAPG		CAPG	protein_coding	85394753	85418432	2	-1	chromosome	capping actin protein, gelsolin like [Source:HGNC Symbol;Acc:HGNC:1474]	ENSG00000042493.16	CAPG	822
ENSG00000042753	66.9127	0.0394846	0.1767	0.240765	0.809737	0.999921	FALSE	AP2S1		AP2S1	protein_coding	46838136	46850992	19	-1	chromosome	adaptor related protein complex 2 subunit sigma 1 [Source:HGNC Symbol;Acc:HGNC:565]	ENSG00000042753.11	AP2S1	1175
ENSG00000042832	0.332757	-0.021509	0.0755348	-0.216096	0.828913	0.999921	FALSE	TG		TG	protein_coding	132866958	133134903	8	1	chromosome	thyroglobulin [Source:HGNC Symbol;Acc:HGNC:11764]	ENSG00000042832.12	TG	7038
ENSG00000043039	0.47298	0.0781737	0.07552	0.560028	0.57546	0.999921	FALSE	BARX2		BARX2	protein_coding	129375848	129452279	11	1	chromosome	BARX homeobox 2 [Source:HGNC Symbol;Acc:HGNC:956]	ENSG00000043039.7	BARX2	8538
ENSG00000043093	151.164	-0.271282	0.171552	-1.69436	0.0901966	0.999921	FALSE	DCUN1D1		DCUN1D1	protein_coding	182938074	182985953	3	-1	chromosome	defective in cullin neddylation 1 domain containing 1 [Source:HGNC Symbol;Acc:HGNC:18184]	ENSG00000043093.15	DCUN1D1	54165
ENSG00000043143	29.3432	0.0481984	0.228146	0.237644	0.812157	0.999921	FALSE	JADE2		JADE2	protein_coding	134524312	134583230	5	1	chromosome	jade family PHD finger 2 [Source:HGNC Symbol;Acc:HGNC:22984]	ENSG00000043143.20	JADE2	23338
ENSG00000043355	1.43841	0.0689811	0.17486	0.846787	0.397114	0.999921	FALSE	ZIC2		ZIC2	protein_coding	99981784	99986765	13	1	chromosome	Zic family member 2 [Source:HGNC Symbol;Acc:HGNC:12873]	ENSG00000043355.12	ZIC2	7546
ENSG00000043462	13.6673	0.375216	0.227732	1.15967	0.246183	0.999921	FALSE	LCP2		LCP2	protein_coding	170246233	170297818	5	-1	chromosome	lymphocyte cytosolic protein 2 [Source:HGNC Symbol;Acc:HGNC:6529]	ENSG00000043462.12	LCP2	3937
ENSG00000043514	33.7111	-0.131889	0.23562	-0.379463	0.704344	0.999921	FALSE	TRIT1		TRIT1	protein_coding	39838110	39883511	1	-1	chromosome	tRNA isopentenyltransferase 1 [Source:HGNC Symbol;Acc:HGNC:20286]	ENSG00000043514.17	TRIT1	54802
ENSG00000043591	1.93699	0.0635768	0.192438	0.0691689	0.944855	0.999921	FALSE	ADRB1		ADRB1	protein_coding	114043866	114046904	10	1	chromosome	adrenoceptor beta 1 [Source:HGNC Symbol;Acc:HGNC:285]	ENSG00000043591.6	ADRB1	153
ENSG00000044090	37.0734	0.225411	0.200684	1.21834	0.223095	0.999921	FALSE	CUL7		CUL7	protein_coding	43037617	43053945	6	-1	chromosome	cullin 7 [Source:HGNC Symbol;Acc:HGNC:21024]	ENSG00000044090.9	CUL7	9820
ENSG00000044115	200.54	0.113828	0.157539	0.730311	0.4652	0.999921	FALSE	CTNNA1		CTNNA1	protein_coding	138610967	138935034	5	1	chromosome	catenin alpha 1 [Source:HGNC Symbol;Acc:HGNC:2509]	ENSG00000044115.21	CTNNA1	1495
ENSG00000044446	59.637	0.209354	0.219356	1.03193	0.302103	0.999921	FALSE	PHKA2		PHKA2	protein_coding	18892298	18984114	X	-1	chromosome	phosphorylase kinase regulatory subunit alpha 2 [Source:HGNC Symbol;Acc:HGNC:8926]	ENSG00000044446.12	PHKA2	5256
ENSG00000044459	41.9269	-0.224144	0.216182	-1.02425	0.305719	0.999921	FALSE	CNTLN		CNTLN	protein_coding	17134982	17503923	9	1	chromosome	centlein [Source:HGNC Symbol;Acc:HGNC:23432]	ENSG00000044459.15	CNTLN	54875
ENSG00000044524	5.76738	0.128933	0.20602	1.42013	0.155569	0.999921	FALSE	EPHA3		EPHA3	protein_coding	89107621	89482134	3	1	chromosome	EPH receptor A3 [Source:HGNC Symbol;Acc:HGNC:3387]	ENSG00000044524.11	EPHA3	2042
ENSG00000044574	717.575	0.074463	0.139753	0.482552	0.629414	0.999921	FALSE	HSPA5		HSPA5	protein_coding	125234853	125241343	9	-1	chromosome	heat shock protein family A (Hsp70) member 5 [Source:HGNC Symbol;Acc:HGNC:5238]	ENSG00000044574.8	HSPA5	3309
ENSG00000046604	6.24468	-0.0343532	0.242242	-0.0312019	0.975109	0.999921	FALSE	DSG2		DSG2	protein_coding	31498177	31549008	18	1	chromosome	desmoglein 2 [Source:HGNC Symbol;Acc:HGNC:3049]	ENSG00000046604.13	DSG2	1829
ENSG00000046647	16.7057	0.333766	0.238736	1.44269	0.149108	0.999921	FALSE	GEMIN8		GEMIN8	protein_coding	14008279	14029893	X	-1	chromosome	gem nuclear organelle associated protein 8 [Source:HGNC Symbol;Acc:HGNC:26044]	ENSG00000046647.13	GEMIN8	54960
ENSG00000046651	51.8408	0.205146	0.204171	0.9942	0.320125	0.999921	FALSE	OFD1		OFD1	protein_coding	13734745	13769357	X	1	chromosome	OFD1 centriole and centriolar satellite protein [Source:HGNC Symbol;Acc:HGNC:2567]	ENSG00000046651.15	OFD1	8481
ENSG00000046653	21.5978	-0.316864	0.242192	-0.800212	0.423588	0.999921	FALSE	GPM6B		GPM6B	protein_coding	13770939	13938638	X	-1	chromosome	glycoprotein M6B [Source:HGNC Symbol;Acc:HGNC:4461]	ENSG00000046653.15	GPM6B	2824
ENSG00000046889	25.3309	0.0213877	0.237099	0.567091	0.570652	0.999921	FALSE	PREX2		PREX2	protein_coding	67952046	68237032	8	1	chromosome	phosphatidylinositol-3,4,5-trisphosphate dependent Rac exchange factor 2 [Source:HGNC Symbol;Acc:HGNC:22950]	ENSG00000046889.19	PREX2	80243
ENSG00000047056	31.9318	-0.102624	0.219458	-0.445359	0.656061	0.999921	FALSE	WDR37		WDR37	protein_coding	1049538	1132384	10	1	chromosome	WD repeat domain 37 [Source:HGNC Symbol;Acc:HGNC:31406]	ENSG00000047056.16	WDR37	22884
ENSG00000047188	92.6291	-0.141925	0.158636	-0.845852	0.397635	0.999921	FALSE	YTHDC2		YTHDC2	protein_coding	113513694	113595285	5	1	chromosome	YTH domain containing 2 [Source:HGNC Symbol;Acc:HGNC:24721]	ENSG00000047188.16	YTHDC2	64848
ENSG00000047230	23.1283	-0.052827	0.239845	-0.403346	0.686694	0.999921	FALSE	CTPS2		CTPS2	protein_coding	16587999	16712936	X	-1	chromosome	CTP synthase 2 [Source:HGNC Symbol;Acc:HGNC:2520]	ENSG00000047230.15	CTPS2	56474
ENSG00000047249	108.321	-0.0993985	0.164997	-0.586925	0.557254	0.999921	FALSE	ATP6V1H		ATP6V1H	protein_coding	53715543	53843558	8	-1	chromosome	ATPase H+ transporting V1 subunit H [Source:HGNC Symbol;Acc:HGNC:18303]	ENSG00000047249.18	ATP6V1H	51606
ENSG00000047346	187.808	-0.203355	0.229495	-0.736283	0.461559	0.999921	FALSE	FAM214A		FAM214A	protein_coding	52581317	52709817	15	-1	chromosome	family with sequence similarity 214 member A [Source:HGNC Symbol;Acc:HGNC:25609]	ENSG00000047346.12	FAM214A	56204
ENSG00000047365	3.43402	0.408879	0.20775	1.75644	0.079014	0.999921	FALSE	ARAP2		ARAP2	protein_coding	35948221	36244514	4	-1	chromosome	ArfGAP with RhoGAP domain, ankyrin repeat and PH domain 2 [Source:HGNC Symbol;Acc:HGNC:16924]	ENSG00000047365.12	ARAP2	116984
ENSG00000047410	334.241	0.147954	0.227459	0.83199	0.405415	0.999921	FALSE	TPR		TPR	protein_coding	186311652	186375693	1	-1	chromosome	translocated promoter region, nuclear basket protein [Source:HGNC Symbol;Acc:HGNC:12017]	ENSG00000047410.14	TPR	7175
ENSG00000047457	2.37785	0.249461	0.149904	1.32987	0.183562	0.999921	FALSE	CP		CP	protein_coding	149162410	149221829	3	-1	chromosome	ceruloplasmin [Source:HGNC Symbol;Acc:HGNC:2295]	ENSG00000047457.14	CP	1356
ENSG00000047578	9.8619	0.273683	0.242378	0.919539	0.357814	0.999921	FALSE	KIAA0556		KIAA0556	protein_coding	27550133	27780369	16	1	chromosome	KIAA0556 [Source:HGNC Symbol;Acc:HGNC:29068]	ENSG00000047578.13	KIAA0556	23247
ENSG00000047579	124.493	0.124705	0.207405	0.557001	0.577527	0.999921	FALSE	DTNBP1		DTNBP1	protein_coding	15522801	15663058	6	-1	chromosome	dystrobrevin binding protein 1 [Source:HGNC Symbol;Acc:HGNC:17328]	ENSG00000047579.19	DTNBP1	84062
ENSG00000047597	27.7647	-0.287933	0.212399	-1.38654	0.165583	0.999921	FALSE	XK		XK	protein_coding	37685791	37732130	X	1	chromosome	X-linked Kx blood group [Source:HGNC Symbol;Acc:HGNC:12811]	ENSG00000047597.7	XK	7504
ENSG00000047617	2.27683	-0.312152	0.199844	-1.22239	0.22156	0.999921	FALSE	ANO2		ANO2	protein_coding	5531869	5946232	12	-1	chromosome	anoctamin 2 [Source:HGNC Symbol;Acc:HGNC:1183]	ENSG00000047617.15	ANO2	57101
ENSG00000047621	44.9054	-0.148395	0.210003	-0.659048	0.509865	0.999921	FALSE	C12orf4		C12orf4	protein_coding	4487735	4538508	12	-1	chromosome	chromosome 12 open reading frame 4 [Source:HGNC Symbol;Acc:HGNC:1184]	ENSG00000047621.12	C12orf4	57102
ENSG00000047634	72.2739	0.0153681	0.188339	0.0159063	0.987309	0.999921	FALSE	SCML1		SCML1	protein_coding	17737449	17754988	X	1	chromosome	Scm polycomb group protein like 1 [Source:HGNC Symbol;Acc:HGNC:10580]	ENSG00000047634.15	SCML1	6322
ENSG00000047644	67.6766	-0.161927	0.196418	-0.816988	0.413935	0.999921	FALSE	WWC3		WWC3	protein_coding	10015562	10144478	X	1	chromosome	WWC family member 3 [Source:HGNC Symbol;Acc:HGNC:29237]	ENSG00000047644.18	WWC3	55841
ENSG00000047648	18.359	0.167394	0.239254	0.713553	0.475504	0.999921	FALSE	ARHGAP6		ARHGAP6	protein_coding	11117651	11665920	X	-1	chromosome	Rho GTPase activating protein 6 [Source:HGNC Symbol;Acc:HGNC:676]	ENSG00000047648.23	ARHGAP6	395
ENSG00000047662	21.4007	0.179092	0.239491	0.071264	0.943188	0.999921	FALSE	FAM184B		FAM184B	protein_coding	17629306	17781621	4	-1	chromosome	family with sequence similarity 184 member B [Source:HGNC Symbol;Acc:HGNC:29235]	ENSG00000047662.5	FAM184B	27146
ENSG00000047849	2286.07	-0.109125	0.186023	-0.643333	0.520008	0.999921	FALSE	MAP4		MAP4	protein_coding	47850690	48089272	3	-1	chromosome	microtubule associated protein 4 [Source:HGNC Symbol;Acc:HGNC:6862]	ENSG00000047849.21	MAP4	4134
ENSG00000047932	161	0.127119	0.13846	0.975887	0.32912	0.999921	FALSE	GOPC		GOPC	protein_coding	117560269	117602542	6	-1	chromosome	golgi associated PDZ and coiled-coil motif containing [Source:HGNC Symbol;Acc:HGNC:17643]	ENSG00000047932.14	GOPC	57120
ENSG00000047936	0.0923317	-0.0098635	0.0752471	-0.0913021	0.927253	0.999921	FALSE	ROS1		ROS1	protein_coding	117288300	117425855	6	-1	chromosome	ROS proto-oncogene 1, receptor tyrosine kinase [Source:HGNC Symbol;Acc:HGNC:10261]	ENSG00000047936.10	ROS1	6098
ENSG00000048028	230.168	-0.236673	0.16483	-1.47258	0.140864	0.999921	FALSE	USP28		USP28	protein_coding	113797874	113875570	11	-1	chromosome	ubiquitin specific peptidase 28 [Source:HGNC Symbol;Acc:HGNC:12625]	ENSG00000048028.11	USP28	57646
ENSG00000048052	63.7626	-0.235674	0.230051	-1.19893	0.230553	0.999921	FALSE	HDAC9		HDAC9	protein_coding	18086949	19002416	7	1	chromosome	histone deacetylase 9 [Source:HGNC Symbol;Acc:HGNC:14065]	ENSG00000048052.21	HDAC9	9734
ENSG00000048140	78.3103	-0.0797787	0.208421	-0.494587	0.620892	0.999921	FALSE	TSPAN17		TSPAN17	protein_coding	176647387	176659054	5	1	chromosome	tetraspanin 17 [Source:HGNC Symbol;Acc:HGNC:13594]	ENSG00000048140.18	TSPAN17	26262
ENSG00000048162	82.2181	0.12448	0.182051	0.567543	0.570346	0.999921	FALSE	NOP16		NOP16	protein_coding	176383938	176388975	5	-1	chromosome	NOP16 nucleolar protein [Source:HGNC Symbol;Acc:HGNC:26934]	ENSG00000048162.20	NOP16	51491
ENSG00000048342	16.6702	-0.238833	0.242716	-1.0228	0.306401	0.999921	FALSE	CC2D2A		CC2D2A	protein_coding	15469865	15601557	4	1	chromosome	coiled-coil and C2 domain containing 2A [Source:HGNC Symbol;Acc:HGNC:29253]	ENSG00000048342.16	CC2D2A	57545
ENSG00000048392	99.7852	0.034671	0.163342	0.238559	0.811447	0.999921	FALSE	RRM2B		RRM2B	protein_coding	102204502	102238961	8	-1	chromosome	ribonucleotide reductase regulatory TP53 inducible subunit M2B [Source:HGNC Symbol;Acc:HGNC:17296]	ENSG00000048392.12	RRM2B	50484
ENSG00000048405	32.7121	-0.112713	0.234745	-0.401226	0.688254	0.999921	FALSE	ZNF800		ZNF800	protein_coding	127346790	127431924	7	-1	chromosome	zinc finger protein 800 [Source:HGNC Symbol;Acc:HGNC:27267]	ENSG00000048405.10	ZNF800	168850
ENSG00000048462	0.678164	0.0873143	0.0765096	0.708767	0.478469	0.999921	FALSE	TNFRSF17		TNFRSF17	protein_coding	11965210	11968068	16	1	chromosome	TNF receptor superfamily member 17 [Source:HGNC Symbol;Acc:HGNC:11913]	ENSG00000048462.11	TNFRSF17	608
ENSG00000048471	28.931	0.0754106	0.229875	0.553671	0.579804	0.999921	FALSE	SNX29		SNX29	protein_coding	11976734	12574287	16	1	chromosome	sorting nexin 29 [Source:HGNC Symbol;Acc:HGNC:30542]	ENSG00000048471.14	SNX29	92017
ENSG00000048540	1.88548	0.141026	0.165549	0.30577	0.75978	0.999921	FALSE	LMO3		LMO3	protein_coding	16548372	16610594	12	-1	chromosome	LIM domain only 3 [Source:HGNC Symbol;Acc:HGNC:6643]	ENSG00000048540.15	LMO3	55885
ENSG00000048544	364.056	0.0705109	0.164122	0.411519	0.680692	0.999921	FALSE	MRPS10		MRPS10	protein_coding	42206807	42217861	6	-1	chromosome	mitochondrial ribosomal protein S10 [Source:HGNC Symbol;Acc:HGNC:14502]	ENSG00000048544.6	MRPS10	55173
ENSG00000048545	0.0819258	0.0136168	0.0752471	0.148464	0.881976	0.999921	FALSE	GUCA1A		GUCA1A	protein_coding	42155406	42180049	6	1	chromosome	guanylate cyclase activator 1A [Source:HGNC Symbol;Acc:HGNC:4678]	ENSG00000048545.14	GUCA1A	2978
ENSG00000048649	419.823	0.0132443	0.193713	0.153437	0.878054	0.999921	FALSE	RSF1		RSF1	protein_coding	77659996	77821017	11	-1	chromosome	remodeling and spacing factor 1 [Source:HGNC Symbol;Acc:HGNC:18118]	ENSG00000048649.13	RSF1	51773
ENSG00000048707	198.367	-0.140815	0.150324	-0.940536	0.346943	0.999921	FALSE	VPS13D		VPS13D	protein_coding	12230030	12512047	1	1	chromosome	vacuolar protein sorting 13 homolog D [Source:HGNC Symbol;Acc:HGNC:23595]	ENSG00000048707.15	VPS13D	55187
ENSG00000048740	328.905	-0.0570616	0.18803	-0.289215	0.772417	0.999921	FALSE	CELF2		CELF2	protein_coding	10798397	11336675	10	1	chromosome	CUGBP Elav-like family member 2 [Source:HGNC Symbol;Acc:HGNC:2550]	ENSG00000048740.18	CELF2	10659
ENSG00000048828	1041.32	0.140891	0.138652	0.994813	0.319827	0.999921	FALSE	FAM120A		FAM120A	protein_coding	93451685	93566112	9	1	chromosome	family with sequence similarity 120A [Source:HGNC Symbol;Acc:HGNC:13247]	ENSG00000048828.17	FAM120A	23196
ENSG00000048991	139.637	0.0253536	0.182795	0.0836071	0.933369	0.999921	FALSE	R3HDM1		R3HDM1	protein_coding	135531455	135725270	2	1	chromosome	R3H domain containing 1 [Source:HGNC Symbol;Acc:HGNC:9757]	ENSG00000048991.16	R3HDM1	23518
ENSG00000049089	0.679633	0.0320831	0.112745	0.691356	0.489342	0.999921	FALSE	COL9A2		COL9A2	protein_coding	40300489	40317813	1	-1	chromosome	collagen type IX alpha 2 chain [Source:HGNC Symbol;Acc:HGNC:2218]	ENSG00000049089.15	COL9A2	1298
ENSG00000049130	26.2791	0.277142	0.227491	1.2291	0.219034	0.999921	FALSE	KITLG		KITLG	protein_coding	88492793	88580851	12	-1	chromosome	KIT ligand [Source:HGNC Symbol;Acc:HGNC:6343]	ENSG00000049130.16	KITLG	4254
ENSG00000049167	7.74047	-0.208235	0.242288	-0.975842	0.329143	0.999921	FALSE	ERCC8		ERCC8	protein_coding	60873831	60945073	5	-1	chromosome	ERCC excision repair 8, CSA ubiquitin ligase complex subunit [Source:HGNC Symbol;Acc:HGNC:3439]	ENSG00000049167.14	ERCC8	1161
ENSG00000049192	2.09118	-0.119353	0.172076	0.625309	0.531768	0.999921	FALSE	ADAMTS6		ADAMTS6	protein_coding	65148738	65481920	5	-1	chromosome	ADAM metallopeptidase with thrombospondin type 1 motif 6 [Source:HGNC Symbol;Acc:HGNC:222]	ENSG00000049192.15	ADAMTS6	11174
ENSG00000049239	488.833	-0.152278	0.169351	-0.885379	0.375952	0.999921	FALSE	H6PD		H6PD	protein_coding	9234775	9271337	1	1	chromosome	hexose-6-phosphate dehydrogenase/glucose 1-dehydrogenase [Source:HGNC Symbol;Acc:HGNC:4795]	ENSG00000049239.12	H6PD	9563
ENSG00000049245	193.133	-0.118554	0.12773	-0.95256	0.340813	0.999921	FALSE	VAMP3		VAMP3	protein_coding	7771296	7781432	1	1	chromosome	vesicle associated membrane protein 3 [Source:HGNC Symbol;Acc:HGNC:12644]	ENSG00000049245.13	VAMP3	9341
ENSG00000049246	74.5944	-0.257994	0.233439	-1.10698	0.268302	0.999921	FALSE	PER3		PER3	protein_coding	7784320	7845177	1	1	chromosome	period circadian regulator 3 [Source:HGNC Symbol;Acc:HGNC:8847]	ENSG00000049246.14	PER3	8863
ENSG00000049247	0.5541	0.0113906	0.0832916	0.242945	0.808048	0.999921	FALSE	UTS2		UTS2	protein_coding	7843083	7853512	1	-1	chromosome	urotensin 2 [Source:HGNC Symbol;Acc:HGNC:12636]	ENSG00000049247.13	UTS2	10911
ENSG00000049249	2.59698	0.441885	0.197439	1.23387	0.217253	0.999921	FALSE	TNFRSF9		TNFRSF9	protein_coding	7915894	7943165	1	-1	chromosome	TNF receptor superfamily member 9 [Source:HGNC Symbol;Acc:HGNC:11924]	ENSG00000049249.8	TNFRSF9	3604
ENSG00000049323	86.537	0.214267	0.195835	1.13677	0.255634	0.999921	FALSE	LTBP1		LTBP1	protein_coding	32946953	33399509	2	1	chromosome	latent transforming growth factor beta binding protein 1 [Source:HGNC Symbol;Acc:HGNC:6714]	ENSG00000049323.16	LTBP1	4052
ENSG00000049449	122.546	-0.0112109	0.198406	-0.259205	0.795477	0.999921	FALSE	RCN1		RCN1	protein_coding	32090904	32105755	11	1	chromosome	reticulocalbin 1 [Source:HGNC Symbol;Acc:HGNC:9934]	ENSG00000049449.9	RCN1	5954
ENSG00000049540	20.9704	0.147321	0.242935	0.616448	0.537599	0.999921	FALSE	ELN		ELN	protein_coding	74027789	74069907	7	1	chromosome	elastin [Source:HGNC Symbol;Acc:HGNC:3327]	ENSG00000049540.17	ELN	2006
ENSG00000049541	28.2359	-0.142274	0.215508	-0.720206	0.471398	0.999921	FALSE	RFC2		RFC2	protein_coding	74231499	74254458	7	-1	chromosome	replication factor C subunit 2 [Source:HGNC Symbol;Acc:HGNC:9970]	ENSG00000049541.11	RFC2	5982
ENSG00000049618	722.668	-0.1291	0.158168	-0.804649	0.421022	0.999921	FALSE	ARID1B		ARID1B	protein_coding	156776020	157210779	6	1	chromosome	AT-rich interaction domain 1B [Source:HGNC Symbol;Acc:HGNC:18040]	ENSG00000049618.23	ARID1B	57492
ENSG00000049656	83.6848	-0.0797294	0.170094	-0.480447	0.63091	0.999921	FALSE	CLPTM1L		CLPTM1L	protein_coding	1317752	1345099	5	-1	chromosome	CLPTM1 like [Source:HGNC Symbol;Acc:HGNC:24308]	ENSG00000049656.14	CLPTM1L	81037
ENSG00000049759	371.162	0.136806	0.204274	0.690954	0.489594	0.999921	FALSE	NEDD4L		NEDD4L	protein_coding	58044226	58401540	18	1	chromosome	NEDD4 like E3 ubiquitin protein ligase [Source:HGNC Symbol;Acc:HGNC:7728]	ENSG00000049759.18	NEDD4L	23327
ENSG00000049768	0.184954	0.0409466	0.0752471	0.326779	0.743835	0.999921	FALSE	FOXP3		FOXP3	protein_coding	49250438	49270477	X	-1	chromosome	forkhead box P3 [Source:HGNC Symbol;Acc:HGNC:6106]	ENSG00000049768.16	FOXP3	50943
ENSG00000049769	110.822	-0.13015	0.165134	-0.858652	0.390532	0.999921	FALSE	PPP1R3F		PPP1R3F	protein_coding	49269793	49301461	X	1	chromosome	protein phosphatase 1 regulatory subunit 3F [Source:HGNC Symbol;Acc:HGNC:14944]	ENSG00000049769.14	PPP1R3F	89801
ENSG00000049860	234.873	0.00166098	0.172438	-0.0600082	0.952149	0.999921	FALSE	HEXB		HEXB	protein_coding	74640023	74722647	5	1	chromosome	hexosaminidase subunit beta [Source:HGNC Symbol;Acc:HGNC:4879]	ENSG00000049860.14	HEXB	3074
ENSG00000049883	59.1355	0.186901	0.202801	0.914409	0.360502	0.999921	FALSE	PTCD2		PTCD2	protein_coding	72320367	72368395	5	1	chromosome	pentatricopeptide repeat domain 2 [Source:HGNC Symbol;Acc:HGNC:25734]	ENSG00000049883.15	PTCD2	79810
ENSG00000050030	0.791782	-0.098759	0.0947465	-0.921934	0.356563	0.999921	FALSE	NEXMIF		NEXMIF	protein_coding	74732856	74925485	X	-1	chromosome	neurite extension and migration factor [Source:HGNC Symbol;Acc:HGNC:29433]	ENSG00000050030.15	NEXMIF	340533
ENSG00000050165	33.8159	0.393784	0.24134	1.61156	0.107057	0.999921	FALSE	DKK3		DKK3	protein_coding	11956207	12009769	11	-1	chromosome	dickkopf WNT signaling pathway inhibitor 3 [Source:HGNC Symbol;Acc:HGNC:2893]	ENSG00000050165.18	DKK3	27122
ENSG00000050327	0.837739	3.06406e-05	0.122922	-0.223298	0.823303	0.999921	FALSE	ARHGEF5		ARHGEF5	protein_coding	144355288	144380632	7	1	chromosome	Rho guanine nucleotide exchange factor 5 [Source:HGNC Symbol;Acc:HGNC:13209]	ENSG00000050327.15	ARHGEF5	7984
ENSG00000050344	2.88567	-0.0417922	0.200443	-0.0936658	0.925375	0.999921	FALSE	NFE2L3		NFE2L3	protein_coding	26152198	26187137	7	1	chromosome	nuclear factor, erythroid 2 like 3 [Source:HGNC Symbol;Acc:HGNC:7783]	ENSG00000050344.9	NFE2L3	9603
ENSG00000050393	123.528	0.347743	0.187948	1.7641	0.077715	0.999921	FALSE	MCUR1		MCUR1	protein_coding	13786557	13814568	6	-1	chromosome	mitochondrial calcium uniporter regulator 1 [Source:HGNC Symbol;Acc:HGNC:21097]	ENSG00000050393.11	MCUR1	63933
ENSG00000050405	124.199	0.259174	0.168074	1.51707	0.129248	0.999921	FALSE	LIMA1		LIMA1	protein_coding	50175788	50283546	12	-1	chromosome	LIM domain and actin binding 1 [Source:HGNC Symbol;Acc:HGNC:24636]	ENSG00000050405.13	LIMA1	51474
ENSG00000050426	37.227	0.335806	0.23121	1.65071	0.0987984	0.999921	FALSE	LETMD1		LETMD1	protein_coding	51047962	51060424	12	1	chromosome	LETM1 domain containing 1 [Source:HGNC Symbol;Acc:HGNC:24241]	ENSG00000050426.16	LETMD1	25875
ENSG00000050438	1.75603	-0.0690821	0.14778	0.0105839	0.991555	0.999921	FALSE	SLC4A8		SLC4A8	protein_coding	51391317	51515763	12	1	chromosome	solute carrier family 4 member 8 [Source:HGNC Symbol;Acc:HGNC:11034]	ENSG00000050438.17	SLC4A8	9498
ENSG00000050555	0.337722	-0.0388311	0.0752471	-0.211578	0.832437	0.999921	FALSE	LAMC3		LAMC3	protein_coding	131009174	131094473	9	1	chromosome	laminin subunit gamma 3 [Source:HGNC Symbol;Acc:HGNC:6494]	ENSG00000050555.18	LAMC3	10319
ENSG00000050628	4.99369	-0.244441	0.19743	-1.17622	0.239506	0.999921	FALSE	PTGER3		PTGER3	protein_coding	70852353	71047808	1	-1	chromosome	prostaglandin E receptor 3 [Source:HGNC Symbol;Acc:HGNC:9595]	ENSG00000050628.20	PTGER3	5733
ENSG00000050730	1.07309	0.114801	0.121459	0.456157	0.648277	0.999921	FALSE	TNIP3		TNIP3	protein_coding	121131408	121227466	4	-1	chromosome	TNFAIP3 interacting protein 3 [Source:HGNC Symbol;Acc:HGNC:19315]	ENSG00000050730.16	TNIP3	79931
ENSG00000050767	1.01467	-0.102829	0.119146	-0.907498	0.364143	0.999921	FALSE	COL23A1		COL23A1	protein_coding	178237618	178590393	5	-1	chromosome	collagen type XXIII alpha 1 chain [Source:HGNC Symbol;Acc:HGNC:22990]	ENSG00000050767.17	COL23A1	91522
ENSG00000050820	110.998	0.0132675	0.181833	0.0846779	0.932517	0.999921	FALSE	BCAR1		BCAR1	protein_coding	75228181	75268053	16	-1	chromosome	BCAR1 scaffold protein, Cas family member [Source:HGNC Symbol;Acc:HGNC:971]	ENSG00000050820.17	BCAR1	9564
ENSG00000051009	44.9968	0.0414994	0.195979	0.203979	0.83837	0.999921	FALSE	FAM160A2		FAM160A2	protein_coding	6211335	6234711	11	-1	chromosome	family with sequence similarity 160 member A2 [Source:HGNC Symbol;Acc:HGNC:25378]	ENSG00000051009.10	FAM160A2	84067
ENSG00000051108	367.999	0.0819381	0.127918	0.66194	0.50801	0.999921	FALSE	HERPUD1		HERPUD1	protein_coding	56932142	56944864	16	1	chromosome	homocysteine inducible ER protein with ubiquitin like domain 1 [Source:HGNC Symbol;Acc:HGNC:13744]	ENSG00000051108.15	HERPUD1	9709
ENSG00000051128	234.65	-0.331754	0.225335	-1.55344	0.120319	0.999921	FALSE	HOMER3		HOMER3	protein_coding	18929201	18941261	19	-1	chromosome	homer scaffold protein 3 [Source:HGNC Symbol;Acc:HGNC:17514]	ENSG00000051128.19	HOMER3	9454
ENSG00000051180	3.04039	0.135889	0.215428	0.355842	0.721959	0.999921	FALSE	RAD51		RAD51	protein_coding	40694774	40732340	15	1	chromosome	RAD51 recombinase [Source:HGNC Symbol;Acc:HGNC:9817]	ENSG00000051180.17	RAD51	5888
ENSG00000051341	0.700784	0.176681	0.133592	0.840297	0.400742	0.999921	FALSE	POLQ		POLQ	protein_coding	121431427	121546641	3	-1	chromosome	DNA polymerase theta [Source:HGNC Symbol;Acc:HGNC:9186]	ENSG00000051341.14	POLQ	10721
ENSG00000051382	88.922	-0.183257	0.192497	-1.09092	0.275308	0.999921	FALSE	PIK3CB		PIK3CB	protein_coding	138652698	138834928	3	-1	chromosome	phosphatidylinositol-4,5-bisphosphate 3-kinase catalytic subunit beta [Source:HGNC Symbol;Acc:HGNC:8976]	ENSG00000051382.9	PIK3CB	5291
ENSG00000051523	3.50462	0.0288397	0.180271	-0.321045	0.748176	0.999921	FALSE	CYBA		CYBA	protein_coding	88643289	88651054	16	-1	chromosome	cytochrome b-245 alpha chain [Source:HGNC Symbol;Acc:HGNC:2577]	ENSG00000051523.11	CYBA	1535
ENSG00000051596	29.2394	-0.326431	0.231783	-1.54459	0.122446	0.999921	FALSE	THOC3		THOC3	protein_coding	175917873	176034680	5	-1	chromosome	THO complex 3 [Source:HGNC Symbol;Acc:HGNC:19072]	ENSG00000051596.9	THOC3	84321
ENSG00000051620	894.449	-0.0826603	0.145723	-0.576879	0.564021	0.999921	FALSE	HEBP2		HEBP2	protein_coding	138403531	138422197	6	1	chromosome	heme binding protein 2 [Source:HGNC Symbol;Acc:HGNC:15716]	ENSG00000051620.11	HEBP2	23593
ENSG00000051825	64.0416	0.214526	0.211781	1.08826	0.276481	0.999921	FALSE	MPHOSPH9		MPHOSPH9	protein_coding	123152320	123244014	12	-1	chromosome	M-phase phosphoprotein 9 [Source:HGNC Symbol;Acc:HGNC:7215]	ENSG00000051825.15	MPHOSPH9	10198
ENSG00000052126	23.3235	-0.157175	0.235464	-0.498396	0.618205	0.999921	FALSE	PLEKHA5		PLEKHA5	protein_coding	19129752	19376400	12	1	chromosome	pleckstrin homology domain containing A5 [Source:HGNC Symbol;Acc:HGNC:30036]	ENSG00000052126.14	PLEKHA5	54477
ENSG00000052723	74.4294	-0.0240456	0.190797	-0.270478	0.786792	0.999921	FALSE	SIKE1		SIKE1	protein_coding	114769479	114780685	1	-1	chromosome	suppressor of IKBKE 1 [Source:HGNC Symbol;Acc:HGNC:26119]	ENSG00000052723.11	SIKE1	80143
ENSG00000052749	40.9655	0.153897	0.225243	0.376757	0.706354	0.999921	FALSE	RRP12		RRP12	protein_coding	97356358	97426076	10	-1	chromosome	ribosomal RNA processing 12 homolog [Source:HGNC Symbol;Acc:HGNC:29100]	ENSG00000052749.14	RRP12	23223
ENSG00000052795	178.673	-0.00970122	0.200682	-0.0329371	0.973725	0.999921	FALSE	FNIP2		FNIP2	protein_coding	158769026	158908050	4	1	chromosome	folliculin interacting protein 2 [Source:HGNC Symbol;Acc:HGNC:29280]	ENSG00000052795.13	FNIP2	57600
ENSG00000052802	27.9171	0.0326599	0.214054	0.129568	0.896908	0.999921	FALSE	MSMO1		MSMO1	protein_coding	165327667	165343164	4	1	chromosome	methylsterol monooxygenase 1 [Source:HGNC Symbol;Acc:HGNC:10545]	ENSG00000052802.13	MSMO1	6307
ENSG00000052841	107.827	0.0247173	0.198991	0.218195	0.827278	0.999921	FALSE	TTC17		TTC17	protein_coding	43358920	43494933	11	1	chromosome	tetratricopeptide repeat domain 17 [Source:HGNC Symbol;Acc:HGNC:25596]	ENSG00000052841.15	TTC17	55761
ENSG00000052850	2.79796	-0.118127	0.194743	-0.822744	0.410654	0.999921	FALSE	ALX4		ALX4	protein_coding	44260440	44310139	11	-1	chromosome	ALX homeobox 4 [Source:HGNC Symbol;Acc:HGNC:450]	ENSG00000052850.8	ALX4	60529
ENSG00000053108	0.245961	0.0174662	0.0752471	0.164425	0.869397	0.999921	FALSE	FSTL4		FSTL4	protein_coding	133196455	133612541	5	-1	chromosome	follistatin like 4 [Source:HGNC Symbol;Acc:HGNC:21389]	ENSG00000053108.17	FSTL4	23105
ENSG00000053254	2396.25	0.0584706	0.113256	0.529195	0.59667	0.999921	FALSE	FOXN3		FOXN3	protein_coding	89124871	89619149	14	-1	chromosome	forkhead box N3 [Source:HGNC Symbol;Acc:HGNC:1928]	ENSG00000053254.15	FOXN3	1112
ENSG00000053371	162.834	0.107081	0.142307	0.78738	0.43106	0.999921	FALSE	AKR7A2		AKR7A2	protein_coding	19303965	19312146	1	-1	chromosome	aldo-keto reductase family 7 member A2 [Source:HGNC Symbol;Acc:HGNC:389]	ENSG00000053371.12	AKR7A2	8574
ENSG00000053372	77.212	-0.0189885	0.162483	-0.136022	0.891804	0.999921	FALSE	MRTO4		MRTO4	protein_coding	19251805	19260128	1	1	chromosome	MRT4 homolog, ribosome maturation factor [Source:HGNC Symbol;Acc:HGNC:18477]	ENSG00000053372.5	MRTO4	51154
ENSG00000053438	1.40838	-0.14052	0.132278	-1.06388	0.287383	0.999921	FALSE	NNAT		NNAT	protein_coding	37521206	37523690	20	1	chromosome	neuronatin [Source:HGNC Symbol;Acc:HGNC:7860]	ENSG00000053438.11	NNAT	4826
ENSG00000053501	71.9609	0.16128	0.172448	0.930149	0.352294	0.999921	FALSE	USE1		USE1	protein_coding	17215346	17219829	19	1	chromosome	unconventional SNARE in the ER 1 [Source:HGNC Symbol;Acc:HGNC:30882]	ENSG00000053501.13	USE1	55850
ENSG00000053524	4.16446	0.185958	0.200852	0.334771	0.737798	0.999921	FALSE	MCF2L2		MCF2L2	protein_coding	183178043	183428778	3	-1	chromosome	MCF.2 cell line derived transforming sequence-like 2 [Source:HGNC Symbol;Acc:HGNC:30319]	ENSG00000053524.12	MCF2L2	23101
ENSG00000053702	4.80265	0.206434	0.232055	0.838329	0.401846	0.999921	FALSE	NRIP2		NRIP2	protein_coding	2825348	2835544	12	-1	chromosome	nuclear receptor interacting protein 2 [Source:HGNC Symbol;Acc:HGNC:23078]	ENSG00000053702.15	NRIP2	83714
[truncated: 18,305 more rows]
