# Supplementary material for: RYR1-Related Myopathies Involve More than Calcium Dysregulation: Insights from Transcriptomic Profiling
Source: Biomolecules. 2025 Nov 14;15(11):1599. doi: 10.3390/biom15111599 (PMC12650710; doi:10.3390/biom15111599)
Supplement: Supplementary file 1 [file biomolecules-15-01599-s001.zip › Table_S6.xls]

## Sheet: res_ids_RYR1_vs_controls
Table S6: All RYR1-RM vs controls
gene	baseMean	log2FoldChange	lfcSE	stat	pvalue	padj	threshold_OE_all	symbol.x	genelabels	gene_name	gene_biotype	gene_seq_start	gene_seq_end	seq_name	seq_strand	seq_coord_system	description	gene_id_version	symbol.y	entrezid
ENSG00000128016	55.5269	-1.57096	0.221546	-6.66557	2.63644e-11	3.2589e-07	TRUE	ZFP36	ZFP36	ZFP36	protein_coding	39406847	39409412	19	1	chromosome	ZFP36 ring finger protein [Source:HGNC Symbol;Acc:HGNC:12862]	ENSG00000128016.7	ZFP36	7538
ENSG00000230453	11.7982	1.08309	0.21337	5.48471	4.14147e-08	0.000255964	TRUE	ANKRD18B	ANKRD18B	ANKRD18B	protein_coding	33524394	33573009	9	1	chromosome	ankyrin repeat domain 18B [Source:HGNC Symbol;Acc:HGNC:23644]	ENSG00000230453.9	ANKRD18B	441459
ENSG00000111676	24.2284	-1.18429	0.218	-5.22299	1.76055e-07	0.000725407	TRUE	ATN1	ATN1	ATN1	protein_coding	6924463	6942321	12	1	chromosome	atrophin 1 [Source:HGNC Symbol;Acc:HGNC:3033]	ENSG00000111676.15	ATN1	1822
ENSG00000103145	1466.27	0.753979	0.148076	5.03142	4.86866e-07	0.00125599	TRUE	HCFC1R1	HCFC1R1	HCFC1R1	protein_coding	3022620	3024286	16	-1	chromosome	host cell factor C1 regulator 1 [Source:HGNC Symbol;Acc:HGNC:21198]	ENSG00000103145.10	HCFC1R1	54985
ENSG00000136826	26.417	-1.09183	0.21706	-5.02325	5.08046e-07	0.00125599	TRUE	KLF4	KLF4	KLF4	protein_coding	107484852	107490482	9	-1	chromosome	Kruppel like factor 4 [Source:HGNC Symbol;Acc:HGNC:6348]	ENSG00000136826.15	KLF4	9314
ENSG00000081041	18.2671	-1.12942	0.219105	-4.7905	1.6637e-06	0.00293786	TRUE	CXCL2	CXCL2	CXCL2	protein_coding	74097040	74099196	4	-1	chromosome	C-X-C motif chemokine ligand 2 [Source:HGNC Symbol;Acc:HGNC:4603]	ENSG00000081041.9	CXCL2	2920
ENSG00000077009	530.821	0.800326	0.169025	4.66623	3.06776e-06	0.00474008	TRUE	NMRK2	NMRK2	NMRK2	protein_coding	3933103	3942416	19	1	chromosome	nicotinamide riboside kinase 2 [Source:HGNC Symbol;Acc:HGNC:17871]	ENSG00000077009.13	NMRK2	27231
ENSG00000133134	48.8293	0.736859	0.209803	4.61412	3.94766e-06	0.0054219	TRUE	BEX2	BEX2	BEX2	protein_coding	103309346	103311046	X	-1	chromosome	brain expressed X-linked 2 [Source:HGNC Symbol;Acc:HGNC:30933]	ENSG00000133134.11	BEX2	84707
ENSG00000168621	95.7396	-0.920963	0.222028	-4.56404	5.01782e-06	0.00563866	TRUE	GDNF	GDNF	GDNF	protein_coding	37812677	37840041	5	-1	chromosome	glial cell derived neurotrophic factor [Source:HGNC Symbol;Acc:HGNC:4232]	ENSG00000168621.15	GDNF	2668
ENSG00000211448	49.9639	0.907636	0.215687	4.47678	7.57778e-06	0.00780575	TRUE	DIO2	DIO2	DIO2	protein_coding	80197527	80387757	14	-1	chromosome	iodothyronine deiodinase 2 [Source:HGNC Symbol;Acc:HGNC:2884]	ENSG00000211448.12	DIO2	1734
ENSG00000091482	4632.63	0.668236	0.149757	4.41002	1.03359e-05	0.0091259	TRUE	SMPX	SMPX	SMPX	protein_coding	21705978	21758116	X	-1	chromosome	small muscle protein X-linked [Source:HGNC Symbol;Acc:HGNC:11122]	ENSG00000091482.8	SMPX	23676
ENSG00000159713	307.405	0.973334	0.222086	4.41978	9.88035e-06	0.0091259	TRUE	TPPP3	TPPP3	TPPP3	protein_coding	67389809	67393518	16	-1	chromosome	tubulin polymerization promoting protein family member 3 [Source:HGNC Symbol;Acc:HGNC:24162]	ENSG00000159713.11	TPPP3	51673
ENSG00000150667	4.69819	0.624029	0.188343	4.3769	1.20378e-05	0.00929996	TRUE	FSIP1	FSIP1	FSIP1	protein_coding	39588357	39782841	15	-1	chromosome	fibrous sheath interacting protein 1 [Source:HGNC Symbol;Acc:HGNC:21674]	ENSG00000150667.8	FSIP1	161835
ENSG00000101608	11865.3	0.935709	0.202842	4.335	1.45762e-05	0.0105986	TRUE	MYL12A	MYL12A	MYL12A	protein_coding	3247481	3256236	18	1	chromosome	myosin light chain 12A [Source:HGNC Symbol;Acc:HGNC:16701]	ENSG00000101608.12	MYL12A	10627
ENSG00000087074	138.466	-0.650117	0.152684	-4.25223	2.11654e-05	0.0145347	TRUE	PPP1R15A	PPP1R15A	PPP1R15A	protein_coding	48872421	48876058	19	1	chromosome	protein phosphatase 1 regulatory subunit 15A [Source:HGNC Symbol;Acc:HGNC:14375]	ENSG00000087074.8	PPP1R15A	23645
ENSG00000172348	351.783	0.850115	0.198179	4.23927	2.24244e-05	0.0145888	TRUE	RCAN2	RCAN2	RCAN2	protein_coding	46220736	46491972	6	-1	chromosome	regulator of calcineurin 2 [Source:HGNC Symbol;Acc:HGNC:3041]	ENSG00000172348.14	RCAN2	10231
ENSG00000162645	187.851	0.858798	0.205321	4.17555	2.97265e-05	0.0167023	TRUE	GBP2	GBP2	GBP2	protein_coding	89106132	89150456	1	-1	chromosome	guanylate binding protein 2 [Source:HGNC Symbol;Acc:HGNC:4183]	ENSG00000162645.13	GBP2	2634
ENSG00000170577	55.0639	-0.817516	0.199903	-4.18673	2.83008e-05	0.0167023	TRUE	SIX2	SIX2	SIX2	protein_coding	45005182	45009452	2	-1	chromosome	SIX homeobox 2 [Source:HGNC Symbol;Acc:HGNC:10888]	ENSG00000170577.8	SIX2	10736
ENSG00000122574	283.92	0.874227	0.20323	4.12313	3.73762e-05	0.019788	TRUE	WIPF3	WIPF3	WIPF3	protein_coding	29806486	29917066	7	1	chromosome	WAS/WASL interacting protein family member 3 [Source:HGNC Symbol;Acc:HGNC:22004]	ENSG00000122574.10	WIPF3	644150
ENSG00000170185	185.372	-0.617074	0.149322	-4.11678	3.84202e-05	0.019788	TRUE	USP38	USP38	USP38	protein_coding	143184917	143223874	4	1	chromosome	ubiquitin specific peptidase 38 [Source:HGNC Symbol;Acc:HGNC:20067]	ENSG00000170185.10	USP38	84640
ENSG00000158445	55.907	0.846464	0.216849	4.07285	4.64414e-05	0.0212616	TRUE	KCNB1	KCNB1	KCNB1	protein_coding	49293394	49484297	20	-1	chromosome	potassium voltage-gated channel subfamily B member 1 [Source:HGNC Symbol;Acc:HGNC:6231]	ENSG00000158445.10	KCNB1	3745
ENSG00000139289	33.4476	0.856842	0.209344	4.02478	5.70281e-05	0.0243077	TRUE	PHLDA1	PHLDA1	PHLDA1	protein_coding	76025447	76033932	12	-1	chromosome	pleckstrin homology like domain family A member 1 [Source:HGNC Symbol;Acc:HGNC:8933]	ENSG00000139289.13	PHLDA1	22822
ENSG00000124126	38.7835	0.771738	0.197258	3.95956	7.50872e-05	0.0309384	TRUE	PREX1	PREX1	PREX1	protein_coding	48624252	48827999	20	-1	chromosome	phosphatidylinositol-3,4,5-trisphosphate dependent Rac exchange factor 1 [Source:HGNC Symbol;Acc:HGNC:32594]	ENSG00000124126.14	PREX1	57580
ENSG00000114019	48.2672	-0.751697	0.186359	-3.94012	8.14401e-05	0.0324736	TRUE	AMOTL2	AMOTL2	AMOTL2	protein_coding	134355874	134375479	3	-1	chromosome	angiomotin like 2 [Source:HGNC Symbol;Acc:HGNC:17812]	ENSG00000114019.14	AMOTL2	51421
ENSG00000227051	64.777	0.754832	0.216525	3.88689	0.000101536	0.0370494	TRUE	C14orf132	C14orf132	C14orf132	protein_coding	96039324	96093889	14	1	chromosome	chromosome 14 open reading frame 132 [Source:HGNC Symbol;Acc:HGNC:20346]	ENSG00000227051.6	C14orf132	56967
ENSG00000168488	15.5594	-0.766292	0.20431	-3.86522	0.00011099	0.0370797	TRUE	ATXN2L	ATXN2L	ATXN2L	protein_coding	28823035	28837237	16	1	chromosome	ataxin 2 like [Source:HGNC Symbol;Acc:HGNC:31326]	ENSG00000168488.18	ATXN2L	11273
ENSG00000147256	8.22697	0.771915	0.206329	3.82151	0.000132639	0.0399691	TRUE	ARHGAP36		ARHGAP36	protein_coding	131058346	131089885	X	1	chromosome	Rho GTPase activating protein 36 [Source:HGNC Symbol;Acc:HGNC:26388]	ENSG00000147256.12	ARHGAP36	158763
ENSG00000162552	12.9572	-0.739243	0.218741	-3.82508	0.00013073	0.0399691	TRUE	WNT4		WNT4	protein_coding	22117313	22143969	1	-1	chromosome	Wnt family member 4 [Source:HGNC Symbol;Acc:HGNC:12783]	ENSG00000162552.15	WNT4	54361
ENSG00000142661	742.163	0.740439	0.194813	3.79719	0.000146346	0.0411132	TRUE	MYOM3		MYOM3	protein_coding	24056035	24112135	1	-1	chromosome	myomesin 3 [Source:HGNC Symbol;Acc:HGNC:26679]	ENSG00000142661.19	MYOM3	127294
ENSG00000135414	40.2848	0.806235	0.221694	3.78732	0.000152282	0.0418301	TRUE	GDF11		GDF11	protein_coding	55743122	55757264	12	1	chromosome	growth differentiation factor 11 [Source:HGNC Symbol;Acc:HGNC:4216]	ENSG00000135414.10	GDF11	10220
ENSG00000159251	552.091	0.801977	0.222115	3.77475	0.000160166	0.0421853	TRUE	ACTC1		ACTC1	protein_coding	34790230	34795549	15	-1	chromosome	actin alpha cardiac muscle 1 [Source:HGNC Symbol;Acc:HGNC:143]	ENSG00000159251.8	ACTC1	70
ENSG00000160741	7.69292	-0.841369	0.221565	-3.77439	0.0001604	0.0421853	TRUE	CRTC2		CRTC2	protein_coding	153947669	153958615	1	-1	chromosome	CREB regulated transcription coactivator 2 [Source:HGNC Symbol;Acc:HGNC:27301]	ENSG00000160741.17	CRTC2	200186
ENSG00000116237	283.755	0.766383	0.200089	3.76677	0.000165375	0.0425875	TRUE	ICMT		ICMT	protein_coding	6221193	6235972	1	-1	chromosome	isoprenylcysteine carboxyl methyltransferase [Source:HGNC Symbol;Acc:HGNC:5350]	ENSG00000116237.16	ICMT	23463
ENSG00000144655	33.8898	-0.761637	0.207111	-3.741	0.000183287	0.0427474	TRUE	CSRNP1		CSRNP1	protein_coding	39141855	39154562	3	-1	chromosome	cysteine and serine rich nuclear protein 1 [Source:HGNC Symbol;Acc:HGNC:14300]	ENSG00000144655.15	CSRNP1	64651
ENSG00000134716	101.805	0.782064	0.21008	3.72459	0.000195635	0.043183	TRUE	CYP2J2		CYP2J2	protein_coding	59893308	59926773	1	-1	chromosome	cytochrome P450 family 2 subfamily J member 2 [Source:HGNC Symbol;Acc:HGNC:2634]	ENSG00000134716.11	CYP2J2	1573
ENSG00000107859	34.0346	-0.626116	0.181814	-3.69644	0.000218644	0.0443059	TRUE	PITX3		PITX3	protein_coding	102230186	102241512	10	-1	chromosome	paired like homeodomain 3 [Source:HGNC Symbol;Acc:HGNC:9006]	ENSG00000107859.10	PITX3	5309
ENSG00000130037	29.106	-0.820699	0.217849	-3.67576	0.000237146	0.0472799	TRUE	KCNA5		KCNA5	protein_coding	5043879	5046788	12	1	chromosome	potassium voltage-gated channel subfamily A member 5 [Source:HGNC Symbol;Acc:HGNC:6224]	ENSG00000130037.5	KCNA5	3741
ENSG00000160888	330.172	-0.905892	0.221842	-3.64545	0.000266929	0.0492095	TRUE	IER2		IER2	protein_coding	13150411	13154911	19	1	chromosome	immediate early response 2 [Source:HGNC Symbol;Acc:HGNC:28871]	ENSG00000160888.7	IER2	9592
ENSG00000161551	39.641	0.695868	0.201466	3.64183	0.00027071	0.0492095	TRUE	ZNF577		ZNF577	protein_coding	51804816	51890950	19	-1	chromosome	zinc finger protein 577 [Source:HGNC Symbol;Acc:HGNC:28673]	ENSG00000161551.14	ZNF577	84765
ENSG00000213190	62.3525	0.848571	0.222068	3.64659	0.000265741	0.0492095	TRUE	MLLT11		MLLT11	protein_coding	151060397	151069544	1	1	chromosome	MLLT11 transcription factor 7 cofactor [Source:HGNC Symbol;Acc:HGNC:16997]	ENSG00000213190.4	MLLT11	10962
ENSG00000123358	167.921	-0.79324	0.222052	-3.62382	0.000290285	0.0494028	TRUE	NR4A1		NR4A1	protein_coding	52022832	52059507	12	1	chromosome	nuclear receptor subfamily 4 group A member 1 [Source:HGNC Symbol;Acc:HGNC:7980]	ENSG00000123358.20	NR4A1	3164
ENSG00000154734	37.6172	-0.787561	0.217754	-3.62526	0.000288666	0.0494028	TRUE	ADAMTS1		ADAMTS1	protein_coding	26835755	26845409	21	-1	chromosome	ADAM metallopeptidase with thrombospondin type 1 motif 1 [Source:HGNC Symbol;Acc:HGNC:217]	ENSG00000154734.15	ADAMTS1	9510
ENSG00000164879	19540.6	0.725283	0.19447	3.62251	0.000291757	0.0494028	TRUE	CA3		CA3	protein_coding	85373436	85449040	8	1	chromosome	carbonic anhydrase 3 [Source:HGNC Symbol;Acc:HGNC:1374]	ENSG00000164879.7	CA3	761
ENSG00000172432	40.5721	-0.756651	0.205495	-3.62306	0.000291136	0.0494028	TRUE	GTPBP2		GTPBP2	protein_coding	43605316	43629264	6	-1	chromosome	GTP binding protein 2 [Source:HGNC Symbol;Acc:HGNC:4670]	ENSG00000172432.19	GTPBP2	54676
ENSG00000215018	12.0999	-0.761805	0.220585	-3.62434	0.000289704	0.0494028	TRUE	COL28A1		COL28A1	protein_coding	7356203	7535873	7	-1	chromosome	collagen type XXVIII alpha 1 chain [Source:HGNC Symbol;Acc:HGNC:22442]	ENSG00000215018.10	COL28A1	340267
ENSG00000137054	37.3166	0.710004	0.190347	3.61332	0.000302307	0.0498384	TRUE	POLR1E		POLR1E	protein_coding	37485948	37503697	9	1	chromosome	RNA polymerase I subunit E [Source:HGNC Symbol;Acc:HGNC:17631]	ENSG00000137054.16	POLR1E	64425
ENSG00000149212	42.9209	0.62793	0.197963	3.61324	0.000302393	0.0498384	TRUE	SESN3		SESN3	protein_coding	95165513	95232541	11	-1	chromosome	sestrin 3 [Source:HGNC Symbol;Acc:HGNC:23060]	ENSG00000149212.12	SESN3	143686
ENSG00000137038	490.784	0.437698	0.0895348	4.87954	1.06331e-06	0.0021906	FALSE	DMAC1		DMAC1	protein_coding	7796500	7888380	9	-1	chromosome	distal membrane arm assembly complex 1 [Source:HGNC Symbol;Acc:HGNC:30536]	ENSG00000137038.8	DMAC1	90871
ENSG00000143420	165.876	-0.510103	0.1118	-4.56685	4.95104e-06	0.00563866	FALSE	ENSA		ENSA	protein_coding	150600851	150629612	1	-1	chromosome	endosulfine alpha [Source:HGNC Symbol;Acc:HGNC:3360]	ENSG00000143420.18	ENSA	2029
ENSG00000162104	114.73	-0.55163	0.126733	-4.38517	1.15897e-05	0.00929996	FALSE	ADCY9		ADCY9	protein_coding	3953387	4116442	16	-1	chromosome	adenylate cyclase 9 [Source:HGNC Symbol;Acc:HGNC:240]	ENSG00000162104.10	ADCY9	115
ENSG00000136938	239.671	-0.392349	0.0940061	-4.17662	2.95867e-05	0.0167023	FALSE	ANP32B		ANP32B	protein_coding	97983341	98015943	9	1	chromosome	acidic nuclear phosphoprotein 32 family member B [Source:HGNC Symbol;Acc:HGNC:16677]	ENSG00000136938.9	ANP32B	10541
ENSG00000099783	403.86	-0.358175	0.0876292	-4.0884	4.34364e-05	0.0207358	FALSE	HNRNPM		HNRNPM	protein_coding	8444767	8489114	19	1	chromosome	heterogeneous nuclear ribonucleoprotein M [Source:HGNC Symbol;Acc:HGNC:5046]	ENSG00000099783.12	HNRNPM	4670
ENSG00000168427	420.74	-0.542885	0.133814	-4.08744	4.36156e-05	0.0207358	FALSE	KLHL30		KLHL30	protein_coding	238138668	238152947	2	1	chromosome	kelch like family member 30 [Source:HGNC Symbol;Acc:HGNC:24770]	ENSG00000168427.9	KLHL30	377007
ENSG00000160209	85.6738	0.569374	0.141162	4.04213	5.29671e-05	0.0233831	FALSE	PDXK		PDXK	protein_coding	43719094	43762307	21	1	chromosome	pyridoxal kinase [Source:HGNC Symbol;Acc:HGNC:8819]	ENSG00000160209.19	PDXK	8566
ENSG00000143774	176.106	0.508459	0.129183	3.90195	9.54209e-05	0.0368593	FALSE	GUK1		GUK1	protein_coding	228139962	228148984	1	1	chromosome	guanylate kinase 1 [Source:HGNC Symbol;Acc:HGNC:4693]	ENSG00000143774.16	GUK1	2987
ENSG00000272573	2233.29	0.538215	0.134192	3.886	0.000101908	0.0370494	FALSE	MUSTN1		MUSTN1	protein_coding	52833114	52835019	3	-1	chromosome	musculoskeletal, embryonic nuclear protein 1 [Source:HGNC Symbol;Acc:HGNC:22144]	ENSG00000272573.6	MUSTN1	389125
ENSG00000053770	86.5181	0.477776	0.123486	3.87485	0.000106692	0.0370797	FALSE	AP5M1		AP5M1	protein_coding	57268924	57298742	14	1	chromosome	adaptor related protein complex 5 subunit mu 1 [Source:HGNC Symbol;Acc:HGNC:20192]	ENSG00000053770.12	AP5M1	55745
ENSG00000143384	952.259	-0.443929	0.11585	-3.86771	0.000109862	0.0370797	FALSE	MCL1		MCL1	protein_coding	150574551	150579738	1	-1	chromosome	MCL1 apoptosis regulator, BCL2 family member [Source:HGNC Symbol;Acc:HGNC:6943]	ENSG00000143384.13	MCL1	4170
ENSG00000151414	124.833	-0.546877	0.144867	-3.84502	0.000120542	0.0392109	FALSE	NEK7		NEK7	protein_coding	198156994	198322420	1	1	chromosome	NIMA related kinase 7 [Source:HGNC Symbol;Acc:HGNC:13386]	ENSG00000151414.15	NEK7	140609
ENSG00000136720	62.8356	-0.511218	0.135009	-3.81568	0.000135806	0.0399691	FALSE	HS6ST1		HS6ST1	protein_coding	128236716	128318868	2	-1	chromosome	heparan sulfate 6-O-sulfotransferase 1 [Source:HGNC Symbol;Acc:HGNC:5201]	ENSG00000136720.7	HS6ST1	9394
ENSG00000149547	554.771	0.246343	0.0643959	3.83197	0.00012712	0.0399691	FALSE	EI24		EI24	protein_coding	125569280	125584684	11	1	chromosome	EI24 autophagy associated transmembrane protein [Source:HGNC Symbol;Acc:HGNC:13276]	ENSG00000149547.15	EI24	9538
ENSG00000141401	335.385	-0.574251	0.149826	-3.79801	0.000145864	0.0411132	FALSE	IMPA2		IMPA2	protein_coding	11981025	12030877	18	1	chromosome	inositol monophosphatase 2 [Source:HGNC Symbol;Acc:HGNC:6051]	ENSG00000141401.12	IMPA2	3613
ENSG00000125733	704.985	-0.433947	0.116599	-3.74458	0.000180694	0.0427474	FALSE	TRIP10		TRIP10	protein_coding	6737925	6751530	19	1	chromosome	thyroid hormone receptor interactor 10 [Source:HGNC Symbol;Acc:HGNC:12304]	ENSG00000125733.18	TRIP10	9322
ENSG00000132823	177.076	-0.37413	0.100491	-3.75935	0.000170353	0.0427474	FALSE	OSER1		OSER1	protein_coding	44195939	44210771	20	-1	chromosome	oxidative stress responsive serine rich 1 [Source:HGNC Symbol;Acc:HGNC:16105]	ENSG00000132823.11	OSER1	51526
ENSG00000139718	44.9405	-0.539699	0.143983	-3.75326	0.000174553	0.0427474	FALSE	SETD1B		SETD1B	protein_coding	121804180	121832584	12	1	chromosome	SET domain containing 1B, histone lysine methyltransferase [Source:HGNC Symbol;Acc:HGNC:29187]	ENSG00000139718.10	SETD1B	23067
ENSG00000155957	294.609	0.478307	0.128023	3.7462	0.000179535	0.0427474	FALSE	TMBIM4		TMBIM4	protein_coding	66135846	66170072	12	-1	chromosome	transmembrane BAX inhibitor motif containing 4 [Source:HGNC Symbol;Acc:HGNC:24257]	ENSG00000155957.17	TMBIM4	51643
ENSG00000102316	300.505	0.575433	0.152491	3.73425	0.000188277	0.043098	FALSE	MAGED2		MAGED2	protein_coding	54807599	54816015	X	1	chromosome	MAGE family member D2 [Source:HGNC Symbol;Acc:HGNC:16353]	ENSG00000102316.17	MAGED2	10916
ENSG00000179262	573.447	-0.547698	0.149389	-3.72848	0.000192634	0.043183	FALSE	RAD23A		RAD23A	protein_coding	12945855	12953642	19	1	chromosome	RAD23 homolog A, nucleotide excision repair protein [Source:HGNC Symbol;Acc:HGNC:9812]	ENSG00000179262.10	RAD23A	5886
ENSG00000067082	269.188	-0.577433	0.155529	-3.7089	0.000208161	0.0439973	FALSE	KLF6		KLF6	protein_coding	3775996	3785281	10	-1	chromosome	Kruppel like factor 6 [Source:HGNC Symbol;Acc:HGNC:2235]	ENSG00000067082.15	KLF6	1316
ENSG00000128626	81.0007	0.517087	0.138189	3.70667	0.000210002	0.0439973	FALSE	MRPS12		MRPS12	protein_coding	38930548	38933162	19	1	chromosome	mitochondrial ribosomal protein S12 [Source:HGNC Symbol;Acc:HGNC:10380]	ENSG00000128626.11	MRPS12	6183
ENSG00000214736	688.026	0.383589	0.102921	3.70758	0.000209248	0.0439973	FALSE	TOMM6		TOMM6	protein_coding	41787662	41789898	6	1	chromosome	translocase of outer mitochondrial membrane 6 [Source:HGNC Symbol;Acc:HGNC:34528]	ENSG00000214736.7	TOMM6	100188893
ENSG00000197448	368.735	0.331519	0.0896183	3.6995	0.000216028	0.0443059	FALSE	GSTK1		GSTK1	protein_coding	143244093	143270854	7	1	chromosome	glutathione S-transferase kappa 1 [Source:HGNC Symbol;Acc:HGNC:16906]	ENSG00000197448.14	GSTK1	373156
ENSG00000141568	195.841	-0.447911	0.122832	-3.67021	0.00024235	0.0475505	FALSE	FOXK2		FOXK2	protein_coding	82519713	82644662	17	1	chromosome	forkhead box K2 [Source:HGNC Symbol;Acc:HGNC:6036]	ENSG00000141568.21	FOXK2	3607
ENSG00000150779	889.527	0.458558	0.124651	3.66416	0.000248152	0.0479283	FALSE	TIMM8B		TIMM8B	protein_coding	112084800	112086798	11	-1	chromosome	translocase of inner mitochondrial membrane 8 homolog B [Source:HGNC Symbol;Acc:HGNC:11818]	ENSG00000150779.12	TIMM8B	26521
ENSG00000093144	123.566	0.483317	0.132184	3.65774	0.00025445	0.0483886	FALSE	ECHDC1		ECHDC1	protein_coding	127288712	127343609	6	-1	chromosome	ethylmalonyl-CoA decarboxylase 1 [Source:HGNC Symbol;Acc:HGNC:21489]	ENSG00000093144.19	ECHDC1	55862
ENSG00000099860	80.3256	-0.877208	0.221772	-3.60402	0.000313337	0.0509627	FALSE	GADD45B		GADD45B	protein_coding	2476122	2478259	19	1	chromosome	growth arrest and DNA damage inducible beta [Source:HGNC Symbol;Acc:HGNC:4096]	ENSG00000099860.9	GADD45B	4616
ENSG00000173546	58.9573	0.742848	0.200515	3.57329	0.00035253	0.0565925	FALSE	CSPG4		CSPG4	protein_coding	75674322	75712848	15	-1	chromosome	chondroitin sulfate proteoglycan 4 [Source:HGNC Symbol;Acc:HGNC:2466]	ENSG00000173546.7	CSPG4	1464
ENSG00000110218	23.9997	0.742071	0.203752	3.56481	0.000364121	0.0577039	FALSE	PANX1		PANX1	protein_coding	94128841	94181968	11	1	chromosome	pannexin 1 [Source:HGNC Symbol;Acc:HGNC:8599]	ENSG00000110218.9	PANX1	24145
ENSG00000124225	210.887	-0.68377	0.188859	-3.55688	0.00037529	0.0577717	FALSE	PMEPA1		PMEPA1	protein_coding	57648392	57711536	20	-1	chromosome	prostate transmembrane protein, androgen induced 1 [Source:HGNC Symbol;Acc:HGNC:14107]	ENSG00000124225.16	PMEPA1	56937
ENSG00000143333	14.739	-0.782707	0.222	-3.55358	0.000380029	0.0577717	FALSE	RGS16		RGS16	protein_coding	182598623	182604389	1	-1	chromosome	regulator of G protein signaling 16 [Source:HGNC Symbol;Acc:HGNC:9997]	ENSG00000143333.7	RGS16	6004
ENSG00000182504	49.54	0.482118	0.13448	3.55136	0.000383244	0.0577717	FALSE	CEP97		CEP97	protein_coding	101724593	101770562	3	1	chromosome	centrosomal protein 97 [Source:HGNC Symbol;Acc:HGNC:26244]	ENSG00000182504.11	CEP97	79598
ENSG00000261115	50.0308	0.787222	0.210687	3.55357	0.000380037	0.0577717	FALSE	TMEM178B		TMEM178B	protein_coding	141074064	141480380	7	1	chromosome	transmembrane protein 178B [Source:HGNC Symbol;Acc:HGNC:44112]	ENSG00000261115.6	TMEM178B	100507421
ENSG00000127528	103.989	-0.753713	0.217338	-3.53836	0.000402618	0.0598699	FALSE	KLF2		KLF2	protein_coding	16324817	16327874	19	1	chromosome	Kruppel like factor 2 [Source:HGNC Symbol;Acc:HGNC:6347]	ENSG00000127528.5	KLF2	10365
ENSG00000138381	45.8043	-0.785241	0.217079	-3.5356	0.00040685	0.0598699	FALSE	ASNSD1		ASNSD1	protein_coding	189661385	189670831	2	1	chromosome	asparagine synthetase domain containing 1 [Source:HGNC Symbol;Acc:HGNC:24910]	ENSG00000138381.10	ASNSD1	54529
ENSG00000100129	1563.74	0.2783	0.0784636	3.53168	0.000412933	0.0600502	FALSE	EIF3L		EIF3L	protein_coding	37848868	37889407	22	1	chromosome	eukaryotic translation initiation factor 3 subunit L [Source:HGNC Symbol;Acc:HGNC:18138]	ENSG00000100129.18	EIF3L	51386
ENSG00000070495	97.0999	-0.524673	0.148502	-3.52609	0.000421742	0.0606181	FALSE	JMJD6		JMJD6	protein_coding	76712832	76726799	17	-1	chromosome	jumonji domain containing 6, arginine demethylase and lysine hydroxylase [Source:HGNC Symbol;Acc:HGNC:19355]	ENSG00000070495.14	JMJD6	23210
ENSG00000168140	4.97703	-0.764293	0.221781	-3.51943	0.00043248	0.061447	FALSE	VASN		VASN	protein_coding	4371848	4383538	16	1	chromosome	vasorin [Source:HGNC Symbol;Acc:HGNC:18517]	ENSG00000168140.5	VASN	114990
ENSG00000115461	1929.28	-0.593032	0.166025	-3.51198	0.000444779	0.0623125	FALSE	IGFBP5		IGFBP5	protein_coding	216672105	216695549	2	-1	chromosome	insulin like growth factor binding protein 5 [Source:HGNC Symbol;Acc:HGNC:5474]	ENSG00000115461.5	IGFBP5	3488
ENSG00000116396	29.3573	0.769904	0.220128	3.50968	0.000448654	0.0623125	FALSE	KCNC4		KCNC4	protein_coding	110211343	110283100	1	1	chromosome	potassium voltage-gated channel subfamily C member 4 [Source:HGNC Symbol;Acc:HGNC:6236]	ENSG00000116396.14	KCNC4	3749
ENSG00000165704	36.4736	0.619362	0.175209	3.49824	0.000468335	0.0643232	FALSE	HPRT1		HPRT1	protein_coding	134460165	134520513	X	1	chromosome	hypoxanthine phosphoribosyltransferase 1 [Source:HGNC Symbol;Acc:HGNC:5157]	ENSG00000165704.15	HPRT1	3251
ENSG00000143878	323.065	-0.69189	0.191939	-3.49151	0.000480302	0.0652419	FALSE	RHOB		RHOB	protein_coding	20447074	20449440	2	1	chromosome	ras homolog family member B [Source:HGNC Symbol;Acc:HGNC:668]	ENSG00000143878.10	RHOB	388
ENSG00000102038	117.79	-0.329058	0.0946649	-3.47368	0.000513373	0.0670276	FALSE	SMARCA1		SMARCA1	protein_coding	129446501	129523500	X	-1	chromosome	SWI/SNF related, matrix associated, actin dependent regulator of chromatin, subfamily a, member 1 [Source:HGNC Symbol;Acc:HGNC:11097]	ENSG00000102038.15	SMARCA1	6594
ENSG00000117479	28.32	-0.776571	0.22019	-3.46611	0.000528045	0.0670276	FALSE	SLC19A2		SLC19A2	protein_coding	169463909	169485944	1	-1	chromosome	solute carrier family 19 member 2 [Source:HGNC Symbol;Acc:HGNC:10938]	ENSG00000117479.15	SLC19A2	10560
ENSG00000130522	138.614	-0.492434	0.144968	-3.47802	0.00050514	0.0670276	FALSE	JUND		JUND	protein_coding	18279694	18281622	19	-1	chromosome	JunD proto-oncogene, AP-1 transcription factor subunit [Source:HGNC Symbol;Acc:HGNC:6206]	ENSG00000130522.6	JUND	3727
ENSG00000134109	7.24589	-0.749248	0.220426	-3.47021	0.00052006	0.0670276	FALSE	EDEM1		EDEM1	protein_coding	5187646	5219958	3	1	chromosome	ER degradation enhancing alpha-mannosidase like protein 1 [Source:HGNC Symbol;Acc:HGNC:18967]	ENSG00000134109.11	EDEM1	9695
ENSG00000174032	69.2302	-0.728738	0.202899	-3.46738	0.000525564	0.0670276	FALSE	SLC25A30		SLC25A30	protein_coding	45393316	45418455	13	-1	chromosome	solute carrier family 25 member 30 [Source:HGNC Symbol;Acc:HGNC:27371]	ENSG00000174032.17	SLC25A30	253512
ENSG00000181929	527.408	0.472346	0.136115	3.46441	0.000531405	0.0670276	FALSE	PRKAG1		PRKAG1	protein_coding	49002274	49018807	12	-1	chromosome	protein kinase AMP-activated non-catalytic subunit gamma 1 [Source:HGNC Symbol;Acc:HGNC:9385]	ENSG00000181929.13	PRKAG1	5571
ENSG00000186628	529.03	0.454636	0.13024	3.47602	0.000508918	0.0670276	FALSE	FSD2		FSD2	protein_coding	82755362	82806070	15	-1	chromosome	fibronectin type III and SPRY domain containing 2 [Source:HGNC Symbol;Acc:HGNC:18024]	ENSG00000186628.12	FSD2	123722
ENSG00000197063	309.777	-0.571193	0.166131	-3.4615	0.000537174	0.0670707	FALSE	MAFG		MAFG	protein_coding	81918270	81927735	17	-1	chromosome	MAF bZIP transcription factor G [Source:HGNC Symbol;Acc:HGNC:6781]	ENSG00000197063.11	MAFG	4097
ENSG00000172239	220.862	-0.533444	0.158964	-3.45488	0.000550536	0.0680518	FALSE	PAIP1		PAIP1	protein_coding	43526267	43557758	5	-1	chromosome	poly(A) binding protein interacting protein 1 [Source:HGNC Symbol;Acc:HGNC:16945]	ENSG00000172239.14	PAIP1	10605
ENSG00000106049	32.1265	-0.75142	0.218084	-3.43108	0.000601184	0.0709341	FALSE	HIBADH		HIBADH	protein_coding	27525442	27662883	7	-1	chromosome	3-hydroxyisobutyrate dehydrogenase [Source:HGNC Symbol;Acc:HGNC:4907]	ENSG00000106049.9	HIBADH	11112
ENSG00000136840	35.9413	0.750685	0.20806	3.43221	0.000598688	0.0709341	FALSE	ST6GALNAC4		ST6GALNAC4	protein_coding	127907886	127917041	9	-1	chromosome	ST6 N-acetylgalactosaminide alpha-2,6-sialyltransferase 4 [Source:HGNC Symbol;Acc:HGNC:17846]	ENSG00000136840.19	ST6GALNAC4	27090
ENSG00000145349	245.689	0.607507	0.171969	3.43256	0.000597907	0.0709341	FALSE	CAMK2D		CAMK2D	protein_coding	113451032	113761927	4	-1	chromosome	calcium/calmodulin dependent protein kinase II delta [Source:HGNC Symbol;Acc:HGNC:1462]	ENSG00000145349.17	CAMK2D	817
ENSG00000163995	322.28	-0.452361	0.134883	-3.42534	0.000614024	0.0709341	FALSE	ABLIM2		ABLIM2	protein_coding	7965310	8158832	4	-1	chromosome	actin binding LIM protein family member 2 [Source:HGNC Symbol;Acc:HGNC:19195]	ENSG00000163995.20	ABLIM2	84448
ENSG00000189221	92.4865	-0.486621	0.188071	-3.43166	0.000599895	0.0709341	FALSE	MAOA		MAOA	protein_coding	43654907	43746824	X	1	chromosome	monoamine oxidase A [Source:HGNC Symbol;Acc:HGNC:6833]	ENSG00000189221.9	MAOA	4128
ENSG00000197646	21.6066	0.707587	0.217295	3.42949	0.000604712	0.0709341	FALSE	PDCD1LG2		PDCD1LG2	protein_coding	5510531	5571282	9	1	chromosome	programmed cell death 1 ligand 2 [Source:HGNC Symbol;Acc:HGNC:18731]	ENSG00000197646.8	PDCD1LG2	80380
ENSG00000267060	311.922	0.38159	0.110913	3.42758	0.000608997	0.0709341	FALSE	PTGES3L		PTGES3L	protein_coding	42968088	42980433	17	-1	chromosome	prostaglandin E synthase 3 like [Source:HGNC Symbol;Acc:HGNC:43943]	ENSG00000267060.5	PTGES3L	100885848
ENSG00000171223	222.508	-0.926575	0.216653	-3.41645	0.000634422	0.072612	FALSE	JUNB		JUNB	protein_coding	12791486	12793315	19	1	chromosome	JunB proto-oncogene, AP-1 transcription factor subunit [Source:HGNC Symbol;Acc:HGNC:6205]	ENSG00000171223.6	JUNB	3726
ENSG00000144749	156.941	-0.412029	0.120353	-3.41073	0.000647885	0.0734726	FALSE	LRIG1		LRIG1	protein_coding	66378797	66501263	3	-1	chromosome	leucine rich repeats and immunoglobulin like domains 1 [Source:HGNC Symbol;Acc:HGNC:17360]	ENSG00000144749.13	LRIG1	26018
ENSG00000015171	289.015	-0.265062	0.0780844	-3.40307	0.000666331	0.0735404	FALSE	ZMYND11		ZMYND11	protein_coding	134465	254637	10	1	chromosome	zinc finger MYND-type containing 11 [Source:HGNC Symbol;Acc:HGNC:16966]	ENSG00000015171.19	ZMYND11	10771
ENSG00000128596	17.877	0.769404	0.214737	3.40382	0.000664506	0.0735404	FALSE	CCDC136		CCDC136	protein_coding	128790757	128822132	7	1	chromosome	coiled-coil domain containing 136 [Source:HGNC Symbol;Acc:HGNC:22225]	ENSG00000128596.17	CCDC136	64753
ENSG00000172046	157.85	-0.524019	0.152735	-3.40558	0.000660242	0.0735404	FALSE	USP19		USP19	protein_coding	49108046	49120938	3	-1	chromosome	ubiquitin specific peptidase 19 [Source:HGNC Symbol;Acc:HGNC:12617]	ENSG00000172046.19	USP19	10869
ENSG00000153904	221.202	0.743796	0.216689	3.39763	0.000679711	0.0743532	FALSE	DDAH1		DDAH1	protein_coding	85318481	85578363	1	-1	chromosome	dimethylarginine dimethylaminohydrolase 1 [Source:HGNC Symbol;Acc:HGNC:2715]	ENSG00000153904.20	DDAH1	23576
ENSG00000138834	32.9478	0.579412	0.170185	3.39453	0.000687462	0.0745414	FALSE	MAPK8IP3		MAPK8IP3	protein_coding	1706183	1770317	16	1	chromosome	mitogen-activated protein kinase 8 interacting protein 3 [Source:HGNC Symbol;Acc:HGNC:6884]	ENSG00000138834.13	MAPK8IP3	23162
ENSG00000083457	111.404	0.551443	0.158378	3.3872	0.000706087	0.0756432	FALSE	ITGAE		ITGAE	protein_coding	3714628	3801188	17	-1	chromosome	integrin subunit alpha E [Source:HGNC Symbol;Acc:HGNC:6147]	ENSG00000083457.12	ITGAE	3682
ENSG00000102359	15.407	-0.5956	0.220947	-3.38574	0.000709863	0.0756432	FALSE	SRPX2		SRPX2	protein_coding	100644195	100675788	X	1	chromosome	sushi repeat containing protein X-linked 2 [Source:HGNC Symbol;Acc:HGNC:30668]	ENSG00000102359.7	SRPX2	27286
ENSG00000177606	1297.23	-0.547108	0.16196	-3.38062	0.000723216	0.0764074	FALSE	JUN		JUN	protein_coding	58780791	58784047	1	-1	chromosome	Jun proto-oncogene, AP-1 transcription factor subunit [Source:HGNC Symbol;Acc:HGNC:6204]	ENSG00000177606.7	JUN	3725
ENSG00000100116	47.3648	0.586656	0.173764	3.36706	0.00075974	0.0782596	FALSE	GCAT		GCAT	protein_coding	37807905	37817176	22	1	chromosome	glycine C-acetyltransferase [Source:HGNC Symbol;Acc:HGNC:4188]	ENSG00000100116.16	GCAT	23464
ENSG00000156113	201.307	0.649324	0.188963	3.37036	0.000750712	0.0782596	FALSE	KCNMA1		KCNMA1	protein_coding	76869601	77638369	10	-1	chromosome	potassium calcium-activated channel subfamily M alpha 1 [Source:HGNC Symbol;Acc:HGNC:6284]	ENSG00000156113.23	KCNMA1	3778
ENSG00000237412	65.5211	0.65003	0.187321	3.36808	0.000756939	0.0782596	FALSE	PRSS56		PRSS56	protein_coding	232520388	232525716	2	1	chromosome	serine protease 56 [Source:HGNC Symbol;Acc:HGNC:39433]	ENSG00000237412.7	PRSS56	646960
ENSG00000083454	68.6204	0.74242	0.20842	3.35665	0.000788929	0.0805946	FALSE	P2RX5		P2RX5	protein_coding	3672199	3696240	17	-1	chromosome	purinergic receptor P2X 5 [Source:HGNC Symbol;Acc:HGNC:8536]	ENSG00000083454.22	P2RX5	5026
ENSG00000129170	7014.58	0.605639	0.177272	3.34937	0.000809949	0.0820638	FALSE	CSRP3		CSRP3	protein_coding	19182030	19210571	11	-1	chromosome	cysteine and glycine rich protein 3 [Source:HGNC Symbol;Acc:HGNC:2472]	ENSG00000129170.10	CSRP3	8048
ENSG00000114021	233.636	0.300322	0.0893391	3.33988	0.000838145	0.0834157	FALSE	NIT2		NIT2	protein_coding	100334739	100361635	3	1	chromosome	nitrilase family member 2 [Source:HGNC Symbol;Acc:HGNC:29878]	ENSG00000114021.12	NIT2	56954
ENSG00000138136	56.1491	-0.518497	0.162797	-3.3381	0.000843537	0.0834157	FALSE	LBX1		LBX1	protein_coding	101226195	101229794	10	-1	chromosome	ladybird homeobox 1 [Source:HGNC Symbol;Acc:HGNC:16960]	ENSG00000138136.6	LBX1	10660
ENSG00000273590	67.4522	-0.636751	0.189306	-3.33914	0.000840376	0.0834157	FALSE	SMIM11B		SMIM11B	protein_coding	7744962	7777853	21	1	chromosome	small integral membrane protein 11B [Source:HGNC Symbol;Acc:HGNC:51846]	ENSG00000273590.4	SMIM11B	102723553
ENSG00000003989	306.681	-0.438976	0.13459	-3.33573	0.000850749	0.0834612	FALSE	SLC7A2		SLC7A2	protein_coding	17497088	17570573	8	1	chromosome	solute carrier family 7 member 2 [Source:HGNC Symbol;Acc:HGNC:11060]	ENSG00000003989.17	SLC7A2	6542
ENSG00000106537	20.3956	0.700082	0.20541	3.32529	0.000883274	0.0836202	FALSE	TSPAN13		TSPAN13	protein_coding	16753755	16784536	7	1	chromosome	tetraspanin 13 [Source:HGNC Symbol;Acc:HGNC:21643]	ENSG00000106537.8	TSPAN13	27075
ENSG00000150782	11.9719	-0.539544	0.21253	-3.32437	0.000886195	0.0836202	FALSE	IL18		IL18	protein_coding	112143253	112164096	11	-1	chromosome	interleukin 18 [Source:HGNC Symbol;Acc:HGNC:5986]	ENSG00000150782.12	IL18	3606
ENSG00000163785	57.516	-0.485239	0.145157	-3.33095	0.000865499	0.0836202	FALSE	RYK		RYK	protein_coding	134065303	134250744	3	-1	chromosome	receptor like tyrosine kinase [Source:HGNC Symbol;Acc:HGNC:10481]	ENSG00000163785.12	RYK	6259
ENSG00000163817	4.40149	-0.686305	0.202702	-3.32756	0.000876087	0.0836202	FALSE	SLC6A20		SLC6A20	protein_coding	45755449	45796536	3	-1	chromosome	solute carrier family 6 member 20 [Source:HGNC Symbol;Acc:HGNC:30927]	ENSG00000163817.16	SLC6A20	54716
ENSG00000187627	4.89951	-0.758655	0.22038	-3.32801	0.000874677	0.0836202	FALSE	RGPD1		RGPD1	protein_coding	86907953	87013976	2	1	chromosome	RANBP2 like and GRIP domain containing 1 [Source:HGNC Symbol;Acc:HGNC:32414]	ENSG00000187627.15	RGPD1	400966
ENSG00000077522	12565.6	0.449966	0.1334	3.31834	0.000905547	0.0841614	FALSE	ACTN2		ACTN2	protein_coding	236664141	236764631	1	1	chromosome	actinin alpha 2 [Source:HGNC Symbol;Acc:HGNC:164]	ENSG00000077522.13	ACTN2	88
ENSG00000173171	46.0022	0.452369	0.135642	3.31959	0.000901489	0.0841614	FALSE	MTX1		MTX1	protein_coding	155208699	155213824	1	1	chromosome	metaxin 1 [Source:HGNC Symbol;Acc:HGNC:7504]	ENSG00000173171.14	MTX1	4580
ENSG00000072310	40.9061	-0.692536	0.213231	-3.30323	0.000955773	0.08597	FALSE	SREBF1		SREBF1	protein_coding	17810399	17837011	17	-1	chromosome	sterol regulatory element binding transcription factor 1 [Source:HGNC Symbol;Acc:HGNC:11289]	ENSG00000072310.17	SREBF1	6720
ENSG00000122643	189.806	-0.31324	0.0942803	-3.30764	0.000940853	0.08597	FALSE	NT5C3A		NT5C3A	protein_coding	33014114	33062797	7	-1	chromosome	5'-nucleotidase, cytosolic IIIA [Source:HGNC Symbol;Acc:HGNC:17820]	ENSG00000122643.21	NT5C3A	51251
ENSG00000129128	291.305	0.339202	0.101854	3.30206	0.000959782	0.08597	FALSE	SPCS3		SPCS3	protein_coding	176319966	176332245	4	1	chromosome	signal peptidase complex subunit 3 [Source:HGNC Symbol;Acc:HGNC:26212]	ENSG00000129128.13	SPCS3	60559
ENSG00000174574	64.1599	-0.406096	0.124065	-3.30625	0.000945548	0.08597	FALSE	AKIRIN1		AKIRIN1	protein_coding	38991276	39006059	1	1	chromosome	akirin 1 [Source:HGNC Symbol;Acc:HGNC:25744]	ENSG00000174574.16	AKIRIN1	79647
ENSG00000185627	462.466	0.269938	0.0817064	3.30214	0.000959517	0.08597	FALSE	PSMD13		PSMD13	protein_coding	236966	252984	11	1	chromosome	proteasome 26S subunit, non-ATPase 13 [Source:HGNC Symbol;Acc:HGNC:9558]	ENSG00000185627.18	PSMD13	5719
ENSG00000132768	64.8217	0.550485	0.165961	3.29739	0.000975862	0.0861616	FALSE	DPH2		DPH2	protein_coding	43970000	43973369	1	1	chromosome	diphthamide biosynthesis 2 [Source:HGNC Symbol;Acc:HGNC:3004]	ENSG00000132768.14	DPH2	1802
ENSG00000137656	22.883	-0.538137	0.160127	-3.29918	0.00096968	0.0861616	FALSE	BUD13		BUD13	protein_coding	116748170	116772987	11	-1	chromosome	BUD13 homolog [Source:HGNC Symbol;Acc:HGNC:28199]	ENSG00000137656.12	BUD13	84811
ENSG00000131143	4077.91	0.32651	0.0991925	3.29481	0.00098489	0.086342	FALSE	COX4I1		COX4I1	protein_coding	85798633	85807068	16	1	chromosome	cytochrome c oxidase subunit 4I1 [Source:HGNC Symbol;Acc:HGNC:2265]	ENSG00000131143.10	COX4I1	1327
ENSG00000029993	18.4418	0.666595	0.206199	3.28614	0.00101572	0.0872517	FALSE	HMGB3		HMGB3	protein_coding	150980509	150990771	X	1	chromosome	high mobility group box 3 [Source:HGNC Symbol;Acc:HGNC:5004]	ENSG00000029993.15	HMGB3	3149
ENSG00000126012	112.377	-0.385392	0.119275	-3.28594	0.00101644	0.0872517	FALSE	KDM5C		KDM5C	protein_coding	53191321	53225422	X	-1	chromosome	lysine demethylase 5C [Source:HGNC Symbol;Acc:HGNC:11114]	ENSG00000126012.11	KDM5C	8242
ENSG00000146063	71.7362	0.48079	0.144584	3.28947	0.00100376	0.0872517	FALSE	TRIM41		TRIM41	protein_coding	181222499	181235808	5	1	chromosome	tripartite motif containing 41 [Source:HGNC Symbol;Acc:HGNC:19013]	ENSG00000146063.20	TRIM41	90933
ENSG00000100612	383.011	-0.386571	0.118649	-3.28097	0.0010345	0.0881893	FALSE	DHRS7		DHRS7	protein_coding	60144119	60169856	14	-1	chromosome	dehydrogenase/reductase 7 [Source:HGNC Symbol;Acc:HGNC:21524]	ENSG00000100612.14	DHRS7	51635
ENSG00000137726	154.849	-0.429788	0.128408	-3.27508	0.0010563	0.0888229	FALSE	FXYD6		FXYD6	protein_coding	117836976	117877486	11	-1	chromosome	FXYD domain containing ion transport regulator 6 [Source:HGNC Symbol;Acc:HGNC:4030]	ENSG00000137726.17	FXYD6	53826
ENSG00000175182	48.7844	-0.515624	0.158876	-3.27567	0.00105412	0.0888229	FALSE	FAM131A		FAM131A	protein_coding	184335926	184348421	3	1	chromosome	family with sequence similarity 131 member A [Source:HGNC Symbol;Acc:HGNC:28308]	ENSG00000175182.15	FAM131A	131408
ENSG00000110330	241.712	0.317546	0.0967611	3.26595	0.00109099	0.0899046	FALSE	BIRC2		BIRC2	protein_coding	102347211	102378670	11	1	chromosome	baculoviral IAP repeat containing 2 [Source:HGNC Symbol;Acc:HGNC:590]	ENSG00000110330.8	BIRC2	329
ENSG00000111669	2380.67	0.32581	0.0991559	3.26944	0.00107762	0.0899046	FALSE	TPI1		TPI1	protein_coding	6867119	6870948	12	1	chromosome	triosephosphate isomerase 1 [Source:HGNC Symbol;Acc:HGNC:12009]	ENSG00000111669.15	TPI1	7167
ENSG00000244617	9.71303	0.734802	0.21883	3.26661	0.00108842	0.0899046	FALSE	ASPRV1		ASPRV1	protein_coding	69960089	69962265	2	-1	chromosome	aspartic peptidase retroviral like 1 [Source:HGNC Symbol;Acc:HGNC:26321]	ENSG00000244617.2	ASPRV1	151516
ENSG00000196352	102.509	-0.430097	0.132121	-3.26224	0.00110536	0.0904859	FALSE	CD55		CD55	protein_coding	207321376	207386804	1	1	chromosome	CD55 molecule (Cromer blood group) [Source:HGNC Symbol;Acc:HGNC:2665]	ENSG00000196352.15	CD55	1604
ENSG00000172831	221.265	0.550628	0.165471	3.25989	0.00111457	0.0906391	FALSE	CES2		CES2	protein_coding	66934444	66945096	16	1	chromosome	carboxylesterase 2 [Source:HGNC Symbol;Acc:HGNC:1864]	ENSG00000172831.13	CES2	8824
ENSG00000064102	72.0879	-0.53411	0.162931	-3.24196	0.00118711	0.0928402	FALSE	INTS13		INTS13	protein_coding	26905181	26938326	12	-1	chromosome	integrator complex subunit 13 [Source:HGNC Symbol;Acc:HGNC:20174]	ENSG00000064102.15	INTS13	55726
ENSG00000099204	409.96	0.708206	0.21612	3.24424	0.00117764	0.0928402	FALSE	ABLIM1		ABLIM1	protein_coding	114431113	114768061	10	-1	chromosome	actin binding LIM protein 1 [Source:HGNC Symbol;Acc:HGNC:78]	ENSG00000099204.20	ABLIM1	3983
ENSG00000163697	106.298	0.532258	0.159912	3.2435	0.00118071	0.0928402	FALSE	APBB2		APBB2	protein_coding	40810027	41216714	4	-1	chromosome	amyloid beta precursor protein binding family B member 2 [Source:HGNC Symbol;Acc:HGNC:582]	ENSG00000163697.17	APBB2	323
ENSG00000168283	169.96	-0.337249	0.104984	-3.25102	0.0011499	0.0928402	FALSE	BMI1		BMI1	protein_coding	22321099	22331484	10	1	chromosome	BMI1 proto-oncogene, polycomb ring finger [Source:HGNC Symbol;Acc:HGNC:1066]	ENSG00000168283.14	BMI1	648
ENSG00000187479	67.1327	-0.756948	0.219153	-3.24026	0.00119421	0.0928402	FALSE	C11orf96		C11orf96	protein_coding	43925342	43943878	11	1	chromosome	chromosome 11 open reading frame 96 [Source:HGNC Symbol;Acc:HGNC:38675]	ENSG00000187479.8	C11orf96	387763
ENSG00000196123	15.034	0.611094	0.208017	3.24179	0.00118781	0.0928402	FALSE	KIAA0895L		KIAA0895L	protein_coding	67175599	67184040	16	-1	chromosome	KIAA0895 like [Source:HGNC Symbol;Acc:HGNC:34408]	ENSG00000196123.13	KIAA0895L	653319
ENSG00000196405	114.527	0.514834	0.161289	3.2442	0.00117779	0.0928402	FALSE	EVL		EVL	protein_coding	99971449	100144236	14	1	chromosome	Enah/Vasp-like [Source:HGNC Symbol;Acc:HGNC:20234]	ENSG00000196405.13	EVL	51466
ENSG00000125746	35.9002	0.603613	0.18398	3.22991	0.0012383	0.0956077	FALSE	EML2		EML2	protein_coding	45606994	45645629	19	-1	chromosome	EMAP like 2 [Source:HGNC Symbol;Acc:HGNC:18035]	ENSG00000125746.16	EML2	24139
ENSG00000285188	46.2103	0.770542	0.221568	3.2283	0.00124527	0.0956077	FALSE	AC008397.2		AC008397.2	protein_coding	18207961	18255419	19	-1	chromosome	cAMP-specific 3',5'-cyclic phosphodiesterase 4C [Source:UniProtKB/Swiss-Prot;Acc:Q08493]	ENSG00000285188.1	AC008397.2
ENSG00000101019	220.48	0.34863	0.108465	3.22146	0.00127539	0.0957452	FALSE	UQCC1		UQCC1	protein_coding	35302566	35412031	20	-1	chromosome	ubiquinol-cytochrome c reductase complex assembly factor 1 [Source:HGNC Symbol;Acc:HGNC:15891]	ENSG00000101019.22	UQCC1	55245
ENSG00000120129	201.822	-0.672179	0.209748	-3.22274	0.00126969	0.0957452	FALSE	DUSP1		DUSP1	protein_coding	172768096	172771195	5	-1	chromosome	dual specificity phosphatase 1 [Source:HGNC Symbol;Acc:HGNC:3064]	ENSG00000120129.6	DUSP1	1843
ENSG00000163083	18.644	-0.653125	0.213881	-3.22602	0.00125523	0.0957452	FALSE	INHBB		INHBB	protein_coding	120346136	120351803	2	1	chromosome	inhibin subunit beta B [Source:HGNC Symbol;Acc:HGNC:6067]	ENSG00000163083.6	INHBB	3625
ENSG00000169885	14.9627	-0.662939	0.215508	-3.22086	0.00127805	0.0957452	FALSE	CALML6		CALML6	protein_coding	1915108	1917296	1	1	chromosome	calmodulin like 6 [Source:HGNC Symbol;Acc:HGNC:24193]	ENSG00000169885.10	CALML6	163688
ENSG00000126950	12.901	-0.768067	0.22028	-3.21622	0.0012989	0.0967209	FALSE	TMEM35A		TMEM35A	protein_coding	101078879	101096367	X	1	chromosome	transmembrane protein 35A [Source:HGNC Symbol;Acc:HGNC:25864]	ENSG00000126950.8	TMEM35A	59353
ENSG00000144320	302.945	-0.424633	0.133434	-3.20643	0.00134395	0.098884	FALSE	LNPK		LNPK	protein_coding	175923882	176002839	2	-1	chromosome	lunapark, ER junction formation factor [Source:HGNC Symbol;Acc:HGNC:21610]	ENSG00000144320.14	LNPK	80856
ENSG00000154856	51.6352	-0.562817	0.175721	-3.2078	0.00133753	0.098884	FALSE	APCDD1		APCDD1	protein_coding	10454635	10489949	18	1	chromosome	APC down-regulated 1 [Source:HGNC Symbol;Acc:HGNC:15718]	ENSG00000154856.13	APCDD1	147495
ENSG00000129757	532.812	-0.528826	0.162206	-3.18918	0.00142679	0.102686	FALSE	CDKN1C		CDKN1C	protein_coding	2883213	2885773	11	-1	chromosome	cyclin dependent kinase inhibitor 1C [Source:HGNC Symbol;Acc:HGNC:1786]	ENSG00000129757.13	CDKN1C	1028
ENSG00000130202	22.2049	-0.562185	0.177029	-3.19057	0.00141991	0.102686	FALSE	NECTIN2		NECTIN2	protein_coding	44846175	44889223	19	1	chromosome	nectin cell adhesion molecule 2 [Source:HGNC Symbol;Acc:HGNC:9707]	ENSG00000130202.10	NECTIN2	5819
ENSG00000144827	107.489	0.41152	0.128114	3.19292	0.00140841	0.102686	FALSE	ABHD10		ABHD10	protein_coding	111979010	111993368	3	1	chromosome	abhydrolase domain containing 10 [Source:HGNC Symbol;Acc:HGNC:25656]	ENSG00000144827.9	ABHD10	55347
ENSG00000164032	438.972	-0.315103	0.0990345	-3.18876	0.00142885	0.102686	FALSE	H2AZ1		H2AZ1	protein_coding	99948086	99950355	4	-1	chromosome	H2A.Z variant histone 1 [Source:HGNC Symbol;Acc:HGNC:4741]	ENSG00000164032.12	H2AZ1	3015
ENSG00000187446	270.787	0.361271	0.11357	3.18644	0.00144036	0.102736	FALSE	CHP1		CHP1	protein_coding	41230839	41281887	15	1	chromosome	calcineurin like EF-hand protein 1 [Source:HGNC Symbol;Acc:HGNC:17433]	ENSG00000187446.12	CHP1	11261
ENSG00000255112	175.69	-0.480955	0.156162	-3.18528	0.00144616	0.102736	FALSE	CHMP1B		CHMP1B	protein_coding	11851413	11854444	18	1	chromosome	charged multivesicular body protein 1B [Source:HGNC Symbol;Acc:HGNC:24287]	ENSG00000255112.3	CHMP1B	57132
ENSG00000156976	1290.22	-0.243206	0.0766587	-3.18337	0.00145572	0.102824	FALSE	EIF4A2		EIF4A2	protein_coding	186783205	186789897	3	1	chromosome	eukaryotic translation initiation factor 4A2 [Source:HGNC Symbol;Acc:HGNC:3284]	ENSG00000156976.17	EIF4A2	1974
ENSG00000131386	34.1352	-0.571018	0.184475	-3.17593	0.00149358	0.104898	FALSE	GALNT15		GALNT15	protein_coding	16174680	16231992	3	1	chromosome	polypeptide N-acetylgalactosaminyltransferase 15 [Source:HGNC Symbol;Acc:HGNC:21531]	ENSG00000131386.19	GALNT15	117248
ENSG00000156162	41.4007	-0.455962	0.143896	-3.16948	0.00152714	0.106268	FALSE	DPY19L4		DPY19L4	protein_coding	94719703	94793836	8	1	chromosome	dpy-19 like 4 [Source:HGNC Symbol;Acc:HGNC:27829]	ENSG00000156162.16	DPY19L4	286148
ENSG00000166913	1438.03	0.316174	0.100347	3.16888	0.00153027	0.106268	FALSE	YWHAB		YWHAB	protein_coding	44885702	44908532	20	1	chromosome	tyrosine 3-monooxygenase/tryptophan 5-monooxygenase activation protein beta [Source:HGNC Symbol;Acc:HGNC:12849]	ENSG00000166913.13	YWHAB	7529
ENSG00000182916	44.9642	0.831298	0.218742	3.16677	0.0015414	0.106443	FALSE	TCEAL7		TCEAL7	protein_coding	103330229	103332326	X	1	chromosome	transcription elongation factor A like 7 [Source:HGNC Symbol;Acc:HGNC:28336]	ENSG00000182916.8	TCEAL7	56849
ENSG00000058056	3558.94	0.429581	0.135072	3.16008	0.00157727	0.10649	FALSE	USP13		USP13	protein_coding	179653040	179789401	3	1	chromosome	ubiquitin specific peptidase 13 [Source:HGNC Symbol;Acc:HGNC:12611]	ENSG00000058056.9	USP13	8975
ENSG00000104369	785.817	-0.469516	0.152257	-3.15729	0.00159245	0.10649	FALSE	JPH1		JPH1	protein_coding	74234700	74321540	8	-1	chromosome	junctophilin 1 [Source:HGNC Symbol;Acc:HGNC:14201]	ENSG00000104369.5	JPH1	56704
ENSG00000113296	215.527	0.704874	0.219231	3.16366	0.001558	0.10649	FALSE	THBS4		THBS4	protein_coding	79991311	80083287	5	1	chromosome	thrombospondin 4 [Source:HGNC Symbol;Acc:HGNC:11788]	ENSG00000113296.14	THBS4	7060
ENSG00000164823	95.234	0.617649	0.198884	3.15704	0.00159378	0.10649	FALSE	OSGIN2		OSGIN2	protein_coding	89901849	89927888	8	1	chromosome	oxidative stress induced growth inhibitor family member 2 [Source:HGNC Symbol;Acc:HGNC:1355]	ENSG00000164823.11	OSGIN2	734
ENSG00000164941	31.4621	-0.551691	0.179446	-3.16179	0.00156804	0.10649	FALSE	INTS8		INTS8	protein_coding	94813311	94881746	8	1	chromosome	integrator complex subunit 8 [Source:HGNC Symbol;Acc:HGNC:26048]	ENSG00000164941.14	INTS8	55656
ENSG00000169020	3385.31	0.333005	0.105025	3.16158	0.00156916	0.10649	FALSE	ATP5ME		ATP5ME	protein_coding	672436	674330	4	-1	chromosome	ATP synthase membrane subunit e [Source:HGNC Symbol;Acc:HGNC:846]	ENSG00000169020.10	ATP5ME	521
ENSG00000081791	210.301	0.396967	0.125047	3.15439	0.00160836	0.106622	FALSE	DELE1		DELE1	protein_coding	141923855	141942047	5	1	chromosome	DAP3 binding cell death enhancer 1 [Source:HGNC Symbol;Acc:HGNC:28969]	ENSG00000081791.9	DELE1	9812
ENSG00000112599	9.22488	0.700155	0.214981	3.15347	0.00161343	0.106622	FALSE	GUCA1B		GUCA1B	protein_coding	42183284	42194956	6	-1	chromosome	guanylate cyclase activator 1B [Source:HGNC Symbol;Acc:HGNC:4679]	ENSG00000112599.9	GUCA1B	2979
ENSG00000196914	170.776	0.497898	0.156777	3.15199	0.00162163	0.106622	FALSE	ARHGEF12		ARHGEF12	protein_coding	120336413	120489937	11	1	chromosome	Rho guanine nucleotide exchange factor 12 [Source:HGNC Symbol;Acc:HGNC:14193]	ENSG00000196914.9	ARHGEF12	23365
ENSG00000136930	782.836	0.26642	0.0842274	3.14743	0.00164714	0.107726	FALSE	PSMB7		PSMB7	protein_coding	124353465	124415444	9	-1	chromosome	proteasome 20S subunit beta 7 [Source:HGNC Symbol;Acc:HGNC:9544]	ENSG00000136930.13	PSMB7	5695
ENSG00000188613	74.0238	-0.560262	0.221909	-3.14052	0.00168649	0.109719	FALSE	NANOS1		NANOS1	protein_coding	119029714	119033730	10	1	chromosome	nanos C2HC-type zinc finger 1 [Source:HGNC Symbol;Acc:HGNC:23044]	ENSG00000188613.7	NANOS1	340719
ENSG00000111816	66.7808	0.675097	0.208955	3.13391	0.00172496	0.110478	FALSE	FRK		FRK	protein_coding	115931149	116060891	6	-1	chromosome	fyn related Src family tyrosine kinase [Source:HGNC Symbol;Acc:HGNC:3955]	ENSG00000111816.8	FRK	2444
ENSG00000156671	47.6933	-0.609914	0.201049	-3.13653	0.00170962	0.110478	FALSE	SAMD8		SAMD8	protein_coding	75099586	75182123	10	1	chromosome	sterile alpha motif domain containing 8 [Source:HGNC Symbol;Acc:HGNC:26320]	ENSG00000156671.15	SAMD8	142891
ENSG00000196465	4188.98	0.650377	0.219883	3.13439	0.00172211	0.110478	FALSE	MYL6B		MYL6B	protein_coding	56152256	56159647	12	1	chromosome	myosin light chain 6B [Source:HGNC Symbol;Acc:HGNC:29823]	ENSG00000196465.10	MYL6B	140465
ENSG00000172663	234.861	0.336596	0.106945	3.12872	0.00175571	0.111868	FALSE	TMEM134		TMEM134	protein_coding	67461710	67469272	11	-1	chromosome	transmembrane protein 134 [Source:HGNC Symbol;Acc:HGNC:26142]	ENSG00000172663.9	TMEM134	80194
ENSG00000108312	159.966	-0.353058	0.113254	-3.12099	0.00180245	0.11389	FALSE	UBTF		UBTF	protein_coding	44205033	44221626	17	-1	chromosome	upstream binding transcription factor [Source:HGNC Symbol;Acc:HGNC:12511]	ENSG00000108312.15	UBTF	7343
ENSG00000172216	780.739	-0.443433	0.145695	-3.12043	0.00180588	0.11389	FALSE	CEBPB		CEBPB	protein_coding	50190830	50192668	20	1	chromosome	CCAAT enhancer binding protein beta [Source:HGNC Symbol;Acc:HGNC:1834]	ENSG00000172216.6	CEBPB	1051
ENSG00000127325	154.06	0.567791	0.195098	3.11802	0.0018207	0.114242	FALSE	BEST3		BEST3	protein_coding	69643360	69699476	12	-1	chromosome	bestrophin 3 [Source:HGNC Symbol;Acc:HGNC:17105]	ENSG00000127325.19	BEST3	144453
ENSG00000155463	540.747	0.367975	0.118638	3.11136	0.00186226	0.116259	FALSE	OXA1L		OXA1L	protein_coding	22766522	22773042	14	1	chromosome	OXA1L mitochondrial inner membrane protein [Source:HGNC Symbol;Acc:HGNC:8526]	ENSG00000155463.14	OXA1L	5018
ENSG00000070047	121.249	-0.377223	0.121513	-3.10837	0.00188124	0.116854	FALSE	PHRF1		PHRF1	protein_coding	576470	612222	11	1	chromosome	PHD and ring finger domains 1 [Source:HGNC Symbol;Acc:HGNC:24351]	ENSG00000070047.13	PHRF1	57661
ENSG00000158169	17.1505	-0.641615	0.215556	-3.10633	0.00189425	0.117074	FALSE	FANCC		FANCC	protein_coding	95099054	95426796	9	-1	chromosome	FA complementation group C [Source:HGNC Symbol;Acc:HGNC:3584]	ENSG00000158169.13	FANCC	2176
ENSG00000135929	118.884	-0.516679	0.168994	-3.09776	0.0019499	0.119914	FALSE	CYP27A1		CYP27A1	protein_coding	218781749	218815293	2	1	chromosome	cytochrome P450 family 27 subfamily A member 1 [Source:HGNC Symbol;Acc:HGNC:2605]	ENSG00000135929.9	CYP27A1	1593
ENSG00000113282	194.82	-0.385161	0.125568	-3.09342	0.00197864	0.120487	FALSE	CLINT1		CLINT1	protein_coding	157785743	157859175	5	-1	chromosome	clathrin interactor 1 [Source:HGNC Symbol;Acc:HGNC:23186]	ENSG00000113282.13	CLINT1	9685
ENSG00000127952	25.1654	0.547664	0.18124	3.09341	0.00197871	0.120487	FALSE	STYXL1		STYXL1	protein_coding	75996338	76048004	7	-1	chromosome	serine/threonine/tyrosine interacting like 1 [Source:HGNC Symbol;Acc:HGNC:18165]	ENSG00000127952.17	STYXL1	51657
ENSG00000111087	5.19944	-0.678773	0.209036	-3.08603	0.00202851	0.121721	FALSE	GLI1		GLI1	protein_coding	57459785	57472268	12	1	chromosome	GLI family zinc finger 1 [Source:HGNC Symbol;Acc:HGNC:4317]	ENSG00000111087.10	GLI1	2735
ENSG00000118503	22.9562	0.62489	0.201469	3.08824	0.00201345	0.121721	FALSE	TNFAIP3		TNFAIP3	protein_coding	137867214	137883312	6	1	chromosome	TNF alpha induced protein 3 [Source:HGNC Symbol;Acc:HGNC:11896]	ENSG00000118503.15	TNFAIP3	7128
ENSG00000162972	54.7458	-0.394543	0.128666	-3.08666	0.00202416	0.121721	FALSE	MAIP1		MAIP1	protein_coding	199955317	200008540	2	1	chromosome	matrix AAA peptidase interacting protein 1 [Source:HGNC Symbol;Acc:HGNC:26198]	ENSG00000162972.10	MAIP1	79568
ENSG00000143970	111.06	-0.355781	0.115705	-3.08179	0.00205757	0.122277	FALSE	ASXL2		ASXL2	protein_coding	25733753	25878487	2	-1	chromosome	ASXL transcriptional regulator 2 [Source:HGNC Symbol;Acc:HGNC:23805]	ENSG00000143970.17	ASXL2	55252
ENSG00000159256	73.0172	-0.440067	0.142558	-3.08262	0.0020519	0.122277	FALSE	MORC3		MORC3	protein_coding	36320189	36386148	21	1	chromosome	MORC family CW-type zinc finger 3 [Source:HGNC Symbol;Acc:HGNC:23572]	ENSG00000159256.13	MORC3	23515
ENSG00000165630	33.7056	-0.466541	0.153368	-3.0783	0.00208184	0.122541	FALSE	PRPF18		PRPF18	protein_coding	13586939	13630859	10	1	chromosome	pre-mRNA processing factor 18 [Source:HGNC Symbol;Acc:HGNC:17351]	ENSG00000165630.14	PRPF18	8559
ENSG00000185361	34.297	-0.493363	0.157478	-3.07959	0.00207283	0.122541	FALSE	TNFAIP8L1		TNFAIP8L1	protein_coding	4639516	4655568	19	1	chromosome	TNF alpha induced protein 8 like 1 [Source:HGNC Symbol;Acc:HGNC:28279]	ENSG00000185361.9	TNFAIP8L1	126282
ENSG00000184221	20.053	0.527231	0.213255	3.07372	0.0021141	0.12385	FALSE	OLIG1		OLIG1	protein_coding	33070141	33072413	21	1	chromosome	oligodendrocyte transcription factor 1 [Source:HGNC Symbol;Acc:HGNC:16983]	ENSG00000184221.13	OLIG1	116448
ENSG00000172594	44.3565	-0.443675	0.14448	-3.07113	0.00213252	0.12434	FALSE	SMPDL3A		SMPDL3A	protein_coding	122789049	122809720	6	1	chromosome	sphingomyelin phosphodiesterase acid like 3A [Source:HGNC Symbol;Acc:HGNC:17389]	ENSG00000172594.13	SMPDL3A	10924
ENSG00000188191	12.3977	0.646071	0.222003	3.06591	0.00217007	0.125935	FALSE	PRKAR1B		PRKAR1B	protein_coding	549197	727650	7	-1	chromosome	protein kinase cAMP-dependent type I regulatory subunit beta [Source:HGNC Symbol;Acc:HGNC:9390]	ENSG00000188191.15	PRKAR1B	5575
ENSG00000139269	8.61978	0.665846	0.220263	3.05895	0.00222111	0.127855	FALSE	INHBE		INHBE	protein_coding	57452323	57459280	12	1	chromosome	inhibin subunit beta E [Source:HGNC Symbol;Acc:HGNC:24029]	ENSG00000139269.3	INHBE	83729
ENSG00000162894	18.8084	0.729567	0.222174	3.05859	0.00222384	0.127855	FALSE	FCMR		FCMR	protein_coding	206903317	206923247	1	-1	chromosome	Fc fragment of IgM receptor [Source:HGNC Symbol;Acc:HGNC:14315]	ENSG00000162894.12	FCMR	9214
ENSG00000163660	116.106	-0.511345	0.168575	-3.05479	0.00225218	0.128885	FALSE	CCNL1		CCNL1	protein_coding	157146508	157160760	3	-1	chromosome	cyclin L1 [Source:HGNC Symbol;Acc:HGNC:20569]	ENSG00000163660.11	CCNL1	57018
ENSG00000162989	5.70032	-0.581498	0.192698	-3.05264	0.00226838	0.129214	FALSE	KCNJ3		KCNJ3	protein_coding	154697855	154858354	2	1	chromosome	potassium inwardly rectifying channel subfamily J member 3 [Source:HGNC Symbol;Acc:HGNC:6264]	ENSG00000162989.5	KCNJ3	3760
ENSG00000244687	222.751	-0.306425	0.100343	-3.04976	0.00229028	0.129863	FALSE	UBE2V1		UBE2V1	protein_coding	50081124	50115959	20	-1	chromosome	ubiquitin conjugating enzyme E2 V1 [Source:HGNC Symbol;Acc:HGNC:12494]	ENSG00000244687.11	UBE2V1	7335
ENSG00000120727	280.563	-0.60267	0.198973	-3.04757	0.00230701	0.130214	FALSE	PAIP2		PAIP2	protein_coding	139341587	139369720	5	1	chromosome	poly(A) binding protein interacting protein 2 [Source:HGNC Symbol;Acc:HGNC:17970]	ENSG00000120727.13	PAIP2	51247
ENSG00000186187	134.588	-0.378374	0.124797	-3.03846	0.00237787	0.133604	FALSE	ZNRF1		ZNRF1	protein_coding	74999024	75110994	16	1	chromosome	zinc and ring finger 1 [Source:HGNC Symbol;Acc:HGNC:18452]	ENSG00000186187.12	ZNRF1	84937
ENSG00000103319	254.349	-0.418705	0.139906	-3.03373	0.00241553	0.134949	FALSE	EEF2K		EEF2K	protein_coding	22206278	22288738	16	1	chromosome	eukaryotic elongation factor 2 kinase [Source:HGNC Symbol;Acc:HGNC:24615]	ENSG00000103319.12	EEF2K	29904
ENSG00000180530	129.697	-0.510473	0.170711	-3.03271	0.00242364	0.134949	FALSE	NRIP1		NRIP1	protein_coding	14961235	15065936	21	-1	chromosome	nuclear receptor interacting protein 1 [Source:HGNC Symbol;Acc:HGNC:8001]	ENSG00000180530.11	NRIP1	8204
ENSG00000005893	548.774	-0.315549	0.103935	-3.02652	0.00247386	0.136702	FALSE	LAMP2		LAMP2	protein_coding	120426148	120469365	X	-1	chromosome	lysosomal associated membrane protein 2 [Source:HGNC Symbol;Acc:HGNC:6501]	ENSG00000005893.16	LAMP2	3920
ENSG00000105516	90.2121	-0.503596	0.181425	-3.02611	0.00247725	0.136702	FALSE	DBP		DBP	protein_coding	48630030	48637379	19	-1	chromosome	D-box binding PAR bZIP transcription factor [Source:HGNC Symbol;Acc:HGNC:2697]	ENSG00000105516.11	DBP	1628
ENSG00000153179	112.524	-0.58728	0.192341	-3.02411	0.00249362	0.136994	FALSE	RASSF3		RASSF3	protein_coding	64507001	64697564	12	1	chromosome	Ras association domain family member 3 [Source:HGNC Symbol;Acc:HGNC:14271]	ENSG00000153179.13	RASSF3	283349
ENSG00000197771	50.0826	-0.406683	0.135781	-3.02246	0.00250726	0.137134	FALSE	MCMBP		MCMBP	protein_coding	119829404	119892556	10	-1	chromosome	minichromosome maintenance complex binding protein [Source:HGNC Symbol;Acc:HGNC:25782]	ENSG00000197771.12	MCMBP	79892
ENSG00000104960	262.963	-0.347694	0.115001	-3.02018	0.00252628	0.137565	FALSE	PTOV1		PTOV1	protein_coding	49850735	49860744	19	1	chromosome	PTOV1 extended AT-hook containing adaptor protein [Source:HGNC Symbol;Acc:HGNC:9632]	ENSG00000104960.15	PTOV1	53635
ENSG00000112306	11237.9	0.21661	0.0713655	3.0187	0.0025386	0.13763	FALSE	RPS12		RPS12	protein_coding	132814569	132817564	6	1	chromosome	ribosomal protein S12 [Source:HGNC Symbol;Acc:HGNC:10385]	ENSG00000112306.8	RPS12	6206
ENSG00000160113	231.158	-0.410245	0.135273	-3.01709	0.0025521	0.137758	FALSE	NR2F6		NR2F6	protein_coding	17231883	17245940	19	-1	chromosome	nuclear receptor subfamily 2 group F member 6 [Source:HGNC Symbol;Acc:HGNC:7977]	ENSG00000160113.5	NR2F6	2063
ENSG00000125877	110.29	0.38955	0.128177	3.00873	0.0026234	0.14038	FALSE	ITPA		ITPA	protein_coding	3208868	3223870	20	1	chromosome	inosine triphosphatase [Source:HGNC Symbol;Acc:HGNC:6176]	ENSG00000125877.13	ITPA	3704
ENSG00000167191	292.291	-0.346623	0.115232	-3.00918	0.00261958	0.14038	FALSE	GPRC5B		GPRC5B	protein_coding	19856691	19886167	16	-1	chromosome	G protein-coupled receptor class C group 5 member B [Source:HGNC Symbol;Acc:HGNC:13308]	ENSG00000167191.12	GPRC5B	51704
ENSG00000153707	43.1838	0.619681	0.221019	3.00247	0.00267802	0.142685	FALSE	PTPRD		PTPRD	protein_coding	8314246	10612723	9	-1	chromosome	protein tyrosine phosphatase receptor type D [Source:HGNC Symbol;Acc:HGNC:9668]	ENSG00000153707.17	PTPRD	5789
ENSG00000016402	9.88051	0.656283	0.215424	2.99483	0.00274594	0.144002	FALSE	IL20RA		IL20RA	protein_coding	136999971	137045180	6	-1	chromosome	interleukin 20 receptor subunit alpha [Source:HGNC Symbol;Acc:HGNC:6003]	ENSG00000016402.13	IL20RA	53832
ENSG00000182551	480.219	0.408736	0.135093	2.99703	0.00272621	0.144002	FALSE	ADI1		ADI1	protein_coding	3497366	3519531	2	-1	chromosome	acireductone dioxygenase 1 [Source:HGNC Symbol;Acc:HGNC:30576]	ENSG00000182551.14	ADI1	55256
ENSG00000185963	88.5929	-0.457998	0.153513	-2.99317	0.00276099	0.144002	FALSE	BICD2		BICD2	protein_coding	92711363	92764833	9	-1	chromosome	BICD cargo adaptor 2 [Source:HGNC Symbol;Acc:HGNC:17208]	ENSG00000185963.14	BICD2	23299
ENSG00000188372	82.4228	0.648994	0.218889	2.99425	0.00275118	0.144002	FALSE	ZP3		ZP3	protein_coding	76397518	76442071	7	1	chromosome	zona pellucida glycoprotein 3 [Source:HGNC Symbol;Acc:HGNC:13189]	ENSG00000188372.15	ZP3	7784
ENSG00000251322	9.68435	-0.65095	0.21816	-2.99346	0.00275838	0.144002	FALSE	SHANK3		SHANK3	protein_coding	50674415	50733298	22	1	chromosome	SH3 and multiple ankyrin repeat domains 3 [Source:HGNC Symbol;Acc:HGNC:14294]	ENSG00000251322.9	SHANK3	85358
ENSG00000134775	117.073	0.560021	0.186612	2.99048	0.00278543	0.144667	FALSE	FHOD3		FHOD3	protein_coding	36297714	36780055	18	1	chromosome	formin homology 2 domain containing 3 [Source:HGNC Symbol;Acc:HGNC:26178]	ENSG00000134775.15	FHOD3	80206
ENSG00000161940	20.6646	-0.573627	0.192245	-2.98763	0.00281151	0.144869	FALSE	BCL6B		BCL6B	protein_coding	7023050	7030290	17	1	chromosome	BCL6B transcription repressor [Source:HGNC Symbol;Acc:HGNC:1002]	ENSG00000161940.11	BCL6B	255877
ENSG00000214194	266.597	-0.470252	0.154947	-2.98749	0.00281276	0.144869	FALSE	SMIM30		SMIM30	protein_coding	113116718	113118560	7	-1	chromosome	small integral membrane protein 30 [Source:HGNC Symbol;Acc:HGNC:48953]	ENSG00000214194.9	SMIM30	401397
ENSG00000109670	635.459	0.437189	0.14721	2.98186	0.00286506	0.146319	FALSE	FBXW7		FBXW7	protein_coding	152320544	152536092	4	-1	chromosome	F-box and WD repeat domain containing 7 [Source:HGNC Symbol;Acc:HGNC:16712]	ENSG00000109670.16	FBXW7	55294
ENSG00000174307	139.733	0.533908	0.177457	2.98064	0.00287644	0.146319	FALSE	PHLDA3		PHLDA3	protein_coding	201464278	201469237	1	-1	chromosome	pleckstrin homology like domain family A member 3 [Source:HGNC Symbol;Acc:HGNC:8934]	ENSG00000174307.7	PHLDA3	23612
ENSG00000185437	612.57	-0.392715	0.134277	-2.982	0.00286368	0.146319	FALSE	SH3BGR		SH3BGR	protein_coding	39445855	39515506	21	1	chromosome	SH3 domain binding glutamate rich protein [Source:HGNC Symbol;Acc:HGNC:10822]	ENSG00000185437.13	SH3BGR	6450
ENSG00000156222	4.34236	0.612822	0.21134	2.97413	0.00293823	0.14885	FALSE	SLC28A1		SLC28A1	protein_coding	84884654	84945798	15	1	chromosome	solute carrier family 28 member 1 [Source:HGNC Symbol;Acc:HGNC:11001]	ENSG00000156222.12	SLC28A1	9154
ENSG00000118729	432.467	0.642187	0.206724	2.97039	0.00297422	0.150058	FALSE	CASQ2		CASQ2	protein_coding	115700007	115768781	1	-1	chromosome	calsequestrin 2 [Source:HGNC Symbol;Acc:HGNC:1513]	ENSG00000118729.11	CASQ2	845
ENSG00000110958	556.599	-0.219428	0.0740894	-2.96702	0.00300697	0.151094	FALSE	PTGES3		PTGES3	protein_coding	56663341	56688408	12	-1	chromosome	prostaglandin E synthase 3 [Source:HGNC Symbol;Acc:HGNC:16049]	ENSG00000110958.16	PTGES3	10728
ENSG00000106123	5.71912	0.53992	0.222445	2.96417	0.00303499	0.151272	FALSE	EPHB6		EPHB6	protein_coding	142855061	142871094	7	1	chromosome	EPH receptor B6 [Source:HGNC Symbol;Acc:HGNC:3396]	ENSG00000106123.12	EPHB6	2051
ENSG00000150637	6.30321	0.642829	0.215471	2.96512	0.00302566	0.151272	FALSE	CD226		CD226	protein_coding	69831158	69961803	18	-1	chromosome	CD226 molecule [Source:HGNC Symbol;Acc:HGNC:16961]	ENSG00000150637.9	CD226	10666
ENSG00000143632	215907	-0.238999	0.0808971	-2.96041	0.00307234	0.152519	FALSE	ACTA1		ACTA1	protein_coding	229431245	229434098	1	-1	chromosome	actin alpha 1, skeletal muscle [Source:HGNC Symbol;Acc:HGNC:129]	ENSG00000143632.14	ACTA1	58
ENSG00000088970	62.086	0.565011	0.193152	2.94732	0.00320546	0.15348	FALSE	KIZ		KIZ	protein_coding	21125983	21246622	20	1	chromosome	kizuna centrosomal protein [Source:HGNC Symbol;Acc:HGNC:15865]	ENSG00000088970.16	KIZ	55857
ENSG00000115107	95.9845	-0.387217	0.131985	-2.94816	0.00319666	0.15348	FALSE	STEAP3		STEAP3	protein_coding	119223831	119265652	2	1	chromosome	STEAP3 metalloreductase [Source:HGNC Symbol;Acc:HGNC:24592]	ENSG00000115107.20	STEAP3	55240
ENSG00000132155	257.604	-0.317486	0.108726	-2.95422	0.00313455	0.15348	FALSE	RAF1		RAF1	protein_coding	12583601	12664226	3	-1	chromosome	Raf-1 proto-oncogene, serine/threonine kinase [Source:HGNC Symbol;Acc:HGNC:9829]	ENSG00000132155.12	RAF1	5894
ENSG00000134590	389.791	0.275986	0.0937233	2.9483	0.00319526	0.15348	FALSE	RTL8C		RTL8C	protein_coding	135032355	135033546	X	1	chromosome	retrotransposon Gag like 8C [Source:HGNC Symbol;Acc:HGNC:2569]	ENSG00000134590.14	RTL8C	8933
ENSG00000138061	23.3106	-0.599649	0.207254	-2.95568	0.00311983	0.15348	FALSE	CYP1B1		CYP1B1	protein_coding	38066973	38109902	2	-1	chromosome	cytochrome P450 family 1 subfamily B member 1 [Source:HGNC Symbol;Acc:HGNC:2597]	ENSG00000138061.12	CYP1B1	1545
ENSG00000148019	32.5381	0.621435	0.217486	2.94631	0.00321586	0.15348	FALSE	CEP78		CEP78	protein_coding	78236062	78279690	9	1	chromosome	centrosomal protein 78 [Source:HGNC Symbol;Acc:HGNC:25740]	ENSG00000148019.13	CEP78	84131
ENSG00000166532	48.3538	0.572569	0.194691	2.95324	0.00314457	0.15348	FALSE	RIMKLB		RIMKLB	protein_coding	8681600	8783095	12	1	chromosome	ribosomal modification protein rimK like family member B [Source:HGNC Symbol;Acc:HGNC:29228]	ENSG00000166532.16	RIMKLB	57494
ENSG00000182253	1842.99	-0.347512	0.117767	-2.94888	0.00318929	0.15348	FALSE	SYNM		SYNM	protein_coding	99098217	99135593	15	1	chromosome	synemin [Source:HGNC Symbol;Acc:HGNC:24466]	ENSG00000182253.15	SYNM	23336
ENSG00000203950	96.7293	-0.373878	0.126857	-2.94747	0.00320385	0.15348	FALSE	RTL8A		RTL8A	protein_coding	135050932	135052196	X	-1	chromosome	retrotransposon Gag like 8A [Source:HGNC Symbol;Acc:HGNC:24514]	ENSG00000203950.6	RTL8A	26071
ENSG00000224877	655.57	0.297254	0.0998206	2.95206	0.00315662	0.15348	FALSE	NDUFAF8		NDUFAF8	protein_coding	81239305	81241310	17	1	chromosome	NADH:ubiquinone oxidoreductase complex assembly factor 8 [Source:HGNC Symbol;Acc:HGNC:33551]	ENSG00000224877.4	NDUFAF8	284184
ENSG00000197616	181.298	0.651452	0.219812	2.94319	0.00324854	0.154443	FALSE	MYH6		MYH6	protein_coding	23381982	23408273	14	-1	chromosome	myosin heavy chain 6 [Source:HGNC Symbol;Acc:HGNC:7576]	ENSG00000197616.12	MYH6	4624
ENSG00000087111	151.732	0.360022	0.12379	2.93843	0.00329875	0.155756	FALSE	PIGS		PIGS	protein_coding	28553383	28571794	17	-1	chromosome	phosphatidylinositol glycan anchor biosynthesis class S [Source:HGNC Symbol;Acc:HGNC:14937]	ENSG00000087111.21	PIGS	94005
ENSG00000203883	45.6864	-0.665336	0.220342	-2.93819	0.00330136	0.155756	FALSE	SOX18		SOX18	protein_coding	64047582	64049639	20	-1	chromosome	SRY-box transcription factor 18 [Source:HGNC Symbol;Acc:HGNC:11194]	ENSG00000203883.7	SOX18	54345
ENSG00000132341	842.193	0.286041	0.0971145	2.93626	0.00332198	0.156133	FALSE	RAN		RAN	protein_coding	130872037	130877678	12	1	chromosome	RAN, member RAS oncogene family [Source:HGNC Symbol;Acc:HGNC:9846]	ENSG00000132341.12	RAN	5901
ENSG00000123570	73.6167	0.577018	0.193354	2.9251	0.00344349	0.160437	FALSE	RAB9B		RAB9B	protein_coding	103822327	103832257	X	-1	chromosome	RAB9B, member RAS oncogene family [Source:HGNC Symbol;Acc:HGNC:14090]	ENSG00000123570.4	RAB9B	51209
ENSG00000128989	495.251	0.379803	0.128788	2.92047	0.00349508	0.160437	FALSE	ARPP19		ARPP19	protein_coding	52547045	52569883	15	-1	chromosome	cAMP regulated phosphoprotein 19 [Source:HGNC Symbol;Acc:HGNC:16967]	ENSG00000128989.10	ARPP19	10776
ENSG00000137177	640.574	-0.289769	0.0993463	-2.91964	0.00350441	0.160437	FALSE	KIF13A		KIF13A	protein_coding	17759183	17987635	6	-1	chromosome	kinesin family member 13A [Source:HGNC Symbol;Acc:HGNC:14566]	ENSG00000137177.20	KIF13A	63971
ENSG00000157379	52.9746	0.473073	0.161673	2.92359	0.00346017	0.160437	FALSE	DHRS1		DHRS1	protein_coding	24290598	24299780	14	-1	chromosome	dehydrogenase/reductase 1 [Source:HGNC Symbol;Acc:HGNC:16445]	ENSG00000157379.14	DHRS1	115817
ENSG00000165434	215.327	-0.549099	0.187182	-2.92003	0.00349993	0.160437	FALSE	PGM2L1		PGM2L1	protein_coding	74330316	74398433	11	-1	chromosome	phosphoglucomutase 2 like 1 [Source:HGNC Symbol;Acc:HGNC:20898]	ENSG00000165434.8	PGM2L1	283209
ENSG00000198242	3792.61	-0.506049	0.177576	-2.92014	0.00349869	0.160437	FALSE	RPL23A		RPL23A	protein_coding	28719985	28724359	17	1	chromosome	ribosomal protein L23a [Source:HGNC Symbol;Acc:HGNC:10317]	ENSG00000198242.14	RPL23A	6147
ENSG00000254986	33.0196	0.488531	0.163856	2.92122	0.00348658	0.160437	FALSE	DPP3		DPP3	protein_coding	66480013	66509657	11	1	chromosome	dipeptidyl peptidase 3 [Source:HGNC Symbol;Acc:HGNC:3008]	ENSG00000254986.7	DPP3	10072
ENSG00000176182	118.881	-0.303381	0.104351	-2.91359	0.00357304	0.162975	FALSE	MYPOP		MYPOP	protein_coding	45890023	45902613	19	-1	chromosome	Myb related transcription factor, partner of profilin [Source:HGNC Symbol;Acc:HGNC:20178]	ENSG00000176182.6	MYPOP	339344
ENSG00000146416	83.4329	0.44147	0.150282	2.91155	0.00359643	0.163439	FALSE	AIG1		AIG1	protein_coding	143060496	143341058	6	1	chromosome	androgen induced 1 [Source:HGNC Symbol;Acc:HGNC:21607]	ENSG00000146416.19	AIG1	51390
ENSG00000072133	12.5004	0.655376	0.221672	2.90341	0.00369125	0.165665	FALSE	RPS6KA6		RPS6KA6	protein_coding	84058346	84188199	X	-1	chromosome	ribosomal protein S6 kinase A6 [Source:HGNC Symbol;Acc:HGNC:10435]	ENSG00000072133.11	RPS6KA6	27330
ENSG00000120162	38.5458	-0.647575	0.211652	-2.90162	0.00371242	0.165665	FALSE	MOB3B		MOB3B	protein_coding	27325209	27529814	9	-1	chromosome	MOB kinase activator 3B [Source:HGNC Symbol;Acc:HGNC:23825]	ENSG00000120162.10	MOB3B	79817
ENSG00000133687	123.414	-0.443753	0.152353	-2.90574	0.0036638	0.165665	FALSE	TMTC1		TMTC1	protein_coding	29500840	29784759	12	-1	chromosome	transmembrane O-mannosyltransferase targeting cadherins 1 [Source:HGNC Symbol;Acc:HGNC:24099]	ENSG00000133687.16	TMTC1	83857
ENSG00000169946	68.5999	-0.437644	0.152694	-2.9037	0.00368785	0.165665	FALSE	ZFPM2		ZFPM2	protein_coding	104590733	105804539	8	1	chromosome	zinc finger protein, FOG family member 2 [Source:HGNC Symbol;Acc:HGNC:16700]	ENSG00000169946.14	ZFPM2	23414
ENSG00000244005	81.03	0.361221	0.12371	2.9025	0.00370195	0.165665	FALSE	NFS1		NFS1	protein_coding	35668052	35699355	20	-1	chromosome	NFS1 cysteine desulfurase [Source:HGNC Symbol;Acc:HGNC:15910]	ENSG00000244005.13	NFS1	9054
ENSG00000007392	88.9944	0.348452	0.121431	2.89975	0.00373459	0.166055	FALSE	LUC7L		LUC7L	protein_coding	188969	229463	16	-1	chromosome	LUC7 like [Source:HGNC Symbol;Acc:HGNC:6723]	ENSG00000007392.16	LUC7L	55692
ENSG00000129991	65.1779	0.635357	0.221991	2.89689	0.00376883	0.166581	FALSE	TNNI3		TNNI3	protein_coding	55151767	55157773	19	-1	chromosome	troponin I3, cardiac type [Source:HGNC Symbol;Acc:HGNC:11947]	ENSG00000129991.13	TNNI3	7137
ENSG00000156639	399.908	-0.383923	0.134946	-2.89604	0.00377899	0.166581	FALSE	ZFAND3		ZFAND3	protein_coding	37819727	38154624	6	1	chromosome	zinc finger AN1-type containing 3 [Source:HGNC Symbol;Acc:HGNC:18019]	ENSG00000156639.12	ZFAND3	60685
ENSG00000198911	68.0283	-0.416761	0.146237	-2.89458	0.00379661	0.166581	FALSE	SREBF2		SREBF2	protein_coding	41833079	41907307	22	1	chromosome	sterol regulatory element binding transcription factor 2 [Source:HGNC Symbol;Acc:HGNC:11290]	ENSG00000198911.12	SREBF2	6721
ENSG00000205362	5.50693	-0.651081	0.220837	-2.89428	0.00380034	0.166581	FALSE	MT1A		MT1A	protein_coding	56638666	56640087	16	1	chromosome	metallothionein 1A [Source:HGNC Symbol;Acc:HGNC:7393]	ENSG00000205362.11	MT1A	4489
ENSG00000107611	5.44348	0.595229	0.216964	2.88663	0.00389392	0.168887	FALSE	CUBN		CUBN	protein_coding	16823966	17129811	10	-1	chromosome	cubilin [Source:HGNC Symbol;Acc:HGNC:2548]	ENSG00000107611.16	CUBN	8029
ENSG00000118194	22.7269	0.512988	0.215103	2.88707	0.00388854	0.168887	FALSE	TNNT2		TNNT2	protein_coding	201359008	201377764	1	-1	chromosome	troponin T2, cardiac type [Source:HGNC Symbol;Acc:HGNC:11949]	ENSG00000118194.20	TNNT2	7139
ENSG00000184076	1551.36	0.397133	0.134688	2.88849	0.00387093	0.168887	FALSE	UQCR10		UQCR10	protein_coding	29767369	29770413	22	1	chromosome	ubiquinol-cytochrome c reductase, complex III subunit X [Source:HGNC Symbol;Acc:HGNC:30863]	ENSG00000184076.13	UQCR10	29796
ENSG00000142279	45.1878	-0.532582	0.179087	-2.88446	0.00392085	0.16946	FALSE	WTIP		WTIP	protein_coding	34481758	34512304	19	1	chromosome	WT1 interacting protein [Source:HGNC Symbol;Acc:HGNC:20964]	ENSG00000142279.13	WTIP	126374
ENSG00000009790	12.4246	0.644185	0.221727	2.87811	0.00400063	0.169738	FALSE	TRAF3IP3		TRAF3IP3	protein_coding	209756032	209782320	1	1	chromosome	TRAF3 interacting protein 3 [Source:HGNC Symbol;Acc:HGNC:30766]	ENSG00000009790.15	TRAF3IP3	80342
ENSG00000065154	128.726	-0.372038	0.132681	-2.87756	0.00400767	0.169738	FALSE	OAT		OAT	protein_coding	124397303	124418976	10	-1	chromosome	ornithine aminotransferase [Source:HGNC Symbol;Acc:HGNC:8091]	ENSG00000065154.12	OAT	4942
ENSG00000075914	264.021	0.622248	0.201047	2.88072	0.00396768	0.169738	FALSE	EXOSC7		EXOSC7	protein_coding	44975241	45036066	3	1	chromosome	exosome component 7 [Source:HGNC Symbol;Acc:HGNC:28112]	ENSG00000075914.13	EXOSC7	23016
ENSG00000106266	64.4346	0.451399	0.155142	2.87616	0.00402548	0.169738	FALSE	SNX8		SNX8	protein_coding	2251770	2354318	7	-1	chromosome	sorting nexin 8 [Source:HGNC Symbol;Acc:HGNC:14972]	ENSG00000106266.11	SNX8	29886
ENSG00000159166	11.1661	0.663882	0.218246	2.87525	0.00403714	0.169738	FALSE	LAD1		LAD1	protein_coding	201380833	201399915	1	-1	chromosome	ladinin 1 [Source:HGNC Symbol;Acc:HGNC:6472]	ENSG00000159166.15	LAD1	3898
ENSG00000160439	74.4813	0.380407	0.132909	2.87609	0.0040263	0.169738	FALSE	RDH13		RDH13	protein_coding	55039108	55071291	19	-1	chromosome	retinol dehydrogenase 13 [Source:HGNC Symbol;Acc:HGNC:19978]	ENSG00000160439.16	RDH13	112724
ENSG00000214113	46.9817	0.444643	0.156081	2.87724	0.00401168	0.169738	FALSE	LYRM4		LYRM4	protein_coding	5102593	5260939	6	-1	chromosome	LYR motif containing 4 [Source:HGNC Symbol;Acc:HGNC:21365]	ENSG00000214113.10	LYRM4	57128
ENSG00000270885	30.97	-0.624589	0.208378	-2.87889	0.00399083	0.169738	FALSE	RASL10B		RASL10B	protein_coding	35731639	35743521	17	1	chromosome	RAS like family 10 member B [Source:HGNC Symbol;Acc:HGNC:30295]	ENSG00000270885.2	RASL10B	91608
ENSG00000115233	193.962	0.300338	0.103483	2.87267	0.00407024	0.17055	FALSE	PSMD14		PSMD14	protein_coding	161308425	161411717	2	1	chromosome	proteasome 26S subunit, non-ATPase 14 [Source:HGNC Symbol;Acc:HGNC:16889]	ENSG00000115233.12	PSMD14	10213
ENSG00000096968	100.8	0.620173	0.203208	2.86882	0.0041201	0.171477	FALSE	JAK2		JAK2	protein_coding	4984390	5128183	9	1	chromosome	Janus kinase 2 [Source:HGNC Symbol;Acc:HGNC:6192]	ENSG00000096968.13	JAK2	3717
ENSG00000161980	68.1533	0.382293	0.130062	2.86882	0.00412007	0.171477	FALSE	POLR3K		POLR3K	protein_coding	46407	53608	16	-1	chromosome	RNA polymerase III subunit K [Source:HGNC Symbol;Acc:HGNC:14121]	ENSG00000161980.6	POLR3K	51728
ENSG00000196482	65.9071	0.673459	0.216972	2.86668	0.00414805	0.172061	FALSE	ESRRG		ESRRG	protein_coding	216503246	217137755	1	-1	chromosome	estrogen related receptor gamma [Source:HGNC Symbol;Acc:HGNC:3474]	ENSG00000196482.18	ESRRG	2104
ENSG00000072506	98.7655	0.357018	0.12429	2.85956	0.00424226	0.172298	FALSE	HSD17B10		HSD17B10	protein_coding	53431258	53434370	X	-1	chromosome	hydroxysteroid 17-beta dehydrogenase 10 [Source:HGNC Symbol;Acc:HGNC:4800]	ENSG00000072506.13	HSD17B10	3028
ENSG00000089053	306.524	0.231359	0.0807526	2.86457	0.00417576	0.172298	FALSE	ANAPC5		ANAPC5	protein_coding	121308245	121399896	12	-1	chromosome	anaphase promoting complex subunit 5 [Source:HGNC Symbol;Acc:HGNC:15713]	ENSG00000089053.13	ANAPC5	51433
ENSG00000104763	485.252	0.398176	0.138146	2.85912	0.00424821	0.172298	FALSE	ASAH1		ASAH1	protein_coding	18055992	18084998	8	-1	chromosome	N-acylsphingosine amidohydrolase 1 [Source:HGNC Symbol;Acc:HGNC:735]	ENSG00000104763.19	ASAH1	427
ENSG00000109063	62.1643	0.491236	0.211228	2.86298	0.00419678	0.172298	FALSE	MYH3		MYH3	protein_coding	10628526	10657309	17	-1	chromosome	myosin heavy chain 3 [Source:HGNC Symbol;Acc:HGNC:7573]	ENSG00000109063.15	MYH3	4621
ENSG00000112406	189.673	-0.373295	0.131647	-2.85888	0.00425133	0.172298	FALSE	HECA		HECA	protein_coding	139135080	139180802	6	1	chromosome	hdc homolog, cell cycle regulator [Source:HGNC Symbol;Acc:HGNC:21041]	ENSG00000112406.5	HECA	51696
ENSG00000140403	757.397	0.653501	0.211958	2.86347	0.00419027	0.172298	FALSE	DNAJA4		DNAJA4	protein_coding	78264086	78282196	15	1	chromosome	DnaJ heat shock protein family (Hsp40) member A4 [Source:HGNC Symbol;Acc:HGNC:14885]	ENSG00000140403.12	DNAJA4	55466
ENSG00000170417	560.291	-0.379624	0.132442	-2.85961	0.0042416	0.172298	FALSE	TMEM182		TMEM182	protein_coding	102736905	103019900	2	1	chromosome	transmembrane protein 182 [Source:HGNC Symbol;Acc:HGNC:26391]	ENSG00000170417.16	TMEM182	130827
ENSG00000164366	110.349	-0.304058	0.106412	-2.85703	0.0042762	0.172739	FALSE	CCDC127		CCDC127	protein_coding	196868	218153	5	-1	chromosome	coiled-coil domain containing 127 [Source:HGNC Symbol;Acc:HGNC:30520]	ENSG00000164366.4	CCDC127	133957
ENSG00000112096	1244.14	0.2585	0.0905688	2.85569	0.00429438	0.172908	FALSE	SOD2		SOD2	protein_coding	159669069	159745186	6	-1	chromosome	superoxide dismutase 2 [Source:HGNC Symbol;Acc:HGNC:11180]	ENSG00000112096.18	SOD2	6648
ENSG00000107833	65.8252	0.410579	0.144267	2.85011	0.00437042	0.175329	FALSE	NPM3		NPM3	protein_coding	101781325	101783413	10	-1	chromosome	nucleophosmin/nucleoplasmin 3 [Source:HGNC Symbol;Acc:HGNC:7931]	ENSG00000107833.10	NPM3	10360
ENSG00000136451	391.45	-0.2666	0.0938156	-2.8492	0.00438287	0.175329	FALSE	VEZF1		VEZF1	protein_coding	57971547	57988259	17	-1	chromosome	vascular endothelial zinc finger 1 [Source:HGNC Symbol;Acc:HGNC:12949]	ENSG00000136451.9	VEZF1	7716
ENSG00000133028	106.334	0.407863	0.14312	2.84568	0.00443171	0.176711	FALSE	SCO1		SCO1	protein_coding	10672474	10698375	17	-1	chromosome	SCO cytochrome c oxidase assembly protein 1 [Source:HGNC Symbol;Acc:HGNC:10603]	ENSG00000133028.12	SCO1	6341
ENSG00000198924	6.14362	-0.568525	0.221224	-2.84363	0.00446033	0.17728	FALSE	DCLRE1A		DCLRE1A	protein_coding	113834725	113854383	10	-1	chromosome	DNA cross-link repair 1A [Source:HGNC Symbol;Acc:HGNC:17660]	ENSG00000198924.8	DCLRE1A	9937
ENSG00000176723	10.2436	0.599939	0.214064	2.84109	0.00449596	0.177554	FALSE	ZNF843		ZNF843	protein_coding	31432593	31443160	16	-1	chromosome	zinc finger protein 843 [Source:HGNC Symbol;Acc:HGNC:28710]	ENSG00000176723.10	ZNF843	283933
ENSG00000265681	2490.76	0.203074	0.0710249	2.84206	0.0044823	0.177554	FALSE	RPL17		RPL17	protein_coding	49488453	49492523	18	-1	chromosome	ribosomal protein L17 [Source:HGNC Symbol;Acc:HGNC:10307]	ENSG00000265681.7	RPL17	6139
ENSG00000013573	21.5288	0.544999	0.203171	2.83563	0.00457359	0.178906	FALSE	DDX11		DDX11	protein_coding	31073860	31104799	12	1	chromosome	DEAD/H-box helicase 11 [Source:HGNC Symbol;Acc:HGNC:2736]	ENSG00000013573.17	DDX11	1663
ENSG00000083720	67.7834	0.665401	0.214248	2.83567	0.0045729	0.178906	FALSE	OXCT1		OXCT1	protein_coding	41730065	41870425	5	-1	chromosome	3-oxoacid CoA-transferase 1 [Source:HGNC Symbol;Acc:HGNC:8527]	ENSG00000083720.13	OXCT1	5019
ENSG00000176125	12.5788	0.584896	0.205479	2.83651	0.00456092	0.178906	FALSE	UFSP1		UFSP1	protein_coding	100888721	100889715	7	-1	chromosome	UFM1 specific peptidase 1 (inactive) [Source:HGNC Symbol;Acc:HGNC:33821]	ENSG00000176125.6	UFSP1	402682
ENSG00000014919	110.345	0.352899	0.12618	2.82562	0.00471897	0.179065	FALSE	COX15		COX15	protein_coding	99711844	99732100	10	-1	chromosome	cytochrome c oxidase assembly homolog COX15 [Source:HGNC Symbol;Acc:HGNC:2263]	ENSG00000014919.12	COX15	1355
ENSG00000052749	62.6978	0.638748	0.215626	2.82351	0.00475014	0.179065	FALSE	RRP12		RRP12	protein_coding	97356358	97426076	10	-1	chromosome	ribosomal RNA processing 12 homolog [Source:HGNC Symbol;Acc:HGNC:29100]	ENSG00000052749.14	RRP12	23223
ENSG00000069424	10.179	0.605104	0.215839	2.81821	0.0048293	0.179065	FALSE	KCNAB2		KCNAB2	protein_coding	5990927	6101193	1	1	chromosome	potassium voltage-gated channel subfamily A regulatory beta subunit 2 [Source:HGNC Symbol;Acc:HGNC:6229]	ENSG00000069424.15	KCNAB2	8514
ENSG00000105538	45.6228	-0.529659	0.18364	-2.82339	0.00475191	0.179065	FALSE	RASIP1		RASIP1	protein_coding	48720585	48740610	19	-1	chromosome	Ras interacting protein 1 [Source:HGNC Symbol;Acc:HGNC:24716]	ENSG00000105538.10	RASIP1	54922
ENSG00000107821	49.5998	0.537897	0.203315	2.82764	0.00468932	0.179065	FALSE	KAZALD1		KAZALD1	protein_coding	101061841	101068131	10	1	chromosome	Kazal type serine peptidase inhibitor domain 1 [Source:HGNC Symbol;Acc:HGNC:25460]	ENSG00000107821.14	KAZALD1	81621
ENSG00000116649	250.214	0.286216	0.100558	2.81793	0.00483336	0.179065	FALSE	SRM		SRM	protein_coding	11054584	11060020	1	-1	chromosome	spermidine synthase [Source:HGNC Symbol;Acc:HGNC:11296]	ENSG00000116649.10	SRM	6723
ENSG00000122203	231.662	0.26349	0.0930066	2.81988	0.00480418	0.179065	FALSE	KIAA1191		KIAA1191	protein_coding	176346062	176361807	5	-1	chromosome	KIAA1191 [Source:HGNC Symbol;Acc:HGNC:29209]	ENSG00000122203.15	KIAA1191	57179
ENSG00000126247	832.763	0.248106	0.0880431	2.81826	0.00482851	0.179065	FALSE	CAPNS1		CAPNS1	protein_coding	36139953	36150353	19	1	chromosome	calpain small subunit 1 [Source:HGNC Symbol;Acc:HGNC:1481]	ENSG00000126247.11	CAPNS1	826
ENSG00000132613	218.836	-0.476968	0.166989	-2.83034	0.00464979	0.179065	FALSE	MTSS2		MTSS2	protein_coding	70661204	70686053	16	-1	chromosome	MTSS I-BAR domain containing 2 [Source:HGNC Symbol;Acc:HGNC:25094]	ENSG00000132613.15	MTSS2	92154
ENSG00000155760	53.5614	-0.482885	0.17188	-2.81925	0.00481363	0.179065	FALSE	FZD7		FZD7	protein_coding	202034587	202038445	2	1	chromosome	frizzled class receptor 7 [Source:HGNC Symbol;Acc:HGNC:4045]	ENSG00000155760.2	FZD7	8324
ENSG00000164258	879.92	0.339655	0.118928	2.82866	0.00467436	0.179065	FALSE	NDUFS4		NDUFS4	protein_coding	53560633	53683338	5	1	chromosome	NADH:ubiquinone oxidoreductase subunit S4 [Source:HGNC Symbol;Acc:HGNC:7711]	ENSG00000164258.12	NDUFS4	4724
ENSG00000166272	179.14	-0.414595	0.146765	-2.8276	0.00468983	0.179065	FALSE	WBP1L		WBP1L	protein_coding	102743948	102834516	10	1	chromosome	WW domain binding protein 1 like [Source:HGNC Symbol;Acc:HGNC:23510]	ENSG00000166272.18	WBP1L	54838
ENSG00000167553	150.741	0.543018	0.190423	2.82628	0.00470924	0.179065	FALSE	TUBA1C		TUBA1C	protein_coding	49188736	49274603	12	1	chromosome	tubulin alpha 1c [Source:HGNC Symbol;Acc:HGNC:20768]	ENSG00000167553.15	TUBA1C	84790
ENSG00000168924	89.8766	0.408696	0.145076	2.83288	0.00461311	0.179065	FALSE	LETM1		LETM1	protein_coding	1811479	1856156	4	-1	chromosome	leucine zipper and EF-hand containing transmembrane protein 1 [Source:HGNC Symbol;Acc:HGNC:6556]	ENSG00000168924.15	LETM1	3954
ENSG00000177469	1042.93	-0.259021	0.0907102	-2.81917	0.00481473	0.179065	FALSE	CAVIN1		CAVIN1	protein_coding	42402449	42423256	17	-1	chromosome	caveolae associated protein 1 [Source:HGNC Symbol;Acc:HGNC:9688]	ENSG00000177469.13	CAVIN1	284119
ENSG00000198589	39.4012	0.467709	0.167323	2.8176	0.00483841	0.179065	FALSE	LRBA		LRBA	protein_coding	150264435	151015727	4	-1	chromosome	LPS responsive beige-like anchor protein [Source:HGNC Symbol;Acc:HGNC:1742]	ENSG00000198589.13	LRBA	987
ENSG00000268350	54.1934	0.469636	0.169869	2.81815	0.00483018	0.179065	FALSE	FAM156A		FAM156A	protein_coding	52926402	52995472	X	-1	chromosome	family with sequence similarity 156 member A [Source:HGNC Symbol;Acc:HGNC:30114]	ENSG00000268350.7	FAM156A	29057
ENSG00000275895	174.114	-0.307458	0.18608	-2.82533	0.0047232	0.179065	FALSE	U2AF1L5		U2AF1L5	protein_coding	6484623	6499261	21	-1	chromosome	U2 small nuclear RNA auxiliary factor 1 like 5 [Source:HGNC Symbol;Acc:HGNC:51830]	ENSG00000275895.7	U2AF1L5	102724594
ENSG00000100813	85.2962	-0.451573	0.161615	-2.81392	0.00489409	0.179303	FALSE	ACIN1		ACIN1	protein_coding	23058564	23095614	14	-1	chromosome	apoptotic chromatin condensation inducer 1 [Source:HGNC Symbol;Acc:HGNC:17066]	ENSG00000100813.14	ACIN1	22985
ENSG00000103942	506.18	0.593296	0.200201	2.81535	0.00487234	0.179303	FALSE	HOMER2		HOMER2	protein_coding	82836946	82986153	15	-1	chromosome	homer scaffold protein 2 [Source:HGNC Symbol;Acc:HGNC:17513]	ENSG00000103942.13	HOMER2	9455
ENSG00000170832	69.1497	-0.348404	0.123909	-2.81498	0.00487803	0.179303	FALSE	USP32		USP32	protein_coding	60177327	60422470	17	-1	chromosome	ubiquitin specific peptidase 32 [Source:HGNC Symbol;Acc:HGNC:19143]	ENSG00000170832.13	USP32	84669
ENSG00000177868	135.05	-0.53481	0.198497	-2.8124	0.00491738	0.179303	FALSE	SVBP		SVBP	protein_coding	42807052	42817397	1	-1	chromosome	small vasohibin binding protein [Source:HGNC Symbol;Acc:HGNC:29204]	ENSG00000177868.12	SVBP	374969
ENSG00000237190	93.6819	-0.384104	0.13607	-2.81326	0.0049042	0.179303	FALSE	CDKN2AIPNL		CDKN2AIPNL	protein_coding	134402065	134411881	5	-1	chromosome	CDKN2A interacting protein N-terminal like [Source:HGNC Symbol;Acc:HGNC:30545]	ENSG00000237190.4	CDKN2AIPNL	91368
ENSG00000112343	92.8923	0.443241	0.162619	2.81053	0.00494597	0.179815	FALSE	TRIM38		TRIM38	protein_coding	25962802	25991231	6	1	chromosome	tripartite motif containing 38 [Source:HGNC Symbol;Acc:HGNC:10059]	ENSG00000112343.11	TRIM38	10475
ENSG00000055130	243.149	-0.21939	0.078329	-2.80615	0.0050138	0.180687	FALSE	CUL1		CUL1	protein_coding	148697914	148801110	7	1	chromosome	cullin 1 [Source:HGNC Symbol;Acc:HGNC:2551]	ENSG00000055130.17	CUL1	8454
ENSG00000099381	36.4012	-0.403416	0.143354	-2.80705	0.00499968	0.180687	FALSE	SETD1A		SETD1A	protein_coding	30957754	30984664	16	1	chromosome	SET domain containing 1A, histone lysine methyltransferase [Source:HGNC Symbol;Acc:HGNC:29010]	ENSG00000099381.18	SETD1A	9739
ENSG00000137269	8.14729	0.597221	0.219899	2.80756	0.00499176	0.180687	FALSE	LRRC1		LRRC1	protein_coding	53794497	53924125	6	1	chromosome	leucine rich repeat containing 1 [Source:HGNC Symbol;Acc:HGNC:14307]	ENSG00000137269.15	LRRC1	55227
ENSG00000112695	603.737	0.356109	0.126271	2.80058	0.0051011	0.182767	FALSE	COX7A2		COX7A2	protein_coding	75237675	75250323	6	-1	chromosome	cytochrome c oxidase subunit 7A2 [Source:HGNC Symbol;Acc:HGNC:2288]	ENSG00000112695.11	COX7A2	1347
ENSG00000196290	73.8413	0.33672	0.120392	2.80108	0.00509318	0.182767	FALSE	NIF3L1		NIF3L1	protein_coding	200889327	200903938	2	1	chromosome	NGG1 interacting factor 3 like 1 [Source:HGNC Symbol;Acc:HGNC:13390]	ENSG00000196290.15	NIF3L1	60491
ENSG00000198774	17.8186	0.612816	0.222097	2.79915	0.00512377	0.183049	FALSE	RASSF9		RASSF9	protein_coding	85800703	85836409	12	-1	chromosome	Ras association domain family member 9 [Source:HGNC Symbol;Acc:HGNC:15739]	ENSG00000198774.5	RASSF9	9182
ENSG00000109118	64.0137	-0.453044	0.163524	-2.79794	0.00514302	0.183207	FALSE	PHF12		PHF12	protein_coding	28905250	28951771	17	-1	chromosome	PHD finger protein 12 [Source:HGNC Symbol;Acc:HGNC:20816]	ENSG00000109118.14	PHF12	57649
ENSG00000154719	65.1553	-0.525539	0.18466	-2.79333	0.00521684	0.185303	FALSE	MRPL39		MRPL39	protein_coding	25585656	25607517	21	-1	chromosome	mitochondrial ribosomal protein L39 [Source:HGNC Symbol;Acc:HGNC:14027]	ENSG00000154719.13	MRPL39	54148
ENSG00000073969	74.5059	-0.497339	0.173109	-2.78077	0.005423	0.185689	FALSE	NSF		NSF	protein_coding	46590669	46757464	17	1	chromosome	N-ethylmaleimide sensitive factor, vesicle fusing ATPase [Source:HGNC Symbol;Acc:HGNC:8016]	ENSG00000073969.18	NSF	4905
ENSG00000081052	54.0507	-0.584764	0.221666	-2.7816	0.00540914	0.185689	FALSE	COL4A4		COL4A4	protein_coding	227002714	227164453	2	-1	chromosome	collagen type IV alpha 4 chain [Source:HGNC Symbol;Acc:HGNC:2206]	ENSG00000081052.13	COL4A4	1286
ENSG00000085185	25.2132	-0.483172	0.175986	-2.7812	0.00541587	0.185689	FALSE	BCORL1		BCORL1	protein_coding	129981107	130058083	X	1	chromosome	BCL6 corepressor like 1 [Source:HGNC Symbol;Acc:HGNC:25657]	ENSG00000085185.15	BCORL1	63035
ENSG00000102858	69.2394	-0.41507	0.150948	-2.78816	0.0053009	0.185689	FALSE	MGRN1		MGRN1	protein_coding	4616493	4690974	16	1	chromosome	mahogunin ring finger 1 [Source:HGNC Symbol;Acc:HGNC:20254]	ENSG00000102858.13	MGRN1	23295
ENSG00000104904	2026.79	-0.254103	0.0914584	-2.78934	0.00528157	0.185689	FALSE	OAZ1		OAZ1	protein_coding	2269509	2273490	19	1	chromosome	ornithine decarboxylase antizyme 1 [Source:HGNC Symbol;Acc:HGNC:8095]	ENSG00000104904.12	OAZ1	4946
ENSG00000110852	95.5665	0.497754	0.171559	2.78299	0.005386	0.185689	FALSE	CLEC2B		CLEC2B	protein_coding	9852984	9870136	12	-1	chromosome	C-type lectin domain family 2 member B [Source:HGNC Symbol;Acc:HGNC:2053]	ENSG00000110852.4	CLEC2B	9976
ENSG00000120875	9.26247	0.587863	0.220379	2.78237	0.00539631	0.185689	FALSE	DUSP4		DUSP4	protein_coding	29333064	29350684	8	-1	chromosome	dual specificity phosphatase 4 [Source:HGNC Symbol;Acc:HGNC:3070]	ENSG00000120875.9	DUSP4	1846
ENSG00000127324	123.459	-0.501071	0.216309	-2.7864	0.00532976	0.185689	FALSE	TSPAN8		TSPAN8	protein_coding	71125085	71441898	12	-1	chromosome	tetraspanin 8 [Source:HGNC Symbol;Acc:HGNC:11855]	ENSG00000127324.9	TSPAN8	7103
ENSG00000155792	351.408	-0.487414	0.174011	-2.78623	0.00533249	0.185689	FALSE	DEPTOR		DEPTOR	protein_coding	119873717	120050918	8	1	chromosome	DEP domain containing MTOR interacting protein [Source:HGNC Symbol;Acc:HGNC:22953]	ENSG00000155792.10	DEPTOR	64798
ENSG00000156876	12.8358	-0.562349	0.20054	-2.78399	0.00536941	0.185689	FALSE	SASS6		SASS6	protein_coding	100083563	100132955	1	-1	chromosome	SAS-6 centriolar assembly protein [Source:HGNC Symbol;Acc:HGNC:25403]	ENSG00000156876.10	SASS6	163786
ENSG00000159377	489.994	0.199209	0.0711186	2.78573	0.00534072	0.185689	FALSE	PSMB4		PSMB4	protein_coding	151399560	151401937	1	1	chromosome	proteasome 20S subunit beta 4 [Source:HGNC Symbol;Acc:HGNC:9541]	ENSG00000159377.11	PSMB4	5692
ENSG00000173757	100.989	-0.370388	0.133456	-2.78333	0.00538035	0.185689	FALSE	STAT5B		STAT5B	protein_coding	42199177	42276707	17	-1	chromosome	signal transducer and activator of transcription 5B [Source:HGNC Symbol;Acc:HGNC:11367]	ENSG00000173757.10	STAT5B	6777
ENSG00000182534	294.789	0.396083	0.139958	2.78887	0.00528921	0.185689	FALSE	MXRA7		MXRA7	protein_coding	76672551	76711016	17	-1	chromosome	matrix remodeling associated 7 [Source:HGNC Symbol;Acc:HGNC:7541]	ENSG00000182534.13	MXRA7	439921
ENSG00000119139	44.8824	0.467531	0.169234	2.77872	0.0054574	0.185837	FALSE	TJP2		TJP2	protein_coding	69121264	69274615	9	1	chromosome	tight junction protein 2 [Source:HGNC Symbol;Acc:HGNC:11828]	ENSG00000119139.20	TJP2	9414
ENSG00000215252	91.2792	0.529551	0.201273	2.77902	0.00545233	0.185837	FALSE	GOLGA8B		GOLGA8B	protein_coding	34525207	34588503	15	-1	chromosome	golgin A8 family member B [Source:HGNC Symbol;Acc:HGNC:31973]	ENSG00000215252.11	GOLGA8B	440270
ENSG00000011007	151.682	-0.259613	0.0931586	-2.77763	0.00547575	0.18595	FALSE	ELOA		ELOA	protein_coding	23743155	23762059	1	1	chromosome	elongin A [Source:HGNC Symbol;Acc:HGNC:11620]	ENSG00000011007.12	ELOA	6924
ENSG00000104325	430.399	0.323767	0.11721	2.7761	0.00550152	0.186313	FALSE	DECR1		DECR1	protein_coding	90001405	90053633	8	1	chromosome	2,4-dienoyl-CoA reductase 1 [Source:HGNC Symbol;Acc:HGNC:2753]	ENSG00000104325.7	DECR1	1666
ENSG00000120837	131.031	-0.299257	0.108205	-2.77231	0.00556592	0.186528	FALSE	NFYB		NFYB	protein_coding	104117086	104138241	12	-1	chromosome	nuclear transcription factor Y subunit beta [Source:HGNC Symbol;Acc:HGNC:7805]	ENSG00000120837.8	NFYB	4801
ENSG00000125534	2928.16	0.399886	0.143642	2.77218	0.00556822	0.186528	FALSE	PPDPF		PPDPF	protein_coding	63520765	63522206	20	1	chromosome	pancreatic progenitor cell differentiation and proliferation factor [Source:HGNC Symbol;Acc:HGNC:16142]	ENSG00000125534.10	PPDPF	79144
ENSG00000156042	9.59034	0.595301	0.218548	2.77221	0.00556773	0.186528	FALSE	CFAP70		CFAP70	protein_coding	73253759	73358859	10	-1	chromosome	cilia and flagella associated protein 70 [Source:HGNC Symbol;Acc:HGNC:30726]	ENSG00000156042.18	CFAP70	118491
ENSG00000168026	4.32612	0.577782	0.22088	2.77298	0.00555451	0.186528	FALSE	TTC21A		TTC21A	protein_coding	39107704	39138903	3	1	chromosome	tetratricopeptide repeat domain 21A [Source:HGNC Symbol;Acc:HGNC:30761]	ENSG00000168026.18	TTC21A	199223
ENSG00000165410	2040.93	0.439192	0.153282	2.7712	0.00558498	0.186584	FALSE	CFL2		CFL2	protein_coding	34709113	34714823	14	-1	chromosome	cofilin 2 [Source:HGNC Symbol;Acc:HGNC:1875]	ENSG00000165410.15	CFL2	1073
ENSG00000100897	518.962	0.303415	0.110025	2.76857	0.00563025	0.186677	FALSE	DCAF11		DCAF11	protein_coding	24114195	24125242	14	1	chromosome	DDB1 and CUL4 associated factor 11 [Source:HGNC Symbol;Acc:HGNC:20258]	ENSG00000100897.17	DCAF11	80344
ENSG00000103042	31.8068	0.506541	0.181832	2.76841	0.00563307	0.186677	FALSE	SLC38A7		SLC38A7	protein_coding	58665109	58684770	16	-1	chromosome	solute carrier family 38 member 7 [Source:HGNC Symbol;Acc:HGNC:25582]	ENSG00000103042.9	SLC38A7	55238
ENSG00000128789	68.2252	-0.314768	0.113396	-2.76994	0.00560674	0.186677	FALSE	PSMG2		PSMG2	protein_coding	12658043	12725740	18	1	chromosome	proteasome assembly chaperone 2 [Source:HGNC Symbol;Acc:HGNC:24929]	ENSG00000128789.21	PSMG2	56984
ENSG00000155367	168.725	0.517525	0.177481	2.76743	0.00565001	0.186738	FALSE	PPM1J		PPM1J	protein_coding	112709994	112715477	1	-1	chromosome	protein phosphatase, Mg2+/Mn2+ dependent 1J [Source:HGNC Symbol;Acc:HGNC:20785]	ENSG00000155367.15	PPM1J	333926
ENSG00000004478	145.184	-0.393561	0.143397	-2.75925	0.00579335	0.190805	FALSE	FKBP4		FKBP4	protein_coding	2794970	2805423	12	1	chromosome	FKBP prolyl isomerase 4 [Source:HGNC Symbol;Acc:HGNC:3720]	ENSG00000004478.8	FKBP4	2288
ENSG00000110048	99.1125	-0.428393	0.155811	-2.75834	0.0058095	0.190805	FALSE	OSBP		OSBP	protein_coding	59574398	59615774	11	-1	chromosome	oxysterol binding protein [Source:HGNC Symbol;Acc:HGNC:8503]	ENSG00000110048.12	OSBP	5007
ENSG00000177225	41.0864	0.485215	0.175447	2.75779	0.00581939	0.190805	FALSE	GATD1		GATD1	protein_coding	767220	777488	11	-1	chromosome	glutamine amidotransferase like class 1 domain containing 1 [Source:HGNC Symbol;Acc:HGNC:26616]	ENSG00000177225.17	GATD1	347862
ENSG00000085662	665.441	0.174168	0.063015	2.75528	0.00586417	0.191284	FALSE	AKR1B1		AKR1B1	protein_coding	134442356	134459284	7	-1	chromosome	aldo-keto reductase family 1 member B [Source:HGNC Symbol;Acc:HGNC:381]	ENSG00000085662.14	AKR1B1	231
ENSG00000104885	31.7414	-0.427285	0.155413	-2.7518	0.00592685	0.191284	FALSE	DOT1L		DOT1L	protein_coding	2163933	2232578	19	1	chromosome	DOT1 like histone lysine methyltransferase [Source:HGNC Symbol;Acc:HGNC:24948]	ENSG00000104885.18	DOT1L	84444
ENSG00000135821	1051.19	-0.471381	0.171847	-2.75312	0.00590308	0.191284	FALSE	GLUL		GLUL	protein_coding	182381704	182392206	1	-1	chromosome	glutamate-ammonia ligase [Source:HGNC Symbol;Acc:HGNC:4341]	ENSG00000135821.18	GLUL	2752
ENSG00000158882	109.187	0.335554	0.122258	2.75406	0.00588615	0.191284	FALSE	TOMM40L		TOMM40L	protein_coding	161225939	161230746	1	1	chromosome	translocase of outer mitochondrial membrane 40 like [Source:HGNC Symbol;Acc:HGNC:25756]	ENSG00000158882.15	TOMM40L	84134
ENSG00000164086	111.68	-0.41825	0.157533	-2.75412	0.00588496	0.191284	FALSE	DUSP7		DUSP7	protein_coding	52048919	52056571	3	-1	chromosome	dual specificity phosphatase 7 [Source:HGNC Symbol;Acc:HGNC:3073]	ENSG00000164086.10	DUSP7	1849
ENSG00000171551	6.72606	-0.60145	0.201745	-2.75225	0.00591867	0.191284	FALSE	ECEL1		ECEL1	protein_coding	232479827	232487834	2	-1	chromosome	endothelin converting enzyme like 1 [Source:HGNC Symbol;Acc:HGNC:3147]	ENSG00000171551.12	ECEL1	9427
ENSG00000154277	53.4961	0.61325	0.215364	2.75091	0.00594298	0.191305	FALSE	UCHL1		UCHL1	protein_coding	41256413	41268455	4	1	chromosome	ubiquitin C-terminal hydrolase L1 [Source:HGNC Symbol;Acc:HGNC:12513]	ENSG00000154277.13	UCHL1	7345
ENSG00000114315	407.848	-0.502643	0.201367	-2.74085	0.00612802	0.196749	FALSE	HES1		HES1	protein_coding	194136148	194138732	3	1	chromosome	hes family bHLH transcription factor 1 [Source:HGNC Symbol;Acc:HGNC:5192]	ENSG00000114315.4	HES1	3280
ENSG00000090432	94.7717	0.328646	0.119904	2.73804	0.00618062	0.1978	FALSE	MUL1		MUL1	protein_coding	20499448	20508151	1	-1	chromosome	mitochondrial E3 ubiquitin protein ligase 1 [Source:HGNC Symbol;Acc:HGNC:25762]	ENSG00000090432.7	MUL1	79594
ENSG00000104472	141.011	-0.440364	0.179809	-2.73611	0.00621706	0.1978	FALSE	CHRAC1		CHRAC1	protein_coding	140511311	140517154	8	1	chromosome	chromatin accessibility complex subunit 1 [Source:HGNC Symbol;Acc:HGNC:13544]	ENSG00000104472.10	CHRAC1	54108
ENSG00000159110	70.4103	0.541901	0.186756	2.73591	0.00622072	0.1978	FALSE	IFNAR2		IFNAR2	protein_coding	33229901	33265675	21	1	chromosome	interferon alpha and beta receptor subunit 2 [Source:HGNC Symbol;Acc:HGNC:5433]	ENSG00000159110.19	IFNAR2	3455
ENSG00000166889	179.213	-0.302406	0.111499	-2.73546	0.00622928	0.1978	FALSE	PATL1		PATL1	protein_coding	59636716	59669037	11	-1	chromosome	PAT1 homolog 1, processing body mRNA decay factor [Source:HGNC Symbol;Acc:HGNC:26721]	ENSG00000166889.14	PATL1	219988
ENSG00000179134	132.484	-0.277164	0.100834	-2.73486	0.00624074	0.1978	FALSE	SAMD4B		SAMD4B	protein_coding	39342396	39385710	19	1	chromosome	sterile alpha motif domain containing 4B [Source:HGNC Symbol;Acc:HGNC:25492]	ENSG00000179134.15	SAMD4B	55095
ENSG00000129521	8.96566	0.607271	0.218543	2.73189	0.00629718	0.199078	FALSE	EGLN3		EGLN3	protein_coding	33924227	34462774	14	-1	chromosome	egl-9 family hypoxia inducible factor 3 [Source:HGNC Symbol;Acc:HGNC:14661]	ENSG00000129521.14	EGLN3	112399
ENSG00000153339	42.7897	-0.457807	0.16802	-2.72802	0.00637154	0.199895	FALSE	TRAPPC8		TRAPPC8	protein_coding	31829180	31953136	18	-1	chromosome	trafficking protein particle complex 8 [Source:HGNC Symbol;Acc:HGNC:29169]	ENSG00000153339.14	TRAPPC8	22878
ENSG00000154678	7.23178	-0.608491	0.221994	-2.72862	0.00636002	0.199895	FALSE	PDE1C		PDE1C	protein_coding	31751179	32428131	7	-1	chromosome	phosphodiesterase 1C [Source:HGNC Symbol;Acc:HGNC:8776]	ENSG00000154678.18	PDE1C	5137
ENSG00000177674	26.9221	0.532943	0.192303	2.72848	0.00636263	0.199895	FALSE	AGTRAP		AGTRAP	protein_coding	11736084	11754802	1	1	chromosome	angiotensin II receptor associated protein [Source:HGNC Symbol;Acc:HGNC:13539]	ENSG00000177674.16	AGTRAP	57085
ENSG00000003096	15.0946	0.534176	0.204623	2.72282	0.00647272	0.201798	FALSE	KLHL13		KLHL13	protein_coding	117897813	118117340	X	-1	chromosome	kelch like family member 13 [Source:HGNC Symbol;Acc:HGNC:22931]	ENSG00000003096.14	KLHL13	90293
ENSG00000101892	224.066	0.53683	0.193153	2.71925	0.00654298	0.201798	FALSE	ATP1B4		ATP1B4	protein_coding	120362085	120383249	X	1	chromosome	ATPase Na+/K+ transporting family member beta 4 [Source:HGNC Symbol;Acc:HGNC:808]	ENSG00000101892.12	ATP1B4	23439
ENSG00000103510	89.5335	0.318489	0.116384	2.72325	0.00646424	0.201798	FALSE	KAT8		KAT8	protein_coding	31114489	31131393	16	1	chromosome	lysine acetyltransferase 8 [Source:HGNC Symbol;Acc:HGNC:17933]	ENSG00000103510.20	KAT8	84148
ENSG00000143195	7.36963	0.412073	0.183492	2.71919	0.00654413	0.201798	FALSE	ILDR2		ILDR2	protein_coding	166895711	166975540	1	-1	chromosome	immunoglobulin like domain containing receptor 2 [Source:HGNC Symbol;Acc:HGNC:18131]	ENSG00000143195.13	ILDR2	387597
ENSG00000150281	84.0346	-0.361483	0.133777	-2.72017	0.00652476	0.201798	FALSE	CTF1		CTF1	protein_coding	30896607	30903560	16	1	chromosome	cardiotrophin 1 [Source:HGNC Symbol;Acc:HGNC:2499]	ENSG00000150281.6	CTF1	1489
ENSG00000162585	36.3315	0.444034	0.166028	2.71829	0.00656203	0.201798	FALSE	FAAP20		FAAP20	protein_coding	2184461	2212720	1	-1	chromosome	FA core complex associated protein 20 [Source:HGNC Symbol;Acc:HGNC:26428]	ENSG00000162585.17	FAAP20	199990
ENSG00000182628	69.0996	0.463398	0.175877	2.71825	0.0065628	0.201798	FALSE	SKA2		SKA2	protein_coding	59109857	59155260	17	-1	chromosome	spindle and kinetochore associated complex subunit 2 [Source:HGNC Symbol;Acc:HGNC:28006]	ENSG00000182628.13	SKA2	348235
ENSG00000198208	19.7685	0.625726	0.220523	2.72224	0.0064842	0.201798	FALSE	RPS6KL1		RPS6KL1	protein_coding	74903951	74923302	14	-1	chromosome	ribosomal protein S6 kinase like 1 [Source:HGNC Symbol;Acc:HGNC:20222]	ENSG00000198208.12	RPS6KL1	83694
ENSG00000176393	50.6252	0.425264	0.15576	2.71711	0.00658542	0.201991	FALSE	RNPEP		RNPEP	protein_coding	201982372	202006147	1	1	chromosome	arginyl aminopeptidase [Source:HGNC Symbol;Acc:HGNC:10078]	ENSG00000176393.11	RNPEP	6051
ENSG00000164405	4285.25	0.265989	0.0974653	2.71491	0.00662946	0.202839	FALSE	UQCRQ		UQCRQ	protein_coding	132866630	132868847	5	1	chromosome	ubiquinol-cytochrome c reductase complex III subunit VII [Source:HGNC Symbol;Acc:HGNC:29594]	ENSG00000164405.11	UQCRQ	27089
ENSG00000069869	85.7439	-0.478023	0.188136	-2.709	0.00674869	0.203962	FALSE	NEDD4		NEDD4	protein_coding	55826922	55993746	15	-1	chromosome	NEDD4 E3 ubiquitin protein ligase [Source:HGNC Symbol;Acc:HGNC:7727]	ENSG00000069869.16	NEDD4	4734
ENSG00000092969	19.6427	0.569517	0.216285	2.70931	0.00674238	0.203962	FALSE	TGFB2		TGFB2	protein_coding	218345336	218444619	1	1	chromosome	transforming growth factor beta 2 [Source:HGNC Symbol;Acc:HGNC:11768]	ENSG00000092969.12	TGFB2	7042
ENSG00000113732	409.359	0.279903	0.102241	2.71158	0.0066964	0.203962	FALSE	ATP6V0E1		ATP6V0E1	protein_coding	172983771	173035445	5	1	chromosome	ATPase H+ transporting V0 subunit e1 [Source:HGNC Symbol;Acc:HGNC:863]	ENSG00000113732.9	ATP6V0E1	8992
ENSG00000136603	90.8124	-0.484593	0.200543	-2.71024	0.00672344	0.203962	FALSE	SKIL		SKIL	protein_coding	170357678	170396835	3	1	chromosome	SKI like proto-oncogene [Source:HGNC Symbol;Acc:HGNC:10897]	ENSG00000136603.14	SKIL	6498
ENSG00000198912	56.9746	-0.395228	0.144228	-2.71127	0.00670266	0.203962	FALSE	C1orf174		C1orf174	protein_coding	3889125	3900293	1	-1	chromosome	chromosome 1 open reading frame 174 [Source:HGNC Symbol;Acc:HGNC:27915]	ENSG00000198912.11	C1orf174	339448
ENSG00000018869	10.2257	0.52548	0.22142	2.70788	0.00677155	0.204154	FALSE	ZNF582		ZNF582	protein_coding	56375846	56393545	19	-1	chromosome	zinc finger protein 582 [Source:HGNC Symbol;Acc:HGNC:26421]	ENSG00000018869.16	ZNF582	147948
ENSG00000023909	163.699	0.410989	0.157359	2.70645	0.00680072	0.204183	FALSE	GCLM		GCLM	protein_coding	93885199	93909456	1	-1	chromosome	glutamate-cysteine ligase modifier subunit [Source:HGNC Symbol;Acc:HGNC:4312]	ENSG00000023909.10	GCLM	2730
ENSG00000152977	39.8309	0.600938	0.218169	2.70621	0.00680556	0.204183	FALSE	ZIC1		ZIC1	protein_coding	147393422	147510293	3	1	chromosome	Zic family member 1 [Source:HGNC Symbol;Acc:HGNC:12872]	ENSG00000152977.10	ZIC1	7545
ENSG00000166225	28.9867	0.518713	0.190821	2.70516	0.00682721	0.204337	FALSE	FRS2		FRS2	protein_coding	69470349	69579789	12	1	chromosome	fibroblast growth factor receptor substrate 2 [Source:HGNC Symbol;Acc:HGNC:16971]	ENSG00000166225.8	FRS2	10818
ENSG00000067113	260.339	0.364931	0.134208	2.70263	0.00687939	0.205393	FALSE	PLPP1		PLPP1	protein_coding	55424854	55534969	5	-1	chromosome	phospholipid phosphatase 1 [Source:HGNC Symbol;Acc:HGNC:9228]	ENSG00000067113.17	PLPP1	8611
ENSG00000117868	242.488	0.373339	0.136735	2.70184	0.00689574	0.205393	FALSE	ESYT2		ESYT2	protein_coding	158730995	158830253	7	-1	chromosome	extended synaptotagmin 2 [Source:HGNC Symbol;Acc:HGNC:22211]	ENSG00000117868.17	ESYT2	57488
ENSG00000175215	411.77	-0.292845	0.109207	-2.70014	0.00693096	0.205946	FALSE	CTDSP2		CTDSP2	protein_coding	57819927	57846729	12	-1	chromosome	CTD small phosphatase 2 [Source:HGNC Symbol;Acc:HGNC:17077]	ENSG00000175215.11	CTDSP2	10106
ENSG00000136146	222.174	0.304422	0.112899	2.69769	0.00698223	0.206972	FALSE	MED4		MED4	protein_coding	48053323	48095131	13	-1	chromosome	mediator complex subunit 4 [Source:HGNC Symbol;Acc:HGNC:17903]	ENSG00000136146.15	MED4	29079
ENSG00000182944	207.344	-0.265465	0.0987586	-2.69228	0.00709653	0.209857	FALSE	EWSR1		EWSR1	protein_coding	29268009	29300525	22	1	chromosome	EWS RNA binding protein 1 [Source:HGNC Symbol;Acc:HGNC:3508]	ENSG00000182944.17	EWSR1	2130
ENSG00000089195	85.6873	-0.389221	0.143978	-2.6912	0.00711956	0.210035	FALSE	TRMT6		TRMT6	protein_coding	5937228	5950558	20	-1	chromosome	tRNA methyltransferase 6 [Source:HGNC Symbol;Acc:HGNC:20900]	ENSG00000089195.15	TRMT6	51605
ENSG00000092094	56.4261	0.413352	0.15545	2.68969	0.00715191	0.210487	FALSE	OSGEP		OSGEP	protein_coding	20446401	20455089	14	-1	chromosome	O-sialoglycoprotein endopeptidase [Source:HGNC Symbol;Acc:HGNC:18028]	ENSG00000092094.11	OSGEP	55644
ENSG00000172732	77.4685	-0.387643	0.147861	-2.68552	0.00724168	0.212623	FALSE	MUS81		MUS81	protein_coding	65857126	65867653	11	1	chromosome	MUS81 structure-specific endonuclease subunit [Source:HGNC Symbol;Acc:HGNC:29814]	ENSG00000172732.12	MUS81	80198
ENSG00000122707	17.3247	-0.623229	0.218902	-2.67959	0.00737118	0.213857	FALSE	RECK		RECK	protein_coding	36036913	36124455	9	1	chromosome	reversion inducing cysteine rich protein with kazal motifs [Source:HGNC Symbol;Acc:HGNC:11345]	ENSG00000122707.12	RECK	8434
ENSG00000135902	47.517	0.570578	0.208945	2.67885	0.00738752	0.213857	FALSE	CHRND		CHRND	protein_coding	232525993	232536667	2	1	chromosome	cholinergic receptor nicotinic delta subunit [Source:HGNC Symbol;Acc:HGNC:1965]	ENSG00000135902.10	CHRND	1144
ENSG00000151835	174.564	0.445119	0.162645	2.68272	0.00730254	0.213857	FALSE	SACS		SACS	protein_coding	23328826	23433740	13	-1	chromosome	sacsin molecular chaperone [Source:HGNC Symbol;Acc:HGNC:10519]	ENSG00000151835.16	SACS	26278
ENSG00000151948	29.3932	0.556327	0.220995	2.68159	0.00732726	0.213857	FALSE	GLT1D1		GLT1D1	protein_coding	128853427	128984968	12	1	chromosome	glycosyltransferase 1 domain containing 1 [Source:HGNC Symbol;Acc:HGNC:26483]	ENSG00000151948.12	GLT1D1	144423
ENSG00000170296	669.418	0.179225	0.0667289	2.68005	0.0073612	0.213857	FALSE	GABARAP		GABARAP	protein_coding	7240008	7242449	17	-1	chromosome	GABA type A receptor-associated protein [Source:HGNC Symbol;Acc:HGNC:4067]	ENSG00000170296.10	GABARAP	11337
ENSG00000197077	160.61	0.517318	0.189585	2.67906	0.00738287	0.213857	FALSE	KIAA1671		KIAA1671	protein_coding	24952730	25197448	22	1	chromosome	KIAA1671 [Source:HGNC Symbol;Acc:HGNC:29345]	ENSG00000197077.13	KIAA1671	85379
ENSG00000168228	18.8446	-0.450788	0.172033	-2.67747	0.00741802	0.214239	FALSE	ZCCHC4		ZCCHC4	protein_coding	25312774	25370383	4	1	chromosome	zinc finger CCHC-type containing 4 [Source:HGNC Symbol;Acc:HGNC:22917]	ENSG00000168228.15	ZCCHC4	29063
ENSG00000204370	200.586	-0.502677	0.190578	-2.67313	0.0075148	0.216528	FALSE	SDHD		SDHD	protein_coding	112086824	112120016	11	1	chromosome	succinate dehydrogenase complex subunit D [Source:HGNC Symbol;Acc:HGNC:10683]	ENSG00000204370.12	SDHD	6392
ENSG00000105227	14.4451	-0.552255	0.205351	-2.67228	0.00753388	0.216573	FALSE	PRX		PRX	protein_coding	40393766	40414742	19	-1	chromosome	periaxin [Source:HGNC Symbol;Acc:HGNC:13797]	ENSG00000105227.15	PRX	57716
ENSG00000103876	41.527	0.43308	0.159724	2.67145	0.00755233	0.216599	FALSE	FAH		FAH	protein_coding	80152490	80186946	15	1	chromosome	fumarylacetoacetate hydrolase [Source:HGNC Symbol;Acc:HGNC:3579]	ENSG00000103876.12	FAH	2184
ENSG00000137198	724.808	-0.333243	0.12636	-2.66979	0.00758992	0.217174	FALSE	GMPR		GMPR	protein_coding	16238587	16295549	6	1	chromosome	guanosine monophosphate reductase [Source:HGNC Symbol;Acc:HGNC:4376]	ENSG00000137198.10	GMPR	2766
ENSG00000181418	364.036	0.618733	0.221949	2.66689	0.00765563	0.218548	FALSE	DDN		DDN	protein_coding	48995149	48999375	12	-1	chromosome	dendrin [Source:HGNC Symbol;Acc:HGNC:24458]	ENSG00000181418.8	DDN	23109
ENSG00000116157	34.0852	-0.399113	0.152371	-2.66023	0.00780869	0.221893	FALSE	GPX7		GPX7	protein_coding	52602371	52609051	1	1	chromosome	glutathione peroxidase 7 [Source:HGNC Symbol;Acc:HGNC:4559]	ENSG00000116157.6	GPX7	2882
ENSG00000120733	45.0386	-0.446578	0.178463	-2.66038	0.00780516	0.221893	FALSE	KDM3B		KDM3B	protein_coding	138352685	138437028	5	1	chromosome	lysine demethylase 3B [Source:HGNC Symbol;Acc:HGNC:1337]	ENSG00000120733.14	KDM3B	51780
ENSG00000114867	630.781	-0.270465	0.101715	-2.6587	0.00784418	0.222078	FALSE	EIF4G1		EIF4G1	protein_coding	184314495	184335358	3	1	chromosome	eukaryotic translation initiation factor 4 gamma 1 [Source:HGNC Symbol;Acc:HGNC:3296]	ENSG00000114867.20	EIF4G1	1981
ENSG00000121440	346.87	-0.409982	0.166372	-2.65701	0.0078838	0.222078	FALSE	PDZRN3		PDZRN3	protein_coding	73382431	73624941	3	-1	chromosome	PDZ domain containing ring finger 3 [Source:HGNC Symbol;Acc:HGNC:17704]	ENSG00000121440.15	PDZRN3	23024
ENSG00000129480	12.8289	-0.521218	0.197955	-2.65687	0.00788709	0.222078	FALSE	DTD2		DTD2	protein_coding	31446036	31457506	14	-1	chromosome	D-aminoacyl-tRNA deacylase 2 [Source:HGNC Symbol;Acc:HGNC:20277]	ENSG00000129480.13	DTD2	112487
ENSG00000132330	19.2702	0.5048	0.19817	2.65813	0.00785757	0.222078	FALSE	SCLY		SCLY	protein_coding	238060924	238099413	2	1	chromosome	selenocysteine lyase [Source:HGNC Symbol;Acc:HGNC:18161]	ENSG00000132330.18	SCLY	51540
ENSG00000088727	49.7397	0.513707	0.190148	2.65378	0.00795946	0.222373	FALSE	KIF9		KIF9	protein_coding	47228026	47283451	3	-1	chromosome	kinesin family member 9 [Source:HGNC Symbol;Acc:HGNC:16666]	ENSG00000088727.12	KIF9	64147
ENSG00000107745	146.308	0.382999	0.145899	2.65054	0.00803626	0.222373	FALSE	MICU1		MICU1	protein_coding	72367327	72626191	10	-1	chromosome	mitochondrial calcium uptake 1 [Source:HGNC Symbol;Acc:HGNC:1530]	ENSG00000107745.19	MICU1	10367
ENSG00000118596	53.1859	0.660471	0.221297	2.65149	0.00801376	0.222373	FALSE	SLC16A7		SLC16A7	protein_coding	59596029	59789855	12	1	chromosome	solute carrier family 16 member 7 [Source:HGNC Symbol;Acc:HGNC:10928]	ENSG00000118596.12	SLC16A7	9194
ENSG00000134077	58.2137	-0.424514	0.162086	-2.65032	0.00804147	0.222373	FALSE	THUMPD3		THUMPD3	protein_coding	9362971	9386791	3	1	chromosome	THUMP domain containing 3 [Source:HGNC Symbol;Acc:HGNC:24493]	ENSG00000134077.16	THUMPD3	25917
ENSG00000143416	219.02	-0.404599	0.151716	-2.6514	0.00801579	0.222373	FALSE	SELENBP1		SELENBP1	protein_coding	151364304	151372707	1	-1	chromosome	selenium binding protein 1 [Source:HGNC Symbol;Acc:HGNC:10719]	ENSG00000143416.21	SELENBP1	8991
ENSG00000163069	611.064	-0.286553	0.108293	-2.6506	0.00803496	0.222373	FALSE	SGCB		SGCB	protein_coding	52020706	52038482	4	-1	chromosome	sarcoglycan beta [Source:HGNC Symbol;Acc:HGNC:10806]	ENSG00000163069.12	SGCB	6443
ENSG00000163833	1068.45	0.394567	0.146528	2.65416	0.00795069	0.222373	FALSE	FBXO40		FBXO40	protein_coding	121593379	121630295	3	1	chromosome	F-box protein 40 [Source:HGNC Symbol;Acc:HGNC:29816]	ENSG00000163833.8	FBXO40	51725
ENSG00000181195	21.2184	0.560487	0.22152	2.65107	0.00802363	0.222373	FALSE	PENK		PENK	protein_coding	56436674	56446671	8	-1	chromosome	proenkephalin [Source:HGNC Symbol;Acc:HGNC:8831]	ENSG00000181195.11	PENK	5179
ENSG00000100299	18.463	0.568003	0.220737	2.64856	0.00808355	0.222541	FALSE	ARSA		ARSA	protein_coding	50622754	50628173	22	-1	chromosome	arylsulfatase A [Source:HGNC Symbol;Acc:HGNC:713]	ENSG00000100299.18	ARSA	410
ENSG00000267508	6.76894	0.576132	0.221253	2.6491	0.00807068	0.222541	FALSE	ZNF285		ZNF285	protein_coding	44382298	44401608	19	-1	chromosome	zinc finger protein 285 [Source:HGNC Symbol;Acc:HGNC:13079]	ENSG00000267508.5	ZNF285	26974
ENSG00000055208	268.37	-0.274243	0.103632	-2.64726	0.00811467	0.222901	FALSE	TAB2		TAB2	protein_coding	149218641	149411613	6	1	chromosome	TGF-beta activated kinase 1 (MAP3K7) binding protein 2 [Source:HGNC Symbol;Acc:HGNC:17075]	ENSG00000055208.19	TAB2	23118
ENSG00000100902	521.638	0.207394	0.0784644	2.64137	0.00825714	0.22296	FALSE	PSMA6		PSMA6	protein_coding	35278633	35317493	14	1	chromosome	proteasome 20S subunit alpha 6 [Source:HGNC Symbol;Acc:HGNC:9535]	ENSG00000100902.11	PSMA6	5687
ENSG00000115216	84.2276	-0.3191	0.122127	-2.6425	0.00822966	0.22296	FALSE	NRBP1		NRBP1	protein_coding	27427790	27442259	2	1	chromosome	nuclear receptor binding protein 1 [Source:HGNC Symbol;Acc:HGNC:7993]	ENSG00000115216.14	NRBP1	29959
ENSG00000123130	158.286	0.359858	0.134152	2.6451	0.00816669	0.22296	FALSE	ACOT9		ACOT9	protein_coding	23701055	23766475	X	-1	chromosome	acyl-CoA thioesterase 9 [Source:HGNC Symbol;Acc:HGNC:17152]	ENSG00000123130.17	ACOT9	23597
ENSG00000143222	380.98	0.346949	0.130449	2.6416	0.00825147	0.22296	FALSE	UFC1		UFC1	protein_coding	161152776	161158856	1	1	chromosome	ubiquitin-fold modifier conjugating enzyme 1 [Source:HGNC Symbol;Acc:HGNC:26941]	ENSG00000143222.12	UFC1	51506
ENSG00000143486	194.784	-0.249316	0.0948191	-2.64121	0.00826113	0.22296	FALSE	EIF2D		EIF2D	protein_coding	206571292	206612465	1	-1	chromosome	eukaryotic translation initiation factor 2D [Source:HGNC Symbol;Acc:HGNC:6583]	ENSG00000143486.16	EIF2D	1939
ENSG00000148426	4.33772	-0.558874	0.212488	-2.64301	0.00821716	0.22296	FALSE	PROSER2		PROSER2	protein_coding	11823339	11872277	10	1	chromosome	proline and serine rich 2 [Source:HGNC Symbol;Acc:HGNC:23728]	ENSG00000148426.13	PROSER2	254427
ENSG00000164488	4.08098	-0.565923	0.200531	-2.64624	0.00813925	0.22296	FALSE	DACT2		DACT2	protein_coding	168292830	168319777	6	-1	chromosome	dishevelled binding antagonist of beta catenin 2 [Source:HGNC Symbol;Acc:HGNC:21231]	ENSG00000164488.12	DACT2	168002
ENSG00000179564	25.3105	0.525224	0.194509	2.64363	0.00820226	0.22296	FALSE	LSMEM2		LSMEM2	protein_coding	50279087	50288114	3	1	chromosome	leucine rich single-pass membrane protein 2 [Source:HGNC Symbol;Acc:HGNC:26781]	ENSG00000179564.4	LSMEM2	132228
ENSG00000182175	702.956	-0.34014	0.129121	-2.63736	0.00835548	0.225015	FALSE	RGMA		RGMA	protein_coding	93035273	93089204	15	-1	chromosome	repulsive guidance molecule BMP co-receptor a [Source:HGNC Symbol;Acc:HGNC:30308]	ENSG00000182175.14	RGMA	56963
ENSG00000106682	539.405	-0.210521	0.0802713	-2.63585	0.00839267	0.225043	FALSE	EIF4H		EIF4H	protein_coding	74174245	74197101	7	1	chromosome	eukaryotic translation initiation factor 4H [Source:HGNC Symbol;Acc:HGNC:12741]	ENSG00000106682.14	EIF4H	7458
ENSG00000153956	487.192	-0.381868	0.146751	-2.63511	0.00841111	0.225043	FALSE	CACNA2D1		CACNA2D1	protein_coding	81946444	82443777	7	-1	chromosome	calcium voltage-gated channel auxiliary subunit alpha2delta 1 [Source:HGNC Symbol;Acc:HGNC:1399]	ENSG00000153956.16	CACNA2D1	781
ENSG00000274070	771.518	-0.40397	0.156578	-2.63543	0.00840302	0.225043	FALSE	CASTOR2		CASTOR2	protein_coding	74964705	75031528	7	1	chromosome	cytosolic arginine sensor for mTORC1 subunit 2 [Source:HGNC Symbol;Acc:HGNC:37073]	ENSG00000274070.2	CASTOR2	729438
ENSG00000082684	6.29604	-0.62361	0.221659	-2.63207	0.00848673	0.225479	FALSE	SEMA5B		SEMA5B	protein_coding	122909082	123028605	3	-1	chromosome	semaphorin 5B [Source:HGNC Symbol;Acc:HGNC:10737]	ENSG00000082684.16	SEMA5B	54437
ENSG00000090263	531.848	0.227314	0.0861307	2.63154	0.00849988	0.225479	FALSE	MRPS33		MRPS33	protein_coding	141002610	141015228	7	-1	chromosome	mitochondrial ribosomal protein S33 [Source:HGNC Symbol;Acc:HGNC:16634]	ENSG00000090263.16	MRPS33	51650
ENSG00000114850	662.827	0.303767	0.115957	2.63133	0.0085052	0.225479	FALSE	SSR3		SSR3	protein_coding	156540140	156555184	3	-1	chromosome	signal sequence receptor subunit 3 [Source:HGNC Symbol;Acc:HGNC:11325]	ENSG00000114850.6	SSR3	6747
ENSG00000128607	208.946	-0.444432	0.172818	-2.63224	0.0084825	0.225479	FALSE	KLHDC10		KLHDC10	protein_coding	130070534	130135705	7	1	chromosome	kelch domain containing 10 [Source:HGNC Symbol;Acc:HGNC:22194]	ENSG00000128607.14	KLHDC10	23008
ENSG00000140650	13.8007	-0.525608	0.221606	-2.63006	0.00853686	0.225479	FALSE	PMM2		PMM2	protein_coding	8788823	8849325	16	1	chromosome	phosphomannomutase 2 [Source:HGNC Symbol;Acc:HGNC:9115]	ENSG00000140650.12	PMM2	5373
ENSG00000170836	20.2119	-0.451269	0.17451	-2.63067	0.00852157	0.225479	FALSE	PPM1D		PPM1D	protein_coding	60600183	60666280	17	1	chromosome	protein phosphatase, Mg2+/Mn2+ dependent 1D [Source:HGNC Symbol;Acc:HGNC:9277]	ENSG00000170836.12	PPM1D	8493
ENSG00000213199	8.34482	0.587162	0.21681	2.62823	0.00858316	0.226218	FALSE	ASIC3		ASIC3	protein_coding	151048292	151052756	7	1	chromosome	acid sensing ion channel subunit 3 [Source:HGNC Symbol;Acc:HGNC:101]	ENSG00000213199.8	ASIC3	9311
ENSG00000127418	24.8326	-0.546242	0.199735	-2.62644	0.00862835	0.226355	FALSE	FGFRL1		FGFRL1	protein_coding	1009936	1026898	4	1	chromosome	fibroblast growth factor receptor like 1 [Source:HGNC Symbol;Acc:HGNC:3693]	ENSG00000127418.15	FGFRL1	53834
ENSG00000130340	76.8855	-0.379513	0.144955	-2.62513	0.00866159	0.226355	FALSE	SNX9		SNX9	protein_coding	157700387	157945077	6	1	chromosome	sorting nexin 9 [Source:HGNC Symbol;Acc:HGNC:14973]	ENSG00000130340.16	SNX9	51429
ENSG00000174106	31.2797	-0.493353	0.187635	-2.62649	0.008627	0.226355	FALSE	LEMD3		LEMD3	protein_coding	65169583	65248355	12	1	chromosome	LEM domain containing 3 [Source:HGNC Symbol;Acc:HGNC:28887]	ENSG00000174106.3	LEMD3	23592
ENSG00000204219	1274.76	-0.357685	0.137617	-2.62552	0.00865166	0.226355	FALSE	TCEA3		TCEA3	protein_coding	23380909	23424748	1	-1	chromosome	transcription elongation factor A3 [Source:HGNC Symbol;Acc:HGNC:11615]	ENSG00000204219.11	TCEA3	6920
ENSG00000088356	54.7156	0.376271	0.143426	2.6223	0.00873376	0.22728	FALSE	PDRG1		PDRG1	protein_coding	31944337	31952046	20	-1	chromosome	p53 and DNA damage regulated 1 [Source:HGNC Symbol;Acc:HGNC:16119]	ENSG00000088356.6	PDRG1	81572
ENSG00000166343	301.797	-0.450714	0.21431	-2.62292	0.008718	0.22728	FALSE	MSS51		MSS51	protein_coding	73423579	73433561	10	-1	chromosome	MSS51 mitochondrial translational activator [Source:HGNC Symbol;Acc:HGNC:21000]	ENSG00000166343.10	MSS51	118490
ENSG00000100503	81.9993	-0.462089	0.178163	-2.62051	0.00877983	0.227334	FALSE	NIN		NIN	protein_coding	50719763	50831121	14	-1	chromosome	ninein [Source:HGNC Symbol;Acc:HGNC:14906]	ENSG00000100503.24	NIN	51199
ENSG00000124207	192.307	-0.277566	0.106488	-2.62116	0.00876309	0.227334	FALSE	CSE1L		CSE1L	protein_coding	49046246	49096960	20	1	chromosome	chromosome segregation 1 like [Source:HGNC Symbol;Acc:HGNC:2431]	ENSG00000124207.17	CSE1L	1434
ENSG00000150750	5.32673	-0.526707	0.193509	-2.62008	0.00879102	0.227334	FALSE	C11orf53		C11orf53	protein_coding	111245726	111286401	11	1	chromosome	chromosome 11 open reading frame 53 [Source:HGNC Symbol;Acc:HGNC:30527]	ENSG00000150750.8	C11orf53	341032
ENSG00000130024	308.391	-0.285215	0.109952	-2.61919	0.0088138	0.227447	FALSE	PHF10		PHF10	protein_coding	169703902	169725566	6	-1	chromosome	PHD finger protein 10 [Source:HGNC Symbol;Acc:HGNC:18250]	ENSG00000130024.15	PHF10	55274
ENSG00000144802	17.5298	-0.565181	0.218852	-2.61615	0.00889276	0.228531	FALSE	NFKBIZ		NFKBIZ	protein_coding	101827991	101861022	3	1	chromosome	NFKB inhibitor zeta [Source:HGNC Symbol;Acc:HGNC:29805]	ENSG00000144802.11	NFKBIZ	64332
ENSG00000147697	120.868	-0.643811	0.218075	-2.61684	0.00887468	0.228531	FALSE	GSDMC		GSDMC	protein_coding	129748196	129786624	8	-1	chromosome	gasdermin C [Source:HGNC Symbol;Acc:HGNC:7151]	ENSG00000147697.9	GSDMC	56169
ENSG00000089775	58.9633	0.376353	0.143189	2.61263	0.00898474	0.22899	FALSE	ZBTB25		ZBTB25	protein_coding	64449106	64505213	14	-1	chromosome	zinc finger and BTB domain containing 25 [Source:HGNC Symbol;Acc:HGNC:13112]	ENSG00000089775.11	ZBTB25	7597
ENSG00000174899	5.46223	-0.605517	0.221568	-2.61294	0.0089766	0.22899	FALSE	SLC66A1L		SLC66A1L	protein_coding	157543246	157677749	3	1	chromosome	solute carrier family 66 member 1 like [Source:HGNC Symbol;Acc:HGNC:25146]	ENSG00000174899.11	SLC66A1L	152078
ENSG00000178127	1288.66	0.234501	0.0891	2.61334	0.00896633	0.22899	FALSE	NDUFV2		NDUFV2	protein_coding	9102630	9134345	18	1	chromosome	NADH:ubiquinone oxidoreductase core subunit V2 [Source:HGNC Symbol;Acc:HGNC:7717]	ENSG00000178127.13	NDUFV2	4729
ENSG00000184470	28.4	0.507001	0.195584	2.61354	0.0089609	0.22899	FALSE	TXNRD2		TXNRD2	protein_coding	19875517	19941820	22	-1	chromosome	thioredoxin reductase 2 [Source:HGNC Symbol;Acc:HGNC:18155]	ENSG00000184470.21	TXNRD2	10587
ENSG00000129535	11.2823	0.561258	0.207552	2.61175	0.00900805	0.229112	FALSE	NRL		NRL	protein_coding	24080107	24115014	14	-1	chromosome	neural retina leucine zipper [Source:HGNC Symbol;Acc:HGNC:8002]	ENSG00000129535.12	NRL	4901
ENSG00000163558	24.19	-0.507138	0.199947	-2.61025	0.00904767	0.229647	FALSE	PRKCI		PRKCI	protein_coding	170222424	170305977	3	1	chromosome	protein kinase C iota [Source:HGNC Symbol;Acc:HGNC:9404]	ENSG00000163558.13	PRKCI	5584
ENSG00000006625	184.817	0.290594	0.111559	2.6084	0.00909657	0.230415	FALSE	GGCT		GGCT	protein_coding	30496621	30504841	7	-1	chromosome	gamma-glutamylcyclotransferase [Source:HGNC Symbol;Acc:HGNC:21705]	ENSG00000006625.18	GGCT	79017
ENSG00000081181	38.8292	-0.511931	0.220503	-2.60484	0.00919165	0.231873	FALSE	ARG2		ARG2	protein_coding	67619920	67651708	14	1	chromosome	arginase 2 [Source:HGNC Symbol;Acc:HGNC:664]	ENSG00000081181.8	ARG2	384
ENSG00000093010	376.143	-0.38174	0.153167	-2.60533	0.0091785	0.231873	FALSE	COMT		COMT	protein_coding	19941733	19969975	22	1	chromosome	catechol-O-methyltransferase [Source:HGNC Symbol;Acc:HGNC:2228]	ENSG00000093010.14	COMT	1312
ENSG00000140319	2073.07	0.180766	0.0692671	2.60224	0.00926176	0.233166	FALSE	SRP14		SRP14	protein_coding	40035690	40039181	15	-1	chromosome	signal recognition particle 14 [Source:HGNC Symbol;Acc:HGNC:11299]	ENSG00000140319.11	SRP14	6727
ENSG00000134569	17.0245	-0.495493	0.199994	-2.60083	0.00929984	0.233649	FALSE	LRP4		LRP4	protein_coding	46856717	46918642	11	-1	chromosome	LDL receptor related protein 4 [Source:HGNC Symbol;Acc:HGNC:6696]	ENSG00000134569.10	LRP4	4038
ENSG00000168461	86.5481	0.425542	0.166437	2.59816	0.00937239	0.234518	FALSE	RAB31		RAB31	protein_coding	9708275	9862551	18	1	chromosome	RAB31, member RAS oncogene family [Source:HGNC Symbol;Acc:HGNC:9771]	ENSG00000168461.13	RAB31	11031
ENSG00000196236	41.7276	-0.417705	0.162425	-2.59867	0.00935844	0.234518	FALSE	XPNPEP3		XPNPEP3	protein_coding	40857077	40932815	22	1	chromosome	X-prolyl aminopeptidase 3 [Source:HGNC Symbol;Acc:HGNC:28052]	ENSG00000196236.13	XPNPEP3	63929
ENSG00000214226	4.11363	0.562683	0.217858	2.59699	0.00940449	0.234846	FALSE	C17orf67		C17orf67	protein_coding	56791913	56838773	17	-1	chromosome	chromosome 17 open reading frame 67 [Source:HGNC Symbol;Acc:HGNC:27900]	ENSG00000214226.9	C17orf67	339210
ENSG00000274180	130.386	0.355396	0.138894	2.59299	0.00951463	0.237118	FALSE	NATD1		NATD1	protein_coding	21238870	21253410	17	-1	chromosome	N-acetyltransferase domain containing 1 [Source:HGNC Symbol;Acc:HGNC:30770]	ENSG00000274180.1	NATD1	256302
ENSG00000132466	351.818	0.257581	0.0995635	2.59084	0.00957424	0.238076	FALSE	ANKRD17		ANKRD17	protein_coding	73073376	73258798	4	-1	chromosome	ankyrin repeat domain 17 [Source:HGNC Symbol;Acc:HGNC:23575]	ENSG00000132466.19	ANKRD17	26057
ENSG00000247596	394.006	0.596731	0.218119	2.59021	0.00959162	0.238076	FALSE	TWF2		TWF2	protein_coding	52228612	52239158	3	-1	chromosome	twinfilin actin binding protein 2 [Source:HGNC Symbol;Acc:HGNC:9621]	ENSG00000247596.9	TWF2	11344
ENSG00000095059	98.1961	-0.361595	0.142039	-2.58731	0.00967294	0.239614	FALSE	DHPS		DHPS	protein_coding	12675717	12681880	19	-1	chromosome	deoxyhypusine synthase [Source:HGNC Symbol;Acc:HGNC:2869]	ENSG00000095059.16	DHPS	1725
ENSG00000134548	75.3417	0.4998	0.194824	2.58532	0.00972888	0.239956	FALSE	SPX		SPX	protein_coding	21526296	21541249	12	1	chromosome	spexin hormone [Source:HGNC Symbol;Acc:HGNC:28139]	ENSG00000134548.11	SPX	80763
ENSG00000149294	55.7242	0.51688	0.216375	2.58475	0.00974501	0.239956	FALSE	NCAM1		NCAM1	protein_coding	112961247	113278436	11	1	chromosome	neural cell adhesion molecule 1 [Source:HGNC Symbol;Acc:HGNC:7656]	ENSG00000149294.16	NCAM1	4684
ENSG00000185585	22.6172	-0.514025	0.186515	-2.58541	0.0097263	0.239956	FALSE	OLFML2A		OLFML2A	protein_coding	124777133	124814885	9	1	chromosome	olfactomedin like 2A [Source:HGNC Symbol;Acc:HGNC:27270]	ENSG00000185585.20	OLFML2A	169611
ENSG00000144451	94.9232	0.463311	0.181942	2.58383	0.00977099	0.240118	FALSE	SPAG16		SPAG16	protein_coding	213284379	214410501	2	1	chromosome	sperm associated antigen 16 [Source:HGNC Symbol;Acc:HGNC:23225]	ENSG00000144451.19	SPAG16	79582
ENSG00000212747	19.0562	-0.45042	0.185491	-2.58233	0.00981345	0.240683	FALSE	RTL8B		RTL8B	protein_coding	135020513	135022542	X	-1	chromosome	retrotransposon Gag like 8B [Source:HGNC Symbol;Acc:HGNC:33156]	ENSG00000212747.5	RTL8B	441518
ENSG00000136144	16.1899	0.496687	0.187297	2.58089	0.00985454	0.241094	FALSE	RCBTB1		RCBTB1	protein_coding	49531946	49585558	13	-1	chromosome	RCC1 and BTB domain containing protein 1 [Source:HGNC Symbol;Acc:HGNC:18243]	ENSG00000136144.12	RCBTB1	55213
ENSG00000146067	42.5403	0.364938	0.140219	2.58038	0.00986922	0.241094	FALSE	FAM193B		FAM193B	protein_coding	177519789	177554563	5	-1	chromosome	family with sequence similarity 193 member B [Source:HGNC Symbol;Acc:HGNC:25524]	ENSG00000146067.16	FAM193B	54540
ENSG00000091542	597.411	-0.223312	0.0867292	-2.57798	0.00993794	0.242124	FALSE	ALKBH5		ALKBH5	protein_coding	18183078	18209954	17	1	chromosome	alkB homolog 5, RNA demethylase [Source:HGNC Symbol;Acc:HGNC:25996]	ENSG00000091542.9	ALKBH5	54890
ENSG00000220205	134.486	-0.300061	0.118397	-2.57754	0.00995055	0.242124	FALSE	VAMP2		VAMP2	protein_coding	8159149	8163546	17	-1	chromosome	vesicle associated membrane protein 2 [Source:HGNC Symbol;Acc:HGNC:12643]	ENSG00000220205.9	VAMP2	6844
ENSG00000124535	58.5026	-0.394476	0.15249	-2.5762	0.00998937	0.242591	FALSE	WRNIP1		WRNIP1	protein_coding	2765393	2786952	6	1	chromosome	WRN helicase interacting protein 1 [Source:HGNC Symbol;Acc:HGNC:20876]	ENSG00000124535.16	WRNIP1	56897
ENSG00000073792	24.0769	-0.609086	0.213983	-2.57484	0.0100287	0.242674	FALSE	IGF2BP2		IGF2BP2	protein_coding	185643739	185825056	3	-1	chromosome	insulin like growth factor 2 mRNA binding protein 2 [Source:HGNC Symbol;Acc:HGNC:28867]	ENSG00000073792.15	IGF2BP2	10644
ENSG00000146909	46.6611	0.393581	0.162412	2.57472	0.0100321	0.242674	FALSE	NOM1		NOM1	protein_coding	156949712	156973176	7	1	chromosome	nucleolar protein with MIF4G domain 1 [Source:HGNC Symbol;Acc:HGNC:13244]	ENSG00000146909.8	NOM1	64434
ENSG00000156026	412.667	0.439341	0.168753	2.57212	0.0101078	0.244029	FALSE	MCU		MCU	protein_coding	72692131	72887694	10	1	chromosome	mitochondrial calcium uniporter [Source:HGNC Symbol;Acc:HGNC:23526]	ENSG00000156026.14	MCU	90550
ENSG00000180667	18.9471	0.493971	0.186861	2.57015	0.0101654	0.24494	FALSE	YOD1		YOD1	protein_coding	207043849	207052980	1	-1	chromosome	YOD1 deubiquitinase [Source:HGNC Symbol;Acc:HGNC:25035]	ENSG00000180667.10	YOD1	55432
ENSG00000219626	68.7315	0.389232	0.149191	2.569	0.0101993	0.245278	FALSE	FAM228B		FAM228B	protein_coding	24076526	24169640	2	1	chromosome	family with sequence similarity 228 member B [Source:HGNC Symbol;Acc:HGNC:24736]	ENSG00000219626.9	FAM228B	375190
ENSG00000023572	111.67	0.294893	0.113648	2.56522	0.010311	0.246138	FALSE	GLRX2		GLRX2	protein_coding	193090866	193106114	1	-1	chromosome	glutaredoxin 2 [Source:HGNC Symbol;Acc:HGNC:16065]	ENSG00000023572.9	GLRX2	51022
ENSG00000134574	29.1291	0.442805	0.169421	2.56398	0.0103478	0.246138	FALSE	DDB2		DDB2	protein_coding	47214465	47239240	11	1	chromosome	damage specific DNA binding protein 2 [Source:HGNC Symbol;Acc:HGNC:2718]	ENSG00000134574.11	DDB2	1643
ENSG00000156265	178.669	0.594226	0.216696	2.56376	0.0103545	0.246138	FALSE	MAP3K7CL		MAP3K7CL	protein_coding	29077471	29175889	21	1	chromosome	MAP3K7 C-terminal like [Source:HGNC Symbol;Acc:HGNC:16457]	ENSG00000156265.16	MAP3K7CL	56911
ENSG00000169714	1609.78	0.239382	0.0918627	2.56479	0.0103238	0.246138	FALSE	CNBP		CNBP	protein_coding	129169484	129183922	3	-1	chromosome	CCHC-type zinc finger nucleic acid binding protein [Source:HGNC Symbol;Acc:HGNC:13164]	ENSG00000169714.16	CNBP	7555
ENSG00000198677	133.418	-0.350094	0.137607	-2.56388	0.0103511	0.246138	FALSE	TTC37		TTC37	protein_coding	95461755	95555007	5	-1	chromosome	tetratricopeptide repeat domain 37 [Source:HGNC Symbol;Acc:HGNC:23639]	ENSG00000198677.11	TTC37	9652
ENSG00000215187	322.296	-0.462624	0.216427	-2.56475	0.0103249	0.246138	FALSE	FAM166B		FAM166B	protein_coding	35561831	35563899	9	-1	chromosome	family with sequence similarity 166 member B [Source:HGNC Symbol;Acc:HGNC:34242]	ENSG00000215187.11	FAM166B	730112
ENSG00000089157	5423.35	0.229984	0.0883476	2.56303	0.0103762	0.246181	FALSE	RPLP0		RPLP0	protein_coding	120196699	120201235	12	-1	chromosome	ribosomal protein lateral stalk subunit P0 [Source:HGNC Symbol;Acc:HGNC:10371]	ENSG00000089157.16	RPLP0	6175
ENSG00000082781	169.589	-0.394567	0.152501	-2.56069	0.0104464	0.246898	FALSE	ITGB5		ITGB5	protein_coding	124761948	124901418	3	-1	chromosome	integrin subunit beta 5 [Source:HGNC Symbol;Acc:HGNC:6160]	ENSG00000082781.12	ITGB5	3693
ENSG00000158615	56.6862	-0.378293	0.14987	-2.56069	0.0104463	0.246898	FALSE	PPP1R15B		PPP1R15B	protein_coding	204403381	204411817	1	-1	chromosome	protein phosphatase 1 regulatory subunit 15B [Source:HGNC Symbol;Acc:HGNC:14951]	ENSG00000158615.9	PPP1R15B	84919
ENSG00000159788	38.3702	-0.522956	0.205456	-2.55917	0.0104924	0.247512	FALSE	RGS12		RGS12	protein_coding	3293028	3439913	4	1	chromosome	regulator of G protein signaling 12 [Source:HGNC Symbol;Acc:HGNC:9994]	ENSG00000159788.19	RGS12	6002
ENSG00000124212	37.5914	-0.492679	0.19655	-2.557	0.0105578	0.248143	FALSE	PTGIS		PTGIS	protein_coding	49503874	49568137	20	-1	chromosome	prostaglandin I2 synthase [Source:HGNC Symbol;Acc:HGNC:9603]	ENSG00000124212.6	PTGIS	5740
ENSG00000256618	16.8181	-0.0932775	0.127325	-2.55696	0.0105593	0.248143	FALSE	MTRNR2L1		MTRNR2L1	protein_coding	22523111	22524663	17	1	chromosome	MT-RNR2 like 1 [Source:HGNC Symbol;Acc:HGNC:37155]	ENSG00000256618.2	MTRNR2L1	100462977
ENSG00000086991	7.58082	0.60646	0.222071	2.5555	0.0106034	0.248319	FALSE	NOX4		NOX4	protein_coding	89324353	89498187	11	-1	chromosome	NADPH oxidase 4 [Source:HGNC Symbol;Acc:HGNC:7891]	ENSG00000086991.13	NOX4	50507
ENSG00000172534	306.977	-0.198874	0.0782784	-2.55539	0.010607	0.248319	FALSE	HCFC1		HCFC1	protein_coding	153947557	153971818	X	-1	chromosome	host cell factor C1 [Source:HGNC Symbol;Acc:HGNC:4839]	ENSG00000172534.14	HCFC1	3054
ENSG00000101104	5.28981	0.525232	0.221733	2.55078	0.0107482	0.248457	FALSE	PABPC1L		PABPC1L	protein_coding	44910062	44959035	20	1	chromosome	poly(A) binding protein cytoplasmic 1 like [Source:HGNC Symbol;Acc:HGNC:15797]	ENSG00000101104.12	PABPC1L	80336
ENSG00000110955	4409.68	0.279473	0.109622	2.54892	0.0108058	0.248457	FALSE	ATP5F1B		ATP5F1B	protein_coding	56638175	56645984	12	-1	chromosome	ATP synthase F1 subunit beta [Source:HGNC Symbol;Acc:HGNC:830]	ENSG00000110955.9	ATP5F1B	506
ENSG00000122126	49.8029	-0.321668	0.12766	-2.5484	0.0108217	0.248457	FALSE	OCRL		OCRL	protein_coding	129539849	129592561	X	1	chromosome	OCRL inositol polyphosphate-5-phosphatase [Source:HGNC Symbol;Acc:HGNC:8108]	ENSG00000122126.17	OCRL	4952
ENSG00000122406	3858.48	0.136568	0.0534089	2.55192	0.0107132	0.248457	FALSE	RPL5		RPL5	protein_coding	92832013	92841924	1	1	chromosome	ribosomal protein L5 [Source:HGNC Symbol;Acc:HGNC:10360]	ENSG00000122406.14	RPL5	6125
ENSG00000126351	502.855	-0.286113	0.113913	-2.55149	0.0107263	0.248457	FALSE	THRA		THRA	protein_coding	40058290	40093867	17	1	chromosome	thyroid hormone receptor alpha [Source:HGNC Symbol;Acc:HGNC:11796]	ENSG00000126351.12	THRA	7067
ENSG00000160633	75.5777	-0.308264	0.123046	-2.55035	0.0107615	0.248457	FALSE	SAFB		SAFB	protein_coding	5623035	5668478	19	1	chromosome	scaffold attachment factor B [Source:HGNC Symbol;Acc:HGNC:10520]	ENSG00000160633.13	SAFB	6294
ENSG00000174738	200.009	-0.377045	0.153712	-2.54801	0.0108339	0.248457	FALSE	NR1D2		NR1D2	protein_coding	23945286	23980617	3	1	chromosome	nuclear receptor subfamily 1 group D member 2 [Source:HGNC Symbol;Acc:HGNC:7963]	ENSG00000174738.13	NR1D2	9975
ENSG00000180891	185.63	-0.376312	0.14812	-2.554	0.0106493	0.248457	FALSE	CUEDC1		CUEDC1	protein_coding	57861243	57955412	17	-1	chromosome	CUE domain containing 1 [Source:HGNC Symbol;Acc:HGNC:31350]	ENSG00000180891.13	CUEDC1	404093
ENSG00000187535	4.23887	0.593889	0.22041	2.5531	0.010677	0.248457	FALSE	IFT140		IFT140	protein_coding	1510427	1612072	16	-1	chromosome	intraflagellar transport 140 [Source:HGNC Symbol;Acc:HGNC:29077]	ENSG00000187535.14	IFT140	9742
ENSG00000205323	200.352	0.325713	0.125923	2.54895	0.0108048	0.248457	FALSE	SARNP		SARNP	protein_coding	55752463	55817724	12	-1	chromosome	SAP domain containing ribonucleoprotein [Source:HGNC Symbol;Acc:HGNC:24432]	ENSG00000205323.9	SARNP	84324
ENSG00000233024	60.4942	-0.517285	0.204029	-2.54855	0.0108173	0.248457	FALSE	NPIPA9		NPIPA9	protein_coding	18358086	18379331	16	-1	chromosome	nuclear pore complex interacting protein family, member A9 [Source:HGNC Symbol;Acc:HGNC:41984]	ENSG00000233024.7	NPIPA9
ENSG00000035141	48.2658	0.415066	0.164998	2.5456	0.010909	0.248536	FALSE	FAM136A		FAM136A	protein_coding	70295975	70302090	2	-1	chromosome	family with sequence similarity 136 member A [Source:HGNC Symbol;Acc:HGNC:25911]	ENSG00000035141.8	FAM136A	84908
ENSG00000116809	42.9564	-0.439378	0.169168	-2.54613	0.0108924	0.248536	FALSE	ZBTB17		ZBTB17	protein_coding	15941869	15976132	1	-1	chromosome	zinc finger and BTB domain containing 17 [Source:HGNC Symbol;Acc:HGNC:12936]	ENSG00000116809.11	ZBTB17	7709
ENSG00000137941	83.3603	0.535783	0.214773	2.5395	0.0111012	0.248536	FALSE	TTLL7		TTLL7	protein_coding	83865024	83999150	1	-1	chromosome	tubulin tyrosine ligase like 7 [Source:HGNC Symbol;Acc:HGNC:26242]	ENSG00000137941.17	TTLL7	79739
ENSG00000138604	14.8259	0.546909	0.202539	2.5414	0.0110411	0.248536	FALSE	GLCE		GLCE	protein_coding	69160584	69272217	15	1	chromosome	glucuronic acid epimerase [Source:HGNC Symbol;Acc:HGNC:17855]	ENSG00000138604.10	GLCE	26035
ENSG00000138735	72.8857	0.434109	0.171775	2.54257	0.0110042	0.248536	FALSE	PDE5A		PDE5A	protein_coding	119494397	119628804	4	-1	chromosome	phosphodiesterase 5A [Source:HGNC Symbol;Acc:HGNC:8784]	ENSG00000138735.16	PDE5A	8654
ENSG00000147862	1091.42	-0.346774	0.134633	-2.53982	0.0110909	0.248536	FALSE	NFIB		NFIB	protein_coding	14081843	14398983	9	-1	chromosome	nuclear factor I B [Source:HGNC Symbol;Acc:HGNC:7785]	ENSG00000147862.17	NFIB	4781
ENSG00000171451	20.9931	0.478939	0.199335	2.54278	0.0109976	0.248536	FALSE	DSEL		DSEL	protein_coding	67506587	67516720	18	-1	chromosome	dermatan sulfate epimerase like [Source:HGNC Symbol;Acc:HGNC:18144]	ENSG00000171451.14	DSEL	92126
ENSG00000175920	47.1639	0.483857	0.190453	2.54497	0.0109287	0.248536	FALSE	DOK7		DOK7	protein_coding	3463306	3501473	4	1	chromosome	docking protein 7 [Source:HGNC Symbol;Acc:HGNC:26594]	ENSG00000175920.18	DOK7	285489
ENSG00000189283	16.5659	-0.5018	0.193366	-2.54303	0.0109896	0.248536	FALSE	FHIT		FHIT	protein_coding	59747277	61251459	3	-1	chromosome	fragile histidine triad diadenosine triphosphatase [Source:HGNC Symbol;Acc:HGNC:3701]	ENSG00000189283.10	FHIT	2272
ENSG00000196455	30.4071	0.503764	0.196182	2.53894	0.0111189	0.248536	FALSE	PIK3R4		PIK3R4	protein_coding	130678934	130746829	3	-1	chromosome	phosphoinositide-3-kinase regulatory subunit 4 [Source:HGNC Symbol;Acc:HGNC:8982]	ENSG00000196455.8	PIK3R4	30849
ENSG00000197054	10.4485	0.527166	0.217551	2.5446	0.0109404	0.248536	FALSE	ZNF763		ZNF763	protein_coding	11965037	11980617	19	1	chromosome	zinc finger protein 763 [Source:HGNC Symbol;Acc:HGNC:27614]	ENSG00000197054.12	ZNF763	284390
ENSG00000198574	13.9825	-0.244653	0.203741	-2.54167	0.0110325	0.248536	FALSE	SH2D1B		SH2D1B	protein_coding	162395268	162412138	1	-1	chromosome	SH2 domain containing 1B [Source:HGNC Symbol;Acc:HGNC:30416]	ENSG00000198574.6	SH2D1B	117157
ENSG00000204116	28.8766	0.470305	0.18467	2.53896	0.0111182	0.248536	FALSE	CHIC1		CHIC1	protein_coding	73563200	73687102	X	1	chromosome	cysteine rich hydrophobic domain 1 [Source:HGNC Symbol;Acc:HGNC:1934]	ENSG00000204116.11	CHIC1	53344
ENSG00000248713	453.458	-0.487893	0.181917	-2.53995	0.0110867	0.248536	FALSE	C4orf54		C4orf54	protein_coding	99636529	99654648	4	-1	chromosome	chromosome 4 open reading frame 54 [Source:HGNC Symbol;Acc:HGNC:27741]	ENSG00000248713.1	C4orf54	285556
ENSG00000065978	2208.88	-0.251482	0.100029	-2.53115	0.011369	0.248717	FALSE	YBX1		YBX1	protein_coding	42682418	42703805	1	1	chromosome	Y-box binding protein 1 [Source:HGNC Symbol;Acc:HGNC:8014]	ENSG00000065978.19	YBX1	4904
ENSG00000116983	4.08729	-0.569821	0.220761	-2.53363	0.0112889	0.248717	FALSE	HPCAL4		HPCAL4	protein_coding	39678648	39691485	1	-1	chromosome	hippocalcin like 4 [Source:HGNC Symbol;Acc:HGNC:18212]	ENSG00000116983.13	HPCAL4	51440
ENSG00000117616	180.34	0.354952	0.141073	2.53221	0.0113345	0.248717	FALSE	RSRP1		RSRP1	protein_coding	25242249	25338213	1	-1	chromosome	arginine and serine rich protein 1 [Source:HGNC Symbol;Acc:HGNC:25234]	ENSG00000117616.18	RSRP1	57035
ENSG00000121486	214.802	-0.223172	0.0883876	-2.53054	0.0113886	0.248717	FALSE	TRMT1L		TRMT1L	protein_coding	185118101	185157072	1	-1	chromosome	tRNA methyltransferase 1 like [Source:HGNC Symbol;Acc:HGNC:16782]	ENSG00000121486.12	TRMT1L	81627
ENSG00000132383	165.897	-0.26967	0.10716	-2.53362	0.011289	0.248717	FALSE	RPA1		RPA1	protein_coding	1829702	1900082	17	1	chromosome	replication protein A1 [Source:HGNC Symbol;Acc:HGNC:10289]	ENSG00000132383.12	RPA1	6117
ENSG00000132522	552.565	-0.301756	0.11952	-2.53329	0.0112996	0.248717	FALSE	GPS2		GPS2	protein_coding	7311324	7315564	17	-1	chromosome	G protein pathway suppressor 2 [Source:HGNC Symbol;Acc:HGNC:4550]	ENSG00000132522.16	GPS2	2874
ENSG00000151304	31.0614	0.444815	0.174713	2.53554	0.0112276	0.248717	FALSE	SRFBP1		SRFBP1	protein_coding	121961975	122075570	5	1	chromosome	serum response factor binding protein 1 [Source:HGNC Symbol;Acc:HGNC:26333]	ENSG00000151304.6	SRFBP1	153443
ENSG00000161544	74.8982	-0.371586	0.143821	-2.53184	0.0113465	0.248717	FALSE	CYGB		CYGB	protein_coding	76527356	76551175	17	-1	chromosome	cytoglobin [Source:HGNC Symbol;Acc:HGNC:16505]	ENSG00000161544.10	CYGB	114757
ENSG00000177303	36.3222	-0.400426	0.154264	-2.53364	0.0112884	0.248717	FALSE	CASKIN2		CASKIN2	protein_coding	75500261	75515537	17	-1	chromosome	CASK interacting protein 2 [Source:HGNC Symbol;Acc:HGNC:18200]	ENSG00000177303.10	CASKIN2	57513
ENSG00000177706	135.768	-0.256369	0.102144	-2.53312	0.0113053	0.248717	FALSE	FAM20C		FAM20C	protein_coding	192571	260772	7	1	chromosome	FAM20C golgi associated secretory pathway kinase [Source:HGNC Symbol;Acc:HGNC:22140]	ENSG00000177706.9	FAM20C	56975
ENSG00000178662	4.78088	0.380457	0.203224	2.53127	0.0113649	0.248717	FALSE	CSRNP3		CSRNP3	protein_coding	165469647	165689407	2	1	chromosome	cysteine and serine rich nuclear protein 3 [Source:HGNC Symbol;Acc:HGNC:30729]	ENSG00000178662.16	CSRNP3	80034
ENSG00000183153	4.0567	0.51823	0.215835	2.53773	0.0111574	0.248717	FALSE	GJD3		GJD3	protein_coding	40360652	40364737	17	-1	chromosome	gap junction protein delta 3 [Source:HGNC Symbol;Acc:HGNC:19147]	ENSG00000183153.7	GJD3	125111
ENSG00000183889	19.7001	-0.492022	0.197019	-2.53093	0.0113761	0.248717	FALSE	AC138969.1		AC138969.1	protein_coding	16317444	16350590	16	1	chromosome	novel member of the nuclear pore complex interacting protein NPIP gene family	ENSG00000183889.12	AC138969.1
ENSG00000087302	335.262	0.238941	0.0942921	2.52844	0.0114572	0.248867	FALSE	RTRAF		RTRAF	protein_coding	51989514	52010694	14	1	chromosome	RNA transcription, translation and transport factor [Source:HGNC Symbol;Acc:HGNC:23169]	ENSG00000087302.9	RTRAF	51637
ENSG00000095139	70.6426	-0.3793	0.153911	-2.52615	0.0115321	0.248867	FALSE	ARCN1		ARCN1	protein_coding	118572390	118603033	11	1	chromosome	archain 1 [Source:HGNC Symbol;Acc:HGNC:649]	ENSG00000095139.14	ARCN1	372
ENSG00000105971	102.08	-0.450275	0.170444	-2.52908	0.0114362	0.248867	FALSE	CAV2		CAV2	protein_coding	116287380	116508541	7	1	chromosome	caveolin 2 [Source:HGNC Symbol;Acc:HGNC:1528]	ENSG00000105971.15	CAV2	858
ENSG00000107863	225.235	-0.336448	0.132474	-2.52544	0.0115554	0.248867	FALSE	ARHGAP21		ARHGAP21	protein_coding	24583609	24723887	10	-1	chromosome	Rho GTPase activating protein 21 [Source:HGNC Symbol;Acc:HGNC:23725]	ENSG00000107863.18	ARHGAP21	57584
ENSG00000139636	21.6931	0.479777	0.191394	2.52541	0.0115565	0.248867	FALSE	LMBR1L		LMBR1L	protein_coding	49096551	49110900	12	-1	chromosome	limb development membrane protein 1 like [Source:HGNC Symbol;Acc:HGNC:18268]	ENSG00000139636.15	LMBR1L	55716
ENSG00000156471	100.103	0.260921	0.104126	2.52841	0.011458	0.248867	FALSE	PTDSS1		PTDSS1	protein_coding	96261902	96336995	8	1	chromosome	phosphatidylserine synthase 1 [Source:HGNC Symbol;Acc:HGNC:9587]	ENSG00000156471.13	PTDSS1	9791
ENSG00000205213	45.1038	-0.377815	0.154096	-2.52715	0.0114991	0.248867	FALSE	LGR4		LGR4	protein_coding	27365961	27472790	11	-1	chromosome	leucine rich repeat containing G protein-coupled receptor 4 [Source:HGNC Symbol;Acc:HGNC:13299]	ENSG00000205213.14	LGR4	55366
ENSG00000241058	17.2665	0.498835	0.206824	2.52776	0.0114793	0.248867	FALSE	NSUN6		NSUN6	protein_coding	18545561	18659285	10	-1	chromosome	NOP2/Sun RNA methyltransferase 6 [Source:HGNC Symbol;Acc:HGNC:23529]	ENSG00000241058.4	NSUN6	221078
ENSG00000025156	434.104	-0.34259	0.138333	-2.52156	0.0116837	0.249068	FALSE	HSF2		HSF2	protein_coding	122399551	122433119	6	1	chromosome	heat shock transcription factor 2 [Source:HGNC Symbol;Acc:HGNC:5225]	ENSG00000025156.13	HSF2	3298
ENSG00000050393	120.871	0.325787	0.127926	2.52099	0.0117025	0.249068	FALSE	MCUR1		MCUR1	protein_coding	13786557	13814568	6	-1	chromosome	mitochondrial calcium uniporter regulator 1 [Source:HGNC Symbol;Acc:HGNC:21097]	ENSG00000050393.11	MCUR1	63933
ENSG00000100416	25.2256	0.461151	0.185106	2.52207	0.0116666	0.249068	FALSE	TRMU		TRMU	protein_coding	46330875	46357340	22	1	chromosome	tRNA 5-methylaminomethyl-2-thiouridylate methyltransferase [Source:HGNC Symbol;Acc:HGNC:25481]	ENSG00000100416.15	TRMU	55687
ENSG00000112425	165.595	-0.254803	0.100588	-2.52207	0.0116665	0.249068	FALSE	EPM2A		EPM2A	protein_coding	145382535	145736023	6	-1	chromosome	EPM2A glucan phosphatase, laforin [Source:HGNC Symbol;Acc:HGNC:3413]	ENSG00000112425.15	EPM2A	7957
ENSG00000126705	481.943	-0.348757	0.140285	-2.52405	0.0116011	0.249068	FALSE	AHDC1		AHDC1	protein_coding	27534035	27604431	1	-1	chromosome	AT-hook DNA binding motif containing 1 [Source:HGNC Symbol;Acc:HGNC:25230]	ENSG00000126705.15	AHDC1	27245
ENSG00000160145	210.511	0.395383	0.155954	2.52086	0.0117068	0.249068	FALSE	KALRN		KALRN	protein_coding	124080023	124726325	3	1	chromosome	kalirin RhoGEF kinase [Source:HGNC Symbol;Acc:HGNC:4814]	ENSG00000160145.15	KALRN	8997
ENSG00000167380	42.2837	0.441951	0.171645	2.52228	0.0116597	0.249068	FALSE	ZNF226		ZNF226	protein_coding	44165073	44178381	19	1	chromosome	zinc finger protein 226 [Source:HGNC Symbol;Acc:HGNC:13019]	ENSG00000167380.16	ZNF226	7769
ENSG00000173334	259.755	-0.410945	0.164442	-2.52025	0.0117272	0.249072	FALSE	TRIB1		TRIB1	protein_coding	125430358	125438403	8	1	chromosome	tribbles pseudokinase 1 [Source:HGNC Symbol;Acc:HGNC:16891]	ENSG00000173334.4	TRIB1	10221
ENSG00000076003	28.6914	0.414503	0.166803	2.51828	0.0117931	0.250042	FALSE	MCM6		MCM6	protein_coding	135839626	135876443	2	-1	chromosome	minichromosome maintenance complex component 6 [Source:HGNC Symbol;Acc:HGNC:6949]	ENSG00000076003.5	MCM6	4175
ENSG00000132359	4.62371	0.560072	0.220149	2.51765	0.0118141	0.250058	FALSE	AC002316.1		AC002316.1	protein_coding	2755705	3037741	17	1	chromosome	RAP1 GTPase activating protein 2 [Source:NCBI gene;Acc:23108]	ENSG00000132359.15	AC002316.1	23108
ENSG00000096746	309.792	-0.31081	0.124997	-2.51262	0.0119839	0.253004	FALSE	HNRNPH3		HNRNPH3	protein_coding	68331174	68343191	10	1	chromosome	heterogeneous nuclear ribonucleoprotein H3 [Source:HGNC Symbol;Acc:HGNC:5043]	ENSG00000096746.17	HNRNPH3	3189
ENSG00000144711	150.2	-0.360069	0.141769	-2.5117	0.0120152	0.253004	FALSE	IQSEC1		IQSEC1	protein_coding	12897043	13283281	3	-1	chromosome	IQ motif and Sec7 domain ArfGEF 1 [Source:HGNC Symbol;Acc:HGNC:29112]	ENSG00000144711.16	IQSEC1	9922
ENSG00000163626	63.6816	0.30258	0.120593	2.51191	0.0120079	0.253004	FALSE	COX18		COX18	protein_coding	73052362	73069755	4	-1	chromosome	cytochrome c oxidase assembly factor COX18 [Source:HGNC Symbol;Acc:HGNC:26801]	ENSG00000163626.16	COX18	285521
ENSG00000248905	4.80582	0.420989	0.201996	2.51111	0.0120351	0.253004	FALSE	FMN1		FMN1	protein_coding	32765544	33194714	15	-1	chromosome	formin 1 [Source:HGNC Symbol;Acc:HGNC:3768]	ENSG00000248905.10	FMN1	342184
ENSG00000090097	945.689	0.443025	0.173581	2.50972	0.0120828	0.253368	FALSE	PCBP4		PCBP4	protein_coding	51957454	51974016	3	-1	chromosome	poly(rC) binding protein 4 [Source:HGNC Symbol;Acc:HGNC:8652]	ENSG00000090097.21	PCBP4	57060
ENSG00000165175	296.677	-0.417738	0.16816	-2.50941	0.0120935	0.253368	FALSE	MID1IP1		MID1IP1	protein_coding	38801432	38806537	X	1	chromosome	MID1 interacting protein 1 [Source:HGNC Symbol;Acc:HGNC:20715]	ENSG00000165175.15	MID1IP1	58526
ENSG00000084774	20.4171	0.478028	0.206036	2.50586	0.0122155	0.255491	FALSE	CAD		CAD	protein_coding	27217369	27243943	2	1	chromosome	carbamoyl-phosphate synthetase 2, aspartate transcarbamylase, and dihydroorotase [Source:HGNC Symbol;Acc:HGNC:1424]	ENSG00000084774.14	CAD	790
ENSG00000198894	393.689	-0.33012	0.135348	-2.50226	0.0123404	0.257668	FALSE	CIPC		CIPC	protein_coding	77098126	77117287	14	1	chromosome	CLOCK interacting pacemaker [Source:HGNC Symbol;Acc:HGNC:20365]	ENSG00000198894.8	CIPC	85457
ENSG00000064995	175.819	0.20495	0.082544	2.49876	0.0124629	0.258047	FALSE	TAF11		TAF11	protein_coding	34877462	34888071	6	-1	chromosome	TATA-box binding protein associated factor 11 [Source:HGNC Symbol;Acc:HGNC:11544]	ENSG00000064995.18	TAF11	6882
ENSG00000101000	29.2208	-0.544054	0.220437	-2.4995	0.0124367	0.258047	FALSE	PROCR		PROCR	protein_coding	35172072	35216240	20	1	chromosome	protein C receptor [Source:HGNC Symbol;Acc:HGNC:9452]	ENSG00000101000.6	PROCR	10544
ENSG00000138639	26.1183	0.497265	0.198796	2.4989	0.0124581	0.258047	FALSE	ARHGAP24		ARHGAP24	protein_coding	85475150	86002668	4	1	chromosome	Rho GTPase activating protein 24 [Source:HGNC Symbol;Acc:HGNC:25361]	ENSG00000138639.18	ARHGAP24	83478
ENSG00000144218	18.3683	0.53409	0.208113	2.4989	0.0124581	0.258047	FALSE	AFF3		AFF3	protein_coding	99545419	100192428	2	-1	chromosome	AF4/FMR2 family member 3 [Source:HGNC Symbol;Acc:HGNC:6473]	ENSG00000144218.19	AFF3	3899
ENSG00000213047	69.1131	0.430057	0.172104	2.49954	0.0124355	0.258047	FALSE	DENND1B		DENND1B	protein_coding	197504748	197775696	1	-1	chromosome	DENN domain containing 1B [Source:HGNC Symbol;Acc:HGNC:28404]	ENSG00000213047.13	DENND1B	163486
ENSG00000143337	144.769	-0.270089	0.108226	-2.49513	0.0125911	0.259626	FALSE	TOR1AIP1		TOR1AIP1	protein_coding	179882042	179925000	1	1	chromosome	torsin 1A interacting protein 1 [Source:HGNC Symbol;Acc:HGNC:29456]	ENSG00000143337.18	TOR1AIP1	26092
ENSG00000173801	279.754	-0.430888	0.170315	-2.49514	0.0125908	0.259626	FALSE	JUP		JUP	protein_coding	41754604	41786931	17	-1	chromosome	junction plakoglobin [Source:HGNC Symbol;Acc:HGNC:6207]	ENSG00000173801.17	JUP	3728
ENSG00000196776	94.1738	0.382988	0.154839	2.49482	0.0126022	0.259626	FALSE	CD47		CD47	protein_coding	108043091	108091862	3	-1	chromosome	CD47 molecule [Source:HGNC Symbol;Acc:HGNC:1682]	ENSG00000196776.16	CD47	961
ENSG00000197724	131.178	-0.301065	0.120946	-2.49327	0.0126572	0.260325	FALSE	PHF2		PHF2	protein_coding	93576584	93679587	9	1	chromosome	PHD finger protein 2 [Source:HGNC Symbol;Acc:HGNC:8920]	ENSG00000197724.11	PHF2	5253
ENSG00000113328	320.679	-0.439844	0.177214	-2.49082	0.0127449	0.26062	FALSE	CCNG1		CCNG1	protein_coding	163437569	163446151	5	1	chromosome	cyclin G1 [Source:HGNC Symbol;Acc:HGNC:1592]	ENSG00000113328.19	CCNG1	900
ENSG00000146477	61.9761	-0.5387	0.21012	-2.49044	0.0127584	0.26062	FALSE	SLC22A3		SLC22A3	protein_coding	160348378	160452577	6	1	chromosome	solute carrier family 22 member 3 [Source:HGNC Symbol;Acc:HGNC:10967]	ENSG00000146477.6	SLC22A3	6581
ENSG00000166233	314.901	-0.222647	0.0891882	-2.49113	0.0127336	0.26062	FALSE	ARIH1		ARIH1	protein_coding	72474330	72602987	15	1	chromosome	ariadne RBR E3 ubiquitin protein ligase 1 [Source:HGNC Symbol;Acc:HGNC:689]	ENSG00000166233.15	ARIH1	25820
ENSG00000196296	3190.58	-0.265033	0.208433	-2.48993	0.012777	0.26062	FALSE	ATP2A1		ATP2A1	protein_coding	28878405	28904509	16	1	chromosome	ATPase sarcoplasmic/endoplasmic reticulum Ca2+ transporting 1 [Source:HGNC Symbol;Acc:HGNC:811]	ENSG00000196296.13	ATP2A1	487
ENSG00000233954	32.9273	0.42689	0.171644	2.49183	0.0127085	0.26062	FALSE	UQCRHL		UQCRHL	protein_coding	15807169	15809348	1	-1	chromosome	ubiquinol-cytochrome c reductase hinge protein like [Source:HGNC Symbol;Acc:HGNC:51714]	ENSG00000233954.6	UQCRHL	440567
ENSG00000171204	62.2208	0.313596	0.126841	2.48849	0.0128288	0.260817	FALSE	TMEM126B		TMEM126B	protein_coding	85628573	85636539	11	1	chromosome	transmembrane protein 126B [Source:HGNC Symbol;Acc:HGNC:30883]	ENSG00000171204.12	TMEM126B	55863
ENSG00000213096	10.5726	0.476676	0.222163	2.48882	0.0128168	0.260817	FALSE	AC092279.1		AC092279.1	protein_coding	24033405	24129961	19	1	chromosome	zinc finger protein 254 [Source:NCBI gene;Acc:9534]	ENSG00000213096.10	AC092279.1	9534
ENSG00000130830	61.537	0.311367	0.125177	2.4869	0.0128863	0.261557	FALSE	MPP1		MPP1	protein_coding	154778684	154821007	X	-1	chromosome	membrane palmitoylated protein 1 [Source:HGNC Symbol;Acc:HGNC:7219]	ENSG00000130830.15	MPP1	4354
ENSG00000277972	114.877	0.326332	0.131611	2.48597	0.0129198	0.261807	FALSE	CISD3		CISD3	protein_coding	38730341	38735605	17	1	chromosome	CDGSH iron sulfur domain 3 [Source:HGNC Symbol;Acc:HGNC:27578]	ENSG00000277972.2	CISD3	284106
ENSG00000110031	12.5648	0.520559	0.215631	2.48457	0.0129708	0.261946	FALSE	LPXN		LPXN	protein_coding	58526871	58578220	11	-1	chromosome	leupaxin [Source:HGNC Symbol;Acc:HGNC:14061]	ENSG00000110031.12	LPXN	9404
ENSG00000127252	195.371	-0.28412	0.113839	-2.48338	0.0130142	0.261946	FALSE	PLAAT1		PLAAT1	protein_coding	193241128	193277738	3	1	chromosome	phospholipase A and acyltransferase 1 [Source:HGNC Symbol;Acc:HGNC:14922]	ENSG00000127252.7	PLAAT1	57110
ENSG00000144485	24.5454	-0.551767	0.218428	-2.48318	0.0130216	0.261946	FALSE	HES6		HES6	protein_coding	238238267	238240662	2	-1	chromosome	hes family bHLH transcription factor 6 [Source:HGNC Symbol;Acc:HGNC:18254]	ENSG00000144485.11	HES6	55502
ENSG00000148985	47.2989	0.353482	0.144806	2.48288	0.0130327	0.261946	FALSE	PGAP2		PGAP2	protein_coding	3797724	3826371	11	1	chromosome	post-GPI attachment to proteins 2 [Source:HGNC Symbol;Acc:HGNC:17893]	ENSG00000148985.20	PGAP2	27315
ENSG00000152556	1452.29	-0.416196	0.186078	-2.48367	0.0130038	0.261946	FALSE	PFKM		PFKM	protein_coding	48105139	48146404	12	1	chromosome	phosphofructokinase, muscle [Source:HGNC Symbol;Acc:HGNC:8877]	ENSG00000152556.17	PFKM	5213
ENSG00000021355	93.0312	-0.370326	0.152634	-2.47847	0.0131948	0.262573	FALSE	SERPINB1		SERPINB1	protein_coding	2832332	2841959	6	-1	chromosome	serpin family B member 1 [Source:HGNC Symbol;Acc:HGNC:3311]	ENSG00000021355.13	SERPINB1	1992
ENSG00000106328	75.274	0.425003	0.169264	2.4808	0.0131088	0.262573	FALSE	FSCN3		FSCN3	protein_coding	127591409	127602144	7	1	chromosome	fascin actin-bundling protein 3 [Source:HGNC Symbol;Acc:HGNC:3961]	ENSG00000106328.10	FSCN3	29999
ENSG00000107371	21.7278	-0.480677	0.191903	-2.47841	0.013197	0.262573	FALSE	EXOSC3		EXOSC3	protein_coding	37766978	37801437	9	-1	chromosome	exosome component 3 [Source:HGNC Symbol;Acc:HGNC:17944]	ENSG00000107371.13	EXOSC3	51010
ENSG00000165424	432.955	-0.3916	0.15919	-2.47799	0.0132126	0.262573	FALSE	ZCCHC24		ZCCHC24	protein_coding	79382325	79445624	10	-1	chromosome	zinc finger CCHC-type containing 24 [Source:HGNC Symbol;Acc:HGNC:26911]	ENSG00000165424.7	ZCCHC24	219654
ENSG00000165527	155.672	-0.312063	0.127886	-2.47847	0.0131946	0.262573	FALSE	ARF6		ARF6	protein_coding	49893082	49897054	14	1	chromosome	ADP ribosylation factor 6 [Source:HGNC Symbol;Acc:HGNC:659]	ENSG00000165527.7	ARF6	382
ENSG00000257591	13.6787	0.470292	0.20104	2.47806	0.0132098	0.262573	FALSE	ZNF625		ZNF625	protein_coding	12142090	12156734	19	-1	chromosome	zinc finger protein 625 [Source:HGNC Symbol;Acc:HGNC:30571]	ENSG00000257591.6	ZNF625	90589
ENSG00000267680	37.7956	0.44268	0.189473	2.47801	0.0132117	0.262573	FALSE	ZNF224		ZNF224	protein_coding	44094339	44109886	19	1	chromosome	zinc finger protein 224 [Source:HGNC Symbol;Acc:HGNC:13017]	ENSG00000267680.5	ZNF224	7767
ENSG00000167772	76.3529	-0.465907	0.180366	-2.4754	0.0133086	0.264058	FALSE	ANGPTL4		ANGPTL4	protein_coding	8363289	8374370	19	1	chromosome	angiopoietin like 4 [Source:HGNC Symbol;Acc:HGNC:16039]	ENSG00000167772.12	ANGPTL4	51129
ENSG00000187325	54.5432	0.325102	0.132249	2.47425	0.0133517	0.264488	FALSE	TAF9B		TAF9B	protein_coding	78129748	78139650	X	-1	chromosome	TATA-box binding protein associated factor 9b [Source:HGNC Symbol;Acc:HGNC:17306]	ENSG00000187325.5	TAF9B	51616
ENSG00000095637	502.009	0.385086	0.151272	2.47332	0.0133866	0.264754	FALSE	SORBS1		SORBS1	protein_coding	95311771	95561414	10	-1	chromosome	sorbin and SH3 domain containing 1 [Source:HGNC Symbol;Acc:HGNC:14565]	ENSG00000095637.22	SORBS1	10580
ENSG00000072736	208.267	-0.239962	0.0970117	-2.4725	0.0134171	0.264933	FALSE	NFATC3		NFATC3	protein_coding	68084751	68229259	16	1	chromosome	nuclear factor of activated T cells 3 [Source:HGNC Symbol;Acc:HGNC:7777]	ENSG00000072736.19	NFATC3	4775
ENSG00000176974	73.2952	-0.467705	0.191575	-2.46781	0.0135943	0.268005	FALSE	SHMT1		SHMT1	protein_coding	18327860	18363563	17	-1	chromosome	serine hydroxymethyltransferase 1 [Source:HGNC Symbol;Acc:HGNC:10850]	ENSG00000176974.20	SHMT1	6470
ENSG00000112335	313.369	-0.274233	0.111503	-2.46412	0.0137348	0.269486	FALSE	SNX3		SNX3	protein_coding	108211222	108261246	6	-1	chromosome	sorting nexin 3 [Source:HGNC Symbol;Acc:HGNC:11174]	ENSG00000112335.15	SNX3	8724
ENSG00000181444	9.19919	-0.580714	0.221819	-2.46468	0.0137135	0.269486	FALSE	ZNF467		ZNF467	protein_coding	149764182	149773588	7	-1	chromosome	zinc finger protein 467 [Source:HGNC Symbol;Acc:HGNC:23154]	ENSG00000181444.13	ZNF467	168544
ENSG00000185909	147.359	0.441009	0.180873	2.46473	0.0137117	0.269486	FALSE	KLHDC8B		KLHDC8B	protein_coding	49171598	49176486	3	1	chromosome	kelch domain containing 8B [Source:HGNC Symbol;Acc:HGNC:28557]	ENSG00000185909.15	KLHDC8B	200942
ENSG00000076356	75.1334	-0.379147	0.155319	-2.46243	0.0138	0.270335	FALSE	PLXNA2		PLXNA2	protein_coding	208022242	208244384	1	-1	chromosome	plexin A2 [Source:HGNC Symbol;Acc:HGNC:9100]	ENSG00000076356.7	PLXNA2	5362
ENSG00000165644	63.8398	0.437698	0.173587	2.46184	0.0138224	0.270347	FALSE	COMTD1		COMTD1	protein_coding	75233641	75236030	10	-1	chromosome	catechol-O-methyltransferase domain containing 1 [Source:HGNC Symbol;Acc:HGNC:26309]	ENSG00000165644.11	COMTD1	118881
ENSG00000125337	12.476	-0.558754	0.221445	-2.46029	0.0138826	0.27078	FALSE	KIF25		KIF25	protein_coding	167996241	168045095	6	1	chromosome	kinesin family member 25 [Source:HGNC Symbol;Acc:HGNC:6390]	ENSG00000125337.19	KIF25	3834
ENSG00000148444	244.775	0.233405	0.0940838	2.46014	0.0138884	0.27078	FALSE	COMMD3		COMMD3	protein_coding	22316386	22320306	10	1	chromosome	COMM domain containing 3 [Source:HGNC Symbol;Acc:HGNC:23332]	ENSG00000148444.16	COMMD3	23412
ENSG00000143919	16.6585	0.539058	0.209945	2.45936	0.0139183	0.270936	FALSE	CAMKMT		CAMKMT	protein_coding	44361947	44772592	2	1	chromosome	calmodulin-lysine N-methyltransferase [Source:HGNC Symbol;Acc:HGNC:26276]	ENSG00000143919.15	CAMKMT	79823
ENSG00000168575	471.748	-0.373246	0.159694	-2.45744	0.0139932	0.271598	FALSE	SLC20A2		SLC20A2	protein_coding	42416475	42541926	8	-1	chromosome	solute carrier family 20 member 2 [Source:HGNC Symbol;Acc:HGNC:10947]	ENSG00000168575.10	SLC20A2	6575
ENSG00000197958	2122.58	0.265192	0.106904	2.45736	0.0139963	0.271598	FALSE	RPL12		RPL12	protein_coding	127447674	127451406	9	-1	chromosome	ribosomal protein L12 [Source:HGNC Symbol;Acc:HGNC:10302]	ENSG00000197958.13	RPL12	6136
ENSG00000143224	26.944	0.463205	0.190166	2.45555	0.0140668	0.272538	FALSE	PPOX		PPOX	protein_coding	161166056	161178013	1	1	chromosome	protoporphyrinogen oxidase [Source:HGNC Symbol;Acc:HGNC:9280]	ENSG00000143224.18	PPOX	5498
ENSG00000136636	82.9903	-0.388499	0.157494	-2.45316	0.0141606	0.273926	FALSE	KCTD3		KCTD3	protein_coding	215567304	215621807	1	1	chromosome	potassium channel tetramerization domain containing 3 [Source:HGNC Symbol;Acc:HGNC:21305]	ENSG00000136636.13	KCTD3	51133
ENSG00000151632	229.019	-0.525082	0.217196	-2.45161	0.0142217	0.274265	FALSE	AKR1C2		AKR1C2	protein_coding	4987400	5018031	10	-1	chromosome	aldo-keto reductase family 1 member C2 [Source:HGNC Symbol;Acc:HGNC:385]	ENSG00000151632.17	AKR1C2	1646
ENSG00000181396	78.0342	-0.350525	0.147335	-2.45149	0.0142266	0.274265	FALSE	OGFOD3		OGFOD3	protein_coding	82389210	82418637	17	-1	chromosome	2-oxoglutarate and iron dependent oxygenase domain containing 3 [Source:HGNC Symbol;Acc:HGNC:26174]	ENSG00000181396.13	OGFOD3	79701
ENSG00000204389	716.212	-0.363535	0.155299	-2.45103	0.0142446	0.274265	FALSE	HSPA1A		HSPA1A	protein_coding	31815543	31817946	6	1	chromosome	heat shock protein family A (Hsp70) member 1A [Source:HGNC Symbol;Acc:HGNC:5232]	ENSG00000204389.10	HSPA1A	3303
ENSG00000071553	205.351	0.212868	0.0873	2.44998	0.0142865	0.274643	FALSE	ATP6AP1		ATP6AP1	protein_coding	154428645	154436516	X	1	chromosome	ATPase H+ transporting accessory protein 1 [Source:HGNC Symbol;Acc:HGNC:868]	ENSG00000071553.17	ATP6AP1	537
ENSG00000134780	10.4929	-0.493151	0.202459	-2.44892	0.0143286	0.275025	FALSE	DAGLA		DAGLA	protein_coding	61680391	61747001	11	1	chromosome	diacylglycerol lipase alpha [Source:HGNC Symbol;Acc:HGNC:1165]	ENSG00000134780.10	DAGLA	747
ENSG00000110675	5.64275	0.593033	0.218121	2.4466	0.0144213	0.275974	FALSE	ELMOD1		ELMOD1	protein_coding	107591091	107666779	11	1	chromosome	ELMO domain containing 1 [Source:HGNC Symbol;Acc:HGNC:25334]	ENSG00000110675.13	ELMOD1	55531
ENSG00000152348	42.9337	0.377393	0.154081	2.44656	0.0144227	0.275974	FALSE	ATG10		ATG10	protein_coding	81972023	82276857	5	1	chromosome	autophagy related 10 [Source:HGNC Symbol;Acc:HGNC:20315]	ENSG00000152348.16	ATG10	83734
ENSG00000177548	15.1102	0.457379	0.190175	2.44424	0.0145156	0.277322	FALSE	RABEP2		RABEP2	protein_coding	28904421	28936526	16	-1	chromosome	rabaptin, RAB GTPase binding effector protein 2 [Source:HGNC Symbol;Acc:HGNC:24817]	ENSG00000177548.13	RABEP2	79874
ENSG00000160336	10.1919	0.488119	0.218483	2.44186	0.0146116	0.278726	FALSE	ZNF761		ZNF761	protein_coding	53445001	53458261	19	1	chromosome	zinc finger protein 761 [Source:HGNC Symbol;Acc:HGNC:23179]	ENSG00000160336.15	ZNF761	388561
ENSG00000119771	13.9764	-0.433056	0.222029	-2.44044	0.0146695	0.27897	FALSE	KLHL29		KLHL29	protein_coding	23385179	23708611	2	1	chromosome	kelch like family member 29 [Source:HGNC Symbol;Acc:HGNC:29404]	ENSG00000119771.15	KLHL29	114818
ENSG00000188725	41.0526	-0.341549	0.140411	-2.44097	0.014648	0.27897	FALSE	SMIM15		SMIM15	protein_coding	61157704	61162468	5	-1	chromosome	small integral membrane protein 15 [Source:HGNC Symbol;Acc:HGNC:33861]	ENSG00000188725.8	SMIM15	643155
ENSG00000034152	843.355	0.386321	0.158464	2.43959	0.014704	0.279195	FALSE	MAP2K3		MAP2K3	protein_coding	21284672	21315232	17	1	chromosome	mitogen-activated protein kinase kinase 3 [Source:HGNC Symbol;Acc:HGNC:6843]	ENSG00000034152.19	MAP2K3	5606
ENSG00000124688	48.7533	-0.340048	0.143264	-2.43766	0.0147828	0.279968	FALSE	MAD2L1BP		MAD2L1BP	protein_coding	43629540	43640952	6	1	chromosome	MAD2L1 binding protein [Source:HGNC Symbol;Acc:HGNC:21059]	ENSG00000124688.13	MAD2L1BP	9587
ENSG00000165417	96.914	-0.294867	0.122352	-2.43748	0.01479	0.279968	FALSE	GTF2A1		GTF2A1	protein_coding	81175452	81221377	14	-1	chromosome	general transcription factor IIA subunit 1 [Source:HGNC Symbol;Acc:HGNC:4646]	ENSG00000165417.12	GTF2A1	2957
ENSG00000166224	60.9395	-0.476263	0.20321	-2.43587	0.0148561	0.28051	FALSE	SGPL1		SGPL1	protein_coding	70815948	70881184	10	1	chromosome	sphingosine-1-phosphate lyase 1 [Source:HGNC Symbol;Acc:HGNC:10817]	ENSG00000166224.17	SGPL1	8879
ENSG00000204388	155.47	-0.444721	0.183168	-2.43568	0.014864	0.28051	FALSE	HSPA1B		HSPA1B	protein_coding	31827738	31830254	6	1	chromosome	heat shock protein family A (Hsp70) member 1B [Source:HGNC Symbol;Acc:HGNC:5233]	ENSG00000204388.7	HSPA1B	3304
ENSG00000077264	7.14129	0.38692	0.22107	2.43506	0.0148892	0.280558	FALSE	PAK3		PAK3	protein_coding	110944285	111227361	X	1	chromosome	p21 (RAC1) activated kinase 3 [Source:HGNC Symbol;Acc:HGNC:8592]	ENSG00000077264.15	PAK3	5063
ENSG00000114054	113.763	0.369719	0.153013	2.43365	0.0149473	0.281172	FALSE	PCCB		PCCB	protein_coding	136250340	136337896	3	1	chromosome	propionyl-CoA carboxylase subunit beta [Source:HGNC Symbol;Acc:HGNC:8654]	ENSG00000114054.14	PCCB	5096
ENSG00000171241	11.6033	0.578731	0.219584	2.43317	0.0149673	0.281172	FALSE	SHCBP1		SHCBP1	protein_coding	46578591	46621379	16	-1	chromosome	SHC binding and spindle associated 1 [Source:HGNC Symbol;Acc:HGNC:29547]	ENSG00000171241.9	SHCBP1	79801
ENSG00000007255	82.2429	0.435682	0.179647	2.42445	0.0153314	0.281637	FALSE	TRAPPC6A		TRAPPC6A	protein_coding	45162928	45178237	19	-1	chromosome	trafficking protein particle complex 6A [Source:HGNC Symbol;Acc:HGNC:23069]	ENSG00000007255.10	TRAPPC6A	79090
ENSG00000022267	15169.3	0.277413	0.111783	2.42687	0.0152298	0.281637	FALSE	FHL1		FHL1	protein_coding	136146702	136211359	X	1	chromosome	four and a half LIM domains 1 [Source:HGNC Symbol;Acc:HGNC:3702]	ENSG00000022267.19	FHL1	2273
ENSG00000048828	1106.46	0.252644	0.103303	2.4256	0.015283	0.281637	FALSE	FAM120A		FAM120A	protein_coding	93451685	93566112	9	1	chromosome	family with sequence similarity 120A [Source:HGNC Symbol;Acc:HGNC:13247]	ENSG00000048828.17	FAM120A	23196
ENSG00000101132	161.799	-0.261192	0.108148	-2.43127	0.015046	0.281637	FALSE	PFDN4		PFDN4	protein_coding	54208087	54228052	20	1	chromosome	prefoldin subunit 4 [Source:HGNC Symbol;Acc:HGNC:8868]	ENSG00000101132.10	PFDN4	5203
ENSG00000102710	63.531	-0.39273	0.163224	-2.42424	0.0153403	0.281637	FALSE	SUPT20H		SUPT20H	protein_coding	37009312	37059713	13	-1	chromosome	SPT20 homolog, SAGA complex component [Source:HGNC Symbol;Acc:HGNC:20596]	ENSG00000102710.20	SUPT20H	55578
ENSG00000105865	20.0996	0.473938	0.185878	2.42874	0.0151515	0.281637	FALSE	DUS4L		DUS4L	protein_coding	107563484	107578523	7	1	chromosome	dihydrouridine synthase 4 like [Source:HGNC Symbol;Acc:HGNC:21517]	ENSG00000105865.11	DUS4L	11062
ENSG00000141161	503.325	-0.300002	0.125263	-2.4288	0.0151491	0.281637	FALSE	UNC45B		UNC45B	protein_coding	35147817	35189345	17	1	chromosome	unc-45 myosin chaperone B [Source:HGNC Symbol;Acc:HGNC:14304]	ENSG00000141161.11	UNC45B	146862
ENSG00000151576	10.5134	0.491706	0.220634	2.42455	0.0153273	0.281637	FALSE	QTRT2		QTRT2	protein_coding	114005833	114088422	3	1	chromosome	queuine tRNA-ribosyltransferase accessory subunit 2 [Source:HGNC Symbol;Acc:HGNC:25771]	ENSG00000151576.10	QTRT2	79691
ENSG00000153879	142.111	-0.357029	0.150975	-2.42386	0.0153566	0.281637	FALSE	CEBPG		CEBPG	protein_coding	33373685	33382686	19	1	chromosome	CCAAT enhancer binding protein gamma [Source:HGNC Symbol;Acc:HGNC:1837]	ENSG00000153879.9	CEBPG	1054
ENSG00000154330	93.1246	0.476214	0.188247	2.43072	0.0150689	0.281637	FALSE	PGM5		PGM5	protein_coding	68328308	68531061	9	1	chromosome	phosphoglucomutase 5 [Source:HGNC Symbol;Acc:HGNC:8908]	ENSG00000154330.13	PGM5	5239
ENSG00000165259	4.93454	0.522787	0.21942	2.42528	0.0152968	0.281637	FALSE	HDX		HDX	protein_coding	84317874	84502479	X	-1	chromosome	highly divergent homeobox [Source:HGNC Symbol;Acc:HGNC:26411]	ENSG00000165259.14	HDX	139324
ENSG00000165983	64.7845	-0.408389	0.164607	-2.42986	0.0151048	0.281637	FALSE	PTER		PTER	protein_coding	16436943	16513745	10	1	chromosome	phosphotriesterase related [Source:HGNC Symbol;Acc:HGNC:9590]	ENSG00000165983.14	PTER	9317
ENSG00000178974	44.8745	-0.328361	0.137083	-2.42619	0.0152585	0.281637	FALSE	FBXO34		FBXO34	protein_coding	55271421	55361918	14	1	chromosome	F-box protein 34 [Source:HGNC Symbol;Acc:HGNC:20201]	ENSG00000178974.10	FBXO34	55030
ENSG00000197965	77.1095	0.339534	0.141213	2.42749	0.0152038	0.281637	FALSE	MPZL1		MPZL1	protein_coding	167721192	167791919	1	1	chromosome	myelin protein zero like 1 [Source:HGNC Symbol;Acc:HGNC:7226]	ENSG00000197965.12	MPZL1	9019
ENSG00000204176	5.9012	-0.469071	0.201639	-2.42759	0.0151997	0.281637	FALSE	SYT15		SYT15	protein_coding	46578217	46594173	10	1	chromosome	synaptotagmin 15 [Source:HGNC Symbol;Acc:HGNC:17167]	ENSG00000204176.14	SYT15	83849
ENSG00000265491	910.991	0.429116	0.168977	2.42528	0.0152967	0.281637	FALSE	RNF115		RNF115	protein_coding	145738868	145824095	1	-1	chromosome	ring finger protein 115 [Source:HGNC Symbol;Acc:HGNC:18154]	ENSG00000265491.5	RNF115	27246
ENSG00000154359	135.471	-0.433626	0.178863	-2.42074	0.0154889	0.283643	FALSE	LONRF1		LONRF1	protein_coding	12721906	12756073	8	-1	chromosome	LON peptidase N-terminal domain and ring finger 1 [Source:HGNC Symbol;Acc:HGNC:26302]	ENSG00000154359.13	LONRF1	91694
ENSG00000108094	46.4898	-0.380788	0.16001	-2.41866	0.015578	0.284851	FALSE	CUL2		CUL2	protein_coding	35008551	35090642	10	-1	chromosome	cullin 2 [Source:HGNC Symbol;Acc:HGNC:2552]	ENSG00000108094.15	CUL2	8453
ENSG00000105948	11.3265	0.483751	0.210181	2.41674	0.0156601	0.285279	FALSE	TTC26		TTC26	protein_coding	139133744	139191986	7	1	chromosome	tetratricopeptide repeat domain 26 [Source:HGNC Symbol;Acc:HGNC:21882]	ENSG00000105948.13	TTC26	79989
ENSG00000105976	127.714	-0.370401	0.153869	-2.4165	0.0156706	0.285279	FALSE	MET		MET	protein_coding	116672196	116798386	7	1	chromosome	MET proto-oncogene, receptor tyrosine kinase [Source:HGNC Symbol;Acc:HGNC:7029]	ENSG00000105976.15	MET	4233
ENSG00000166816	88.9201	0.505951	0.204648	2.4166	0.0156663	0.285279	FALSE	LDHD		LDHD	protein_coding	75111860	75116771	16	-1	chromosome	lactate dehydrogenase D [Source:HGNC Symbol;Acc:HGNC:19708]	ENSG00000166816.14	LDHD	197257
ENSG00000140199	113.343	0.433773	0.181259	2.41451	0.0157562	0.28566	FALSE	SLC12A6		SLC12A6	protein_coding	34229784	34338060	15	-1	chromosome	solute carrier family 12 member 6 [Source:HGNC Symbol;Acc:HGNC:10914]	ENSG00000140199.12	SLC12A6	9990
ENSG00000197081	265.782	-0.340551	0.140977	-2.41441	0.0157608	0.28566	FALSE	IGF2R		IGF2R	protein_coding	159969099	160113507	6	1	chromosome	insulin like growth factor 2 receptor [Source:HGNC Symbol;Acc:HGNC:5467]	ENSG00000197081.14	IGF2R	3482
ENSG00000284024	17.3272	0.474539	0.194827	2.41475	0.0157462	0.28566	FALSE	HSPA14		HSPA14	protein_coding	14838160	14847018	10	1	chromosome	heat shock protein family A (Hsp70) member 14 [Source:NCBI gene;Acc:51182]	ENSG00000284024.2	HSPA14	51182
ENSG00000196739	59.0906	-0.446008	0.185047	-2.4136	0.0157956	0.285871	FALSE	COL27A1		COL27A1	protein_coding	114155537	114312511	9	1	chromosome	collagen type XXVII alpha 1 chain [Source:HGNC Symbol;Acc:HGNC:22986]	ENSG00000196739.15	COL27A1	85301
ENSG00000139722	31.5255	-0.42403	0.170267	-2.41137	0.0158927	0.286788	FALSE	VPS37B		VPS37B	protein_coding	122865330	122896127	12	-1	chromosome	VPS37B subunit of ESCRT-I [Source:HGNC Symbol;Acc:HGNC:25754]	ENSG00000139722.7	VPS37B	79720
ENSG00000150527	288.897	-0.323918	0.136351	-2.41149	0.0158877	0.286788	FALSE	MIA2		MIA2	protein_coding	39230231	39388513	14	1	chromosome	MIA SH3 domain ER export factor 2 [Source:HGNC Symbol;Acc:HGNC:18432]	ENSG00000150527.17	MIA2	4253
ENSG00000064225	104.066	0.621048	0.218744	2.40898	0.0159973	0.288254	FALSE	ST3GAL6		ST3GAL6	protein_coding	98732236	98821201	3	1	chromosome	ST3 beta-galactoside alpha-2,3-sialyltransferase 6 [Source:HGNC Symbol;Acc:HGNC:18080]	ENSG00000064225.12	ST3GAL6	10402
ENSG00000115425	13.7571	-0.525899	0.205294	-2.40834	0.0160254	0.288341	FALSE	PECR		PECR	protein_coding	215996329	216082955	2	-1	chromosome	peroxisomal trans-2-enoyl-CoA reductase [Source:HGNC Symbol;Acc:HGNC:18281]	ENSG00000115425.14	PECR	55825
ENSG00000142627	5.61074	-0.526898	0.215823	-2.40775	0.016051	0.288381	FALSE	EPHA2		EPHA2	protein_coding	16124337	16156069	1	-1	chromosome	EPH receptor A2 [Source:HGNC Symbol;Acc:HGNC:3386]	ENSG00000142627.13	EPHA2	1969
ENSG00000102805	54.1744	0.432404	0.186611	2.4071	0.0160798	0.2884	FALSE	CLN5		CLN5	protein_coding	76990660	77019143	13	1	chromosome	CLN5 intracellular trafficking protein [Source:HGNC Symbol;Acc:HGNC:2076]	ENSG00000102805.15	CLN5	1203
ENSG00000137449	32.436	-0.421521	0.183801	-2.40667	0.0160987	0.2884	FALSE	CPEB2		CPEB2	protein_coding	15002674	15070153	4	1	chromosome	cytoplasmic polyadenylation element binding protein 2 [Source:HGNC Symbol;Acc:HGNC:21745]	ENSG00000137449.16	CPEB2	132864
ENSG00000164040	318.606	-0.238494	0.0989483	-2.40549	0.0161508	0.288914	FALSE	PGRMC2		PGRMC2	protein_coding	128269237	128288829	4	-1	chromosome	progesterone receptor membrane component 2 [Source:HGNC Symbol;Acc:HGNC:16089]	ENSG00000164040.18	PGRMC2	10424
ENSG00000171497	255.499	0.310964	0.128412	2.40385	0.0162236	0.289797	FALSE	PPID		PPID	protein_coding	158709127	158723396	4	-1	chromosome	peptidylprolyl isomerase D [Source:HGNC Symbol;Acc:HGNC:9257]	ENSG00000171497.5	PPID	5481
ENSG00000102543	30.9418	0.414144	0.177484	2.40292	0.0162649	0.290116	FALSE	CDADC1		CDADC1	protein_coding	49247925	49293485	13	1	chromosome	cytidine and dCMP deaminase domain containing 1 [Source:HGNC Symbol;Acc:HGNC:20299]	ENSG00000102543.14	CDADC1	81602
ENSG00000184226	55.3729	-0.413789	0.172026	-2.39912	0.0164344	0.292716	FALSE	PCDH9		PCDH9	protein_coding	66302834	67230445	13	-1	chromosome	protocadherin 9 [Source:HGNC Symbol;Acc:HGNC:8661]	ENSG00000184226.15	PCDH9	5101
ENSG00000132879	24.4087	0.476399	0.194877	2.39684	0.016537	0.293699	FALSE	FBXO44		FBXO44	protein_coding	11654375	11663327	1	1	chromosome	F-box protein 44 [Source:HGNC Symbol;Acc:HGNC:24847]	ENSG00000132879.14	FBXO44	93611
ENSG00000164659	14.0134	-0.480673	0.217006	-2.39695	0.0165321	0.293699	FALSE	KIAA1324L		KIAA1324L	protein_coding	86876906	87059654	7	-1	chromosome	KIAA1324 like [Source:HGNC Symbol;Acc:HGNC:21945]	ENSG00000164659.15	KIAA1324L	222223
ENSG00000138078	216.774	0.412087	0.177112	2.39569	0.0165891	0.2942	FALSE	PREPL		PREPL	protein_coding	44316281	44361862	2	-1	chromosome	prolyl endopeptidase like [Source:HGNC Symbol;Acc:HGNC:30228]	ENSG00000138078.15	PREPL	9581
ENSG00000006530	17.9472	0.400153	0.174099	2.3918	0.0167659	0.296102	FALSE	AGK		AGK	protein_coding	141551278	141655244	7	1	chromosome	acylglycerol kinase [Source:HGNC Symbol;Acc:HGNC:21869]	ENSG00000006530.18	AGK	55750
ENSG00000108424	1007.67	-0.176107	0.0734191	-2.3907	0.0168161	0.296102	FALSE	KPNB1		KPNB1	protein_coding	47649476	47685505	17	1	chromosome	karyopherin subunit beta 1 [Source:HGNC Symbol;Acc:HGNC:6400]	ENSG00000108424.10	KPNB1	3837
ENSG00000135903	14.4293	-0.435012	0.195988	-2.39004	0.0168465	0.296102	FALSE	PAX3		PAX3	protein_coding	222199888	222298996	2	-1	chromosome	paired box 3 [Source:HGNC Symbol;Acc:HGNC:8617]	ENSG00000135903.19	PAX3	5077
ENSG00000145912	120.684	0.343699	0.141415	2.39229	0.0167436	0.296102	FALSE	NHP2		NHP2	protein_coding	178149460	178153967	5	-1	chromosome	NHP2 ribonucleoprotein [Source:HGNC Symbol;Acc:HGNC:14377]	ENSG00000145912.8	NHP2	55651
ENSG00000164164	175.949	-0.315035	0.132265	-2.39138	0.0167851	0.296102	FALSE	OTUD4		OTUD4	protein_coding	145110838	145180589	4	-1	chromosome	OTU deubiquitinase 4 [Source:HGNC Symbol;Acc:HGNC:24949]	ENSG00000164164.17	OTUD4	54726
ENSG00000205502	5.32074	-0.541347	0.220221	-2.39044	0.0168282	0.296102	FALSE	C2CD4B		C2CD4B	protein_coding	62163535	62165285	15	-1	chromosome	C2 calcium dependent domain containing 4B [Source:HGNC Symbol;Acc:HGNC:33628]	ENSG00000205502.4	C2CD4B	388125
ENSG00000271503	23.9519	0.4805	0.210805	2.38966	0.016864	0.296102	FALSE	CCL5		CCL5	protein_coding	35871491	35880793	17	-1	chromosome	C-C motif chemokine ligand 5 [Source:HGNC Symbol;Acc:HGNC:10632]	ENSG00000271503.6	CCL5	6352
ENSG00000106078	449.739	-0.390131	0.171741	-2.38794	0.0169432	0.296915	FALSE	COBL		COBL	protein_coding	51016212	51316818	7	-1	chromosome	cordon-bleu WH2 repeat protein [Source:HGNC Symbol;Acc:HGNC:22199]	ENSG00000106078.19	COBL	23242
ENSG00000138303	54.4106	0.331628	0.140593	2.38761	0.0169584	0.296915	FALSE	ASCC1		ASCC1	protein_coding	72096032	72217134	10	-1	chromosome	activating signal cointegrator 1 complex subunit 1 [Source:HGNC Symbol;Acc:HGNC:24268]	ENSG00000138303.18	ASCC1	51008
ENSG00000150768	247.932	0.235421	0.0986408	2.38647	0.017011	0.297415	FALSE	DLAT		DLAT	protein_coding	112024814	112064390	11	1	chromosome	dihydrolipoamide S-acetyltransferase [Source:HGNC Symbol;Acc:HGNC:2896]	ENSG00000150768.15	DLAT	1737
ENSG00000157557	183.649	-0.386958	0.160365	-2.38322	0.0171621	0.299634	FALSE	ETS2		ETS2	protein_coding	38805183	38824955	21	1	chromosome	ETS proto-oncogene 2, transcription factor [Source:HGNC Symbol;Acc:HGNC:3489]	ENSG00000157557.13	ETS2	2114
ENSG00000138780	7.684	0.52407	0.218596	2.38189	0.0172242	0.300294	FALSE	GSTCD		GSTCD	protein_coding	105708778	105847725	4	1	chromosome	glutathione S-transferase C-terminal domain containing [Source:HGNC Symbol;Acc:HGNC:25806]	ENSG00000138780.15	GSTCD	79807
ENSG00000171792	23.8511	0.444149	0.183956	2.37936	0.0173428	0.301935	FALSE	RHNO1		RHNO1	protein_coding	2876258	2889524	12	1	chromosome	RAD9-HUS1-RAD1 interacting nuclear orphan 1 [Source:HGNC Symbol;Acc:HGNC:28206]	ENSG00000171792.11	RHNO1	83695
ENSG00000134644	329.837	-0.173424	0.0731109	-2.3776	0.0174259	0.302106	FALSE	PUM1		PUM1	protein_coding	30931506	31065991	1	-1	chromosome	pumilio RNA binding family member 1 [Source:HGNC Symbol;Acc:HGNC:14957]	ENSG00000134644.15	PUM1	9698
ENSG00000162783	681.348	-0.461668	0.199736	-2.37763	0.0174245	0.302106	FALSE	IER5		IER5	protein_coding	181088700	181092900	1	1	chromosome	immediate early response 5 [Source:HGNC Symbol;Acc:HGNC:5393]	ENSG00000162783.11	IER5	51278
ENSG00000213853	230.228	-0.403046	0.164813	-2.37768	0.0174218	0.302106	FALSE	EMP2		EMP2	protein_coding	10528422	10580632	16	-1	chromosome	epithelial membrane protein 2 [Source:HGNC Symbol;Acc:HGNC:3334]	ENSG00000213853.10	EMP2	2013
ENSG00000005007	147.01	0.251624	0.105452	2.37539	0.0175306	0.302996	FALSE	UPF1		UPF1	protein_coding	18831938	18868236	19	1	chromosome	UPF1 RNA helicase and ATPase [Source:HGNC Symbol;Acc:HGNC:9962]	ENSG00000005007.12	UPF1	5976
ENSG00000087085	248.733	0.411735	0.170243	2.37445	0.0175753	0.302996	FALSE	ACHE		ACHE	protein_coding	100889994	100896974	7	-1	chromosome	acetylcholinesterase (Cartwright blood group) [Source:HGNC Symbol;Acc:HGNC:108]	ENSG00000087085.15	ACHE	43
ENSG00000149218	407.818	0.395586	0.162813	2.37525	0.017537	0.302996	FALSE	ENDOD1		ENDOD1	protein_coding	95089846	95132645	11	1	chromosome	endonuclease domain containing 1 [Source:HGNC Symbol;Acc:HGNC:29129]	ENSG00000149218.5	ENDOD1	23052
ENSG00000198736	180.352	0.45299	0.187876	2.37488	0.0175545	0.302996	FALSE	MSRB1		MSRB1	protein_coding	1938210	1943326	16	-1	chromosome	methionine sulfoxide reductase B1 [Source:HGNC Symbol;Acc:HGNC:14133]	ENSG00000198736.11	MSRB1	51734
ENSG00000197265	29.4474	0.373275	0.157241	2.37258	0.0176644	0.304011	FALSE	GTF2E2		GTF2E2	protein_coding	30578318	30658236	8	-1	chromosome	general transcription factor IIE subunit 2 [Source:HGNC Symbol;Acc:HGNC:4651]	ENSG00000197265.9	GTF2E2	2961
ENSG00000198919	165.373	0.384106	0.16171	2.37218	0.0176834	0.304011	FALSE	DZIP3		DZIP3	protein_coding	108589705	108694840	3	1	chromosome	DAZ interacting zinc finger protein 3 [Source:HGNC Symbol;Acc:HGNC:30938]	ENSG00000198919.13	DZIP3	9666
ENSG00000140691	53.6355	0.373947	0.155432	2.37109	0.0177357	0.304488	FALSE	ARMC5		ARMC5	protein_coding	31458080	31467166	16	1	chromosome	armadillo repeat containing 5 [Source:HGNC Symbol;Acc:HGNC:25781]	ENSG00000140691.17	ARMC5	79798
ENSG00000018610	40.9791	0.354824	0.149499	2.36032	0.0182591	0.304617	FALSE	CXorf56		CXorf56	protein_coding	119538149	119565408	X	-1	chromosome	chromosome X open reading frame 56 [Source:HGNC Symbol;Acc:HGNC:26239]	ENSG00000018610.14	CXorf56	63932
ENSG00000037280	18.4978	-0.447053	0.184049	-2.36741	0.0179132	0.304617	FALSE	FLT4		FLT4	protein_coding	180601506	180649624	5	-1	chromosome	fms related tyrosine kinase 4 [Source:HGNC Symbol;Acc:HGNC:3767]	ENSG00000037280.16	FLT4	2324
ENSG00000042980	5.02089	0.251772	0.184286	2.34893	0.0188275	0.304617	FALSE	ADAM28		ADAM28	protein_coding	24294069	24359014	8	1	chromosome	ADAM metallopeptidase domain 28 [Source:HGNC Symbol;Acc:HGNC:206]	ENSG00000042980.13	ADAM28	10863
ENSG00000076258	6.68813	0.493748	0.210085	2.35063	0.0187416	0.304617	FALSE	FMO4		FMO4	protein_coding	171314183	171342084	1	1	chromosome	flavin containing dimethylaniline monoxygenase 4 [Source:HGNC Symbol;Acc:HGNC:3772]	ENSG00000076258.10	FMO4	2329
ENSG00000086300	9.15188	0.508075	0.221244	2.35791	0.018378	0.304617	FALSE	SNX10		SNX10	protein_coding	26291895	26374329	7	1	chromosome	sorting nexin 10 [Source:HGNC Symbol;Acc:HGNC:14974]	ENSG00000086300.15	SNX10	29887
ENSG00000091140	665.355	0.221939	0.0945166	2.35494	0.0185255	0.304617	FALSE	DLD		DLD	protein_coding	107891162	107931730	7	1	chromosome	dihydrolipoamide dehydrogenase [Source:HGNC Symbol;Acc:HGNC:2898]	ENSG00000091140.14	DLD	1738
ENSG00000105708	6.92419	-0.52318	0.219749	-2.36521	0.0180199	0.304617	FALSE	ZNF14		ZNF14	protein_coding	19710472	19733112	19	-1	chromosome	zinc finger protein 14 [Source:HGNC Symbol;Acc:HGNC:12924]	ENSG00000105708.9	ZNF14	7561
ENSG00000112624	46.2571	-0.336198	0.14256	-2.36545	0.0180084	0.304617	FALSE	BICRAL		BICRAL	protein_coding	42746958	42868560	6	1	chromosome	BRD4 interacting chromatin remodeling complex associated protein like [Source:HGNC Symbol;Acc:HGNC:21111]	ENSG00000112624.12	BICRAL	23506
ENSG00000114650	92.3386	0.351645	0.147626	2.35235	0.0186551	0.304617	FALSE	SCAP		SCAP	protein_coding	47413681	47477126	3	-1	chromosome	SREBF chaperone [Source:HGNC Symbol;Acc:HGNC:30634]	ENSG00000114650.20	SCAP	22937
ENSG00000115274	13.8549	0.47082	0.202028	2.34922	0.0188129	0.304617	FALSE	INO80B		INO80B	protein_coding	74455087	74457944	2	1	chromosome	INO80 complex subunit B [Source:HGNC Symbol;Acc:HGNC:13324]	ENSG00000115274.15	INO80B	83444
ENSG00000118418	249.751	0.238731	0.100351	2.36817	0.0178764	0.304617	FALSE	HMGN3		HMGN3	protein_coding	79201245	79234738	6	-1	chromosome	high mobility group nucleosomal binding domain 3 [Source:HGNC Symbol;Acc:HGNC:12312]	ENSG00000118418.14	HMGN3	9324
ENSG00000118515	109.532	-0.480174	0.218022	-2.36413	0.0180727	0.304617	FALSE	SGK1		SGK1	protein_coding	134169246	134318112	6	-1	chromosome	serum/glucocorticoid regulated kinase 1 [Source:HGNC Symbol;Acc:HGNC:10810]	ENSG00000118515.11	SGK1	6446
ENSG00000125843	76.9756	0.393159	0.164979	2.35026	0.0187601	0.304617	FALSE	AP5S1		AP5S1	protein_coding	3820524	3828838	20	1	chromosome	adaptor related protein complex 5 subunit sigma 1 [Source:HGNC Symbol;Acc:HGNC:15875]	ENSG00000125843.11	AP5S1	55317
ENSG00000126768	61.3684	-0.312552	0.133761	-2.3529	0.0186278	0.304617	FALSE	TIMM17B		TIMM17B	protein_coding	48893447	48898143	X	-1	chromosome	translocase of inner mitochondrial membrane 17B [Source:HGNC Symbol;Acc:HGNC:17310]	ENSG00000126768.12	TIMM17B	10245
ENSG00000128908	113.529	-0.415884	0.182468	-2.34953	0.0187971	0.304617	FALSE	INO80		INO80	protein_coding	40978880	41116280	15	-1	chromosome	INO80 complex ATPase subunit [Source:HGNC Symbol;Acc:HGNC:26956]	ENSG00000128908.17	INO80	54617
ENSG00000129473	15.923	-0.505463	0.216791	-2.35024	0.0187615	0.304617	FALSE	BCL2L2		BCL2L2	protein_coding	23298790	23311759	14	1	chromosome	BCL2 like 2 [Source:HGNC Symbol;Acc:HGNC:995]	ENSG00000129473.9	BCL2L2	599
ENSG00000132388	878.096	-0.247016	0.106425	-2.34947	0.0188004	0.304617	FALSE	UBE2G1		UBE2G1	protein_coding	4269259	4366628	17	-1	chromosome	ubiquitin conjugating enzyme E2 G1 [Source:HGNC Symbol;Acc:HGNC:12482]	ENSG00000132388.12	UBE2G1	7326
ENSG00000135424	316.253	-0.269565	0.115423	-2.35184	0.0186809	0.304617	FALSE	ITGA7		ITGA7	protein_coding	55684568	55716043	12	-1	chromosome	integrin subunit alpha 7 [Source:HGNC Symbol;Acc:HGNC:6143]	ENSG00000135424.17	ITGA7	3679
ENSG00000139687	108.165	-0.316312	0.134826	-2.36401	0.0180782	0.304617	FALSE	RB1		RB1	protein_coding	48303726	48599436	13	1	chromosome	RB transcriptional corepressor 1 [Source:HGNC Symbol;Acc:HGNC:9884]	ENSG00000139687.15	RB1	5925
ENSG00000141298	256.327	-0.271666	0.1142	-2.36064	0.0182435	0.304617	FALSE	SSH2		SSH2	protein_coding	29625938	29930276	17	-1	chromosome	slingshot protein phosphatase 2 [Source:HGNC Symbol;Acc:HGNC:30580]	ENSG00000141298.19	SSH2	85464
ENSG00000151773	10.0997	0.445319	0.21985	2.36532	0.0180143	0.304617	FALSE	CCDC122		CCDC122	protein_coding	43823909	43879740	13	-1	chromosome	coiled-coil domain containing 122 [Source:HGNC Symbol;Acc:HGNC:26478]	ENSG00000151773.13	CCDC122	160857
ENSG00000154122	209.255	0.269361	0.114265	2.3611	0.018221	0.304617	FALSE	ANKH		ANKH	protein_coding	14704800	14871778	5	-1	chromosome	ANKH inorganic pyrophosphate transport regulator [Source:HGNC Symbol;Acc:HGNC:15492]	ENSG00000154122.14	ANKH	56172
ENSG00000156103	9.94441	0.418546	0.220265	2.36767	0.0179005	0.304617	FALSE	MMP16		MMP16	protein_coding	88032011	88328025	8	-1	chromosome	matrix metallopeptidase 16 [Source:HGNC Symbol;Acc:HGNC:7162]	ENSG00000156103.16	MMP16	4325
ENSG00000157827	94.076	0.411331	0.173321	2.35819	0.0183644	0.304617	FALSE	FMNL2		FMNL2	protein_coding	152335174	152649826	2	1	chromosome	formin like 2 [Source:HGNC Symbol;Acc:HGNC:18267]	ENSG00000157827.20	FMNL2	114793
ENSG00000162851	26.9042	-0.455839	0.193873	-2.36841	0.0178645	0.304617	FALSE	TFB2M		TFB2M	protein_coding	246540561	246566261	1	-1	chromosome	transcription factor B2, mitochondrial [Source:HGNC Symbol;Acc:HGNC:18559]	ENSG00000162851.8	TFB2M	64216
ENSG00000163110	6881.03	0.318079	0.13189	2.35752	0.0183977	0.304617	FALSE	PDLIM5		PDLIM5	protein_coding	94451857	94668227	4	1	chromosome	PDZ and LIM domain 5 [Source:HGNC Symbol;Acc:HGNC:17468]	ENSG00000163110.15	PDLIM5	10611
ENSG00000165028	200.539	0.390712	0.169483	2.36349	0.0181037	0.304617	FALSE	NIPSNAP3B		NIPSNAP3B	protein_coding	104764129	104777764	9	1	chromosome	nipsnap homolog 3B [Source:HGNC Symbol;Acc:HGNC:23641]	ENSG00000165028.12	NIPSNAP3B	55335
ENSG00000165629	1300.98	0.278574	0.117054	2.36663	0.0179507	0.304617	FALSE	ATP5F1C		ATP5F1C	protein_coding	7788147	7807815	10	1	chromosome	ATP synthase F1 subunit gamma [Source:HGNC Symbol;Acc:HGNC:833]	ENSG00000165629.20	ATP5F1C	509
ENSG00000165886	78.6874	-0.417319	0.178748	-2.35096	0.018725	0.304617	FALSE	UBTD1		UBTD1	protein_coding	97498924	97571206	10	1	chromosome	ubiquitin domain containing 1 [Source:HGNC Symbol;Acc:HGNC:25683]	ENSG00000165886.5	UBTD1	80019
ENSG00000168702	60.4882	0.564791	0.222082	2.35631	0.0184574	0.304617	FALSE	LRP1B		LRP1B	protein_coding	140231423	142131016	2	-1	chromosome	LDL receptor related protein 1B [Source:HGNC Symbol;Acc:HGNC:6693]	ENSG00000168702.18	LRP1B	53353
ENSG00000169221	24.3423	-0.421484	0.181272	-2.36259	0.0181476	0.304617	FALSE	TBC1D10B		TBC1D10B	protein_coding	30357102	30370494	16	-1	chromosome	TBC1 domain family member 10B [Source:HGNC Symbol;Acc:HGNC:24510]	ENSG00000169221.14	TBC1D10B	26000
ENSG00000173641	1961.64	0.462949	0.187567	2.36492	0.0180338	0.304617	FALSE	HSPB7		HSPB7	protein_coding	16014028	16019594	1	-1	chromosome	heat shock protein family B (small) member 7 [Source:HGNC Symbol;Acc:HGNC:5249]	ENSG00000173641.17	HSPB7	27129
ENSG00000175066	32.66	-0.448061	0.185991	-2.36067	0.018242	0.304617	FALSE	GK5		GK5	protein_coding	142157527	142225592	3	-1	chromosome	glycerol kinase 5 [Source:HGNC Symbol;Acc:HGNC:28635]	ENSG00000175066.16	GK5	256356
ENSG00000177628	15.4042	0.44651	0.202903	2.35749	0.0183989	0.304617	FALSE	GBA		GBA	protein_coding	155234452	155244699	1	-1	chromosome	glucosylceramidase beta [Source:HGNC Symbol;Acc:HGNC:4177]	ENSG00000177628.16	GBA	2629
ENSG00000178104	6004.36	0.264001	0.110838	2.3532	0.0186125	0.304617	FALSE	PDE4DIP		PDE4DIP	protein_coding	148808181	149048286	1	1	chromosome	phosphodiesterase 4D interacting protein [Source:HGNC Symbol;Acc:HGNC:15580]	ENSG00000178104.19	PDE4DIP	9659
ENSG00000180104	163.886	-0.279761	0.118772	-2.35728	0.0184092	0.304617	FALSE	EXOC3		EXOC3	protein_coding	443175	471937	5	1	chromosome	exocyst complex component 3 [Source:HGNC Symbol;Acc:HGNC:30378]	ENSG00000180104.16	EXOC3	11336
ENSG00000185880	170.443	0.500409	0.205611	2.35506	0.0185198	0.304617	FALSE	TRIM69		TRIM69	protein_coding	44728988	44767829	15	1	chromosome	tripartite motif containing 69 [Source:HGNC Symbol;Acc:HGNC:17857]	ENSG00000185880.13	TRIM69	140691
ENSG00000187474	7.45754	0.44471	0.214806	2.35224	0.0186608	0.304617	FALSE	FPR3		FPR3	protein_coding	51795157	51826190	19	1	chromosome	formyl peptide receptor 3 [Source:HGNC Symbol;Acc:HGNC:3828]	ENSG00000187474.5	FPR3	2359
ENSG00000197381	51.9892	0.420054	0.185158	2.35964	0.0182928	0.304617	FALSE	ADARB1		ADARB1	protein_coding	45073853	45226560	21	1	chromosome	adenosine deaminase RNA specific B1 [Source:HGNC Symbol;Acc:HGNC:226]	ENSG00000197381.16	ADARB1	104
ENSG00000198431	81.2447	-0.318351	0.134791	-2.36616	0.0179739	0.304617	FALSE	TXNRD1		TXNRD1	protein_coding	104215779	104350307	12	1	chromosome	thioredoxin reductase 1 [Source:HGNC Symbol;Acc:HGNC:12437]	ENSG00000198431.16	TXNRD1	7296
ENSG00000205560	612.184	0.40224	0.167228	2.35325	0.0186102	0.304617	FALSE	CPT1B		CPT1B	protein_coding	50568861	50578465	22	-1	chromosome	carnitine palmitoyltransferase 1B [Source:HGNC Symbol;Acc:HGNC:2329]	ENSG00000205560.12	CPT1B	1375
ENSG00000213160	83.3602	-0.416523	0.177913	-2.35714	0.0184161	0.304617	FALSE	KLHL23		KLHL23	protein_coding	169694488	169776989	2	1	chromosome	kelch like family member 23 [Source:HGNC Symbol;Acc:HGNC:27506]	ENSG00000213160.10	KLHL23	151230
ENSG00000213341	48.18	-0.394622	0.175154	-2.35739	0.0184037	0.304617	FALSE	CHUK		CHUK	protein_coding	100188300	100229596	10	-1	chromosome	component of inhibitor of nuclear factor kappa B kinase complex [Source:HGNC Symbol;Acc:HGNC:1974]	ENSG00000213341.11	CHUK	1147
ENSG00000213523	72.4384	0.326956	0.139993	2.36016	0.018267	0.304617	FALSE	SRA1		SRA1	protein_coding	140537340	140558252	5	-1	chromosome	steroid receptor RNA activator 1 [Source:HGNC Symbol;Acc:HGNC:11281]	ENSG00000213523.10	SRA1	10011
ENSG00000105135	30.9561	0.429405	0.19031	2.34807	0.0188711	0.304889	FALSE	ILVBL		ILVBL	protein_coding	15114984	15125786	19	-1	chromosome	ilvB acetolactate synthase like [Source:HGNC Symbol;Acc:HGNC:6041]	ENSG00000105135.16	ILVBL	10994
ENSG00000131459	19.9246	-0.515676	0.215349	-2.34762	0.0188937	0.304889	FALSE	GFPT2		GFPT2	protein_coding	180300698	180353336	5	-1	chromosome	glutamine-fructose-6-phosphate transaminase 2 [Source:HGNC Symbol;Acc:HGNC:4242]	ENSG00000131459.13	GFPT2	9945
ENSG00000139343	212.291	0.306643	0.131089	2.34576	0.0189884	0.304933	FALSE	SNRPF		SNRPF	protein_coding	95858928	95903828	12	1	chromosome	small nuclear ribonucleoprotein polypeptide F [Source:HGNC Symbol;Acc:HGNC:11162]	ENSG00000139343.10	SNRPF	6636
ENSG00000177971	507.766	-0.164273	0.0702347	-2.3469	0.0189305	0.304933	FALSE	IMP3		IMP3	protein_coding	75639085	75648706	15	-1	chromosome	IMP U3 small nucleolar ribonucleoprotein 3 [Source:HGNC Symbol;Acc:HGNC:14497]	ENSG00000177971.8	IMP3	55272
ENSG00000179456	170.397	-0.352996	0.154649	-2.34563	0.0189951	0.304933	FALSE	ZBTB18		ZBTB18	protein_coding	244048939	244057476	1	1	chromosome	zinc finger and BTB domain containing 18 [Source:HGNC Symbol;Acc:HGNC:13030]	ENSG00000179456.10	ZBTB18	10472
ENSG00000198680	47.5863	-0.413623	0.179212	-2.34577	0.018988	0.304933	FALSE	TUSC1		TUSC1	protein_coding	25676389	25678440	9	-1	chromosome	tumor suppressor candidate 1 [Source:HGNC Symbol;Acc:HGNC:31010]	ENSG00000198680.4	TUSC1	286319
ENSG00000163431	297.065	-0.411208	0.219188	-2.34251	0.0191543	0.306728	FALSE	LMOD1		LMOD1	protein_coding	201896456	201946588	1	-1	chromosome	leiomodin 1 [Source:HGNC Symbol;Acc:HGNC:6647]	ENSG00000163431.13	LMOD1	25802
ENSG00000185262	201.34	-0.439499	0.18877	-2.34247	0.0191565	0.306728	FALSE	UBALD2		UBALD2	protein_coding	76265348	76271298	17	1	chromosome	UBA like domain containing 2 [Source:HGNC Symbol;Acc:HGNC:28438]	ENSG00000185262.9	UBALD2	283991
ENSG00000152518	226.715	-0.362828	0.152567	-2.34149	0.0192068	0.307135	FALSE	ZFP36L2		ZFP36L2	protein_coding	43222402	43226606	2	-1	chromosome	ZFP36 ring finger protein like 2 [Source:HGNC Symbol;Acc:HGNC:1108]	ENSG00000152518.8	ZFP36L2	678
ENSG00000003400	19.9539	-0.536544	0.222415	-2.33735	0.0194211	0.30738	FALSE	CASP10		CASP10	protein_coding	201182898	201229406	2	1	chromosome	caspase 10 [Source:HGNC Symbol;Acc:HGNC:1500]	ENSG00000003400.15	CASP10	843
ENSG00000112320	248.418	-0.275879	0.118348	-2.33861	0.0193554	0.30738	FALSE	SOBP		SOBP	protein_coding	107490106	107661306	6	1	chromosome	sine oculis binding protein homolog [Source:HGNC Symbol;Acc:HGNC:29256]	ENSG00000112320.12	SOBP	55084
ENSG00000121900	5.04241	-0.510252	0.221769	-2.3379	0.0193925	0.30738	FALSE	TMEM54		TMEM54	protein_coding	32894594	32901438	1	-1	chromosome	transmembrane protein 54 [Source:HGNC Symbol;Acc:HGNC:24143]	ENSG00000121900.19	TMEM54	113452
ENSG00000130414	483.635	0.263012	0.112618	2.33966	0.0193013	0.30738	FALSE	NDUFA10		NDUFA10	protein_coding	239892450	240025345	2	-1	chromosome	NADH:ubiquinone oxidoreductase subunit A10 [Source:HGNC Symbol;Acc:HGNC:7684]	ENSG00000130414.12	NDUFA10	4705
ENSG00000164877	9.17831	0.504877	0.22176	2.33748	0.0194145	0.30738	FALSE	MICALL2		MICALL2	protein_coding	1428465	1459470	7	-1	chromosome	MICAL like 2 [Source:HGNC Symbol;Acc:HGNC:29672]	ENSG00000164877.19	MICALL2	79778
ENSG00000168890	88.0672	-0.35436	0.152805	-2.33746	0.0194154	0.30738	FALSE	TMEM150A		TMEM150A	protein_coding	85598547	85603196	2	-1	chromosome	transmembrane protein 150A [Source:HGNC Symbol;Acc:HGNC:24677]	ENSG00000168890.14	TMEM150A	129303
ENSG00000173991	26716.9	0.386785	0.160784	2.33976	0.0192963	0.30738	FALSE	TCAP		TCAP	protein_coding	39665349	39666554	17	1	chromosome	titin-cap [Source:HGNC Symbol;Acc:HGNC:11610]	ENSG00000173991.6	TCAP	8557
ENSG00000184216	114.048	0.362901	0.154206	2.34029	0.0192686	0.30738	FALSE	IRAK1		IRAK1	protein_coding	154010506	154019902	X	-1	chromosome	interleukin 1 receptor associated kinase 1 [Source:HGNC Symbol;Acc:HGNC:6112]	ENSG00000184216.14	IRAK1	3654
ENSG00000050130	53.2869	-0.400332	0.175741	-2.33621	0.0194803	0.307924	FALSE	JKAMP		JKAMP	protein_coding	59484443	59505410	14	1	chromosome	JNK1/MAPK8 associated membrane protein [Source:HGNC Symbol;Acc:HGNC:20184]	ENSG00000050130.18	JKAMP	51528
ENSG00000004468	246.456	-0.374889	0.163663	-2.33465	0.0195617	0.308815	FALSE	CD38		CD38	protein_coding	15778275	15853232	4	1	chromosome	CD38 molecule [Source:HGNC Symbol;Acc:HGNC:1667]	ENSG00000004468.13	CD38	952
ENSG00000180758	174.884	-0.372509	0.18567	-2.33408	0.0195913	0.308888	FALSE	GPR157		GPR157	protein_coding	9100305	9129102	1	-1	chromosome	G protein-coupled receptor 157 [Source:HGNC Symbol;Acc:HGNC:23687]	ENSG00000180758.12	GPR157	80045
ENSG00000106617	12.5074	-0.504635	0.209663	-2.32739	0.0199444	0.308939	FALSE	PRKAG2		PRKAG2	protein_coding	151556124	151877125	7	-1	chromosome	protein kinase AMP-activated non-catalytic subunit gamma 2 [Source:HGNC Symbol;Acc:HGNC:9386]	ENSG00000106617.14	PRKAG2	51422
ENSG00000110536	140.636	0.228256	0.0969323	2.32762	0.0199325	0.308939	FALSE	PTPMT1		PTPMT1	protein_coding	47565430	47573461	11	1	chromosome	protein tyrosine phosphatase mitochondrial 1 [Source:HGNC Symbol;Acc:HGNC:26965]	ENSG00000110536.14	PTPMT1	114971
ENSG00000111554	8.3361	0.466108	0.217646	2.32818	0.0199024	0.308939	FALSE	MDM1		MDM1	protein_coding	68272443	68332381	12	-1	chromosome	Mdm1 nuclear protein [Source:HGNC Symbol;Acc:HGNC:29917]	ENSG00000111554.14	MDM1	56890
ENSG00000121680	8.81339	0.372333	0.221436	2.3296	0.0198275	0.308939	FALSE	PEX16		PEX16	protein_coding	45909663	45918812	11	-1	chromosome	peroxisomal biogenesis factor 16 [Source:HGNC Symbol;Acc:HGNC:8857]	ENSG00000121680.16	PEX16	9409
ENSG00000127527	150.173	-0.41059	0.179163	-2.32883	0.0198683	0.308939	FALSE	EPS15L1		EPS15L1	protein_coding	16355239	16472085	19	-1	chromosome	epidermal growth factor receptor pathway substrate 15 like 1 [Source:HGNC Symbol;Acc:HGNC:24634]	ENSG00000127527.14	EPS15L1	58513
ENSG00000140798	15.0612	0.497395	0.22084	2.32944	0.019836	0.308939	FALSE	ABCC12		ABCC12	protein_coding	48081006	48156018	16	-1	chromosome	ATP binding cassette subfamily C member 12 [Source:HGNC Symbol;Acc:HGNC:14640]	ENSG00000140798.16	ABCC12	94160
ENSG00000145331	30.7327	0.427253	0.184454	2.3284	0.019891	0.308939	FALSE	TRMT10A		TRMT10A	protein_coding	99546709	99564039	4	-1	chromosome	tRNA methyltransferase 10A [Source:HGNC Symbol;Acc:HGNC:28403]	ENSG00000145331.14	TRMT10A	93587
ENSG00000157227	27.8096	-0.491271	0.193153	-2.33119	0.0197432	0.308939	FALSE	MMP14		MMP14	protein_coding	22836560	22849027	14	1	chromosome	matrix metallopeptidase 14 [Source:HGNC Symbol;Acc:HGNC:7160]	ENSG00000157227.13	MMP14	4323
ENSG00000166165	411.846	0.479755	0.222126	2.32787	0.0199192	0.308939	FALSE	CKB		CKB	protein_coding	103519667	103522833	14	-1	chromosome	creatine kinase B [Source:HGNC Symbol;Acc:HGNC:1991]	ENSG00000166165.13	CKB	1152
ENSG00000173914	28.9821	-0.391981	0.17293	-2.32764	0.0199312	0.308939	FALSE	RBM4B		RBM4B	protein_coding	66664998	66677887	11	-1	chromosome	RNA binding motif protein 4B [Source:HGNC Symbol;Acc:HGNC:28842]	ENSG00000173914.12	RBM4B	83759
ENSG00000175792	34.8285	0.367483	0.152128	2.32908	0.0198548	0.308939	FALSE	RUVBL1		RUVBL1	protein_coding	128064778	128153914	3	-1	chromosome	RuvB like AAA ATPase 1 [Source:HGNC Symbol;Acc:HGNC:10474]	ENSG00000175792.12	RUVBL1	8607
ENSG00000182013	13.9431	0.352343	0.22168	2.32958	0.0198284	0.308939	FALSE	PNMA8A		PNMA8A	protein_coding	46466491	46471563	19	-1	chromosome	PNMA family member 8A [Source:HGNC Symbol;Acc:HGNC:25578]	ENSG00000182013.18	PNMA8A	55228
ENSG00000197429	66.9456	-0.310523	0.130819	-2.3323	0.0196852	0.308939	FALSE	IPP		IPP	protein_coding	45694324	45750653	1	-1	chromosome	intracisternal A particle-promoted polypeptide [Source:HGNC Symbol;Acc:HGNC:6108]	ENSG00000197429.11	IPP	3652
ENSG00000248144	51.8063	0.512056	0.206329	2.32806	0.0199088	0.308939	FALSE	ADH1C		ADH1C	protein_coding	99336497	99352746	4	-1	chromosome	alcohol dehydrogenase 1C (class I), gamma polypeptide [Source:HGNC Symbol;Acc:HGNC:251]	ENSG00000248144.6	ADH1C	126
ENSG00000130598	20712.9	-0.215814	0.204873	-2.32629	0.0200031	0.309459	FALSE	TNNI2		TNNI2	protein_coding	1838981	1841680	11	1	chromosome	troponin I2, fast skeletal type [Source:HGNC Symbol;Acc:HGNC:11946]	ENSG00000130598.16	TNNI2	7136
ENSG00000165672	619.076	0.197192	0.0846994	2.32552	0.0200441	0.309706	FALSE	PRDX3		PRDX3	protein_coding	119167720	119178812	10	-1	chromosome	peroxiredoxin 3 [Source:HGNC Symbol;Acc:HGNC:9354]	ENSG00000165672.7	PRDX3	10935
ENSG00000088876	25.429	-0.440388	0.191053	-2.32325	0.0201659	0.310425	FALSE	ZNF343		ZNF343	protein_coding	2481817	2524702	20	-1	chromosome	zinc finger protein 343 [Source:HGNC Symbol;Acc:HGNC:16017]	ENSG00000088876.13	ZNF343	79175
ENSG00000141744	36.3541	-0.359125	0.162613	-2.32343	0.0201561	0.310425	FALSE	PNMT		PNMT	protein_coding	39667981	39670475	17	1	chromosome	phenylethanolamine N-methyltransferase [Source:HGNC Symbol;Acc:HGNC:9160]	ENSG00000141744.4	PNMT	5409
ENSG00000151465	143.842	0.238206	0.102888	2.32401	0.0201248	0.310425	FALSE	CDC123		CDC123	protein_coding	12195965	12250589	10	1	chromosome	cell division cycle 123 [Source:HGNC Symbol;Acc:HGNC:16827]	ENSG00000151465.14	CDC123	8872
ENSG00000101365	417.806	0.224359	0.0970442	2.32236	0.0202138	0.310775	FALSE	IDH3B		IDH3B	protein_coding	2658395	2664219	20	-1	chromosome	isocitrate dehydrogenase (NAD(+)) 3 non-catalytic subunit beta [Source:HGNC Symbol;Acc:HGNC:5385]	ENSG00000101365.21	IDH3B	3420
ENSG00000163166	181.894	-0.234137	0.100416	-2.32146	0.0202618	0.311126	FALSE	IWS1		IWS1	protein_coding	127436207	127526886	2	-1	chromosome	interacts with SUPT6H, CTD assembly factor 1 [Source:HGNC Symbol;Acc:HGNC:25467]	ENSG00000163166.15	IWS1	55677
ENSG00000116161	340.64	-0.189387	0.0812984	-2.32049	0.0203144	0.31116	FALSE	CACYBP		CACYBP	protein_coding	174999163	175012027	1	1	chromosome	calcyclin binding protein [Source:HGNC Symbol;Acc:HGNC:30423]	ENSG00000116161.18	CACYBP	27101
ENSG00000163092	22997.2	0.453965	0.186212	2.3208	0.0202976	0.31116	FALSE	XIRP2		XIRP2	protein_coding	166888487	167259753	2	1	chromosome	xin actin binding repeat containing 2 [Source:HGNC Symbol;Acc:HGNC:14303]	ENSG00000163092.20	XIRP2	129446
ENSG00000095370	64.7732	-0.417141	0.175444	-2.319	0.020395	0.311551	FALSE	SH2D3C		SH2D3C	protein_coding	127738317	127778710	9	-1	chromosome	SH2 domain containing 3C [Source:HGNC Symbol;Acc:HGNC:16884]	ENSG00000095370.20	SH2D3C	10044
ENSG00000103066	83.4004	0.388205	0.164001	2.31917	0.0203861	0.311551	FALSE	PLA2G15		PLA2G15	protein_coding	68245304	68261058	16	1	chromosome	phospholipase A2 group XV [Source:HGNC Symbol;Acc:HGNC:17163]	ENSG00000103066.13	PLA2G15	23659
ENSG00000197323	226.095	-0.243219	0.104932	-2.31862	0.0204155	0.311551	FALSE	TRIM33		TRIM33	protein_coding	114392790	114511203	1	-1	chromosome	tripartite motif containing 33 [Source:HGNC Symbol;Acc:HGNC:16290]	ENSG00000197323.12	TRIM33	51592
ENSG00000118496	57.1121	0.331139	0.143941	2.31729	0.0204882	0.311554	FALSE	FBXO30		FBXO30	protein_coding	145793502	145814795	6	-1	chromosome	F-box protein 30 [Source:HGNC Symbol;Acc:HGNC:15600]	ENSG00000118496.5	FBXO30	84085
ENSG00000169609	49.8205	-0.480509	0.207581	-2.31728	0.0204887	0.311554	FALSE	C15orf40		C15orf40	protein_coding	82988441	83011641	15	-1	chromosome	chromosome 15 open reading frame 40 [Source:HGNC Symbol;Acc:HGNC:28443]	ENSG00000169609.14	C15orf40	123207
ENSG00000187837	274.642	-0.282666	0.124641	-2.31723	0.0204913	0.311554	FALSE	H1-2		H1-2	protein_coding	26055787	26056428	6	-1	chromosome	H1.2 linker histone, cluster member [Source:HGNC Symbol;Acc:HGNC:4716]	ENSG00000187837.3	H1-2	3006
ENSG00000141564	35.6774	-0.350309	0.152937	-2.31611	0.0205524	0.311716	FALSE	RPTOR		RPTOR	protein_coding	80544819	80966371	17	1	chromosome	regulatory associated protein of MTOR complex 1 [Source:HGNC Symbol;Acc:HGNC:30287]	ENSG00000141564.15	RPTOR	57521
ENSG00000151967	149.58	0.410501	0.177365	2.31651	0.0205305	0.311716	FALSE	SCHIP1		SCHIP1	protein_coding	159839861	159897360	3	1	chromosome	schwannomin interacting protein 1 [Source:HGNC Symbol;Acc:HGNC:15678]	ENSG00000151967.18	SCHIP1	29970
ENSG00000108960	29.9608	-0.46815	0.221828	-2.31482	0.0206226	0.312397	FALSE	MMD		MMD	protein_coding	55392622	55421924	17	-1	chromosome	monocyte to macrophage differentiation associated [Source:HGNC Symbol;Acc:HGNC:7153]	ENSG00000108960.9	MMD	23531
ENSG00000187091	6.60884	0.537065	0.220548	2.31426	0.0206533	0.312479	FALSE	PLCD1		PLCD1	protein_coding	38007496	38029762	3	-1	chromosome	phospholipase C delta 1 [Source:HGNC Symbol;Acc:HGNC:9060]	ENSG00000187091.13	PLCD1	5333
ENSG00000123595	33.2737	-0.355797	0.155637	-2.31206	0.0207742	0.313924	FALSE	RAB9A		RAB9A	protein_coding	13689128	13710504	X	1	chromosome	RAB9A, member RAS oncogene family [Source:HGNC Symbol;Acc:HGNC:9792]	ENSG00000123595.8	RAB9A	9367
ENSG00000105229	44.6961	-0.333355	0.144603	-2.30844	0.0209749	0.314648	FALSE	PIAS4		PIAS4	protein_coding	4007736	4039386	19	1	chromosome	protein inhibitor of activated STAT 4 [Source:HGNC Symbol;Acc:HGNC:17002]	ENSG00000105229.7	PIAS4	51588
ENSG00000123836	99.3169	0.560991	0.218807	2.30944	0.0209192	0.314648	FALSE	PFKFB2		PFKFB2	protein_coding	207034366	207081024	1	1	chromosome	6-phosphofructo-2-kinase/fructose-2,6-biphosphatase 2 [Source:HGNC Symbol;Acc:HGNC:8873]	ENSG00000123836.15	PFKFB2	5208
ENSG00000133731	59.5719	0.339556	0.146173	2.30933	0.0209252	0.314648	FALSE	IMPA1		IMPA1	protein_coding	81656914	81686331	8	-1	chromosome	inositol monophosphatase 1 [Source:HGNC Symbol;Acc:HGNC:6050]	ENSG00000133731.10	IMPA1	3612
ENSG00000156983	45.2518	-0.334491	0.147299	-2.30939	0.0209218	0.314648	FALSE	BRPF1		BRPF1	protein_coding	9731729	9748015	3	1	chromosome	bromodomain and PHD finger containing 1 [Source:HGNC Symbol;Acc:HGNC:14255]	ENSG00000156983.16	BRPF1	7862
ENSG00000170852	201.379	-0.305794	0.131126	-2.30949	0.0209164	0.314648	FALSE	KBTBD2		KBTBD2	protein_coding	32868172	32894131	7	-1	chromosome	kelch repeat and BTB domain containing 2 [Source:HGNC Symbol;Acc:HGNC:21751]	ENSG00000170852.11	KBTBD2	25948
ENSG00000196850	236.075	-0.414229	0.176336	-2.30862	0.0209644	0.314648	FALSE	PPTC7		PPTC7	protein_coding	110533245	110583318	12	-1	chromosome	PTC7 protein phosphatase homolog [Source:HGNC Symbol;Acc:HGNC:30695]	ENSG00000196850.6	PPTC7	160760
ENSG00000181240	4.78241	0.45172	0.210411	2.30789	0.0210052	0.314722	FALSE	SLC25A41		SLC25A41	protein_coding	6426037	6433779	19	-1	chromosome	solute carrier family 25 member 41 [Source:HGNC Symbol;Acc:HGNC:28533]	ENSG00000181240.14	SLC25A41	284427
ENSG00000214872	1030.06	0.401161	0.170536	2.30687	0.0210623	0.315194	FALSE	SMTNL1		SMTNL1	protein_coding	57542641	57550274	11	1	chromosome	smoothelin like 1 [Source:HGNC Symbol;Acc:HGNC:32394]	ENSG00000214872.8	SMTNL1	219537
ENSG00000257365	77.8757	0.332876	0.144326	2.30638	0.0210893	0.315217	FALSE	FNTB		FNTB	protein_coding	64986895	65062652	14	1	chromosome	farnesyltransferase, CAAX box, beta [Source:HGNC Symbol;Acc:HGNC:3785]	ENSG00000257365.8	FNTB	2342
ENSG00000133818	129.289	0.398765	0.165757	2.30583	0.0211201	0.315296	FALSE	RRAS2		RRAS2	protein_coding	14277922	14364506	11	-1	chromosome	RAS related 2 [Source:HGNC Symbol;Acc:HGNC:17271]	ENSG00000133818.14	RRAS2	22800
ENSG00000141279	724.813	-0.326445	0.14277	-2.30531	0.0211493	0.315351	FALSE	NPEPPS		NPEPPS	protein_coding	47522942	47623276	17	1	chromosome	aminopeptidase puromycin sensitive [Source:HGNC Symbol;Acc:HGNC:7900]	ENSG00000141279.16	NPEPPS	9520
ENSG00000162909	146.265	0.244448	0.106358	2.30453	0.021193	0.315622	FALSE	CAPN2		CAPN2	protein_coding	223701593	223776018	1	1	chromosome	calpain 2 [Source:HGNC Symbol;Acc:HGNC:1479]	ENSG00000162909.18	CAPN2	824
ENSG00000129003	250.381	0.292807	0.126942	2.30299	0.0212792	0.316525	FALSE	VPS13C		VPS13C	protein_coding	61852389	62060473	15	-1	chromosome	vacuolar protein sorting 13 homolog C [Source:HGNC Symbol;Acc:HGNC:23594]	ENSG00000129003.18	VPS13C	54832
ENSG00000101220	17.2319	0.445714	0.186759	2.29895	0.0215075	0.317508	FALSE	C20orf27		C20orf27	protein_coding	3753508	3768387	20	-1	chromosome	chromosome 20 open reading frame 27 [Source:HGNC Symbol;Acc:HGNC:15873]	ENSG00000101220.17	C20orf27	54976
ENSG00000104047	52.7564	-0.380137	0.161456	-2.30051	0.0214193	0.317508	FALSE	DTWD1		DTWD1	protein_coding	49621037	49656232	15	1	chromosome	DTW domain containing 1 [Source:HGNC Symbol;Acc:HGNC:30926]	ENSG00000104047.15	DTWD1	56986
ENSG00000106477	19.3905	0.485613	0.209638	2.29721	0.0216069	0.317508	FALSE	CEP41		CEP41	protein_coding	130393771	130442433	7	-1	chromosome	centrosomal protein 41 [Source:HGNC Symbol;Acc:HGNC:12370]	ENSG00000106477.19	CEP41	95681
ENSG00000111907	296.881	0.434765	0.181061	2.2986	0.0215277	0.317508	FALSE	TPD52L1		TPD52L1	protein_coding	125119049	125264407	6	1	chromosome	TPD52 like 1 [Source:HGNC Symbol;Acc:HGNC:12006]	ENSG00000111907.21	TPD52L1	7164
ENSG00000117691	483.829	0.309119	0.133189	2.29954	0.021474	0.317508	FALSE	NENF		NENF	protein_coding	212432920	212446379	1	1	chromosome	neudesin neurotrophic factor [Source:HGNC Symbol;Acc:HGNC:30384]	ENSG00000117691.10	NENF	29937
ENSG00000120656	68.7203	0.298426	0.126672	2.29563	0.0216968	0.317508	FALSE	TAF12		TAF12	protein_coding	28589323	28643085	1	-1	chromosome	TATA-box binding protein associated factor 12 [Source:HGNC Symbol;Acc:HGNC:11545]	ENSG00000120656.11	TAF12	6883
ENSG00000130382	114.566	-0.26424	0.114888	-2.2974	0.0215961	0.317508	FALSE	MLLT1		MLLT1	protein_coding	6210381	6279975	19	-1	chromosome	MLLT1 super elongation complex subunit [Source:HGNC Symbol;Acc:HGNC:7134]	ENSG00000130382.9	MLLT1	4298
ENSG00000141084	68.1034	0.338036	0.144386	2.29465	0.0217532	0.317508	FALSE	RANBP10		RANBP10	protein_coding	67723070	67806652	16	-1	chromosome	RAN binding protein 10 [Source:HGNC Symbol;Acc:HGNC:29285]	ENSG00000141084.11	RANBP10	57610
ENSG00000151689	77.5384	-0.390186	0.169075	-2.29845	0.0215362	0.317508	FALSE	INPP1		INPP1	protein_coding	190343570	190371665	2	1	chromosome	inositol polyphosphate-1-phosphatase [Source:HGNC Symbol;Acc:HGNC:6071]	ENSG00000151689.13	INPP1	3628
ENSG00000158470	194.417	-0.426688	0.191353	-2.29521	0.0217212	0.317508	FALSE	B4GALT5		B4GALT5	protein_coding	49632945	49713878	20	-1	chromosome	beta-1,4-galactosyltransferase 5 [Source:HGNC Symbol;Acc:HGNC:928]	ENSG00000158470.5	B4GALT5	9334
ENSG00000166896	46.4267	-0.403715	0.182769	-2.29613	0.0216683	0.317508	FALSE	ATP23		ATP23	protein_coding	57906039	57959148	12	1	chromosome	ATP23 metallopeptidase and ATP synthase assembly factor homolog [Source:HGNC Symbol;Acc:HGNC:29452]	ENSG00000166896.9	ATP23	91419
ENSG00000175376	61.983	-0.308159	0.135262	-2.29741	0.0215955	0.317508	FALSE	EIF1AD		EIF1AD	protein_coding	65996545	66002176	11	-1	chromosome	eukaryotic translation initiation factor 1A domain containing [Source:HGNC Symbol;Acc:HGNC:28147]	ENSG00000175376.9	EIF1AD	84285
ENSG00000185274	21.2742	0.409702	0.216749	2.30057	0.021416	0.317508	FALSE	GALNT17		GALNT17	protein_coding	71132144	71713600	7	1	chromosome	polypeptide N-acetylgalactosaminyltransferase 17 [Source:HGNC Symbol;Acc:HGNC:16347]	ENSG00000185274.12	GALNT17	64409
ENSG00000186174	49.5584	-0.442549	0.194672	-2.2946	0.0217563	0.317508	FALSE	BCL9L		BCL9L	protein_coding	118893875	118925608	11	-1	chromosome	BCL9 like [Source:HGNC Symbol;Acc:HGNC:23688]	ENSG00000186174.12	BCL9L	283149
ENSG00000188257	27.6662	-0.412647	0.184123	-2.29826	0.021547	0.317508	FALSE	PLA2G2A		PLA2G2A	protein_coding	19975431	19980416	1	-1	chromosome	phospholipase A2 group IIA [Source:HGNC Symbol;Acc:HGNC:9031]	ENSG00000188257.11	PLA2G2A	5320
ENSG00000284976	5.13833	0.531046	0.221871	2.2946	0.0217559	0.317508	FALSE	BX255925.3		BX255925.3	protein_coding	137217452	137219361	9	1	chromosome	novel RING finger protein	ENSG00000284976.1	BX255925.3
ENSG00000125629	28.9493	-0.344426	0.151415	-2.29367	0.0218093	0.317907	FALSE	INSIG2		INSIG2	protein_coding	118088452	118110997	2	1	chromosome	insulin induced gene 2 [Source:HGNC Symbol;Acc:HGNC:20452]	ENSG00000125629.15	INSIG2	51141
ENSG00000171385	28.0878	-0.450215	0.21604	-2.29309	0.0218429	0.318021	FALSE	KCND3		KCND3	protein_coding	111770662	111989155	1	-1	chromosome	potassium voltage-gated channel subfamily D member 3 [Source:HGNC Symbol;Acc:HGNC:6239]	ENSG00000171385.9	KCND3	3752
ENSG00000109466	12.0436	0.488099	0.220454	2.29154	0.0219323	0.318947	FALSE	KLHL2		KLHL2	protein_coding	165207561	165323156	4	1	chromosome	kelch like family member 2 [Source:HGNC Symbol;Acc:HGNC:6353]	ENSG00000109466.14	KLHL2	11275
ENSG00000124155	297.502	0.323744	0.141116	2.29033	0.0220023	0.319589	FALSE	PIGT		PIGT	protein_coding	45416084	45456934	20	1	chromosome	phosphatidylinositol glycan anchor biosynthesis class T [Source:HGNC Symbol;Acc:HGNC:14938]	ENSG00000124155.18	PIGT	51604
ENSG00000102893	615.499	-0.210766	0.0921533	-2.28564	0.0222753	0.321876	FALSE	PHKB		PHKB	protein_coding	47461123	47701523	16	1	chromosome	phosphorylase kinase regulatory subunit beta [Source:HGNC Symbol;Acc:HGNC:8927]	ENSG00000102893.16	PHKB	5257
ENSG00000117318	150.996	-0.387496	0.169954	-2.2846	0.0223361	0.321876	FALSE	ID3		ID3	protein_coding	23557926	23559501	1	-1	chromosome	inhibitor of DNA binding 3, HLH protein [Source:HGNC Symbol;Acc:HGNC:5362]	ENSG00000117318.9	ID3	3399
ENSG00000129988	25.7269	0.405076	0.178734	2.28574	0.0222696	0.321876	FALSE	LBP		LBP	protein_coding	38346482	38377013	20	1	chromosome	lipopolysaccharide binding protein [Source:HGNC Symbol;Acc:HGNC:6517]	ENSG00000129988.6	LBP	3929
ENSG00000135736	6.33167	-0.532885	0.221551	-2.28546	0.0222859	0.321876	FALSE	CCDC102A		CCDC102A	protein_coding	57512181	57536571	16	-1	chromosome	coiled-coil domain containing 102A [Source:HGNC Symbol;Acc:HGNC:28097]	ENSG00000135736.6	CCDC102A	92922
ENSG00000139318	103.354	-0.449232	0.19666	-2.2845	0.022342	0.321876	FALSE	DUSP6		DUSP6	protein_coding	89347235	89352501	12	-1	chromosome	dual specificity phosphatase 6 [Source:HGNC Symbol;Acc:HGNC:3072]	ENSG00000139318.8	DUSP6	1848
ENSG00000150457	79.3806	-0.378015	0.164752	-2.28483	0.0223231	0.321876	FALSE	LATS2		LATS2	protein_coding	20973036	21061586	13	-1	chromosome	large tumor suppressor kinase 2 [Source:HGNC Symbol;Acc:HGNC:6515]	ENSG00000150457.9	LATS2	26524
ENSG00000249471	5.7447	0.478153	0.220678	2.28695	0.0221987	0.321876	FALSE	ZNF324B		ZNF324B	protein_coding	58451611	58457833	19	1	chromosome	zinc finger protein 324B [Source:HGNC Symbol;Acc:HGNC:33107]	ENSG00000249471.8	ZNF324B	388569
ENSG00000006327	48.6495	0.525148	0.220152	2.28043	0.0225823	0.324581	FALSE	TNFRSF12A		TNFRSF12A	protein_coding	3018445	3022383	16	1	chromosome	TNF receptor superfamily member 12A [Source:HGNC Symbol;Acc:HGNC:18152]	ENSG00000006327.13	TNFRSF12A	51330
ENSG00000108551	18.9323	-0.540493	0.221912	-2.28054	0.0225757	0.324581	FALSE	RASD1		RASD1	protein_coding	17494437	17496395	17	-1	chromosome	ras related dexamethasone induced 1 [Source:HGNC Symbol;Acc:HGNC:15828]	ENSG00000108551.5	RASD1	51655
ENSG00000179091	1267.35	0.250396	0.109269	2.27992	0.0226125	0.324638	FALSE	CYC1		CYC1	protein_coding	144095039	144097525	8	1	chromosome	cytochrome c1 [Source:HGNC Symbol;Acc:HGNC:2579]	ENSG00000179091.5	CYC1	1537
ENSG00000161939	4.88441	0.474113	0.213403	2.27756	0.0227528	0.326273	FALSE	RNASEK-C17orf49		RNASEK-C17orf49	protein_coding	7012635	7017520	17	1	chromosome	RNASEK-C17orf49 readthrough [Source:HGNC Symbol;Acc:HGNC:44419]	ENSG00000161939.19	RNASEK-C17orf49
ENSG00000145911	6.88605	-0.503587	0.221783	-2.27592	0.0228508	0.327298	FALSE	N4BP3		N4BP3	protein_coding	178113532	178126081	5	1	chromosome	NEDD4 binding protein 3 [Source:HGNC Symbol;Acc:HGNC:29852]	ENSG00000145911.6	N4BP3	23138
ENSG00000235098	25.4426	-0.463933	0.193561	-2.27264	0.023048	0.329741	FALSE	ANKRD65		ANKRD65	protein_coding	1418420	1421769	1	-1	chromosome	ankyrin repeat domain 65 [Source:HGNC Symbol;Acc:HGNC:42950]	ENSG00000235098.8	ANKRD65	441869
ENSG00000198742	14.6457	-0.441828	0.201664	-2.27173	0.0231027	0.330142	FALSE	SMURF1		SMURF1	protein_coding	99027438	99144100	7	-1	chromosome	SMAD specific E3 ubiquitin protein ligase 1 [Source:HGNC Symbol;Acc:HGNC:16807]	ENSG00000198742.9	SMURF1	57154
ENSG00000182162	8.02079	-0.504267	0.219553	-2.27105	0.023144	0.33035	FALSE	P2RY8		P2RY8	protein_coding	1462581	1537185	X	-1	chromosome	P2Y receptor family member 8 [Source:HGNC Symbol;Acc:HGNC:15524]	ENSG00000182162.11	P2RY8	286530
ENSG00000055732	6.25593	-0.505728	0.221826	-2.267	0.0233902	0.33043	FALSE	MCOLN3		MCOLN3	protein_coding	85018082	85048500	1	-1	chromosome	mucolipin 3 [Source:HGNC Symbol;Acc:HGNC:13358]	ENSG00000055732.13	MCOLN3	55283
ENSG00000084090	1497.07	-0.193442	0.0856409	-2.27044	0.0231809	0.33043	FALSE	STARD7		STARD7	protein_coding	96184859	96208825	2	-1	chromosome	StAR related lipid transfer domain containing 7 [Source:HGNC Symbol;Acc:HGNC:18063]	ENSG00000084090.13	STARD7	56910
ENSG00000101464	14.582	0.477509	0.203385	2.26917	0.0232582	0.33043	FALSE	PIGU		PIGU	protein_coding	34560542	34698790	20	-1	chromosome	phosphatidylinositol glycan anchor biosynthesis class U [Source:HGNC Symbol;Acc:HGNC:15791]	ENSG00000101464.10	PIGU	128869
ENSG00000102287	8.90214	-0.510558	0.221977	-2.26922	0.0232552	0.33043	FALSE	GABRE		GABRE	protein_coding	151953124	151974680	X	-1	chromosome	gamma-aminobutyric acid type A receptor epsilon subunit [Source:HGNC Symbol;Acc:HGNC:4085]	ENSG00000102287.19	GABRE	2564
ENSG00000123545	161.225	0.327923	0.141157	2.26702	0.023389	0.33043	FALSE	NDUFAF4		NDUFAF4	protein_coding	96889315	96897891	6	-1	chromosome	NADH:ubiquinone oxidoreductase complex assembly factor 4 [Source:HGNC Symbol;Acc:HGNC:21034]	ENSG00000123545.6	NDUFAF4	29078
ENSG00000138162	783.529	-0.235034	0.10471	-2.26866	0.0232888	0.33043	FALSE	TACC2		TACC2	protein_coding	121989163	122254545	10	1	chromosome	transforming acidic coiled-coil containing protein 2 [Source:HGNC Symbol;Acc:HGNC:11523]	ENSG00000138162.19	TACC2	10579
ENSG00000157510	114.117	-0.400462	0.175303	-2.26723	0.0233761	0.33043	FALSE	AFAP1L1		AFAP1L1	protein_coding	149271859	149343637	5	1	chromosome	actin filament associated protein 1 like 1 [Source:HGNC Symbol;Acc:HGNC:26714]	ENSG00000157510.14	AFAP1L1	134265
ENSG00000168286	216.827	-0.228477	0.102219	-2.26812	0.0233219	0.33043	FALSE	THAP11		THAP11	protein_coding	67842320	67844195	16	1	chromosome	THAP domain containing 11 [Source:HGNC Symbol;Acc:HGNC:23194]	ENSG00000168286.3	THAP11	57215
ENSG00000171621	42.528	-0.397728	0.191481	-2.26747	0.0233616	0.33043	FALSE	SPSB1		SPSB1	protein_coding	9292894	9369532	1	1	chromosome	splA/ryanodine receptor domain and SOCS box containing 1 [Source:HGNC Symbol;Acc:HGNC:30628]	ENSG00000171621.14	SPSB1	80176
ENSG00000131507	259.529	0.181351	0.0805126	2.26608	0.0234463	0.33073	FALSE	NDFIP1		NDFIP1	protein_coding	142108779	142154440	5	1	chromosome	Nedd4 family interacting protein 1 [Source:HGNC Symbol;Acc:HGNC:17592]	ENSG00000131507.11	NDFIP1	80762
ENSG00000167766	28.4632	0.39716	0.18618	2.26578	0.0234649	0.33073	FALSE	ZNF83		ZNF83	protein_coding	52594060	52690496	19	-1	chromosome	zinc finger protein 83 [Source:HGNC Symbol;Acc:HGNC:13158]	ENSG00000167766.18	ZNF83	55769
ENSG00000072952	40.9605	0.394196	0.177116	2.26514	0.0235042	0.330905	FALSE	MRVI1		MRVI1	protein_coding	10573091	10693988	11	-1	chromosome	murine retrovirus integration site 1 homolog [Source:HGNC Symbol;Acc:HGNC:7237]	ENSG00000072952.18	MRVI1	10335
ENSG00000164649	21.9802	-0.490164	0.200852	-2.26376	0.0235891	0.33158	FALSE	CDCA7L		CDCA7L	protein_coding	21900899	21945903	7	-1	chromosome	cell division cycle associated 7 like [Source:HGNC Symbol;Acc:HGNC:30777]	ENSG00000164649.20	CDCA7L	55536
ENSG00000175265	92.9581	-0.484751	0.213173	-2.26349	0.0236057	0.33158	FALSE	GOLGA8A		GOLGA8A	protein_coding	34379068	34437466	15	-1	chromosome	golgin A8 family member A [Source:HGNC Symbol;Acc:HGNC:31972]	ENSG00000175265.17	GOLGA8A	23015
ENSG00000129625	498.017	0.231719	0.100947	2.26203	0.0236954	0.332462	FALSE	REEP5		REEP5	protein_coding	112876385	112922289	5	-1	chromosome	receptor accessory protein 5 [Source:HGNC Symbol;Acc:HGNC:30077]	ENSG00000129625.13	REEP5	7905
ENSG00000109775	264.735	0.242506	0.106481	2.26151	0.0237278	0.332539	FALSE	UFSP2		UFSP2	protein_coding	185399537	185425979	4	-1	chromosome	UFM1 specific peptidase 2 [Source:HGNC Symbol;Acc:HGNC:25640]	ENSG00000109775.11	UFSP2	55325
ENSG00000102317	270.054	0.423211	0.188861	2.25874	0.0238998	0.333105	FALSE	RBM3		RBM3	protein_coding	48574449	48581162	X	1	chromosome	RNA binding motif protein 3 [Source:HGNC Symbol;Acc:HGNC:9900]	ENSG00000102317.18	RBM3	5935
ENSG00000108001	51.979	-0.457068	0.196177	-2.26003	0.0238192	0.333105	FALSE	EBF3		EBF3	protein_coding	129835283	129963841	10	-1	chromosome	EBF transcription factor 3 [Source:HGNC Symbol;Acc:HGNC:19087]	ENSG00000108001.13	EBF3	253738
ENSG00000136450	387.998	-0.235882	0.10535	-2.25806	0.023942	0.333105	FALSE	SRSF1		SRSF1	protein_coding	58000919	58007346	17	-1	chromosome	serine and arginine rich splicing factor 1 [Source:HGNC Symbol;Acc:HGNC:10780]	ENSG00000136450.13	SRSF1	6426
ENSG00000141349	54.9543	0.299936	0.132302	2.25745	0.0239801	0.333105	FALSE	G6PC3		G6PC3	protein_coding	44070735	44076344	17	1	chromosome	glucose-6-phosphatase catalytic subunit 3 [Source:HGNC Symbol;Acc:HGNC:24861]	ENSG00000141349.8	G6PC3	92579
ENSG00000152078	139.34	-0.34164	0.157038	-2.25739	0.0239838	0.333105	FALSE	TLCD4		TLCD4	protein_coding	95117355	95197607	1	1	chromosome	TLC domain containing 4 [Source:HGNC Symbol;Acc:HGNC:26477]	ENSG00000152078.10	TLCD4	148534
ENSG00000172379	33.4924	-0.450327	0.206545	-2.258	0.0239454	0.333105	FALSE	ARNT2		ARNT2	protein_coding	80404350	80597933	15	1	chromosome	aryl hydrocarbon receptor nuclear translocator 2 [Source:HGNC Symbol;Acc:HGNC:16876]	ENSG00000172379.21	ARNT2	9915
ENSG00000173110	6.89895	0.410611	0.221706	2.25846	0.0239171	0.333105	FALSE	HSPA6		HSPA6	protein_coding	161524540	161526894	1	1	chromosome	heat shock protein family A (Hsp70) member 6 [Source:HGNC Symbol;Acc:HGNC:5239]	ENSG00000173110.8	HSPA6	3310
ENSG00000189058	644.67	-0.427966	0.191473	-2.25944	0.0238561	0.333105	FALSE	APOD		APOD	protein_coding	195568705	195584033	3	-1	chromosome	apolipoprotein D [Source:HGNC Symbol;Acc:HGNC:612]	ENSG00000189058.9	APOD	347
ENSG00000120327	6.36114	-0.520883	0.221238	-2.25595	0.0240735	0.333311	FALSE	PCDHB14		PCDHB14	protein_coding	141222932	141227759	5	1	chromosome	protocadherin beta 14 [Source:HGNC Symbol;Acc:HGNC:8685]	ENSG00000120327.6	PCDHB14	56122
ENSG00000177556	69.8277	0.314235	0.138837	2.25604	0.0240682	0.333311	FALSE	ATOX1		ATOX1	protein_coding	151742316	151772532	5	-1	chromosome	antioxidant 1 copper chaperone [Source:HGNC Symbol;Acc:HGNC:798]	ENSG00000177556.12	ATOX1	475
ENSG00000178802	81.3537	0.337415	0.149391	2.25524	0.0241184	0.333311	FALSE	MPI		MPI	protein_coding	74890005	74902219	15	1	chromosome	mannose phosphate isomerase [Source:HGNC Symbol;Acc:HGNC:7216]	ENSG00000178802.18	MPI	4351
ENSG00000182768	995.038	0.22883	0.100818	2.255	0.0241334	0.333311	FALSE	NGRN		NGRN	protein_coding	90265659	90278141	15	1	chromosome	neugrin, neurite outgrowth associated [Source:HGNC Symbol;Acc:HGNC:18077]	ENSG00000182768.8	NGRN	51335
ENSG00000213920	32.4773	0.365169	0.159671	2.25516	0.0241231	0.333311	FALSE	MDP1		MDP1	protein_coding	24213943	24216070	14	-1	chromosome	magnesium dependent phosphatase 1 [Source:HGNC Symbol;Acc:HGNC:28781]	ENSG00000213920.9	MDP1	145553
ENSG00000090020	44.7998	0.522371	0.215829	2.2535	0.0242274	0.33387	FALSE	SLC9A1		SLC9A1	protein_coding	27098809	27166981	1	-1	chromosome	solute carrier family 9 member A1 [Source:HGNC Symbol;Acc:HGNC:11071]	ENSG00000090020.11	SLC9A1	6548
ENSG00000130758	5.28741	0.30173	0.20626	2.25332	0.0242392	0.33387	FALSE	MAP3K10		MAP3K10	protein_coding	40191426	40215575	19	1	chromosome	mitogen-activated protein kinase kinase kinase 10 [Source:HGNC Symbol;Acc:HGNC:6849]	ENSG00000130758.8	MAP3K10	4294
ENSG00000164327	98.5334	0.352221	0.159053	2.25307	0.0242549	0.33387	FALSE	RICTOR		RICTOR	protein_coding	38937920	39074399	5	-1	chromosome	RPTOR independent companion of MTOR complex 2 [Source:HGNC Symbol;Acc:HGNC:28611]	ENSG00000164327.13	RICTOR	253260
ENSG00000100387	495.135	0.190886	0.0843352	2.2519	0.0243283	0.334044	FALSE	RBX1		RBX1	protein_coding	40951347	40973309	22	1	chromosome	ring-box 1 [Source:HGNC Symbol;Acc:HGNC:9928]	ENSG00000100387.9	RBX1	9978
ENSG00000111275	556.322	-0.290917	0.130822	-2.25214	0.0243136	0.334044	FALSE	ALDH2		ALDH2	protein_coding	111766887	111817532	12	1	chromosome	aldehyde dehydrogenase 2 family member [Source:HGNC Symbol;Acc:HGNC:404]	ENSG00000111275.13	ALDH2	217
ENSG00000119559	22.3312	0.37994	0.170697	2.25116	0.0243756	0.334044	FALSE	C19orf25		C19orf25	protein_coding	1461143	1479556	19	-1	chromosome	chromosome 19 open reading frame 25 [Source:HGNC Symbol;Acc:HGNC:26711]	ENSG00000119559.16	C19orf25	148223
ENSG00000197019	50.561	-0.40078	0.178062	-2.25147	0.024356	0.334044	FALSE	SERTAD1		SERTAD1	protein_coding	40421589	40425992	19	-1	chromosome	SERTA domain containing 1 [Source:HGNC Symbol;Acc:HGNC:17932]	ENSG00000197019.5	SERTAD1	29950
ENSG00000070214	128.468	0.345976	0.16081	2.24938	0.0244886	0.33522	FALSE	SLC44A1		SLC44A1	protein_coding	105244622	105439171	9	1	chromosome	solute carrier family 44 member 1 [Source:HGNC Symbol;Acc:HGNC:18798]	ENSG00000070214.16	SLC44A1	23446
ENSG00000090273	180.609	-0.187085	0.0834648	-2.2487	0.0245318	0.335439	FALSE	NUDC		NUDC	protein_coding	26900238	26946871	1	1	chromosome	nuclear distribution C, dynein complex regulator [Source:HGNC Symbol;Acc:HGNC:8045]	ENSG00000090273.14	NUDC	10726
ENSG00000080298	22.2904	-0.394931	0.190875	-2.24713	0.0246315	0.33591	FALSE	RFX3		RFX3	protein_coding	3218297	3526004	9	-1	chromosome	regulatory factor X3 [Source:HGNC Symbol;Acc:HGNC:9984]	ENSG00000080298.15	RFX3	5991
ENSG00000087263	216.39	0.327945	0.143119	2.24751	0.0246076	0.33591	FALSE	OGFOD1		OGFOD1	protein_coding	56451521	56479104	16	1	chromosome	2-oxoglutarate and iron dependent oxygenase domain containing 1 [Source:HGNC Symbol;Acc:HGNC:25585]	ENSG00000087263.17	OGFOD1	55239
ENSG00000152661	26.4325	-0.461554	0.193964	-2.24688	0.0246477	0.33591	FALSE	GJA1		GJA1	protein_coding	121435595	121449727	6	1	chromosome	gap junction protein alpha 1 [Source:HGNC Symbol;Acc:HGNC:4274]	ENSG00000152661.9	GJA1	2697
ENSG00000022277	293.72	0.173791	0.0775387	2.24625	0.0246879	0.336088	FALSE	RTF2		RTF2	protein_coding	56468585	56519449	20	1	chromosome	replication termination factor 2 [Source:HGNC Symbol;Acc:HGNC:15890]	ENSG00000022277.12	RTF2	51507
ENSG00000198668	4228.51	-0.376965	0.167575	-2.24569	0.0247238	0.336206	FALSE	CALM1		CALM1	protein_coding	90396502	90408268	14	1	chromosome	calmodulin 1 [Source:HGNC Symbol;Acc:HGNC:1442]	ENSG00000198668.12	CALM1	801
ENSG00000095321	303.219	0.334909	0.147386	2.2447	0.0247871	0.336696	FALSE	CRAT		CRAT	protein_coding	129094794	129111189	9	-1	chromosome	carnitine O-acetyltransferase [Source:HGNC Symbol;Acc:HGNC:2342]	ENSG00000095321.17	CRAT	1384
ENSG00000138685	16.4251	0.50539	0.220918	2.24233	0.02494	0.338401	FALSE	FGF2		FGF2	protein_coding	122826708	122898236	4	1	chromosome	fibroblast growth factor 2 [Source:HGNC Symbol;Acc:HGNC:3676]	ENSG00000138685.15	FGF2	2247
ENSG00000124313	58.7878	-0.390409	0.180158	-2.24049	0.025059	0.339271	FALSE	IQSEC2		IQSEC2	protein_coding	53225828	53321350	X	-1	chromosome	IQ motif and Sec7 domain ArfGEF 2 [Source:HGNC Symbol;Acc:HGNC:29059]	ENSG00000124313.16	IQSEC2	23096
ENSG00000185869	11.8733	0.411532	0.216801	2.24068	0.025047	0.339271	FALSE	ZNF829		ZNF829	protein_coding	36888124	36916291	19	-1	chromosome	zinc finger protein 829 [Source:HGNC Symbol;Acc:HGNC:34032]	ENSG00000185869.14	ZNF829	374899
ENSG00000134121	6.65463	-0.450239	0.202745	-2.23961	0.025116	0.339671	FALSE	CHL1		CHL1	protein_coding	196763	409417	3	1	chromosome	cell adhesion molecule L1 like [Source:HGNC Symbol;Acc:HGNC:1939]	ENSG00000134121.10	CHL1	10752
ENSG00000163754	707.216	0.329096	0.145512	2.23831	0.0252006	0.340442	FALSE	GYG1		GYG1	protein_coding	148991341	149027668	3	1	chromosome	glycogenin 1 [Source:HGNC Symbol;Acc:HGNC:4699]	ENSG00000163754.17	GYG1	2992
ENSG00000163281	16.9073	0.445765	0.202134	2.23681	0.0252989	0.341397	FALSE	GNPDA2		GNPDA2	protein_coding	44682200	44726588	4	-1	chromosome	glucosamine-6-phosphate deaminase 2 [Source:HGNC Symbol;Acc:HGNC:21526]	ENSG00000163281.12	GNPDA2	132789
ENSG00000087274	416.147	-0.233356	0.103637	-2.23386	0.025492	0.343459	FALSE	ADD1		ADD1	protein_coding	2843857	2930076	4	1	chromosome	adducin 1 [Source:HGNC Symbol;Acc:HGNC:243]	ENSG00000087274.17	ADD1	118
ENSG00000111077	310.305	-0.296209	0.132943	-2.23362	0.0255078	0.343459	FALSE	TNS2		TNS2	protein_coding	53046969	53064372	12	1	chromosome	tensin 2 [Source:HGNC Symbol;Acc:HGNC:19737]	ENSG00000111077.17	TNS2	23371
ENSG00000172053	470.628	0.198225	0.0888737	2.23321	0.0255351	0.343459	FALSE	QARS1		QARS1	protein_coding	49095932	49105130	3	-1	chromosome	glutaminyl-tRNA synthetase 1 [Source:HGNC Symbol;Acc:HGNC:9751]	ENSG00000172053.18	QARS1	5859
ENSG00000086967	4245.57	-0.164133	0.20085	-2.23228	0.0255962	0.343533	FALSE	MYBPC2		MYBPC2	protein_coding	50432892	50466321	19	1	chromosome	myosin binding protein C, fast type [Source:HGNC Symbol;Acc:HGNC:7550]	ENSG00000086967.10	MYBPC2	4606
ENSG00000154945	278.944	-0.199752	0.0906385	-2.23255	0.0255783	0.343533	FALSE	ANKRD40		ANKRD40	protein_coding	50693198	50707914	17	-1	chromosome	ankyrin repeat domain 40 [Source:HGNC Symbol;Acc:HGNC:28233]	ENSG00000154945.7	ANKRD40	91369
ENSG00000025772	39.2103	0.356415	0.156251	2.23109	0.025675	0.344217	FALSE	TOMM34		TOMM34	protein_coding	44942130	44960397	20	-1	chromosome	translocase of outer mitochondrial membrane 34 [Source:HGNC Symbol;Acc:HGNC:15746]	ENSG00000025772.8	TOMM34	10953
ENSG00000036448	3336.52	0.365736	0.162306	2.22859	0.025841	0.34469	FALSE	MYOM2		MYOM2	protein_coding	2045046	2165552	8	1	chromosome	myomesin 2 [Source:HGNC Symbol;Acc:HGNC:7614]	ENSG00000036448.10	MYOM2	9172
ENSG00000127540	4391.01	0.221445	0.0987723	2.22979	0.0257617	0.34469	FALSE	UQCR11		UQCR11	protein_coding	1597169	1605473	19	-1	chromosome	ubiquinol-cytochrome c reductase, complex III subunit XI [Source:HGNC Symbol;Acc:HGNC:30862]	ENSG00000127540.12	UQCR11	10975
ENSG00000136425	24.5071	-0.500149	0.209893	-2.22871	0.0258333	0.34469	FALSE	CIB2		CIB2	protein_coding	78104606	78131535	15	-1	chromosome	calcium and integrin binding family member 2 [Source:HGNC Symbol;Acc:HGNC:24579]	ENSG00000136425.14	CIB2	10518
ENSG00000167635	133.305	-0.361439	0.164142	-2.22897	0.0258158	0.34469	FALSE	ZNF146		ZNF146	protein_coding	36214602	36238774	19	1	chromosome	zinc finger protein 146 [Source:HGNC Symbol;Acc:HGNC:12931]	ENSG00000167635.11	ZNF146	7705
ENSG00000198839	47.1003	-0.36127	0.157949	-2.22846	0.0258496	0.34469	FALSE	ZNF277		ZNF277	protein_coding	112206695	112343934	7	1	chromosome	zinc finger protein 277 [Source:HGNC Symbol;Acc:HGNC:13070]	ENSG00000198839.10	ZNF277	11179
ENSG00000110328	40.7321	0.381379	0.180859	2.22599	0.026015	0.345958	FALSE	GALNT18		GALNT18	protein_coding	11270877	11622005	11	-1	chromosome	polypeptide N-acetylgalactosaminyltransferase 18 [Source:HGNC Symbol;Acc:HGNC:30488]	ENSG00000110328.6	GALNT18	374378
ENSG00000135835	5.36337	-0.428607	0.193107	-2.2265	0.0259806	0.345958	FALSE	KIAA1614		KIAA1614	protein_coding	180912897	180951614	1	1	chromosome	KIAA1614 [Source:HGNC Symbol;Acc:HGNC:29327]	ENSG00000135835.12	KIAA1614	57710
ENSG00000285130	9.56038	-0.439647	0.214622	-2.22578	0.0260287	0.345958	FALSE	AL358113.1		AL358113.1	protein_coding	69035747	69255187	9	1	chromosome	novel protein	ENSG00000285130.2	AL358113.1
ENSG00000008952	929.776	-0.132502	0.059313	-2.22472	0.0261001	0.346534	FALSE	SEC62		SEC62	protein_coding	169966635	169998373	3	1	chromosome	SEC62 homolog, preprotein translocation factor [Source:HGNC Symbol;Acc:HGNC:11846]	ENSG00000008952.17	SEC62	7095
ENSG00000115875	202.624	-0.256787	0.117054	-2.22384	0.026159	0.34659	FALSE	SRSF7		SRSF7	protein_coding	38743599	38751494	2	-1	chromosome	serine and arginine rich splicing factor 7 [Source:HGNC Symbol;Acc:HGNC:10789]	ENSG00000115875.19	SRSF7	6432
ENSG00000188112	6.31894	-0.448548	0.199874	-2.22382	0.0261604	0.34659	FALSE	C6orf132		C6orf132	protein_coding	42101119	42142620	6	-1	chromosome	chromosome 6 open reading frame 132 [Source:HGNC Symbol;Acc:HGNC:21288]	ENSG00000188112.9	C6orf132	647024
ENSG00000126882	62.8785	-0.375687	0.169822	-2.22223	0.0262676	0.347638	FALSE	FAM78A		FAM78A	protein_coding	131258076	131276510	9	-1	chromosome	family with sequence similarity 78 member A [Source:HGNC Symbol;Acc:HGNC:25465]	ENSG00000126882.13	FAM78A	286336
ENSG00000131374	69.8372	-0.389744	0.174387	-2.22178	0.0262981	0.34767	FALSE	TBC1D5		TBC1D5	protein_coding	17157162	18444817	3	-1	chromosome	TBC1 domain family member 5 [Source:HGNC Symbol;Acc:HGNC:19166]	ENSG00000131374.14	TBC1D5	9779
ENSG00000112357	36.1073	0.399202	0.177513	2.21998	0.0264203	0.348854	FALSE	PEX7		PEX7	protein_coding	136822564	136913934	6	1	chromosome	peroxisomal biogenesis factor 7 [Source:HGNC Symbol;Acc:HGNC:8860]	ENSG00000112357.13	PEX7	5191
ENSG00000131791	417.653	0.276936	0.123004	2.21963	0.0264442	0.348854	FALSE	PRKAB2		PRKAB2	protein_coding	147155106	147172550	1	-1	chromosome	protein kinase AMP-activated non-catalytic subunit beta 2 [Source:HGNC Symbol;Acc:HGNC:9379]	ENSG00000131791.8	PRKAB2	5565
ENSG00000181007	17.37	0.399763	0.20942	2.21734	0.0265998	0.35016	FALSE	ZFP82		ZFP82	protein_coding	36383120	36418644	19	-1	chromosome	ZFP82 zinc finger protein [Source:HGNC Symbol;Acc:HGNC:28682]	ENSG00000181007.9	ZFP82	284406
ENSG00000184924	138.585	0.248558	0.112615	2.21746	0.0265919	0.35016	FALSE	PTRHD1		PTRHD1	protein_coding	24789734	24793382	2	-1	chromosome	peptidyl-tRNA hydrolase domain containing 1 [Source:HGNC Symbol;Acc:HGNC:33782]	ENSG00000184924.5	PTRHD1	391356
ENSG00000073712	259.626	-0.317038	0.140918	-2.21296	0.0269004	0.350312	FALSE	FERMT2		FERMT2	protein_coding	52857268	52952435	14	-1	chromosome	fermitin family member 2 [Source:HGNC Symbol;Acc:HGNC:15767]	ENSG00000073712.15	FERMT2	10979
ENSG00000103034	46.1153	-0.455521	0.193772	-2.21564	0.0267164	0.350312	FALSE	NDRG4		NDRG4	protein_coding	58462846	58513628	16	1	chromosome	NDRG family member 4 [Source:HGNC Symbol;Acc:HGNC:14466]	ENSG00000103034.14	NDRG4	65009
ENSG00000115540	309.837	-0.189808	0.0861274	-2.21222	0.0269515	0.350312	FALSE	MOB4		MOB4	protein_coding	197515571	197553699	2	1	chromosome	MOB family member 4, phocein [Source:HGNC Symbol;Acc:HGNC:17261]	ENSG00000115540.15	MOB4	25843
ENSG00000119401	61.6737	-0.295335	0.133036	-2.21357	0.0268582	0.350312	FALSE	TRIM32		TRIM32	protein_coding	116687302	116701300	9	1	chromosome	tripartite motif containing 32 [Source:HGNC Symbol;Acc:HGNC:16380]	ENSG00000119401.10	TRIM32	22954
ENSG00000130595	8777.34	-0.257629	0.209337	-2.21321	0.0268834	0.350312	FALSE	TNNT3		TNNT3	protein_coding	1919703	1938706	11	1	chromosome	troponin T3, fast skeletal type [Source:HGNC Symbol;Acc:HGNC:11950]	ENSG00000130595.19	TNNT3	7140
ENSG00000139597	64.7922	-0.358608	0.161448	-2.21303	0.0268955	0.350312	FALSE	N4BP2L1		N4BP2L1	protein_coding	32400723	32428311	13	-1	chromosome	NEDD4 binding protein 2 like 1 [Source:HGNC Symbol;Acc:HGNC:25037]	ENSG00000139597.18	N4BP2L1	90634
ENSG00000139726	225.607	0.220504	0.100058	2.21598	0.0266925	0.350312	FALSE	DENR		DENR	protein_coding	122752824	122771064	12	1	chromosome	density regulated re-initiation and release factor [Source:HGNC Symbol;Acc:HGNC:2769]	ENSG00000139726.11	DENR	8562
ENSG00000153250	187.001	-0.3442	0.154455	-2.21307	0.0268926	0.350312	FALSE	RBMS1		RBMS1	protein_coding	160272151	160493807	2	-1	chromosome	RNA binding motif single stranded interacting protein 1 [Source:HGNC Symbol;Acc:HGNC:9907]	ENSG00000153250.20	RBMS1	5937
ENSG00000161958	12.5463	-0.49136	0.218037	-2.2162	0.0266776	0.350312	FALSE	FGF11		FGF11	protein_coding	7438273	7444937	17	1	chromosome	fibroblast growth factor 11 [Source:HGNC Symbol;Acc:HGNC:3667]	ENSG00000161958.11	FGF11	2256
ENSG00000172399	1244.8	0.562485	0.221358	2.21395	0.0268322	0.350312	FALSE	MYOZ2		MYOZ2	protein_coding	119135784	119187789	4	1	chromosome	myozenin 2 [Source:HGNC Symbol;Acc:HGNC:1330]	ENSG00000172399.5	MYOZ2	51778
ENSG00000175879	29.3232	-0.486784	0.214757	-2.2146	0.0267873	0.350312	FALSE	HOXD8		HOXD8	protein_coding	176129694	176132695	2	1	chromosome	homeobox D8 [Source:HGNC Symbol;Acc:HGNC:5139]	ENSG00000175879.9	HOXD8	3234
ENSG00000185650	863.27	-0.315534	0.141789	-2.2125	0.0269323	0.350312	FALSE	ZFP36L1		ZFP36L1	protein_coding	68787660	68796253	14	-1	chromosome	ZFP36 ring finger protein like 1 [Source:HGNC Symbol;Acc:HGNC:1107]	ENSG00000185650.10	ZFP36L1	677
ENSG00000063176	19.8908	0.454526	0.207891	2.21161	0.0269939	0.350496	FALSE	SPHK2		SPHK2	protein_coding	48619291	48630717	19	1	chromosome	sphingosine kinase 2 [Source:HGNC Symbol;Acc:HGNC:18859]	ENSG00000063176.16	SPHK2	56848
ENSG00000114999	321.675	0.32966	0.146717	2.21063	0.0270612	0.350824	FALSE	TTL		TTL	protein_coding	112482156	112541739	2	1	chromosome	tubulin tyrosine ligase [Source:HGNC Symbol;Acc:HGNC:21586]	ENSG00000114999.8	TTL	150465
ENSG00000130119	61.4412	0.397371	0.17615	2.21042	0.027076	0.350824	FALSE	GNL3L		GNL3L	protein_coding	54530211	54567289	X	1	chromosome	G protein nucleolar 3 like [Source:HGNC Symbol;Acc:HGNC:25553]	ENSG00000130119.16	GNL3L	54552
ENSG00000137547	545.812	0.190695	0.0864315	2.20922	0.0271591	0.351532	FALSE	MRPL15		MRPL15	protein_coding	54135241	54148514	8	1	chromosome	mitochondrial ribosomal protein L15 [Source:HGNC Symbol;Acc:HGNC:14054]	ENSG00000137547.9	MRPL15	29088
ENSG00000138363	145.796	-0.313195	0.145119	-2.20856	0.0272055	0.351765	FALSE	ATIC		ATIC	protein_coding	215311956	215349773	2	1	chromosome	5-aminoimidazole-4-carboxamide ribonucleotide formyltransferase/IMP cyclohydrolase [Source:HGNC Symbol;Acc:HGNC:794]	ENSG00000138363.15	ATIC	471
ENSG00000107815	28.2258	-0.326299	0.152362	-2.20813	0.0272353	0.351782	FALSE	TWNK		TWNK	protein_coding	100987367	100994403	10	1	chromosome	twinkle mtDNA helicase [Source:HGNC Symbol;Acc:HGNC:1160]	ENSG00000107815.10	TWNK	56652
ENSG00000121022	301.873	-0.248624	0.113281	-2.20674	0.0273319	0.351926	FALSE	COPS5		COPS5	protein_coding	67043079	67083783	8	-1	chromosome	COP9 signalosome subunit 5 [Source:HGNC Symbol;Acc:HGNC:2240]	ENSG00000121022.14	COPS5	10987
ENSG00000132356	53.0281	0.34714	0.16284	2.20725	0.0272963	0.351926	FALSE	PRKAA1		PRKAA1	protein_coding	40759379	40798374	5	-1	chromosome	protein kinase AMP-activated catalytic subunit alpha 1 [Source:HGNC Symbol;Acc:HGNC:9376]	ENSG00000132356.11	PRKAA1	5562
ENSG00000163636	208.505	0.220236	0.0997038	2.20691	0.0273204	0.351926	FALSE	PSMD6		PSMD6	protein_coding	64010549	64024010	3	-1	chromosome	proteasome 26S subunit, non-ATPase 6 [Source:HGNC Symbol;Acc:HGNC:9564]	ENSG00000163636.10	PSMD6	9861
ENSG00000169738	220.99	0.300504	0.134415	2.20526	0.0274358	0.352897	FALSE	DCXR		DCXR	protein_coding	82035136	82037709	17	-1	chromosome	dicarbonyl and L-xylulose reductase [Source:HGNC Symbol;Acc:HGNC:18985]	ENSG00000169738.8	DCXR	51181
ENSG00000112234	41.7982	-0.395799	0.191128	-2.20326	0.0275762	0.354295	FALSE	FBXL4		FBXL4	protein_coding	98868535	98948006	6	-1	chromosome	F-box and leucine rich repeat protein 4 [Source:HGNC Symbol;Acc:HGNC:13601]	ENSG00000112234.9	FBXL4	26235
ENSG00000145388	45.2116	0.425535	0.193087	2.2029	0.0276018	0.354295	FALSE	METTL14		METTL14	protein_coding	118685392	118715433	4	1	chromosome	methyltransferase like 14 [Source:HGNC Symbol;Acc:HGNC:29330]	ENSG00000145388.15	METTL14	57721
ENSG00000099904	43.0485	-0.395038	0.181524	-2.20165	0.0276901	0.354954	FALSE	ZDHHC8		ZDHHC8	protein_coding	20129456	20148007	22	1	chromosome	zinc finger DHHC-type containing 8 [Source:HGNC Symbol;Acc:HGNC:18474]	ENSG00000099904.15	ZDHHC8	29801
ENSG00000100744	25.4373	0.429706	0.194466	2.20136	0.0277106	0.354954	FALSE	GSKIP		GSKIP	protein_coding	96363452	96387288	14	1	chromosome	GSK3B interacting protein [Source:HGNC Symbol;Acc:HGNC:20343]	ENSG00000100744.15	GSKIP	51527
ENSG00000175928	11.7695	-0.439845	0.219023	-2.2009	0.0277428	0.354999	FALSE	LRRN1		LRRN1	protein_coding	3799431	3849834	3	1	chromosome	leucine rich repeat neuronal 1 [Source:HGNC Symbol;Acc:HGNC:20980]	ENSG00000175928.6	LRRN1	57633
ENSG00000004776	3360.75	0.471811	0.202138	2.19709	0.0280144	0.356628	FALSE	HSPB6		HSPB6	protein_coding	35754566	35758079	19	-1	chromosome	heat shock protein family B (small) member 6 [Source:HGNC Symbol;Acc:HGNC:26511]	ENSG00000004776.13	HSPB6	126393
ENSG00000054965	22.602	-0.384281	0.18112	-2.19739	0.0279925	0.356628	FALSE	FAM168A		FAM168A	protein_coding	73400487	73598189	11	-1	chromosome	family with sequence similarity 168 member A [Source:HGNC Symbol;Acc:HGNC:28999]	ENSG00000054965.10	FAM168A	23201
ENSG00000055955	325.337	0.475488	0.196116	2.19825	0.0279312	0.356628	FALSE	ITIH4		ITIH4	protein_coding	52812962	52830688	3	-1	chromosome	inter-alpha-trypsin inhibitor heavy chain 4 [Source:HGNC Symbol;Acc:HGNC:6169]	ENSG00000055955.17	ITIH4	3700
ENSG00000100647	63.0704	-0.294785	0.134484	-2.19827	0.0279299	0.356628	FALSE	SUSD6		SUSD6	protein_coding	69611596	69715144	14	1	chromosome	sushi domain containing 6 [Source:HGNC Symbol;Acc:HGNC:19956]	ENSG00000100647.8	SUSD6	9766
ENSG00000180879	174.865	0.273295	0.123461	2.19729	0.0279995	0.356628	FALSE	SSR4		SSR4	protein_coding	153793516	153798499	X	1	chromosome	signal sequence receptor subunit 4 [Source:HGNC Symbol;Acc:HGNC:11326]	ENSG00000180879.14	SSR4	6748
ENSG00000175482	77.8004	0.40595	0.185963	2.19633	0.0280681	0.356944	FALSE	POLD4		POLD4	protein_coding	67350772	67356972	11	-1	chromosome	DNA polymerase delta 4, accessory subunit [Source:HGNC Symbol;Acc:HGNC:14106]	ENSG00000175482.9	POLD4	57804
ENSG00000154153	1714.07	0.312603	0.142892	2.19555	0.0281243	0.356951	FALSE	RETREG1		RETREG1	protein_coding	16473038	16617058	5	-1	chromosome	reticulophagy regulator 1 [Source:HGNC Symbol;Acc:HGNC:25964]	ENSG00000154153.13	RETREG1	54463
ENSG00000179862	113.527	-0.384818	0.198664	-2.19552	0.0281264	0.356951	FALSE	CITED4		CITED4	protein_coding	40861054	40862363	1	-1	chromosome	Cbp/p300 interacting transactivator with Glu/Asp rich carboxy-terminal domain 4 [Source:HGNC Symbol;Acc:HGNC:18696]	ENSG00000179862.7	CITED4	163732
ENSG00000100478	47.0334	0.432685	0.192081	2.19329	0.0282865	0.358133	FALSE	AP4S1		AP4S1	protein_coding	31025106	31130996	14	1	chromosome	adaptor related protein complex 4 subunit sigma 1 [Source:HGNC Symbol;Acc:HGNC:575]	ENSG00000100478.15	AP4S1	11154
ENSG00000132688	166.302	0.390664	0.182346	2.1925	0.0283431	0.358133	FALSE	NES		NES	protein_coding	156668763	156677407	1	-1	chromosome	nestin [Source:HGNC Symbol;Acc:HGNC:7756]	ENSG00000132688.11	NES	10763
ENSG00000167723	14.6227	0.569288	0.207041	2.19322	0.0282916	0.358133	FALSE	TRPV3		TRPV3	protein_coding	3510502	3557995	17	-1	chromosome	transient receptor potential cation channel subfamily V member 3 [Source:HGNC Symbol;Acc:HGNC:18084]	ENSG00000167723.14	TRPV3	162514
ENSG00000168758	30.0334	-0.444458	0.196447	-2.19221	0.0283644	0.358133	FALSE	SEMA4C		SEMA4C	protein_coding	96859718	96870757	2	-1	chromosome	semaphorin 4C [Source:HGNC Symbol;Acc:HGNC:10731]	ENSG00000168758.11	SEMA4C	54910
ENSG00000184205	31.4245	-0.329479	0.161909	-2.19221	0.0283641	0.358133	FALSE	TSPYL2		TSPYL2	protein_coding	53082367	53088540	X	1	chromosome	TSPY like 2 [Source:HGNC Symbol;Acc:HGNC:24358]	ENSG00000184205.14	TSPYL2	64061
ENSG00000143952	30.4457	-0.366276	0.169281	-2.19124	0.0284345	0.358652	FALSE	VPS54		VPS54	protein_coding	63892146	64019428	2	-1	chromosome	VPS54 subunit of GARP complex [Source:HGNC Symbol;Acc:HGNC:18652]	ENSG00000143952.20	VPS54	51542
ENSG00000116350	211.456	-0.315206	0.14687	-2.18869	0.0286196	0.359359	FALSE	SRSF4		SRSF4	protein_coding	29147743	29181900	1	-1	chromosome	serine and arginine rich splicing factor 4 [Source:HGNC Symbol;Acc:HGNC:10786]	ENSG00000116350.17	SRSF4	6429
ENSG00000132294	188.057	-0.274449	0.127995	-2.18824	0.0286518	0.359359	FALSE	EFR3A		EFR3A	protein_coding	131904093	132013642	8	1	chromosome	EFR3 homolog A [Source:HGNC Symbol;Acc:HGNC:28970]	ENSG00000132294.15	EFR3A	23167
ENSG00000134853	185.302	0.356518	0.181506	2.1881	0.0286621	0.359359	FALSE	PDGFRA		PDGFRA	protein_coding	54229280	54298245	4	1	chromosome	platelet derived growth factor receptor alpha [Source:HGNC Symbol;Acc:HGNC:8803]	ENSG00000134853.12	PDGFRA	5156
ENSG00000135842	623.005	-0.375465	0.218242	-2.18806	0.028665	0.359359	FALSE	NIBAN1		NIBAN1	protein_coding	184790724	184974508	1	-1	chromosome	niban apoptosis regulator 1 [Source:HGNC Symbol;Acc:HGNC:16784]	ENSG00000135842.17	NIBAN1	116496
ENSG00000157593	44.2857	-0.363727	0.166389	-2.18927	0.0285769	0.359359	FALSE	SLC35B2		SLC35B2	protein_coding	44254096	44257890	6	-1	chromosome	solute carrier family 35 member B2 [Source:HGNC Symbol;Acc:HGNC:16872]	ENSG00000157593.19	SLC35B2	347734
ENSG00000170265	75.1566	-0.282114	0.126294	-2.18976	0.0285414	0.359359	FALSE	ZNF282		ZNF282	protein_coding	149195546	149226238	7	1	chromosome	zinc finger protein 282 [Source:HGNC Symbol;Acc:HGNC:13076]	ENSG00000170265.12	ZNF282	8427
ENSG00000085788	64.7753	0.349273	0.167239	2.18537	0.0288619	0.360581	FALSE	DDHD2		DDHD2	protein_coding	38225218	38275558	8	1	chromosome	DDHD domain containing 2 [Source:HGNC Symbol;Acc:HGNC:29106]	ENSG00000085788.14	DDHD2	23259
ENSG00000108389	64.3812	0.324091	0.147047	2.18473	0.0289083	0.360581	FALSE	MTMR4		MTMR4	protein_coding	58489529	58517905	17	-1	chromosome	myotubularin related protein 4 [Source:HGNC Symbol;Acc:HGNC:7452]	ENSG00000108389.9	MTMR4	9110
ENSG00000116191	19.9936	0.393817	0.194944	2.18601	0.0288152	0.360581	FALSE	RALGPS2		RALGPS2	protein_coding	178725147	178921841	1	1	chromosome	Ral GEF with PH domain and SH3 binding motif 2 [Source:HGNC Symbol;Acc:HGNC:30279]	ENSG00000116191.17	RALGPS2	55103
ENSG00000131174	3841.28	0.243135	0.11019	2.18501	0.0288881	0.360581	FALSE	COX7B		COX7B	protein_coding	77899440	77907376	X	1	chromosome	cytochrome c oxidase subunit 7B [Source:HGNC Symbol;Acc:HGNC:2291]	ENSG00000131174.7	COX7B	1349
ENSG00000254999	489.362	0.160684	0.073362	2.18587	0.0288251	0.360581	FALSE	BRK1		BRK1	protein_coding	10115675	10127190	3	1	chromosome	BRICK1 subunit of SCAR/WAVE actin nucleating complex [Source:HGNC Symbol;Acc:HGNC:23057]	ENSG00000254999.4	BRK1	55845
ENSG00000100625	254.901	-0.271622	0.124869	-2.1834	0.0290061	0.360723	FALSE	SIX4		SIX4	protein_coding	60709539	60724351	14	-1	chromosome	SIX homeobox 4 [Source:HGNC Symbol;Acc:HGNC:10890]	ENSG00000100625.9	SIX4	51804
ENSG00000127616	264.307	0.216029	0.0999038	2.18371	0.0289839	0.360723	FALSE	SMARCA4		SMARCA4	protein_coding	10960825	11079426	19	1	chromosome	SWI/SNF related, matrix associated, actin dependent regulator of chromatin, subfamily a, member 4 [Source:HGNC Symbol;Acc:HGNC:11100]	ENSG00000127616.18	SMARCA4	6597
ENSG00000170802	34.4774	-0.416504	0.189433	-2.1833	0.0290138	0.360723	FALSE	FOXN2		FOXN2	protein_coding	48314637	48379295	2	1	chromosome	forkhead box N2 [Source:HGNC Symbol;Acc:HGNC:5281]	ENSG00000170802.16	FOXN2	3344
ENSG00000243989	63.5004	0.298844	0.135877	2.18299	0.0290365	0.360723	FALSE	ACY1		ACY1	protein_coding	51983340	51989197	3	1	chromosome	aminoacylase 1 [Source:HGNC Symbol;Acc:HGNC:177]	ENSG00000243989.9	ACY1	95
ENSG00000129566	38.493	0.36825	0.162487	2.18225	0.0290908	0.360864	FALSE	TEP1		TEP1	protein_coding	20365667	20413501	14	-1	chromosome	telomerase associated protein 1 [Source:HGNC Symbol;Acc:HGNC:11726]	ENSG00000129566.13	TEP1	7011
ENSG00000131408	125.928	-0.259582	0.120081	-2.18205	0.0291062	0.360864	FALSE	NR1H2		NR1H2	protein_coding	50329653	50383388	19	1	chromosome	nuclear receptor subfamily 1 group H member 2 [Source:HGNC Symbol;Acc:HGNC:7965]	ENSG00000131408.15	NR1H2	7376
ENSG00000100280	158.537	0.233666	0.10697	2.18012	0.0292484	0.361539	FALSE	AP1B1		AP1B1	protein_coding	29327680	29423179	22	-1	chromosome	adaptor related protein complex 1 subunit beta 1 [Source:HGNC Symbol;Acc:HGNC:554]	ENSG00000100280.16	AP1B1	162
ENSG00000150907	174.813	-0.392445	0.179899	-2.18043	0.0292257	0.361539	FALSE	FOXO1		FOXO1	protein_coding	40555667	40666641	13	-1	chromosome	forkhead box O1 [Source:HGNC Symbol;Acc:HGNC:3819]	ENSG00000150907.10	FOXO1	2308
ENSG00000273899	46.5564	0.364603	0.171356	2.18068	0.0292071	0.361539	FALSE	NOL12		NOL12	protein_coding	37681673	37693476	22	1	chromosome	nucleolar protein 12 [Source:HGNC Symbol;Acc:HGNC:28585]	ENSG00000273899.5	NOL12	79159
ENSG00000154222	20.8452	-0.456283	0.206718	-2.1794	0.0293023	0.361844	FALSE	CC2D1B		CC2D1B	protein_coding	52345723	52366193	1	-1	chromosome	coiled-coil and C2 domain containing 1B [Source:HGNC Symbol;Acc:HGNC:29386]	ENSG00000154222.14	CC2D1B	200014
ENSG00000105355	380.593	0.305855	0.138116	2.17604	0.0295526	0.363188	FALSE	PLIN3		PLIN3	protein_coding	4838341	4867694	19	-1	chromosome	perilipin 3 [Source:HGNC Symbol;Acc:HGNC:16893]	ENSG00000105355.9	PLIN3	10226
ENSG00000130158	38.275	-0.38203	0.172321	-2.17741	0.0294502	0.363188	FALSE	DOCK6		DOCK6	protein_coding	11199295	11262524	19	-1	chromosome	dedicator of cytokinesis 6 [Source:HGNC Symbol;Acc:HGNC:19189]	ENSG00000130158.14	DOCK6	57572
ENSG00000138379	37.7562	-0.473525	0.221188	-2.17602	0.0295534	0.363188	FALSE	MSTN		MSTN	protein_coding	190055700	190062729	2	-1	chromosome	myostatin [Source:HGNC Symbol;Acc:HGNC:4223]	ENSG00000138379.5	MSTN	2660
ENSG00000149499	21.6367	0.388403	0.184197	2.17624	0.0295377	0.363188	FALSE	EML3		EML3	protein_coding	62602218	62612765	11	-1	chromosome	EMAP like 3 [Source:HGNC Symbol;Acc:HGNC:26666]	ENSG00000149499.11	EML3	256364
ENSG00000157388	10.2589	0.504635	0.219468	2.17596	0.0295581	0.363188	FALSE	CACNA1D		CACNA1D	protein_coding	53328963	53813733	3	1	chromosome	calcium voltage-gated channel subunit alpha1 D [Source:HGNC Symbol;Acc:HGNC:1391]	ENSG00000157388.19	CACNA1D	776
ENSG00000062725	58.5724	-0.292793	0.133052	-2.1745	0.0296679	0.363642	FALSE	APPBP2		APPBP2	protein_coding	60443158	60526242	17	-1	chromosome	amyloid beta precursor protein binding protein 2 [Source:HGNC Symbol;Acc:HGNC:622]	ENSG00000062725.10	APPBP2	10513
ENSG00000139914	691.708	0.194954	0.0900464	2.17473	0.0296506	0.363642	FALSE	FITM1		FITM1	protein_coding	24131275	24132849	14	1	chromosome	fat storage inducing transmembrane protein 1 [Source:HGNC Symbol;Acc:HGNC:33714]	ENSG00000139914.6	FITM1	161247
ENSG00000186298	389.974	-0.221581	0.102478	-2.17429	0.0296832	0.363642	FALSE	PPP1CC		PPP1CC	protein_coding	110719680	110742939	12	-1	chromosome	protein phosphatase 1 catalytic subunit gamma [Source:HGNC Symbol;Acc:HGNC:9283]	ENSG00000186298.12	PPP1CC	5501
ENSG00000091436	4052.87	0.29102	0.132099	2.17218	0.0298417	0.364499	FALSE	MAP3K20		MAP3K20	protein_coding	173075435	173268015	2	1	chromosome	mitogen-activated protein kinase kinase kinase 20 [Source:HGNC Symbol;Acc:HGNC:17797]	ENSG00000091436.17	MAP3K20	51776
ENSG00000119929	687.069	0.270477	0.121775	2.17271	0.0298024	0.364499	FALSE	CUTC		CUTC	protein_coding	99702558	99756134	10	1	chromosome	cutC copper transporter [Source:HGNC Symbol;Acc:HGNC:24271]	ENSG00000119929.13	CUTC	51076
ENSG00000168803	169.78	0.332337	0.152955	2.17231	0.0298324	0.364499	FALSE	ADAL		ADAL	protein_coding	43330657	43354555	15	1	chromosome	adenosine deaminase like [Source:HGNC Symbol;Acc:HGNC:31853]	ENSG00000168803.15	ADAL	161823
ENSG00000135778	181.031	0.38321	0.187624	2.17049	0.0299697	0.365701	FALSE	NTPCR		NTPCR	protein_coding	232950605	232983882	1	1	chromosome	nucleoside-triphosphatase, cancer-related [Source:HGNC Symbol;Acc:HGNC:28204]	ENSG00000135778.12	NTPCR	84284
ENSG00000221869	329.842	-0.444722	0.216255	-2.17005	0.0300029	0.365745	FALSE	CEBPD		CEBPD	protein_coding	47736913	47738164	8	-1	chromosome	CCAAT enhancer binding protein delta [Source:HGNC Symbol;Acc:HGNC:1835]	ENSG00000221869.5	CEBPD	1052
ENSG00000168002	161.842	0.288901	0.133625	2.16958	0.0300387	0.365821	FALSE	POLR2G		POLR2G	protein_coding	62761565	62766710	11	1	chromosome	RNA polymerase II subunit G [Source:HGNC Symbol;Acc:HGNC:9194]	ENSG00000168002.12	POLR2G	5436
ENSG00000120149	6.38117	0.531986	0.220767	2.16709	0.0302279	0.366012	FALSE	MSX2		MSX2	protein_coding	174724582	174730896	5	1	chromosome	msh homeobox 2 [Source:HGNC Symbol;Acc:HGNC:7392]	ENSG00000120149.9	MSX2	4488
ENSG00000135775	42.9751	0.354451	0.163448	2.16725	0.0302154	0.366012	FALSE	COG2		COG2	protein_coding	230642481	230693982	1	1	chromosome	component of oligomeric golgi complex 2 [Source:HGNC Symbol;Acc:HGNC:6546]	ENSG00000135775.14	COG2	22796
ENSG00000137103	77.6392	0.333832	0.151756	2.16798	0.0301604	0.366012	FALSE	TMEM8B		TMEM8B	protein_coding	35814451	35865518	9	1	chromosome	transmembrane protein 8B [Source:HGNC Symbol;Acc:HGNC:21427]	ENSG00000137103.20	TMEM8B	51754
ENSG00000159840	51.9172	-0.383936	0.176254	-2.16704	0.0302321	0.366012	FALSE	ZYX		ZYX	protein_coding	143381295	143391111	7	1	chromosome	zyxin [Source:HGNC Symbol;Acc:HGNC:13200]	ENSG00000159840.16	ZYX	7791
ENSG00000177595	12.3477	0.454602	0.208478	2.16716	0.0302229	0.366012	FALSE	PIDD1		PIDD1	protein_coding	799179	809753	11	-1	chromosome	p53-induced death domain protein 1 [Source:HGNC Symbol;Acc:HGNC:16491]	ENSG00000177595.18	PIDD1	55367
ENSG00000197124	12.7841	0.328524	0.221515	2.16879	0.0300989	0.366012	FALSE	ZNF682		ZNF682	protein_coding	19997058	20039505	19	-1	chromosome	zinc finger protein 682 [Source:HGNC Symbol;Acc:HGNC:28857]	ENSG00000197124.12	ZNF682	91120
ENSG00000011275	126.736	-0.285276	0.131396	-2.16662	0.030264	0.366041	FALSE	RNF216		RNF216	protein_coding	5620047	5781739	7	-1	chromosome	ring finger protein 216 [Source:HGNC Symbol;Acc:HGNC:21698]	ENSG00000011275.18	RNF216	54476
ENSG00000004779	1662.6	0.249672	0.114667	2.16483	0.0304003	0.366613	FALSE	NDUFAB1		NDUFAB1	protein_coding	23581014	23596316	16	-1	chromosome	NADH:ubiquinone oxidoreductase subunit AB1 [Source:HGNC Symbol;Acc:HGNC:7694]	ENSG00000004779.10	NDUFAB1	4706
ENSG00000102978	279.442	0.203528	0.0937685	2.16506	0.0303831	0.366613	FALSE	POLR2C		POLR2C	protein_coding	57462660	57472009	16	1	chromosome	RNA polymerase II subunit C [Source:HGNC Symbol;Acc:HGNC:9189]	ENSG00000102978.13	POLR2C	5432
ENSG00000125414	35370.7	-0.181857	0.207193	-2.16544	0.0303537	0.366613	FALSE	MYH2		MYH2	protein_coding	10521148	10549700	17	-1	chromosome	myosin heavy chain 2 [Source:HGNC Symbol;Acc:HGNC:7572]	ENSG00000125414.19	MYH2	4620
ENSG00000130150	22.3922	-0.462619	0.219732	-2.16271	0.0305631	0.368217	FALSE	MOSPD2		MOSPD2	protein_coding	14873421	14922327	X	1	chromosome	motile sperm domain containing 2 [Source:HGNC Symbol;Acc:HGNC:28381]	ENSG00000130150.12	MOSPD2	158747
ENSG00000141959	68.7241	0.392715	0.19483	2.16192	0.0306242	0.368235	FALSE	PFKL		PFKL	protein_coding	44300051	44327376	21	1	chromosome	phosphofructokinase, liver type [Source:HGNC Symbol;Acc:HGNC:8876]	ENSG00000141959.17	PFKL	5211
ENSG00000154124	26.5431	-0.47144	0.212544	-2.16225	0.0305989	0.368235	FALSE	OTULIN		OTULIN	protein_coding	14664664	14699850	5	1	chromosome	OTU deubiquitinase with linear linkage specificity [Source:HGNC Symbol;Acc:HGNC:25118]	ENSG00000154124.5	OTULIN	90268
ENSG00000122034	497.655	0.225353	0.102808	2.16031	0.0307491	0.369377	FALSE	GTF3A		GTF3A	protein_coding	27424619	27435823	13	1	chromosome	general transcription factor IIIA [Source:HGNC Symbol;Acc:HGNC:4662]	ENSG00000122034.15	GTF3A	2971
ENSG00000103222	30.8831	-0.462752	0.20928	-2.15962	0.030802	0.369654	FALSE	ABCC1		ABCC1	protein_coding	15949577	16143074	16	1	chromosome	ATP binding cassette subfamily C member 1 [Source:HGNC Symbol;Acc:HGNC:51]	ENSG00000103222.19	ABCC1	4363
ENSG00000137942	30.3438	-0.415976	0.188521	-2.15902	0.0308483	0.36985	FALSE	FNBP1L		FNBP1L	protein_coding	93448131	93554661	1	1	chromosome	formin binding protein 1 like [Source:HGNC Symbol;Acc:HGNC:20851]	ENSG00000137942.16	FNBP1L	54874
ENSG00000196526	9.17649	-0.459856	0.222129	-2.15573	0.0311045	0.372561	FALSE	AFAP1		AFAP1	protein_coding	7758714	7939926	4	-1	chromosome	actin filament associated protein 1 [Source:HGNC Symbol;Acc:HGNC:24017]	ENSG00000196526.10	AFAP1	60312
ENSG00000064607	181.699	0.279458	0.130865	2.15508	0.0311554	0.372809	FALSE	SUGP2		SUGP2	protein_coding	18990888	19034023	19	-1	chromosome	SURP and G-patch domain containing 2 [Source:HGNC Symbol;Acc:HGNC:18641]	ENSG00000064607.17	SUGP2	10147
ENSG00000109452	60.4731	0.498667	0.214497	2.15434	0.0312134	0.373142	FALSE	INPP4B		INPP4B	protein_coding	142023160	142847432	4	-1	chromosome	inositol polyphosphate-4-phosphatase type II B [Source:HGNC Symbol;Acc:HGNC:6075]	ENSG00000109452.12	INPP4B	8821
ENSG00000083845	2665	0.177835	0.0819894	2.15379	0.0312565	0.373296	FALSE	RPS5		RPS5	protein_coding	58386400	58394806	19	1	chromosome	ribosomal protein S5 [Source:HGNC Symbol;Acc:HGNC:10426]	ENSG00000083845.9	RPS5	6193
ENSG00000048162	89.9628	0.331383	0.149911	2.15314	0.031308	0.37355	FALSE	NOP16		NOP16	protein_coding	176383938	176388975	5	-1	chromosome	NOP16 nucleolar protein [Source:HGNC Symbol;Acc:HGNC:26934]	ENSG00000048162.20	NOP16	51491
ENSG00000182836	5.77998	0.435412	0.219003	2.15259	0.031351	0.373703	FALSE	PLCXD3		PLCXD3	protein_coding	41306952	41510628	5	-1	chromosome	phosphatidylinositol specific phospholipase C X domain containing 3 [Source:HGNC Symbol;Acc:HGNC:31822]	ENSG00000182836.10	PLCXD3	345557
ENSG00000101470	68037.3	-0.229439	0.212638	-2.15104	0.0314732	0.374798	FALSE	TNNC2		TNNC2	protein_coding	45823214	45833745	20	-1	chromosome	troponin C2, fast skeletal type [Source:HGNC Symbol;Acc:HGNC:11944]	ENSG00000101470.10	TNNC2	7125
ENSG00000134463	86.5993	-0.404202	0.187093	-2.15061	0.0315071	0.374841	FALSE	ECHDC3		ECHDC3	protein_coding	11742366	11764070	10	1	chromosome	enoyl-CoA hydratase domain containing 3 [Source:HGNC Symbol;Acc:HGNC:23489]	ENSG00000134463.15	ECHDC3	79746
ENSG00000142871	184.661	-0.479761	0.221019	-2.1502	0.0315395	0.374865	FALSE	CCN1		CCN1	protein_coding	85580761	85583950	1	1	chromosome	cellular communication network factor 1 [Source:HGNC Symbol;Acc:HGNC:2654]	ENSG00000142871.17	CCN1	3491
ENSG00000157184	95.6957	0.34768	0.158408	2.14777	0.0317318	0.376427	FALSE	CPT2		CPT2	protein_coding	53196792	53214197	1	1	chromosome	carnitine palmitoyltransferase 2 [Source:HGNC Symbol;Acc:HGNC:2330]	ENSG00000157184.7	CPT2	1376
ENSG00000176845	40.0917	-0.475421	0.207992	-2.14799	0.0317148	0.376427	FALSE	METRNL		METRNL	protein_coding	83079609	83095122	17	1	chromosome	meteorin like, glial cell differentiation regulator [Source:HGNC Symbol;Acc:HGNC:27584]	ENSG00000176845.13	METRNL	284207
ENSG00000181061	396.647	0.244822	0.113636	2.14432	0.0320073	0.379331	FALSE	HIGD1A		HIGD1A	protein_coding	42784298	42804531	3	-1	chromosome	HIG1 hypoxia inducible domain family member 1A [Source:HGNC Symbol;Acc:HGNC:29527]	ENSG00000181061.13	HIGD1A	25994
ENSG00000112210	30.0476	0.391858	0.175853	2.14324	0.032094	0.37963	FALSE	RAB23		RAB23	protein_coding	57186992	57222307	6	-1	chromosome	RAB23, member RAS oncogene family [Source:HGNC Symbol;Acc:HGNC:14263]	ENSG00000112210.12	RAB23	51715
ENSG00000180828	6.49222	0.342821	0.218996	2.14348	0.0320747	0.37963	FALSE	BHLHE22		BHLHE22	protein_coding	64580365	64583627	8	1	chromosome	basic helix-loop-helix family member e22 [Source:HGNC Symbol;Acc:HGNC:11963]	ENSG00000180828.3	BHLHE22	27319
ENSG00000088992	11.2096	-0.471505	0.21591	-2.13952	0.0323936	0.382808	FALSE	TESC		TESC	protein_coding	117038923	117099479	12	-1	chromosome	tescalcin [Source:HGNC Symbol;Acc:HGNC:26065]	ENSG00000088992.18	TESC	54997
ENSG00000112584	50.7247	0.355469	0.164616	2.13812	0.0325072	0.382981	FALSE	FAM120B		FAM120B	protein_coding	170290703	170407065	6	1	chromosome	family with sequence similarity 120B [Source:HGNC Symbol;Acc:HGNC:21109]	ENSG00000112584.13	FAM120B	84498
ENSG00000119772	166.564	-0.306076	0.142411	-2.13844	0.0324812	0.382981	FALSE	DNMT3A		DNMT3A	protein_coding	25227855	25342590	2	-1	chromosome	DNA methyltransferase 3 alpha [Source:HGNC Symbol;Acc:HGNC:2978]	ENSG00000119772.16	DNMT3A	1788
ENSG00000136813	1344.38	-0.267299	0.126161	-2.13883	0.0324493	0.382981	FALSE	ECPAS		ECPAS	protein_coding	111360692	111484745	9	-1	chromosome	Ecm29 proteasome adaptor and scaffold [Source:HGNC Symbol;Acc:HGNC:29020]	ENSG00000136813.14	ECPAS	23392
ENSG00000171159	17.6593	0.453087	0.211384	2.13743	0.0325632	0.382981	FALSE	C9orf16		C9orf16	protein_coding	128160265	128163924	9	1	chromosome	chromosome 9 open reading frame 16 [Source:HGNC Symbol;Acc:HGNC:17823]	ENSG00000171159.5	C9orf16	79095
ENSG00000275023	345.071	-0.341284	0.159174	-2.13747	0.0325596	0.382981	FALSE	MLLT6		MLLT6	protein_coding	38705273	38729795	17	1	chromosome	MLLT6, PHD finger containing [Source:HGNC Symbol;Acc:HGNC:7138]	ENSG00000275023.5	MLLT6	4302
ENSG00000005812	101.681	-0.326426	0.15893	-2.13662	0.0326293	0.383183	FALSE	FBXL3		FBXL3	protein_coding	76992598	77027195	13	-1	chromosome	F-box and leucine rich repeat protein 3 [Source:HGNC Symbol;Acc:HGNC:13599]	ENSG00000005812.11	FBXL3	26224
ENSG00000035664	367.264	0.323634	0.14808	2.13582	0.032694	0.383183	FALSE	DAPK2		DAPK2	protein_coding	63907036	64072033	15	-1	chromosome	death associated protein kinase 2 [Source:HGNC Symbol;Acc:HGNC:2675]	ENSG00000035664.11	DAPK2	23604
ENSG00000149929	44.6593	-0.34522	0.163232	-2.13645	0.0326424	0.383183	FALSE	HIRIP3		HIRIP3	protein_coding	29992330	29996074	16	-1	chromosome	HIRA interacting protein 3 [Source:HGNC Symbol;Acc:HGNC:4917]	ENSG00000149929.16	HIRIP3	8479
ENSG00000168904	51.489	0.432638	0.191617	2.13569	0.0327043	0.383183	FALSE	LRRC28		LRRC28	protein_coding	99251362	99390729	15	1	chromosome	leucine rich repeat containing 28 [Source:HGNC Symbol;Acc:HGNC:28355]	ENSG00000168904.15	LRRC28	123355
ENSG00000105953	690.561	0.228454	0.107155	2.13409	0.0328351	0.384352	FALSE	OGDH		OGDH	protein_coding	44606572	44709066	7	1	chromosome	oxoglutarate dehydrogenase [Source:HGNC Symbol;Acc:HGNC:8124]	ENSG00000105953.15	OGDH	4967
ENSG00000151929	768.375	-0.274225	0.131515	-2.1331	0.0329162	0.384572	FALSE	BAG3		BAG3	protein_coding	119651370	119677819	10	1	chromosome	BCL2 associated athanogene 3 [Source:HGNC Symbol;Acc:HGNC:939]	ENSG00000151929.9	BAG3	9531
ENSG00000167566	24.6039	0.39875	0.200878	2.13335	0.0328958	0.384572	FALSE	NCKAP5L		NCKAP5L	protein_coding	49791146	49828750	12	-1	chromosome	NCK associated protein 5 like [Source:HGNC Symbol;Acc:HGNC:29321]	ENSG00000167566.17	NCKAP5L	57701
ENSG00000005100	57.1842	0.296736	0.138849	2.1267	0.0334447	0.385376	FALSE	DHX33		DHX33	protein_coding	5440917	5468982	17	-1	chromosome	DEAH-box helicase 33 [Source:HGNC Symbol;Acc:HGNC:16718]	ENSG00000005100.13	DHX33	56919
ENSG00000010017	95.7836	-0.256696	0.121358	-2.12532	0.03356	0.385376	FALSE	RANBP9		RANBP9	protein_coding	13621498	13711835	6	-1	chromosome	RAN binding protein 9 [Source:HGNC Symbol;Acc:HGNC:13727]	ENSG00000010017.13	RANBP9	10048
ENSG00000030419	57.995	-0.317349	0.147199	-2.12316	0.0337407	0.385376	FALSE	IKZF2		IKZF2	protein_coding	212999691	213152427	2	-1	chromosome	IKAROS family zinc finger 2 [Source:HGNC Symbol;Acc:HGNC:13177]	ENSG00000030419.16	IKZF2	22807
ENSG00000048991	165.768	0.342809	0.159217	2.12375	0.033691	0.385376	FALSE	R3HDM1		R3HDM1	protein_coding	135531455	135725270	2	1	chromosome	R3H domain containing 1 [Source:HGNC Symbol;Acc:HGNC:9757]	ENSG00000048991.16	R3HDM1	23518
ENSG00000079999	468.757	-0.20804	0.097717	-2.12735	0.0333912	0.385376	FALSE	KEAP1		KEAP1	protein_coding	10486125	10503558	19	-1	chromosome	kelch like ECH associated protein 1 [Source:HGNC Symbol;Acc:HGNC:23177]	ENSG00000079999.14	KEAP1	9817
ENSG00000100852	196.012	0.351302	0.165737	2.12341	0.0337195	0.385376	FALSE	ARHGAP5		ARHGAP5	protein_coding	32076114	32159728	14	1	chromosome	Rho GTPase activating protein 5 [Source:HGNC Symbol;Acc:HGNC:675]	ENSG00000100852.13	ARHGAP5	394
ENSG00000121064	37.292	0.473824	0.207329	2.12311	0.0337445	0.385376	FALSE	SCPEP1		SCPEP1	protein_coding	56978129	57006768	17	1	chromosome	serine carboxypeptidase 1 [Source:HGNC Symbol;Acc:HGNC:29507]	ENSG00000121064.13	SCPEP1	59342
ENSG00000121350	111.111	0.279531	0.131104	2.12556	0.0335403	0.385376	FALSE	PYROXD1		PYROXD1	protein_coding	21437615	21471250	12	1	chromosome	pyridine nucleotide-disulphide oxidoreductase domain 1 [Source:HGNC Symbol;Acc:HGNC:26162]	ENSG00000121350.16	PYROXD1	79912
ENSG00000122644	13.8283	0.419242	0.213153	2.12833	0.0333098	0.385376	FALSE	ARL4A		ARL4A	protein_coding	12686856	12690958	7	1	chromosome	ADP ribosylation factor like GTPase 4A [Source:HGNC Symbol;Acc:HGNC:695]	ENSG00000122644.13	ARL4A	10124
ENSG00000133805	40.5392	0.494026	0.220118	2.12387	0.0336806	0.385376	FALSE	AMPD3		AMPD3	protein_coding	10308313	10507579	11	1	chromosome	adenosine monophosphate deaminase 3 [Source:HGNC Symbol;Acc:HGNC:470]	ENSG00000133805.15	AMPD3	272
ENSG00000134042	7.86306	0.455079	0.220309	2.1311	0.0330809	0.385376	FALSE	MRO		MRO	protein_coding	50795120	50825402	18	-1	chromosome	maestro [Source:HGNC Symbol;Acc:HGNC:24121]	ENSG00000134042.13	MRO	83876
ENSG00000141639	5.63688	0.425577	0.219766	2.12408	0.0336631	0.385376	FALSE	MAPK4		MAPK4	protein_coding	50560087	50731826	18	1	chromosome	mitogen-activated protein kinase 4 [Source:HGNC Symbol;Acc:HGNC:6878]	ENSG00000141639.12	MAPK4	5596
ENSG00000162572	9.71995	0.43099	0.209864	2.12563	0.0335345	0.385376	FALSE	SCNN1D		SCNN1D	protein_coding	1280436	1292029	1	1	chromosome	sodium channel epithelial 1 delta subunit [Source:HGNC Symbol;Acc:HGNC:10601]	ENSG00000162572.21	SCNN1D	6339
ENSG00000164172	184.682	-0.194374	0.0923896	-2.12302	0.0337518	0.385376	FALSE	MOCS2		MOCS2	protein_coding	53095679	53110063	5	-1	chromosome	molybdenum cofactor synthesis 2 [Source:HGNC Symbol;Acc:HGNC:7193]	ENSG00000164172.19	MOCS2	4338
ENSG00000172922	95.2873	-0.305702	0.14718	-2.12324	0.0337339	0.385376	FALSE	RNASEH2C		RNASEH2C	protein_coding	65714005	65720818	11	-1	chromosome	ribonuclease H2 subunit C [Source:HGNC Symbol;Acc:HGNC:24116]	ENSG00000172922.10	RNASEH2C	84153
ENSG00000173156	17.8344	-0.457413	0.215868	-2.12764	0.0333666	0.385376	FALSE	RHOD		RHOD	protein_coding	67056847	67072017	11	1	chromosome	ras homolog family member D [Source:HGNC Symbol;Acc:HGNC:670]	ENSG00000173156.7	RHOD	29984
ENSG00000179242	9.18878	0.489506	0.221843	2.12315	0.033741	0.385376	FALSE	CDH4		CDH4	protein_coding	61252261	61940617	20	1	chromosome	cadherin 4 [Source:HGNC Symbol;Acc:HGNC:1763]	ENSG00000179242.16	CDH4	1002
ENSG00000180730	73.512	-0.416417	0.222098	-2.12287	0.0337645	0.385376	FALSE	SHISA2		SHISA2	protein_coding	26044597	26051031	13	-1	chromosome	shisa family member 2 [Source:HGNC Symbol;Acc:HGNC:20366]	ENSG00000180730.4	SHISA2	387914
ENSG00000184939	35.2296	-0.437656	0.19971	-2.127	0.0334199	0.385376	FALSE	ZFP90		ZFP90	protein_coding	68530090	68576072	16	1	chromosome	ZFP90 zinc finger protein [Source:HGNC Symbol;Acc:HGNC:23329]	ENSG00000184939.16	ZFP90	146198
ENSG00000185022	19.9862	-0.44755	0.221686	-2.12538	0.033555	0.385376	FALSE	MAFF		MAFF	protein_coding	38200767	38216507	22	1	chromosome	MAF bZIP transcription factor F [Source:HGNC Symbol;Acc:HGNC:6780]	ENSG00000185022.12	MAFF	23764
ENSG00000198176	119.016	0.387774	0.194581	2.1262	0.0334869	0.385376	FALSE	TFDP1		TFDP1	protein_coding	113584721	113641473	13	1	chromosome	transcription factor Dp-1 [Source:HGNC Symbol;Acc:HGNC:11749]	ENSG00000198176.13	TFDP1	7027
ENSG00000206052	4.22956	0.362964	0.21655	2.12736	0.0333905	0.385376	FALSE	DOK6		DOK6	protein_coding	69400888	69849087	18	1	chromosome	docking protein 6 [Source:HGNC Symbol;Acc:HGNC:28301]	ENSG00000206052.11	DOK6	220164
ENSG00000239672	37.4679	0.430122	0.19458	2.12991	0.0331794	0.385376	FALSE	NME1		NME1	protein_coding	51153536	51162428	17	1	chromosome	NME/NM23 nucleoside diphosphate kinase 1 [Source:HGNC Symbol;Acc:HGNC:7849]	ENSG00000239672.7	NME1	4830
ENSG00000243646	105.093	0.372987	0.166564	2.12964	0.0332014	0.385376	FALSE	IL10RB		IL10RB	protein_coding	33266367	33310187	21	1	chromosome	interleukin 10 receptor subunit beta [Source:HGNC Symbol;Acc:HGNC:5965]	ENSG00000243646.10	IL10RB	3588
ENSG00000272602	20.8158	-0.36893	0.17313	-2.12368	0.0336967	0.385376	FALSE	ZNF595		ZNF595	protein_coding	53286	88208	4	1	chromosome	zinc finger protein 595 [Source:HGNC Symbol;Acc:HGNC:27196]	ENSG00000272602.6	ZNF595	152687
ENSG00000175854	47.1497	0.37744	0.178204	2.12239	0.0338051	0.385484	FALSE	SWI5		SWI5	protein_coding	128275379	128316123	9	1	chromosome	SWI5 homologous recombination repair protein [Source:HGNC Symbol;Acc:HGNC:31412]	ENSG00000175854.12	SWI5	375757
ENSG00000105404	124.427	-0.303023	0.141562	-2.12189	0.0338474	0.38561	FALSE	RABAC1		RABAC1	protein_coding	41956681	41959321	19	-1	chromosome	Rab acceptor 1 [Source:HGNC Symbol;Acc:HGNC:9794]	ENSG00000105404.11	RABAC1	10567
ENSG00000100403	84.4458	-0.310661	0.147927	-2.11981	0.0340222	0.386534	FALSE	ZC3H7B		ZC3H7B	protein_coding	41301525	41360147	22	1	chromosome	zinc finger CCCH-type containing 7B [Source:HGNC Symbol;Acc:HGNC:30869]	ENSG00000100403.12	ZC3H7B	23264
ENSG00000113575	328.285	0.370003	0.169305	2.12036	0.0339756	0.386534	FALSE	PPP2CA		PPP2CA	protein_coding	134194332	134226073	5	-1	chromosome	protein phosphatase 2 catalytic subunit alpha [Source:HGNC Symbol;Acc:HGNC:9299]	ENSG00000113575.10	PPP2CA	5515
ENSG00000150459	734.861	0.17093	0.0798284	2.11994	0.0340107	0.386534	FALSE	SAP18		SAP18	protein_coding	21140514	21149084	13	1	chromosome	Sin3A associated protein 18 [Source:HGNC Symbol;Acc:HGNC:10530]	ENSG00000150459.12	SAP18	10284
ENSG00000158571	62.355	-0.420872	0.210977	-2.11924	0.0340699	0.38672	FALSE	PFKFB1		PFKFB1	protein_coding	54932961	54998534	X	-1	chromosome	6-phosphofructo-2-kinase/fructose-2,6-biphosphatase 1 [Source:HGNC Symbol;Acc:HGNC:8872]	ENSG00000158571.11	PFKFB1	5207
ENSG00000155090	219.844	-0.471248	0.215818	-2.11807	0.0341694	0.387493	FALSE	KLF10		KLF10	protein_coding	102648784	102655725	8	-1	chromosome	Kruppel like factor 10 [Source:HGNC Symbol;Acc:HGNC:11810]	ENSG00000155090.15	KLF10	7071
ENSG00000131149	124.752	-0.245445	0.116216	-2.11769	0.034201	0.387496	FALSE	GSE1		GSE1	protein_coding	85169525	85676204	16	1	chromosome	Gse1 coiled-coil protein [Source:HGNC Symbol;Acc:HGNC:28979]	ENSG00000131149.19	GSE1	23199
ENSG00000047932	170.457	0.196674	0.0929338	2.11617	0.0343303	0.38825	FALSE	GOPC		GOPC	protein_coding	117560269	117602542	6	-1	chromosome	golgi associated PDZ and coiled-coil motif containing [Source:HGNC Symbol;Acc:HGNC:17643]	ENSG00000047932.14	GOPC	57120
ENSG00000075568	141.113	0.323711	0.150008	2.11517	0.0344152	0.38825	FALSE	TMEM131		TMEM131	protein_coding	97756333	97995948	2	-1	chromosome	transmembrane protein 131 [Source:HGNC Symbol;Acc:HGNC:30366]	ENSG00000075568.17	TMEM131	23505
ENSG00000103994	7765.26	0.292894	0.137552	2.11473	0.0344528	0.38825	FALSE	ZNF106		ZNF106	protein_coding	42412823	42491141	15	-1	chromosome	zinc finger protein 106 [Source:HGNC Symbol;Acc:HGNC:12886]	ENSG00000103994.17	ZNF106	64397
ENSG00000155265	17.5643	-0.376077	0.209569	-2.11563	0.0343765	0.38825	FALSE	GOLGA7B		GOLGA7B	protein_coding	97849843	97871580	10	1	chromosome	golgin A7 family member B [Source:HGNC Symbol;Acc:HGNC:31668]	ENSG00000155265.11	GOLGA7B	401647
ENSG00000166963	77.1978	0.358544	0.176003	2.1146	0.0344641	0.38825	FALSE	MAP1A		MAP1A	protein_coding	43510958	43531620	15	1	chromosome	microtubule associated protein 1A [Source:HGNC Symbol;Acc:HGNC:6835]	ENSG00000166963.13	MAP1A	4130
ENSG00000189050	10.7488	-0.404653	0.213307	-2.11514	0.0344181	0.38825	FALSE	RNFT1		RNFT1	protein_coding	59952240	59964761	17	-1	chromosome	ring finger protein, transmembrane 1 [Source:HGNC Symbol;Acc:HGNC:30206]	ENSG00000189050.16	RNFT1	51136
ENSG00000205707	173.315	-0.228313	0.107165	-2.11433	0.0344874	0.38825	FALSE	ETFRF1		ETFRF1	protein_coding	25195216	25209645	12	1	chromosome	electron transfer flavoprotein regulatory factor 1 [Source:HGNC Symbol;Acc:HGNC:27052]	ENSG00000205707.11	ETFRF1	144363
ENSG00000112964	262.387	-0.286323	0.135549	-2.11311	0.0345917	0.388606	FALSE	GHR		GHR	protein_coding	42423439	42721878	5	1	chromosome	growth hormone receptor [Source:HGNC Symbol;Acc:HGNC:4263]	ENSG00000112964.14	GHR	2690
ENSG00000138777	160.167	0.274411	0.12847	2.11261	0.0346344	0.388606	FALSE	PPA2		PPA2	protein_coding	105369077	105474067	4	-1	chromosome	inorganic pyrophosphatase 2 [Source:HGNC Symbol;Acc:HGNC:28883]	ENSG00000138777.20	PPA2	27068
ENSG00000163535	9.2925	0.42721	0.211025	2.11275	0.0346219	0.388606	FALSE	SGO2		SGO2	protein_coding	200510008	200584096	2	1	chromosome	shugoshin 2 [Source:HGNC Symbol;Acc:HGNC:30812]	ENSG00000163535.18	SGO2	151246
ENSG00000172890	18.2271	0.397615	0.196366	2.11249	0.0346448	0.388606	FALSE	NADSYN1		NADSYN1	protein_coding	71453109	71524107	11	1	chromosome	NAD synthetase 1 [Source:HGNC Symbol;Acc:HGNC:29832]	ENSG00000172890.13	NADSYN1	55191
ENSG00000010282	841.728	0.374113	0.174211	2.1111	0.0347637	0.388915	FALSE	HHATL		HHATL	protein_coding	42692663	42702824	3	-1	chromosome	hedgehog acyltransferase like [Source:HGNC Symbol;Acc:HGNC:13242]	ENSG00000010282.15	HHATL	57467
ENSG00000115289	10.8988	-0.408179	0.210867	-2.11151	0.0347284	0.388915	FALSE	PCGF1		PCGF1	protein_coding	74505043	74507695	2	-1	chromosome	polycomb group ring finger 1 [Source:HGNC Symbol;Acc:HGNC:17615]	ENSG00000115289.14	PCGF1	84759
ENSG00000178719	193.021	0.226781	0.105994	2.11085	0.0347849	0.388915	FALSE	GRINA		GRINA	protein_coding	143990056	143993415	8	1	chromosome	glutamate ionotropic receptor NMDA type subunit associated protein 1 [Source:HGNC Symbol;Acc:HGNC:4589]	ENSG00000178719.17	GRINA	2907
ENSG00000270170	177.801	0.222566	0.105403	2.1107	0.0347981	0.388915	FALSE	NCBP2AS2		NCBP2AS2	protein_coding	196942674	196943543	3	1	chromosome	NCBP2 antisense 2 (head to head) [Source:HGNC Symbol;Acc:HGNC:25121]	ENSG00000270170.2	NCBP2AS2	152217
ENSG00000075188	39.6446	-0.32322	0.154083	-2.11032	0.0348307	0.388916	FALSE	NUP37		NUP37	protein_coding	102073103	102120120	12	-1	chromosome	nucleoporin 37 [Source:HGNC Symbol;Acc:HGNC:29929]	ENSG00000075188.9	NUP37	79023
ENSG00000105928	22.9793	0.494297	0.219589	2.10991	0.0348659	0.388916	FALSE	GSDME		GSDME	protein_coding	24698355	24757940	7	-1	chromosome	gasdermin E [Source:HGNC Symbol;Acc:HGNC:2810]	ENSG00000105928.16	GSDME	1687
ENSG00000107165	22.7455	0.467314	0.191367	2.10924	0.0349241	0.388916	FALSE	TYRP1		TYRP1	protein_coding	12685439	12710285	9	1	chromosome	tyrosinase related protein 1 [Source:HGNC Symbol;Acc:HGNC:12450]	ENSG00000107165.13	TYRP1	7306
ENSG00000112659	13.2221	0.398912	0.20136	2.10943	0.0349076	0.388916	FALSE	CUL9		CUL9	protein_coding	43182184	43224587	6	1	chromosome	cullin 9 [Source:HGNC Symbol;Acc:HGNC:15982]	ENSG00000112659.14	CUL9	23113
ENSG00000152382	42.5193	0.370676	0.18326	2.10842	0.0349949	0.389353	FALSE	TADA1		TADA1	protein_coding	166856510	166876264	1	-1	chromosome	transcriptional adaptor 1 [Source:HGNC Symbol;Acc:HGNC:30631]	ENSG00000152382.6	TADA1	117143
ENSG00000171631	6.89449	0.4648	0.220054	2.10789	0.0350408	0.389514	FALSE	P2RY6		P2RY6	protein_coding	73264505	73298617	11	1	chromosome	pyrimidinergic receptor P2Y6 [Source:HGNC Symbol;Acc:HGNC:8543]	ENSG00000171631.14	P2RY6	5031
ENSG00000017260	74.7018	-0.354602	0.164316	-2.10612	0.0351938	0.390162	FALSE	ATP2C1		ATP2C1	protein_coding	130850595	131016712	3	1	chromosome	ATPase secretory pathway Ca2+ transporting 1 [Source:HGNC Symbol;Acc:HGNC:13211]	ENSG00000017260.19	ATP2C1	27032
ENSG00000122566	1419.86	-0.172619	0.0821708	-2.10665	0.0351481	0.390162	FALSE	HNRNPA2B1		HNRNPA2B1	protein_coding	26173057	26201529	7	-1	chromosome	heterogeneous nuclear ribonucleoprotein A2/B1 [Source:HGNC Symbol;Acc:HGNC:5033]	ENSG00000122566.21	HNRNPA2B1	3181
ENSG00000198964	21.905	-0.385271	0.193948	-2.10648	0.0351624	0.390162	FALSE	SGMS1		SGMS1	protein_coding	50305586	50625163	10	-1	chromosome	sphingomyelin synthase 1 [Source:HGNC Symbol;Acc:HGNC:29799]	ENSG00000198964.14	SGMS1	259230
ENSG00000159063	34.8777	0.316328	0.149982	2.10428	0.0353537	0.390883	FALSE	ALG8		ALG8	protein_coding	78100936	78139653	11	-1	chromosome	ALG8 alpha-1,3-glucosyltransferase [Source:HGNC Symbol;Acc:HGNC:23161]	ENSG00000159063.13	ALG8	79053
ENSG00000163171	199.587	-0.339725	0.175156	-2.10431	0.0353513	0.390883	FALSE	CDC42EP3		CDC42EP3	protein_coding	37641882	37738468	2	-1	chromosome	CDC42 effector protein 3 [Source:HGNC Symbol;Acc:HGNC:16943]	ENSG00000163171.8	CDC42EP3	10602
ENSG00000196497	72.6481	0.359957	0.165495	2.10468	0.0353189	0.390883	FALSE	IPO4		IPO4	protein_coding	24180219	24188869	14	-1	chromosome	importin 4 [Source:HGNC Symbol;Acc:HGNC:19426]	ENSG00000196497.17	IPO4	79711
ENSG00000100399	5.83621	-0.475915	0.219685	-2.10256	0.0355038	0.391492	FALSE	CHADL		CHADL	protein_coding	41229510	41240931	22	-1	chromosome	chondroadherin like [Source:HGNC Symbol;Acc:HGNC:25165]	ENSG00000100399.16	CHADL	150356
ENSG00000116830	30.7326	0.423778	0.216749	2.10266	0.0354955	0.391492	FALSE	TTF2		TTF2	protein_coding	117060326	117107453	1	1	chromosome	transcription termination factor 2 [Source:HGNC Symbol;Acc:HGNC:12398]	ENSG00000116830.12	TTF2	8458
ENSG00000179820	172.707	-0.383448	0.17612	-2.10297	0.0354682	0.391492	FALSE	MYADM		MYADM	protein_coding	53864763	53876435	19	1	chromosome	myeloid associated differentiation marker [Source:HGNC Symbol;Acc:HGNC:7544]	ENSG00000179820.16	MYADM	91663
ENSG00000115159	201.803	-0.407593	0.202835	-2.10092	0.0356481	0.391918	FALSE	GPD2		GPD2	protein_coding	156435290	156613735	2	1	chromosome	glycerol-3-phosphate dehydrogenase 2 [Source:HGNC Symbol;Acc:HGNC:4456]	ENSG00000115159.16	GPD2	2820
ENSG00000140937	4.9084	-0.463777	0.209849	-2.10095	0.0356449	0.391918	FALSE	CDH11		CDH11	protein_coding	64943753	65126112	16	-1	chromosome	cadherin 11 [Source:HGNC Symbol;Acc:HGNC:1750]	ENSG00000140937.14	CDH11	1009
ENSG00000143198	2586.78	0.3365	0.154087	2.10106	0.0356359	0.391918	FALSE	MGST3		MGST3	protein_coding	165631213	165661796	1	1	chromosome	microsomal glutathione S-transferase 3 [Source:HGNC Symbol;Acc:HGNC:7064]	ENSG00000143198.13	MGST3	4259
ENSG00000214756	11.9113	0.487401	0.218615	2.10068	0.0356692	0.391918	FALSE	CSKMT		CSKMT	protein_coding	62665309	62668496	11	1	chromosome	citrate synthase lysine methyltransferase [Source:HGNC Symbol;Acc:HGNC:33113]	ENSG00000214756.8	CSKMT	751071
ENSG00000043093	136.627	-0.258553	0.123704	-2.09919	0.0358001	0.393007	FALSE	DCUN1D1		DCUN1D1	protein_coding	182938074	182985953	3	-1	chromosome	defective in cullin neddylation 1 domain containing 1 [Source:HGNC Symbol;Acc:HGNC:18184]	ENSG00000043093.15	DCUN1D1	54165
ENSG00000172167	4.12638	0.444351	0.216814	2.09764	0.0359368	0.394156	FALSE	MTBP		MTBP	protein_coding	120445400	120542133	8	1	chromosome	MDM2 binding protein [Source:HGNC Symbol;Acc:HGNC:7417]	ENSG00000172167.8	MTBP	27085
ENSG00000169564	1745.04	-0.197484	0.0946611	-2.09472	0.036196	0.396367	FALSE	PCBP1		PCBP1	protein_coding	70087477	70089203	2	1	chromosome	poly(rC) binding protein 1 [Source:HGNC Symbol;Acc:HGNC:8647]	ENSG00000169564.7	PCBP1	5093
ENSG00000198796	401.679	-0.389551	0.204098	-2.09465	0.0362024	0.396367	FALSE	ALPK2		ALPK2	protein_coding	58481247	58629091	18	-1	chromosome	alpha kinase 2 [Source:HGNC Symbol;Acc:HGNC:20565]	ENSG00000198796.7	ALPK2	115701
ENSG00000173432	6.45318	0.489438	0.200151	2.09404	0.0362565	0.396608	FALSE	SAA1		SAA1	protein_coding	18266260	18269977	11	1	chromosome	serum amyloid A1 [Source:HGNC Symbol;Acc:HGNC:10513]	ENSG00000173432.12	SAA1	6288
ENSG00000120658	6.72023	-0.488001	0.221941	-2.09313	0.0363372	0.3969	FALSE	ENOX1		ENOX1	protein_coding	43213518	43786908	13	-1	chromosome	ecto-NOX disulfide-thiol exchanger 1 [Source:HGNC Symbol;Acc:HGNC:25474]	ENSG00000120658.13	ENOX1	55068
ENSG00000198814	13.9346	0.475864	0.213958	2.09302	0.0363474	0.3969	FALSE	GK		GK	protein_coding	30653359	30731456	X	1	chromosome	glycerol kinase [Source:HGNC Symbol;Acc:HGNC:4289]	ENSG00000198814.12	GK	2710
ENSG00000057663	44.6026	-0.31297	0.150864	-2.09246	0.0363972	0.396903	FALSE	ATG5		ATG5	protein_coding	106045423	106325791	6	-1	chromosome	autophagy related 5 [Source:HGNC Symbol;Acc:HGNC:589]	ENSG00000057663.16	ATG5	9474
ENSG00000102984	13.973	-0.367863	0.189359	-2.0923	0.0364119	0.396903	FALSE	ZNF821		ZNF821	protein_coding	71859680	71895336	16	-1	chromosome	zinc finger protein 821 [Source:HGNC Symbol;Acc:HGNC:28043]	ENSG00000102984.15	ZNF821	55565
ENSG00000138092	5.05046	0.488539	0.219972	2.0912	0.0365101	0.397623	FALSE	CENPO		CENPO	protein_coding	24793136	24822376	2	1	chromosome	centromere protein O [Source:HGNC Symbol;Acc:HGNC:28152]	ENSG00000138092.11	CENPO	79172
ENSG00000080546	427.806	-0.338978	0.179147	-2.09058	0.0365653	0.397873	FALSE	SESN1		SESN1	protein_coding	108986437	109094819	6	-1	chromosome	sestrin 1 [Source:HGNC Symbol;Acc:HGNC:21595]	ENSG00000080546.13	SESN1	27244
ENSG00000104969	254.803	0.232093	0.111915	2.08601	0.0369779	0.399898	FALSE	SGTA		SGTA	protein_coding	2754715	2783282	19	-1	chromosome	small glutamine rich tetratricopeptide repeat containing alpha [Source:HGNC Symbol;Acc:HGNC:10819]	ENSG00000104969.10	SGTA	6449
ENSG00000107771	538.851	0.265468	0.126612	2.08749	0.0368438	0.399898	FALSE	CCSER2		CCSER2	protein_coding	84328586	84518521	10	1	chromosome	coiled-coil serine rich protein 2 [Source:HGNC Symbol;Acc:HGNC:29197]	ENSG00000107771.17	CCSER2	54462
ENSG00000171388	28.6401	0.41394	0.219316	2.08743	0.0368494	0.399898	FALSE	APLN		APLN	protein_coding	129645259	129654956	X	-1	chromosome	apelin [Source:HGNC Symbol;Acc:HGNC:16665]	ENSG00000171388.12	APLN	8862
ENSG00000173085	324.213	0.250203	0.120851	2.08647	0.0369358	0.399898	FALSE	COQ2		COQ2	protein_coding	83261536	83284914	4	-1	chromosome	coenzyme Q2, polyprenyltransferase [Source:HGNC Symbol;Acc:HGNC:25223]	ENSG00000173085.14	COQ2	27235
ENSG00000206535	10.6691	0.463602	0.21925	2.08727	0.0368639	0.399898	FALSE	LNP1		LNP1	protein_coding	100401532	100456319	3	1	chromosome	leukemia NUP98 fusion partner 1 [Source:HGNC Symbol;Acc:HGNC:28014]	ENSG00000206535.8	LNP1	348801
ENSG00000242247	63.6229	-0.297939	0.148849	-2.08689	0.0368978	0.399898	FALSE	ARFGAP3		ARFGAP3	protein_coding	42796502	42858106	22	-1	chromosome	ADP ribosylation factor GTPase activating protein 3 [Source:HGNC Symbol;Acc:HGNC:661]	ENSG00000242247.11	ARFGAP3	26286
ENSG00000272398	15.0649	-0.543291	0.219913	-2.08626	0.0369551	0.399898	FALSE	CD24		CD24	protein_coding	106969831	106975627	6	-1	chromosome	CD24 molecule [Source:HGNC Symbol;Acc:HGNC:1645]	ENSG00000272398.6	CD24	100133941
ENSG00000188897	8.22038	0.514209	0.215679	2.0852	0.0370508	0.400337	FALSE	AC099489.1		AC099489.1	protein_coding	11359845	11527245	16	-1	chromosome	novel lipoprotein amino terminal region containing protein	ENSG00000188897.9	AC099489.1	400499
ENSG00000175895	31.2622	-0.363351	0.173027	-2.084	0.0371604	0.400912	FALSE	PLEKHF2		PLEKHF2	protein_coding	95133785	95156685	8	1	chromosome	pleckstrin homology and FYVE domain containing 2 [Source:HGNC Symbol;Acc:HGNC:20757]	ENSG00000175895.4	PLEKHF2	79666
ENSG00000204257	16.6944	0.436186	0.221227	2.08325	0.0372288	0.400912	FALSE	HLA-DMA		HLA-DMA	protein_coding	32948613	32969094	6	-1	chromosome	major histocompatibility complex, class II, DM alpha [Source:HGNC Symbol;Acc:HGNC:4934]	ENSG00000204257.15	HLA-DMA	3108
ENSG00000224531	73.0941	0.261363	0.126112	2.08319	0.0372338	0.400912	FALSE	SMIM13		SMIM13	protein_coding	11093834	11138733	6	1	chromosome	small integral membrane protein 13 [Source:HGNC Symbol;Acc:HGNC:27356]	ENSG00000224531.6	SMIM13	221710
ENSG00000272899	6.7523	-0.452721	0.21897	-2.0839	0.0371697	0.400912	FALSE	ATP6V1FNB		ATP6V1FNB	protein_coding	128866330	128872047	7	1	chromosome	ATP6V1F neighbor [Source:HGNC Symbol;Acc:HGNC:52392]	ENSG00000272899.4	ATP6V1FNB	100130705
ENSG00000132305	428.272	0.187619	0.0906832	2.08256	0.0372918	0.401187	FALSE	IMMT		IMMT	protein_coding	86143932	86195770	2	-1	chromosome	inner membrane mitochondrial protein [Source:HGNC Symbol;Acc:HGNC:6047]	ENSG00000132305.20	IMMT	10989
ENSG00000204531	11.8599	0.443968	0.221895	2.08175	0.0373649	0.401623	FALSE	POU5F1		POU5F1	protein_coding	31164337	31180731	6	-1	chromosome	POU class 5 homeobox 1 [Source:HGNC Symbol;Acc:HGNC:9221]	ENSG00000204531.18	POU5F1	5460
ENSG00000182473	182.745	0.253004	0.12248	2.08121	0.0374143	0.401806	FALSE	EXOC7		EXOC7	protein_coding	76081016	76121576	17	-1	chromosome	exocyst complex component 7 [Source:HGNC Symbol;Acc:HGNC:23214]	ENSG00000182473.22	EXOC7	23265
ENSG00000204435	152.419	0.246268	0.118245	2.08079	0.0374532	0.401874	FALSE	CSNK2B		CSNK2B	protein_coding	31665236	31670343	6	1	chromosome	casein kinase 2 beta [Source:HGNC Symbol;Acc:HGNC:2460]	ENSG00000204435.13	CSNK2B	1460
ENSG00000162734	246.597	0.286402	0.138788	2.07872	0.0376431	0.403562	FALSE	PEA15		PEA15	protein_coding	160205337	160215376	1	1	chromosome	proliferation and apoptosis adaptor protein 15 [Source:HGNC Symbol;Acc:HGNC:8822]	ENSG00000162734.12	PEA15	8682
ENSG00000070159	335.979	0.326204	0.15315	2.07777	0.0377301	0.404144	FALSE	PTPN3		PTPN3	protein_coding	109375466	109498313	9	-1	chromosome	protein tyrosine phosphatase non-receptor type 3 [Source:HGNC Symbol;Acc:HGNC:9655]	ENSG00000070159.14	PTPN3	5774
ENSG00000144331	31.4059	0.505423	0.219093	2.07692	0.037809	0.404314	FALSE	ZNF385B		ZNF385B	protein_coding	179441982	179861612	2	-1	chromosome	zinc finger protein 385B [Source:HGNC Symbol;Acc:HGNC:26332]	ENSG00000144331.20	ZNF385B	151126
ENSG00000204103	334.82	-0.430402	0.200022	-2.07689	0.0378114	0.404314	FALSE	MAFB		MAFB	protein_coding	40685848	40689236	20	-1	chromosome	MAF bZIP transcription factor B [Source:HGNC Symbol;Acc:HGNC:6408]	ENSG00000204103.4	MAFB	9935
ENSG00000114993	30.9626	0.344989	0.175291	2.07273	0.0381972	0.405632	FALSE	RTKN		RTKN	protein_coding	74425835	74442422	2	-1	chromosome	rhotekin [Source:HGNC Symbol;Acc:HGNC:10466]	ENSG00000114993.17	RTKN	6242
ENSG00000126890	13.8801	0.0438178	0.0634733	2.07308	0.0381651	0.405632	FALSE	CTAG2		CTAG2	protein_coding	154651972	154653579	X	-1	chromosome	cancer/testis antigen 2 [Source:HGNC Symbol;Acc:HGNC:2492]	ENSG00000126890.13	CTAG2	30848
ENSG00000156411	1995.73	0.281038	0.134295	2.07379	0.0380986	0.405632	FALSE	ATP5MPL		ATP5MPL	protein_coding	103912288	103928269	14	-1	chromosome	ATP synthase membrane subunit 6.8PL [Source:HGNC Symbol;Acc:HGNC:1188]	ENSG00000156411.9	ATP5MPL	9556
ENSG00000159212	4.11249	-0.449127	0.216146	-2.07288	0.0381836	0.405632	FALSE	CLIC6		CLIC6	protein_coding	34669389	34718227	21	1	chromosome	chloride intracellular channel 6 [Source:HGNC Symbol;Acc:HGNC:2065]	ENSG00000159212.12	CLIC6	54102
ENSG00000162191	323.59	-0.290451	0.145245	-2.07293	0.0381784	0.405632	FALSE	UBXN1		UBXN1	protein_coding	62676498	62679117	11	-1	chromosome	UBX domain protein 1 [Source:HGNC Symbol;Acc:HGNC:18402]	ENSG00000162191.13	UBXN1	51035
ENSG00000167515	250.459	0.306103	0.143861	2.07493	0.0379926	0.405632	FALSE	TRAPPC2L		TRAPPC2L	protein_coding	88856220	88862686	16	1	chromosome	trafficking protein particle complex 2 like [Source:HGNC Symbol;Acc:HGNC:30887]	ENSG00000167515.10	TRAPPC2L	51693
ENSG00000178163	54.8998	-0.348313	0.164972	-2.07334	0.0381408	0.405632	FALSE	ZNF518B		ZNF518B	protein_coding	10439880	10457426	4	-1	chromosome	zinc finger protein 518B [Source:HGNC Symbol;Acc:HGNC:29365]	ENSG00000178163.8	ZNF518B	85460
ENSG00000183549	67.207	-0.327728	0.159528	-2.07372	0.0381056	0.405632	FALSE	ACSM5		ACSM5	protein_coding	20409534	20441336	16	1	chromosome	acyl-CoA synthetase medium chain family member 5 [Source:HGNC Symbol;Acc:HGNC:26060]	ENSG00000183549.10	ACSM5	54988
ENSG00000235863	8.93784	0.434028	0.214845	2.07137	0.0383238	0.406627	FALSE	B3GALT4		B3GALT4	protein_coding	33277123	33284832	6	1	chromosome	beta-1,3-galactosyltransferase 4 [Source:HGNC Symbol;Acc:HGNC:919]	ENSG00000235863.4	B3GALT4	8705
ENSG00000071051	108.85	-0.318724	0.151676	-2.06967	0.0384835	0.40735	FALSE	NCK2		NCK2	protein_coding	105744912	105894274	2	1	chromosome	NCK adaptor protein 2 [Source:HGNC Symbol;Acc:HGNC:7665]	ENSG00000071051.14	NCK2	8440
ENSG00000163607	102.784	0.287755	0.140107	2.07024	0.0384299	0.40735	FALSE	GTPBP8		GTPBP8	protein_coding	112990984	113015060	3	1	chromosome	GTP binding protein 8 (putative) [Source:HGNC Symbol;Acc:HGNC:25007]	ENSG00000163607.17	GTPBP8	29083
ENSG00000198700	179.7	0.244386	0.118834	2.06959	0.0384908	0.40735	FALSE	IPO9		IPO9	protein_coding	201829149	201884291	1	1	chromosome	importin 9 [Source:HGNC Symbol;Acc:HGNC:19425]	ENSG00000198700.10	IPO9	55705
ENSG00000125878	105.7	-0.396185	0.186681	-2.06913	0.0385336	0.407454	FALSE	TCF15		TCF15	protein_coding	603797	610398	20	-1	chromosome	transcription factor 15 [Source:HGNC Symbol;Acc:HGNC:11627]	ENSG00000125878.6	TCF15	6939
ENSG00000154930	278.514	0.510673	0.211667	2.06852	0.0385914	0.407716	FALSE	ACSS1		ACSS1	protein_coding	25006230	25058980	20	-1	chromosome	acyl-CoA synthetase short chain family member 1 [Source:HGNC Symbol;Acc:HGNC:16091]	ENSG00000154930.15	ACSS1	84532
ENSG00000170266	40.9922	0.334218	0.161831	2.0673	0.038706	0.408578	FALSE	GLB1		GLB1	protein_coding	32996609	33097202	3	-1	chromosome	galactosidase beta 1 [Source:HGNC Symbol;Acc:HGNC:4298]	ENSG00000170266.16	GLB1	2720
ENSG00000124523	249.256	0.31271	0.148664	2.06513	0.0389105	0.40994	FALSE	SIRT5		SIRT5	protein_coding	13574529	13615158	6	1	chromosome	sirtuin 5 [Source:HGNC Symbol;Acc:HGNC:14933]	ENSG00000124523.16	SIRT5	23408
ENSG00000138641	22.2477	-0.391916	0.20552	-2.06537	0.0388879	0.40994	FALSE	HERC3		HERC3	protein_coding	88592434	88708541	4	1	chromosome	HECT and RLD domain containing E3 ubiquitin protein ligase 3 [Source:HGNC Symbol;Acc:HGNC:4876]	ENSG00000138641.18	HERC3	8916
ENSG00000224982	948.663	-0.398301	0.194668	-2.06488	0.0389345	0.40994	FALSE	TMEM233		TMEM233	protein_coding	119593774	119643075	12	1	chromosome	transmembrane protein 233 [Source:HGNC Symbol;Acc:HGNC:37219]	ENSG00000224982.4	TMEM233	387890
ENSG00000138615	77.3974	0.416786	0.201626	2.0638	0.0390364	0.409965	FALSE	CILP		CILP	protein_coding	65194760	65211473	15	-1	chromosome	cartilage intermediate layer protein [Source:HGNC Symbol;Acc:HGNC:1980]	ENSG00000138615.6	CILP	8483
ENSG00000182979	149.471	-0.22758	0.11033	-2.06418	0.0390005	0.409965	FALSE	MTA1		MTA1	protein_coding	105419820	105470729	14	1	chromosome	metastasis associated 1 [Source:HGNC Symbol;Acc:HGNC:7410]	ENSG00000182979.18	MTA1	9112
ENSG00000183386	2500.91	-0.341221	0.184352	-2.06384	0.0390332	0.409965	FALSE	FHL3		FHL3	protein_coding	37996770	38005606	1	-1	chromosome	four and a half LIM domains 3 [Source:HGNC Symbol;Acc:HGNC:3704]	ENSG00000183386.10	FHL3	2275
ENSG00000151552	298.871	-0.208067	0.101131	-2.06288	0.0391243	0.410539	FALSE	QDPR		QDPR	protein_coding	17460261	17512206	4	-1	chromosome	quinoid dihydropteridine reductase [Source:HGNC Symbol;Acc:HGNC:9752]	ENSG00000151552.12	QDPR	5860
ENSG00000153721	15.7205	0.42783	0.221875	2.06192	0.0392151	0.411143	FALSE	CNKSR3		CNKSR3	protein_coding	154387515	154510685	6	-1	chromosome	CNKSR family member 3 [Source:HGNC Symbol;Acc:HGNC:23034]	ENSG00000153721.19	CNKSR3	154043
ENSG00000115241	130.119	-0.203129	0.0980344	-2.06113	0.0392911	0.411591	FALSE	PPM1G		PPM1G	protein_coding	27381195	27409591	2	-1	chromosome	protein phosphatase, Mg2+/Mn2+ dependent 1G [Source:HGNC Symbol;Acc:HGNC:9278]	ENSG00000115241.11	PPM1G	5496
ENSG00000172500	220.62	0.294616	0.141972	2.06071	0.0393303	0.411653	FALSE	FIBP		FIBP	protein_coding	65883741	65888539	11	-1	chromosome	FGF1 intracellular binding protein [Source:HGNC Symbol;Acc:HGNC:3705]	ENSG00000172500.12	FIBP	9158
ENSG00000114904	16.9591	-0.378961	0.195971	-2.05901	0.0394935	0.413011	FALSE	NEK4		NEK4	protein_coding	52708444	52770946	3	-1	chromosome	NIMA related kinase 4 [Source:HGNC Symbol;Acc:HGNC:11399]	ENSG00000114904.13	NEK4	6787
ENSG00000120341	29.2439	0.408049	0.193111	2.05759	0.0396297	0.414085	FALSE	SEC16B		SEC16B	protein_coding	177923956	177984303	1	-1	chromosome	SEC16 homolog B, endoplasmic reticulum export factor [Source:HGNC Symbol;Acc:HGNC:30301]	ENSG00000120341.18	SEC16B	89866
ENSG00000006459	94.5425	-0.293444	0.14269	-2.05413	0.0399627	0.414525	FALSE	KDM7A		KDM7A	protein_coding	140084746	140176983	7	-1	chromosome	lysine demethylase 7A [Source:HGNC Symbol;Acc:HGNC:22224]	ENSG00000006459.11	KDM7A	80853
ENSG00000011105	87.5032	0.337444	0.173347	2.05298	0.0400742	0.414525	FALSE	TSPAN9		TSPAN9	protein_coding	3077355	3286564	12	1	chromosome	tetraspanin 9 [Source:HGNC Symbol;Acc:HGNC:21640]	ENSG00000011105.14	TSPAN9	10867
ENSG00000072042	85.2018	0.28677	0.144409	2.05056	0.0403103	0.414525	FALSE	RDH11		RDH11	protein_coding	67676800	67695793	14	-1	chromosome	retinol dehydrogenase 11 [Source:HGNC Symbol;Acc:HGNC:17964]	ENSG00000072042.13	RDH11	51109
ENSG00000080189	45.287	0.293103	0.139701	2.05641	0.0397431	0.414525	FALSE	SLC35C2		SLC35C2	protein_coding	46345980	46364458	20	-1	chromosome	solute carrier family 35 member C2 [Source:HGNC Symbol;Acc:HGNC:17117]	ENSG00000080189.15	SLC35C2	51006
ENSG00000106780	22.6372	-0.348941	0.173967	-2.05427	0.0399497	0.414525	FALSE	MEGF9		MEGF9	protein_coding	120600811	120714470	9	-1	chromosome	multiple EGF like domains 9 [Source:HGNC Symbol;Acc:HGNC:3234]	ENSG00000106780.9	MEGF9	1955
ENSG00000111341	488.451	0.432637	0.204718	2.05166	0.040203	0.414525	FALSE	MGP		MGP	protein_coding	14880864	14885857	12	-1	chromosome	matrix Gla protein [Source:HGNC Symbol;Acc:HGNC:7060]	ENSG00000111341.10	MGP	4256
ENSG00000123094	67.0489	0.4177	0.191767	2.05049	0.0403165	0.414525	FALSE	RASSF8		RASSF8	protein_coding	25959029	26079892	12	1	chromosome	Ras association domain family member 8 [Source:HGNC Symbol;Acc:HGNC:13232]	ENSG00000123094.15	RASSF8	11228
ENSG00000132429	541.575	-0.22135	0.111649	-2.05061	0.0403047	0.414525	FALSE	POPDC3		POPDC3	protein_coding	105157900	105180014	6	-1	chromosome	popeye domain containing 3 [Source:HGNC Symbol;Acc:HGNC:17649]	ENSG00000132429.10	POPDC3	64208
ENSG00000135916	14.8206	-0.477337	0.214083	-2.05132	0.0402355	0.414525	FALSE	ITM2C		ITM2C	protein_coding	230864639	230879248	2	1	chromosome	integral membrane protein 2C [Source:HGNC Symbol;Acc:HGNC:6175]	ENSG00000135916.16	ITM2C	81618
ENSG00000136999	30.4761	0.408834	0.218064	2.05502	0.0398772	0.414525	FALSE	CCN3		CCN3	protein_coding	119416446	119424434	8	1	chromosome	cellular communication network factor 3 [Source:HGNC Symbol;Acc:HGNC:7885]	ENSG00000136999.5	CCN3	4856
ENSG00000142082	84.7062	0.277478	0.135318	2.05367	0.0400078	0.414525	FALSE	SIRT3		SIRT3	protein_coding	215030	236931	11	-1	chromosome	sirtuin 3 [Source:HGNC Symbol;Acc:HGNC:14931]	ENSG00000142082.15	SIRT3	23410
ENSG00000145919	200.681	-0.233892	0.115236	-2.05026	0.0403387	0.414525	FALSE	BOD1		BOD1	protein_coding	173607145	173616659	5	-1	chromosome	biorientation of chromosomes in cell division 1 [Source:HGNC Symbol;Acc:HGNC:25114]	ENSG00000145919.11	BOD1	91272
ENSG00000153140	442.894	0.254411	0.124465	2.05292	0.0400806	0.414525	FALSE	CETN3		CETN3	protein_coding	90392261	90409786	5	-1	chromosome	centrin 3 [Source:HGNC Symbol;Acc:HGNC:1868]	ENSG00000153140.8	CETN3	1070
ENSG00000153714	7.02895	-0.516695	0.221898	-2.05023	0.0403425	0.414525	FALSE	LURAP1L		LURAP1L	protein_coding	12775020	12823060	9	1	chromosome	leucine rich adaptor protein 1 like [Source:HGNC Symbol;Acc:HGNC:31452]	ENSG00000153714.6	LURAP1L	286343
ENSG00000162066	39.5376	0.353656	0.172659	2.05132	0.0402356	0.414525	FALSE	AMDHD2		AMDHD2	protein_coding	2520357	2531422	16	1	chromosome	amidohydrolase domain containing 2 [Source:HGNC Symbol;Acc:HGNC:24262]	ENSG00000162066.15	AMDHD2	51005
ENSG00000164237	578.57	-0.364386	0.191024	-2.05067	0.0402995	0.414525	FALSE	CMBL		CMBL	protein_coding	10275875	10307902	5	-1	chromosome	carboxymethylenebutenolidase homolog [Source:HGNC Symbol;Acc:HGNC:25090]	ENSG00000164237.9	CMBL	134147
ENSG00000166562	55.6697	0.344228	0.164892	2.0542	0.0399564	0.414525	FALSE	SEC11C		SEC11C	protein_coding	59139866	59158832	18	1	chromosome	SEC11 homolog C, signal peptidase complex subunit [Source:HGNC Symbol;Acc:HGNC:23400]	ENSG00000166562.9	SEC11C	90701
ENSG00000167562	12.3223	-0.481108	0.218131	-2.05088	0.0402784	0.414525	FALSE	ZNF701		ZNF701	protein_coding	52555457	52587174	19	1	chromosome	zinc finger protein 701 [Source:HGNC Symbol;Acc:HGNC:25597]	ENSG00000167562.12	ZNF701	55762
ENSG00000197021	17.8068	0.452142	0.221598	2.05385	0.0399899	0.414525	FALSE	CXorf40B		CXorf40B	protein_coding	149929527	149938700	X	-1	chromosome	chromosome X open reading frame 40B [Source:HGNC Symbol;Acc:HGNC:17402]	ENSG00000197021.9	CXorf40B	541578
ENSG00000285480	11.6807	0.502018	0.221203	2.05377	0.0399982	0.414525	FALSE	H2BE1		H2BE1	protein_coding	151207837	151210378	7	-1	chromosome	H2B.E variant histone 1 [Source:HGNC Symbol;Acc:HGNC:53833]	ENSG00000285480.1	H2BE1	114483833
ENSG00000177189	423.594	-0.241326	0.118188	-2.04901	0.0404608	0.415395	FALSE	RPS6KA3		RPS6KA3	protein_coding	20149911	20267519	X	-1	chromosome	ribosomal protein S6 kinase A3 [Source:HGNC Symbol;Acc:HGNC:10432]	ENSG00000177189.14	RPS6KA3	6197
ENSG00000070610	128.973	0.239176	0.115405	2.0477	0.0405898	0.415997	FALSE	GBA2		GBA2	protein_coding	35736866	35749228	9	-1	chromosome	glucosylceramidase beta 2 [Source:HGNC Symbol;Acc:HGNC:18986]	ENSG00000070610.14	GBA2	57704
ENSG00000159388	432.567	-0.386123	0.197196	-2.04719	0.0406393	0.415997	FALSE	BTG2		BTG2	protein_coding	203305491	203309602	1	1	chromosome	BTG anti-proliferation factor 2 [Source:HGNC Symbol;Acc:HGNC:1131]	ENSG00000159388.6	BTG2	7832
ENSG00000163155	38.9242	-0.302395	0.148273	-2.04748	0.0406113	0.415997	FALSE	LYSMD1		LYSMD1	protein_coding	151159748	151165948	1	-1	chromosome	LysM domain containing 1 [Source:HGNC Symbol;Acc:HGNC:32070]	ENSG00000163155.12	LYSMD1	388695
ENSG00000184867	25.3479	0.380158	0.189315	2.04704	0.0406541	0.415997	FALSE	ARMCX2		ARMCX2	protein_coding	101655281	101659850	X	-1	chromosome	armadillo repeat containing X-linked 2 [Source:HGNC Symbol;Acc:HGNC:16869]	ENSG00000184867.14	ARMCX2	9823
ENSG00000156398	4.33421	0.346563	0.216263	2.04651	0.0407061	0.416186	FALSE	SFXN2		SFXN2	protein_coding	102714538	102743492	10	1	chromosome	sideroflexin 2 [Source:HGNC Symbol;Acc:HGNC:16086]	ENSG00000156398.13	SFXN2	118980
ENSG00000064115	91.3576	0.244781	0.11968	2.04518	0.0408373	0.417109	FALSE	TM7SF3		TM7SF3	protein_coding	26971579	27014434	12	-1	chromosome	transmembrane 7 superfamily member 3 [Source:HGNC Symbol;Acc:HGNC:23049]	ENSG00000064115.11	TM7SF3	51768
ENSG00000143443	12.1414	-0.440394	0.209857	-2.04491	0.0408639	0.417109	FALSE	C1orf56		C1orf56	protein_coding	151047751	151051986	1	1	chromosome	chromosome 1 open reading frame 56 [Source:HGNC Symbol;Acc:HGNC:26045]	ENSG00000143443.10	C1orf56	54964
ENSG00000134516	7.54794	0.370866	0.212949	2.04456	0.0408985	0.417118	FALSE	DOCK2		DOCK2	protein_coding	169637268	170083382	5	1	chromosome	dedicator of cytokinesis 2 [Source:HGNC Symbol;Acc:HGNC:2988]	ENSG00000134516.17	DOCK2	1794
ENSG00000158258	25.8918	0.366781	0.218158	2.04363	0.0409899	0.417644	FALSE	CLSTN2		CLSTN2	protein_coding	139935185	140577397	3	1	chromosome	calsyntenin 2 [Source:HGNC Symbol;Acc:HGNC:17448]	ENSG00000158258.16	CLSTN2	64084
ENSG00000177030	69.0595	-0.26653	0.130248	-2.04301	0.0410515	0.417644	FALSE	DEAF1		DEAF1	protein_coding	644233	706715	11	-1	chromosome	DEAF1 transcription factor [Source:HGNC Symbol;Acc:HGNC:14677]	ENSG00000177030.16	DEAF1	10522
ENSG00000197530	168.805	-0.325193	0.159831	-2.04327	0.041026	0.417644	FALSE	MIB2		MIB2	protein_coding	1615415	1630610	1	1	chromosome	mindbomb E3 ubiquitin protein ligase 2 [Source:HGNC Symbol;Acc:HGNC:30577]	ENSG00000197530.12	MIB2	142678
ENSG00000137203	4.10265	0.35102	0.216165	2.04173	0.041178	0.418587	FALSE	TFAP2A		TFAP2A	protein_coding	10393186	10419659	6	-1	chromosome	transcription factor AP-2 alpha [Source:HGNC Symbol;Acc:HGNC:11742]	ENSG00000137203.13	TFAP2A	7020
ENSG00000165819	47.7888	0.297595	0.145588	2.04077	0.0412738	0.419216	FALSE	METTL3		METTL3	protein_coding	21498133	21511342	14	-1	chromosome	methyltransferase like 3 [Source:HGNC Symbol;Acc:HGNC:17563]	ENSG00000165819.12	METTL3	56339
ENSG00000127125	147.867	0.222623	0.10903	2.0396	0.0413899	0.42005	FALSE	PPCS		PPCS	protein_coding	42456117	42473385	1	1	chromosome	phosphopantothenoylcysteine synthetase [Source:HGNC Symbol;Acc:HGNC:25686]	ENSG00000127125.9	PPCS	79717
ENSG00000178726	40.8874	-0.464035	0.215999	-2.03873	0.0414774	0.420592	FALSE	THBD		THBD	protein_coding	23045633	23049672	20	-1	chromosome	thrombomodulin [Source:HGNC Symbol;Acc:HGNC:11784]	ENSG00000178726.7	THBD	7056
ENSG00000054793	102.969	0.340563	0.165075	2.03539	0.0418116	0.420632	FALSE	ATP9A		ATP9A	protein_coding	51596514	51768390	20	-1	chromosome	ATPase phospholipid transporting 9A (putative) [Source:HGNC Symbol;Acc:HGNC:13540]	ENSG00000054793.14	ATP9A	10079
ENSG00000068976	10122.7	-0.337299	0.170948	-2.0382	0.0415302	0.420632	FALSE	PYGM		PYGM	protein_coding	64746389	64759974	11	-1	chromosome	glycogen phosphorylase, muscle associated [Source:HGNC Symbol;Acc:HGNC:9726]	ENSG00000068976.14	PYGM	5837
ENSG00000071246	34.2084	-0.429551	0.205413	-2.03555	0.0417952	0.420632	FALSE	VASH1		VASH1	protein_coding	76761468	76783015	14	1	chromosome	vasohibin 1 [Source:HGNC Symbol;Acc:HGNC:19964]	ENSG00000071246.11	VASH1	22846
ENSG00000104154	7.02823	-0.435521	0.209108	-2.03461	0.0418897	0.420632	FALSE	SLC30A4		SLC30A4	protein_coding	45479606	45522755	15	-1	chromosome	solute carrier family 30 member 4 [Source:HGNC Symbol;Acc:HGNC:11015]	ENSG00000104154.7	SLC30A4	7782
ENSG00000111358	41.193	0.311372	0.155478	2.03553	0.0417975	0.420632	FALSE	GTF2H3		GTF2H3	protein_coding	123633739	123662604	12	1	chromosome	general transcription factor IIH subunit 3 [Source:HGNC Symbol;Acc:HGNC:4657]	ENSG00000111358.14	GTF2H3	2967
ENSG00000131435	20.3753	0.384328	0.197685	2.03536	0.041815	0.420632	FALSE	PDLIM4		PDLIM4	protein_coding	132257696	132273454	5	1	chromosome	PDZ and LIM domain 4 [Source:HGNC Symbol;Acc:HGNC:16501]	ENSG00000131435.13	PDLIM4	8572
ENSG00000159348	1865.24	0.389393	0.18124	2.03623	0.0417276	0.420632	FALSE	CYB5R1		CYB5R1	protein_coding	202961873	202967275	1	-1	chromosome	cytochrome b5 reductase 1 [Source:HGNC Symbol;Acc:HGNC:13397]	ENSG00000159348.13	CYB5R1	51706
ENSG00000166436	30.5551	0.405111	0.191997	2.03661	0.0416894	0.420632	FALSE	TRIM66		TRIM66	protein_coding	8612037	8682694	11	-1	chromosome	tripartite motif containing 66 [Source:HGNC Symbol;Acc:HGNC:29005]	ENSG00000166436.16	TRIM66	9866
ENSG00000176087	126.693	0.259557	0.126708	2.03493	0.0418576	0.420632	FALSE	SLC35A4		SLC35A4	protein_coding	140564828	140569100	5	1	chromosome	solute carrier family 35 member A4 [Source:HGNC Symbol;Acc:HGNC:20753]	ENSG00000176087.15	SLC35A4	113829
ENSG00000182810	48.7172	0.288088	0.142356	2.0371	0.04164	0.420632	FALSE	DDX28		DDX28	protein_coding	68021274	68023442	16	-1	chromosome	DEAD-box helicase 28 [Source:HGNC Symbol;Acc:HGNC:17330]	ENSG00000182810.6	DDX28	55794
ENSG00000184500	25.97	0.366824	0.199185	2.03485	0.0418663	0.420632	FALSE	PROS1		PROS1	protein_coding	93873051	93980003	3	-1	chromosome	protein S [Source:HGNC Symbol;Acc:HGNC:9456]	ENSG00000184500.16	PROS1	5627
ENSG00000198546	131.676	-0.206371	0.10114	-2.03699	0.0416512	0.420632	FALSE	ZNF511		ZNF511	protein_coding	133308914	133313162	10	1	chromosome	zinc finger protein 511 [Source:HGNC Symbol;Acc:HGNC:28445]	ENSG00000198546.15	ZNF511	118472
ENSG00000139971	6.31543	-0.3033	0.187407	-2.03409	0.0419426	0.420822	FALSE	ARMH4		ARMH4	protein_coding	57999735	58298139	14	-1	chromosome	armadillo like helical domain containing 4 [Source:HGNC Symbol;Acc:HGNC:19846]	ENSG00000139971.15	ARMH4	145407
ENSG00000070444	21.6018	-0.359543	0.178746	-2.03338	0.0420146	0.421202	FALSE	MNT		MNT	protein_coding	2384073	2401104	17	-1	chromosome	MAX network transcriptional repressor [Source:HGNC Symbol;Acc:HGNC:7188]	ENSG00000070444.15	MNT	4335
ENSG00000111906	406.995	0.269318	0.131499	2.03243	0.0421102	0.421819	FALSE	HDDC2		HDDC2	protein_coding	125219962	125302078	6	-1	chromosome	HD domain containing 2 [Source:HGNC Symbol;Acc:HGNC:21078]	ENSG00000111906.18	HDDC2	51020
ENSG00000013441	200.683	0.254325	0.126915	2.03164	0.0421905	0.422281	FALSE	CLK1		CLK1	protein_coding	200853009	200864744	2	-1	chromosome	CDC like kinase 1 [Source:HGNC Symbol;Acc:HGNC:2068]	ENSG00000013441.16	CLK1	1195
ENSG00000122482	88.7593	-0.285379	0.140186	-2.031	0.0422555	0.422589	FALSE	ZNF644		ZNF644	protein_coding	90915298	91022272	1	-1	chromosome	zinc finger protein 644 [Source:HGNC Symbol;Acc:HGNC:29222]	ENSG00000122482.21	ZNF644	84146
ENSG00000082515	174.936	0.236232	0.115039	2.03011	0.0423459	0.422809	FALSE	MRPL22		MRPL22	protein_coding	154941073	154969411	5	1	chromosome	mitochondrial ribosomal protein L22 [Source:HGNC Symbol;Acc:HGNC:14480]	ENSG00000082515.18	MRPL22	29093
ENSG00000163320	129.906	-0.231923	0.115259	-2.03032	0.0423237	0.422809	FALSE	CGGBP1		CGGBP1	protein_coding	88051944	88149885	3	-1	chromosome	CGG triplet repeat binding protein 1 [Source:HGNC Symbol;Acc:HGNC:1888]	ENSG00000163320.11	CGGBP1	8545
ENSG00000138434	65.5272	-0.381854	0.194418	-2.02891	0.0424672	0.423337	FALSE	ITPRID2		ITPRID2	protein_coding	181891730	181930738	2	1	chromosome	ITPR interacting domain containing 2 [Source:HGNC Symbol;Acc:HGNC:11319]	ENSG00000138434.17	ITPRID2	6744
ENSG00000143815	52.5391	-0.289055	0.140374	-2.02901	0.0424569	0.423337	FALSE	LBR		LBR	protein_coding	225401502	225428925	1	-1	chromosome	lamin B receptor [Source:HGNC Symbol;Acc:HGNC:6518]	ENSG00000143815.15	LBR	3930
ENSG00000170881	99.5284	-0.223368	0.110851	-2.02833	0.0425262	0.423583	FALSE	RNF139		RNF139	protein_coding	124474738	124487914	8	1	chromosome	ring finger protein 139 [Source:HGNC Symbol;Acc:HGNC:17023]	ENSG00000170881.4	RNF139	11236
ENSG00000116685	342.666	-0.215549	0.107593	-2.02715	0.0426471	0.423921	FALSE	KIAA2013		KIAA2013	protein_coding	11919591	11926428	1	-1	chromosome	KIAA2013 [Source:HGNC Symbol;Acc:HGNC:28513]	ENSG00000116685.16	KIAA2013	90231
ENSG00000178741	2806.35	0.198519	0.0978778	2.02754	0.0426067	0.423921	FALSE	COX5A		COX5A	protein_coding	74919791	74938083	15	-1	chromosome	cytochrome c oxidase subunit 5A [Source:HGNC Symbol;Acc:HGNC:2267]	ENSG00000178741.12	COX5A	9377
ENSG00000259494	179.112	0.229745	0.112765	2.02699	0.042663	0.423921	FALSE	MRPL46		MRPL46	protein_coding	88459477	88467390	15	-1	chromosome	mitochondrial ribosomal protein L46 [Source:HGNC Symbol;Acc:HGNC:1192]	ENSG00000259494.2	MRPL46	26589
ENSG00000132464	33.3483	0.448139	0.207378	2.02531	0.0428353	0.424949	FALSE	ENAM		ENAM	protein_coding	70628744	70646824	4	1	chromosome	enamelin [Source:HGNC Symbol;Acc:HGNC:3344]	ENSG00000132464.12	ENAM	10117
ENSG00000166136	1270.6	0.233823	0.114885	2.02558	0.0428076	0.424949	FALSE	NDUFB8		NDUFB8	protein_coding	100523740	100530000	10	-1	chromosome	NADH:ubiquinone oxidoreductase subunit B8 [Source:HGNC Symbol;Acc:HGNC:7703]	ENSG00000166136.16	NDUFB8	4714
ENSG00000148834	279.249	0.322881	0.152598	2.02416	0.0429532	0.425778	FALSE	GSTO1		GSTO1	protein_coding	104235356	104267459	10	1	chromosome	glutathione S-transferase omega 1 [Source:HGNC Symbol;Acc:HGNC:13312]	ENSG00000148834.13	GSTO1	9446
ENSG00000113739	24.2354	0.374601	0.215578	2.02333	0.0430396	0.426046	FALSE	STC2		STC2	protein_coding	173314713	173329503	5	-1	chromosome	stanniocalcin 2 [Source:HGNC Symbol;Acc:HGNC:11374]	ENSG00000113739.10	STC2	8614
ENSG00000176903	33.4083	-0.379614	0.184736	-2.02302	0.043071	0.426046	FALSE	PNMA1		PNMA1	protein_coding	73711783	73714384	14	-1	chromosome	PNMA family member 1 [Source:HGNC Symbol;Acc:HGNC:9158]	ENSG00000176903.5	PNMA1	9240
ENSG00000180817	222.909	0.302381	0.146009	2.0229	0.0430837	0.426046	FALSE	PPA1		PPA1	protein_coding	70202835	70233911	10	-1	chromosome	inorganic pyrophosphatase 1 [Source:HGNC Symbol;Acc:HGNC:9226]	ENSG00000180817.12	PPA1	5464
ENSG00000074657	185.084	0.268042	0.130302	2.02059	0.0433218	0.426694	FALSE	ZNF532		ZNF532	protein_coding	58862600	58986480	18	1	chromosome	zinc finger protein 532 [Source:HGNC Symbol;Acc:HGNC:30940]	ENSG00000074657.13	ZNF532	55205
ENSG00000128573	51.0705	-0.344254	0.198561	-2.0209	0.0432898	0.426694	FALSE	FOXP2		FOXP2	protein_coding	114086327	114693772	7	1	chromosome	forkhead box P2 [Source:HGNC Symbol;Acc:HGNC:13875]	ENSG00000128573.26	FOXP2	93986
ENSG00000130177	138.602	-0.174874	0.0870252	-2.02166	0.0432113	0.426694	FALSE	CDC16		CDC16	protein_coding	114234887	114272723	13	1	chromosome	cell division cycle 16 [Source:HGNC Symbol;Acc:HGNC:1720]	ENSG00000130177.16	CDC16	8881
ENSG00000140022	36.65	0.364867	0.188658	2.02103	0.0432766	0.426694	FALSE	STON2		STON2	protein_coding	81260656	81436465	14	-1	chromosome	stonin 2 [Source:HGNC Symbol;Acc:HGNC:30652]	ENSG00000140022.13	STON2	85439
ENSG00000172164	128.667	-0.395747	0.212425	-2.02111	0.043268	0.426694	FALSE	SNTB1		SNTB1	protein_coding	120535745	120813273	8	-1	chromosome	syntrophin beta 1 [Source:HGNC Symbol;Acc:HGNC:11168]	ENSG00000172164.15	SNTB1	6641
ENSG00000134864	8.24683	0.406764	0.212082	2.01899	0.0434885	0.427799	FALSE	GGACT		GGACT	protein_coding	100530164	100589528	13	-1	chromosome	gamma-glutamylamine cyclotransferase [Source:HGNC Symbol;Acc:HGNC:25100]	ENSG00000134864.10	GGACT	87769
ENSG00000138646	12.6455	0.419067	0.221575	2.01885	0.0435032	0.427799	FALSE	HERC5		HERC5	protein_coding	88457119	88506163	4	1	chromosome	HECT and RLD domain containing E3 ubiquitin protein ligase 5 [Source:HGNC Symbol;Acc:HGNC:24368]	ENSG00000138646.9	HERC5	51191
ENSG00000121579	839.198	0.230053	0.112996	2.01809	0.0435817	0.428048	FALSE	NAA50		NAA50	protein_coding	113716458	113746300	3	-1	chromosome	N(alpha)-acetyltransferase 50, NatE catalytic subunit [Source:HGNC Symbol;Acc:HGNC:29533]	ENSG00000121579.13	NAA50	80218
ENSG00000262246	6.62745	0.36032	0.22182	2.01794	0.0435978	0.428048	FALSE	CORO7		CORO7	protein_coding	4354542	4425705	16	-1	chromosome	coronin 7 [Source:HGNC Symbol;Acc:HGNC:26161]	ENSG00000262246.6	CORO7	79585
ENSG00000187824	26.8765	-0.392626	0.205648	-2.01746	0.0436473	0.428194	FALSE	TMEM220		TMEM220	protein_coding	10699015	10730316	17	-1	chromosome	transmembrane protein 220 [Source:HGNC Symbol;Acc:HGNC:33757]	ENSG00000187824.8	TMEM220	388335
ENSG00000105402	226.434	0.291193	0.141815	2.01651	0.0437472	0.428263	FALSE	NAPA		NAPA	protein_coding	47487637	47515091	19	-1	chromosome	NSF attachment protein alpha [Source:HGNC Symbol;Acc:HGNC:7641]	ENSG00000105402.8	NAPA	8775
ENSG00000145494	1294.58	0.167586	0.0829639	2.01689	0.0437069	0.428263	FALSE	NDUFS6		NDUFS6	protein_coding	1801400	1816605	5	1	chromosome	NADH:ubiquinone oxidoreductase subunit S6 [Source:HGNC Symbol;Acc:HGNC:7713]	ENSG00000145494.11	NDUFS6	4726
ENSG00000156298	593.48	0.327891	0.162658	2.0164	0.0437583	0.428263	FALSE	TSPAN7		TSPAN7	protein_coding	38561370	38688920	X	1	chromosome	tetraspanin 7 [Source:HGNC Symbol;Acc:HGNC:11854]	ENSG00000156298.12	TSPAN7	7102
ENSG00000241837	3413.93	0.222406	0.109602	2.01537	0.0438655	0.428972	FALSE	ATP5PO		ATP5PO	protein_coding	33903453	33915814	21	-1	chromosome	ATP synthase peripheral stalk subunit OSCP [Source:HGNC Symbol;Acc:HGNC:850]	ENSG00000241837.7	ATP5PO	539
ENSG00000124839	15.5211	0.441833	0.217726	2.01368	0.0440429	0.429542	FALSE	RAB17		RAB17	protein_coding	237574322	237601614	2	-1	chromosome	RAB17, member RAS oncogene family [Source:HGNC Symbol;Acc:HGNC:16523]	ENSG00000124839.13	RAB17	64284
ENSG00000153814	41.5966	0.39119	0.198867	2.01409	0.0440005	0.429542	FALSE	JAZF1		JAZF1	protein_coding	27830573	28180795	7	-1	chromosome	JAZF zinc finger 1 [Source:HGNC Symbol;Acc:HGNC:28917]	ENSG00000153814.13	JAZF1	221895
ENSG00000162772	23.764	-0.46307	0.221015	-2.01352	0.0440603	0.429542	FALSE	ATF3		ATF3	protein_coding	212565334	212620777	1	1	chromosome	activating transcription factor 3 [Source:HGNC Symbol;Acc:HGNC:785]	ENSG00000162772.17	ATF3	467
ENSG00000204946	11.8296	-0.462474	0.213956	-2.01349	0.0440627	0.429542	FALSE	ZNF783		ZNF783	protein_coding	149262171	149297302	7	1	chromosome	zinc finger family member 783 [Source:HGNC Symbol;Acc:HGNC:27222]	ENSG00000204946.10	ZNF783	100289678
ENSG00000164654	56.0814	-0.321876	0.159033	-2.01313	0.0441008	0.429575	FALSE	MIOS		MIOS	protein_coding	7566875	7608932	7	1	chromosome	meiosis regulator for oocyte development [Source:HGNC Symbol;Acc:HGNC:21905]	ENSG00000164654.16	MIOS	54468
ENSG00000112139	4.1888	0.33177	0.174833	2.01258	0.0441593	0.429805	FALSE	MDGA1		MDGA1	protein_coding	37630679	37699306	6	-1	chromosome	MAM domain containing glycosylphosphatidylinositol anchor 1 [Source:HGNC Symbol;Acc:HGNC:19267]	ENSG00000112139.16	MDGA1	266727
ENSG00000100911	160.082	0.376647	0.184838	2.01131	0.0442923	0.430422	FALSE	PSME2		PSME2	protein_coding	24143362	24147570	14	-1	chromosome	proteasome activator subunit 2 [Source:HGNC Symbol;Acc:HGNC:9569]	ENSG00000100911.16	PSME2	5721
ENSG00000154518	2846.16	0.257018	0.127743	2.01139	0.0442846	0.430422	FALSE	ATP5MC3		ATP5MC3	protein_coding	175176258	175184607	2	-1	chromosome	ATP synthase membrane subunit c locus 3 [Source:HGNC Symbol;Acc:HGNC:843]	ENSG00000154518.9	ATP5MC3	518
ENSG00000005302	120.004	0.391288	0.188397	2.01036	0.044393	0.430795	FALSE	MSL3		MSL3	protein_coding	11758159	11775772	X	1	chromosome	MSL complex subunit 3 [Source:HGNC Symbol;Acc:HGNC:7370]	ENSG00000005302.19	MSL3	10943
ENSG00000123739	211.735	0.293147	0.146475	2.01029	0.0444003	0.430795	FALSE	PLA2G12A		PLA2G12A	protein_coding	109709989	109730070	4	-1	chromosome	phospholipase A2 group XIIA [Source:HGNC Symbol;Acc:HGNC:18554]	ENSG00000123739.11	PLA2G12A	81579
ENSG00000173848	97.0817	-0.329012	0.161716	-2.00869	0.04457	0.432102	FALSE	NET1		NET1	protein_coding	5412557	5459056	10	1	chromosome	neuroepithelial cell transforming 1 [Source:HGNC Symbol;Acc:HGNC:14592]	ENSG00000173848.19	NET1	10276
ENSG00000069248	109.985	0.317617	0.163123	2.00715	0.0447335	0.432584	FALSE	NUP133		NUP133	protein_coding	229440259	229508341	1	-1	chromosome	nucleoporin 133 [Source:HGNC Symbol;Acc:HGNC:18016]	ENSG00000069248.12	NUP133	55746
ENSG00000102931	59.633	-0.28185	0.142804	-2.00735	0.0447122	0.432584	FALSE	ARL2BP		ARL2BP	protein_coding	57245259	57253635	16	1	chromosome	ADP ribosylation factor like GTPase 2 binding protein [Source:HGNC Symbol;Acc:HGNC:17146]	ENSG00000102931.8	ARL2BP	23568
ENSG00000103995	15.2647	-0.500236	0.22094	-2.00634	0.0448203	0.432584	FALSE	CEP152		CEP152	protein_coding	48712928	48811146	15	-1	chromosome	centrosomal protein 152 [Source:HGNC Symbol;Acc:HGNC:29298]	ENSG00000103995.14	CEP152	22995
ENSG00000148339	172.92	-0.340973	0.217444	-2.00632	0.0448218	0.432584	FALSE	SLC25A25		SLC25A25	protein_coding	128068201	128109245	9	1	chromosome	solute carrier family 25 member 25 [Source:HGNC Symbol;Acc:HGNC:20663]	ENSG00000148339.12	SLC25A25	114789
ENSG00000166405	34.0138	0.334221	0.161695	2.00569	0.0448889	0.432584	FALSE	RIC3		RIC3	protein_coding	8106056	8169055	11	-1	chromosome	RIC3 acetylcholine receptor chaperone [Source:HGNC Symbol;Acc:HGNC:30338]	ENSG00000166405.15	RIC3	79608
ENSG00000183137	22.8512	0.408659	0.203078	2.00766	0.0446791	0.432584	FALSE	CEP57L1		CEP57L1	protein_coding	109095110	109163932	6	1	chromosome	centrosomal protein 57 like 1 [Source:HGNC Symbol;Acc:HGNC:21561]	ENSG00000183137.14	CEP57L1	285753
ENSG00000185864	179.746	-0.420204	0.216428	-2.00559	0.0448997	0.432584	FALSE	NPIPB4		NPIPB4	protein_coding	21834569	21880827	16	-1	chromosome	nuclear pore complex interacting protein family member B4 [Source:HGNC Symbol;Acc:HGNC:41985]	ENSG00000185864.16	NPIPB4	440345
ENSG00000196376	4.7731	-0.617422	0.190746	-2.0057	0.0448883	0.432584	FALSE	SLC35F1		SLC35F1	protein_coding	117907264	118317676	6	1	chromosome	solute carrier family 35 member F1 [Source:HGNC Symbol;Acc:HGNC:21483]	ENSG00000196376.11	SLC35F1	222553
ENSG00000066455	20.0884	-0.419766	0.214312	-2.00396	0.0450746	0.433593	FALSE	GOLGA5		GOLGA5	protein_coding	92794305	92839947	14	1	chromosome	golgin A5 [Source:HGNC Symbol;Acc:HGNC:4428]	ENSG00000066455.13	GOLGA5	9950
ENSG00000149970	6.98708	-0.535198	0.221624	-2.00397	0.0450728	0.433593	FALSE	CNKSR2		CNKSR2	protein_coding	21372801	21654695	X	1	chromosome	connector enhancer of kinase suppressor of Ras 2 [Source:HGNC Symbol;Acc:HGNC:19701]	ENSG00000149970.16	CNKSR2	22866
ENSG00000155903	24.8597	-0.344321	0.171002	-2.00292	0.045186	0.434327	FALSE	RASA2		RASA2	protein_coding	141487027	141615344	3	1	chromosome	RAS p21 protein activator 2 [Source:HGNC Symbol;Acc:HGNC:9872]	ENSG00000155903.13	RASA2	5922
ENSG00000162819	114.333	0.230967	0.115987	2.00155	0.045333	0.434875	FALSE	BROX		BROX	protein_coding	222712553	222735196	1	1	chromosome	BRO1 domain and CAAX motif containing [Source:HGNC Symbol;Acc:HGNC:26512]	ENSG00000162819.12	BROX	148362
ENSG00000166946	125.79	0.262491	0.130085	2.00108	0.0453837	0.434875	FALSE	CCNDBP1		CCNDBP1	protein_coding	43185118	43197177	15	1	chromosome	cyclin D1 binding protein 1 [Source:HGNC Symbol;Acc:HGNC:1587]	ENSG00000166946.14	CCNDBP1	23582
ENSG00000176623	161.504	0.265514	0.133122	2.00132	0.0453574	0.434875	FALSE	RMDN1		RMDN1	protein_coding	86468257	86514357	8	-1	chromosome	regulator of microtubule dynamics 1 [Source:HGNC Symbol;Acc:HGNC:24285]	ENSG00000176623.12	RMDN1	51115
ENSG00000232838	26.1091	-0.369942	0.180652	-2.00159	0.0453287	0.434875	FALSE	PET117		PET117	protein_coding	18137863	18143169	20	1	chromosome	PET117 cytochrome c oxidase chaperone [Source:HGNC Symbol;Acc:HGNC:40045]	ENSG00000232838.4	PET117	100303755
ENSG00000169413	11.9549	0.428254	0.221508	2.00047	0.0454497	0.435169	FALSE	RNASE6		RNASE6	protein_coding	20781268	20782467	14	1	chromosome	ribonuclease A family member k6 [Source:HGNC Symbol;Acc:HGNC:10048]	ENSG00000169413.3	RNASE6	6039
ENSG00000248098	361.163	0.332587	0.161051	1.99981	0.0455208	0.435513	FALSE	BCKDHA		BCKDHA	protein_coding	41397808	41425002	19	1	chromosome	branched chain keto acid dehydrogenase E1 subunit alpha [Source:HGNC Symbol;Acc:HGNC:986]	ENSG00000248098.12	BCKDHA	593
ENSG00000099942	153.551	-0.184789	0.0932095	-1.99697	0.0458288	0.435551	FALSE	CRKL		CRKL	protein_coding	20917407	20953747	22	1	chromosome	CRK like proto-oncogene, adaptor protein [Source:HGNC Symbol;Acc:HGNC:2363]	ENSG00000099942.13	CRKL	1399
ENSG00000103415	55.4519	0.282726	0.142503	1.99652	0.0458772	0.435551	FALSE	HMOX2		HMOX2	protein_coding	4474690	4510347	16	1	chromosome	heme oxygenase 2 [Source:HGNC Symbol;Acc:HGNC:5014]	ENSG00000103415.12	HMOX2	3163
ENSG00000117226	9.74637	0.370916	0.221202	1.99737	0.0457854	0.435551	FALSE	GBP3		GBP3	protein_coding	89006679	89022894	1	-1	chromosome	guanylate binding protein 3 [Source:HGNC Symbol;Acc:HGNC:4184]	ENSG00000117226.12	GBP3	2635
ENSG00000127184	5071.91	0.193896	0.0966737	1.99887	0.0456227	0.435551	FALSE	COX7C		COX7C	protein_coding	86617928	86620962	5	1	chromosome	cytochrome c oxidase subunit 7C [Source:HGNC Symbol;Acc:HGNC:2292]	ENSG00000127184.13	COX7C	1350
ENSG00000159346	132.278	0.257788	0.127135	1.99738	0.0457838	0.435551	FALSE	ADIPOR1		ADIPOR1	protein_coding	202940826	202958572	1	-1	chromosome	adiponectin receptor 1 [Source:HGNC Symbol;Acc:HGNC:24040]	ENSG00000159346.13	ADIPOR1	51094
ENSG00000172057	128.863	0.268627	0.131876	1.99841	0.0456718	0.435551	FALSE	ORMDL3		ORMDL3	protein_coding	39921041	39927601	17	-1	chromosome	ORMDL sphingolipid biosynthesis regulator 3 [Source:HGNC Symbol;Acc:HGNC:16038]	ENSG00000172057.10	ORMDL3	94103
ENSG00000185905	4.82248	0.316753	0.205548	1.99672	0.0458557	0.435551	FALSE	C16orf54		C16orf54	protein_coding	29742463	29745990	16	-1	chromosome	chromosome 16 open reading frame 54 [Source:HGNC Symbol;Acc:HGNC:26649]	ENSG00000185905.4	C16orf54	283897
ENSG00000204130	29.5063	0.383939	0.186073	1.99916	0.0455912	0.435551	FALSE	RUFY2		RUFY2	protein_coding	68341107	68407294	10	-1	chromosome	RUN and FYVE domain containing 2 [Source:HGNC Symbol;Acc:HGNC:19761]	ENSG00000204130.13	RUFY2	55680
ENSG00000213639	1231	0.152954	0.076456	1.99749	0.0457719	0.435551	FALSE	PPP1CB		PPP1CB	protein_coding	28751640	28802940	2	1	chromosome	protein phosphatase 1 catalytic subunit beta [Source:HGNC Symbol;Acc:HGNC:9282]	ENSG00000213639.10	PPP1CB	5500
ENSG00000241935	7.08188	0.494063	0.218745	1.99871	0.0456393	0.435551	FALSE	HOGA1		HOGA1	protein_coding	97584323	97612802	10	1	chromosome	4-hydroxy-2-oxoglutarate aldolase 1 [Source:HGNC Symbol;Acc:HGNC:25155]	ENSG00000241935.9	HOGA1	112817
ENSG00000058272	387.307	0.198202	0.100477	1.99572	0.0459648	0.436048	FALSE	PPP1R12A		PPP1R12A	protein_coding	79773563	79935460	12	-1	chromosome	protein phosphatase 1 regulatory subunit 12A [Source:HGNC Symbol;Acc:HGNC:7618]	ENSG00000058272.19	PPP1R12A	4659
ENSG00000179886	37.5048	-0.313931	0.155624	-1.99504	0.046038	0.436408	FALSE	TIGD5		TIGD5	protein_coding	143597831	143603224	8	1	chromosome	tigger transposable element derived 5 [Source:HGNC Symbol;Acc:HGNC:18336]	ENSG00000179886.6	TIGD5	84948
ENSG00000090316	96.0488	0.216359	0.108784	1.99436	0.0461124	0.436621	FALSE	MAEA		MAEA	protein_coding	1289887	1340147	4	1	chromosome	macrophage erythroblast attacher [Source:HGNC Symbol;Acc:HGNC:13731]	ENSG00000090316.16	MAEA	10296
ENSG00000178821	438.47	-0.327967	0.167442	-1.99419	0.0461311	0.436621	FALSE	TMEM52		TMEM52	protein_coding	1917590	1919279	1	-1	chromosome	transmembrane protein 52 [Source:HGNC Symbol;Acc:HGNC:27916]	ENSG00000178821.13	TMEM52	339456
ENSG00000130164	25.924	-0.377749	0.206588	-1.9934	0.0462182	0.436776	FALSE	LDLR		LDLR	protein_coding	11089462	11133820	19	1	chromosome	low density lipoprotein receptor [Source:HGNC Symbol;Acc:HGNC:6547]	ENSG00000130164.14	LDLR	3949
ENSG00000138190	139.176	0.325583	0.159822	1.9934	0.0462176	0.436776	FALSE	EXOC6		EXOC6	protein_coding	92826831	93059493	10	1	chromosome	exocyst complex component 6 [Source:HGNC Symbol;Acc:HGNC:23196]	ENSG00000138190.17	EXOC6	54536
ENSG00000148400	30.8515	-0.342688	0.170488	-1.99299	0.0462621	0.436857	FALSE	NOTCH1		NOTCH1	protein_coding	136494433	136546048	9	-1	chromosome	notch receptor 1 [Source:HGNC Symbol;Acc:HGNC:7881]	ENSG00000148400.12	NOTCH1	4851
ENSG00000164736	15.7475	-0.463831	0.221993	-1.99195	0.0463766	0.437144	FALSE	SOX17		SOX17	protein_coding	54457935	54460892	8	1	chromosome	SRY-box transcription factor 17 [Source:HGNC Symbol;Acc:HGNC:18122]	ENSG00000164736.6	SOX17	64321
ENSG00000188747	13.2929	-0.385037	0.199329	-1.99175	0.0463986	0.437144	FALSE	NOXA1		NOXA1	protein_coding	137423350	137434406	9	1	chromosome	NADPH oxidase activator 1 [Source:HGNC Symbol;Acc:HGNC:10668]	ENSG00000188747.8	NOXA1	10811
ENSG00000244045	39.3374	0.309631	0.158473	1.99191	0.046381	0.437144	FALSE	TMEM199		TMEM199	protein_coding	28357642	28363683	17	1	chromosome	transmembrane protein 199 [Source:HGNC Symbol;Acc:HGNC:18085]	ENSG00000244045.13	TMEM199	147007
ENSG00000153487	35.1648	-0.364297	0.193116	-1.9913	0.0464484	0.43728	FALSE	ING1		ING1	protein_coding	110712736	110723339	13	1	chromosome	inhibitor of growth family member 1 [Source:HGNC Symbol;Acc:HGNC:6062]	ENSG00000153487.12	ING1	3621
ENSG00000171365	37.6368	0.33225	0.181859	1.99003	0.0465874	0.438255	FALSE	CLCN5		CLCN5	protein_coding	49922596	50099235	X	1	chromosome	chloride voltage-gated channel 5 [Source:HGNC Symbol;Acc:HGNC:2023]	ENSG00000171365.17	CLCN5	1184
ENSG00000256061	10.1308	0.487933	0.219616	1.98933	0.0466643	0.438645	FALSE	DNAAF4		DNAAF4	protein_coding	55410525	55508234	15	-1	chromosome	dynein axonemal assembly factor 4 [Source:HGNC Symbol;Acc:HGNC:21493]	ENSG00000256061.7	DNAAF4	161582
ENSG00000075240	11.1393	-0.40986	0.217603	-1.98853	0.0467534	0.438653	FALSE	GRAMD4		GRAMD4	protein_coding	46576012	46679790	22	1	chromosome	GRAM domain containing 4 [Source:HGNC Symbol;Acc:HGNC:29113]	ENSG00000075240.17	GRAMD4	23151
ENSG00000118260	75.8812	-0.272296	0.137262	-1.98839	0.0467681	0.438653	FALSE	CREB1		CREB1	protein_coding	207529737	207605988	2	1	chromosome	cAMP responsive element binding protein 1 [Source:HGNC Symbol;Acc:HGNC:2345]	ENSG00000118260.15	CREB1	1385
ENSG00000131771	4.17373	-0.264245	0.165845	-1.98804	0.0468072	0.438653	FALSE	PPP1R1B		PPP1R1B	protein_coding	39626740	39636626	17	1	chromosome	protein phosphatase 1 regulatory inhibitor subunit 1B [Source:HGNC Symbol;Acc:HGNC:9287]	ENSG00000131771.14	PPP1R1B	84152
ENSG00000198420	255.453	-0.221213	0.10972	-1.98828	0.0467808	0.438653	FALSE	TCAF1		TCAF1	protein_coding	143851375	143902198	7	-1	chromosome	TRPM8 channel associated factor 1 [Source:HGNC Symbol;Acc:HGNC:22201]	ENSG00000198420.10	TCAF1	9747
ENSG00000013810	18.2013	0.408735	0.212871	1.9843	0.0472227	0.439177	FALSE	TACC3		TACC3	protein_coding	1712891	1745176	4	1	chromosome	transforming acidic coiled-coil containing protein 3 [Source:HGNC Symbol;Acc:HGNC:11524]	ENSG00000013810.19	TACC3	10460
ENSG00000104356	14.5764	0.424524	0.212034	1.98632	0.0469983	0.439177	FALSE	POP1		POP1	protein_coding	98117293	98159835	8	1	chromosome	POP1 homolog, ribonuclease P/MRP subunit [Source:HGNC Symbol;Acc:HGNC:30129]	ENSG00000104356.11	POP1	10940
ENSG00000111241	10.5446	0.464596	0.216013	1.98697	0.0469258	0.439177	FALSE	FGF6		FGF6	protein_coding	4428155	4445614	12	-1	chromosome	fibroblast growth factor 6 [Source:HGNC Symbol;Acc:HGNC:3684]	ENSG00000111241.2	FGF6	2251
ENSG00000144837	9.00379	0.544191	0.217866	1.9861	0.0470223	0.439177	FALSE	PLA1A		PLA1A	protein_coding	119597875	119629811	3	1	chromosome	phospholipase A1 member A [Source:HGNC Symbol;Acc:HGNC:17661]	ENSG00000144837.9	PLA1A	51365
ENSG00000162139	242.395	0.310988	0.155146	1.98528	0.0471129	0.439177	FALSE	NEU3		NEU3	protein_coding	74988279	75018893	11	1	chromosome	neuraminidase 3 [Source:HGNC Symbol;Acc:HGNC:7760]	ENSG00000162139.10	NEU3	10825
ENSG00000165678	852.032	0.219265	0.110004	1.98402	0.0472539	0.439177	FALSE	GHITM		GHITM	protein_coding	84139509	84153568	10	1	chromosome	growth hormone inducible transmembrane protein [Source:HGNC Symbol;Acc:HGNC:17281]	ENSG00000165678.21	GHITM	27069
ENSG00000177731	485.748	-0.224775	0.11318	-1.98434	0.0472175	0.439177	FALSE	FLII		FLII	protein_coding	18244815	18258738	17	-1	chromosome	FLII actin remodeling protein [Source:HGNC Symbol;Acc:HGNC:3750]	ENSG00000177731.16	FLII	2314
ENSG00000188763	23.7052	-0.365183	0.186275	-1.98511	0.0471324	0.439177	FALSE	FZD9		FZD9	protein_coding	73433778	73436120	7	1	chromosome	frizzled class receptor 9 [Source:HGNC Symbol;Acc:HGNC:4047]	ENSG00000188763.5	FZD9	8326
ENSG00000203778	30.4251	0.363266	0.186043	1.98503	0.0471406	0.439177	FALSE	FAM229B		FAM229B	protein_coding	112087591	112102790	6	1	chromosome	family with sequence similarity 229 member B [Source:HGNC Symbol;Acc:HGNC:33858]	ENSG00000203778.8	FAM229B	619208
ENSG00000205090	6.23421	0.419933	0.222163	1.98411	0.0472439	0.439177	FALSE	TMEM240		TMEM240	protein_coding	1534778	1540624	1	-1	chromosome	transmembrane protein 240 [Source:HGNC Symbol;Acc:HGNC:25186]	ENSG00000205090.9	TMEM240	339453
ENSG00000214753	189.995	-0.22314	0.111042	-1.98607	0.0470256	0.439177	FALSE	HNRNPUL2		HNRNPUL2	protein_coding	62712630	62727457	11	-1	chromosome	heterogeneous nuclear ribonucleoprotein U like 2 [Source:HGNC Symbol;Acc:HGNC:25451]	ENSG00000214753.4	HNRNPUL2	221092
ENSG00000122756	16.9034	-0.426265	0.217826	-1.98221	0.0474557	0.43995	FALSE	CNTFR		CNTFR	protein_coding	34551432	34590140	9	-1	chromosome	ciliary neurotrophic factor receptor [Source:HGNC Symbol;Acc:HGNC:2170]	ENSG00000122756.15	CNTFR	1271
ENSG00000167528	50.9015	0.320372	0.171615	1.98271	0.0473998	0.43995	FALSE	ZNF641		ZNF641	protein_coding	48337180	48351414	12	-1	chromosome	zinc finger protein 641 [Source:HGNC Symbol;Acc:HGNC:31834]	ENSG00000167528.12	ZNF641	121274
ENSG00000177354	1093.54	0.414028	0.208297	1.98213	0.0474652	0.43995	FALSE	C10orf71		C10orf71	protein_coding	49299170	49327492	10	1	chromosome	chromosome 10 open reading frame 71 [Source:HGNC Symbol;Acc:HGNC:26973]	ENSG00000177354.12	C10orf71	118461
ENSG00000187778	358.412	0.309149	0.154547	1.982	0.0474794	0.43995	FALSE	MCRS1		MCRS1	protein_coding	49556544	49568145	12	-1	chromosome	microspherule protein 1 [Source:HGNC Symbol;Acc:HGNC:6960]	ENSG00000187778.14	MCRS1	10445
ENSG00000069011	38.2787	-0.464874	0.204631	-1.98082	0.0476114	0.440183	FALSE	PITX1		PITX1	protein_coding	135027734	135034813	5	-1	chromosome	paired like homeodomain 1 [Source:HGNC Symbol;Acc:HGNC:9004]	ENSG00000069011.16	PITX1	5307
ENSG00000116353	106.624	0.264849	0.134534	1.98108	0.0475819	0.440183	FALSE	MECR		MECR	protein_coding	29192657	29230942	1	-1	chromosome	mitochondrial trans-2-enoyl-CoA reductase [Source:HGNC Symbol;Acc:HGNC:19691]	ENSG00000116353.16	MECR	51102
ENSG00000165512	71.9342	-0.292172	0.146336	-1.98105	0.0475857	0.440183	FALSE	ZNF22		ZNF22	protein_coding	45000923	45005326	10	1	chromosome	zinc finger protein 22 [Source:HGNC Symbol;Acc:HGNC:13012]	ENSG00000165512.5	ZNF22	7570
ENSG00000162444	15.5781	0.386599	0.202877	1.97966	0.0477418	0.441059	FALSE	RBP7		RBP7	protein_coding	9997206	10016021	1	1	chromosome	retinol binding protein 7 [Source:HGNC Symbol;Acc:HGNC:30316]	ENSG00000162444.12	RBP7	116362
ENSG00000017427	264.334	0.31884	0.204144	1.97781	0.0479498	0.441429	FALSE	IGF1		IGF1	protein_coding	102395874	102481744	12	-1	chromosome	insulin like growth factor 1 [Source:HGNC Symbol;Acc:HGNC:5464]	ENSG00000017427.16	IGF1	3479
ENSG00000069020	174.251	0.361642	0.196863	1.97745	0.047991	0.441429	FALSE	MAST4		MAST4	protein_coding	66596361	67169595	5	1	chromosome	microtubule associated serine/threonine kinase family member 4 [Source:HGNC Symbol;Acc:HGNC:19037]	ENSG00000069020.18	MAST4	375449
ENSG00000102226	117.443	0.337447	0.173084	1.97812	0.0479152	0.441429	FALSE	USP11		USP11	protein_coding	47232866	47248328	X	1	chromosome	ubiquitin specific peptidase 11 [Source:HGNC Symbol;Acc:HGNC:12609]	ENSG00000102226.10	USP11	8237
ENSG00000110693	336.267	-0.377847	0.199859	-1.97763	0.0479704	0.441429	FALSE	SOX6		SOX6	protein_coding	15966449	16739591	11	-1	chromosome	SRY-box transcription factor 6 [Source:HGNC Symbol;Acc:HGNC:16421]	ENSG00000110693.18	SOX6	55553
ENSG00000116005	676.465	-0.270605	0.138597	-1.976	0.0481552	0.441429	FALSE	PCYOX1		PCYOX1	protein_coding	70257386	70281185	2	1	chromosome	prenylcysteine oxidase 1 [Source:HGNC Symbol;Acc:HGNC:20588]	ENSG00000116005.12	PCYOX1	51449
ENSG00000131475	71.4815	0.265745	0.133759	1.97623	0.0481291	0.441429	FALSE	VPS25		VPS25	protein_coding	42773449	42779599	17	1	chromosome	vacuolar protein sorting 25 homolog [Source:HGNC Symbol;Acc:HGNC:28122]	ENSG00000131475.7	VPS25	84313
ENSG00000148225	6.14162	-0.452498	0.221445	-1.97582	0.0481747	0.441429	FALSE	WDR31		WDR31	protein_coding	113313222	113340298	9	-1	chromosome	WD repeat domain 31 [Source:HGNC Symbol;Acc:HGNC:21421]	ENSG00000148225.16	WDR31	114987
ENSG00000154556	51.1058	0.39179	0.194563	1.97607	0.0481473	0.441429	FALSE	SORBS2		SORBS2	protein_coding	185585444	185956652	4	-1	chromosome	sorbin and SH3 domain containing 2 [Source:HGNC Symbol;Acc:HGNC:24098]	ENSG00000154556.18	SORBS2	8470
ENSG00000174804	146.166	-0.32231	0.158418	-1.97822	0.0479043	0.441429	FALSE	FZD4		FZD4	protein_coding	86945679	86955395	11	-1	chromosome	frizzled class receptor 4 [Source:HGNC Symbol;Acc:HGNC:4042]	ENSG00000174804.4	FZD4	8322
ENSG00000182667	19.3037	-0.466019	0.217009	-1.97659	0.0480883	0.441429	FALSE	NTM		NTM	protein_coding	131370478	132336822	11	1	chromosome	neurotrimin [Source:HGNC Symbol;Acc:HGNC:17941]	ENSG00000182667.14	NTM	50863
ENSG00000188001	35.402	0.569551	0.221039	1.97735	0.0480024	0.441429	FALSE	TPRG1		TPRG1	protein_coding	188947214	189325304	3	1	chromosome	tumor protein p63 regulated 1 [Source:HGNC Symbol;Acc:HGNC:24759]	ENSG00000188001.10	TPRG1	285386
ENSG00000041982	7.42821	0.415076	0.212043	1.97517	0.0482489	0.441781	FALSE	TNC		TNC	protein_coding	115019575	115118257	9	-1	chromosome	tenascin C [Source:HGNC Symbol;Acc:HGNC:5318]	ENSG00000041982.16	TNC	3371
ENSG00000115295	146.021	-0.220346	0.113094	-1.97357	0.0484303	0.442663	FALSE	CLIP4		CLIP4	protein_coding	29097705	29189643	2	1	chromosome	CAP-Gly domain containing linker protein family member 4 [Source:HGNC Symbol;Acc:HGNC:26108]	ENSG00000115295.20	CLIP4	79745
ENSG00000128595	244.188	0.242447	0.12311	1.97397	0.0483857	0.442663	FALSE	CALU		CALU	protein_coding	128739292	128773400	7	1	chromosome	calumenin [Source:HGNC Symbol;Acc:HGNC:1458]	ENSG00000128595.17	CALU	813
ENSG00000186716	12.8184	-0.418174	0.212599	-1.97338	0.0484526	0.442663	FALSE	BCR		BCR	protein_coding	23179704	23318037	22	1	chromosome	BCR activator of RhoGEF and GTPase [Source:HGNC Symbol;Acc:HGNC:1014]	ENSG00000186716.21	BCR	613
ENSG00000156219	613.729	-0.359961	0.207032	-1.97277	0.0485223	0.442917	FALSE	ART3		ART3	protein_coding	76011184	76112802	4	1	chromosome	ADP-ribosyltransferase 3 [Source:HGNC Symbol;Acc:HGNC:725]	ENSG00000156219.16	ART3	419
ENSG00000235387	5.31816	-0.433734	0.221756	-1.9725	0.0485521	0.442917	FALSE	SPAAR		SPAAR	protein_coding	35909490	35937153	9	1	chromosome	small regulatory polypeptide of amino acid response [Source:HGNC Symbol;Acc:HGNC:27244]	ENSG00000235387.5	SPAAR	158376
ENSG00000111731	15.8738	-0.445653	0.216739	-1.97074	0.0487535	0.444427	FALSE	C2CD5		C2CD5	protein_coding	22448583	22544546	12	-1	chromosome	C2 calcium dependent domain containing 5 [Source:HGNC Symbol;Acc:HGNC:29062]	ENSG00000111731.12	C2CD5	9847
ENSG00000137098	6.68368	0.455385	0.22145	1.97018	0.0488179	0.444682	FALSE	SPAG8		SPAG8	protein_coding	35808045	35812272	9	-1	chromosome	sperm associated antigen 8 [Source:HGNC Symbol;Acc:HGNC:14105]	ENSG00000137098.14	SPAG8	26206
ENSG00000170085	28.6479	-0.408819	0.205862	-1.96985	0.0488553	0.444682	FALSE	SIMC1		SIMC1	protein_coding	176238367	176345991	5	1	chromosome	SUMO interacting motifs containing 1 [Source:HGNC Symbol;Acc:HGNC:24779]	ENSG00000170085.18	SIMC1	375484
ENSG00000171522	35.0823	-0.395079	0.189536	-1.96955	0.0488895	0.444682	FALSE	PTGER4		PTGER4	protein_coding	40679915	40693735	5	1	chromosome	prostaglandin E receptor 4 [Source:HGNC Symbol;Acc:HGNC:9596]	ENSG00000171522.6	PTGER4	5734
ENSG00000124104	95.2443	0.322721	0.164643	1.96743	0.0491332	0.445418	FALSE	SNX21		SNX21	protein_coding	45833799	45843276	20	1	chromosome	sorting nexin family member 21 [Source:HGNC Symbol;Acc:HGNC:16154]	ENSG00000124104.19	SNX21	90203
ENSG00000131100	469.314	0.164365	0.0831047	1.96585	0.0493159	0.445418	FALSE	ATP6V1E1		ATP6V1E1	protein_coding	17592136	17628749	22	-1	chromosome	ATPase H+ transporting V1 subunit E1 [Source:HGNC Symbol;Acc:HGNC:857]	ENSG00000131100.13	ATP6V1E1	529
ENSG00000132549	27.6808	-0.407462	0.202644	-1.96632	0.0492617	0.445418	FALSE	VPS13B		VPS13B	protein_coding	99013266	99877580	8	1	chromosome	vacuolar protein sorting 13 homolog B [Source:HGNC Symbol;Acc:HGNC:2183]	ENSG00000132549.18	VPS13B	157680
ENSG00000143771	235.855	0.252621	0.126366	1.96819	0.0490467	0.445418	FALSE	CNIH4		CNIH4	protein_coding	224356858	224379459	1	1	chromosome	cornichon family AMPA receptor auxiliary protein 4 [Source:HGNC Symbol;Acc:HGNC:25013]	ENSG00000143771.12	CNIH4	29097
ENSG00000148187	76.9175	0.29104	0.148855	1.96687	0.0491982	0.445418	FALSE	MRRF		MRRF	protein_coding	122264603	122331337	9	1	chromosome	mitochondrial ribosome recycling factor [Source:HGNC Symbol;Acc:HGNC:7234]	ENSG00000148187.18	MRRF	92399
ENSG00000163608	109.376	0.221881	0.112086	1.96719	0.0491617	0.445418	FALSE	NEPRO		NEPRO	protein_coding	113002444	113019861	3	-1	chromosome	nucleolus and neural progenitor protein [Source:HGNC Symbol;Acc:HGNC:24496]	ENSG00000163608.15	NEPRO	25871
ENSG00000171649	7.32994	0.466432	0.218623	1.96688	0.0491974	0.445418	FALSE	ZIK1		ZIK1	protein_coding	57578456	57593890	19	1	chromosome	zinc finger protein interacting with K protein 1 [Source:HGNC Symbol;Acc:HGNC:33104]	ENSG00000171649.12	ZIK1	284307
ENSG00000176386	85.1582	-0.31008	0.155971	-1.96575	0.0493278	0.445418	FALSE	CDC26		CDC26	protein_coding	113255835	113275572	9	-1	chromosome	cell division cycle 26 [Source:HGNC Symbol;Acc:HGNC:17839]	ENSG00000176386.9	CDC26	246184
ENSG00000180209	26557.9	-0.181942	0.212073	-1.96754	0.0491209	0.445418	FALSE	MYLPF		MYLPF	protein_coding	30370934	30377991	16	1	chromosome	myosin light chain, phosphorylatable, fast skeletal muscle [Source:HGNC Symbol;Acc:HGNC:29824]	ENSG00000180209.12	MYLPF	29895
ENSG00000250067	6.8691	0.424485	0.221531	1.96572	0.0493307	0.445418	FALSE	YJEFN3		YJEFN3	protein_coding	19528861	19537581	19	1	chromosome	YjeF N-terminal domain containing 3 [Source:HGNC Symbol;Acc:HGNC:24785]	ENSG00000250067.12	YJEFN3	374887
ENSG00000104518	17.1664	0.394891	0.201236	1.96448	0.0494748	0.445742	FALSE	GSDMD		GSDMD	protein_coding	143553207	143563062	8	1	chromosome	gasdermin D [Source:HGNC Symbol;Acc:HGNC:25697]	ENSG00000104518.11	GSDMD	79792
ENSG00000127884	533.681	0.236044	0.119819	1.96454	0.0494674	0.445742	FALSE	ECHS1		ECHS1	protein_coding	133362485	133373354	10	-1	chromosome	enoyl-CoA hydratase, short chain 1 [Source:HGNC Symbol;Acc:HGNC:3151]	ENSG00000127884.5	ECHS1	1892
ENSG00000137502	73.214	-0.305952	0.148154	-1.96491	0.0494247	0.445742	FALSE	RAB30		RAB30	protein_coding	82973133	83071923	11	-1	chromosome	RAB30, member RAS oncogene family [Source:HGNC Symbol;Acc:HGNC:9770]	ENSG00000137502.10	RAB30	27314
ENSG00000157119	719.23	0.312433	0.155538	1.96398	0.0495325	0.445937	FALSE	KLHL40		KLHL40	protein_coding	42685537	42692544	3	1	chromosome	kelch like family member 40 [Source:HGNC Symbol;Acc:HGNC:30372]	ENSG00000157119.12	KLHL40	131377
ENSG00000005238	49.4545	0.371185	0.183228	1.96191	0.0497734	0.446548	FALSE	FAM214B		FAM214B	protein_coding	35104112	35116341	9	-1	chromosome	family with sequence similarity 214 member B [Source:HGNC Symbol;Acc:HGNC:25666]	ENSG00000005238.19	FAM214B	80256
ENSG00000096080	107.43	0.251258	0.127318	1.96207	0.0497538	0.446548	FALSE	MRPS18A		MRPS18A	protein_coding	43671303	43687791	6	-1	chromosome	mitochondrial ribosomal protein S18A [Source:HGNC Symbol;Acc:HGNC:14515]	ENSG00000096080.11	MRPS18A	55168
ENSG00000100804	721.876	0.146795	0.0748476	1.96073	0.0499103	0.446548	FALSE	PSMB5		PSMB5	protein_coding	23016543	23035230	14	-1	chromosome	proteasome 20S subunit beta 5 [Source:HGNC Symbol;Acc:HGNC:9542]	ENSG00000100804.19	PSMB5	5693
ENSG00000134014	84.3636	0.314104	0.164387	1.96167	0.0498007	0.446548	FALSE	ELP3		ELP3	protein_coding	28089673	28191156	8	1	chromosome	elongator acetyltransferase complex subunit 3 [Source:HGNC Symbol;Acc:HGNC:20696]	ENSG00000134014.17	ELP3	55140
ENSG00000140983	124.291	0.225934	0.115428	1.96062	0.0499233	0.446548	FALSE	RHOT2		RHOT2	protein_coding	668105	674174	16	1	chromosome	ras homolog family member T2 [Source:HGNC Symbol;Acc:HGNC:21169]	ENSG00000140983.14	RHOT2	89941
ENSG00000141337	7.18139	0.410581	0.221092	1.96134	0.0498389	0.446548	FALSE	ARSG		ARSG	protein_coding	68259182	68422731	17	1	chromosome	arylsulfatase G [Source:HGNC Symbol;Acc:HGNC:24102]	ENSG00000141337.12	ARSG	22901
ENSG00000157578	10.3435	-0.35601	0.219455	-1.9606	0.0499255	0.446548	FALSE	LCA5L		LCA5L	protein_coding	39405844	39445805	21	-1	chromosome	lebercilin LCA5 like [Source:HGNC Symbol;Acc:HGNC:1255]	ENSG00000157578.13	LCA5L	150082
ENSG00000178980	2223.16	-0.315027	0.162629	-1.9629	0.0496573	0.446548	FALSE	SELENOW		SELENOW	protein_coding	47778585	47784686	19	1	chromosome	selenoprotein W [Source:HGNC Symbol;Acc:HGNC:10752]	ENSG00000178980.15	SELENOW	6415
ENSG00000203943	25.8624	0.382613	0.188706	1.96174	0.0497928	0.446548	FALSE	SAMD13		SAMD13	protein_coding	84298366	84389957	1	1	chromosome	sterile alpha motif domain containing 13 [Source:HGNC Symbol;Acc:HGNC:24582]	ENSG00000203943.8	SAMD13	148418
ENSG00000101460	37.1605	0.357014	0.172639	1.95975	0.0500244	0.446786	FALSE	MAP1LC3A		MAP1LC3A	protein_coding	34546854	34560345	20	1	chromosome	microtubule associated protein 1 light chain 3 alpha [Source:HGNC Symbol;Acc:HGNC:6838]	ENSG00000101460.13	MAP1LC3A	84557
ENSG00000152944	77.2111	-0.275752	0.144698	-1.95986	0.0500125	0.446786	FALSE	MED21		MED21	protein_coding	27022546	27066343	12	1	chromosome	mediator complex subunit 21 [Source:HGNC Symbol;Acc:HGNC:11473]	ENSG00000152944.9	MED21	9412
ENSG00000243660	5.29565	0.422822	0.221234	1.95854	0.0501667	0.447734	FALSE	ZNF487		ZNF487	protein_coding	43436841	43483181	10	1	chromosome	zinc finger protein 487 [Source:HGNC Symbol;Acc:HGNC:23488]	ENSG00000243660.10	ZNF487	642819
ENSG00000109061	34073.7	-0.167225	0.181874	-1.95811	0.0502172	0.447861	FALSE	MYH1		MYH1	protein_coding	10492307	10518542	17	-1	chromosome	myosin heavy chain 1 [Source:HGNC Symbol;Acc:HGNC:7567]	ENSG00000109061.10	MYH1	4619
ENSG00000176971	32.7597	0.445975	0.217543	1.95683	0.0503676	0.448878	FALSE	FIBIN		FIBIN	protein_coding	26994112	26997087	11	1	chromosome	fin bud initiation factor homolog [Source:HGNC Symbol;Acc:HGNC:33747]	ENSG00000176971.4	FIBIN	387758
ENSG00000100150	15.8256	-0.446961	0.212847	-1.95174	0.0509689	0.449125	FALSE	DEPDC5		DEPDC5	protein_coding	31753867	31908033	22	1	chromosome	DEP domain containing 5, GATOR1 subcomplex subunit [Source:HGNC Symbol;Acc:HGNC:18423]	ENSG00000100150.20	DEPDC5	9681
ENSG00000101251	4.64148	-0.433159	0.221415	-1.95379	0.0507264	0.449125	FALSE	SEL1L2		SEL1L2	protein_coding	13849247	13996443	20	-1	chromosome	SEL1L2 adaptor subunit of ERAD E3 ligase [Source:HGNC Symbol;Acc:HGNC:15897]	ENSG00000101251.12	SEL1L2	80343
ENSG00000103275	196.188	-0.212063	0.108351	-1.95423	0.050674	0.449125	FALSE	UBE2I		UBE2I	protein_coding	1308880	1327018	16	1	chromosome	ubiquitin conjugating enzyme E2 I [Source:HGNC Symbol;Acc:HGNC:12485]	ENSG00000103275.20	UBE2I	7329
ENSG00000104643	192.757	0.227956	0.116571	1.95402	0.0506989	0.449125	FALSE	MTMR9		MTMR9	protein_coding	11284816	11328146	8	1	chromosome	myotubularin related protein 9 [Source:HGNC Symbol;Acc:HGNC:14596]	ENSG00000104643.10	MTMR9	66036
ENSG00000108175	69.8262	0.213687	0.111685	1.95244	0.0508862	0.449125	FALSE	ZMIZ1		ZMIZ1	protein_coding	79068966	79316528	10	1	chromosome	zinc finger MIZ-type containing 1 [Source:HGNC Symbol;Acc:HGNC:16493]	ENSG00000108175.17	ZMIZ1	57178
ENSG00000109321	16.7036	0.25422	0.167873	1.95088	0.0510708	0.449125	FALSE	AREG		AREG	protein_coding	74445136	74455005	4	1	chromosome	amphiregulin [Source:HGNC Symbol;Acc:HGNC:651]	ENSG00000109321.11	AREG	374
ENSG00000123908	182.029	-0.215623	0.109843	-1.95394	0.0507082	0.449125	FALSE	AGO2		AGO2	protein_coding	140520156	140635633	8	-1	chromosome	argonaute RISC catalytic component 2 [Source:HGNC Symbol;Acc:HGNC:3263]	ENSG00000123908.12	AGO2	27161
ENSG00000124067	34.2052	-0.405169	0.203971	-1.95076	0.0510856	0.449125	FALSE	SLC12A4		SLC12A4	protein_coding	67943474	67969601	16	-1	chromosome	solute carrier family 12 member 4 [Source:HGNC Symbol;Acc:HGNC:10913]	ENSG00000124067.17	SLC12A4	6560
ENSG00000136045	175.668	-0.227863	0.115848	-1.95536	0.0505407	0.449125	FALSE	PWP1		PWP1	protein_coding	107685799	107713162	12	1	chromosome	PWP1 homolog, endonuclein [Source:HGNC Symbol;Acc:HGNC:17015]	ENSG00000136045.12	PWP1	11137
ENSG00000159167	7.55304	-0.433011	0.220876	-1.95189	0.0509518	0.449125	FALSE	STC1		STC1	protein_coding	23841929	23854806	8	-1	chromosome	stanniocalcin 1 [Source:HGNC Symbol;Acc:HGNC:11373]	ENSG00000159167.12	STC1	6781
ENSG00000162174	38.2079	0.370513	0.209771	1.95306	0.0508124	0.449125	FALSE	ASRGL1		ASRGL1	protein_coding	62337448	62393412	11	1	chromosome	asparaginase and isoaspartyl peptidase 1 [Source:HGNC Symbol;Acc:HGNC:16448]	ENSG00000162174.12	ASRGL1	80150
ENSG00000166557	18.5858	0.382329	0.19972	1.95203	0.0509352	0.449125	FALSE	TMED3		TMED3	protein_coding	79311112	79427432	15	1	chromosome	transmembrane p24 trafficking protein 3 [Source:HGNC Symbol;Acc:HGNC:28889]	ENSG00000166557.13	TMED3	23423
ENSG00000171960	40.7025	0.304126	0.152418	1.95392	0.0507109	0.449125	FALSE	PPIH		PPIH	protein_coding	42658423	42676758	1	1	chromosome	peptidylprolyl isomerase H [Source:HGNC Symbol;Acc:HGNC:14651]	ENSG00000171960.11	PPIH	10465
ENSG00000197208	5.05657	0.342101	0.18948	1.9524	0.0508905	0.449125	FALSE	SLC22A4		SLC22A4	protein_coding	132294394	132344190	5	1	chromosome	solute carrier family 22 member 4 [Source:HGNC Symbol;Acc:HGNC:10968]	ENSG00000197208.6	SLC22A4	6583
ENSG00000197782	20.0684	0.301342	0.21979	1.95624	0.0504374	0.449125	FALSE	ZNF780A		ZNF780A	protein_coding	40069152	40090938	19	-1	chromosome	zinc finger protein 780A [Source:HGNC Symbol;Acc:HGNC:27603]	ENSG00000197782.14	ZNF780A	284323
ENSG00000198959	66.0578	0.36326	0.179863	1.95122	0.0510312	0.449125	FALSE	TGM2		TGM2	protein_coding	38127385	38166578	20	-1	chromosome	transglutaminase 2 [Source:HGNC Symbol;Acc:HGNC:11778]	ENSG00000198959.12	TGM2	7052
ENSG00000204209	44.85	-0.329959	0.166901	-1.95142	0.0510066	0.449125	FALSE	DAXX		DAXX	protein_coding	33318558	33323016	6	-1	chromosome	death domain associated protein [Source:HGNC Symbol;Acc:HGNC:2681]	ENSG00000204209.13	DAXX	1616
ENSG00000242114	29.4917	0.418955	0.209008	1.95418	0.0506802	0.449125	FALSE	MTFP1		MTFP1	protein_coding	30425623	30429054	22	1	chromosome	mitochondrial fission process 1 [Source:HGNC Symbol;Acc:HGNC:26945]	ENSG00000242114.6	MTFP1	51537
ENSG00000280893	6.0016	0.0738719	0.101528	1.95374	0.0507321	0.449125	FALSE	AC009133.6		AC009133.6	protein_coding	29812261	29820092	16	1	chromosome	novel transcript	ENSG00000280893.1	AC009133.6
ENSG00000099622	811.43	0.2163	0.110966	1.94966	0.0512162	0.44984	FALSE	CIRBP		CIRBP	protein_coding	1259384	1274880	19	1	chromosome	cold inducible RNA binding protein [Source:HGNC Symbol;Acc:HGNC:1982]	ENSG00000099622.14	CIRBP	1153
ENSG00000142583	192.136	0.335553	0.182555	1.94947	0.0512397	0.44984	FALSE	SLC2A5		SLC2A5	protein_coding	9035106	9088478	1	-1	chromosome	solute carrier family 2 member 5 [Source:HGNC Symbol;Acc:HGNC:11010]	ENSG00000142583.18	SLC2A5	6518
ENSG00000099785	109.704	0.343221	0.177289	1.94827	0.0513826	0.450135	FALSE	MARCHF2		MARCHF2	protein_coding	8413270	8439017	19	1	chromosome	membrane associated ring-CH-type finger 2 [Source:HGNC Symbol;Acc:HGNC:28038]	ENSG00000099785.10	MARCHF2	51257
ENSG00000179295	308.882	0.354505	0.179654	1.94855	0.0513494	0.450135	FALSE	PTPN11		PTPN11	protein_coding	112418351	112509913	12	1	chromosome	protein tyrosine phosphatase non-receptor type 11 [Source:HGNC Symbol;Acc:HGNC:9644]	ENSG00000179295.17	PTPN11	5781
ENSG00000204580	176.422	0.298232	0.148442	1.94859	0.0513447	0.450135	FALSE	DDR1		DDR1	protein_coding	30876421	30900156	6	1	chromosome	discoidin domain receptor tyrosine kinase 1 [Source:HGNC Symbol;Acc:HGNC:2730]	ENSG00000204580.13	DDR1	780
ENSG00000137831	1753.5	-0.267547	0.139429	-1.94777	0.051443	0.450345	FALSE	UACA		UACA	protein_coding	70654554	70763558	15	-1	chromosome	uveal autoantigen with coiled-coil domains and ankyrin repeats [Source:HGNC Symbol;Acc:HGNC:15947]	ENSG00000137831.15	UACA	55075
ENSG00000196411	61.2348	-0.343468	0.170924	-1.94689	0.0515481	0.450945	FALSE	EPHB4		EPHB4	protein_coding	100802565	100827523	7	-1	chromosome	EPH receptor B4 [Source:HGNC Symbol;Acc:HGNC:3395]	ENSG00000196411.10	EPHB4	2050
ENSG00000184840	362.436	0.224757	0.116279	1.94616	0.0516358	0.451393	FALSE	TMED9		TMED9	protein_coding	177592203	177597242	5	1	chromosome	transmembrane p24 trafficking protein 9 [Source:HGNC Symbol;Acc:HGNC:24878]	ENSG00000184840.12	TMED9	54732
ENSG00000170581	61.6386	0.325205	0.168968	1.94541	0.0517258	0.45186	FALSE	STAT2		STAT2	protein_coding	56341597	56360167	12	-1	chromosome	signal transducer and activator of transcription 2 [Source:HGNC Symbol;Acc:HGNC:11363]	ENSG00000170581.14	STAT2	6773
ENSG00000023902	251.747	0.332684	0.165479	1.94491	0.0517857	0.452064	FALSE	PLEKHO1		PLEKHO1	protein_coding	150149183	150164720	1	1	chromosome	pleckstrin homology domain containing O1 [Source:HGNC Symbol;Acc:HGNC:24310]	ENSG00000023902.14	PLEKHO1	51177
ENSG00000101126	102.455	-0.221208	0.115333	-1.94425	0.051865	0.452154	FALSE	ADNP		ADNP	protein_coding	50888916	50931437	20	-1	chromosome	activity dependent neuroprotector homeobox [Source:HGNC Symbol;Acc:HGNC:15766]	ENSG00000101126.18	ADNP	23394
ENSG00000257950	4.32258	0.433696	0.215394	1.94422	0.0518692	0.452154	FALSE	P2RX5-TAX1BP3		P2RX5-TAX1BP3	protein_coding	3663063	3696194	17	-1	chromosome	P2RX5-TAX1BP3 readthrough (NMD candidate) [Source:HGNC Symbol;Acc:HGNC:49191]	ENSG00000257950.3	P2RX5-TAX1BP3
ENSG00000125454	20.496	0.383988	0.198113	1.94345	0.0519614	0.452639	FALSE	SLC25A19		SLC25A19	protein_coding	75272981	75289510	17	-1	chromosome	solute carrier family 25 member 19 [Source:HGNC Symbol;Acc:HGNC:14409]	ENSG00000125454.12	SLC25A19	60386
ENSG00000104824	325.553	-0.202246	0.104225	-1.94146	0.052202	0.453487	FALSE	HNRNPL		HNRNPL	protein_coding	38836388	38852347	19	-1	chromosome	heterogeneous nuclear ribonucleoprotein L [Source:HGNC Symbol;Acc:HGNC:5045]	ENSG00000104824.17	HNRNPL	3191
ENSG00000123191	8.88239	-0.467613	0.221457	-1.94144	0.0522055	0.453487	FALSE	ATP7B		ATP7B	protein_coding	51930436	52012125	13	-1	chromosome	ATPase copper transporting beta [Source:HGNC Symbol;Acc:HGNC:870]	ENSG00000123191.15	ATP7B	540
ENSG00000132326	58.3122	-0.309662	0.195361	-1.942	0.052137	0.453487	FALSE	PER2		PER2	protein_coding	238244044	238290102	2	-1	chromosome	period circadian regulator 2 [Source:HGNC Symbol;Acc:HGNC:8846]	ENSG00000132326.12	PER2	8864
ENSG00000242265	26.4512	0.302151	0.221562	1.94225	0.0521063	0.453487	FALSE	PEG10		PEG10	protein_coding	94656325	94669695	7	1	chromosome	paternally expressed 10 [Source:HGNC Symbol;Acc:HGNC:14005]	ENSG00000242265.5	PEG10	23089
ENSG00000170871	277.658	-0.305341	0.15773	-1.94113	0.0522431	0.453495	FALSE	KIAA0232		KIAA0232	protein_coding	6781375	6884170	4	1	chromosome	KIAA0232 [Source:HGNC Symbol;Acc:HGNC:28992]	ENSG00000170871.12	KIAA0232	9778
ENSG00000205364	18.103	-0.415853	0.210072	-1.94033	0.0523397	0.454015	FALSE	MT1M		MT1M	protein_coding	56632659	56633981	16	1	chromosome	metallothionein 1M [Source:HGNC Symbol;Acc:HGNC:14296]	ENSG00000205364.4	MT1M	4499
ENSG00000111897	334.296	-0.150583	0.0775554	-1.93973	0.0524126	0.454328	FALSE	SERINC1		SERINC1	protein_coding	122443351	122471807	6	-1	chromosome	serine incorporator 1 [Source:HGNC Symbol;Acc:HGNC:13464]	ENSG00000111897.7	SERINC1	57515
ENSG00000100802	22.8386	0.338288	0.171434	1.93854	0.0525578	0.45463	FALSE	C14orf93		C14orf93	protein_coding	22985894	23010166	14	-1	chromosome	chromosome 14 open reading frame 93 [Source:HGNC Symbol;Acc:HGNC:20162]	ENSG00000100802.15	C14orf93	60686
ENSG00000119446	110.821	0.346657	0.176487	1.93855	0.0525567	0.45463	FALSE	RBM18		RBM18	protein_coding	122237622	122264840	9	-1	chromosome	RNA binding motif protein 18 [Source:HGNC Symbol;Acc:HGNC:28413]	ENSG00000119446.14	RBM18	92400
ENSG00000133627	28.7361	0.357732	0.182336	1.93875	0.0525314	0.45463	FALSE	ACTR3B		ACTR3B	protein_coding	152759749	152855378	7	1	chromosome	actin related protein 3B [Source:HGNC Symbol;Acc:HGNC:17256]	ENSG00000133627.18	ACTR3B	57180
ENSG00000130529	51.2331	0.373494	0.188363	1.93808	0.0526138	0.454797	FALSE	TRPM4		TRPM4	protein_coding	49157741	49211836	19	1	chromosome	transient receptor potential cation channel subfamily M member 4 [Source:HGNC Symbol;Acc:HGNC:17993]	ENSG00000130529.16	TRPM4	54795
ENSG00000149187	790.66	-0.215221	0.112569	-1.93773	0.0526556	0.45484	FALSE	CELF1		CELF1	protein_coding	47465933	47565569	11	-1	chromosome	CUGBP Elav-like family member 1 [Source:HGNC Symbol;Acc:HGNC:2549]	ENSG00000149187.18	CELF1	10658
ENSG00000166341	14.5872	-0.442645	0.214893	-1.93676	0.0527744	0.455548	FALSE	DCHS1		DCHS1	protein_coding	6621330	6655809	11	-1	chromosome	dachsous cadherin-related 1 [Source:HGNC Symbol;Acc:HGNC:13681]	ENSG00000166341.8	DCHS1	8642
ENSG00000115738	96.8887	0.396249	0.201631	1.93567	0.0529083	0.456112	FALSE	ID2		ID2	protein_coding	8678845	8684461	2	1	chromosome	inhibitor of DNA binding 2 [Source:HGNC Symbol;Acc:HGNC:5361]	ENSG00000115738.10	ID2	3398
ENSG00000185924	5.63569	-0.445729	0.221706	-1.93563	0.0529136	0.456112	FALSE	RTN4RL1		RTN4RL1	protein_coding	1934677	2025334	17	-1	chromosome	reticulon 4 receptor like 1 [Source:HGNC Symbol;Acc:HGNC:21329]	ENSG00000185924.7	RTN4RL1	146760
ENSG00000132825	42.3904	-0.368366	0.194787	-1.93521	0.0529642	0.45623	FALSE	PPP1R3D		PPP1R3D	protein_coding	59936663	59940305	20	-1	chromosome	protein phosphatase 1 regulatory subunit 3D [Source:HGNC Symbol;Acc:HGNC:9294]	ENSG00000132825.7	PPP1R3D	5509
ENSG00000174579	125.676	-0.341605	0.176875	-1.93402	0.0531102	0.457169	FALSE	MSL2		MSL2	protein_coding	136148917	136197241	3	-1	chromosome	MSL complex subunit 2 [Source:HGNC Symbol;Acc:HGNC:25544]	ENSG00000174579.4	MSL2	55167
ENSG00000063169	16.9535	-0.353186	0.187391	-1.93217	0.0533384	0.457541	FALSE	BICRA		BICRA	protein_coding	47608196	47703277	19	1	chromosome	BRD4 interacting chromatin remodeling complex associated protein [Source:HGNC Symbol;Acc:HGNC:4332]	ENSG00000063169.10	BICRA	29998
ENSG00000084628	16.2785	-0.391999	0.220829	-1.93319	0.0532131	0.457541	FALSE	NKAIN1		NKAIN1	protein_coding	31179745	31239887	1	-1	chromosome	sodium/potassium transporting ATPase interacting 1 [Source:HGNC Symbol;Acc:HGNC:25743]	ENSG00000084628.10	NKAIN1	79570
ENSG00000109016	214.936	0.184884	0.0967095	1.93266	0.0532775	0.457541	FALSE	DHRS7B		DHRS7B	protein_coding	21123364	21193265	17	1	chromosome	dehydrogenase/reductase 7B [Source:HGNC Symbol;Acc:HGNC:24547]	ENSG00000109016.17	DHRS7B	25979
ENSG00000145907	282.066	-0.178139	0.0936006	-1.93221	0.0533336	0.457541	FALSE	G3BP1		G3BP1	protein_coding	151771045	151812785	5	1	chromosome	G3BP stress granule assembly factor 1 [Source:HGNC Symbol;Acc:HGNC:30292]	ENSG00000145907.15	G3BP1	10146
ENSG00000170035	553.127	-0.24161	0.12613	-1.93281	0.0532595	0.457541	FALSE	UBE2E3		UBE2E3	protein_coding	180967248	181076585	2	1	chromosome	ubiquitin conjugating enzyme E2 E3 [Source:HGNC Symbol;Acc:HGNC:12479]	ENSG00000170035.16	UBE2E3	10477
ENSG00000077458	20.5541	0.416214	0.203656	1.93062	0.0535304	0.458181	FALSE	FAM76B		FAM76B	protein_coding	95768953	95790409	11	-1	chromosome	family with sequence similarity 76 member B [Source:HGNC Symbol;Acc:HGNC:28492]	ENSG00000077458.13	FAM76B	143684
ENSG00000140986	1820.01	-0.255895	0.134786	-1.9307	0.0535198	0.458181	FALSE	RPL3L		RPL3L	protein_coding	1943974	1957606	16	-1	chromosome	ribosomal protein L3 like [Source:HGNC Symbol;Acc:HGNC:10351]	ENSG00000140986.8	RPL3L	6123
ENSG00000162337	7.96658	-0.379192	0.207891	-1.93007	0.0535984	0.458181	FALSE	LRP5		LRP5	protein_coding	68312591	68449275	11	1	chromosome	LDL receptor related protein 5 [Source:HGNC Symbol;Acc:HGNC:6697]	ENSG00000162337.12	LRP5	4041
ENSG00000164985	190.344	-0.25548	0.132282	-1.93057	0.053536	0.458181	FALSE	PSIP1		PSIP1	protein_coding	15464066	15510995	9	-1	chromosome	PC4 and SFRS1 interacting protein 1 [Source:HGNC Symbol;Acc:HGNC:9527]	ENSG00000164985.15	PSIP1	11168
ENSG00000225614	10.1091	-0.466408	0.221582	-1.93034	0.053565	0.458181	FALSE	ZNF469		ZNF469	protein_coding	88382989	88440757	16	1	chromosome	zinc finger protein 469 [Source:HGNC Symbol;Acc:HGNC:23216]	ENSG00000225614.3	ZNF469	84627
ENSG00000108219	66.2983	-0.314892	0.16234	-1.92924	0.0537012	0.458433	FALSE	TSPAN14		TSPAN14	protein_coding	80454166	80533124	10	1	chromosome	tetraspanin 14 [Source:HGNC Symbol;Acc:HGNC:23303]	ENSG00000108219.15	TSPAN14	81619
ENSG00000183696	18.3201	-0.384318	0.199212	-1.92923	0.053702	0.458433	FALSE	UPP1		UPP1	protein_coding	48088628	48108736	7	1	chromosome	uridine phosphorylase 1 [Source:HGNC Symbol;Acc:HGNC:12576]	ENSG00000183696.14	UPP1	7378
ENSG00000107819	10.1717	0.369401	0.219483	1.92645	0.0540479	0.458912	FALSE	SFXN3		SFXN3	protein_coding	101031234	101041244	10	1	chromosome	sideroflexin 3 [Source:HGNC Symbol;Acc:HGNC:16087]	ENSG00000107819.13	SFXN3	81855
ENSG00000110811	8.09015	0.320943	0.220961	1.92783	0.0538764	0.458912	FALSE	P3H3		P3H3	protein_coding	6828407	6839847	12	1	chromosome	prolyl 3-hydroxylase 3 [Source:HGNC Symbol;Acc:HGNC:19318]	ENSG00000110811.20	P3H3	10536
ENSG00000112667	260.501	-0.309148	0.161094	-1.9261	0.0540923	0.458912	FALSE	DNPH1		DNPH1	protein_coding	43225629	43229484	6	-1	chromosome	2'-deoxynucleoside 5'-phosphate N-hydrolase 1 [Source:HGNC Symbol;Acc:HGNC:21218]	ENSG00000112667.12	DNPH1	10591
ENSG00000115084	121.265	0.380348	0.192552	1.9271	0.0539671	0.458912	FALSE	SLC35F5		SLC35F5	protein_coding	113705011	113756693	2	-1	chromosome	solute carrier family 35 member F5 [Source:HGNC Symbol;Acc:HGNC:23617]	ENSG00000115084.14	SLC35F5	80255
ENSG00000127947	77.8063	-0.362903	0.184544	-1.92691	0.0539912	0.458912	FALSE	PTPN12		PTPN12	protein_coding	77537295	77640069	7	1	chromosome	protein tyrosine phosphatase non-receptor type 12 [Source:HGNC Symbol;Acc:HGNC:9645]	ENSG00000127947.16	PTPN12	5782
ENSG00000132386	641.145	-0.177307	0.0905505	-1.92621	0.054078	0.458912	FALSE	SERPINF1		SERPINF1	protein_coding	1762029	1777565	17	1	chromosome	serpin family F member 1 [Source:HGNC Symbol;Acc:HGNC:8824]	ENSG00000132386.11	SERPINF1	5176
ENSG00000143390	36.644	-0.340165	0.175024	-1.92836	0.0538109	0.458912	FALSE	RFX5		RFX5	protein_coding	151340640	151347357	1	-1	chromosome	regulatory factor X5 [Source:HGNC Symbol;Acc:HGNC:9986]	ENSG00000143390.17	RFX5	5993
ENSG00000175806	46.8074	0.288058	0.149952	1.92773	0.0538888	0.458912	FALSE	MSRA		MSRA	protein_coding	10054292	10428891	8	1	chromosome	methionine sulfoxide reductase A [Source:HGNC Symbol;Acc:HGNC:7377]	ENSG00000175806.15	MSRA	4482
ENSG00000198874	140.973	0.351805	0.183588	1.92732	0.0539401	0.458912	FALSE	TYW1		TYW1	protein_coding	66995173	67239519	7	1	chromosome	tRNA-yW synthesizing protein 1 homolog [Source:HGNC Symbol;Acc:HGNC:25598]	ENSG00000198874.13	TYW1	55253
ENSG00000102172	170.259	0.258946	0.135925	1.92546	0.0541719	0.459272	FALSE	SMS		SMS	protein_coding	21940709	21994837	X	1	chromosome	spermine synthase [Source:HGNC Symbol;Acc:HGNC:11123]	ENSG00000102172.16	SMS	6611
ENSG00000095951	19.0013	-0.347493	0.221595	-1.92433	0.0543137	0.459529	FALSE	HIVEP1		HIVEP1	protein_coding	12008762	12164999	6	1	chromosome	HIVEP zinc finger 1 [Source:HGNC Symbol;Acc:HGNC:4920]	ENSG00000095951.17	HIVEP1	3096
ENSG00000135999	66.0353	0.268969	0.140685	1.92463	0.0542761	0.459529	FALSE	EPC2		EPC2	protein_coding	148644440	148787569	2	1	chromosome	enhancer of polycomb homolog 2 [Source:HGNC Symbol;Acc:HGNC:24543]	ENSG00000135999.12	EPC2	26122
ENSG00000149115	51.3212	-0.308477	0.156932	-1.92457	0.0542826	0.459529	FALSE	TNKS1BP1		TNKS1BP1	protein_coding	57299638	57324952	11	-1	chromosome	tankyrase 1 binding protein 1 [Source:HGNC Symbol;Acc:HGNC:19081]	ENSG00000149115.14	TNKS1BP1	85456
ENSG00000156469	32.5469	-0.358043	0.184752	-1.92358	0.0544076	0.460008	FALSE	MTERF3		MTERF3	protein_coding	96239398	96261610	8	-1	chromosome	mitochondrial transcription termination factor 3 [Source:HGNC Symbol;Acc:HGNC:24258]	ENSG00000156469.9	MTERF3	51001
ENSG00000124701	1677.66	0.255222	0.130532	1.9226	0.0545309	0.460735	FALSE	APOBEC2		APOBEC2	protein_coding	41053304	41064511	6	1	chromosome	apolipoprotein B mRNA editing enzyme catalytic subunit 2 [Source:HGNC Symbol;Acc:HGNC:605]	ENSG00000124701.5	APOBEC2	10930
ENSG00000114770	292.679	0.316683	0.162678	1.92183	0.0546269	0.460917	FALSE	ABCC5		ABCC5	protein_coding	183919934	184017939	3	-1	chromosome	ATP binding cassette subfamily C member 5 [Source:HGNC Symbol;Acc:HGNC:56]	ENSG00000114770.17	ABCC5	10057
ENSG00000172915	60.8576	-0.428924	0.211943	-1.92201	0.0546039	0.460917	FALSE	NBEA		NBEA	protein_coding	34942287	35673022	13	1	chromosome	neurobeachin [Source:HGNC Symbol;Acc:HGNC:7648]	ENSG00000172915.18	NBEA	26960
ENSG00000104812	669.721	0.275248	0.141272	1.92149	0.0546702	0.460967	FALSE	GYS1		GYS1	protein_coding	48968130	48993310	19	-1	chromosome	glycogen synthase 1 [Source:HGNC Symbol;Acc:HGNC:4706]	ENSG00000104812.15	GYS1	2997
ENSG00000003137	15.6645	0.419232	0.198046	1.91968	0.0548987	0.461608	FALSE	CYP26B1		CYP26B1	protein_coding	72129238	72148038	2	-1	chromosome	cytochrome P450 family 26 subfamily B member 1 [Source:HGNC Symbol;Acc:HGNC:20581]	ENSG00000003137.8	CYP26B1	56603
ENSG00000013375	26.6715	-0.384638	0.211798	-1.91892	0.0549943	0.461608	FALSE	PGM3		PGM3	protein_coding	83161150	83193936	6	-1	chromosome	phosphoglucomutase 3 [Source:HGNC Symbol;Acc:HGNC:8907]	ENSG00000013375.16	PGM3	5238
ENSG00000101665	29.0203	-0.342385	0.211981	-1.91924	0.054954	0.461608	FALSE	SMAD7		SMAD7	protein_coding	48919853	48952052	18	-1	chromosome	SMAD family member 7 [Source:HGNC Symbol;Acc:HGNC:6773]	ENSG00000101665.9	SMAD7	4092
ENSG00000115361	22.7737	-0.356395	0.196899	-1.91917	0.0549622	0.461608	FALSE	ACADL		ACADL	protein_coding	210187126	210225447	2	-1	chromosome	acyl-CoA dehydrogenase long chain [Source:HGNC Symbol;Acc:HGNC:88]	ENSG00000115361.8	ACADL	33
ENSG00000141642	11.727	0.394215	0.197314	1.92028	0.0548226	0.461608	FALSE	ELAC1		ELAC1	protein_coding	50967991	50988121	18	1	chromosome	elaC ribonuclease Z 1 [Source:HGNC Symbol;Acc:HGNC:14197]	ENSG00000141642.9	ELAC1	55520
ENSG00000146281	215.394	0.234923	0.121337	1.91889	0.0549988	0.461608	FALSE	PM20D2		PM20D2	protein_coding	89146055	89165565	6	1	chromosome	peptidase M20 domain containing 2 [Source:HGNC Symbol;Acc:HGNC:21408]	ENSG00000146281.6	PM20D2	135293
ENSG00000184209	214.766	-0.166388	0.0871528	-1.91882	0.0550076	0.461608	FALSE	SNRNP35		SNRNP35	protein_coding	123458088	123473154	12	1	chromosome	small nuclear ribonucleoprotein U11/U12 subunit 35 [Source:HGNC Symbol;Acc:HGNC:30852]	ENSG00000184209.15	SNRNP35	11066
ENSG00000101444	168.977	0.244712	0.125954	1.91725	0.0552066	0.462031	FALSE	AHCY		AHCY	protein_coding	34280268	34311802	20	-1	chromosome	adenosylhomocysteinase [Source:HGNC Symbol;Acc:HGNC:343]	ENSG00000101444.13	AHCY	191
ENSG00000143603	137.626	-0.395085	0.214853	-1.91754	0.0551692	0.462031	FALSE	KCNN3		KCNN3	protein_coding	154697455	154870281	1	-1	chromosome	potassium calcium-activated channel subfamily N member 3 [Source:HGNC Symbol;Acc:HGNC:6292]	ENSG00000143603.19	KCNN3	3782
ENSG00000167371	13.9322	-0.389449	0.204271	-1.91748	0.0551768	0.462031	FALSE	PRRT2		PRRT2	protein_coding	29811382	29815892	16	1	chromosome	proline rich transmembrane protein 2 [Source:HGNC Symbol;Acc:HGNC:30500]	ENSG00000167371.21	PRRT2	112476
ENSG00000185761	78.7212	0.397991	0.188976	1.91724	0.0552074	0.462031	FALSE	ADAMTSL5		ADAMTSL5	protein_coding	1505022	1513604	19	-1	chromosome	ADAMTS like 5 [Source:HGNC Symbol;Acc:HGNC:27912]	ENSG00000185761.11	ADAMTSL5	339366
ENSG00000085433	32.2789	-0.361906	0.190957	-1.91569	0.0554042	0.462613	FALSE	WDR47		WDR47	protein_coding	108970214	109042113	1	-1	chromosome	WD repeat domain 47 [Source:HGNC Symbol;Acc:HGNC:29141]	ENSG00000085433.15	WDR47	22911
ENSG00000100304	18.7255	-0.342313	0.177971	-1.91376	0.0556513	0.462613	FALSE	TTLL12		TTLL12	protein_coding	43166622	43187134	22	-1	chromosome	tubulin tyrosine ligase like 12 [Source:HGNC Symbol;Acc:HGNC:28974]	ENSG00000100304.13	TTLL12	23170
ENSG00000111361	99.1278	-0.205886	0.106966	-1.91397	0.055624	0.462613	FALSE	EIF2B1		EIF2B1	protein_coding	123620406	123633766	12	-1	chromosome	eukaryotic translation initiation factor 2B subunit alpha [Source:HGNC Symbol;Acc:HGNC:3257]	ENSG00000111361.13	EIF2B1	1967
ENSG00000113108	41.556	0.3347	0.17303	1.91527	0.055458	0.462613	FALSE	APBB3		APBB3	protein_coding	140558268	140564781	5	-1	chromosome	amyloid beta precursor protein binding family B member 3 [Source:HGNC Symbol;Acc:HGNC:20708]	ENSG00000113108.19	APBB3	10307
ENSG00000117155	16.6489	-0.381648	0.215491	-1.91493	0.0555011	0.462613	FALSE	SSX2IP		SSX2IP	protein_coding	84643707	84690803	1	-1	chromosome	SSX family member 2 interacting protein [Source:HGNC Symbol;Acc:HGNC:16509]	ENSG00000117155.16	SSX2IP	117178
ENSG00000122359	461.016	0.205248	0.106892	1.91448	0.0555586	0.462613	FALSE	ANXA11		ANXA11	protein_coding	80150889	80205572	10	-1	chromosome	annexin A11 [Source:HGNC Symbol;Acc:HGNC:535]	ENSG00000122359.18	ANXA11	311
ENSG00000136888	729.718	0.171219	0.0882167	1.91397	0.0556241	0.462613	FALSE	ATP6V1G1		ATP6V1G1	protein_coding	114587769	114598879	9	1	chromosome	ATPase H+ transporting V1 subunit G1 [Source:HGNC Symbol;Acc:HGNC:864]	ENSG00000136888.7	ATP6V1G1	9550
ENSG00000163328	107.257	-0.277429	0.143095	-1.91632	0.0553247	0.462613	FALSE	GPR155		GPR155	protein_coding	174431571	174487094	2	-1	chromosome	G protein-coupled receptor 155 [Source:HGNC Symbol;Acc:HGNC:22951]	ENSG00000163328.13	GPR155	151556
ENSG00000178982	1562.83	0.149358	0.0774786	1.91597	0.0553684	0.462613	FALSE	EIF3K		EIF3K	protein_coding	38619082	38636955	19	1	chromosome	eukaryotic translation initiation factor 3 subunit K [Source:HGNC Symbol;Acc:HGNC:24656]	ENSG00000178982.10	EIF3K	27335
ENSG00000197580	118.415	0.468226	0.215136	1.91389	0.0556338	0.462613	FALSE	BCO2		BCO2	protein_coding	112175510	112224699	11	1	chromosome	beta-carotene oxygenase 2 [Source:HGNC Symbol;Acc:HGNC:18503]	ENSG00000197580.13	BCO2	83875
ENSG00000157107	27.3749	-0.413709	0.216191	-1.91345	0.055691	0.462632	FALSE	FCHO2		FCHO2	protein_coding	72956041	73090522	5	1	chromosome	FCH and mu domain containing endocytic adaptor 2 [Source:HGNC Symbol;Acc:HGNC:25180]	ENSG00000157107.14	FCHO2	115548
ENSG00000141338	142.15	0.327118	0.199506	1.91306	0.0557402	0.46273	FALSE	ABCA8		ABCA8	protein_coding	68867289	68955392	17	-1	chromosome	ATP binding cassette subfamily A member 8 [Source:HGNC Symbol;Acc:HGNC:38]	ENSG00000141338.14	ABCA8	10351
ENSG00000144040	57.0044	0.34303	0.172094	1.91248	0.0558141	0.463024	FALSE	SFXN5		SFXN5	protein_coding	72942036	73075619	2	-1	chromosome	sideroflexin 5 [Source:HGNC Symbol;Acc:HGNC:16073]	ENSG00000144040.13	SFXN5	94097
ENSG00000144061	139.31	-0.287206	0.152912	-1.91191	0.055888	0.463024	FALSE	NPHP1		NPHP1	protein_coding	110122311	110205066	2	-1	chromosome	nephrocystin 1 [Source:HGNC Symbol;Acc:HGNC:7905]	ENSG00000144061.12	NPHP1	4867
ENSG00000173418	312.96	0.171958	0.0896452	1.91216	0.0558552	0.463024	FALSE	NAA20		NAA20	protein_coding	20017310	20033655	20	1	chromosome	N(alpha)-acetyltransferase 20, NatB catalytic subunit [Source:HGNC Symbol;Acc:HGNC:15908]	ENSG00000173418.12	NAA20	51126
ENSG00000107438	943.455	0.361387	0.185215	1.91069	0.0560442	0.463076	FALSE	PDLIM1		PDLIM1	protein_coding	95237572	95291012	10	-1	chromosome	PDZ and LIM domain 1 [Source:HGNC Symbol;Acc:HGNC:2067]	ENSG00000107438.9	PDLIM1	9124
ENSG00000130520	323	0.21206	0.109731	1.91088	0.0560201	0.463076	FALSE	LSM4		LSM4	protein_coding	18306230	18323274	19	-1	chromosome	LSM4 homolog, U6 small nuclear RNA and mRNA degradation associated [Source:NCBI gene;Acc:25804]	ENSG00000130520.10	LSM4	25804
ENSG00000175262	20.2016	-0.384594	0.215974	-1.91131	0.0559642	0.463076	FALSE	C1orf127		C1orf127	protein_coding	10946471	10982037	1	-1	chromosome	chromosome 1 open reading frame 127 [Source:HGNC Symbol;Acc:HGNC:26730]	ENSG00000175262.14	C1orf127	148345
ENSG00000214575	4.22047	-0.420669	0.221025	-1.91094	0.056012	0.463076	FALSE	CPEB1		CPEB1	protein_coding	82543201	82648861	15	-1	chromosome	cytoplasmic polyadenylation element binding protein 1 [Source:HGNC Symbol;Acc:HGNC:21744]	ENSG00000214575.9	CPEB1	64506
ENSG00000150722	26.7	0.434937	0.220229	1.91032	0.0560926	0.463166	FALSE	PPP1R1C		PPP1R1C	protein_coding	181954241	182131398	2	1	chromosome	protein phosphatase 1 regulatory inhibitor subunit 1C [Source:HGNC Symbol;Acc:HGNC:14940]	ENSG00000150722.10	PPP1R1C	151242
ENSG00000049246	69.721	-0.326122	0.191084	-1.90785	0.0564104	0.463386	FALSE	PER3		PER3	protein_coding	7784320	7845177	1	1	chromosome	period circadian regulator 3 [Source:HGNC Symbol;Acc:HGNC:8847]	ENSG00000049246.14	PER3	8863
ENSG00000070718	69.1878	0.327864	0.169825	1.90957	0.056189	0.463386	FALSE	AP3M2		AP3M2	protein_coding	42152946	42171673	8	1	chromosome	adaptor related protein complex 3 subunit mu 2 [Source:HGNC Symbol;Acc:HGNC:570]	ENSG00000070718.12	AP3M2	10947
ENSG00000085832	361.594	-0.241682	0.12918	-1.90809	0.0563797	0.463386	FALSE	EPS15		EPS15	protein_coding	51354263	51519266	1	-1	chromosome	epidermal growth factor receptor pathway substrate 15 [Source:HGNC Symbol;Acc:HGNC:3419]	ENSG00000085832.17	EPS15	2060
ENSG00000116604	631.078	-0.247983	0.131626	-1.90897	0.0562655	0.463386	FALSE	MEF2D		MEF2D	protein_coding	156463727	156500779	1	-1	chromosome	myocyte enhancer factor 2D [Source:HGNC Symbol;Acc:HGNC:6997]	ENSG00000116604.18	MEF2D	4209
ENSG00000118156	21.1864	0.571292	0.222066	1.90756	0.0564482	0.463386	FALSE	ZNF541		ZNF541	protein_coding	47520685	47555856	19	-1	chromosome	zinc finger protein 541 [Source:HGNC Symbol;Acc:HGNC:25294]	ENSG00000118156.12	ZNF541	84215
ENSG00000120306	666.749	0.278019	0.142793	1.90691	0.0565323	0.463386	FALSE	CYSTM1		CYSTM1	protein_coding	140175156	140282052	5	1	chromosome	cysteine rich transmembrane module containing 1 [Source:HGNC Symbol;Acc:HGNC:30239]	ENSG00000120306.11	CYSTM1	84418
ENSG00000123933	161.061	-0.218105	0.115342	-1.90708	0.0565101	0.463386	FALSE	MXD4		MXD4	protein_coding	2247432	2262109	4	-1	chromosome	MAX dimerization protein 4 [Source:HGNC Symbol;Acc:HGNC:13906]	ENSG00000123933.17	MXD4	10608
ENSG00000140416	14056.5	-0.137493	0.205105	-1.90673	0.056556	0.463386	FALSE	TPM1		TPM1	protein_coding	63042632	63071915	15	1	chromosome	tropomyosin 1 [Source:HGNC Symbol;Acc:HGNC:12010]	ENSG00000140416.22	TPM1	7168
ENSG00000144283	84.2071	-0.220391	0.11253	-1.90663	0.056569	0.463386	FALSE	PKP4		PKP4	protein_coding	158456964	158682879	2	1	chromosome	plakophilin 4 [Source:HGNC Symbol;Acc:HGNC:9026]	ENSG00000144283.21	PKP4	8502
ENSG00000166289	193.197	-0.299643	0.167997	-1.90682	0.0565436	0.463386	FALSE	PLEKHF1		PLEKHF1	protein_coding	29665459	29675477	19	1	chromosome	pleckstrin homology and FYVE domain containing 1 [Source:HGNC Symbol;Acc:HGNC:20764]	ENSG00000166289.6	PLEKHF1	79156
ENSG00000179163	107.416	-0.262199	0.138304	-1.90782	0.0564146	0.463386	FALSE	FUCA1		FUCA1	protein_coding	23845077	23868294	1	-1	chromosome	alpha-L-fucosidase 1 [Source:HGNC Symbol;Acc:HGNC:4006]	ENSG00000179163.11	FUCA1	2517
ENSG00000183647	6.60106	0.353154	0.219061	1.90901	0.0562605	0.463386	FALSE	ZNF530		ZNF530	protein_coding	57599885	57612722	19	1	chromosome	zinc finger protein 530 [Source:HGNC Symbol;Acc:HGNC:29297]	ENSG00000183647.10	ZNF530	348327
ENSG00000137288	290.77	0.245915	0.126227	1.90625	0.0566181	0.463481	FALSE	UQCC2		UQCC2	protein_coding	33694293	33711727	6	-1	chromosome	ubiquinol-cytochrome c reductase complex assembly factor 2 [Source:HGNC Symbol;Acc:HGNC:21237]	ENSG00000137288.10	UQCC2	84300
ENSG00000183814	10.4833	-0.367766	0.204101	-1.90464	0.0568272	0.464577	FALSE	LIN9		LIN9	protein_coding	226231149	226309869	1	-1	chromosome	lin-9 DREAM MuvB core complex component [Source:HGNC Symbol;Acc:HGNC:30830]	ENSG00000183814.15	LIN9	286826
ENSG00000274286	5.99836	-0.394367	0.221604	-1.9049	0.0567929	0.464577	FALSE	ADRA2B		ADRA2B	protein_coding	96112876	96116571	2	-1	chromosome	adrenoceptor alpha 2B [Source:HGNC Symbol;Acc:HGNC:282]	ENSG00000274286.2	ADRA2B	151
ENSG00000136997	13.3104	-0.382322	0.221516	-1.9041	0.0568977	0.464846	FALSE	MYC		MYC	protein_coding	127735434	127742951	8	1	chromosome	MYC proto-oncogene, bHLH transcription factor [Source:HGNC Symbol;Acc:HGNC:7553]	ENSG00000136997.19	MYC	4609
ENSG00000067369	64.4067	0.399718	0.203719	1.90323	0.0570106	0.465377	FALSE	TP53BP1		TP53BP1	protein_coding	43403061	43510728	15	-1	chromosome	tumor protein p53 binding protein 1 [Source:HGNC Symbol;Acc:HGNC:11999]	ENSG00000067369.13	TP53BP1	7158
ENSG00000104408	812.126	-0.207793	0.110811	-1.90301	0.0570395	0.465377	FALSE	EIF3E		EIF3E	protein_coding	108201216	108435333	8	-1	chromosome	eukaryotic translation initiation factor 3 subunit E [Source:HGNC Symbol;Acc:HGNC:3277]	ENSG00000104408.10	EIF3E	3646
ENSG00000117394	4.8789	-0.436773	0.219087	-1.90273	0.0570757	0.465377	FALSE	SLC2A1		SLC2A1	protein_coding	42925375	42958868	1	-1	chromosome	solute carrier family 2 member 1 [Source:HGNC Symbol;Acc:HGNC:11005]	ENSG00000117394.23	SLC2A1	6513
ENSG00000213397	24.0661	0.361019	0.186875	1.90244	0.057114	0.465383	FALSE	HAUS7		HAUS7	protein_coding	153447666	153495516	X	-1	chromosome	HAUS augmin like complex subunit 7 [Source:HGNC Symbol;Acc:HGNC:32979]	ENSG00000213397.10	HAUS7	55559
ENSG00000097096	4.1867	-0.359035	0.213989	-1.90152	0.0572343	0.465557	FALSE	SYDE2		SYDE2	protein_coding	85156889	85201016	1	-1	chromosome	synapse defective Rho GTPase homolog 2 [Source:HGNC Symbol;Acc:HGNC:25841]	ENSG00000097096.9	SYDE2	84144
ENSG00000169019	30.7247	0.334843	0.180868	1.90169	0.0572119	0.465557	FALSE	COMMD8		COMMD8	protein_coding	47450787	47463702	4	-1	chromosome	COMM domain containing 8 [Source:HGNC Symbol;Acc:HGNC:26036]	ENSG00000169019.11	COMMD8	54951
ENSG00000174132	107.431	0.246058	0.128145	1.90141	0.0572483	0.465557	FALSE	FAM174A		FAM174A	protein_coding	100535374	100586741	5	1	chromosome	family with sequence similarity 174 member A [Source:HGNC Symbol;Acc:HGNC:24943]	ENSG00000174132.9	FAM174A	345757
ENSG00000111845	42.1005	0.304724	0.156447	1.90054	0.0573627	0.465568	FALSE	PAK1IP1		PAK1IP1	protein_coding	10694972	10709782	6	1	chromosome	PAK1 interacting protein 1 [Source:HGNC Symbol;Acc:HGNC:20882]	ENSG00000111845.5	PAK1IP1	55003
ENSG00000162591	20.7418	-0.370902	0.205557	-1.90085	0.0573212	0.465568	FALSE	MEGF6		MEGF6	protein_coding	3487951	3611508	1	-1	chromosome	multiple EGF like domains 6 [Source:HGNC Symbol;Acc:HGNC:3232]	ENSG00000162591.16	MEGF6	1953
ENSG00000182934	141.688	-0.2654	0.140363	-1.90075	0.0573348	0.465568	FALSE	SRPRA		SRPRA	protein_coding	126262938	126269144	11	-1	chromosome	SRP receptor subunit alpha [Source:HGNC Symbol;Acc:HGNC:11307]	ENSG00000182934.12	SRPRA	6734
ENSG00000174197	82.4415	0.27147	0.141099	1.89976	0.057465	0.466092	FALSE	MGA		MGA	protein_coding	41621224	41773081	15	1	chromosome	MAX dimerization protein MGA [Source:HGNC Symbol;Acc:HGNC:14010]	ENSG00000174197.16	MGA	23269
ENSG00000130702	36.9873	-0.343018	0.177119	-1.89799	0.0576972	0.466857	FALSE	LAMA5		LAMA5	protein_coding	62307955	62367312	20	-1	chromosome	laminin subunit alpha 5 [Source:HGNC Symbol;Acc:HGNC:6485]	ENSG00000130702.15	LAMA5	3911
ENSG00000148057	10.9082	0.457693	0.221743	1.8976	0.0577482	0.466857	FALSE	IDNK		IDNK	protein_coding	83623049	83644130	9	1	chromosome	IDNK gluconokinase [Source:HGNC Symbol;Acc:HGNC:31367]	ENSG00000148057.16	IDNK	414328
ENSG00000177383	128.417	0.193451	0.102579	1.89839	0.0576446	0.466857	FALSE	MAGEF1		MAGEF1	protein_coding	184710364	184712064	3	-1	chromosome	MAGE family member F1 [Source:HGNC Symbol;Acc:HGNC:29639]	ENSG00000177383.5	MAGEF1	64110
ENSG00000180304	214.99	0.191538	0.102332	1.89866	0.0576089	0.466857	FALSE	OAZ2		OAZ2	protein_coding	64687573	64703281	15	-1	chromosome	ornithine decarboxylase antizyme 2 [Source:HGNC Symbol;Acc:HGNC:8096]	ENSG00000180304.14	OAZ2	4947
ENSG00000188312	30.7118	-0.339725	0.182082	-1.89763	0.0577453	0.466857	FALSE	CENPP		CENPP	protein_coding	92325953	92620529	9	1	chromosome	centromere protein P [Source:HGNC Symbol;Acc:HGNC:32933]	ENSG00000188312.14	CENPP	401541
ENSG00000164093	195.396	-0.285713	0.155203	-1.89706	0.0578203	0.467064	FALSE	PITX2		PITX2	protein_coding	110617423	110642123	4	-1	chromosome	paired like homeodomain 2 [Source:HGNC Symbol;Acc:HGNC:9005]	ENSG00000164093.17	PITX2	5308
ENSG00000189060	148.898	-0.3597	0.220606	-1.89684	0.0578492	0.467064	FALSE	H1-0		H1-0	protein_coding	37805093	37807436	22	1	chromosome	H1.0 linker histone [Source:HGNC Symbol;Acc:HGNC:4714]	ENSG00000189060.5	H1-0	3005
ENSG00000001461	29.5835	0.356131	0.198132	1.896	0.0579607	0.467353	FALSE	NIPAL3		NIPAL3	protein_coding	24415802	24472976	1	1	chromosome	NIPA like domain containing 3 [Source:HGNC Symbol;Acc:HGNC:25233]	ENSG00000001461.17	NIPAL3	57185
ENSG00000146143	9.58698	0.367612	0.220542	1.89624	0.0579285	0.467353	FALSE	PRIM2		PRIM2	protein_coding	57314805	57646850	6	1	chromosome	DNA primase subunit 2 [Source:HGNC Symbol;Acc:HGNC:9370]	ENSG00000146143.19	PRIM2	5558
ENSG00000125968	142.587	-0.391258	0.20416	-1.89475	0.0581262	0.467969	FALSE	ID1		ID1	protein_coding	31605283	31606515	20	1	chromosome	inhibitor of DNA binding 1, HLH protein [Source:HGNC Symbol;Acc:HGNC:5360]	ENSG00000125968.9	ID1	3397
ENSG00000127419	26.9669	0.334405	0.173527	1.89495	0.0580989	0.467969	FALSE	TMEM175		TMEM175	protein_coding	932387	958656	4	1	chromosome	transmembrane protein 175 [Source:HGNC Symbol;Acc:HGNC:28709]	ENSG00000127419.17	TMEM175	84286
ENSG00000136986	204.003	0.444821	0.205855	1.89456	0.0581506	0.467969	FALSE	DERL1		DERL1	protein_coding	123013170	123042302	8	-1	chromosome	derlin 1 [Source:HGNC Symbol;Acc:HGNC:28454]	ENSG00000136986.10	DERL1	79139
ENSG00000197852	25.8133	-0.445886	0.212447	-1.89406	0.0582175	0.468202	FALSE	INKA2		INKA2	protein_coding	111680630	111755824	1	-1	chromosome	inka box actin regulator 2 [Source:HGNC Symbol;Acc:HGNC:28045]	ENSG00000197852.12	INKA2	55924
ENSG00000119599	25.9216	0.364615	0.185124	1.893	0.0583576	0.468719	FALSE	DCAF4		DCAF4	protein_coding	72926377	72959703	14	1	chromosome	DDB1 and CUL4 associated factor 4 [Source:HGNC Symbol;Acc:HGNC:20229]	ENSG00000119599.17	DCAF4	26094
ENSG00000161277	30.743	-0.377919	0.193445	-1.89326	0.0583235	0.468719	FALSE	THAP8		THAP8	protein_coding	36034984	36054739	19	-1	chromosome	THAP domain containing 8 [Source:HGNC Symbol;Acc:HGNC:23191]	ENSG00000161277.11	THAP8	199745
ENSG00000166166	12.2519	0.393527	0.208312	1.8926	0.0584108	0.468841	FALSE	TRMT61A		TRMT61A	protein_coding	103529196	103537073	14	1	chromosome	tRNA methyltransferase 61A [Source:HGNC Symbol;Acc:HGNC:23790]	ENSG00000166166.13	TRMT61A	115708
ENSG00000145649	8.42764	0.286294	0.18385	1.89131	0.0585832	0.469615	FALSE	GZMA		GZMA	protein_coding	55102646	55110252	5	1	chromosome	granzyme A [Source:HGNC Symbol;Acc:HGNC:4708]	ENSG00000145649.8	GZMA	3001
ENSG00000167283	4033.76	0.206413	0.108037	1.89132	0.0585821	0.469615	FALSE	ATP5MG		ATP5MG	protein_coding	118401606	118431496	11	1	chromosome	ATP synthase membrane subunit g [Source:HGNC Symbol;Acc:HGNC:14247]	ENSG00000167283.8	ATP5MG	10632
ENSG00000156603	41.4299	0.264609	0.137582	1.89016	0.0587364	0.470538	FALSE	MED19		MED19	protein_coding	57703714	57712323	11	-1	chromosome	mediator complex subunit 19 [Source:HGNC Symbol;Acc:HGNC:29600]	ENSG00000156603.18	MED19	219541
ENSG00000010404	175.218	0.196028	0.104128	1.8894	0.0588387	0.470979	FALSE	IDS		IDS	protein_coding	149476988	149521096	X	-1	chromosome	iduronate 2-sulfatase [Source:HGNC Symbol;Acc:HGNC:5389]	ENSG00000010404.18	IDS	3423
ENSG00000107021	74.2982	0.271393	0.13991	1.88918	0.0588676	0.470979	FALSE	TBC1D13		TBC1D13	protein_coding	128787253	128810430	9	1	chromosome	TBC1 domain family member 13 [Source:HGNC Symbol;Acc:HGNC:25571]	ENSG00000107021.16	TBC1D13	54662
ENSG00000130733	34.2795	-0.31357	0.168385	-1.88861	0.0589443	0.471287	FALSE	YIPF2		YIPF2	protein_coding	10922185	10928681	19	-1	chromosome	Yip1 domain family member 2 [Source:HGNC Symbol;Acc:HGNC:28476]	ENSG00000130733.10	YIPF2	78992
ENSG00000106052	613.594	0.173936	0.0916811	1.88725	0.0591269	0.471527	FALSE	TAX1BP1		TAX1BP1	protein_coding	27739331	27844564	7	1	chromosome	Tax1 binding protein 1 [Source:HGNC Symbol;Acc:HGNC:11575]	ENSG00000106052.13	TAX1BP1	8887
ENSG00000130724	363.571	0.186579	0.0987611	1.88743	0.0591024	0.471527	FALSE	CHMP2A		CHMP2A	protein_coding	58551566	58555105	19	-1	chromosome	charged multivesicular body protein 2A [Source:HGNC Symbol;Acc:HGNC:30216]	ENSG00000130724.9	CHMP2A	27243
ENSG00000160213	259.034	0.297576	0.153878	1.88797	0.05903	0.471527	FALSE	CSTB		CSTB	protein_coding	43772511	43776445	21	-1	chromosome	cystatin B [Source:HGNC Symbol;Acc:HGNC:2482]	ENSG00000160213.7	CSTB	1476
ENSG00000168538	43.4699	-0.305058	0.157355	-1.88754	0.0590881	0.471527	FALSE	TRAPPC11		TRAPPC11	protein_coding	183659267	183713594	4	1	chromosome	trafficking protein particle complex 11 [Source:HGNC Symbol;Acc:HGNC:25751]	ENSG00000168538.16	TRAPPC11	60684
ENSG00000105609	20.5717	0.399494	0.219767	1.88604	0.0592892	0.472194	FALSE	LILRB5		LILRB5	protein_coding	54249421	54257301	19	-1	chromosome	leukocyte immunoglobulin like receptor B5 [Source:HGNC Symbol;Acc:HGNC:6609]	ENSG00000105609.17	LILRB5	10990
ENSG00000162944	9.27787	-0.430331	0.211349	-1.88578	0.0593251	0.472194	FALSE	RFTN2		RFTN2	protein_coding	197568224	197676045	2	-1	chromosome	raftlin family member 2 [Source:HGNC Symbol;Acc:HGNC:26402]	ENSG00000162944.11	RFTN2	130132
ENSG00000205571	22.0292	-0.379819	0.196659	-1.88607	0.0592857	0.472194	FALSE	SMN2		SMN2	protein_coding	70049612	70078522	5	1	chromosome	survival of motor neuron 2, centromeric [Source:HGNC Symbol;Acc:HGNC:11118]	ENSG00000205571.13	SMN2	6606
ENSG00000102870	38.4803	0.347769	0.179794	1.88383	0.0595885	0.472673	FALSE	ZNF629		ZNF629	protein_coding	30778456	30787205	16	-1	chromosome	zinc finger protein 629 [Source:NCBI gene;Acc:23361]	ENSG00000102870.6	ZNF629	23361
ENSG00000138663	149.052	0.233878	0.121738	1.88453	0.0594939	0.472673	FALSE	COPS4		COPS4	protein_coding	83034447	83075818	4	1	chromosome	COP9 signalosome subunit 4 [Source:HGNC Symbol;Acc:HGNC:16702]	ENSG00000138663.9	COPS4	51138
ENSG00000138798	122.327	-0.347501	0.201986	-1.8846	0.0594838	0.472673	FALSE	EGF		EGF	protein_coding	109912883	110013766	4	1	chromosome	epidermal growth factor [Source:HGNC Symbol;Acc:HGNC:3229]	ENSG00000138798.13	EGF	1950
ENSG00000163293	15.0946	-0.339342	0.220978	-1.88378	0.0595951	0.472673	FALSE	NIPAL1		NIPAL1	protein_coding	47914142	48040173	4	1	chromosome	NIPA like domain containing 1 [Source:HGNC Symbol;Acc:HGNC:27194]	ENSG00000163293.12	NIPAL1	152519
ENSG00000169813	291.578	-0.164388	0.0879205	-1.88346	0.0596385	0.472673	FALSE	HNRNPF		HNRNPF	protein_coding	43385617	43409166	10	-1	chromosome	heterogeneous nuclear ribonucleoprotein F [Source:HGNC Symbol;Acc:HGNC:5039]	ENSG00000169813.16	HNRNPF	3185
ENSG00000174206	14.8188	0.376096	0.199296	1.88351	0.0596312	0.472673	FALSE	C12orf66		C12orf66	protein_coding	64186316	64222296	12	-1	chromosome	chromosome 12 open reading frame 66 [Source:HGNC Symbol;Acc:HGNC:26517]	ENSG00000174206.12	C12orf66	144577
ENSG00000181264	8.07628	0.399956	0.220115	1.88335	0.0596529	0.472673	FALSE	TLCD5		TLCD5	protein_coding	120325129	120333682	11	1	chromosome	TLC domain containing 5 [Source:HGNC Symbol;Acc:HGNC:28280]	ENSG00000181264.8	TLCD5	219902
ENSG00000071073	21.1328	-0.372134	0.21523	-1.88227	0.0597992	0.473529	FALSE	MGAT4A		MGAT4A	protein_coding	98619106	98731132	2	-1	chromosome	alpha-1,3-mannosyl-glycoprotein 4-beta-N-acetylglucosaminyltransferase A [Source:HGNC Symbol;Acc:HGNC:7047]	ENSG00000071073.13	MGAT4A	11320
ENSG00000128965	9.83457	-0.493305	0.194959	-1.8803	0.0600679	0.475351	FALSE	CHAC1		CHAC1	protein_coding	40952962	40956512	15	1	chromosome	ChaC glutathione specific gamma-glutamylcyclotransferase 1 [Source:HGNC Symbol;Acc:HGNC:28680]	ENSG00000128965.13	CHAC1	79094
ENSG00000023892	4.15788	0.413529	0.212898	1.87968	0.0601513	0.475534	FALSE	DEF6		DEF6	protein_coding	35297818	35321771	6	1	chromosome	DEF6 guanine nucleotide exchange factor [Source:HGNC Symbol;Acc:HGNC:2760]	ENSG00000023892.11	DEF6	50619
ENSG00000133131	46.549	-0.311676	0.161967	-1.87956	0.0601679	0.475534	FALSE	MORC4		MORC4	protein_coding	106813871	107000212	X	-1	chromosome	MORC family CW-type zinc finger 4 [Source:HGNC Symbol;Acc:HGNC:23485]	ENSG00000133131.15	MORC4	79710
ENSG00000126903	36.8133	-0.336548	0.185207	-1.87876	0.060277	0.475788	FALSE	SLC10A3		SLC10A3	protein_coding	154487306	154490690	X	-1	chromosome	solute carrier family 10 member 3 [Source:HGNC Symbol;Acc:HGNC:22979]	ENSG00000126903.16	SLC10A3	8273
ENSG00000184313	12.5989	0.400645	0.221511	1.87888	0.0602602	0.475788	FALSE	MROH7		MROH7	protein_coding	54641754	54710266	1	1	chromosome	maestro heat like repeat family member 7 [Source:HGNC Symbol;Acc:HGNC:24802]	ENSG00000184313.20	MROH7	374977
ENSG00000136527	311.644	-0.291692	0.162274	-1.87691	0.06053	0.47748	FALSE	TRA2B		TRA2B	protein_coding	185914558	185938103	3	-1	chromosome	transformer 2 beta homolog [Source:HGNC Symbol;Acc:HGNC:10781]	ENSG00000136527.18	TRA2B	6434
ENSG00000115468	83.0715	-0.259121	0.139148	-1.87618	0.0606306	0.477969	FALSE	EFHD1		EFHD1	protein_coding	232606057	232682780	2	1	chromosome	EF-hand domain family member D1 [Source:HGNC Symbol;Acc:HGNC:29556]	ENSG00000115468.12	EFHD1	80303
ENSG00000116459	1233.23	0.235763	0.124891	1.87559	0.060712	0.478285	FALSE	ATP5PB		ATP5PB	protein_coding	111448864	111462773	1	1	chromosome	ATP synthase peripheral stalk-membrane subunit b [Source:HGNC Symbol;Acc:HGNC:840]	ENSG00000116459.11	ATP5PB	515
ENSG00000159387	6.14039	0.287655	0.184406	1.87504	0.0607869	0.478285	FALSE	IRX6		IRX6	protein_coding	55323760	55330760	16	1	chromosome	iroquois homeobox 6 [Source:HGNC Symbol;Acc:HGNC:14675]	ENSG00000159387.7	IRX6	79190
ENSG00000259207	12.822	0.349613	0.22156	1.87522	0.0607622	0.478285	FALSE	ITGB3		ITGB3	protein_coding	47253846	47313735	17	1	chromosome	integrin subunit beta 3 [Source:HGNC Symbol;Acc:HGNC:6156]	ENSG00000259207.8	ITGB3	3690
ENSG00000103495	63.373	-0.291988	0.159459	-1.87353	0.0609955	0.479049	FALSE	MAZ		MAZ	protein_coding	29806106	29811164	16	1	chromosome	MYC associated zinc finger protein [Source:HGNC Symbol;Acc:HGNC:6914]	ENSG00000103495.14	MAZ	4150
ENSG00000113269	94.3209	-0.33069	0.176818	-1.87371	0.0609708	0.479049	FALSE	RNF130		RNF130	protein_coding	179911651	180072113	5	-1	chromosome	ring finger protein 130 [Source:HGNC Symbol;Acc:HGNC:18280]	ENSG00000113269.14	RNF130	55819
ENSG00000122592	126.016	0.310192	0.163165	1.87349	0.0610002	0.479049	FALSE	HOXA7		HOXA7	protein_coding	27153716	27157936	7	-1	chromosome	homeobox A7 [Source:HGNC Symbol;Acc:HGNC:5108]	ENSG00000122592.8	HOXA7	3204
ENSG00000116017	22.4762	-0.361656	0.188482	-1.87275	0.0611033	0.47925	FALSE	ARID3A		ARID3A	protein_coding	925781	975939	19	1	chromosome	AT-rich interaction domain 3A [Source:HGNC Symbol;Acc:HGNC:3031]	ENSG00000116017.11	ARID3A	1820
ENSG00000134363	37.3677	0.319882	0.219149	1.8728	0.0610962	0.47925	FALSE	FST		FST	protein_coding	53480626	53487134	5	1	chromosome	follistatin [Source:HGNC Symbol;Acc:HGNC:3971]	ENSG00000134363.12	FST	10468
ENSG00000092929	13.4018	0.43362	0.214901	1.87093	0.0613554	0.480618	FALSE	UNC13D		UNC13D	protein_coding	75827225	75844717	17	-1	chromosome	unc-13 homolog D [Source:HGNC Symbol;Acc:HGNC:23147]	ENSG00000092929.11	UNC13D	201294
ENSG00000215845	138.987	0.334573	0.184261	1.87099	0.0613468	0.480618	FALSE	TSTD1		TSTD1	protein_coding	161037631	161038977	1	-1	chromosome	thiosulfate sulfurtransferase like domain containing 1 [Source:HGNC Symbol;Acc:HGNC:35410]	ENSG00000215845.11	TSTD1	100131187
ENSG00000138688	618.558	-0.33944	0.172468	-1.86935	0.0615741	0.482025	FALSE	KIAA1109		KIAA1109	protein_coding	122152333	122362758	4	1	chromosome	KIAA1109 [Source:HGNC Symbol;Acc:HGNC:26953]	ENSG00000138688.15	KIAA1109	84162
ENSG00000131067	7.08998	-0.421052	0.220295	-1.86868	0.0616667	0.482139	FALSE	GGT7		GGT7	protein_coding	34844720	34872856	20	-1	chromosome	gamma-glutamyltransferase 7 [Source:HGNC Symbol;Acc:HGNC:4259]	ENSG00000131067.17	GGT7	2686
ENSG00000182154	700.72	0.263762	0.139713	1.86873	0.0616598	0.482139	FALSE	MRPL41		MRPL41	protein_coding	137551879	137552555	9	1	chromosome	mitochondrial ribosomal protein L41 [Source:HGNC Symbol;Acc:HGNC:14492]	ENSG00000182154.8	MRPL41	64975
ENSG00000130299	39.1746	0.283752	0.151733	1.86645	0.0619779	0.48396	FALSE	GTPBP3		GTPBP3	protein_coding	17334920	17342731	19	1	chromosome	GTP binding protein 3, mitochondrial [Source:HGNC Symbol;Acc:HGNC:14880]	ENSG00000130299.17	GTPBP3	84705
ENSG00000256223	17.6467	0.364067	0.187985	1.86656	0.0619637	0.48396	FALSE	ZNF10		ZNF10	protein_coding	133130575	133159465	12	1	chromosome	zinc finger protein 10 [Source:HGNC Symbol;Acc:HGNC:12879]	ENSG00000256223.6	ZNF10	7556
ENSG00000113389	27.4727	0.368408	0.18212	1.86541	0.0621245	0.483992	FALSE	NPR3		NPR3	protein_coding	32689070	32791724	5	1	chromosome	natriuretic peptide receptor 3 [Source:HGNC Symbol;Acc:HGNC:7945]	ENSG00000113389.16	NPR3	4883
ENSG00000134262	46.6413	0.260143	0.140705	1.86559	0.0620983	0.483992	FALSE	AP4B1		AP4B1	protein_coding	113894194	113905201	1	-1	chromosome	adaptor related protein complex 4 subunit beta 1 [Source:HGNC Symbol;Acc:HGNC:572]	ENSG00000134262.13	AP4B1	10717
ENSG00000165934	117.4	0.2238	0.119909	1.86531	0.0621386	0.483992	FALSE	CPSF2		CPSF2	protein_coding	92121969	92172145	14	1	chromosome	cleavage and polyadenylation specific factor 2 [Source:HGNC Symbol;Acc:HGNC:2325]	ENSG00000165934.13	CPSF2	53981
ENSG00000247595	50.1079	0.33846	0.181908	1.86611	0.0620256	0.483992	FALSE	SPTY2D1OS		SPTY2D1OS	protein_coding	18588781	18610255	11	1	chromosome	SPTY2D1 opposite strand [Source:HGNC Symbol;Acc:HGNC:44122]	ENSG00000247595.4	SPTY2D1OS	100506540
ENSG00000105248	28.4968	-0.298434	0.16242	-1.86394	0.0623307	0.485174	FALSE	YJU2		YJU2	protein_coding	4247080	4269088	19	1	chromosome	YJU2 splicing factor homolog [Source:HGNC Symbol;Acc:HGNC:25518]	ENSG00000105248.16	YJU2	55702
ENSG00000122390	83.4009	0.329024	0.173141	1.86339	0.062408	0.485174	FALSE	NAA60		NAA60	protein_coding	3443649	3486953	16	1	chromosome	N(alpha)-acetyltransferase 60, NatF catalytic subunit [Source:HGNC Symbol;Acc:HGNC:25875]	ENSG00000122390.19	NAA60	79903
ENSG00000158092	48.9264	-0.286674	0.155706	-1.86352	0.062389	0.485174	FALSE	NCK1		NCK1	protein_coding	136862208	136951606	3	1	chromosome	NCK adaptor protein 1 [Source:HGNC Symbol;Acc:HGNC:7664]	ENSG00000158092.7	NCK1	4690
ENSG00000130066	144.345	-0.345026	0.182213	-1.86256	0.062524	0.48577	FALSE	SAT1		SAT1	protein_coding	23783173	23786226	X	1	chromosome	spermidine/spermine N1-acetyltransferase 1 [Source:HGNC Symbol;Acc:HGNC:10540]	ENSG00000130066.16	SAT1	6303
ENSG00000105967	4.34754	0.337621	0.203118	1.86088	0.0627614	0.486391	FALSE	TFEC		TFEC	protein_coding	115935148	116159896	7	-1	chromosome	transcription factor EC [Source:HGNC Symbol;Acc:HGNC:11754]	ENSG00000105967.16	TFEC	22797
ENSG00000119703	15.8031	0.427805	0.217483	1.86088	0.0627608	0.486391	FALSE	ZC2HC1C		ZC2HC1C	protein_coding	75064109	75119502	14	1	chromosome	zinc finger C2HC-type containing 1C [Source:HGNC Symbol;Acc:HGNC:20354]	ENSG00000119703.15	ZC2HC1C	79696
ENSG00000127774	1148.02	0.185051	0.0983062	1.86163	0.062655	0.486391	FALSE	EMC6		EMC6	protein_coding	3668812	3669668	17	1	chromosome	ER membrane protein complex subunit 6 [Source:HGNC Symbol;Acc:HGNC:28430]	ENSG00000127774.7	EMC6	83460
ENSG00000149428	53.1489	0.330485	0.17946	1.86107	0.0627338	0.486391	FALSE	HYOU1		HYOU1	protein_coding	119044188	119057227	11	-1	chromosome	hypoxia up-regulated 1 [Source:HGNC Symbol;Acc:HGNC:16931]	ENSG00000149428.19	HYOU1	10525
ENSG00000135437	55.6459	-0.32291	0.168841	-1.86029	0.062844	0.486726	FALSE	RDH5		RDH5	protein_coding	55720367	55724705	12	1	chromosome	retinol dehydrogenase 5 [Source:HGNC Symbol;Acc:HGNC:9940]	ENSG00000135437.9	RDH5	5959
ENSG00000076513	51.2506	0.281936	0.151968	1.8595	0.0629557	0.486746	FALSE	ANKRD13A		ANKRD13A	protein_coding	109999186	110039763	12	1	chromosome	ankyrin repeat domain 13A [Source:HGNC Symbol;Acc:HGNC:21268]	ENSG00000076513.17	ANKRD13A	88455
ENSG00000132669	69.9371	-0.290034	0.152682	-1.85888	0.0630438	0.486746	FALSE	RIN2		RIN2	protein_coding	19757606	20002459	20	1	chromosome	Ras and Rab interactor 2 [Source:HGNC Symbol;Acc:HGNC:18750]	ENSG00000132669.13	RIN2	54453
ENSG00000141696	31.6101	0.302752	0.192188	1.85971	0.0629261	0.486746	FALSE	P3H4		P3H4	protein_coding	41801947	41812604	17	-1	chromosome	prolyl 3-hydroxylase family member 4 (inactive) [Source:HGNC Symbol;Acc:HGNC:16946]	ENSG00000141696.13	P3H4	10609
ENSG00000154511	24.9606	-0.305776	0.180943	-1.85903	0.0630229	0.486746	FALSE	DIPK1A		DIPK1A	protein_coding	92832737	92961522	1	-1	chromosome	divergent protein kinase domain 1A [Source:HGNC Symbol;Acc:HGNC:32213]	ENSG00000154511.12	DIPK1A	388650
ENSG00000163964	128.032	-0.191471	0.104001	-1.85861	0.0630828	0.486746	FALSE	PIGX		PIGX	protein_coding	196639775	196736007	3	1	chromosome	phosphatidylinositol glycan anchor biosynthesis class X [Source:HGNC Symbol;Acc:HGNC:26046]	ENSG00000163964.15	PIGX	54965
ENSG00000164163	84.6125	0.245865	0.131226	1.85933	0.0629803	0.486746	FALSE	ABCE1		ABCE1	protein_coding	145098288	145129524	4	1	chromosome	ATP binding cassette subfamily E member 1 [Source:HGNC Symbol;Acc:HGNC:69]	ENSG00000164163.11	ABCE1	6059
ENSG00000005981	73.243	-0.353687	0.194549	-1.85796	0.0631748	0.486847	FALSE	ASB4		ASB4	protein_coding	95478444	95540233	7	1	chromosome	ankyrin repeat and SOCS box containing 4 [Source:HGNC Symbol;Acc:HGNC:16009]	ENSG00000005981.13	ASB4	51666
ENSG00000111859	50.8616	-0.373319	0.205802	-1.8581	0.0631546	0.486847	FALSE	NEDD9		NEDD9	protein_coding	11183298	11382348	6	-1	chromosome	neural precursor cell expressed, developmentally down-regulated 9 [Source:HGNC Symbol;Acc:HGNC:7733]	ENSG00000111859.17	NEDD9	4739
ENSG00000080839	59.6008	0.332019	0.178041	1.85757	0.0632296	0.486966	FALSE	RBL1		RBL1	protein_coding	36996349	37095997	20	-1	chromosome	RB transcriptional corepressor like 1 [Source:HGNC Symbol;Acc:HGNC:9893]	ENSG00000080839.12	RBL1	5933
ENSG00000136937	47.1881	-0.373154	0.196722	-1.85677	0.0633435	0.48754	FALSE	NCBP1		NCBP1	protein_coding	97633668	97673748	9	1	chromosome	nuclear cap binding protein subunit 1 [Source:HGNC Symbol;Acc:HGNC:7658]	ENSG00000136937.13	NCBP1	4686
ENSG00000166482	61.0845	-0.370118	0.215506	-1.85447	0.0636724	0.489462	FALSE	MFAP4		MFAP4	protein_coding	19383442	19387240	17	-1	chromosome	microfibril associated protein 4 [Source:HGNC Symbol;Acc:HGNC:7035]	ENSG00000166482.11	MFAP4	4239
ENSG00000196116	20.5099	-0.378179	0.203465	-1.85471	0.063637	0.489462	FALSE	TDRD7		TDRD7	protein_coding	97412096	97496125	9	1	chromosome	tudor domain containing 7 [Source:HGNC Symbol;Acc:HGNC:30831]	ENSG00000196116.8	TDRD7	23424
ENSG00000157741	161.822	0.408882	0.20862	1.85408	0.0637272	0.489578	FALSE	UBN2		UBN2	protein_coding	139230356	139308236	7	1	chromosome	ubinuclein 2 [Source:HGNC Symbol;Acc:HGNC:21931]	ENSG00000157741.15	UBN2	254048
ENSG00000049618	673.589	-0.201574	0.109842	-1.85335	0.0638322	0.489776	FALSE	ARID1B		ARID1B	protein_coding	156776020	157210779	6	1	chromosome	AT-rich interaction domain 1B [Source:HGNC Symbol;Acc:HGNC:18040]	ENSG00000049618.23	ARID1B	57492
ENSG00000175600	12.506	-0.350388	0.194782	-1.85342	0.0638218	0.489776	FALSE	SUGCT		SUGCT	protein_coding	40134977	40860763	7	1	chromosome	succinyl-CoA:glutarate-CoA transferase [Source:HGNC Symbol;Acc:HGNC:16001]	ENSG00000175600.15	SUGCT	79783
ENSG00000113532	6.68187	0.313005	0.219033	1.85073	0.0642077	0.492352	FALSE	ST8SIA4		ST8SIA4	protein_coding	100806933	100903282	5	-1	chromosome	ST8 alpha-N-acetyl-neuraminide alpha-2,8-sialyltransferase 4 [Source:HGNC Symbol;Acc:HGNC:10871]	ENSG00000113532.13	ST8SIA4	7903
ENSG00000162600	50.8153	-0.369049	0.203015	-1.85015	0.064292	0.492617	FALSE	OMA1		OMA1	protein_coding	58415384	58546802	1	-1	chromosome	OMA1 zinc metallopeptidase [Source:HGNC Symbol;Acc:HGNC:29661]	ENSG00000162600.12	OMA1	115209
ENSG00000165733	282.418	-0.160847	0.0870012	-1.84994	0.064322	0.492617	FALSE	BMS1		BMS1	protein_coding	42782795	42834937	10	1	chromosome	BMS1 ribosome biogenesis factor [Source:HGNC Symbol;Acc:HGNC:23505]	ENSG00000165733.8	BMS1	9790
ENSG00000100380	798.927	-0.242733	0.135425	-1.8491	0.0644437	0.492753	FALSE	ST13		ST13	protein_coding	40824535	40856639	22	-1	chromosome	ST13 Hsp70 interacting protein [Source:HGNC Symbol;Acc:HGNC:11343]	ENSG00000100380.14	ST13	6767
ENSG00000141576	246.189	-0.382648	0.216395	-1.84945	0.0643927	0.492753	FALSE	RNF157		RNF157	protein_coding	76142465	76240493	17	-1	chromosome	ring finger protein 157 [Source:HGNC Symbol;Acc:HGNC:29402]	ENSG00000141576.16	RNF157	114804
ENSG00000186577	38.6358	0.318124	0.169604	1.84899	0.0644593	0.492753	FALSE	SMIM29		SMIM29	protein_coding	34246381	34249108	6	-1	chromosome	small integral membrane protein 29 [Source:HGNC Symbol;Acc:HGNC:1340]	ENSG00000186577.14	SMIM29	221491
ENSG00000078399	77.0124	-0.284	0.153651	-1.84797	0.0646067	0.493483	FALSE	HOXA9		HOXA9	protein_coding	27162438	27175180	7	-1	chromosome	homeobox A9 [Source:HGNC Symbol;Acc:HGNC:5109]	ENSG00000078399.19	HOXA9	3205
ENSG00000131620	23.3303	-0.403646	0.211041	-1.84699	0.0647481	0.493483	FALSE	ANO1		ANO1	protein_coding	70078302	70189528	11	1	chromosome	anoctamin 1 [Source:HGNC Symbol;Acc:HGNC:21625]	ENSG00000131620.17	ANO1	55107
ENSG00000166311	76.0155	0.243863	0.131231	1.84695	0.0647545	0.493483	FALSE	SMPD1		SMPD1	protein_coding	6390440	6394998	11	1	chromosome	sphingomyelin phosphodiesterase 1 [Source:HGNC Symbol;Acc:HGNC:11120]	ENSG00000166311.10	SMPD1	6609
ENSG00000173611	29.089	0.355003	0.186315	1.84772	0.0646431	0.493483	FALSE	SCAI		SCAI	protein_coding	124942608	125143506	9	-1	chromosome	suppressor of cancer cell invasion [Source:HGNC Symbol;Acc:HGNC:26709]	ENSG00000173611.17	SCAI	286205
ENSG00000241360	33.9888	0.295449	0.158381	1.84747	0.0646791	0.493483	FALSE	PDXP		PDXP	protein_coding	37658723	37666932	22	1	chromosome	pyridoxal phosphatase [Source:HGNC Symbol;Acc:HGNC:30259]	ENSG00000241360.2	PDXP	57026
ENSG00000135631	108.121	-0.249691	0.136237	-1.84465	0.0650878	0.494499	FALSE	RAB11FIP5		RAB11FIP5	protein_coding	73073382	73156721	2	-1	chromosome	RAB11 family interacting protein 5 [Source:HGNC Symbol;Acc:HGNC:24845]	ENSG00000135631.17	RAB11FIP5	26056
ENSG00000140474	153.407	0.190281	0.101852	1.84466	0.0650866	0.494499	FALSE	AC091230.1		AC091230.1	protein_coding	74836118	74843346	15	-1	chromosome	unc-51 like kinase 3 [Source:NCBI gene;Acc:25989]	ENSG00000140474.14	AC091230.1	25989
ENSG00000143669	44.9203	-0.313787	0.163845	-1.84471	0.0650795	0.494499	FALSE	LYST		LYST	protein_coding	235661041	235883640	1	-1	chromosome	lysosomal trafficking regulator [Source:HGNC Symbol;Acc:HGNC:1968]	ENSG00000143669.14	LYST	1130
ENSG00000164023	10.3096	-0.415618	0.218069	-1.8448	0.0650667	0.494499	FALSE	SGMS2		SGMS2	protein_coding	107824563	107915047	4	1	chromosome	sphingomyelin synthase 2 [Source:HGNC Symbol;Acc:HGNC:28395]	ENSG00000164023.14	SGMS2	166929
ENSG00000168297	60.7839	-0.313038	0.166995	-1.84471	0.0650796	0.494499	FALSE	PXK		PXK	protein_coding	58332880	58426127	3	1	chromosome	PX domain containing serine/threonine kinase like [Source:HGNC Symbol;Acc:HGNC:23326]	ENSG00000168297.16	PXK	54899
ENSG00000146374	294.95	0.420312	0.210474	1.84412	0.0651651	0.494782	FALSE	RSPO3		RSPO3	protein_coding	127118671	127199481	6	1	chromosome	R-spondin 3 [Source:HGNC Symbol;Acc:HGNC:20866]	ENSG00000146374.14	RSPO3	84870
ENSG00000124422	680.542	0.164035	0.0888692	1.84377	0.0652174	0.494875	FALSE	USP22		USP22	protein_coding	20999596	21043760	17	-1	chromosome	ubiquitin specific peptidase 22 [Source:HGNC Symbol;Acc:HGNC:12621]	ENSG00000124422.12	USP22	23326
ENSG00000213619	1039.81	0.2002	0.108066	1.8427	0.0653729	0.495751	FALSE	NDUFS3		NDUFS3	protein_coding	47565336	47584562	11	1	chromosome	NADH:ubiquinone oxidoreductase core subunit S3 [Source:HGNC Symbol;Acc:HGNC:7710]	ENSG00000213619.10	NDUFS3	4722
ENSG00000127946	64.0914	0.325161	0.19216	1.84035	0.0657163	0.496571	FALSE	HIP1		HIP1	protein_coding	75533298	75738962	7	-1	chromosome	huntingtin interacting protein 1 [Source:HGNC Symbol;Acc:HGNC:4913]	ENSG00000127946.17	HIP1	3092
ENSG00000136002	20.1042	-0.333007	0.183272	-1.84151	0.0655466	0.496571	FALSE	ARHGEF4		ARHGEF4	protein_coding	130836916	131047263	2	1	chromosome	Rho guanine nucleotide exchange factor 4 [Source:HGNC Symbol;Acc:HGNC:684]	ENSG00000136002.19	ARHGEF4	50649
ENSG00000136758	235.445	-0.14756	0.0800074	-1.84008	0.0657562	0.496571	FALSE	YME1L1		YME1L1	protein_coding	27110112	27155266	10	-1	chromosome	YME1 like 1 ATPase [Source:HGNC Symbol;Acc:HGNC:12843]	ENSG00000136758.18	YME1L1	10730
ENSG00000169733	104.495	-0.261687	0.148757	-1.84036	0.065716	0.496571	FALSE	RFNG		RFNG	protein_coding	82047902	82051831	17	-1	chromosome	RFNG O-fucosylpeptide 3-beta-N-acetylglucosaminyltransferase [Source:HGNC Symbol;Acc:HGNC:9974]	ENSG00000169733.12	RFNG	5986
ENSG00000172264	7.69859	0.385752	0.221409	1.84034	0.0657185	0.496571	FALSE	MACROD2		MACROD2	protein_coding	13995369	16053197	20	1	chromosome	mono-ADP ribosylhydrolase 2 [Source:HGNC Symbol;Acc:HGNC:16126]	ENSG00000172264.17	MACROD2	140733
ENSG00000174928	28.5337	0.317648	0.174793	1.84114	0.0656014	0.496571	FALSE	C3orf33		C3orf33	protein_coding	155762617	155806278	3	-1	chromosome	chromosome 3 open reading frame 33 [Source:HGNC Symbol;Acc:HGNC:26434]	ENSG00000174928.16	C3orf33	285315
ENSG00000198435	9.30211	-0.413275	0.220489	-1.84004	0.0657622	0.496571	FALSE	NRARP		NRARP	protein_coding	137299631	137302271	9	-1	chromosome	NOTCH regulated ankyrin repeat protein [Source:HGNC Symbol;Acc:HGNC:33843]	ENSG00000198435.4	NRARP	441478
ENSG00000109536	227.314	0.182224	0.0991058	1.83933	0.0658667	0.497057	FALSE	FRG1		FRG1	protein_coding	189940870	189963202	4	1	chromosome	FSHD region gene 1 [Source:HGNC Symbol;Acc:HGNC:3954]	ENSG00000109536.12	FRG1	2483
ENSG00000147854	79.8992	-0.259858	0.141177	-1.83899	0.065917	0.497133	FALSE	UHRF2		UHRF2	protein_coding	6413151	6507054	9	1	chromosome	ubiquitin like with PHD and ring finger domains 2 [Source:HGNC Symbol;Acc:HGNC:12557]	ENSG00000147854.17	UHRF2	115426
ENSG00000180992	464.034	0.263283	0.137886	1.83792	0.0660743	0.498015	FALSE	MRPL14		MRPL14	protein_coding	44113451	44127452	6	-1	chromosome	mitochondrial ribosomal protein L14 [Source:HGNC Symbol;Acc:HGNC:14279]	ENSG00000180992.7	MRPL14	64928
ENSG00000177181	6.8836	0.450581	0.221385	1.83745	0.0661441	0.498234	FALSE	RIMKLA		RIMKLA	protein_coding	42380792	42424232	1	1	chromosome	ribosomal modification protein rimK like family member A [Source:HGNC Symbol;Acc:HGNC:28725]	ENSG00000177181.15	RIMKLA	284716
ENSG00000196208	14.9378	0.408184	0.211114	1.83718	0.0661839	0.498234	FALSE	GREB1		GREB1	protein_coding	11482341	11642788	2	1	chromosome	growth regulating estrogen receptor binding 1 [Source:HGNC Symbol;Acc:HGNC:24885]	ENSG00000196208.14	GREB1	9687
ENSG00000109323	48.014	0.33328	0.181833	1.8363	0.066313	0.498598	FALSE	MANBA		MANBA	protein_coding	102630770	102760994	4	-1	chromosome	mannosidase beta [Source:HGNC Symbol;Acc:HGNC:6831]	ENSG00000109323.11	MANBA	4126
ENSG00000188186	222.421	0.195163	0.106723	1.83634	0.0663069	0.498598	FALSE	LAMTOR4		LAMTOR4	protein_coding	100148907	100155944	7	1	chromosome	late endosomal/lysosomal adaptor, MAPK and MTOR activator 4 [Source:HGNC Symbol;Acc:HGNC:33772]	ENSG00000188186.10	LAMTOR4	389541
ENSG00000143842	49.2881	-0.336532	0.19327	-1.8359	0.0663731	0.498746	FALSE	SOX13		SOX13	protein_coding	204073115	204127743	1	1	chromosome	SRY-box transcription factor 13 [Source:HGNC Symbol;Acc:HGNC:11192]	ENSG00000143842.15	SOX13	9580
ENSG00000104147	46.918	-0.323019	0.218278	-1.83534	0.0664555	0.498971	FALSE	OIP5		OIP5	protein_coding	41309273	41332591	15	-1	chromosome	Opa interacting protein 5 [Source:HGNC Symbol;Acc:HGNC:20300]	ENSG00000104147.9	OIP5	11339
ENSG00000104290	53.4464	0.395141	0.204273	1.83488	0.0665241	0.498971	FALSE	FZD3		FZD3	protein_coding	28494205	28574267	8	1	chromosome	frizzled class receptor 3 [Source:HGNC Symbol;Acc:HGNC:4041]	ENSG00000104290.11	FZD3	7976
ENSG00000140905	281.088	0.217175	0.118525	1.83503	0.0665019	0.498971	FALSE	GCSH		GCSH	protein_coding	81081945	81096395	16	-1	chromosome	glycine cleavage system protein H [Source:HGNC Symbol;Acc:HGNC:4208]	ENSG00000140905.11	GCSH	2653
ENSG00000101901	22.9796	0.316699	0.183586	1.83317	0.0667778	0.50057	FALSE	ALG13		ALG13	protein_coding	111665811	111760649	X	1	chromosome	ALG13 UDP-N-acetylglucosaminyltransferase subunit [Source:HGNC Symbol;Acc:HGNC:30881]	ENSG00000101901.12	ALG13	79868
ENSG00000108406	106.779	0.175227	0.097016	1.83263	0.0668581	0.500869	FALSE	DHX40		DHX40	protein_coding	59565558	59608345	17	1	chromosome	DEAH-box helicase 40 [Source:HGNC Symbol;Acc:HGNC:18018]	ENSG00000108406.10	DHX40	79665
ENSG00000100628	227.684	-0.317666	0.180912	-1.8313	0.0670556	0.5016	FALSE	ASB2		ASB2	protein_coding	93934166	93976739	14	-1	chromosome	ankyrin repeat and SOCS box containing 2 [Source:HGNC Symbol;Acc:HGNC:16012]	ENSG00000100628.12	ASB2	51676
ENSG00000113048	238.111	0.181361	0.0992224	1.83047	0.06718	0.5016	FALSE	MRPS27		MRPS27	protein_coding	72219409	72320646	5	-1	chromosome	mitochondrial ribosomal protein S27 [Source:HGNC Symbol;Acc:HGNC:14512]	ENSG00000113048.16	MRPS27	23107
ENSG00000134748	96.394	0.275604	0.157018	1.83143	0.067037	0.5016	FALSE	PRPF38A		PRPF38A	protein_coding	52404602	52420836	1	1	chromosome	pre-mRNA processing factor 38A [Source:HGNC Symbol;Acc:HGNC:25930]	ENSG00000134748.13	PRPF38A	84950
ENSG00000170801	95.4676	-0.367984	0.182796	-1.83007	0.0672398	0.5016	FALSE	HTRA3		HTRA3	protein_coding	8269754	8307098	4	1	chromosome	HtrA serine peptidase 3 [Source:HGNC Symbol;Acc:HGNC:30406]	ENSG00000170801.10	HTRA3	94031
ENSG00000184898	25.2008	0.371122	0.216124	1.83025	0.067213	0.5016	FALSE	RBM43		RBM43	protein_coding	151247940	151261863	2	-1	chromosome	RNA binding motif protein 43 [Source:HGNC Symbol;Acc:HGNC:24790]	ENSG00000184898.7	RBM43	375287
ENSG00000206561	50.2336	0.413353	0.21024	1.83043	0.0671855	0.5016	FALSE	COLQ		COLQ	protein_coding	15450133	15521751	3	-1	chromosome	collagen like tail subunit of asymmetric acetylcholinesterase [Source:HGNC Symbol;Acc:HGNC:2226]	ENSG00000206561.13	COLQ	8292
ENSG00000221923	5.62424	0.36053	0.218939	1.83037	0.0671953	0.5016	FALSE	ZNF880		ZNF880	protein_coding	52369917	52385795	19	1	chromosome	zinc finger protein 880 [Source:HGNC Symbol;Acc:HGNC:37249]	ENSG00000221923.9	ZNF880	400713
ENSG00000127838	150.803	0.21089	0.115379	1.82948	0.0673276	0.501649	FALSE	PNKD		PNKD	protein_coding	218270392	218346793	2	1	chromosome	PNKD metallo-beta-lactamase domain containing [Source:HGNC Symbol;Acc:HGNC:9153]	ENSG00000127838.14	PNKD	25953
ENSG00000183255	203.333	0.193701	0.106706	1.82971	0.0672935	0.501649	FALSE	PTTG1IP		PTTG1IP	protein_coding	44849585	44873903	21	-1	chromosome	PTTG1 interacting protein [Source:HGNC Symbol;Acc:HGNC:13524]	ENSG00000183255.12	PTTG1IP	754
ENSG00000006282	57.1506	0.33973	0.189012	1.82769	0.0675964	0.501976	FALSE	SPATA20		SPATA20	protein_coding	50543058	50555852	17	1	chromosome	spermatogenesis associated 20 [Source:HGNC Symbol;Acc:HGNC:26125]	ENSG00000006282.21	SPATA20	64847
[truncated: 18,308 more rows]
