# Supplementary material for: RYR1-Related Myopathies Involve More than Calcium Dysregulation: Insights from Transcriptomic Profiling
Source: Biomolecules. 2025 Nov 14;15(11):1599. doi: 10.3390/biom15111599 (PMC12650710; doi:10.3390/biom15111599)
Supplement: Supplementary file 1 [file biomolecules-15-01599-s001.zip › Table_S7.xls]

## Sheet: res_ids
Table S7: Symptomatic RYR1-RM vs controls.
gene	baseMean	log2FoldChange	lfcSE	stat	pvalue	padj	threshold_OE	symbol.x	genelabels	gene_name	gene_biotype	gene_seq_start	gene_seq_end	seq_name	seq_strand	seq_coord_system	description	gene_id_version	symbol.y	entrezid
ENSG00000159713	318.327	2.08025	0.221414	9.10225	8.84801e-20	1.15573e-15	TRUE	TPPP3	TPPP3	TPPP3	protein_coding	67389809	67393518	16	-1	chromosome	tubulin polymerization promoting protein family member 3 [Source:HGNC Symbol;Acc:HGNC:24162]	ENSG00000159713.11	TPPP3	51673
ENSG00000103145	1449.19	1.05373	0.132169	7.89067	3.00566e-15	1.96299e-11	TRUE	HCFC1R1	HCFC1R1	HCFC1R1	protein_coding	3022620	3024286	16	-1	chromosome	host cell factor C1 regulator 1 [Source:HGNC Symbol;Acc:HGNC:21198]	ENSG00000103145.10	HCFC1R1	54985
ENSG00000128016	72.9851	-2.0626	0.286075	-6.8068	9.97954e-12	4.34509e-08	TRUE	ZFP36	ZFP36	ZFP36	protein_coding	39406847	39409412	19	1	chromosome	ZFP36 ring finger protein [Source:HGNC Symbol;Acc:HGNC:12862]	ENSG00000128016.7	ZFP36	7538
ENSG00000133134	49.3802	1.60596	0.286493	6.32116	2.59614e-10	8.4777e-07	TRUE	BEX2	BEX2	BEX2	protein_coding	103309346	103311046	X	-1	chromosome	brain expressed X-linked 2 [Source:HGNC Symbol;Acc:HGNC:30933]	ENSG00000133134.11	BEX2	84707
ENSG00000164879	21979.5	1.24461	0.197942	6.11525	9.64053e-10	2.51849e-06	TRUE	CA3	CA3	CA3	protein_coding	85373436	85449040	8	1	chromosome	carbonic anhydrase 3 [Source:HGNC Symbol;Acc:HGNC:1374]	ENSG00000164879.7	CA3	761
ENSG00000230453	15.5906	2.15177	0.286769	6.00583	1.90361e-09	4.14416e-06	TRUE	ANKRD18B	ANKRD18B	ANKRD18B	protein_coding	33524394	33573009	9	1	chromosome	ankyrin repeat domain 18B [Source:HGNC Symbol;Acc:HGNC:23644]	ENSG00000230453.9	ANKRD18B	441459
ENSG00000170185	186.186	-0.917613	0.156416	-5.84595	5.03694e-09	9.39893e-06	TRUE	USP38	USP38	USP38	protein_coding	143184917	143223874	4	1	chromosome	ubiquitin specific peptidase 38 [Source:HGNC Symbol;Acc:HGNC:20067]	ENSG00000170185.10	USP38	84640
ENSG00000081041	22.7924	-1.74736	0.286283	-5.74187	9.36343e-09	1.35895e-05	TRUE	CXCL2	CXCL2	CXCL2	protein_coding	74097040	74099196	4	-1	chromosome	C-X-C motif chemokine ligand 2 [Source:HGNC Symbol;Acc:HGNC:4603]	ENSG00000081041.9	CXCL2	2920
ENSG00000111676	29.031	-1.54186	0.264142	-5.76146	8.33892e-09	1.35895e-05	TRUE	ATN1	ATN1	ATN1	protein_coding	6924463	6942321	12	1	chromosome	atrophin 1 [Source:HGNC Symbol;Acc:HGNC:3033]	ENSG00000111676.15	ATN1	1822
ENSG00000203883	45.6645	-1.43037	0.250616	-5.70931	1.13435e-08	1.48169e-05	TRUE	SOX18	SOX18	SOX18	protein_coding	64047582	64049639	20	-1	chromosome	SRY-box transcription factor 18 [Source:HGNC Symbol;Acc:HGNC:11194]	ENSG00000203883.7	SOX18	54345
ENSG00000135414	39.1153	1.45286	0.2492	5.62685	1.83532e-08	2.12186e-05	TRUE	GDF11	GDF11	GDF11	protein_coding	55743122	55757264	12	1	chromosome	growth differentiation factor 11 [Source:HGNC Symbol;Acc:HGNC:4216]	ENSG00000135414.10	GDF11	10220
ENSG00000184557	205.019	-1.69436	0.285753	-5.61644	1.94934e-08	2.12186e-05	TRUE	SOCS3	SOCS3	SOCS3	protein_coding	78356778	78360077	17	-1	chromosome	suppressor of cytokine signaling 3 [Source:HGNC Symbol;Acc:HGNC:19391]	ENSG00000184557.4	SOCS3	9021
ENSG00000188257	27.2275	-1.4148	0.281192	-5.58672	2.31396e-08	2.325e-05	TRUE	PLA2G2A	PLA2G2A	PLA2G2A	protein_coding	19975431	19980416	1	-1	chromosome	phospholipase A2 group IIA [Source:HGNC Symbol;Acc:HGNC:9031]	ENSG00000188257.11	PLA2G2A	5320
ENSG00000227051	68.4839	1.50852	0.278956	5.47018	4.49588e-08	4.19465e-05	TRUE	C14orf132	C14orf132	C14orf132	protein_coding	96039324	96093889	14	1	chromosome	chromosome 14 open reading frame 132 [Source:HGNC Symbol;Acc:HGNC:20346]	ENSG00000227051.6	C14orf132	56967
ENSG00000258644	3.18958	0.114563	0.111209	5.35035	8.77855e-08	7.64436e-05	FALSE	SYNJ2BP-COX16	SYNJ2BP-COX16	SYNJ2BP-COX16	protein_coding	70326064	70417074	14	-1	chromosome	SYNJ2BP-COX16 readthrough [Source:HGNC Symbol;Acc:HGNC:48350]	ENSG00000258644.6	SYNJ2BP-COX16	100529257
ENSG00000125695	2.39219	0.113634	0.11079	5.24404	1.57101e-07	0.000119878	FALSE	AC046185.1	AC046185.1	AC046185.1	protein_coding	63702845	63752097	17	-1	chromosome	novel transcript	ENSG00000125695.12	AC046185.1
ENSG00000125954	2.62548	0.114021	0.110965	5.23476	1.65197e-07	0.000119878	FALSE	CHURC1-FNTB	CHURC1-FNTB	CHURC1-FNTB	protein_coding	64914485	65061803	14	1	chromosome	CHURC1-FNTB readthrough [Source:HGNC Symbol;Acc:HGNC:42960]	ENSG00000125954.12	CHURC1-FNTB	100529261
ENSG00000153707	46.1831	1.37641	0.270822	5.23606	1.64039e-07	0.000119878	TRUE	PTPRD	PTPRD	PTPRD	protein_coding	8314246	10612723	9	-1	chromosome	protein tyrosine phosphatase receptor type D [Source:HGNC Symbol;Acc:HGNC:9668]	ENSG00000153707.17	PTPRD	5789
ENSG00000285188	56.2902	1.4755	0.259254	5.21649	1.82343e-07	0.000125356	TRUE	AC008397.2	AC008397.2	AC008397.2	protein_coding	18207961	18255419	19	-1	chromosome	cAMP-specific 3',5'-cyclic phosphodiesterase 4C [Source:UniProtKB/Swiss-Prot;Acc:Q08493]	ENSG00000285188.1	AC008397.2
ENSG00000156671	46.9825	-1.02512	0.196798	-5.13996	2.74801e-07	0.000179473	TRUE	SAMD8	SAMD8	SAMD8	protein_coding	75099586	75182123	10	1	chromosome	sterile alpha motif domain containing 8 [Source:HGNC Symbol;Acc:HGNC:26320]	ENSG00000156671.15	SAMD8	142891
ENSG00000137038	476.098	0.497347	0.0998349	4.9529	7.31172e-07	0.000434117	FALSE	DMAC1	DMAC1	DMAC1	protein_coding	7796500	7888380	9	-1	chromosome	distal membrane arm assembly complex 1 [Source:HGNC Symbol;Acc:HGNC:30536]	ENSG00000137038.8	DMAC1	90871
ENSG00000160888	381.294	-1.49719	0.277571	-4.95337	7.29373e-07	0.000434117	TRUE	IER2	IER2	IER2	protein_coding	13150411	13154911	19	1	chromosome	immediate early response 2 [Source:HGNC Symbol;Acc:HGNC:28871]	ENSG00000160888.7	IER2	9592
ENSG00000136840	36.1086	1.19996	0.235904	4.91533	8.86334e-07	0.000503361	TRUE	ST6GALNAC4	ST6GALNAC4	ST6GALNAC4	protein_coding	127907886	127917041	9	-1	chromosome	ST6 N-acetylgalactosaminide alpha-2,6-sialyltransferase 4 [Source:HGNC Symbol;Acc:HGNC:17846]	ENSG00000136840.19	ST6GALNAC4	27090
ENSG00000122574	281.753	1.19091	0.230408	4.89836	9.66396e-07	0.000525961	TRUE	WIPF3	WIPF3	WIPF3	protein_coding	29806486	29917066	7	1	chromosome	WAS/WASL interacting protein family member 3 [Source:HGNC Symbol;Acc:HGNC:22004]	ENSG00000122574.10	WIPF3	644150
ENSG00000077009	503.164	0.940074	0.188623	4.82837	1.37654e-06	0.000688394	TRUE	NMRK2	NMRK2	NMRK2	protein_coding	3933103	3942416	19	1	chromosome	nicotinamide riboside kinase 2 [Source:HGNC Symbol;Acc:HGNC:17871]	ENSG00000077009.13	NMRK2	27231
ENSG00000196465	4295.9	1.30999	0.2731	4.82176	1.42295e-06	0.000688394	TRUE	MYL6B	MYL6B	MYL6B	protein_coding	56152256	56159647	12	1	chromosome	myosin light chain 6B [Source:HGNC Symbol;Acc:HGNC:29823]	ENSG00000196465.10	MYL6B	140465
ENSG00000272573	2045.02	0.648622	0.131362	4.83499	1.3315e-06	0.000688394	TRUE	MUSTN1	MUSTN1	MUSTN1	protein_coding	52833114	52835019	3	-1	chromosome	musculoskeletal, embryonic nuclear protein 1 [Source:HGNC Symbol;Acc:HGNC:22144]	ENSG00000272573.6	MUSTN1	389125
ENSG00000170345	455.765	-1.56364	0.282829	-4.79912	1.59361e-06	0.000743418	TRUE	FOS	FOS	FOS	protein_coding	75278826	75282230	14	1	chromosome	Fos proto-oncogene, AP-1 transcription factor subunit [Source:HGNC Symbol;Acc:HGNC:3796]	ENSG00000170345.10	FOS	2353
ENSG00000120738	688.899	-1.16158	0.271619	-4.78159	1.7391e-06	0.000783315	TRUE	EGR1	EGR1	EGR1	protein_coding	138465479	138469303	5	1	chromosome	early growth response 1 [Source:HGNC Symbol;Acc:HGNC:3238]	ENSG00000120738.8	EGR1	1958
ENSG00000158445	59.3099	1.22137	0.252746	4.77426	1.80369e-06	0.000785326	TRUE	KCNB1	KCNB1	KCNB1	protein_coding	49293394	49484297	20	-1	chromosome	potassium voltage-gated channel subfamily B member 1 [Source:HGNC Symbol;Acc:HGNC:6231]	ENSG00000158445.10	KCNB1	3745
ENSG00000125878	101.858	-0.843658	0.176812	-4.74593	2.07552e-06	0.000874531	TRUE	TCF15	TCF15	TCF15	protein_coding	603797	610398	20	-1	chromosome	transcription factor 15 [Source:HGNC Symbol;Acc:HGNC:11627]	ENSG00000125878.6	TCF15	6939
ENSG00000151414	124.98	-0.759945	0.161943	-4.7359	2.18088e-06	0.000890206	TRUE	NEK7	NEK7	NEK7	protein_coding	198156994	198322420	1	1	chromosome	NIMA related kinase 7 [Source:HGNC Symbol;Acc:HGNC:13386]	ENSG00000151414.15	NEK7	140609
ENSG00000159251	426.76	1.2149	0.259553	4.70707	2.51301e-06	0.000994693	TRUE	ACTC1	ACTC1	ACTC1	protein_coding	34790230	34795549	15	-1	chromosome	actin alpha cardiac muscle 1 [Source:HGNC Symbol;Acc:HGNC:143]	ENSG00000159251.8	ACTC1	70
ENSG00000196352	99.871	-0.705851	0.149967	-4.69852	2.62058e-06	0.00100677	TRUE	CD55	CD55	CD55	protein_coding	207321376	207386804	1	1	chromosome	CD55 molecule (Cromer blood group) [Source:HGNC Symbol;Acc:HGNC:2665]	ENSG00000196352.15	CD55	1604
ENSG00000106049	33.6561	-1.23722	0.263317	-4.66388	3.10296e-06	0.00115803	TRUE	HIBADH	HIBADH	HIBADH	protein_coding	27525442	27662883	7	-1	chromosome	3-hydroxyisobutyrate dehydrogenase [Source:HGNC Symbol;Acc:HGNC:4907]	ENSG00000106049.9	HIBADH	11112
ENSG00000142661	742.076	1.0085	0.213314	4.65681	3.21149e-06	0.00116523	TRUE	MYOM3	MYOM3	MYOM3	protein_coding	24056035	24112135	1	-1	chromosome	myomesin 3 [Source:HGNC Symbol;Acc:HGNC:26679]	ENSG00000142661.19	MYOM3	127294
ENSG00000172831	229.407	0.770432	0.162715	4.60652	4.09466e-06	0.00144553	TRUE	CES2	CES2	CES2	protein_coding	66934444	66945096	16	1	chromosome	carboxylesterase 2 [Source:HGNC Symbol;Acc:HGNC:1864]	ENSG00000172831.13	CES2	8824
ENSG00000129757	548.97	-0.830886	0.182405	-4.58785	4.47828e-06	0.00153935	TRUE	CDKN1C	CDKN1C	CDKN1C	protein_coding	2883213	2885773	11	-1	chromosome	cyclin dependent kinase inhibitor 1C [Source:HGNC Symbol;Acc:HGNC:1786]	ENSG00000129757.13	CDKN1C	1028
ENSG00000099204	433.621	1.15375	0.248542	4.5681	4.92157e-06	0.00164835	TRUE	ABLIM1	ABLIM1	ABLIM1	protein_coding	114431113	114768061	10	-1	chromosome	actin binding LIM protein 1 [Source:HGNC Symbol;Acc:HGNC:78]	ENSG00000099204.20	ABLIM1	3983
ENSG00000110218	21.972	1.04977	0.226347	4.54433	5.5109e-06	0.00179959	TRUE	PANX1	PANX1	PANX1	protein_coding	94128841	94181968	11	1	chromosome	pannexin 1 [Source:HGNC Symbol;Acc:HGNC:8599]	ENSG00000110218.9	PANX1	24145
ENSG00000153904	235.881	1.18515	0.26493	4.49283	7.02839e-06	0.00223914	TRUE	DDAH1	DDAH1	DDAH1	protein_coding	85318481	85578363	1	-1	chromosome	dimethylarginine dimethylaminohydrolase 1 [Source:HGNC Symbol;Acc:HGNC:2715]	ENSG00000153904.20	DDAH1	23576
ENSG00000141401	355.303	-0.716837	0.161674	-4.4546	8.4048e-06	0.00261389	TRUE	IMPA2	IMPA2	IMPA2	protein_coding	11981025	12030877	18	1	chromosome	inositol monophosphatase 2 [Source:HGNC Symbol;Acc:HGNC:6051]	ENSG00000141401.12	IMPA2	3613
ENSG00000083454	67.0481	1.09517	0.234609	4.43089	9.38467e-06	0.00285076	TRUE	P2RX5	P2RX5	P2RX5	protein_coding	3672199	3696240	17	-1	chromosome	purinergic receptor P2X 5 [Source:HGNC Symbol;Acc:HGNC:8536]	ENSG00000083454.22	P2RX5	5026
ENSG00000172348	339.747	1.08203	0.242115	4.42553	9.62054e-06	0.00285599	TRUE	RCAN2	RCAN2	RCAN2	protein_coding	46220736	46491972	6	-1	chromosome	regulator of calcineurin 2 [Source:HGNC Symbol;Acc:HGNC:3041]	ENSG00000172348.14	RCAN2	10231
ENSG00000172432	44.2946	-0.991152	0.221319	-4.39596	1.10286e-05	0.00320124	TRUE	GTPBP2	GTPBP2	GTPBP2	protein_coding	43605316	43629264	6	-1	chromosome	GTP binding protein 2 [Source:HGNC Symbol;Acc:HGNC:4670]	ENSG00000172432.19	GTPBP2	54676
ENSG00000117479	30.0234	-1.1759	0.278164	-4.38829	1.14243e-05	0.003244	TRUE	SLC19A2	SLC19A2	SLC19A2	protein_coding	169463909	169485944	1	-1	chromosome	solute carrier family 19 member 2 [Source:HGNC Symbol;Acc:HGNC:10938]	ENSG00000117479.15	SLC19A2	10560
ENSG00000166532	50.4674	0.933147	0.211303	4.37878	1.19345e-05	0.00331677	TRUE	RIMKLB	RIMKLB	RIMKLB	protein_coding	8681600	8783095	12	1	chromosome	ribosomal modification protein rimK like family member B [Source:HGNC Symbol;Acc:HGNC:29228]	ENSG00000166532.16	RIMKLB	57494
ENSG00000117691	502.857	0.57337	0.131445	4.34465	1.395e-05	0.00371867	FALSE	NENF	NENF	NENF	protein_coding	212432920	212446379	1	1	chromosome	neudesin neurotrophic factor [Source:HGNC Symbol;Acc:HGNC:30384]	ENSG00000117691.10	NENF	29937
ENSG00000138381	49.8913	-1.15515	0.27211	-4.34768	1.37586e-05	0.00371867	TRUE	ASNSD1	ASNSD1	ASNSD1	protein_coding	189661385	189670831	2	1	chromosome	asparagine synthetase domain containing 1 [Source:HGNC Symbol;Acc:HGNC:24910]	ENSG00000138381.10	ASNSD1	54529
ENSG00000119138	230.857	-0.708169	0.165363	-4.33829	1.43597e-05	0.00375134	TRUE	KLF9	KLF9	KLF9	protein_coding	70384597	70414624	9	-1	chromosome	Kruppel like factor 9 [Source:HGNC Symbol;Acc:HGNC:1123]	ENSG00000119138.4	KLF9	687
ENSG00000123358	184.022	-1.26521	0.278959	-4.31752	1.57794e-05	0.00404139	TRUE	NR4A1	NR4A1	NR4A1	protein_coding	52022832	52059507	12	1	chromosome	nuclear receptor subfamily 4 group A member 1 [Source:HGNC Symbol;Acc:HGNC:7980]	ENSG00000123358.20	NR4A1	3164
ENSG00000173546	52.5803	0.991128	0.226798	4.28339	1.84065e-05	0.00459514	TRUE	CSPG4	CSPG4	CSPG4	protein_coding	75674322	75712848	15	-1	chromosome	chondroitin sulfate proteoglycan 4 [Source:HGNC Symbol;Acc:HGNC:2466]	ENSG00000173546.7	CSPG4	1464
ENSG00000215018	13.1471	-1.21286	0.284514	-4.28053	1.86451e-05	0.00459514	TRUE	COL28A1	COL28A1	COL28A1	protein_coding	7356203	7535873	7	-1	chromosome	collagen type XXVIII alpha 1 chain [Source:HGNC Symbol;Acc:HGNC:22442]	ENSG00000215018.10	COL28A1	340267
ENSG00000124225	214.342	-0.997898	0.232897	-4.2505	2.13296e-05	0.00497512	TRUE	PMEPA1	PMEPA1	PMEPA1	protein_coding	57648392	57711536	20	-1	chromosome	prostate transmembrane protein, androgen induced 1 [Source:HGNC Symbol;Acc:HGNC:14107]	ENSG00000124225.16	PMEPA1	56937
ENSG00000156113	203.962	0.937141	0.215274	4.25615	2.07973e-05	0.00497512	TRUE	KCNMA1	KCNMA1	KCNMA1	protein_coding	76869601	77638369	10	-1	chromosome	potassium calcium-activated channel subfamily M alpha 1 [Source:HGNC Symbol;Acc:HGNC:6284]	ENSG00000156113.23	KCNMA1	3778
ENSG00000214872	1026.81	0.610757	0.141667	4.25165	2.122e-05	0.00497512	TRUE	SMTNL1	SMTNL1	SMTNL1	protein_coding	57542641	57550274	11	1	chromosome	smoothelin like 1 [Source:HGNC Symbol;Acc:HGNC:32394]	ENSG00000214872.8	SMTNL1	219537
ENSG00000136826	29.6205	-1.25906	0.281474	-4.23829	2.25232e-05	0.00516136	TRUE	KLF4	KLF4	KLF4	protein_coding	107484852	107490482	9	-1	chromosome	Kruppel like factor 4 [Source:HGNC Symbol;Acc:HGNC:6348]	ENSG00000136826.15	KLF4	9314
ENSG00000116237	263.634	0.976245	0.226237	4.2304	2.33271e-05	0.00525343	TRUE	ICMT	ICMT	ICMT	protein_coding	6221193	6235972	1	-1	chromosome	isoprenylcysteine carboxyl methyltransferase [Source:HGNC Symbol;Acc:HGNC:5350]	ENSG00000116237.16	ICMT	23463
ENSG00000134716	97.2541	1.0624	0.256486	4.22619	2.3768e-05	0.005262	TRUE	CYP2J2	CYP2J2	CYP2J2	protein_coding	59893308	59926773	1	-1	chromosome	cytochrome P450 family 2 subfamily J member 2 [Source:HGNC Symbol;Acc:HGNC:2634]	ENSG00000134716.11	CYP2J2	1573
ENSG00000150779	878.969	0.61697	0.145796	4.20515	2.60908e-05	0.00558992	TRUE	TIMM8B	TIMM8B	TIMM8B	protein_coding	112084800	112086798	11	-1	chromosome	translocase of inner mitochondrial membrane 8 homolog B [Source:HGNC Symbol;Acc:HGNC:11818]	ENSG00000150779.12	TIMM8B	26521
ENSG00000237412	65.9175	0.953302	0.221186	4.20503	2.61051e-05	0.00558992	TRUE	PRSS56	PRSS56	PRSS56	protein_coding	232520388	232525716	2	1	chromosome	serine protease 56 [Source:HGNC Symbol;Acc:HGNC:39433]	ENSG00000237412.7	PRSS56	646960
ENSG00000139289	31.8952	1.09022	0.248193	4.19963	2.67354e-05	0.00563254	TRUE	PHLDA1	PHLDA1	PHLDA1	protein_coding	76025447	76033932	12	-1	chromosome	pleckstrin homology like domain family A member 1 [Source:HGNC Symbol;Acc:HGNC:8933]	ENSG00000139289.13	PHLDA1	22822
ENSG00000143333	15.3952	-1.24069	0.285816	-4.18962	2.79422e-05	0.00571265	TRUE	RGS16	RGS16	RGS16	protein_coding	182598623	182604389	1	-1	chromosome	regulator of G protein signaling 16 [Source:HGNC Symbol;Acc:HGNC:9997]	ENSG00000143333.7	RGS16	6004
ENSG00000182916	52.4729	1.4972	0.285396	4.18923	2.79903e-05	0.00571265	TRUE	TCEAL7	TCEAL7	TCEAL7	protein_coding	103330229	103332326	X	1	chromosome	transcription elongation factor A like 7 [Source:HGNC Symbol;Acc:HGNC:28336]	ENSG00000182916.8	TCEAL7	56849
ENSG00000144655	34.8169	-1.08578	0.263558	-4.18539	2.84678e-05	0.00572072	TRUE	CSRNP1	CSRNP1	CSRNP1	protein_coding	39141855	39154562	3	-1	chromosome	cysteine and serine rich nuclear protein 1 [Source:HGNC Symbol;Acc:HGNC:14300]	ENSG00000144655.15	CSRNP1	64651
ENSG00000137054	36.4115	0.972198	0.226233	4.18145	2.8966e-05	0.00573264	TRUE	POLR1E	POLR1E	POLR1E	protein_coding	37485948	37503697	9	1	chromosome	RNA polymerase I subunit E [Source:HGNC Symbol;Acc:HGNC:17631]	ENSG00000137054.16	POLR1E	64425
ENSG00000130037	32.5302	-1.10742	0.277222	-4.15859	3.20212e-05	0.00608187	TRUE	KCNA5	KCNA5	KCNA5	protein_coding	5043879	5046788	12	1	chromosome	potassium voltage-gated channel subfamily A member 5 [Source:HGNC Symbol;Acc:HGNC:6224]	ENSG00000130037.5	KCNA5	3741
ENSG00000146674	56.8586	-1.19133	0.246393	-4.15848	3.20376e-05	0.00608187	TRUE	IGFBP3	IGFBP3	IGFBP3	protein_coding	45912245	45921874	7	-1	chromosome	insulin like growth factor binding protein 3 [Source:HGNC Symbol;Acc:HGNC:5472]	ENSG00000146674.15	IGFBP3	3486
ENSG00000162645	178.88	1.04679	0.244012	4.15784	3.21275e-05	0.00608187	TRUE	GBP2	GBP2	GBP2	protein_coding	89106132	89150456	1	-1	chromosome	guanylate binding protein 2 [Source:HGNC Symbol;Acc:HGNC:4183]	ENSG00000162645.13	GBP2	2634
ENSG00000138061	22.8023	-1.00336	0.24084	-4.14107	3.45682e-05	0.00635958	TRUE	CYP1B1	CYP1B1	CYP1B1	protein_coding	38066973	38109902	2	-1	chromosome	cytochrome P450 family 1 subfamily B member 1 [Source:HGNC Symbol;Acc:HGNC:2597]	ENSG00000138061.12	CYP1B1	1545
ENSG00000205076	3.50199	0.999009	0.26444	4.14188	3.44464e-05	0.00635958	TRUE	LGALS7	LGALS7	LGALS7	protein_coding	38770971	38773492	19	-1	chromosome	galectin 7 [Source:HGNC Symbol;Acc:HGNC:6568]	ENSG00000205076.4	LGALS7	3963
ENSG00000213160	82.8779	-0.801529	0.193666	-4.13453	3.5568e-05	0.00645263	TRUE	KLHL23	KLHL23	KLHL23	protein_coding	169694488	169776989	2	1	chromosome	kelch like family member 23 [Source:HGNC Symbol;Acc:HGNC:27506]	ENSG00000213160.10	KLHL23	151230
ENSG00000170577	60.8481	-0.955901	0.254017	-4.1074	4.00137e-05	0.00715972	TRUE	SIX2	SIX2	SIX2	protein_coding	45005182	45009452	2	-1	chromosome	SIX homeobox 2 [Source:HGNC Symbol;Acc:HGNC:10888]	ENSG00000170577.8	SIX2	10736
ENSG00000107859	32.9094	-0.874593	0.214079	-4.09617	4.20034e-05	0.00741417	TRUE	PITX3	PITX3	PITX3	protein_coding	102230186	102241512	10	-1	chromosome	paired like homeodomain 3 [Source:HGNC Symbol;Acc:HGNC:9006]	ENSG00000107859.10	PITX3	5309
ENSG00000099860	92.3022	-1.21937	0.278442	-4.08361	4.43409e-05	0.00759146	TRUE	GADD45B	GADD45B	GADD45B	protein_coding	2476122	2478259	19	1	chromosome	growth arrest and DNA damage inducible beta [Source:HGNC Symbol;Acc:HGNC:4096]	ENSG00000099860.9	GADD45B	4616
ENSG00000101608	10901.6	1.11402	0.25212	4.08147	4.47514e-05	0.00759146	TRUE	MYL12A	MYL12A	MYL12A	protein_coding	3247481	3256236	18	1	chromosome	myosin light chain 12A [Source:HGNC Symbol;Acc:HGNC:16701]	ENSG00000101608.12	MYL12A	10627
ENSG00000240654	53.3107	-0.818595	0.197941	-4.08375	4.43139e-05	0.00759146	TRUE	C1QTNF9	C1QTNF9	C1QTNF9	protein_coding	24307166	24322535	13	1	chromosome	C1q and TNF related 9 [Source:HGNC Symbol;Acc:HGNC:28732]	ENSG00000240654.6	C1QTNF9	338872
ENSG00000118596	62.2228	1.21155	0.272623	4.07612	4.57941e-05	0.00765987	TRUE	SLC16A7	SLC16A7	SLC16A7	protein_coding	59596029	59789855	12	1	chromosome	solute carrier family 16 member 7 [Source:HGNC Symbol;Acc:HGNC:10928]	ENSG00000118596.12	SLC16A7	9194
ENSG00000149218	410.473	0.695305	0.170507	4.07087	4.6837e-05	0.00765987	TRUE	ENDOD1	ENDOD1	ENDOD1	protein_coding	95089846	95132645	11	1	chromosome	endonuclease domain containing 1 [Source:HGNC Symbol;Acc:HGNC:29129]	ENSG00000149218.5	ENDOD1	23052
ENSG00000181418	315.791	1.07515	0.259036	4.07049	4.69139e-05	0.00765987	TRUE	DDN	DDN	DDN	protein_coding	48995149	48999375	12	-1	chromosome	dendrin [Source:HGNC Symbol;Acc:HGNC:24458]	ENSG00000181418.8	DDN	23109
ENSG00000080546	387.361	-0.683094	0.172507	-4.05727	4.96499e-05	0.00800651	TRUE	SESN1	SESN1	SESN1	protein_coding	108986437	109094819	6	-1	chromosome	sestrin 1 [Source:HGNC Symbol;Acc:HGNC:21595]	ENSG00000080546.13	SESN1	27244
ENSG00000102316	296.269	0.72427	0.175188	4.04849	5.15488e-05	0.00821134	TRUE	MAGED2	MAGED2	MAGED2	protein_coding	54807599	54816015	X	1	chromosome	MAGE family member D2 [Source:HGNC Symbol;Acc:HGNC:16353]	ENSG00000102316.17	MAGED2	10916
ENSG00000150667	4.403	1.34087	0.278525	4.03262	5.5158e-05	0.0086804	TRUE	FSIP1	FSIP1	FSIP1	protein_coding	39588357	39782841	15	-1	chromosome	fibrous sheath interacting protein 1 [Source:HGNC Symbol;Acc:HGNC:21674]	ENSG00000150667.8	FSIP1	161835
ENSG00000091482	4536.14	0.793506	0.193554	4.01174	6.0273e-05	0.00881442	TRUE	SMPX	SMPX	SMPX	protein_coding	21705978	21758116	X	-1	chromosome	small muscle protein X-linked [Source:HGNC Symbol;Acc:HGNC:11122]	ENSG00000091482.8	SMPX	23676
ENSG00000144485	24.4862	-1.13515	0.286603	-4.0109	6.04888e-05	0.00881442	TRUE	HES6	HES6	HES6	protein_coding	238238267	238240662	2	-1	chromosome	hes family bHLH transcription factor 6 [Source:HGNC Symbol;Acc:HGNC:18254]	ENSG00000144485.11	HES6	55502
ENSG00000158470	180.183	-0.864067	0.219478	-4.02309	5.74406e-05	0.00881442	TRUE	B4GALT5	B4GALT5	B4GALT5	protein_coding	49632945	49713878	20	-1	chromosome	beta-1,4-galactosyltransferase 5 [Source:HGNC Symbol;Acc:HGNC:928]	ENSG00000158470.5	B4GALT5	9334
ENSG00000171223	271.878	-1.3746	0.28683	-4.01787	5.87274e-05	0.00881442	TRUE	JUNB	JUNB	JUNB	protein_coding	12791486	12793315	19	1	chromosome	JunB proto-oncogene, AP-1 transcription factor subunit [Source:HGNC Symbol;Acc:HGNC:6205]	ENSG00000171223.6	JUNB	3726
ENSG00000184221	22.7144	1.03218	0.286306	4.01539	5.93464e-05	0.00881442	TRUE	OLIG1	OLIG1	OLIG1	protein_coding	33070141	33072413	21	1	chromosome	oligodendrocyte transcription factor 1 [Source:HGNC Symbol;Acc:HGNC:16983]	ENSG00000184221.13	OLIG1	116448
ENSG00000205502	4.86155	-1.22416	0.287059	-4.01636	5.91029e-05	0.00881442	TRUE	C2CD4B	C2CD4B	C2CD4B	protein_coding	62163535	62165285	15	-1	chromosome	C2 calcium dependent domain containing 4B [Source:HGNC Symbol;Acc:HGNC:33628]	ENSG00000205502.4	C2CD4B	388125
ENSG00000213190	46.002	1.16709	0.261439	4.00994	6.07332e-05	0.00881442	TRUE	MLLT11	MLLT11	MLLT11	protein_coding	151060397	151069544	1	1	chromosome	MLLT11 transcription factor 7 cofactor [Source:HGNC Symbol;Acc:HGNC:16997]	ENSG00000213190.4	MLLT11	10962
ENSG00000196123	14.63	0.880162	0.244138	3.98664	6.70159e-05	0.00961936	TRUE	KIAA0895L	KIAA0895L	KIAA0895L	protein_coding	67175599	67184040	16	-1	chromosome	KIAA0895 like [Source:HGNC Symbol;Acc:HGNC:34408]	ENSG00000196123.13	KIAA0895L	653319
ENSG00000185274	24.1237	1.03208	0.277031	3.98232	6.82468e-05	0.00968956	TRUE	GALNT17	GALNT17	GALNT17	protein_coding	71132144	71713600	7	1	chromosome	polypeptide N-acetylgalactosaminyltransferase 17 [Source:HGNC Symbol;Acc:HGNC:16347]	ENSG00000185274.12	GALNT17	64409
ENSG00000185361	34.9954	-0.747659	0.186718	-3.97287	7.10128e-05	0.00997387	TRUE	TNFAIP8L1	TNFAIP8L1	TNFAIP8L1	protein_coding	4639516	4655568	19	1	chromosome	TNF alpha induced protein 8 like 1 [Source:HGNC Symbol;Acc:HGNC:28279]	ENSG00000185361.9	TNFAIP8L1	126282
ENSG00000075914	276.936	0.989707	0.238777	3.96537	7.32827e-05	0.0101832	TRUE	EXOSC7	EXOSC7	EXOSC7	protein_coding	44975241	45036066	3	1	chromosome	exosome component 7 [Source:HGNC Symbol;Acc:HGNC:28112]	ENSG00000075914.13	EXOSC7	23016
ENSG00000114850	670.154	0.441197	0.111857	3.93824	8.20804e-05	0.0112856	FALSE	SSR3	SSR3	SSR3	protein_coding	156540140	156555184	3	-1	chromosome	signal sequence receptor subunit 3 [Source:HGNC Symbol;Acc:HGNC:11325]	ENSG00000114850.6	SSR3	6747
ENSG00000197646	24.2886	1.20527	0.285976	3.93254	8.40518e-05	0.0114363	TRUE	PDCD1LG2	PDCD1LG2	PDCD1LG2	protein_coding	5510531	5571282	9	1	chromosome	programmed cell death 1 ligand 2 [Source:HGNC Symbol;Acc:HGNC:18731]	ENSG00000197646.8	PDCD1LG2	80380
ENSG00000129170	7241.16	0.858081	0.214865	3.91812	8.92424e-05	0.0120174	TRUE	CSRP3	CSRP3	CSRP3	protein_coding	19182030	19210571	11	-1	chromosome	cysteine and glycine rich protein 3 [Source:HGNC Symbol;Acc:HGNC:2472]	ENSG00000129170.10	CSRP3	8048
ENSG00000118503	23.8688	0.941702	0.235575	3.91248	9.13532e-05	0.0121761	TRUE	TNFAIP3	TNFAIP3	TNFAIP3	protein_coding	137867214	137883312	6	1	chromosome	TNF alpha induced protein 3 [Source:HGNC Symbol;Acc:HGNC:11896]	ENSG00000118503.15	TNFAIP3	7128
ENSG00000147526	370.036	-0.689275	0.177377	-3.90663	9.35938e-05	0.0123098	TRUE	TACC1	TACC1	TACC1	protein_coding	38728186	38853028	8	1	chromosome	transforming acidic coiled-coil containing protein 1 [Source:HGNC Symbol;Acc:HGNC:11522]	ENSG00000147526.20	TACC1	6867
ENSG00000159166	11.4227	1.21372	0.285534	3.90496	9.42417e-05	0.0123098	TRUE	LAD1	LAD1	LAD1	protein_coding	201380833	201399915	1	-1	chromosome	ladinin 1 [Source:HGNC Symbol;Acc:HGNC:6472]	ENSG00000159166.15	LAD1	3898
ENSG00000135821	1027.07	-0.753718	0.188439	-3.89212	9.93717e-05	0.0128514	TRUE	GLUL		GLUL	protein_coding	182381704	182392206	1	-1	chromosome	glutamate-ammonia ligase [Source:HGNC Symbol;Acc:HGNC:4341]	ENSG00000135821.18	GLUL	2752
ENSG00000133028	105.36	0.599682	0.15551	3.84429	0.000120902	0.0153322	TRUE	SCO1		SCO1	protein_coding	10672474	10698375	17	-1	chromosome	SCO cytochrome c oxidase assembly protein 1 [Source:HGNC Symbol;Acc:HGNC:10603]	ENSG00000133028.12	SCO1	6341
ENSG00000172216	738.594	-0.6899	0.181149	-3.84606	0.00012003	0.0153322	TRUE	CEBPB		CEBPB	protein_coding	50190830	50192668	20	1	chromosome	CCAAT enhancer binding protein beta [Source:HGNC Symbol;Acc:HGNC:1834]	ENSG00000172216.6	CEBPB	1051
ENSG00000101892	230.952	0.865412	0.223231	3.8418	0.000122135	0.0153396	TRUE	ATP1B4		ATP1B4	protein_coding	120362085	120383249	X	1	chromosome	ATPase Na+/K+ transporting family member beta 4 [Source:HGNC Symbol;Acc:HGNC:808]	ENSG00000101892.12	ATP1B4	23439
ENSG00000143420	167.534	-0.578878	0.150158	-3.83628	0.00012491	0.0155388	FALSE	ENSA		ENSA	protein_coding	150600851	150629612	1	-1	chromosome	endosulfine alpha [Source:HGNC Symbol;Acc:HGNC:3360]	ENSG00000143420.18	ENSA	2029
ENSG00000179262	583.464	-0.664446	0.174707	-3.83275	0.000126721	0.0156153	TRUE	RAD23A		RAD23A	protein_coding	12945855	12953642	19	1	chromosome	RAD23 homolog A, nucleotide excision repair protein [Source:HGNC Symbol;Acc:HGNC:9812]	ENSG00000179262.10	RAD23A	5886
ENSG00000016402	8.49677	1.13736	0.285139	3.82611	0.000130184	0.0156406	TRUE	IL20RA		IL20RA	protein_coding	136999971	137045180	6	-1	chromosome	interleukin 20 receptor subunit alpha [Source:HGNC Symbol;Acc:HGNC:6003]	ENSG00000016402.13	IL20RA	53832
ENSG00000036448	3650.21	0.707571	0.183831	3.82587	0.000130314	0.0156406	TRUE	MYOM2		MYOM2	protein_coding	2045046	2165552	8	1	chromosome	myomesin 2 [Source:HGNC Symbol;Acc:HGNC:7614]	ENSG00000036448.10	MYOM2	9172
ENSG00000096968	103.721	0.951664	0.238484	3.82548	0.000130518	0.0156406	TRUE	JAK2		JAK2	protein_coding	4984390	5128183	9	1	chromosome	Janus kinase 2 [Source:HGNC Symbol;Acc:HGNC:6192]	ENSG00000096968.13	JAK2	3717
ENSG00000165704	34.0945	0.803079	0.210423	3.8177	0.000134701	0.0159952	TRUE	HPRT1		HPRT1	protein_coding	134460165	134520513	X	1	chromosome	hypoxanthine phosphoribosyltransferase 1 [Source:HGNC Symbol;Acc:HGNC:5157]	ENSG00000165704.15	HPRT1	3251
ENSG00000124701	1726.28	0.495314	0.128941	3.81482	0.00013628	0.0160369	FALSE	APOBEC2		APOBEC2	protein_coding	41053304	41064511	6	1	chromosome	apolipoprotein B mRNA editing enzyme catalytic subunit 2 [Source:HGNC Symbol;Acc:HGNC:605]	ENSG00000124701.5	APOBEC2	10930
ENSG00000114315	391.463	-0.858673	0.22779	-3.80782	0.000140195	0.0163503	TRUE	HES1		HES1	protein_coding	194136148	194138732	3	1	chromosome	hes family bHLH transcription factor 1 [Source:HGNC Symbol;Acc:HGNC:5192]	ENSG00000114315.4	HES1	3280
ENSG00000273590	74.4556	-0.747204	0.197643	-3.79962	0.000144919	0.0167517	TRUE	SMIM11B		SMIM11B	protein_coding	7744962	7777853	21	1	chromosome	small integral membrane protein 11B [Source:HGNC Symbol;Acc:HGNC:51846]	ENSG00000273590.4	SMIM11B	102723553
ENSG00000171621	38.8849	-0.802442	0.226418	-3.79016	0.000150551	0.01725	TRUE	SPSB1		SPSB1	protein_coding	9292894	9369532	1	1	chromosome	splA/ryanodine receptor domain and SOCS box containing 1 [Source:HGNC Symbol;Acc:HGNC:30628]	ENSG00000171621.14	SPSB1	80176
ENSG00000106328	78.276	0.695444	0.180483	3.78262	0.000155187	0.0176266	TRUE	FSCN3		FSCN3	protein_coding	127591409	127602144	7	1	chromosome	fascin actin-bundling protein 3 [Source:HGNC Symbol;Acc:HGNC:3961]	ENSG00000106328.10	FSCN3	29999
ENSG00000160741	8.67981	-1.0663	0.286889	-3.7752	0.000159882	0.0180033	TRUE	CRTC2		CRTC2	protein_coding	153947669	153958615	1	-1	chromosome	CREB regulated transcription coactivator 2 [Source:HGNC Symbol;Acc:HGNC:27301]	ENSG00000160741.17	CRTC2	200186
ENSG00000165175	299.93	-0.635348	0.172653	-3.76847	0.000164251	0.0183372	TRUE	MID1IP1		MID1IP1	protein_coding	38801432	38806537	X	1	chromosome	MID1 interacting protein 1 [Source:HGNC Symbol;Acc:HGNC:20715]	ENSG00000165175.15	MID1IP1	58526
ENSG00000120129	209.709	-0.949751	0.251126	-3.74375	0.000181296	0.019961	TRUE	DUSP1		DUSP1	protein_coding	172768096	172771195	5	-1	chromosome	dual specificity phosphatase 1 [Source:HGNC Symbol;Acc:HGNC:3064]	ENSG00000120129.6	DUSP1	1843
ENSG00000159788	38.0949	-0.881431	0.235178	-3.74298	0.000181853	0.019961	TRUE	RGS12		RGS12	protein_coding	3293028	3439913	4	1	chromosome	regulator of G protein signaling 12 [Source:HGNC Symbol;Acc:HGNC:9994]	ENSG00000159788.19	RGS12	6002
ENSG00000083457	104.353	0.617927	0.160509	3.72666	0.000194034	0.0211206	TRUE	ITGAE		ITGAE	protein_coding	3714628	3801188	17	-1	chromosome	integrin subunit alpha E [Source:HGNC Symbol;Acc:HGNC:6147]	ENSG00000083457.12	ITGAE	3682
ENSG00000122707	18.9682	-0.977182	0.263075	-3.71904	0.000199977	0.0214107	TRUE	RECK		RECK	protein_coding	36036913	36124455	9	1	chromosome	reversion inducing cysteine rich protein with kazal motifs [Source:HGNC Symbol;Acc:HGNC:11345]	ENSG00000122707.12	RECK	8434
ENSG00000168427	430.039	-0.595374	0.157404	-3.72093	0.000198494	0.0214107	TRUE	KLHL30		KLHL30	protein_coding	238138668	238152947	2	1	chromosome	kelch like family member 30 [Source:HGNC Symbol;Acc:HGNC:24770]	ENSG00000168427.9	KLHL30	377007
ENSG00000123570	73.4803	0.786183	0.204563	3.70935	0.000207794	0.0220667	TRUE	RAB9B		RAB9B	protein_coding	103822327	103832257	X	-1	chromosome	RAB9B, member RAS oncogene family [Source:HGNC Symbol;Acc:HGNC:14090]	ENSG00000123570.4	RAB9B	51209
ENSG00000181929	521.193	0.599944	0.160799	3.70426	0.000212009	0.0223327	TRUE	PRKAG1		PRKAG1	protein_coding	49002274	49018807	12	-1	chromosome	protein kinase AMP-activated non-catalytic subunit gamma 1 [Source:HGNC Symbol;Acc:HGNC:9385]	ENSG00000181929.13	PRKAG1	5571
ENSG00000147256	9.17904	1.19287	0.274787	3.69893	0.00021651	0.0226244	TRUE	ARHGAP36		ARHGAP36	protein_coding	131058346	131089885	X	1	chromosome	Rho GTPase activating protein 36 [Source:HGNC Symbol;Acc:HGNC:26388]	ENSG00000147256.12	ARHGAP36	158763
ENSG00000127528	107.279	-1.04924	0.278265	-3.69573	0.000219253	0.0227293	TRUE	KLF2		KLF2	protein_coding	16324817	16327874	19	1	chromosome	Kruppel like factor 2 [Source:HGNC Symbol;Acc:HGNC:6347]	ENSG00000127528.5	KLF2	10365
ENSG00000214736	688.826	0.483818	0.129406	3.68954	0.000224661	0.0231065	FALSE	TOMM6		TOMM6	protein_coding	41787662	41789898	6	1	chromosome	translocase of outer mitochondrial membrane 6 [Source:HGNC Symbol;Acc:HGNC:34528]	ENSG00000214736.7	TOMM6	100188893
ENSG00000196482	74.8979	1.06312	0.265371	3.68295	0.000230552	0.0235271	TRUE	ESRRG		ESRRG	protein_coding	216503246	217137755	1	-1	chromosome	estrogen related receptor gamma [Source:HGNC Symbol;Acc:HGNC:3474]	ENSG00000196482.18	ESRRG	2104
ENSG00000117318	142.966	-0.743273	0.201764	-3.66916	0.000243347	0.0246403	TRUE	ID3		ID3	protein_coding	23557926	23559501	1	-1	chromosome	inhibitor of DNA binding 3, HLH protein [Source:HGNC Symbol;Acc:HGNC:5362]	ENSG00000117318.9	ID3	3399
ENSG00000183281	24.2624	0.799469	0.22514	3.66386	0.000248442	0.0249627	TRUE	PLGLB1		PLGLB1	protein_coding	87002559	87021852	2	-1	chromosome	plasminogen like B1 [Source:HGNC Symbol;Acc:HGNC:9072]	ENSG00000183281.14	PLGLB1	5343
ENSG00000175928	10.6284	-0.996902	0.261783	-3.65614	0.000256038	0.0255295	TRUE	LRRN1		LRRN1	protein_coding	3799431	3849834	3	1	chromosome	leucine rich repeat neuronal 1 [Source:HGNC Symbol;Acc:HGNC:20980]	ENSG00000175928.6	LRRN1	57633
ENSG00000067082	275.617	-0.750791	0.200648	-3.64312	0.000269355	0.0262561	TRUE	KLF6		KLF6	protein_coding	3775996	3785281	10	-1	chromosome	Kruppel like factor 6 [Source:HGNC Symbol;Acc:HGNC:2235]	ENSG00000067082.15	KLF6	1316
ENSG00000111816	59.6659	0.690554	0.175845	3.64379	0.000268653	0.0262561	TRUE	FRK		FRK	protein_coding	115931149	116060891	6	-1	chromosome	fyn related Src family tyrosine kinase [Source:HGNC Symbol;Acc:HGNC:3955]	ENSG00000111816.8	FRK	2444
ENSG00000154359	135.334	-0.648073	0.176935	-3.64491	0.00026749	0.0262561	TRUE	LONRF1		LONRF1	protein_coding	12721906	12756073	8	-1	chromosome	LON peptidase N-terminal domain and ring finger 1 [Source:HGNC Symbol;Acc:HGNC:26302]	ENSG00000154359.13	LONRF1	91694
ENSG00000121579	867.476	0.405457	0.110624	3.63473	0.000278277	0.0269248	FALSE	NAA50		NAA50	protein_coding	113716458	113746300	3	-1	chromosome	N(alpha)-acetyltransferase 50, NatE catalytic subunit [Source:HGNC Symbol;Acc:HGNC:29533]	ENSG00000121579.13	NAA50	80218
ENSG00000187479	72.9596	-1.05028	0.276788	-3.63023	0.000283167	0.0271965	TRUE	C11orf96		C11orf96	protein_coding	43925342	43943878	11	1	chromosome	chromosome 11 open reading frame 96 [Source:HGNC Symbol;Acc:HGNC:38675]	ENSG00000187479.8	C11orf96	387763
ENSG00000215252	92.9912	0.843873	0.248764	3.61922	0.000295493	0.0281732	TRUE	GOLGA8B		GOLGA8B	protein_coding	34525207	34588503	15	-1	chromosome	golgin A8 family member B [Source:HGNC Symbol;Acc:HGNC:31973]	ENSG00000215252.11	GOLGA8B	440270
ENSG00000152818	176.66	-0.788048	0.215905	-3.61049	0.000305622	0.028762	TRUE	UTRN		UTRN	protein_coding	144285701	144853034	6	1	chromosome	utrophin [Source:HGNC Symbol;Acc:HGNC:12635]	ENSG00000152818.18	UTRN	7402
ENSG00000156265	169.3	0.935866	0.254386	3.61011	0.000306072	0.028762	TRUE	MAP3K7CL		MAP3K7CL	protein_coding	29077471	29175889	21	1	chromosome	MAP3K7 C-terminal like [Source:HGNC Symbol;Acc:HGNC:16457]	ENSG00000156265.16	MAP3K7CL	56911
ENSG00000143878	351.823	-0.844722	0.231772	-3.6078	0.000308809	0.0288119	TRUE	RHOB		RHOB	protein_coding	20447074	20449440	2	1	chromosome	ras homolog family member B [Source:HGNC Symbol;Acc:HGNC:668]	ENSG00000143878.10	RHOB	388
ENSG00000115239	66.9859	0.558858	0.153594	3.60457	0.000312666	0.0289039	FALSE	ASB3		ASB3	protein_coding	53532672	53860160	2	-1	chromosome	ankyrin repeat and SOCS box containing 3 [Source:HGNC Symbol;Acc:HGNC:16013]	ENSG00000115239.23	ASB3	51130
ENSG00000157119	731.179	0.58259	0.161744	3.60327	0.000314243	0.0289039	TRUE	KLHL40		KLHL40	protein_coding	42685537	42692544	3	1	chromosome	kelch like family member 40 [Source:HGNC Symbol;Acc:HGNC:30372]	ENSG00000157119.12	KLHL40	131377
ENSG00000203950	94.3227	-0.549018	0.150089	-3.60146	0.000316434	0.0289039	FALSE	RTL8A		RTL8A	protein_coding	135050932	135052196	X	-1	chromosome	retrotransposon Gag like 8A [Source:HGNC Symbol;Acc:HGNC:24514]	ENSG00000203950.6	RTL8A	26071
ENSG00000205560	634.556	0.595301	0.161799	3.59734	0.000321491	0.0291619	TRUE	CPT1B		CPT1B	protein_coding	50568861	50578465	22	-1	chromosome	carnitine palmitoyltransferase 1B [Source:HGNC Symbol;Acc:HGNC:2329]	ENSG00000205560.12	CPT1B	1375
ENSG00000136636	81.9229	-0.635142	0.177887	-3.58085	0.000342482	0.0302372	TRUE	KCTD3		KCTD3	protein_coding	215567304	215621807	1	1	chromosome	potassium channel tetramerization domain containing 3 [Source:HGNC Symbol;Acc:HGNC:21305]	ENSG00000136636.13	KCTD3	51133
ENSG00000162894	17.7362	1.09938	0.283016	3.58238	0.000340475	0.0302372	TRUE	FCMR		FCMR	protein_coding	206903317	206923247	1	-1	chromosome	Fc fragment of IgM receptor [Source:HGNC Symbol;Acc:HGNC:14315]	ENSG00000162894.12	FCMR	9214
ENSG00000233024	67.3248	-0.787303	0.217954	-3.58075	0.000342605	0.0302372	TRUE	NPIPA9		NPIPA9	protein_coding	18358086	18379331	16	-1	chromosome	nuclear pore complex interacting protein family, member A9 [Source:HGNC Symbol;Acc:HGNC:41984]	ENSG00000233024.7	NPIPA9
ENSG00000261115	42.506	0.95532	0.254449	3.58515	0.000336881	0.0302372	TRUE	TMEM178B		TMEM178B	protein_coding	141074064	141480380	7	1	chromosome	transmembrane protein 178B [Source:HGNC Symbol;Acc:HGNC:44112]	ENSG00000261115.6	TMEM178B	100507421
ENSG00000211448	44.7125	0.895284	0.275409	3.57798	0.000346262	0.0303549	TRUE	DIO2		DIO2	protein_coding	80197527	80387757	14	-1	chromosome	iodothyronine deiodinase 2 [Source:HGNC Symbol;Acc:HGNC:2884]	ENSG00000211448.12	DIO2	1734
ENSG00000154678	7.31278	-0.980929	0.279272	-3.57579	0.000349167	0.0304054	TRUE	PDE1C		PDE1C	protein_coding	31751179	32428131	7	-1	chromosome	phosphodiesterase 1C [Source:HGNC Symbol;Acc:HGNC:8776]	ENSG00000154678.18	PDE1C	5137
ENSG00000188191	12.7079	1.03413	0.279551	3.56949	0.000357675	0.0309401	TRUE	PRKAR1B		PRKAR1B	protein_coding	549197	727650	7	-1	chromosome	protein kinase cAMP-dependent type I regulatory subunit beta [Source:HGNC Symbol;Acc:HGNC:9390]	ENSG00000188191.15	PRKAR1B	5575
ENSG00000136720	64.0439	-0.583652	0.163351	-3.56457	0.000364456	0.0313192	TRUE	HS6ST1		HS6ST1	protein_coding	128236716	128318868	2	-1	chromosome	heparan sulfate 6-O-sulfotransferase 1 [Source:HGNC Symbol;Acc:HGNC:5201]	ENSG00000136720.7	HS6ST1	9394
ENSG00000124126	38.4653	0.922525	0.258047	3.5578	0.000373969	0.0319186	TRUE	PREX1		PREX1	protein_coding	48624252	48827999	20	-1	chromosome	phosphatidylinositol-3,4,5-trisphosphate dependent Rac exchange factor 1 [Source:HGNC Symbol;Acc:HGNC:32594]	ENSG00000124126.14	PREX1	57580
ENSG00000139269	9.15332	0.985576	0.286423	3.55616	0.000376318	0.0319186	TRUE	INHBE		INHBE	protein_coding	57452323	57459280	12	1	chromosome	inhibin subunit beta E [Source:HGNC Symbol;Acc:HGNC:24029]	ENSG00000139269.3	INHBE	83729
ENSG00000163660	118.359	-0.712591	0.203816	-3.55424	0.000379079	0.0319454	TRUE	CCNL1		CCNL1	protein_coding	157146508	157160760	3	-1	chromosome	cyclin L1 [Source:HGNC Symbol;Acc:HGNC:20569]	ENSG00000163660.11	CCNL1	57018
ENSG00000064225	109.781	1.03923	0.256216	3.5508	0.000384057	0.0321574	TRUE	ST3GAL6		ST3GAL6	protein_coding	98732236	98821201	3	1	chromosome	ST3 beta-galactoside alpha-2,3-sialyltransferase 6 [Source:HGNC Symbol;Acc:HGNC:18080]	ENSG00000064225.12	ST3GAL6	10402
ENSG00000130340	75.1787	-0.59912	0.167621	-3.54623	0.000390779	0.0325118	TRUE	SNX9		SNX9	protein_coding	157700387	157945077	6	1	chromosome	sorting nexin 9 [Source:HGNC Symbol;Acc:HGNC:14973]	ENSG00000130340.16	SNX9	51429
ENSG00000146909	44.9996	0.627989	0.184404	3.53894	0.000401734	0.0330028	TRUE	NOM1		NOM1	protein_coding	156949712	156973176	7	1	chromosome	nucleolar protein with MIF4G domain 1 [Source:HGNC Symbol;Acc:HGNC:13244]	ENSG00000146909.8	NOM1	64434
ENSG00000163491	48.7113	-0.874159	0.258241	-3.53976	0.000400496	0.0330028	TRUE	NEK10		NEK10	protein_coding	27110085	27369460	3	-1	chromosome	NIMA related kinase 10 [Source:HGNC Symbol;Acc:HGNC:18592]	ENSG00000163491.16	NEK10	152110
ENSG00000143774	164.537	0.561798	0.157057	3.53456	0.000408452	0.033345	FALSE	GUK1		GUK1	protein_coding	228139962	228148984	1	1	chromosome	guanylate kinase 1 [Source:HGNC Symbol;Acc:HGNC:4693]	ENSG00000143774.16	GUK1	2987
ENSG00000100902	516.136	0.32895	0.0932949	3.53231	0.00041194	0.0334209	FALSE	PSMA6		PSMA6	protein_coding	35278633	35317493	14	1	chromosome	proteasome 20S subunit alpha 6 [Source:HGNC Symbol;Acc:HGNC:9535]	ENSG00000100902.11	PSMA6	5687
ENSG00000175215	398.243	-0.45227	0.127966	-3.53048	0.000414799	0.0334451	FALSE	CTDSP2		CTDSP2	protein_coding	57819927	57846729	12	-1	chromosome	CTD small phosphatase 2 [Source:HGNC Symbol;Acc:HGNC:17077]	ENSG00000175215.11	CTDSP2	10106
ENSG00000125740	100.247	-0.708706	0.232961	-3.52667	0.000420821	0.0337225	TRUE	FOSB		FOSB	protein_coding	45467995	45475179	19	1	chromosome	FosB proto-oncogene, AP-1 transcription factor subunit [Source:HGNC Symbol;Acc:HGNC:3797]	ENSG00000125740.14	FOSB	2354
ENSG00000082684	6.25345	-1.05458	0.285998	-3.52371	0.000425553	0.0338937	TRUE	SEMA5B		SEMA5B	protein_coding	122909082	123028605	3	-1	chromosome	semaphorin 5B [Source:HGNC Symbol;Acc:HGNC:10737]	ENSG00000082684.16	SEMA5B	54437
ENSG00000100116	46.5785	0.761038	0.215308	3.51631	0.000437583	0.0346407	TRUE	GCAT		GCAT	protein_coding	37807905	37817176	22	1	chromosome	glycine C-acetyltransferase [Source:HGNC Symbol;Acc:HGNC:4188]	ENSG00000100116.16	GCAT	23464
ENSG00000136938	245.988	-0.430246	0.122494	-3.50581	0.000455227	0.0358203	FALSE	ANP32B		ANP32B	protein_coding	97983341	98015943	9	1	chromosome	acidic nuclear phosphoprotein 32 family member B [Source:HGNC Symbol;Acc:HGNC:16677]	ENSG00000136938.9	ANP32B	10541
ENSG00000124839	17.9661	0.908461	0.261889	3.49467	0.000474644	0.036851	TRUE	RAB17		RAB17	protein_coding	237574322	237601614	2	-1	chromosome	RAB17, member RAS oncogene family [Source:HGNC Symbol;Acc:HGNC:16523]	ENSG00000124839.13	RAB17	64284
ENSG00000130164	22.9091	-0.857118	0.251044	-3.49415	0.000475566	0.036851	TRUE	LDLR		LDLR	protein_coding	11089462	11133820	19	1	chromosome	low density lipoprotein receptor [Source:HGNC Symbol;Acc:HGNC:6547]	ENSG00000130164.14	LDLR	3949
ENSG00000153956	466.117	-0.611847	0.174933	-3.49112	0.000480993	0.036851	TRUE	CACNA2D1		CACNA2D1	protein_coding	81946444	82443777	7	-1	chromosome	calcium voltage-gated channel auxiliary subunit alpha2delta 1 [Source:HGNC Symbol;Acc:HGNC:1399]	ENSG00000153956.16	CACNA2D1	781
ENSG00000173991	28364.6	0.629534	0.174088	3.49232	0.000478837	0.036851	TRUE	TCAP		TCAP	protein_coding	39665349	39666554	17	1	chromosome	titin-cap [Source:HGNC Symbol;Acc:HGNC:11610]	ENSG00000173991.6	TCAP	8557
ENSG00000185432	833.454	0.55276	0.158438	3.49033	0.000482432	0.036851	FALSE	METTL7A		METTL7A	protein_coding	50923472	50932510	12	1	chromosome	methyltransferase like 7A [Source:HGNC Symbol;Acc:HGNC:24550]	ENSG00000185432.12	METTL7A	25840
ENSG00000120727	305.601	-0.770587	0.22428	-3.47918	0.00050296	0.0378412	TRUE	PAIP2		PAIP2	protein_coding	139341587	139369720	5	1	chromosome	poly(A) binding protein interacting protein 2 [Source:HGNC Symbol;Acc:HGNC:17970]	ENSG00000120727.13	PAIP2	51247
ENSG00000160209	85.4515	0.613947	0.177286	3.47883	0.000503615	0.0378412	TRUE	PDXK		PDXK	protein_coding	43719094	43762307	21	1	chromosome	pyridoxal kinase [Source:HGNC Symbol;Acc:HGNC:8819]	ENSG00000160209.19	PDXK	8566
ENSG00000166224	59.4607	-0.772514	0.216796	-3.47858	0.000504086	0.0378412	TRUE	SGPL1		SGPL1	protein_coding	70815948	70881184	10	1	chromosome	sphingosine-1-phosphate lyase 1 [Source:HGNC Symbol;Acc:HGNC:10817]	ENSG00000166224.17	SGPL1	8879
ENSG00000117868	235.015	0.496684	0.142269	3.46645	0.000527374	0.0391841	FALSE	ESYT2		ESYT2	protein_coding	158730995	158830253	7	-1	chromosome	extended synaptotagmin 2 [Source:HGNC Symbol;Acc:HGNC:22211]	ENSG00000117868.17	ESYT2	57488
ENSG00000136603	84.899	-0.80004	0.239503	-3.46312	0.000533948	0.0391841	TRUE	SKIL		SKIL	protein_coding	170357678	170396835	3	1	chromosome	SKI like proto-oncogene [Source:HGNC Symbol;Acc:HGNC:10897]	ENSG00000136603.14	SKIL	6498
ENSG00000143224	25.7801	0.733277	0.214338	3.46445	0.000531318	0.0391841	TRUE	PPOX		PPOX	protein_coding	161166056	161178013	1	1	chromosome	protoporphyrinogen oxidase [Source:HGNC Symbol;Acc:HGNC:9280]	ENSG00000143224.18	PPOX	5498
ENSG00000156026	441.89	0.697102	0.19734	3.46311	0.000533974	0.0391841	TRUE	MCU		MCU	protein_coding	72692131	72887694	10	1	chromosome	mitochondrial calcium uniporter [Source:HGNC Symbol;Acc:HGNC:23526]	ENSG00000156026.14	MCU	90550
ENSG00000158169	18.2789	-0.915683	0.251026	-3.45648	0.000547289	0.0399368	TRUE	FANCC		FANCC	protein_coding	95099054	95426796	9	-1	chromosome	FA complementation group C [Source:HGNC Symbol;Acc:HGNC:3584]	ENSG00000158169.13	FANCC	2176
ENSG00000136930	756.152	0.319702	0.0923222	3.4466	0.000567696	0.0411958	FALSE	PSMB7		PSMB7	protein_coding	124353465	124415444	9	-1	chromosome	proteasome 20S subunit beta 7 [Source:HGNC Symbol;Acc:HGNC:9544]	ENSG00000136930.13	PSMB7	5695
ENSG00000197063	324.357	-0.653174	0.190832	-3.44086	0.000579859	0.0418459	TRUE	MAFG		MAFG	protein_coding	81918270	81927735	17	-1	chromosome	MAF bZIP transcription factor G [Source:HGNC Symbol;Acc:HGNC:6781]	ENSG00000197063.11	MAFG	4097
ENSG00000165410	2065.03	0.617586	0.17339	3.43299	0.000596958	0.0428432	TRUE	CFL2		CFL2	protein_coding	34709113	34714823	14	-1	chromosome	cofilin 2 [Source:HGNC Symbol;Acc:HGNC:1875]	ENSG00000165410.15	CFL2	1073
ENSG00000198774	19.3975	0.983737	0.279781	3.43054	0.000602372	0.0429955	TRUE	RASSF9		RASSF9	protein_coding	85800703	85836409	12	-1	chromosome	Ras association domain family member 9 [Source:HGNC Symbol;Acc:HGNC:15739]	ENSG00000198774.5	RASSF9	9182
ENSG00000177606	1381.81	-0.628282	0.188228	-3.4279	0.00060826	0.0431799	TRUE	JUN		JUN	protein_coding	58780791	58784047	1	-1	chromosome	Jun proto-oncogene, AP-1 transcription factor subunit [Source:HGNC Symbol;Acc:HGNC:6204]	ENSG00000177606.7	JUN	3725
ENSG00000070495	104.596	-0.576858	0.168842	-3.42274	0.000619931	0.0433023	FALSE	JMJD6		JMJD6	protein_coding	76712832	76726799	17	-1	chromosome	jumonji domain containing 6, arginine demethylase and lysine hydroxylase [Source:HGNC Symbol;Acc:HGNC:19355]	ENSG00000070495.14	JMJD6	23210
ENSG00000089195	85.497	-0.585468	0.170557	-3.42467	0.00061555	0.0433023	TRUE	TRMT6		TRMT6	protein_coding	5937228	5950558	20	-1	chromosome	tRNA methyltransferase 6 [Source:HGNC Symbol;Acc:HGNC:20900]	ENSG00000089195.15	TRMT6	51605
ENSG00000251322	9.62895	-0.980884	0.281672	-3.42394	0.000617206	0.0433023	TRUE	SHANK3		SHANK3	protein_coding	50674415	50733298	22	1	chromosome	SH3 and multiple ankyrin repeat domains 3 [Source:HGNC Symbol;Acc:HGNC:14294]	ENSG00000251322.9	SHANK3	85358
ENSG00000110675	6.32491	1.09543	0.287018	3.41245	0.000643809	0.0444943	TRUE	ELMOD1		ELMOD1	protein_coding	107591091	107666779	11	1	chromosome	ELMO domain containing 1 [Source:HGNC Symbol;Acc:HGNC:25334]	ENSG00000110675.13	ELMOD1	55531
ENSG00000115461	2047.65	-0.699217	0.195287	-3.41345	0.000641449	0.0444943	TRUE	IGFBP5		IGFBP5	protein_coding	216672105	216695549	2	-1	chromosome	insulin like growth factor binding protein 5 [Source:HGNC Symbol;Acc:HGNC:5474]	ENSG00000115461.5	IGFBP5	3488
ENSG00000163110	6923.36	0.510562	0.147773	3.40557	0.000660261	0.0453912	FALSE	PDLIM5		PDLIM5	protein_coding	94451857	94668227	4	1	chromosome	PDZ and LIM domain 5 [Source:HGNC Symbol;Acc:HGNC:17468]	ENSG00000163110.15	PDLIM5	10611
ENSG00000106266	64.1332	0.628825	0.183204	3.40076	0.00067199	0.0459557	TRUE	SNX8		SNX8	protein_coding	2251770	2354318	7	-1	chromosome	sorting nexin 8 [Source:HGNC Symbol;Acc:HGNC:14972]	ENSG00000106266.11	SNX8	29886
ENSG00000101000	30.7471	-0.919419	0.272485	-3.39593	0.000683968	0.0465312	TRUE	PROCR		PROCR	protein_coding	35172072	35216240	20	1	chromosome	protein C receptor [Source:HGNC Symbol;Acc:HGNC:9452]	ENSG00000101000.6	PROCR	10544
ENSG00000116396	25.5326	0.974147	0.281769	3.39149	0.000695142	0.0470464	TRUE	KCNC4		KCNC4	protein_coding	110211343	110283100	1	1	chromosome	potassium voltage-gated channel subfamily C member 4 [Source:HGNC Symbol;Acc:HGNC:6236]	ENSG00000116396.14	KCNC4	3749
ENSG00000174032	74.3389	-0.888842	0.257708	-3.38853	0.000702674	0.0470683	TRUE	SLC25A30		SLC25A30	protein_coding	45393316	45418455	13	-1	chromosome	solute carrier family 25 member 30 [Source:HGNC Symbol;Acc:HGNC:27371]	ENSG00000174032.17	SLC25A30	253512
ENSG00000274070	745.668	-0.611111	0.180339	-3.38932	0.000700671	0.0470683	TRUE	CASTOR2		CASTOR2	protein_coding	74964705	75031528	7	1	chromosome	cytosolic arginine sensor for mTORC1 subunit 2 [Source:HGNC Symbol;Acc:HGNC:37073]	ENSG00000274070.2	CASTOR2	729438
ENSG00000131143	3974.13	0.333744	0.0982189	3.383	0.000716979	0.0477816	FALSE	COX4I1		COX4I1	protein_coding	85798633	85807068	16	1	chromosome	cytochrome c oxidase subunit 4I1 [Source:HGNC Symbol;Acc:HGNC:2265]	ENSG00000131143.10	COX4I1	1327
ENSG00000185963	89.1425	-0.637957	0.190315	-3.37937	0.000726534	0.0481725	TRUE	BICD2		BICD2	protein_coding	92711363	92764833	9	-1	chromosome	BICD cargo adaptor 2 [Source:HGNC Symbol;Acc:HGNC:17208]	ENSG00000185963.14	BICD2	23299
ENSG00000058056	3567.27	0.53775	0.156359	3.37471	0.000738938	0.0485279	FALSE	USP13		USP13	protein_coding	179653040	179789401	3	1	chromosome	ubiquitin specific peptidase 13 [Source:HGNC Symbol;Acc:HGNC:12611]	ENSG00000058056.9	USP13	8975
ENSG00000159387	7.69822	0.834882	0.278649	3.37319	0.000743039	0.0485279	TRUE	IRX6		IRX6	protein_coding	55323760	55330760	16	1	chromosome	iroquois homeobox 6 [Source:HGNC Symbol;Acc:HGNC:14675]	ENSG00000159387.7	IRX6	79190
ENSG00000166272	172.559	-0.575463	0.169898	-3.37386	0.00074122	0.0485279	FALSE	WBP1L		WBP1L	protein_coding	102743948	102834516	10	1	chromosome	WW domain binding protein 1 like [Source:HGNC Symbol;Acc:HGNC:23510]	ENSG00000166272.18	WBP1L	54838
ENSG00000105538	46.1345	-0.786865	0.226597	-3.37172	0.000747006	0.0485442	TRUE	RASIP1		RASIP1	protein_coding	48720585	48740610	19	-1	chromosome	Ras interacting protein 1 [Source:HGNC Symbol;Acc:HGNC:24716]	ENSG00000105538.10	RASIP1	54922
ENSG00000005893	553.096	-0.405353	0.119775	-3.36946	0.000753143	0.0487007	FALSE	LAMP2		LAMP2	protein_coding	120426148	120469365	X	-1	chromosome	lysosomal associated membrane protein 2 [Source:HGNC Symbol;Acc:HGNC:6501]	ENSG00000005893.16	LAMP2	3920
ENSG00000103942	464.677	0.763932	0.221663	3.36566	0.000763607	0.0488933	TRUE	HOMER2		HOMER2	protein_coding	82836946	82986153	15	-1	chromosome	homer scaffold protein 2 [Source:HGNC Symbol;Acc:HGNC:17513]	ENSG00000103942.13	HOMER2	9455
ENSG00000179133	2.99389	0.733922	0.234678	3.3665	0.000761272	0.0488933	TRUE	C10orf67		C10orf67	protein_coding	23202696	23344845	10	-1	chromosome	chromosome 10 open reading frame 67 [Source:HGNC Symbol;Acc:HGNC:28716]	ENSG00000179133.15	C10orf67	256815
ENSG00000111249	2.89787	0.692077	0.228757	3.36307	0.000770806	0.0491135	TRUE	CUX2		CUX2	protein_coding	111034165	111350554	12	1	chromosome	cut like homeobox 2 [Source:HGNC Symbol;Acc:HGNC:19347]	ENSG00000111249.14	CUX2	23316
ENSG00000153339	43.9161	-0.69853	0.210028	-3.35814	0.00078469	0.0497555	TRUE	TRAPPC8		TRAPPC8	protein_coding	31829180	31953136	18	-1	chromosome	trafficking protein particle complex 8 [Source:HGNC Symbol;Acc:HGNC:29169]	ENSG00000153339.14	TRAPPC8	22878
ENSG00000101019	218.815	0.428855	0.127304	3.35608	0.000790543	0.0498844	FALSE	UQCC1		UQCC1	protein_coding	35302566	35412031	20	-1	chromosome	ubiquinol-cytochrome c reductase complex assembly factor 1 [Source:HGNC Symbol;Acc:HGNC:15891]	ENSG00000101019.22	UQCC1	55245
ENSG00000168702	61.7244	0.98138	0.278435	3.346	0.000819856	0.0514854	FALSE	LRP1B		LRP1B	protein_coding	140231423	142131016	2	-1	chromosome	LDL receptor related protein 1B [Source:HGNC Symbol;Acc:HGNC:6693]	ENSG00000168702.18	LRP1B	53353
ENSG00000147697	136.073	-0.894175	0.286157	-3.3411	0.000834462	0.0521519	FALSE	GSDMC		GSDMC	protein_coding	129748196	129786624	8	-1	chromosome	gasdermin C [Source:HGNC Symbol;Acc:HGNC:7151]	ENSG00000147697.9	GSDMC	56169
ENSG00000188112	5.93754	-0.978922	0.278183	-3.33382	0.000856635	0.0532827	FALSE	C6orf132		C6orf132	protein_coding	42101119	42142620	6	-1	chromosome	chromosome 6 open reading frame 132 [Source:HGNC Symbol;Acc:HGNC:21288]	ENSG00000188112.9	C6orf132	647024
ENSG00000009790	13.2908	1.01779	0.285057	3.33172	0.000863122	0.0534317	FALSE	TRAF3IP3		TRAF3IP3	protein_coding	209756032	209782320	1	1	chromosome	TRAF3 interacting protein 3 [Source:HGNC Symbol;Acc:HGNC:30766]	ENSG00000009790.15	TRAF3IP3	80342
ENSG00000069869	82.1109	-0.743444	0.226814	-3.3302	0.000867821	0.0534692	FALSE	NEDD4		NEDD4	protein_coding	55826922	55993746	15	-1	chromosome	NEDD4 E3 ubiquitin protein ligase [Source:HGNC Symbol;Acc:HGNC:7727]	ENSG00000069869.16	NEDD4	4734
ENSG00000118194	20.8048	0.790898	0.286446	3.31707	0.000909665	0.0557843	FALSE	TNNT2		TNNT2	protein_coding	201359008	201377764	1	-1	chromosome	troponin T2, cardiac type [Source:HGNC Symbol;Acc:HGNC:11949]	ENSG00000118194.20	TNNT2	7139
ENSG00000109670	626.062	0.57361	0.174484	3.3114	0.00092831	0.0565476	FALSE	FBXW7		FBXW7	protein_coding	152320544	152536092	4	-1	chromosome	F-box and WD repeat domain containing 7 [Source:HGNC Symbol;Acc:HGNC:16712]	ENSG00000109670.16	FBXW7	55294
ENSG00000140403	778.601	0.919525	0.254593	3.31066	0.000930772	0.0565476	FALSE	DNAJA4		DNAJA4	protein_coding	78264086	78282196	15	1	chromosome	DnaJ heat shock protein family (Hsp40) member A4 [Source:HGNC Symbol;Acc:HGNC:14885]	ENSG00000140403.12	DNAJA4	55466
ENSG00000120057	3.09305	-0.637857	0.224625	-3.30592	0.000946642	0.0567203	FALSE	SFRP5		SFRP5	protein_coding	97766751	97771999	10	-1	chromosome	secreted frizzled related protein 5 [Source:HGNC Symbol;Acc:HGNC:10779]	ENSG00000120057.5	SFRP5	6425
ENSG00000151967	162.358	0.679402	0.19986	3.3063	0.00094537	0.0567203	FALSE	SCHIP1		SCHIP1	protein_coding	159839861	159897360	3	1	chromosome	schwannomin interacting protein 1 [Source:HGNC Symbol;Acc:HGNC:15678]	ENSG00000151967.18	SCHIP1	29970
ENSG00000186628	506.96	0.569331	0.172426	3.30738	0.000941746	0.0567203	FALSE	FSD2		FSD2	protein_coding	82755362	82806070	15	-1	chromosome	fibronectin type III and SPRY domain containing 2 [Source:HGNC Symbol;Acc:HGNC:18024]	ENSG00000186628.12	FSD2	123722
ENSG00000055732	6.23884	-0.900111	0.285062	-3.30205	0.000959824	0.0572476	FALSE	MCOLN3		MCOLN3	protein_coding	85018082	85048500	1	-1	chromosome	mucolipin 3 [Source:HGNC Symbol;Acc:HGNC:13358]	ENSG00000055732.13	MCOLN3	55283
ENSG00000064102	73.554	-0.657722	0.192529	-3.29728	0.000976268	0.057868	FALSE	INTS13		INTS13	protein_coding	26905181	26938326	12	-1	chromosome	integrator complex subunit 13 [Source:HGNC Symbol;Acc:HGNC:20174]	ENSG00000064102.15	INTS13	55726
ENSG00000120925	145.139	0.442243	0.134563	3.29647	0.000979087	0.057868	FALSE	RNF170		RNF170	protein_coding	42849637	42897290	8	-1	chromosome	ring finger protein 170 [Source:HGNC Symbol;Acc:HGNC:25358]	ENSG00000120925.16	RNF170	81790
ENSG00000168904	51.3786	0.705618	0.208468	3.29157	0.000996315	0.058621	FALSE	LRRC28		LRRC28	protein_coding	99251362	99390729	15	1	chromosome	leucine rich repeat containing 28 [Source:HGNC Symbol;Acc:HGNC:28355]	ENSG00000168904.15	LRRC28	123355
ENSG00000103034	44.6388	-0.839382	0.245224	-3.28902	0.00100537	0.0587503	FALSE	NDRG4		NDRG4	protein_coding	58462846	58513628	16	1	chromosome	NDRG family member 4 [Source:HGNC Symbol;Acc:HGNC:14466]	ENSG00000103034.14	NDRG4	65009
ENSG00000120162	41.1026	-0.924339	0.267812	-3.28717	0.00101201	0.0587503	FALSE	MOB3B		MOB3B	protein_coding	27325209	27529814	9	-1	chromosome	MOB kinase activator 3B [Source:HGNC Symbol;Acc:HGNC:23825]	ENSG00000120162.10	MOB3B	79817
ENSG00000176087	129.345	0.459291	0.139351	3.2878	0.00100974	0.0587503	FALSE	SLC35A4		SLC35A4	protein_coding	140564828	140569100	5	1	chromosome	solute carrier family 35 member A4 [Source:HGNC Symbol;Acc:HGNC:20753]	ENSG00000176087.15	SLC35A4	113829
ENSG00000215845	145.642	0.622151	0.189718	3.28514	0.00101932	0.0589129	FALSE	TSTD1		TSTD1	protein_coding	161037631	161038977	1	-1	chromosome	thiosulfate sulfurtransferase like domain containing 1 [Source:HGNC Symbol;Acc:HGNC:35410]	ENSG00000215845.11	TSTD1	100131187
ENSG00000090432	94.416	0.483421	0.147278	3.28213	0.00103024	0.0592821	FALSE	MUL1		MUL1	protein_coding	20499448	20508151	1	-1	chromosome	mitochondrial E3 ubiquitin protein ligase 1 [Source:HGNC Symbol;Acc:HGNC:25762]	ENSG00000090432.7	MUL1	79594
ENSG00000185627	460.177	0.354018	0.107583	3.27965	0.00103938	0.0595454	FALSE	PSMD13		PSMD13	protein_coding	236966	252984	11	1	chromosome	proteasome 26S subunit, non-ATPase 13 [Source:HGNC Symbol;Acc:HGNC:9558]	ENSG00000185627.18	PSMD13	5719
ENSG00000132341	829.94	0.362398	0.110109	3.27819	0.00104477	0.0595928	FALSE	RAN		RAN	protein_coding	130872037	130877678	12	1	chromosome	RAN, member RAS oncogene family [Source:HGNC Symbol;Acc:HGNC:9846]	ENSG00000132341.12	RAN	5901
ENSG00000081052	56.0515	-0.887084	0.280952	-3.26422	0.00109765	0.0599384	FALSE	COL4A4		COL4A4	protein_coding	227002714	227164453	2	-1	chromosome	collagen type IV alpha 4 chain [Source:HGNC Symbol;Acc:HGNC:2206]	ENSG00000081052.13	COL4A4	1286
ENSG00000088727	48.9494	0.700728	0.208459	3.26608	0.00109047	0.0599384	FALSE	KIF9		KIF9	protein_coding	47228026	47283451	3	-1	chromosome	kinesin family member 9 [Source:HGNC Symbol;Acc:HGNC:16666]	ENSG00000088727.12	KIF9	64147
ENSG00000093144	119.892	0.54657	0.166872	3.2621	0.00110589	0.0599384	FALSE	ECHDC1		ECHDC1	protein_coding	127288712	127343609	6	-1	chromosome	ethylmalonyl-CoA decarboxylase 1 [Source:HGNC Symbol;Acc:HGNC:21489]	ENSG00000093144.19	ECHDC1	55862
ENSG00000105971	104.121	-0.688922	0.202668	-3.26699	0.00108696	0.0599384	FALSE	CAV2		CAV2	protein_coding	116287380	116508541	7	1	chromosome	caveolin 2 [Source:HGNC Symbol;Acc:HGNC:1528]	ENSG00000105971.15	CAV2	858
ENSG00000112624	45.9296	-0.534258	0.165269	-3.27129	0.0010706	0.0599384	FALSE	BICRAL		BICRAL	protein_coding	42746958	42868560	6	1	chromosome	BRD4 interacting chromatin remodeling complex associated protein like [Source:HGNC Symbol;Acc:HGNC:21111]	ENSG00000112624.12	BICRAL	23506
ENSG00000113296	207.147	0.940879	0.265361	3.26279	0.00110321	0.0599384	FALSE	THBS4		THBS4	protein_coding	79991311	80083287	5	1	chromosome	thrombospondin 4 [Source:HGNC Symbol;Acc:HGNC:11788]	ENSG00000113296.14	THBS4	7060
ENSG00000153140	452.179	0.439889	0.135249	3.26548	0.0010928	0.0599384	FALSE	CETN3		CETN3	protein_coding	90392261	90409786	5	-1	chromosome	centrin 3 [Source:HGNC Symbol;Acc:HGNC:1868]	ENSG00000153140.8	CETN3	1070
ENSG00000161940	21.6204	-0.786226	0.239694	-3.26645	0.00108905	0.0599384	FALSE	BCL6B		BCL6B	protein_coding	7023050	7030290	17	1	chromosome	BCL6B transcription repressor [Source:HGNC Symbol;Acc:HGNC:1002]	ENSG00000161940.11	BCL6B	255877
ENSG00000179776	46.8626	-0.753337	0.22325	-3.27223	0.00106704	0.0599384	FALSE	CDH5		CDH5	protein_coding	66366622	66404784	16	1	chromosome	cadherin 5 [Source:HGNC Symbol;Acc:HGNC:1764]	ENSG00000179776.19	CDH5	1003
ENSG00000187627	5.88668	-0.852027	0.287098	-3.27281	0.00106486	0.0599384	FALSE	RGPD1		RGPD1	protein_coding	86907953	87013976	2	1	chromosome	RANBP2 like and GRIP domain containing 1 [Source:HGNC Symbol;Acc:HGNC:32414]	ENSG00000187627.15	RGPD1	400966
ENSG00000198075	13.9803	-0.839037	0.256433	-3.268	0.00108311	0.0599384	FALSE	SULT1C4		SULT1C4	protein_coding	108377911	108388989	2	1	chromosome	sulfotransferase family 1C member 4 [Source:HGNC Symbol;Acc:HGNC:11457]	ENSG00000198075.10	SULT1C4	27233
ENSG00000213047	67.0228	0.655514	0.201342	3.27208	0.00106761	0.0599384	FALSE	DENND1B		DENND1B	protein_coding	197504748	197775696	1	-1	chromosome	DENN domain containing 1B [Source:HGNC Symbol;Acc:HGNC:28404]	ENSG00000213047.13	DENND1B	163486
ENSG00000129566	37.1494	0.605968	0.18274	3.25937	0.00111662	0.0600298	FALSE	TEP1		TEP1	protein_coding	20365667	20413501	14	-1	chromosome	telomerase associated protein 1 [Source:HGNC Symbol;Acc:HGNC:11726]	ENSG00000129566.13	TEP1	7011
ENSG00000196914	170.363	0.633996	0.190208	3.25933	0.00111677	0.0600298	FALSE	ARHGEF12		ARHGEF12	protein_coding	120336413	120489937	11	1	chromosome	Rho guanine nucleotide exchange factor 12 [Source:HGNC Symbol;Acc:HGNC:14193]	ENSG00000196914.9	ARHGEF12	23365
ENSG00000135902	44.6399	0.819429	0.246848	3.25482	0.00113465	0.0603752	FALSE	CHRND		CHRND	protein_coding	232525993	232536667	2	1	chromosome	cholinergic receptor nicotinic delta subunit [Source:HGNC Symbol;Acc:HGNC:1965]	ENSG00000135902.10	CHRND	1144
ENSG00000148985	48.7585	0.548784	0.170487	3.25501	0.00113387	0.0603752	FALSE	PGAP2		PGAP2	protein_coding	3797724	3826371	11	1	chromosome	post-GPI attachment to proteins 2 [Source:HGNC Symbol;Acc:HGNC:17893]	ENSG00000148985.20	PGAP2	27315
ENSG00000168283	166.989	-0.420968	0.130092	-3.25421	0.00113706	0.0603752	FALSE	BMI1		BMI1	protein_coding	22321099	22331484	10	1	chromosome	BMI1 proto-oncogene, polycomb ring finger [Source:HGNC Symbol;Acc:HGNC:1066]	ENSG00000168283.14	BMI1	648
ENSG00000163697	101.372	0.644314	0.19174	3.2496	0.00115567	0.0611146	FALSE	APBB2		APBB2	protein_coding	40810027	41216714	4	-1	chromosome	amyloid beta precursor protein binding family B member 2 [Source:HGNC Symbol;Acc:HGNC:582]	ENSG00000163697.17	APBB2	323
ENSG00000198355	537.747	-0.542907	0.168743	-3.24785	0.0011628	0.0612442	FALSE	PIM3		PIM3	protein_coding	49960768	49964072	22	1	chromosome	Pim-3 proto-oncogene, serine/threonine kinase [Source:HGNC Symbol;Acc:HGNC:19310]	ENSG00000198355.5	PIM3	415116
ENSG00000247596	405.601	0.899878	0.266627	3.24665	0.00116774	0.0612569	FALSE	TWF2		TWF2	protein_coding	52228612	52239158	3	-1	chromosome	twinfilin actin binding protein 2 [Source:HGNC Symbol;Acc:HGNC:9621]	ENSG00000247596.9	TWF2	11344
ENSG00000105499	377.985	0.446956	0.138169	3.243	0.00118278	0.0614566	FALSE	PLA2G4C		PLA2G4C	protein_coding	48047843	48110817	19	-1	chromosome	phospholipase A2 group IVC [Source:HGNC Symbol;Acc:HGNC:9037]	ENSG00000105499.14	PLA2G4C	8605
ENSG00000145349	236.022	0.659416	0.192976	3.2418	0.00118776	0.0614566	FALSE	CAMK2D		CAMK2D	protein_coding	113451032	113761927	4	-1	chromosome	calcium/calmodulin dependent protein kinase II delta [Source:HGNC Symbol;Acc:HGNC:1462]	ENSG00000145349.17	CAMK2D	817
ENSG00000159256	73.9448	-0.541829	0.166482	-3.24194	0.00118719	0.0614566	FALSE	MORC3		MORC3	protein_coding	36320189	36386148	21	1	chromosome	MORC family CW-type zinc finger 3 [Source:HGNC Symbol;Acc:HGNC:23572]	ENSG00000159256.13	MORC3	23515
ENSG00000167515	250.019	0.49669	0.150876	3.24118	0.00119036	0.0614566	FALSE	TRAPPC2L		TRAPPC2L	protein_coding	88856220	88862686	16	1	chromosome	trafficking protein particle complex 2 like [Source:HGNC Symbol;Acc:HGNC:30887]	ENSG00000167515.10	TRAPPC2L	51693
ENSG00000087074	147.073	-0.687794	0.212691	-3.23928	0.00119833	0.0615847	FALSE	PPP1R15A		PPP1R15A	protein_coding	48872421	48876058	19	1	chromosome	protein phosphatase 1 regulatory subunit 15A [Source:HGNC Symbol;Acc:HGNC:14375]	ENSG00000087074.8	PPP1R15A	23645
ENSG00000164659	14.5889	-0.886476	0.273553	-3.23834	0.00120227	0.0615847	FALSE	KIAA1324L		KIAA1324L	protein_coding	86876906	87059654	7	-1	chromosome	KIAA1324 like [Source:HGNC Symbol;Acc:HGNC:21945]	ENSG00000164659.15	KIAA1324L	222223
ENSG00000120733	44.561	-0.677636	0.215455	-3.23531	0.00121511	0.0619988	FALSE	KDM3B		KDM3B	protein_coding	138352685	138437028	5	1	chromosome	lysine demethylase 3B [Source:HGNC Symbol;Acc:HGNC:1337]	ENSG00000120733.14	KDM3B	51780
ENSG00000129535	11.6045	0.857747	0.25769	3.23231	0.00122794	0.0620246	FALSE	NRL		NRL	protein_coding	24080107	24115014	14	-1	chromosome	neural retina leucine zipper [Source:HGNC Symbol;Acc:HGNC:8002]	ENSG00000129535.12	NRL	4901
ENSG00000143384	967.797	-0.484161	0.150248	-3.23356	0.00122259	0.0620246	FALSE	MCL1		MCL1	protein_coding	150574551	150579738	1	-1	chromosome	MCL1 apoptosis regulator, BCL2 family member [Source:HGNC Symbol;Acc:HGNC:6943]	ENSG00000143384.13	MCL1	4170
ENSG00000188372	83.645	0.916068	0.270606	3.23186	0.00122985	0.0620246	FALSE	ZP3		ZP3	protein_coding	76397518	76442071	7	1	chromosome	zona pellucida glycoprotein 3 [Source:HGNC Symbol;Acc:HGNC:13189]	ENSG00000188372.15	ZP3	7784
ENSG00000155760	53.7627	-0.67615	0.209415	-3.23062	0.00123522	0.0620557	FALSE	FZD7		FZD7	protein_coding	202034587	202038445	2	1	chromosome	frizzled class receptor 7 [Source:HGNC Symbol;Acc:HGNC:4045]	ENSG00000155760.2	FZD7	8324
ENSG00000143222	381.157	0.515503	0.158602	3.22693	0.00125124	0.0622071	FALSE	UFC1		UFC1	protein_coding	161152776	161158856	1	1	chromosome	ubiquitin-fold modifier conjugating enzyme 1 [Source:HGNC Symbol;Acc:HGNC:26941]	ENSG00000143222.12	UFC1	51506
ENSG00000165716	18.1887	-0.879519	0.262179	-3.22751	0.00124874	0.0622071	FALSE	DIPK1B		DIPK1B	protein_coding	136712572	136724742	9	1	chromosome	divergent protein kinase domain 1B [Source:HGNC Symbol;Acc:HGNC:28290]	ENSG00000165716.11	DIPK1B	138311
ENSG00000270885	34.0956	-0.812838	0.255757	-3.22664	0.00125252	0.0622071	FALSE	RASL10B		RASL10B	protein_coding	35731639	35743521	17	1	chromosome	RAS like family 10 member B [Source:HGNC Symbol;Acc:HGNC:30295]	ENSG00000270885.2	RASL10B	91608
ENSG00000161544	75.5482	-0.556927	0.169803	-3.22377	0.00126516	0.0625965	FALSE	CYGB		CYGB	protein_coding	76527356	76551175	17	-1	chromosome	cytoglobin [Source:HGNC Symbol;Acc:HGNC:16505]	ENSG00000161544.10	CYGB	114757
ENSG00000221869	303.684	-0.875385	0.270797	-3.21988	0.00128245	0.0632126	FALSE	CEBPD		CEBPD	protein_coding	47736913	47738164	8	-1	chromosome	CCAAT enhancer binding protein delta [Source:HGNC Symbol;Acc:HGNC:1835]	ENSG00000221869.5	CEBPD	1052
ENSG00000132429	508.051	-0.366475	0.114697	-3.21656	0.00129737	0.0633555	FALSE	POPDC3		POPDC3	protein_coding	105157900	105180014	6	-1	chromosome	popeye domain containing 3 [Source:HGNC Symbol;Acc:HGNC:17649]	ENSG00000132429.10	POPDC3	64208
ENSG00000144827	106.814	0.520528	0.159066	3.21702	0.00129528	0.0633555	FALSE	ABHD10		ABHD10	protein_coding	111979010	111993368	3	1	chromosome	abhydrolase domain containing 10 [Source:HGNC Symbol;Acc:HGNC:25656]	ENSG00000144827.9	ABHD10	55347
ENSG00000198832	64.3914	0.731751	0.22784	3.21519	0.00130358	0.0633555	FALSE	SELENOM		SELENOM	protein_coding	31104772	31120069	22	-1	chromosome	selenoprotein M [Source:HGNC Symbol;Acc:HGNC:30397]	ENSG00000198832.10	SELENOM	140606
ENSG00000248713	458.05	-0.750286	0.212539	-3.21493	0.00130475	0.0633555	FALSE	C4orf54		C4orf54	protein_coding	99636529	99654648	4	-1	chromosome	chromosome 4 open reading frame 54 [Source:HGNC Symbol;Acc:HGNC:27741]	ENSG00000248713.1	C4orf54	285556
ENSG00000267060	308.122	0.46121	0.141634	3.21328	0.00131231	0.0634864	FALSE	PTGES3L		PTGES3L	protein_coding	42968088	42980433	17	-1	chromosome	prostaglandin E synthase 3 like [Source:HGNC Symbol;Acc:HGNC:43943]	ENSG00000267060.5	PTGES3L	100885848
ENSG00000077522	12385.5	0.564018	0.171276	3.20468	0.00135211	0.0651706	FALSE	ACTN2		ACTN2	protein_coding	236664141	236764631	1	1	chromosome	actinin alpha 2 [Source:HGNC Symbol;Acc:HGNC:164]	ENSG00000077522.13	ACTN2	88
ENSG00000182551	467.547	0.537825	0.166943	3.20102	0.00136942	0.0657625	FALSE	ADI1		ADI1	protein_coding	3497366	3519531	2	-1	chromosome	acireductone dioxygenase 1 [Source:HGNC Symbol;Acc:HGNC:30576]	ENSG00000182551.14	ADI1	55256
ENSG00000128626	79.4472	0.594624	0.181348	3.19975	0.00137548	0.0658116	FALSE	MRPS12		MRPS12	protein_coding	38930548	38933162	19	1	chromosome	mitochondrial ribosomal protein S12 [Source:HGNC Symbol;Acc:HGNC:10380]	ENSG00000128626.11	MRPS12	6183
ENSG00000053770	84.0948	0.498141	0.156019	3.19689	0.00138918	0.0662245	FALSE	AP5M1		AP5M1	protein_coding	57268924	57298742	14	1	chromosome	adaptor related protein complex 5 subunit mu 1 [Source:HGNC Symbol;Acc:HGNC:20192]	ENSG00000053770.12	AP5M1	55745
ENSG00000133392	104.324	-0.910175	0.274374	-3.1923	0.00141143	0.0666884	FALSE	MYH11		MYH11	protein_coding	15703135	15857028	16	-1	chromosome	myosin heavy chain 11 [Source:HGNC Symbol;Acc:HGNC:7569]	ENSG00000133392.18	MYH11	4629
ENSG00000140459	2.59022	0.812564	0.272578	3.19214	0.00141224	0.0666884	FALSE	CYP11A1		CYP11A1	protein_coding	74337759	74367646	15	-1	chromosome	cytochrome P450 family 11 subfamily A member 1 [Source:HGNC Symbol;Acc:HGNC:2590]	ENSG00000140459.18	CYP11A1	1583
ENSG00000196290	74.1085	0.451753	0.141201	3.19173	0.00141423	0.0666884	FALSE	NIF3L1		NIF3L1	protein_coding	200889327	200903938	2	1	chromosome	NGG1 interacting factor 3 like 1 [Source:HGNC Symbol;Acc:HGNC:13390]	ENSG00000196290.15	NIF3L1	60491
ENSG00000003137	18.5958	0.748254	0.268081	3.18869	0.00142919	0.0669976	FALSE	CYP26B1		CYP26B1	protein_coding	72129238	72148038	2	-1	chromosome	cytochrome P450 family 26 subfamily B member 1 [Source:HGNC Symbol;Acc:HGNC:20581]	ENSG00000003137.8	CYP26B1	56603
ENSG00000102805	53.3143	0.650157	0.213454	3.18831	0.00143105	0.0669976	FALSE	CLN5		CLN5	protein_coding	76990660	77019143	13	1	chromosome	CLN5 intracellular trafficking protein [Source:HGNC Symbol;Acc:HGNC:2076]	ENSG00000102805.15	CLN5	1203
ENSG00000164823	97.4682	0.778183	0.235609	3.18693	0.00143791	0.0670786	FALSE	OSGIN2		OSGIN2	protein_coding	89901849	89927888	8	1	chromosome	oxidative stress induced growth inhibitor family member 2 [Source:HGNC Symbol;Acc:HGNC:1355]	ENSG00000164823.11	OSGIN2	734
ENSG00000101464	14.723	0.777013	0.238693	3.18048	0.00147032	0.0681856	FALSE	PIGU		PIGU	protein_coding	34560542	34698790	20	-1	chromosome	phosphatidylinositol glycan anchor biosynthesis class U [Source:HGNC Symbol;Acc:HGNC:15791]	ENSG00000101464.10	PIGU	128869
ENSG00000104763	481.76	0.51595	0.159592	3.17871	0.00147934	0.0681856	FALSE	ASAH1		ASAH1	protein_coding	18055992	18084998	8	-1	chromosome	N-acylsphingosine amidohydrolase 1 [Source:HGNC Symbol;Acc:HGNC:735]	ENSG00000104763.19	ASAH1	427
ENSG00000107371	21.7487	-0.758408	0.229965	-3.17419	0.00150258	0.0681856	FALSE	EXOSC3		EXOSC3	protein_coding	37766978	37801437	9	-1	chromosome	exosome component 3 [Source:HGNC Symbol;Acc:HGNC:17944]	ENSG00000107371.13	EXOSC3	51010
ENSG00000109063	63.1997	0.749988	0.280215	3.17671	0.00148954	0.0681856	FALSE	MYH3		MYH3	protein_coding	10628526	10657309	17	-1	chromosome	myosin heavy chain 3 [Source:HGNC Symbol;Acc:HGNC:7573]	ENSG00000109063.15	MYH3	4621
ENSG00000127952	25.0836	0.695835	0.222309	3.17966	0.00147449	0.0681856	FALSE	STYXL1		STYXL1	protein_coding	75996338	76048004	7	-1	chromosome	serine/threonine/tyrosine interacting like 1 [Source:HGNC Symbol;Acc:HGNC:18165]	ENSG00000127952.17	STYXL1	51657
ENSG00000176125	12.2976	0.807814	0.256583	3.17567	0.00149489	0.0681856	FALSE	UFSP1		UFSP1	protein_coding	100888721	100889715	7	-1	chromosome	UFM1 specific peptidase 1 (inactive) [Source:HGNC Symbol;Acc:HGNC:33821]	ENSG00000176125.6	UFSP1	402682
ENSG00000196850	237.798	-0.641969	0.203612	-3.17506	0.00149803	0.0681856	FALSE	PPTC7		PPTC7	protein_coding	110533245	110583318	12	-1	chromosome	PTC7 protein phosphatase homolog [Source:HGNC Symbol;Acc:HGNC:30695]	ENSG00000196850.6	PPTC7	160760
ENSG00000213523	71.2443	0.494108	0.160013	3.17403	0.0015034	0.0681856	FALSE	SRA1		SRA1	protein_coding	140537340	140558252	5	-1	chromosome	steroid receptor RNA activator 1 [Source:HGNC Symbol;Acc:HGNC:11281]	ENSG00000213523.10	SRA1	10011
ENSG00000213625	135.09	-0.476441	0.151221	-3.17078	0.00152029	0.068713	FALSE	LEPROT		LEPROT	protein_coding	65420587	65436007	1	1	chromosome	leptin receptor overlapping transcript [Source:HGNC Symbol;Acc:HGNC:29477]	ENSG00000213625.9	LEPROT	54741
ENSG00000125968	131.718	-0.812973	0.253745	-3.16417	0.00155526	0.070051	FALSE	ID1		ID1	protein_coding	31605283	31606515	20	1	chromosome	inhibitor of DNA binding 1, HLH protein [Source:HGNC Symbol;Acc:HGNC:5360]	ENSG00000125968.9	ID1	3397
ENSG00000072133	14.2575	1.00937	0.284493	3.1616	0.00156904	0.0704288	FALSE	RPS6KA6		RPS6KA6	protein_coding	84058346	84188199	X	-1	chromosome	ribosomal protein S6 kinase A6 [Source:HGNC Symbol;Acc:HGNC:10435]	ENSG00000072133.11	RPS6KA6	27330
ENSG00000037280	18.3509	-0.750522	0.234786	-3.15771	0.00159013	0.0708882	FALSE	FLT4		FLT4	protein_coding	180601506	180649624	5	-1	chromosome	fms related tyrosine kinase 4 [Source:HGNC Symbol;Acc:HGNC:3767]	ENSG00000037280.16	FLT4	2324
ENSG00000126950	14.7239	-0.929141	0.285716	-3.15812	0.00158791	0.0708882	FALSE	TMEM35A		TMEM35A	protein_coding	101078879	101096367	X	1	chromosome	transmembrane protein 35A [Source:HGNC Symbol;Acc:HGNC:25864]	ENSG00000126950.8	TMEM35A	59353
ENSG00000124067	33.6726	-0.77225	0.247843	-3.15203	0.00162137	0.0715484	FALSE	SLC12A4		SLC12A4	protein_coding	67943474	67969601	16	-1	chromosome	solute carrier family 12 member 4 [Source:HGNC Symbol;Acc:HGNC:10913]	ENSG00000124067.17	SLC12A4	6560
ENSG00000154734	42.738	-0.866368	0.276063	-3.15281	0.00161709	0.0715484	FALSE	ADAMTS1		ADAMTS1	protein_coding	26835755	26845409	21	-1	chromosome	ADAM metallopeptidase with thrombospondin type 1 motif 1 [Source:HGNC Symbol;Acc:HGNC:217]	ENSG00000154734.15	ADAMTS1	9510
ENSG00000274180	132.121	0.496736	0.158304	3.15322	0.00161478	0.0715484	FALSE	NATD1		NATD1	protein_coding	21238870	21253410	17	-1	chromosome	N-acetyltransferase domain containing 1 [Source:HGNC Symbol;Acc:HGNC:30770]	ENSG00000274180.1	NATD1	256302
ENSG00000183889	19.3315	-0.770993	0.242645	-3.15099	0.00162716	0.0715621	FALSE	AC138969.1		AC138969.1	protein_coding	16317444	16350590	16	1	chromosome	novel member of the nuclear pore complex interacting protein NPIP gene family	ENSG00000183889.12	AC138969.1
ENSG00000107731	34.4662	-0.647225	0.206905	-3.14956	0.00163519	0.0716738	FALSE	UNC5B		UNC5B	protein_coding	71212570	71302864	10	1	chromosome	unc-5 netrin receptor B [Source:HGNC Symbol;Acc:HGNC:12568]	ENSG00000107731.12	UNC5B	219699
ENSG00000100387	496.769	0.291092	0.0919189	3.1482	0.0016428	0.0717667	FALSE	RBX1		RBX1	protein_coding	40951347	40973309	22	1	chromosome	ring-box 1 [Source:HGNC Symbol;Acc:HGNC:9928]	ENSG00000100387.9	RBX1	9978
ENSG00000111275	552.309	-0.413213	0.132318	-3.13911	0.0016946	0.073783	FALSE	ALDH2		ALDH2	protein_coding	111766887	111817532	12	1	chromosome	aldehyde dehydrogenase 2 family member [Source:HGNC Symbol;Acc:HGNC:404]	ENSG00000111275.13	ALDH2	217
ENSG00000255112	178.61	-0.542526	0.174355	-3.13801	0.00170102	0.0738162	FALSE	CHMP1B		CHMP1B	protein_coding	11851413	11854444	18	1	chromosome	charged multivesicular body protein 1B [Source:HGNC Symbol;Acc:HGNC:24287]	ENSG00000255112.3	CHMP1B	57132
ENSG00000130203	63.2419	0.619981	0.194223	3.13526	0.00171703	0.0742642	FALSE	APOE		APOE	protein_coding	44905791	44909393	19	1	chromosome	apolipoprotein E [Source:HGNC Symbol;Acc:HGNC:613]	ENSG00000130203.10	APOE	348
ENSG00000146477	64.7643	-0.781763	0.256629	-3.13408	0.00172396	0.0743178	FALSE	SLC22A3		SLC22A3	protein_coding	160348378	160452577	6	1	chromosome	solute carrier family 22 member 3 [Source:HGNC Symbol;Acc:HGNC:10967]	ENSG00000146477.6	SLC22A3	6581
ENSG00000214194	273.683	-0.575319	0.179083	-3.13229	0.00173449	0.0745259	FALSE	SMIM30		SMIM30	protein_coding	113116718	113118560	7	-1	chromosome	small integral membrane protein 30 [Source:HGNC Symbol;Acc:HGNC:48953]	ENSG00000214194.9	SMIM30	401397
ENSG00000143771	228.016	0.375193	0.119976	3.11706	0.00182662	0.0782273	FALSE	CNIH4		CNIH4	protein_coding	224356858	224379459	1	1	chromosome	cornichon family AMPA receptor auxiliary protein 4 [Source:HGNC Symbol;Acc:HGNC:25013]	ENSG00000143771.12	CNIH4	29097
ENSG00000013573	20.6499	0.730709	0.249372	3.11055	0.00186739	0.0792562	FALSE	DDX11		DDX11	protein_coding	31073860	31104799	12	1	chromosome	DEAD/H-box helicase 11 [Source:HGNC Symbol;Acc:HGNC:2736]	ENSG00000013573.17	DDX11	1663
ENSG00000155463	527.244	0.430599	0.138786	3.11032	0.00186885	0.0792562	FALSE	OXA1L		OXA1L	protein_coding	22766522	22773042	14	1	chromosome	OXA1L mitochondrial inner membrane protein [Source:HGNC Symbol;Acc:HGNC:8526]	ENSG00000155463.14	OXA1L	5018
ENSG00000197958	2067.94	0.37146	0.118845	3.11148	0.00186152	0.0792562	FALSE	RPL12		RPL12	protein_coding	127447674	127451406	9	-1	chromosome	ribosomal protein L12 [Source:HGNC Symbol;Acc:HGNC:10302]	ENSG00000197958.13	RPL12	6136
ENSG00000090316	97.5821	0.390053	0.125592	3.10872	0.00187902	0.0794295	FALSE	MAEA		MAEA	protein_coding	1289887	1340147	4	1	chromosome	macrophage erythroblast attacher [Source:HGNC Symbol;Acc:HGNC:13731]	ENSG00000090316.16	MAEA	10296
ENSG00000154330	96.7999	0.708572	0.214444	3.10616	0.00189532	0.0798604	FALSE	PGM5		PGM5	protein_coding	68328308	68531061	9	1	chromosome	phosphoglucomutase 5 [Source:HGNC Symbol;Acc:HGNC:8908]	ENSG00000154330.13	PGM5	5239
ENSG00000176485	1336.81	0.51859	0.16773	3.10516	0.00190176	0.0798739	FALSE	PLAAT3		PLAAT3	protein_coding	63573195	63616883	11	-1	chromosome	phospholipase A and acyltransferase 3 [Source:HGNC Symbol;Acc:HGNC:17825]	ENSG00000176485.11	PLAAT3	11145
ENSG00000132823	180.284	-0.417188	0.13619	-3.09981	0.00193643	0.0810694	FALSE	OSER1		OSER1	protein_coding	44195939	44210771	20	-1	chromosome	oxidative stress responsive serine rich 1 [Source:HGNC Symbol;Acc:HGNC:16105]	ENSG00000132823.11	OSER1	51526
ENSG00000164258	887.165	0.458114	0.145248	3.0972	0.00195359	0.0815266	FALSE	NDUFS4		NDUFS4	protein_coding	53560633	53683338	5	1	chromosome	NADH:ubiquinone oxidoreductase subunit S4 [Source:HGNC Symbol;Acc:HGNC:7711]	ENSG00000164258.12	NDUFS4	4724
ENSG00000162104	124.162	-0.534512	0.178371	-3.0953	0.00196611	0.0817878	FALSE	ADCY9		ADCY9	protein_coding	3953387	4116442	16	-1	chromosome	adenylate cyclase 9 [Source:HGNC Symbol;Acc:HGNC:240]	ENSG00000162104.10	ADCY9	115
ENSG00000125733	716.392	-0.432696	0.13839	-3.09298	0.00198157	0.0821689	FALSE	TRIP10		TRIP10	protein_coding	6737925	6751530	19	1	chromosome	thyroid hormone receptor interactor 10 [Source:HGNC Symbol;Acc:HGNC:12304]	ENSG00000125733.18	TRIP10	9322
ENSG00000014919	110.115	0.481836	0.157718	3.09059	0.00199756	0.0825702	FALSE	COX15		COX15	protein_coding	99711844	99732100	10	-1	chromosome	cytochrome c oxidase assembly homolog COX15 [Source:HGNC Symbol;Acc:HGNC:2263]	ENSG00000014919.12	COX15	1355
ENSG00000088356	54.1991	0.536952	0.174786	3.08862	0.0020109	0.0825987	FALSE	PDRG1		PDRG1	protein_coding	31944337	31952046	20	-1	chromosome	p53 and DNA damage regulated 1 [Source:HGNC Symbol;Acc:HGNC:16119]	ENSG00000088356.6	PDRG1	81572
ENSG00000174307	127.859	0.6581	0.21239	3.08937	0.00200584	0.0825987	FALSE	PHLDA3		PHLDA3	protein_coding	201464278	201469237	1	-1	chromosome	pleckstrin homology like domain family A member 3 [Source:HGNC Symbol;Acc:HGNC:8934]	ENSG00000174307.7	PHLDA3	23612
ENSG00000018869	10.3751	0.78328	0.283709	3.08566	0.00203104	0.0831643	FALSE	ZNF582		ZNF582	protein_coding	56375846	56393545	19	-1	chromosome	zinc finger protein 582 [Source:HGNC Symbol;Acc:HGNC:26421]	ENSG00000018869.16	ZNF582	147948
ENSG00000150907	167.191	-0.695287	0.221474	-3.08396	0.00204264	0.0833781	FALSE	FOXO1		FOXO1	protein_coding	40555667	40666641	13	-1	chromosome	forkhead box O1 [Source:HGNC Symbol;Acc:HGNC:3819]	ENSG00000150907.10	FOXO1	2308
ENSG00000006327	56.2767	0.926153	0.286006	3.08005	0.00206964	0.0834373	FALSE	TNFRSF12A		TNFRSF12A	protein_coding	3018445	3022383	16	1	chromosome	TNF receptor superfamily member 12A [Source:HGNC Symbol;Acc:HGNC:18152]	ENSG00000006327.13	TNFRSF12A	51330
ENSG00000072736	206.819	-0.346806	0.112044	-3.08282	0.00205048	0.0834373	FALSE	NFATC3		NFATC3	protein_coding	68084751	68229259	16	1	chromosome	nuclear factor of activated T cells 3 [Source:HGNC Symbol;Acc:HGNC:7777]	ENSG00000072736.19	NFATC3	4775
ENSG00000130158	35.5436	-0.675679	0.214298	-3.08162	0.00205879	0.0834373	FALSE	DOCK6		DOCK6	protein_coding	11199295	11262524	19	-1	chromosome	dedicator of cytokinesis 6 [Source:HGNC Symbol;Acc:HGNC:19189]	ENSG00000130158.14	DOCK6	57572
ENSG00000139343	214.582	0.49207	0.160428	3.08059	0.00206591	0.0834373	FALSE	SNRPF		SNRPF	protein_coding	95858928	95903828	12	1	chromosome	small nuclear ribonucleoprotein polypeptide F [Source:HGNC Symbol;Acc:HGNC:11162]	ENSG00000139343.10	SNRPF	6636
ENSG00000095321	310.611	0.478008	0.152087	3.07327	0.00211729	0.0843111	FALSE	CRAT		CRAT	protein_coding	129094794	129111189	9	-1	chromosome	carnitine O-acetyltransferase [Source:HGNC Symbol;Acc:HGNC:2342]	ENSG00000095321.17	CRAT	1384
ENSG00000107863	220.624	-0.518209	0.167287	-3.07304	0.00211891	0.0843111	FALSE	ARHGAP21		ARHGAP21	protein_coding	24583609	24723887	10	-1	chromosome	Rho GTPase activating protein 21 [Source:HGNC Symbol;Acc:HGNC:23725]	ENSG00000107863.18	ARHGAP21	57584
ENSG00000124155	293.858	0.478978	0.156041	3.07147	0.00213005	0.0843111	FALSE	PIGT		PIGT	protein_coding	45416084	45456934	20	1	chromosome	phosphatidylinositol glycan anchor biosynthesis class T [Source:HGNC Symbol;Acc:HGNC:14938]	ENSG00000124155.18	PIGT	51604
ENSG00000138685	16.8939	0.853598	0.265735	3.07351	0.00211559	0.0843111	FALSE	FGF2		FGF2	protein_coding	122826708	122898236	4	1	chromosome	fibroblast growth factor 2 [Source:HGNC Symbol;Acc:HGNC:3676]	ENSG00000138685.15	FGF2	2247
ENSG00000148444	245.28	0.340219	0.109601	3.07386	0.00211307	0.0843111	FALSE	COMMD3		COMMD3	protein_coding	22316386	22320306	10	1	chromosome	COMM domain containing 3 [Source:HGNC Symbol;Acc:HGNC:23332]	ENSG00000148444.16	COMMD3	23412
ENSG00000187446	258.481	0.34443	0.111833	3.07207	0.00212576	0.0843111	FALSE	CHP1		CHP1	protein_coding	41230839	41281887	15	1	chromosome	calcineurin like EF-hand protein 1 [Source:HGNC Symbol;Acc:HGNC:17433]	ENSG00000187446.12	CHP1	11261
ENSG00000182504	49.2246	0.572339	0.18277	3.06964	0.00214319	0.084575	FALSE	CEP97		CEP97	protein_coding	101724593	101770562	3	1	chromosome	centrosomal protein 97 [Source:HGNC Symbol;Acc:HGNC:26244]	ENSG00000182504.11	CEP97	79598
ENSG00000198736	190.028	0.726765	0.230434	3.06542	0.00217362	0.0855177	FALSE	MSRB1		MSRB1	protein_coding	1938210	1943326	16	-1	chromosome	methionine sulfoxide reductase B1 [Source:HGNC Symbol;Acc:HGNC:14133]	ENSG00000198736.11	MSRB1	51734
ENSG00000005243	96.3781	0.590436	0.184353	3.06417	0.00218276	0.0856194	FALSE	COPZ2		COPZ2	protein_coding	48026167	48038030	17	-1	chromosome	coatomer protein complex subunit zeta 2 [Source:HGNC Symbol;Acc:HGNC:19356]	ENSG00000005243.10	COPZ2	51226
ENSG00000083720	69.6276	0.940893	0.264992	3.06218	0.00219729	0.0859312	FALSE	OXCT1		OXCT1	protein_coding	41730065	41870425	5	-1	chromosome	3-oxoacid CoA-transferase 1 [Source:HGNC Symbol;Acc:HGNC:8527]	ENSG00000083720.13	OXCT1	5019
ENSG00000137269	8.49403	0.886524	0.280032	3.06069	0.0022083	0.0860172	FALSE	LRRC1		LRRC1	protein_coding	53794497	53924125	6	1	chromosome	leucine rich repeat containing 1 [Source:HGNC Symbol;Acc:HGNC:14307]	ENSG00000137269.15	LRRC1	55227
ENSG00000149547	540.701	0.293206	0.0962109	3.05921	0.00221925	0.0860172	FALSE	EI24		EI24	protein_coding	125569280	125584684	11	1	chromosome	EI24 autophagy associated transmembrane protein [Source:HGNC Symbol;Acc:HGNC:13276]	ENSG00000149547.15	EI24	9538
ENSG00000185437	617.08	-0.507452	0.170193	-3.06006	0.00221294	0.0860172	FALSE	SH3BGR		SH3BGR	protein_coding	39445855	39515506	21	1	chromosome	SH3 domain binding glutamate rich protein [Source:HGNC Symbol;Acc:HGNC:10822]	ENSG00000185437.13	SH3BGR	6450
ENSG00000175920	47.9716	0.714849	0.230669	3.05702	0.0022355	0.086391	FALSE	DOK7		DOK7	protein_coding	3463306	3501473	4	1	chromosome	docking protein 7 [Source:HGNC Symbol;Acc:HGNC:26594]	ENSG00000175920.18	DOK7	285489
ENSG00000150048	5.31484	-0.851141	0.28325	-3.05453	0.00225416	0.0868549	FALSE	CLEC1A		CLEC1A	protein_coding	10069554	10111627	12	-1	chromosome	C-type lectin domain family 1 member A [Source:HGNC Symbol;Acc:HGNC:24355]	ENSG00000150048.10	CLEC1A	51267
ENSG00000127325	152.391	0.719451	0.249087	3.05159	0.0022763	0.08745	FALSE	BEST3		BEST3	protein_coding	69643360	69699476	12	-1	chromosome	bestrophin 3 [Source:HGNC Symbol;Acc:HGNC:17105]	ENSG00000127325.19	BEST3	144453
ENSG00000099783	416.988	-0.345427	0.112478	-3.04977	0.00229014	0.0874674	FALSE	HNRNPM		HNRNPM	protein_coding	8444767	8489114	19	1	chromosome	heterogeneous nuclear ribonucleoprotein M [Source:HGNC Symbol;Acc:HGNC:5046]	ENSG00000099783.12	HNRNPM	4670
ENSG00000153814	45.6733	0.70991	0.231175	3.05056	0.00228415	0.0874674	FALSE	JAZF1		JAZF1	protein_coding	27830573	28180795	7	-1	chromosome	JAZF zinc finger 1 [Source:HGNC Symbol;Acc:HGNC:28917]	ENSG00000153814.13	JAZF1	221895
ENSG00000156222	4.43172	0.808964	0.272935	3.04578	0.0023208	0.0883797	FALSE	SLC28A1		SLC28A1	protein_coding	84884654	84945798	15	1	chromosome	solute carrier family 28 member 1 [Source:HGNC Symbol;Acc:HGNC:11001]	ENSG00000156222.12	SLC28A1	9154
ENSG00000172239	222.039	-0.559447	0.18905	-3.04127	0.00235583	0.0894531	FALSE	PAIP1		PAIP1	protein_coding	43526267	43557758	5	-1	chromosome	poly(A) binding protein interacting protein 1 [Source:HGNC Symbol;Acc:HGNC:16945]	ENSG00000172239.14	PAIP1	10605
ENSG00000081277	22.5173	-0.809752	0.277418	-3.03708	0.00238885	0.090444	FALSE	PKP1		PKP1	protein_coding	201283452	201332993	1	1	chromosome	plakophilin 1 [Source:HGNC Symbol;Acc:HGNC:9023]	ENSG00000081277.12	PKP1	5317
ENSG00000127418	26.7306	-0.742966	0.238171	-3.03526	0.00240328	0.0904952	FALSE	FGFRL1		FGFRL1	protein_coding	1009936	1026898	4	1	chromosome	fibroblast growth factor receptor like 1 [Source:HGNC Symbol;Acc:HGNC:3693]	ENSG00000127418.15	FGFRL1	53834
ENSG00000168758	30.8824	-0.682009	0.224688	-3.03516	0.00240406	0.0904952	FALSE	SEMA4C		SEMA4C	protein_coding	96859718	96870757	2	-1	chromosome	semaphorin 4C [Source:HGNC Symbol;Acc:HGNC:10731]	ENSG00000168758.11	SEMA4C	54910
ENSG00000133687	127.966	-0.572187	0.191575	-3.03331	0.0024189	0.0907923	FALSE	TMTC1		TMTC1	protein_coding	29500840	29784759	12	-1	chromosome	transmembrane O-mannosyltransferase targeting cadherins 1 [Source:HGNC Symbol;Acc:HGNC:24099]	ENSG00000133687.16	TMTC1	83857
ENSG00000121350	112.38	0.442402	0.14497	3.0313	0.00243501	0.091135	FALSE	PYROXD1		PYROXD1	protein_coding	21437615	21471250	12	1	chromosome	pyridine nucleotide-disulphide oxidoreductase domain 1 [Source:HGNC Symbol;Acc:HGNC:26162]	ENSG00000121350.16	PYROXD1	79912
ENSG00000196470	50.1844	-0.596507	0.190532	-3.028	0.00246179	0.0918741	FALSE	SIAH1		SIAH1	protein_coding	48356364	48448402	16	-1	chromosome	siah E3 ubiquitin protein ligase 1 [Source:HGNC Symbol;Acc:HGNC:10857]	ENSG00000196470.12	SIAH1	6477
ENSG00000111907	303.804	0.650964	0.205173	3.02253	0.00250669	0.0923131	FALSE	TPD52L1		TPD52L1	protein_coding	125119049	125264407	6	1	chromosome	TPD52 like 1 [Source:HGNC Symbol;Acc:HGNC:12006]	ENSG00000111907.21	TPD52L1	7164
ENSG00000162585	37.2874	0.623957	0.210799	3.0211	0.0025186	0.0923131	FALSE	FAAP20		FAAP20	protein_coding	2184461	2212720	1	-1	chromosome	FA core complex associated protein 20 [Source:HGNC Symbol;Acc:HGNC:26428]	ENSG00000162585.17	FAAP20	199990
ENSG00000162989	6.89619	-0.683098	0.265318	-3.02134	0.00251655	0.0923131	FALSE	KCNJ3		KCNJ3	protein_coding	154697855	154858354	2	1	chromosome	potassium inwardly rectifying channel subfamily J member 3 [Source:HGNC Symbol;Acc:HGNC:6264]	ENSG00000162989.5	KCNJ3	3760
ENSG00000169714	1590.9	0.362886	0.11816	3.02331	0.00250029	0.0923131	FALSE	CNBP		CNBP	protein_coding	129169484	129183922	3	-1	chromosome	CCHC-type zinc finger nucleic acid binding protein [Source:HGNC Symbol;Acc:HGNC:13164]	ENSG00000169714.16	CNBP	7555
ENSG00000185010	133.906	-0.583048	0.191663	-3.02199	0.0025112	0.0923131	FALSE	F8		F8	protein_coding	154835788	155026940	X	-1	chromosome	coagulation factor VIII [Source:HGNC Symbol;Acc:HGNC:3546]	ENSG00000185010.15	F8	2157
ENSG00000197077	150.338	0.644078	0.207364	3.02255	0.00250659	0.0923131	FALSE	KIAA1671		KIAA1671	protein_coding	24952730	25197448	22	1	chromosome	KIAA1671 [Source:HGNC Symbol;Acc:HGNC:29345]	ENSG00000197077.13	KIAA1671	85379
ENSG00000213920	31.9736	0.592811	0.193888	3.02057	0.00252303	0.0923131	FALSE	MDP1		MDP1	protein_coding	24213943	24216070	14	-1	chromosome	magnesium dependent phosphatase 1 [Source:HGNC Symbol;Acc:HGNC:28781]	ENSG00000213920.9	MDP1	145553
ENSG00000159377	488.618	0.266749	0.0875242	3.01831	0.00254188	0.0927433	FALSE	PSMB4		PSMB4	protein_coding	151399560	151401937	1	1	chromosome	proteasome 20S subunit beta 4 [Source:HGNC Symbol;Acc:HGNC:9541]	ENSG00000159377.11	PSMB4	5692
ENSG00000152382	41.908	0.595472	0.211298	3.01618	0.00255984	0.0931383	FALSE	TADA1		TADA1	protein_coding	166856510	166876264	1	-1	chromosome	transcriptional adaptor 1 [Source:HGNC Symbol;Acc:HGNC:30631]	ENSG00000152382.6	TADA1	117143
ENSG00000129244	8.95967	-0.854511	0.267859	-3.01216	0.00259397	0.0941178	FALSE	ATP1B2		ATP1B2	protein_coding	7646627	7657770	17	1	chromosome	ATPase Na+/K+ transporting subunit beta 2 [Source:HGNC Symbol;Acc:HGNC:805]	ENSG00000129244.9	ATP1B2	482
ENSG00000100129	1492.54	0.320035	0.105865	3.00872	0.00262352	0.0949263	FALSE	EIF3L		EIF3L	protein_coding	37848868	37889407	22	1	chromosome	eukaryotic translation initiation factor 3 subunit L [Source:HGNC Symbol;Acc:HGNC:18138]	ENSG00000100129.18	EIF3L	51386
ENSG00000146376	85.7228	-0.608125	0.199531	-3.00734	0.00263542	0.0950936	FALSE	ARHGAP18		ARHGAP18	protein_coding	129576132	129710177	6	-1	chromosome	Rho GTPase activating protein 18 [Source:HGNC Symbol;Acc:HGNC:21035]	ENSG00000146376.11	ARHGAP18	93663
ENSG00000174106	32.2986	-0.642528	0.214638	-3.00534	0.00265281	0.0954572	FALSE	LEMD3		LEMD3	protein_coding	65169583	65248355	12	1	chromosome	LEM domain containing 3 [Source:HGNC Symbol;Acc:HGNC:28887]	ENSG00000174106.3	LEMD3	23592
ENSG00000090097	967.487	0.651198	0.212639	3.00283	0.00267484	0.0959855	FALSE	PCBP4		PCBP4	protein_coding	51957454	51974016	3	-1	chromosome	poly(rC) binding protein 4 [Source:HGNC Symbol;Acc:HGNC:8652]	ENSG00000090097.21	PCBP4	57060
ENSG00000128607	211.142	-0.533413	0.174257	-3.00114	0.00268969	0.0962539	FALSE	KLHDC10		KLHDC10	protein_coding	130070534	130135705	7	1	chromosome	kelch domain containing 10 [Source:HGNC Symbol;Acc:HGNC:22194]	ENSG00000128607.14	KLHDC10	23008
ENSG00000213949	131.168	-0.552134	0.181715	-2.99863	0.00271194	0.096785	FALSE	ITGA1		ITGA1	protein_coding	52787916	52959209	5	1	chromosome	integrin subunit alpha 1 [Source:HGNC Symbol;Acc:HGNC:6134]	ENSG00000213949.10	ITGA1	3672
ENSG00000174428	110.659	-0.709297	0.284053	-2.99085	0.00278198	0.0990141	FALSE	GTF2IRD2B		GTF2IRD2B	protein_coding	75092573	75149817	7	1	chromosome	GTF2I repeat domain containing 2B [Source:HGNC Symbol;Acc:HGNC:33125]	ENSG00000174428.18	GTF2IRD2B	389524
ENSG00000021355	88.7976	-0.5055	0.169426	-2.9875	0.0028127	0.0998355	FALSE	SERPINB1		SERPINB1	protein_coding	2832332	2841959	6	-1	chromosome	serpin family B member 1 [Source:HGNC Symbol;Acc:HGNC:3311]	ENSG00000021355.13	SERPINB1	1992
ENSG00000006459	92.7574	-0.458709	0.153132	-2.9839	0.00284604	0.10038	FALSE	KDM7A		KDM7A	protein_coding	140084746	140176983	7	-1	chromosome	lysine demethylase 7A [Source:HGNC Symbol;Acc:HGNC:22224]	ENSG00000006459.11	KDM7A	80853
ENSG00000023608	64.7352	-0.508735	0.17636	-2.98066	0.00287625	0.10038	FALSE	SNAPC1		SNAPC1	protein_coding	61762420	61796428	14	1	chromosome	small nuclear RNA activating complex polypeptide 1 [Source:HGNC Symbol;Acc:HGNC:11134]	ENSG00000023608.5	SNAPC1	6617
ENSG00000052749	65.4804	0.873162	0.263871	2.97661	0.00291455	0.10038	FALSE	RRP12		RRP12	protein_coding	97356358	97426076	10	-1	chromosome	ribosomal RNA processing 12 homolog [Source:HGNC Symbol;Acc:HGNC:29100]	ENSG00000052749.14	RRP12	23223
ENSG00000055955	327.722	0.739144	0.234702	2.97781	0.00290311	0.10038	FALSE	ITIH4		ITIH4	protein_coding	52812962	52830688	3	-1	chromosome	inter-alpha-trypsin inhibitor heavy chain 4 [Source:HGNC Symbol;Acc:HGNC:6169]	ENSG00000055955.17	ITIH4	3700
ENSG00000112343	87.925	0.523305	0.180867	2.9819	0.00286461	0.10038	FALSE	TRIM38		TRIM38	protein_coding	25962802	25991231	6	1	chromosome	tripartite motif containing 38 [Source:HGNC Symbol;Acc:HGNC:10059]	ENSG00000112343.11	TRIM38	10475
ENSG00000125534	2970.11	0.551685	0.182552	2.97816	0.00289988	0.10038	FALSE	PPDPF		PPDPF	protein_coding	63520765	63522206	20	1	chromosome	pancreatic progenitor cell differentiation and proliferation factor [Source:HGNC Symbol;Acc:HGNC:16142]	ENSG00000125534.10	PPDPF	79144
ENSG00000130150	21.282	-0.783556	0.280963	-2.97664	0.00291424	0.10038	FALSE	MOSPD2		MOSPD2	protein_coding	14873421	14922327	X	1	chromosome	motile sperm domain containing 2 [Source:HGNC Symbol;Acc:HGNC:28381]	ENSG00000130150.12	MOSPD2	158747
ENSG00000131386	33.8616	-0.710723	0.2332	-2.98453	0.00284013	0.10038	FALSE	GALNT15		GALNT15	protein_coding	16174680	16231992	3	1	chromosome	polypeptide N-acetylgalactosaminyltransferase 15 [Source:HGNC Symbol;Acc:HGNC:21531]	ENSG00000131386.19	GALNT15	117248
ENSG00000132155	258.647	-0.400524	0.134984	-2.97884	0.0028934	0.10038	FALSE	RAF1		RAF1	protein_coding	12583601	12664226	3	-1	chromosome	Raf-1 proto-oncogene, serine/threonine kinase [Source:HGNC Symbol;Acc:HGNC:9829]	ENSG00000132155.12	RAF1	5894
ENSG00000156639	392.796	-0.471552	0.157342	-2.98133	0.00287002	0.10038	FALSE	ZFAND3		ZFAND3	protein_coding	37819727	38154624	6	1	chromosome	zinc finger AN1-type containing 3 [Source:HGNC Symbol;Acc:HGNC:18019]	ENSG00000156639.12	ZFAND3	60685
ENSG00000169184	292.627	-0.410713	0.138368	-2.98168	0.00286673	0.10038	FALSE	MN1		MN1	protein_coding	27748277	27801756	22	-1	chromosome	MN1 proto-oncogene, transcriptional regulator [Source:HGNC Symbol;Acc:HGNC:7180]	ENSG00000169184.6	MN1	4330
ENSG00000254986	32.0692	0.625552	0.205619	2.97601	0.00292027	0.10038	FALSE	DPP3		DPP3	protein_coding	66480013	66509657	11	1	chromosome	dipeptidyl peptidase 3 [Source:HGNC Symbol;Acc:HGNC:3008]	ENSG00000254986.7	DPP3	10072
ENSG00000144802	19.9192	-0.828199	0.287025	-2.97415	0.002938	0.100725	FALSE	NFKBIZ		NFKBIZ	protein_coding	101827991	101861022	3	1	chromosome	NFKB inhibitor zeta [Source:HGNC Symbol;Acc:HGNC:29805]	ENSG00000144802.11	NFKBIZ	64332
ENSG00000186377	37.1462	0.725263	0.235555	2.97317	0.00294741	0.100783	FALSE	CYP4X1		CYP4X1	protein_coding	47023669	47050751	1	1	chromosome	cytochrome P450 family 4 subfamily X member 1 [Source:HGNC Symbol;Acc:HGNC:20244]	ENSG00000186377.8	CYP4X1	260293
ENSG00000129988	27.3354	0.617492	0.240311	2.97	0.00297795	0.101297	FALSE	LBP		LBP	protein_coding	38346482	38377013	20	1	chromosome	lipopolysaccharide binding protein [Source:HGNC Symbol;Acc:HGNC:6517]	ENSG00000129988.6	LBP	3929
ENSG00000160712	50.2592	-0.717668	0.242611	-2.97078	0.00297048	0.101297	FALSE	IL6R		IL6R	protein_coding	154405193	154469450	1	1	chromosome	interleukin 6 receptor [Source:HGNC Symbol;Acc:HGNC:6019]	ENSG00000160712.13	IL6R	3570
ENSG00000070047	121.646	-0.481369	0.161538	-2.96644	0.00301273	0.102214	FALSE	PHRF1		PHRF1	protein_coding	576470	612222	11	1	chromosome	PHD and ring finger domains 1 [Source:HGNC Symbol;Acc:HGNC:24351]	ENSG00000070047.13	PHRF1	57661
ENSG00000165434	229.139	-0.646158	0.215496	-2.96385	0.00303814	0.102809	FALSE	PGM2L1		PGM2L1	protein_coding	74330316	74398433	11	-1	chromosome	phosphoglucomutase 2 like 1 [Source:HGNC Symbol;Acc:HGNC:20898]	ENSG00000165434.8	PGM2L1	283209
ENSG00000151948	28.1549	0.849571	0.280027	2.96238	0.00305271	0.103035	FALSE	GLT1D1		GLT1D1	protein_coding	128853427	128984968	12	1	chromosome	glycosyltransferase 1 domain containing 1 [Source:HGNC Symbol;Acc:HGNC:26483]	ENSG00000151948.12	GLT1D1	144423
ENSG00000142279	46.7231	-0.721504	0.235889	-2.95661	0.00311045	0.104713	FALSE	WTIP		WTIP	protein_coding	34481758	34512304	19	1	chromosome	WT1 interacting protein [Source:HGNC Symbol;Acc:HGNC:20964]	ENSG00000142279.13	WTIP	126374
ENSG00000114021	230.041	0.348671	0.11625	2.95341	0.00314283	0.105373	FALSE	NIT2		NIT2	protein_coding	100334739	100361635	3	1	chromosome	nitrilase family member 2 [Source:HGNC Symbol;Acc:HGNC:29878]	ENSG00000114021.12	NIT2	56954
ENSG00000125746	35.4096	0.72412	0.23511	2.95308	0.00314618	0.105373	FALSE	EML2		EML2	protein_coding	45606994	45645629	19	-1	chromosome	EMAP like 2 [Source:HGNC Symbol;Acc:HGNC:18035]	ENSG00000125746.16	EML2	24139
ENSG00000125877	110.379	0.511326	0.169408	2.95219	0.00315529	0.105408	FALSE	ITPA		ITPA	protein_coding	3208868	3223870	20	1	chromosome	inosine triphosphatase [Source:HGNC Symbol;Acc:HGNC:6176]	ENSG00000125877.13	ITPA	3704
ENSG00000141568	200.856	-0.481691	0.161345	-2.95136	0.00316377	0.105421	FALSE	FOXK2		FOXK2	protein_coding	82519713	82644662	17	1	chromosome	forkhead box K2 [Source:HGNC Symbol;Acc:HGNC:6036]	ENSG00000141568.21	FOXK2	3607
ENSG00000102786	72.5168	-0.65703	0.231904	-2.94516	0.00322785	0.106987	FALSE	INTS6		INTS6	protein_coding	51354077	51454264	13	-1	chromosome	integrator complex subunit 6 [Source:HGNC Symbol;Acc:HGNC:14879]	ENSG00000102786.15	INTS6	26512
ENSG00000105402	232.265	0.497425	0.165804	2.94334	0.00324696	0.106987	FALSE	NAPA		NAPA	protein_coding	47487637	47515091	19	-1	chromosome	NSF attachment protein alpha [Source:HGNC Symbol;Acc:HGNC:7641]	ENSG00000105402.8	NAPA	8775
ENSG00000140577	88.9926	-0.581299	0.202342	-2.94362	0.00324394	0.106987	FALSE	CRTC3		CRTC3	protein_coding	90529923	90645345	15	1	chromosome	CREB regulated transcription coactivator 3 [Source:HGNC Symbol;Acc:HGNC:26148]	ENSG00000140577.16	CRTC3	64784
ENSG00000197415	2.39616	0.755867	0.237476	2.94288	0.00325172	0.106987	FALSE	VEPH1		VEPH1	protein_coding	157259742	157533619	3	-1	chromosome	ventricular zone expressed PH domain containing 1 [Source:HGNC Symbol;Acc:HGNC:25735]	ENSG00000197415.12	VEPH1	79674
ENSG00000277494	52.0749	-0.669247	0.236021	-2.94515	0.00322802	0.106987	FALSE	GPIHBP1		GPIHBP1	protein_coding	143213218	143217170	8	1	chromosome	glycosylphosphatidylinositol anchored high density lipoprotein binding protein 1 [Source:HGNC Symbol;Acc:HGNC:24945]	ENSG00000277494.2	GPIHBP1	338328
ENSG00000156298	604.921	0.531745	0.181023	2.94131	0.00326832	0.107263	FALSE	TSPAN7		TSPAN7	protein_coding	38561370	38688920	X	1	chromosome	tetraspanin 7 [Source:HGNC Symbol;Acc:HGNC:11854]	ENSG00000156298.12	TSPAN7	7102
ENSG00000168488	17.4884	-0.778935	0.266111	-2.93689	0.00331522	0.108259	FALSE	ATXN2L		ATXN2L	protein_coding	28823035	28837237	16	1	chromosome	ataxin 2 like [Source:HGNC Symbol;Acc:HGNC:31326]	ENSG00000168488.18	ATXN2L	11273
ENSG00000171056	76.0219	-0.593551	0.192694	-2.93764	0.00330723	0.108259	FALSE	SOX7		SOX7	protein_coding	10723768	10730511	8	-1	chromosome	SRY-box transcription factor 7 [Source:HGNC Symbol;Acc:HGNC:18196]	ENSG00000171056.8	SOX7	83595
ENSG00000197771	50.0395	-0.495008	0.168382	-2.93552	0.00332986	0.108465	FALSE	MCMBP		MCMBP	protein_coding	119829404	119892556	10	-1	chromosome	minichromosome maintenance complex binding protein [Source:HGNC Symbol;Acc:HGNC:25782]	ENSG00000197771.12	MCMBP	79892
ENSG00000066056	39.1544	-0.686234	0.247959	-2.92725	0.00341973	0.111116	FALSE	TIE1		TIE1	protein_coding	43300982	43323108	1	1	chromosome	tyrosine kinase with immunoglobulin like and EGF like domains 1 [Source:HGNC Symbol;Acc:HGNC:11809]	ENSG00000066056.14	TIE1	7075
ENSG00000069122	124.834	-0.531903	0.180187	-2.91922	0.00350913	0.112366	FALSE	ADGRF5		ADGRF5	protein_coding	46852522	46954943	6	-1	chromosome	adhesion G protein-coupled receptor F5 [Source:HGNC Symbol;Acc:HGNC:19030]	ENSG00000069122.19	ADGRF5	221395
ENSG00000095370	64.0981	-0.667072	0.223597	-2.91715	0.00353243	0.112366	FALSE	SH2D3C		SH2D3C	protein_coding	127738317	127778710	9	-1	chromosome	SH2 domain containing 3C [Source:HGNC Symbol;Acc:HGNC:16884]	ENSG00000095370.20	SH2D3C	10044
ENSG00000095637	504.336	0.560127	0.186594	2.92072	0.00349224	0.112366	FALSE	SORBS1		SORBS1	protein_coding	95311771	95561414	10	-1	chromosome	sorbin and SH3 domain containing 1 [Source:HGNC Symbol;Acc:HGNC:14565]	ENSG00000095637.22	SORBS1	10580
ENSG00000100612	385.677	-0.434982	0.148692	-2.9193	0.00350813	0.112366	FALSE	DHRS7		DHRS7	protein_coding	60144119	60169856	14	-1	chromosome	dehydrogenase/reductase 7 [Source:HGNC Symbol;Acc:HGNC:21524]	ENSG00000100612.14	DHRS7	51635
ENSG00000110330	232.494	0.346811	0.117615	2.91687	0.00353564	0.112366	FALSE	BIRC2		BIRC2	protein_coding	102347211	102378670	11	1	chromosome	baculoviral IAP repeat containing 2 [Source:HGNC Symbol;Acc:HGNC:590]	ENSG00000110330.8	BIRC2	329
ENSG00000134107	66.3484	-0.686582	0.233799	-2.92286	0.0034683	0.112366	FALSE	BHLHE40		BHLHE40	protein_coding	4979437	4985323	3	1	chromosome	basic helix-loop-helix family member e40 [Source:HGNC Symbol;Acc:HGNC:1046]	ENSG00000134107.5	BHLHE40	8553
ENSG00000144331	30.4952	0.804767	0.259098	2.9175	0.00352851	0.112366	FALSE	ZNF385B		ZNF385B	protein_coding	179441982	179861612	2	-1	chromosome	zinc finger protein 385B [Source:HGNC Symbol;Acc:HGNC:26332]	ENSG00000144331.20	ZNF385B	151126
ENSG00000173848	93.7943	-0.565192	0.189422	-2.92029	0.00349709	0.112366	FALSE	NET1		NET1	protein_coding	5412557	5459056	10	1	chromosome	neuroepithelial cell transforming 1 [Source:HGNC Symbol;Acc:HGNC:14592]	ENSG00000173848.19	NET1	10276
ENSG00000248098	382.816	0.563105	0.185587	2.91786	0.00352444	0.112366	FALSE	BCKDHA		BCKDHA	protein_coding	41397808	41425002	19	1	chromosome	branched chain keto acid dehydrogenase E1 subunit alpha [Source:HGNC Symbol;Acc:HGNC:986]	ENSG00000248098.12	BCKDHA	593
ENSG00000118156	24.488	1.00681	0.284965	2.91475	0.00355971	0.112857	FALSE	ZNF541		ZNF541	protein_coding	47520685	47555856	19	-1	chromosome	zinc finger protein 541 [Source:HGNC Symbol;Acc:HGNC:25294]	ENSG00000118156.12	ZNF541	84215
ENSG00000023902	245.521	0.555958	0.189296	2.90708	0.00364822	0.112919	FALSE	PLEKHO1		PLEKHO1	protein_coding	150149183	150164720	1	1	chromosome	pleckstrin homology domain containing O1 [Source:HGNC Symbol;Acc:HGNC:24310]	ENSG00000023902.14	PLEKHO1	51177
ENSG00000104714	41.5808	-0.654439	0.244717	-2.90571	0.00366416	0.112919	FALSE	ERICH1		ERICH1	protein_coding	614746	738106	8	-1	chromosome	glutamate rich 1 [Source:HGNC Symbol;Acc:HGNC:27234]	ENSG00000104714.14	ERICH1	157697
ENSG00000113282	195.295	-0.464414	0.160971	-2.91042	0.00360941	0.112919	FALSE	CLINT1		CLINT1	protein_coding	157785743	157859175	5	-1	chromosome	clathrin interactor 1 [Source:HGNC Symbol;Acc:HGNC:23186]	ENSG00000113282.13	CLINT1	9685
ENSG00000126247	828.034	0.349135	0.1199	2.90968	0.00361798	0.112919	FALSE	CAPNS1		CAPNS1	protein_coding	36139953	36150353	19	1	chromosome	calpain small subunit 1 [Source:HGNC Symbol;Acc:HGNC:1481]	ENSG00000126247.11	CAPNS1	826
ENSG00000130522	144.018	-0.509065	0.179879	-2.90696	0.00364966	0.112919	FALSE	JUND		JUND	protein_coding	18279694	18281622	19	-1	chromosome	JunD proto-oncogene, AP-1 transcription factor subunit [Source:HGNC Symbol;Acc:HGNC:6206]	ENSG00000130522.6	JUND	3727
ENSG00000137942	30.9241	-0.657187	0.242169	-2.91198	0.00359146	0.112919	FALSE	FNBP1L		FNBP1L	protein_coding	93448131	93554661	1	1	chromosome	formin binding protein 1 like [Source:HGNC Symbol;Acc:HGNC:20851]	ENSG00000137942.16	FNBP1L	54874
ENSG00000144771	2.73131	0.53959	0.264759	2.90821	0.00363506	0.112919	FALSE	LRTM1		LRTM1	protein_coding	54918231	54967088	3	-1	chromosome	leucine rich repeats and transmembrane domains 1 [Source:HGNC Symbol;Acc:HGNC:25023]	ENSG00000144771.8	LRTM1	57408
ENSG00000153179	115.262	-0.768205	0.24607	-2.90703	0.00364879	0.112919	FALSE	RASSF3		RASSF3	protein_coding	64507001	64697564	12	1	chromosome	Ras association domain family member 3 [Source:HGNC Symbol;Acc:HGNC:14271]	ENSG00000153179.13	RASSF3	283349
ENSG00000156469	32.8186	-0.594943	0.208894	-2.90787	0.00363899	0.112919	FALSE	MTERF3		MTERF3	protein_coding	96239398	96261610	8	-1	chromosome	mitochondrial transcription termination factor 3 [Source:HGNC Symbol;Acc:HGNC:24258]	ENSG00000156469.9	MTERF3	51001
ENSG00000164684	102.525	-0.471186	0.161212	-2.90561	0.00366543	0.112919	FALSE	ZNF704		ZNF704	protein_coding	80628451	80874781	8	-1	chromosome	zinc finger protein 704 [Source:HGNC Symbol;Acc:HGNC:32291]	ENSG00000164684.13	ZNF704	619279
ENSG00000164736	15.2328	-0.867026	0.284429	-2.91021	0.00361188	0.112919	FALSE	SOX17		SOX17	protein_coding	54457935	54460892	8	1	chromosome	SRY-box transcription factor 17 [Source:HGNC Symbol;Acc:HGNC:18122]	ENSG00000164736.6	SOX17	64321
ENSG00000171792	24.5764	0.677286	0.224731	2.91153	0.00359664	0.112919	FALSE	RHNO1		RHNO1	protein_coding	2876258	2889524	12	1	chromosome	RAD9-HUS1-RAD1 interacting nuclear orphan 1 [Source:HGNC Symbol;Acc:HGNC:28206]	ENSG00000171792.11	RHNO1	83695
ENSG00000071553	202.97	0.27963	0.0967921	2.90012	0.00373024	0.114376	FALSE	ATP6AP1		ATP6AP1	protein_coding	154428645	154436516	X	1	chromosome	ATPase H+ transporting accessory protein 1 [Source:HGNC Symbol;Acc:HGNC:868]	ENSG00000071553.17	ATP6AP1	537
ENSG00000162552	14.0866	-0.800304	0.283823	-2.90065	0.00372391	0.114376	FALSE	WNT4		WNT4	protein_coding	22117313	22143969	1	-1	chromosome	Wnt family member 4 [Source:HGNC Symbol;Acc:HGNC:12783]	ENSG00000162552.15	WNT4	54361
ENSG00000087111	149.817	0.452712	0.157861	2.89849	0.00374963	0.114639	FALSE	PIGS		PIGS	protein_coding	28553383	28571794	17	-1	chromosome	phosphatidylinositol glycan anchor biosynthesis class S [Source:HGNC Symbol;Acc:HGNC:14937]	ENSG00000087111.21	PIGS	94005
ENSG00000100897	516.769	0.364892	0.12577	2.89793	0.00375634	0.114639	FALSE	DCAF11		DCAF11	protein_coding	24114195	24125242	14	1	chromosome	DDB1 and CUL4 associated factor 11 [Source:HGNC Symbol;Acc:HGNC:20258]	ENSG00000100897.17	DCAF11	80344
ENSG00000130758	6.1334	0.568647	0.276795	2.89715	0.00376569	0.114656	FALSE	MAP3K10		MAP3K10	protein_coding	40191426	40215575	19	1	chromosome	mitogen-activated protein kinase kinase kinase 10 [Source:HGNC Symbol;Acc:HGNC:6849]	ENSG00000130758.8	MAP3K10	4294
ENSG00000169020	3341.36	0.379889	0.129648	2.89293	0.00381663	0.115937	FALSE	ATP5ME		ATP5ME	protein_coding	672436	674330	4	-1	chromosome	ATP synthase membrane subunit e [Source:HGNC Symbol;Acc:HGNC:846]	ENSG00000169020.10	ATP5ME	521
ENSG00000066455	23.6287	-0.675844	0.257632	-2.89111	0.00383884	0.116072	FALSE	GOLGA5		GOLGA5	protein_coding	92794305	92839947	14	1	chromosome	golgin A5 [Source:HGNC Symbol;Acc:HGNC:4428]	ENSG00000066455.13	GOLGA5	9950
ENSG00000114251	42.6162	0.673624	0.231374	2.8918	0.00383037	0.116072	FALSE	WNT5A		WNT5A	protein_coding	55465715	55490539	3	-1	chromosome	Wnt family member 5A [Source:HGNC Symbol;Acc:HGNC:12784]	ENSG00000114251.14	WNT5A	7474
ENSG00000126012	115.016	-0.39591	0.138849	-2.88886	0.00386639	0.116634	FALSE	KDM5C		KDM5C	protein_coding	53191321	53225422	X	-1	chromosome	lysine demethylase 5C [Source:HGNC Symbol;Acc:HGNC:11114]	ENSG00000126012.11	KDM5C	8242
ENSG00000116685	329.728	-0.344714	0.119554	-2.88778	0.00387971	0.116767	FALSE	KIAA2013		KIAA2013	protein_coding	11919591	11926428	1	-1	chromosome	KIAA2013 [Source:HGNC Symbol;Acc:HGNC:28513]	ENSG00000116685.16	KIAA2013	90231
ENSG00000196419	464.475	0.321644	0.111481	2.88204	0.0039511	0.118642	FALSE	XRCC6		XRCC6	protein_coding	41621119	41664048	22	1	chromosome	X-ray repair cross complementing 6 [Source:HGNC Symbol;Acc:HGNC:4055]	ENSG00000196419.12	XRCC6	2547
ENSG00000029993	18.6634	0.703258	0.235374	2.87606	0.00402672	0.120633	FALSE	HMGB3		HMGB3	protein_coding	150980509	150990771	X	1	chromosome	high mobility group box 3 [Source:HGNC Symbol;Acc:HGNC:5004]	ENSG00000029993.15	HMGB3	3149
ENSG00000122359	462.439	0.364484	0.127011	2.87489	0.0040417	0.120633	FALSE	ANXA11		ANXA11	protein_coding	80150889	80205572	10	-1	chromosome	annexin A11 [Source:HGNC Symbol;Acc:HGNC:535]	ENSG00000122359.18	ANXA11	311
ENSG00000168002	162.687	0.44619	0.156221	2.87462	0.00404511	0.120633	FALSE	POLR2G		POLR2G	protein_coding	62761565	62766710	11	1	chromosome	RNA polymerase II subunit G [Source:HGNC Symbol;Acc:HGNC:9194]	ENSG00000168002.12	POLR2G	5436
ENSG00000107165	27.7949	0.727717	0.256427	2.87161	0.00408393	0.120688	FALSE	TYRP1		TYRP1	protein_coding	12685439	12710285	9	1	chromosome	tyrosinase related protein 1 [Source:HGNC Symbol;Acc:HGNC:12450]	ENSG00000107165.13	TYRP1	7306
ENSG00000115866	619.406	0.228669	0.0791701	2.87212	0.00407733	0.120688	FALSE	DARS1		DARS1	protein_coding	135905881	135986100	2	-1	chromosome	aspartyl-tRNA synthetase 1 [Source:HGNC Symbol;Acc:HGNC:2678]	ENSG00000115866.11	DARS1	1615
ENSG00000198242	3984.85	-0.488251	0.169696	-2.87276	0.00406898	0.120688	FALSE	RPL23A		RPL23A	protein_coding	28719985	28724359	17	1	chromosome	ribosomal protein L23a [Source:HGNC Symbol;Acc:HGNC:10317]	ENSG00000198242.14	RPL23A	6147
ENSG00000198435	8.67882	-0.829836	0.28311	-2.87303	0.00406557	0.120688	FALSE	NRARP		NRARP	protein_coding	137299631	137302271	9	-1	chromosome	NOTCH regulated ankyrin repeat protein [Source:HGNC Symbol;Acc:HGNC:33843]	ENSG00000198435.4	NRARP	441478
ENSG00000149212	45.2544	0.60565	0.247353	2.8705	0.00409821	0.120702	FALSE	SESN3		SESN3	protein_coding	95165513	95232541	11	-1	chromosome	sestrin 3 [Source:HGNC Symbol;Acc:HGNC:23060]	ENSG00000149212.12	SESN3	143686
ENSG00000170801	94.2452	-0.703428	0.227918	-2.87014	0.00410287	0.120702	FALSE	HTRA3		HTRA3	protein_coding	8269754	8307098	4	1	chromosome	HtrA serine peptidase 3 [Source:HGNC Symbol;Acc:HGNC:30406]	ENSG00000170801.10	HTRA3	94031
ENSG00000136451	389.924	-0.366686	0.128344	-2.86919	0.00411519	0.120789	FALSE	VEZF1		VEZF1	protein_coding	57971547	57988259	17	-1	chromosome	vascular endothelial zinc finger 1 [Source:HGNC Symbol;Acc:HGNC:12949]	ENSG00000136451.9	VEZF1	7716
ENSG00000168140	5.6523	-0.836428	0.287031	-2.86849	0.00412432	0.120789	FALSE	VASN		VASN	protein_coding	4371848	4383538	16	1	chromosome	vasorin [Source:HGNC Symbol;Acc:HGNC:18517]	ENSG00000168140.5	VASN	114990
ENSG00000103994	7790.99	0.453657	0.155855	2.86655	0.00414969	0.12126	FALSE	ZNF106		ZNF106	protein_coding	42412823	42491141	15	-1	chromosome	zinc finger protein 106 [Source:HGNC Symbol;Acc:HGNC:12886]	ENSG00000103994.17	ZNF106	64397
ENSG00000106723	47.5672	-0.721788	0.235596	-2.86577	0.00415991	0.121287	FALSE	SPIN1		SPIN1	protein_coding	88388430	88478694	9	1	chromosome	spindlin 1 [Source:HGNC Symbol;Acc:HGNC:11243]	ENSG00000106723.17	SPIN1	10927
ENSG00000130226	13.9287	0.825871	0.284879	2.86431	0.00417925	0.121316	FALSE	DPP6		DPP6	protein_coding	153887097	154894285	7	1	chromosome	dipeptidyl peptidase like 6 [Source:HGNC Symbol;Acc:HGNC:3010]	ENSG00000130226.17	DPP6	1804
ENSG00000136146	215.74	0.400706	0.141221	2.86359	0.00418874	0.121316	FALSE	MED4		MED4	protein_coding	48053323	48095131	13	-1	chromosome	mediator complex subunit 4 [Source:HGNC Symbol;Acc:HGNC:17903]	ENSG00000136146.15	MED4	29079
ENSG00000164849	27.6255	-0.532092	0.198916	-2.86391	0.00418449	0.121316	FALSE	GPR146		GPR146	protein_coding	1044546	1059261	7	1	chromosome	G protein-coupled receptor 146 [Source:HGNC Symbol;Acc:HGNC:21718]	ENSG00000164849.10	GPR146	115330
ENSG00000085185	25.2153	-0.66164	0.231944	-2.86008	0.00423535	0.122394	FALSE	BCORL1		BCORL1	protein_coding	129981107	130058083	X	1	chromosome	BCL6 corepressor like 1 [Source:HGNC Symbol;Acc:HGNC:25657]	ENSG00000085185.15	BCORL1	63035
ENSG00000077943	35.1459	-0.838505	0.272683	-2.85712	0.00427501	0.123141	FALSE	ITGA8		ITGA8	protein_coding	15513954	15719922	10	-1	chromosome	integrin subunit alpha 8 [Source:HGNC Symbol;Acc:HGNC:6144]	ENSG00000077943.8	ITGA8	8516
ENSG00000134871	123.561	-0.575686	0.193002	-2.85675	0.00428005	0.123141	FALSE	COL4A2		COL4A2	protein_coding	110305812	110513209	13	1	chromosome	collagen type IV alpha 2 chain [Source:HGNC Symbol;Acc:HGNC:2203]	ENSG00000134871.19	COL4A2	1284
ENSG00000141298	259.697	-0.38331	0.134762	-2.85578	0.0042931	0.123245	FALSE	SSH2		SSH2	protein_coding	29625938	29930276	17	-1	chromosome	slingshot protein phosphatase 2 [Source:HGNC Symbol;Acc:HGNC:30580]	ENSG00000141298.19	SSH2	85464
ENSG00000198894	382.013	-0.431996	0.151074	-2.85404	0.00431667	0.12365	FALSE	CIPC		CIPC	protein_coding	77098126	77117287	14	1	chromosome	CLOCK interacting pacemaker [Source:HGNC Symbol;Acc:HGNC:20365]	ENSG00000198894.8	CIPC	85457
ENSG00000100625	250.978	-0.413425	0.145701	-2.8471	0.00441201	0.124702	FALSE	SIX4		SIX4	protein_coding	60709539	60724351	14	-1	chromosome	SIX homeobox 4 [Source:HGNC Symbol;Acc:HGNC:10890]	ENSG00000100625.9	SIX4	51804
ENSG00000121900	4.96309	-0.811003	0.286785	-2.84338	0.00446377	0.124702	FALSE	TMEM54		TMEM54	protein_coding	32894594	32901438	1	-1	chromosome	transmembrane protein 54 [Source:HGNC Symbol;Acc:HGNC:24143]	ENSG00000121900.19	TMEM54	113452
ENSG00000129003	250.169	0.422982	0.147017	2.84545	0.00443482	0.124702	FALSE	VPS13C		VPS13C	protein_coding	61852389	62060473	15	-1	chromosome	vacuolar protein sorting 13 homolog C [Source:HGNC Symbol;Acc:HGNC:23594]	ENSG00000129003.18	VPS13C	54832
ENSG00000139971	6.97814	-0.717434	0.266514	-2.84501	0.00444103	0.124702	FALSE	ARMH4		ARMH4	protein_coding	57999735	58298139	14	-1	chromosome	armadillo like helical domain containing 4 [Source:HGNC Symbol;Acc:HGNC:19846]	ENSG00000139971.15	ARMH4	145407
ENSG00000144026	64.9447	0.457208	0.161605	2.84466	0.00444591	0.124702	FALSE	ZNF514		ZNF514	protein_coding	95145000	95165413	2	-1	chromosome	zinc finger protein 514 [Source:HGNC Symbol;Acc:HGNC:25894]	ENSG00000144026.12	ZNF514	84874
ENSG00000163817	5.67898	-0.702883	0.26954	-2.84438	0.00444982	0.124702	FALSE	SLC6A20		SLC6A20	protein_coding	45755449	45796536	3	-1	chromosome	solute carrier family 6 member 20 [Source:HGNC Symbol;Acc:HGNC:30927]	ENSG00000163817.16	SLC6A20	54716
ENSG00000174804	142.418	-0.581108	0.199076	-2.84967	0.00437644	0.124702	FALSE	FZD4		FZD4	protein_coding	86945679	86955395	11	-1	chromosome	frizzled class receptor 4 [Source:HGNC Symbol;Acc:HGNC:4042]	ENSG00000174804.4	FZD4	8322
ENSG00000174899	6.23157	-0.85361	0.285912	-2.84358	0.00446094	0.124702	FALSE	SLC66A1L		SLC66A1L	protein_coding	157543246	157677749	3	1	chromosome	solute carrier family 66 member 1 like [Source:HGNC Symbol;Acc:HGNC:25146]	ENSG00000174899.11	SLC66A1L	152078
ENSG00000184343	390.508	0.459647	0.160862	2.84414	0.00445315	0.124702	FALSE	SRPK3		SRPK3	protein_coding	153776412	153785732	X	1	chromosome	SRSF protein kinase 3 [Source:HGNC Symbol;Acc:HGNC:11402]	ENSG00000184343.11	SRPK3	26576
ENSG00000198502	46.6618	0.00100405	0.116851	2.84308	0.00446795	0.124702	FALSE	HLA-DRB5		HLA-DRB5	protein_coding	32517353	32530287	6	-1	chromosome	major histocompatibility complex, class II, DR beta 5 [Source:HGNC Symbol;Acc:HGNC:4953]	ENSG00000198502.6	HLA-DRB5	3127
ENSG00000235098	27.2187	-0.650808	0.229691	-2.85058	0.00436399	0.124702	FALSE	ANKRD65		ANKRD65	protein_coding	1418420	1421769	1	-1	chromosome	ankyrin repeat domain 65 [Source:HGNC Symbol;Acc:HGNC:42950]	ENSG00000235098.8	ANKRD65	441869
ENSG00000257365	77.0647	0.488791	0.172984	2.84654	0.00441974	0.124702	FALSE	FNTB		FNTB	protein_coding	64986895	65062652	14	1	chromosome	farnesyltransferase, CAAX box, beta [Source:HGNC Symbol;Acc:HGNC:3785]	ENSG00000257365.8	FNTB	2342
ENSG00000204176	5.80856	-0.633316	0.257618	-2.83996	0.00451188	0.125659	FALSE	SYT15		SYT15	protein_coding	46578217	46594173	10	1	chromosome	synaptotagmin 15 [Source:HGNC Symbol;Acc:HGNC:17167]	ENSG00000204176.14	SYT15	83849
ENSG00000156453	50.2359	-0.656359	0.228063	-2.83809	0.00453845	0.12613	FALSE	PCDH1		PCDH1	protein_coding	141853111	141879246	5	-1	chromosome	protocadherin 1 [Source:HGNC Symbol;Acc:HGNC:8655]	ENSG00000156453.13	PCDH1	5097
ENSG00000206559	36.073	-0.606202	0.219421	-2.83684	0.0045562	0.126355	FALSE	ZCWPW2		ZCWPW2	protein_coding	28348721	28538122	3	1	chromosome	zinc finger CW-type and PWWP domain containing 2 [Source:HGNC Symbol;Acc:HGNC:23574]	ENSG00000206559.8	ZCWPW2	152098
ENSG00000147588	2.48204	-0.649065	0.259444	-2.83299	0.00461154	0.127618	FALSE	PMP2		PMP2	protein_coding	81440326	81447439	8	-1	chromosome	peripheral myelin protein 2 [Source:HGNC Symbol;Acc:HGNC:9117]	ENSG00000147588.7	PMP2	5375
ENSG00000007255	81.7041	0.609998	0.213093	2.83215	0.00462358	0.127681	FALSE	TRAPPC6A		TRAPPC6A	protein_coding	45162928	45178237	19	-1	chromosome	trafficking protein particle complex 6A [Source:HGNC Symbol;Acc:HGNC:23069]	ENSG00000007255.10	TRAPPC6A	79090
ENSG00000058272	385.064	0.317068	0.112505	2.83127	0.00463631	0.127763	FALSE	PPP1R12A		PPP1R12A	protein_coding	79773563	79935460	12	-1	chromosome	protein phosphatase 1 regulatory subunit 12A [Source:HGNC Symbol;Acc:HGNC:7618]	ENSG00000058272.19	PPP1R12A	4659
ENSG00000111341	508.019	0.678553	0.231908	2.82744	0.00469219	0.12903	FALSE	MGP		MGP	protein_coding	14880864	14885857	12	-1	chromosome	matrix Gla protein [Source:HGNC Symbol;Acc:HGNC:7060]	ENSG00000111341.10	MGP	4256
ENSG00000095627	2.71724	0.687749	0.236508	2.82607	0.00471232	0.129134	FALSE	TDRD1		TDRD1	protein_coding	114179270	114232304	10	1	chromosome	tudor domain containing 1 [Source:HGNC Symbol;Acc:HGNC:11712]	ENSG00000095627.9	TDRD1	56165
ENSG00000198917	72.3995	0.584958	0.205471	2.82584	0.00471572	0.129134	FALSE	SPOUT1		SPOUT1	protein_coding	128819651	128829794	9	-1	chromosome	SPOUT domain containing methyltransferase 1 [Source:HGNC Symbol;Acc:HGNC:26933]	ENSG00000198917.13	SPOUT1	51490
ENSG00000131374	67.5503	-0.580291	0.211346	-2.82235	0.00476725	0.130272	FALSE	TBC1D5		TBC1D5	protein_coding	17157162	18444817	3	-1	chromosome	TBC1 domain family member 5 [Source:HGNC Symbol;Acc:HGNC:19166]	ENSG00000131374.14	TBC1D5	9779
ENSG00000129657	264.157	-0.565014	0.196566	-2.81884	0.00481968	0.131429	FALSE	SEC14L1		SEC14L1	protein_coding	77088749	77217101	17	1	chromosome	SEC14 like lipid binding 1 [Source:HGNC Symbol;Acc:HGNC:10698]	ENSG00000129657.16	SEC14L1	6397
ENSG00000197081	271.282	-0.48414	0.173493	-2.81762	0.00483805	0.131655	FALSE	IGF2R		IGF2R	protein_coding	159969099	160113507	6	1	chromosome	insulin like growth factor 2 receptor [Source:HGNC Symbol;Acc:HGNC:5467]	ENSG00000197081.14	IGF2R	3482
ENSG00000166165	396.192	0.74533	0.267548	2.81633	0.0048576	0.131913	FALSE	CKB		CKB	protein_coding	103519667	103522833	14	-1	chromosome	creatine kinase B [Source:HGNC Symbol;Acc:HGNC:1991]	ENSG00000166165.13	CKB	1152
ENSG00000214595	7.60234	0.666738	0.283888	2.81477	0.0048812	0.132278	FALSE	EML6		EML6	protein_coding	54723499	54972025	2	1	chromosome	EMAP like 6 [Source:HGNC Symbol;Acc:HGNC:35412]	ENSG00000214595.12	EML6	400954
ENSG00000138834	31.4115	0.647758	0.23035	2.81218	0.00492076	0.133074	FALSE	MAPK8IP3		MAPK8IP3	protein_coding	1706183	1770317	16	1	chromosome	mitogen-activated protein kinase 8 interacting protein 3 [Source:HGNC Symbol;Acc:HGNC:6884]	ENSG00000138834.13	MAPK8IP3	23162
ENSG00000115233	190.286	0.377495	0.132135	2.80891	0.00497088	0.134152	FALSE	PSMD14		PSMD14	protein_coding	161308425	161411717	2	1	chromosome	proteasome 26S subunit, non-ATPase 14 [Source:HGNC Symbol;Acc:HGNC:16889]	ENSG00000115233.12	PSMD14	10213
ENSG00000213171	26.1245	0.676044	0.23477	2.8072	0.00499735	0.134588	FALSE	LINGO4		LINGO4	protein_coding	151800264	151806154	1	-1	chromosome	leucine rich repeat and Ig domain containing 4 [Source:HGNC Symbol;Acc:HGNC:31814]	ENSG00000213171.2	LINGO4	339398
ENSG00000102755	127.907	-0.474298	0.170792	-2.8051	0.00503009	0.135192	FALSE	FLT1		FLT1	protein_coding	28300346	28495145	13	-1	chromosome	fms related tyrosine kinase 1 [Source:HGNC Symbol;Acc:HGNC:3763]	ENSG00000102755.12	FLT1	2321
ENSG00000177225	38.9073	0.584011	0.209896	2.8038	0.00505043	0.135459	FALSE	GATD1		GATD1	protein_coding	767220	777488	11	-1	chromosome	glutamine amidotransferase like class 1 domain containing 1 [Source:HGNC Symbol;Acc:HGNC:26616]	ENSG00000177225.17	GATD1	347862
ENSG00000159388	425.275	-0.613826	0.235315	-2.7989	0.00512764	0.136738	FALSE	BTG2		BTG2	protein_coding	203305491	203309602	1	1	chromosome	BTG anti-proliferation factor 2 [Source:HGNC Symbol;Acc:HGNC:1131]	ENSG00000159388.6	BTG2	7832
ENSG00000163083	21.4548	-0.633603	0.274546	-2.79879	0.0051295	0.136738	FALSE	INHBB		INHBB	protein_coding	120346136	120351803	2	1	chromosome	inhibin subunit beta B [Source:HGNC Symbol;Acc:HGNC:6067]	ENSG00000163083.6	INHBB	3625
ENSG00000167191	288.978	-0.424463	0.148134	-2.80004	0.00510961	0.136738	FALSE	GPRC5B		GPRC5B	protein_coding	19856691	19886167	16	-1	chromosome	G protein-coupled receptor class C group 5 member B [Source:HGNC Symbol;Acc:HGNC:13308]	ENSG00000167191.12	GPRC5B	51704
ENSG00000164187	134.675	0.437134	0.153198	2.7956	0.00518035	0.137532	FALSE	LMBRD2		LMBRD2	protein_coding	36098407	36151887	5	-1	chromosome	LMBR1 domain containing 2 [Source:HGNC Symbol;Acc:HGNC:25287]	ENSG00000164187.7	LMBRD2	92255
ENSG00000182253	1872.08	-0.394533	0.139656	-2.79613	0.00517182	0.137532	FALSE	SYNM		SYNM	protein_coding	99098217	99135593	15	1	chromosome	synemin [Source:HGNC Symbol;Acc:HGNC:24466]	ENSG00000182253.15	SYNM	23336
ENSG00000112599	8.82021	0.803814	0.280412	2.79163	0.00524435	0.138101	FALSE	GUCA1B		GUCA1B	protein_coding	42183284	42194956	6	-1	chromosome	guanylate cyclase activator 1B [Source:HGNC Symbol;Acc:HGNC:4679]	ENSG00000112599.9	GUCA1B	2979
ENSG00000134109	7.65717	-0.838993	0.286504	-2.79279	0.00522558	0.138101	FALSE	EDEM1		EDEM1	protein_coding	5187646	5219958	3	1	chromosome	ER degradation enhancing alpha-mannosidase like protein 1 [Source:HGNC Symbol;Acc:HGNC:18967]	ENSG00000134109.11	EDEM1	9695
ENSG00000138615	80.7825	0.69313	0.247331	2.79072	0.00525904	0.138101	FALSE	CILP		CILP	protein_coding	65194760	65211473	15	-1	chromosome	cartilage intermediate layer protein [Source:HGNC Symbol;Acc:HGNC:1980]	ENSG00000138615.6	CILP	8483
ENSG00000150527	282.589	-0.472757	0.170113	-2.79225	0.00523426	0.138101	FALSE	MIA2		MIA2	protein_coding	39230231	39388513	14	1	chromosome	MIA SH3 domain ER export factor 2 [Source:HGNC Symbol;Acc:HGNC:18432]	ENSG00000150527.17	MIA2	4253
ENSG00000180071	3.5725	0.669928	0.261341	2.79079	0.00525789	0.138101	FALSE	ANKRD18A		ANKRD18A	protein_coding	38571358	38620596	9	-1	chromosome	ankyrin repeat domain 18A [Source:HGNC Symbol;Acc:HGNC:23643]	ENSG00000180071.20	ANKRD18A	253650
ENSG00000197448	352.17	0.311892	0.111281	2.79034	0.00526523	0.138101	FALSE	GSTK1		GSTK1	protein_coding	143244093	143270854	7	1	chromosome	glutathione S-transferase kappa 1 [Source:HGNC Symbol;Acc:HGNC:16906]	ENSG00000197448.14	GSTK1	373156
ENSG00000122643	191.151	-0.362983	0.127814	-2.78909	0.00528557	0.138357	FALSE	NT5C3A		NT5C3A	protein_coding	33014114	33062797	7	-1	chromosome	5'-nucleotidase, cytosolic IIIA [Source:HGNC Symbol;Acc:HGNC:17820]	ENSG00000122643.21	NT5C3A	51251
ENSG00000166025	483.517	0.586681	0.217603	2.78824	0.00529954	0.138445	FALSE	AMOTL1		AMOTL1	protein_coding	94706431	94876748	11	1	chromosome	angiomotin like 1 [Source:HGNC Symbol;Acc:HGNC:17811]	ENSG00000166025.18	AMOTL1	154810
ENSG00000006125	250.925	-0.520951	0.190246	-2.7871	0.00531817	0.138654	FALSE	AP2B1		AP2B1	protein_coding	35578046	35726413	17	1	chromosome	adaptor related protein complex 2 subunit beta 1 [Source:HGNC Symbol;Acc:HGNC:563]	ENSG00000006125.18	AP2B1	163
ENSG00000005812	98.5134	-0.506073	0.189042	-2.78396	0.00536996	0.139726	FALSE	FBXL3		FBXL3	protein_coding	76992598	77027195	13	-1	chromosome	F-box and leucine rich repeat protein 3 [Source:HGNC Symbol;Acc:HGNC:13599]	ENSG00000005812.11	FBXL3	26224
ENSG00000095139	70.7754	-0.506202	0.185161	-2.78196	0.00540322	0.140312	FALSE	ARCN1		ARCN1	protein_coding	118572390	118603033	11	1	chromosome	archain 1 [Source:HGNC Symbol;Acc:HGNC:649]	ENSG00000095139.14	ARCN1	372
ENSG00000134463	92.5608	-0.511796	0.18935	-2.78044	0.00542851	0.140689	FALSE	ECHDC3		ECHDC3	protein_coding	11742366	11764070	10	1	chromosome	enoyl-CoA hydratase domain containing 3 [Source:HGNC Symbol;Acc:HGNC:23489]	ENSG00000134463.15	ECHDC3	79746
ENSG00000107745	146.414	0.494393	0.178539	2.77271	0.00555921	0.143557	FALSE	MICU1		MICU1	protein_coding	72367327	72626191	10	-1	chromosome	mitochondrial calcium uptake 1 [Source:HGNC Symbol;Acc:HGNC:1530]	ENSG00000107745.19	MICU1	10367
ENSG00000168228	18.3809	-0.633405	0.2322	-2.77259	0.00556115	0.143557	FALSE	ZCCHC4		ZCCHC4	protein_coding	25312774	25370383	4	1	chromosome	zinc finger CCHC-type containing 4 [Source:HGNC Symbol;Acc:HGNC:22917]	ENSG00000168228.15	ZCCHC4	29063
ENSG00000165028	205.5	0.5652	0.208743	2.77094	0.00558948	0.144004	FALSE	NIPSNAP3B		NIPSNAP3B	protein_coding	104764129	104777764	9	1	chromosome	nipsnap homolog 3B [Source:HGNC Symbol;Acc:HGNC:23641]	ENSG00000165028.12	NIPSNAP3B	55335
ENSG00000137198	715.773	-0.442768	0.161694	-2.77003	0.00560503	0.14412	FALSE	GMPR		GMPR	protein_coding	16238587	16295549	6	1	chromosome	guanosine monophosphate reductase [Source:HGNC Symbol;Acc:HGNC:4376]	ENSG00000137198.10	GMPR	2766
ENSG00000157240	7.34697	-0.812194	0.28278	-2.76729	0.00565242	0.145053	FALSE	FZD1		FZD1	protein_coding	91264433	91271326	7	1	chromosome	frizzled class receptor 1 [Source:HGNC Symbol;Acc:HGNC:4038]	ENSG00000157240.4	FZD1	8321
ENSG00000104969	253.616	0.363149	0.132486	2.76199	0.00574496	0.147138	FALSE	SGTA		SGTA	protein_coding	2754715	2783282	19	-1	chromosome	small glutamine rich tetratricopeptide repeat containing alpha [Source:HGNC Symbol;Acc:HGNC:10819]	ENSG00000104969.10	SGTA	6449
ENSG00000100280	158.536	0.354191	0.128128	2.75881	0.00580129	0.148291	FALSE	AP1B1		AP1B1	protein_coding	29327680	29423179	22	-1	chromosome	adaptor related protein complex 1 subunit beta 1 [Source:HGNC Symbol;Acc:HGNC:554]	ENSG00000100280.16	AP1B1	162
ENSG00000151465	145.057	0.346313	0.125491	2.75642	0.00584387	0.149087	FALSE	CDC123		CDC123	protein_coding	12195965	12250589	10	1	chromosome	cell division cycle 123 [Source:HGNC Symbol;Acc:HGNC:16827]	ENSG00000151465.14	CDC123	8872
ENSG00000116649	237.864	0.316698	0.113881	2.75351	0.00589593	0.150122	FALSE	SRM		SRM	protein_coding	11054584	11060020	1	-1	chromosome	spermidine synthase [Source:HGNC Symbol;Acc:HGNC:11296]	ENSG00000116649.10	SRM	6723
ENSG00000067113	252.575	0.441665	0.158692	2.7485	0.00598682	0.151229	FALSE	PLPP1		PLPP1	protein_coding	55424854	55534969	5	-1	chromosome	phospholipid phosphatase 1 [Source:HGNC Symbol;Acc:HGNC:9228]	ENSG00000067113.17	PLPP1	8611
ENSG00000100744	25.7159	0.629101	0.223224	2.74604	0.00603202	0.151229	FALSE	GSKIP		GSKIP	protein_coding	96363452	96387288	14	1	chromosome	GSK3B interacting protein [Source:HGNC Symbol;Acc:HGNC:20343]	ENSG00000100744.15	GSKIP	51527
ENSG00000111711	58.3403	0.466874	0.168659	2.74644	0.00602464	0.151229	FALSE	GOLT1B		GOLT1B	protein_coding	21501781	21518408	12	1	chromosome	golgi transport 1B [Source:HGNC Symbol;Acc:HGNC:20175]	ENSG00000111711.10	GOLT1B	51026
ENSG00000125843	77.7974	0.551048	0.194471	2.74956	0.00596752	0.151229	FALSE	AP5S1		AP5S1	protein_coding	3820524	3828838	20	1	chromosome	adaptor related protein complex 5 subunit sigma 1 [Source:HGNC Symbol;Acc:HGNC:15875]	ENSG00000125843.11	AP5S1	55317
ENSG00000152977	38.6218	0.801829	0.277164	2.749	0.00597775	0.151229	FALSE	ZIC1		ZIC1	protein_coding	147393422	147510293	3	1	chromosome	Zic family member 1 [Source:HGNC Symbol;Acc:HGNC:12872]	ENSG00000152977.10	ZIC1	7545
ENSG00000162493	60.2329	-0.53097	0.199173	-2.74669	0.00602006	0.151229	FALSE	PDPN		PDPN	protein_coding	13583465	13617957	1	1	chromosome	podoplanin [Source:HGNC Symbol;Acc:HGNC:29602]	ENSG00000162493.16	PDPN	10630
ENSG00000163156	113.288	0.380683	0.137673	2.75036	0.00595299	0.151229	FALSE	SCNM1		SCNM1	protein_coding	151156664	151170296	1	1	chromosome	sodium channel modifier 1 [Source:HGNC Symbol;Acc:HGNC:23136]	ENSG00000163156.12	SCNM1	79005
ENSG00000205571	27.9427	-0.397105	0.255574	-2.7477	0.00600155	0.151229	FALSE	SMN2		SMN2	protein_coding	70049612	70078522	5	1	chromosome	survival of motor neuron 2, centromeric [Source:HGNC Symbol;Acc:HGNC:11118]	ENSG00000205571.13	SMN2	6606
ENSG00000165626	43.2005	-0.758358	0.272428	-2.74503	0.00605057	0.151403	FALSE	BEND7		BEND7	protein_coding	13438484	13528974	10	-1	chromosome	BEN domain containing 7 [Source:HGNC Symbol;Acc:HGNC:23514]	ENSG00000165626.17	BEND7	222389
ENSG00000070214	126.394	0.487823	0.185088	2.74315	0.00608528	0.151743	FALSE	SLC44A1		SLC44A1	protein_coding	105244622	105439171	9	1	chromosome	solute carrier family 44 member 1 [Source:HGNC Symbol;Acc:HGNC:18798]	ENSG00000070214.16	SLC44A1	23446
ENSG00000196405	108.094	0.469609	0.173064	2.74304	0.00608738	0.151743	FALSE	EVL		EVL	protein_coding	99971449	100144236	14	1	chromosome	Enah/Vasp-like [Source:HGNC Symbol;Acc:HGNC:20234]	ENSG00000196405.13	EVL	51466
ENSG00000069248	113.385	0.483352	0.176818	2.73922	0.00615844	0.152158	FALSE	NUP133		NUP133	protein_coding	229440259	229508341	1	-1	chromosome	nucleoporin 133 [Source:HGNC Symbol;Acc:HGNC:18016]	ENSG00000069248.12	NUP133	55746
ENSG00000123836	107.376	0.84056	0.279662	2.7385	0.00617205	0.152158	FALSE	PFKFB2		PFKFB2	protein_coding	207034366	207081024	1	1	chromosome	6-phosphofructo-2-kinase/fructose-2,6-biphosphatase 2 [Source:HGNC Symbol;Acc:HGNC:8873]	ENSG00000123836.15	PFKFB2	5208
ENSG00000145912	120.73	0.450571	0.160366	2.74087	0.00612759	0.152158	FALSE	NHP2		NHP2	protein_coding	178149460	178153967	5	-1	chromosome	NHP2 ribonucleoprotein [Source:HGNC Symbol;Acc:HGNC:14377]	ENSG00000145912.8	NHP2	55651
ENSG00000177025	47.5559	0.646321	0.240721	2.74037	0.00613703	0.152158	FALSE	C19orf18		C19orf18	protein_coding	57958437	57974534	19	-1	chromosome	chromosome 19 open reading frame 18 [Source:HGNC Symbol;Acc:HGNC:28642]	ENSG00000177025.3	C19orf18	147685
ENSG00000183876	2.43546	0.741438	0.261698	2.7384	0.0061739	0.152158	FALSE	ARSI		ARSI	protein_coding	150296343	150339307	5	-1	chromosome	arylsulfatase family member I [Source:HGNC Symbol;Acc:HGNC:32521]	ENSG00000183876.9	ARSI	340075
ENSG00000184470	28.915	0.685217	0.254033	2.73884	0.00616558	0.152158	FALSE	TXNRD2		TXNRD2	protein_coding	19875517	19941820	22	-1	chromosome	thioredoxin reductase 2 [Source:HGNC Symbol;Acc:HGNC:18155]	ENSG00000184470.21	TXNRD2	10587
ENSG00000155957	288.565	0.459804	0.166945	2.73467	0.00624435	0.153028	FALSE	TMBIM4		TMBIM4	protein_coding	66135846	66170072	12	-1	chromosome	transmembrane BAX inhibitor motif containing 4 [Source:HGNC Symbol;Acc:HGNC:24257]	ENSG00000155957.17	TMBIM4	51643
ENSG00000163785	59.8377	-0.51759	0.187029	-2.73511	0.006236	0.153028	FALSE	RYK		RYK	protein_coding	134065303	134250744	3	-1	chromosome	receptor like tyrosine kinase [Source:HGNC Symbol;Acc:HGNC:10481]	ENSG00000163785.12	RYK	6259
ENSG00000165630	34.3796	-0.552697	0.206453	-2.73504	0.0062373	0.153028	FALSE	PRPF18		PRPF18	protein_coding	13586939	13630859	10	1	chromosome	pre-mRNA processing factor 18 [Source:HGNC Symbol;Acc:HGNC:17351]	ENSG00000165630.14	PRPF18	8559
ENSG00000240583	1024.58	-0.548916	0.202032	-2.73374	0.00626195	0.153172	FALSE	AQP1		AQP1	protein_coding	30911694	30925517	7	1	chromosome	aquaporin 1 (Colton blood group) [Source:HGNC Symbol;Acc:HGNC:633]	ENSG00000240583.12	AQP1	358
ENSG00000122378	155.406	-0.560798	0.20663	-2.73253	0.00628503	0.153449	FALSE	PRXL2A		PRXL2A	protein_coding	80407829	80437115	10	1	chromosome	peroxiredoxin like 2A [Source:HGNC Symbol;Acc:HGNC:28651]	ENSG00000122378.14	PRXL2A	84293
ENSG00000074219	52.0511	-0.641713	0.217715	-2.72844	0.00636348	0.154211	FALSE	TEAD2		TEAD2	protein_coding	49340595	49362457	19	-1	chromosome	TEA domain transcription factor 2 [Source:HGNC Symbol;Acc:HGNC:11715]	ENSG00000074219.13	TEAD2	8463
ENSG00000134853	190.081	0.519984	0.211411	2.7288	0.00635662	0.154211	FALSE	PDGFRA		PDGFRA	protein_coding	54229280	54298245	4	1	chromosome	platelet derived growth factor receptor alpha [Source:HGNC Symbol;Acc:HGNC:8803]	ENSG00000134853.12	PDGFRA	5156
ENSG00000137103	78.607	0.457806	0.163859	2.72948	0.0063434	0.154211	FALSE	TMEM8B		TMEM8B	protein_coding	35814451	35865518	9	1	chromosome	transmembrane protein 8B [Source:HGNC Symbol;Acc:HGNC:21427]	ENSG00000137103.20	TMEM8B	51754
ENSG00000273899	48.4146	0.550369	0.204142	2.73005	0.00633253	0.154211	FALSE	NOL12		NOL12	protein_coding	37681673	37693476	22	1	chromosome	nucleolar protein 12 [Source:HGNC Symbol;Acc:HGNC:28585]	ENSG00000273899.5	NOL12	79159
ENSG00000138078	221.811	0.566077	0.213061	2.72638	0.00640325	0.154888	FALSE	PREPL		PREPL	protein_coding	44316281	44361862	2	-1	chromosome	prolyl endopeptidase like [Source:HGNC Symbol;Acc:HGNC:30228]	ENSG00000138078.15	PREPL	9581
ENSG00000185043	74.4009	0.410594	0.149164	2.72149	0.00649884	0.156909	FALSE	CIB1		CIB1	protein_coding	90229975	90234047	15	-1	chromosome	calcium and integrin binding 1 [Source:HGNC Symbol;Acc:HGNC:16920]	ENSG00000185043.12	CIB1	10519
ENSG00000113732	406.984	0.371276	0.134239	2.72052	0.00651799	0.157081	FALSE	ATP6V0E1		ATP6V0E1	protein_coding	172983771	173035445	5	1	chromosome	ATPase H+ transporting V0 subunit e1 [Source:HGNC Symbol;Acc:HGNC:863]	ENSG00000113732.9	ATP6V0E1	8992
ENSG00000107290	146.797	0.435105	0.15506	2.71773	0.00657309	0.157827	FALSE	SETX		SETX	protein_coding	132261356	132354986	9	-1	chromosome	senataxin [Source:HGNC Symbol;Acc:HGNC:445]	ENSG00000107290.14	SETX	23064
ENSG00000150201	3.6528	0.405651	0.254958	2.71781	0.00657164	0.157827	FALSE	FXYD4		FXYD4	protein_coding	43371636	43376335	10	1	chromosome	FXYD domain containing ion transport regulator 4 [Source:HGNC Symbol;Acc:HGNC:4028]	ENSG00000150201.15	FXYD4	53828
ENSG00000129473	16.5083	-0.718646	0.263057	-2.71557	0.00661609	0.158373	FALSE	BCL2L2		BCL2L2	protein_coding	23298790	23311759	14	1	chromosome	BCL2 like 2 [Source:HGNC Symbol;Acc:HGNC:995]	ENSG00000129473.9	BCL2L2	599
ENSG00000151632	257.701	-0.618225	0.260957	-2.71537	0.0066201	0.158373	FALSE	AKR1C2		AKR1C2	protein_coding	4987400	5018031	10	-1	chromosome	aldo-keto reductase family 1 member C2 [Source:HGNC Symbol;Acc:HGNC:385]	ENSG00000151632.17	AKR1C2	1646
ENSG00000119139	44.3546	0.584889	0.214964	2.71462	0.00663524	0.158429	FALSE	TJP2		TJP2	protein_coding	69121264	69274615	9	1	chromosome	tight junction protein 2 [Source:HGNC Symbol;Acc:HGNC:11828]	ENSG00000119139.20	TJP2	9414
ENSG00000171631	7.41042	0.773423	0.286045	2.71405	0.00664671	0.158429	FALSE	P2RY6		P2RY6	protein_coding	73264505	73298617	11	1	chromosome	pyrimidinergic receptor P2Y6 [Source:HGNC Symbol;Acc:HGNC:8543]	ENSG00000171631.14	P2RY6	5031
ENSG00000132768	56.5577	0.493548	0.180731	2.71225	0.00668285	0.159001	FALSE	DPH2		DPH2	protein_coding	43970000	43973369	1	1	chromosome	diphthamide biosynthesis 2 [Source:HGNC Symbol;Acc:HGNC:3004]	ENSG00000132768.14	DPH2	1802
ENSG00000167874	5.8172	-0.890558	0.283056	-2.71137	0.0067006	0.159133	FALSE	TMEM88		TMEM88	protein_coding	7855066	7856099	17	1	chromosome	transmembrane protein 88 [Source:HGNC Symbol;Acc:HGNC:32371]	ENSG00000167874.7	TMEM88	92162
ENSG00000163558	24.1844	-0.679667	0.249077	-2.70859	0.0067569	0.160179	FALSE	PRKCI		PRKCI	protein_coding	170222424	170305977	3	1	chromosome	protein kinase C iota [Source:HGNC Symbol;Acc:HGNC:9404]	ENSG00000163558.13	PRKCI	5584
ENSG00000166913	1388.41	0.345528	0.128701	2.70587	0.00681257	0.160915	FALSE	YWHAB		YWHAB	protein_coding	44885702	44908532	20	1	chromosome	tyrosine 3-monooxygenase/tryptophan 5-monooxygenase activation protein beta [Source:HGNC Symbol;Acc:HGNC:12849]	ENSG00000166913.13	YWHAB	7529
ENSG00000244005	80.7839	0.454669	0.164768	2.7064	0.00680165	0.160915	FALSE	NFS1		NFS1	protein_coding	35668052	35699355	20	-1	chromosome	NFS1 cysteine desulfurase [Source:HGNC Symbol;Acc:HGNC:15910]	ENSG00000244005.13	NFS1	9054
ENSG00000101246	74.553	0.439546	0.164407	2.70329	0.00686558	0.161582	FALSE	ARFRP1		ARFRP1	protein_coding	63698642	63708025	20	-1	chromosome	ADP ribosylation factor related protein 1 [Source:HGNC Symbol;Acc:HGNC:662]	ENSG00000101246.20	ARFRP1	10139
ENSG00000182473	185.143	0.359633	0.135619	2.70336	0.00686429	0.161582	FALSE	EXOC7		EXOC7	protein_coding	76081016	76121576	17	-1	chromosome	exocyst complex component 7 [Source:HGNC Symbol;Acc:HGNC:23214]	ENSG00000182473.22	EXOC7	23265
ENSG00000138136	57.4174	-0.538054	0.208082	-2.70018	0.00693022	0.162518	FALSE	LBX1		LBX1	protein_coding	101226195	101229794	10	-1	chromosome	ladybird homeobox 1 [Source:HGNC Symbol;Acc:HGNC:16960]	ENSG00000138136.6	LBX1	10660
ENSG00000187778	362.839	0.524941	0.195221	2.70061	0.00692123	0.162518	FALSE	MCRS1		MCRS1	protein_coding	49556544	49568145	12	-1	chromosome	microspherule protein 1 [Source:HGNC Symbol;Acc:HGNC:6960]	ENSG00000187778.14	MCRS1	10445
ENSG00000198208	19.8218	0.805255	0.281107	2.69921	0.00695044	0.1627	FALSE	RPS6KL1		RPS6KL1	protein_coding	74903951	74923302	14	-1	chromosome	ribosomal protein S6 kinase like 1 [Source:HGNC Symbol;Acc:HGNC:20222]	ENSG00000198208.12	RPS6KL1	83694
ENSG00000128641	41.7692	-0.662523	0.239153	-2.69568	0.0070246	0.164142	FALSE	MYO1B		MYO1B	protein_coding	191245185	191425389	2	1	chromosome	myosin IB [Source:HGNC Symbol;Acc:HGNC:7596]	ENSG00000128641.19	MYO1B	4430
ENSG00000003989	314.223	-0.40423	0.150427	-2.69259	0.00708999	0.164201	FALSE	SLC7A2		SLC7A2	protein_coding	17497088	17570573	8	1	chromosome	solute carrier family 7 member 2 [Source:HGNC Symbol;Acc:HGNC:11060]	ENSG00000003989.17	SLC7A2	6542
ENSG00000137177	646.642	-0.35938	0.132655	-2.69495	0.00703985	0.164201	FALSE	KIF13A		KIF13A	protein_coding	17759183	17987635	6	-1	chromosome	kinesin family member 13A [Source:HGNC Symbol;Acc:HGNC:14566]	ENSG00000137177.20	KIF13A	63971
ENSG00000143632	211845	-0.305702	0.11288	-2.69292	0.00708301	0.164201	FALSE	ACTA1		ACTA1	protein_coding	229431245	229434098	1	-1	chromosome	actin alpha 1, skeletal muscle [Source:HGNC Symbol;Acc:HGNC:129]	ENSG00000143632.14	ACTA1	58
ENSG00000156042	7.56872	0.814937	0.283148	2.6939	0.00706204	0.164201	FALSE	CFAP70		CFAP70	protein_coding	73253759	73358859	10	-1	chromosome	cilia and flagella associated protein 70 [Source:HGNC Symbol;Acc:HGNC:30726]	ENSG00000156042.18	CFAP70	118491
ENSG00000161551	37.8926	0.655597	0.256786	2.69287	0.00708391	0.164201	FALSE	ZNF577		ZNF577	protein_coding	51804816	51890950	19	-1	chromosome	zinc finger protein 577 [Source:HGNC Symbol;Acc:HGNC:28673]	ENSG00000161551.14	ZNF577	84765
ENSG00000092094	55.1408	0.475704	0.180427	2.68713	0.00720689	0.16604	FALSE	OSGEP		OSGEP	protein_coding	20446401	20455089	14	-1	chromosome	O-sialoglycoprotein endopeptidase [Source:HGNC Symbol;Acc:HGNC:18028]	ENSG00000092094.11	OSGEP	55644
ENSG00000121680	9.64447	0.542819	0.281077	2.68586	0.00723438	0.16604	FALSE	PEX16		PEX16	protein_coding	45909663	45918812	11	-1	chromosome	peroxisomal biogenesis factor 16 [Source:HGNC Symbol;Acc:HGNC:8857]	ENSG00000121680.16	PEX16	9409
ENSG00000122367	9684.41	0.490982	0.177417	2.68632	0.00722448	0.16604	FALSE	LDB3		LDB3	protein_coding	86668449	86736068	10	1	chromosome	LIM domain binding 3 [Source:HGNC Symbol;Acc:HGNC:15710]	ENSG00000122367.19	LDB3	11155
ENSG00000126524	301.758	-0.642006	0.269153	-2.68679	0.00721417	0.16604	FALSE	SBDS		SBDS	protein_coding	66987680	66995587	7	-1	chromosome	SBDS ribosome maturation factor [Source:HGNC Symbol;Acc:HGNC:19440]	ENSG00000126524.10	SBDS	51119
ENSG00000153250	182.232	-0.523211	0.193192	-2.68478	0.00725778	0.16604	FALSE	RBMS1		RBMS1	protein_coding	160272151	160493807	2	-1	chromosome	RNA binding motif single stranded interacting protein 1 [Source:HGNC Symbol;Acc:HGNC:9907]	ENSG00000153250.20	RBMS1	5937
ENSG00000168621	106.053	-0.725928	0.279913	-2.68529	0.00724664	0.16604	FALSE	GDNF		GDNF	protein_coding	37812677	37840041	5	-1	chromosome	glial cell derived neurotrophic factor [Source:HGNC Symbol;Acc:HGNC:4232]	ENSG00000168621.15	GDNF	2668
ENSG00000197616	182.432	0.828592	0.27384	2.68475	0.00725839	0.16604	FALSE	MYH6		MYH6	protein_coding	23381982	23408273	14	-1	chromosome	myosin heavy chain 6 [Source:HGNC Symbol;Acc:HGNC:7576]	ENSG00000197616.12	MYH6	4624
ENSG00000135916	14.8142	-0.791073	0.274743	-2.68389	0.0072772	0.16618	FALSE	ITM2C		ITM2C	protein_coding	230864639	230879248	2	1	chromosome	integral membrane protein 2C [Source:HGNC Symbol;Acc:HGNC:6175]	ENSG00000135916.16	ITM2C	81618
ENSG00000107021	76.2478	0.473967	0.173738	2.67847	0.00739594	0.166448	FALSE	TBC1D13		TBC1D13	protein_coding	128787253	128810430	9	1	chromosome	TBC1 domain family member 13 [Source:HGNC Symbol;Acc:HGNC:25571]	ENSG00000107021.16	TBC1D13	54662
ENSG00000111554	7.58653	0.604605	0.272429	2.67939	0.00737575	0.166448	FALSE	MDM1		MDM1	protein_coding	68272443	68332381	12	-1	chromosome	Mdm1 nuclear protein [Source:HGNC Symbol;Acc:HGNC:29917]	ENSG00000111554.14	MDM1	56890
ENSG00000114019	54.5653	-0.710896	0.239187	-2.68013	0.00735939	0.166448	FALSE	AMOTL2		AMOTL2	protein_coding	134355874	134375479	3	-1	chromosome	angiomotin like 2 [Source:HGNC Symbol;Acc:HGNC:17812]	ENSG00000114019.14	AMOTL2	51421
ENSG00000123353	25.6682	0.600608	0.233929	2.68085	0.00734355	0.166448	FALSE	ORMDL2		ORMDL2	protein_coding	55818041	55821879	12	1	chromosome	ORMDL sphingolipid biosynthesis regulator 2 [Source:HGNC Symbol;Acc:HGNC:16037]	ENSG00000123353.10	ORMDL2	29095
ENSG00000124785	22.2534	-0.764488	0.277656	-2.6804	0.00735339	0.166448	FALSE	NRN1		NRN1	protein_coding	5997999	6007605	6	-1	chromosome	neuritin 1 [Source:HGNC Symbol;Acc:HGNC:17972]	ENSG00000124785.9	NRN1	51299
ENSG00000138663	151.765	0.410105	0.150662	2.67812	0.00740363	0.166448	FALSE	COPS4		COPS4	protein_coding	83034447	83075818	4	1	chromosome	COP9 signalosome subunit 4 [Source:HGNC Symbol;Acc:HGNC:16702]	ENSG00000138663.9	COPS4	51138
ENSG00000185585	24.1414	-0.657998	0.227783	-2.6804	0.00735343	0.166448	FALSE	OLFML2A		OLFML2A	protein_coding	124777133	124814885	9	1	chromosome	olfactomedin like 2A [Source:HGNC Symbol;Acc:HGNC:27270]	ENSG00000185585.20	OLFML2A	169611
ENSG00000206535	11.3315	0.758085	0.270817	2.67982	0.00736613	0.166448	FALSE	LNP1		LNP1	protein_coding	100401532	100456319	3	1	chromosome	leukemia NUP98 fusion partner 1 [Source:HGNC Symbol;Acc:HGNC:28014]	ENSG00000206535.8	LNP1	348801
ENSG00000243232	2.45947	0.605888	0.253176	2.67857	0.00739376	0.166448	FALSE	PCDHAC2		PCDHAC2	protein_coding	140966470	141012347	5	1	chromosome	protocadherin alpha subfamily C, 2 [Source:HGNC Symbol;Acc:HGNC:8677]	ENSG00000243232.6	PCDHAC2	56134
ENSG00000089053	296.47	0.278485	0.10415	2.67367	0.00750265	0.167837	FALSE	ANAPC5		ANAPC5	protein_coding	121308245	121399896	12	-1	chromosome	anaphase promoting complex subunit 5 [Source:HGNC Symbol;Acc:HGNC:15713]	ENSG00000089053.13	ANAPC5	51433
ENSG00000156219	576.13	-0.648077	0.241208	-2.6746	0.00748191	0.167837	FALSE	ART3		ART3	protein_coding	76011184	76112802	4	1	chromosome	ADP-ribosyltransferase 3 [Source:HGNC Symbol;Acc:HGNC:725]	ENSG00000156219.16	ART3	419
ENSG00000187325	53.1634	0.45409	0.173167	2.67361	0.00750395	0.167837	FALSE	TAF9B		TAF9B	protein_coding	78129748	78139650	X	-1	chromosome	TATA-box binding protein associated factor 9b [Source:HGNC Symbol;Acc:HGNC:17306]	ENSG00000187325.5	TAF9B	51616
ENSG00000147804	12.4472	-0.672235	0.253161	-2.67166	0.0075477	0.168527	FALSE	SLC39A4		SLC39A4	protein_coding	144409742	144416895	8	-1	chromosome	solute carrier family 39 member 4 [Source:HGNC Symbol;Acc:HGNC:17129]	ENSG00000147804.9	SLC39A4	55630
ENSG00000122515	50.704	0.445704	0.164712	2.67018	0.00758108	0.168983	FALSE	ZMIZ2		ZMIZ2	protein_coding	44748581	44769881	7	1	chromosome	zinc finger MIZ-type containing 2 [Source:HGNC Symbol;Acc:HGNC:22229]	ENSG00000122515.15	ZMIZ2	83637
ENSG00000236782	3.75837	0.804443	0.284187	2.66897	0.00760851	0.169306	FALSE	AL391650.1		AL391650.1	protein_coding	26169516	26171831	1	-1	chromosome	novel protein	ENSG00000236782.7	AL391650.1
ENSG00000146063	66.9637	0.516474	0.192176	2.66634	0.00766815	0.170343	FALSE	TRIM41		TRIM41	protein_coding	181222499	181235808	5	1	chromosome	tripartite motif containing 41 [Source:HGNC Symbol;Acc:HGNC:19013]	ENSG00000146063.20	TRIM41	90933
ENSG00000138190	142.575	0.497536	0.180959	2.66469	0.00770595	0.170891	FALSE	EXOC6		EXOC6	protein_coding	92826831	93059493	10	1	chromosome	exocyst complex component 6 [Source:HGNC Symbol;Acc:HGNC:23196]	ENSG00000138190.17	EXOC6	54536
ENSG00000155090	220.21	-0.735051	0.271328	-2.66327	0.00773853	0.171323	FALSE	KLF10		KLF10	protein_coding	102648784	102655725	8	-1	chromosome	Kruppel like factor 10 [Source:HGNC Symbol;Acc:HGNC:11810]	ENSG00000155090.15	KLF10	7071
ENSG00000156502	64.2624	-0.53886	0.20389	-2.66137	0.00778227	0.171709	FALSE	SUPV3L1		SUPV3L1	protein_coding	69180234	69209099	10	1	chromosome	Suv3 like RNA helicase [Source:HGNC Symbol;Acc:HGNC:11471]	ENSG00000156502.14	SUPV3L1	6832
ENSG00000171159	18.1614	0.712335	0.263228	2.66154	0.00777839	0.171709	FALSE	C9orf16		C9orf16	protein_coding	128160265	128163924	9	1	chromosome	chromosome 9 open reading frame 16 [Source:HGNC Symbol;Acc:HGNC:17823]	ENSG00000171159.5	C9orf16	79095
ENSG00000077264	7.78944	0.571265	0.285812	2.66016	0.00781033	0.172038	FALSE	PAK3		PAK3	protein_coding	110944285	111227361	X	1	chromosome	p21 (RAC1) activated kinase 3 [Source:HGNC Symbol;Acc:HGNC:8592]	ENSG00000077264.15	PAK3	5063
ENSG00000113328	320.733	-0.586148	0.210246	-2.65878	0.00784249	0.172166	FALSE	CCNG1		CCNG1	protein_coding	163437569	163446151	5	1	chromosome	cyclin G1 [Source:HGNC Symbol;Acc:HGNC:1592]	ENSG00000113328.19	CCNG1	900
ENSG00000198874	145.041	0.596001	0.226716	2.6588	0.00784191	0.172166	FALSE	TYW1		TYW1	protein_coding	66995173	67239519	7	1	chromosome	tRNA-yW synthesizing protein 1 homolog [Source:HGNC Symbol;Acc:HGNC:25598]	ENSG00000198874.13	TYW1	55253
ENSG00000088387	33.5578	-0.632462	0.228498	-2.65493	0.00793248	0.173352	FALSE	DOCK9		DOCK9	protein_coding	98793429	99086625	13	-1	chromosome	dedicator of cytokinesis 9 [Source:HGNC Symbol;Acc:HGNC:14132]	ENSG00000088387.19	DOCK9	23348
ENSG00000136986	211.999	0.727643	0.251089	2.6542	0.00794963	0.173352	FALSE	DERL1		DERL1	protein_coding	123013170	123042302	8	-1	chromosome	derlin 1 [Source:HGNC Symbol;Acc:HGNC:28454]	ENSG00000136986.10	DERL1	79139
ENSG00000160113	235.667	-0.470438	0.173312	-2.65562	0.00791621	0.173352	FALSE	NR2F6		NR2F6	protein_coding	17231883	17245940	19	-1	chromosome	nuclear receptor subfamily 2 group F member 6 [Source:HGNC Symbol;Acc:HGNC:7977]	ENSG00000160113.5	NR2F6	2063
ENSG00000177868	136.427	-0.668353	0.250753	-2.65453	0.0079419	0.173352	FALSE	SVBP		SVBP	protein_coding	42807052	42817397	1	-1	chromosome	small vasohibin binding protein [Source:HGNC Symbol;Acc:HGNC:29204]	ENSG00000177868.12	SVBP	374969
ENSG00000129128	277.261	0.359977	0.1338	2.65321	0.00797313	0.173575	FALSE	SPCS3		SPCS3	protein_coding	176319966	176332245	4	1	chromosome	signal peptidase complex subunit 3 [Source:HGNC Symbol;Acc:HGNC:26212]	ENSG00000129128.13	SPCS3	60559
ENSG00000075618	55.482	-0.618174	0.217421	-2.64851	0.00808465	0.175127	FALSE	FSCN1		FSCN1	protein_coding	5592816	5606655	7	1	chromosome	fascin actin-bundling protein 1 [Source:HGNC Symbol;Acc:HGNC:11148]	ENSG00000075618.18	FSCN1	6624
ENSG00000088992	10.8241	-0.748291	0.27748	-2.64856	0.0080836	0.175127	FALSE	TESC		TESC	protein_coding	117038923	117099479	12	-1	chromosome	tescalcin [Source:HGNC Symbol;Acc:HGNC:26065]	ENSG00000088992.18	TESC	54997
ENSG00000185864	164.84	-0.747282	0.275927	-2.64913	0.00807001	0.175127	FALSE	NPIPB4		NPIPB4	protein_coding	21834569	21880827	16	-1	chromosome	nuclear pore complex interacting protein family member B4 [Source:HGNC Symbol;Acc:HGNC:41985]	ENSG00000185864.16	NPIPB4	440345
ENSG00000096080	110.293	0.428366	0.160298	2.64727	0.00811445	0.175482	FALSE	MRPS18A		MRPS18A	protein_coding	43671303	43687791	6	-1	chromosome	mitochondrial ribosomal protein S18A [Source:HGNC Symbol;Acc:HGNC:14515]	ENSG00000096080.11	MRPS18A	55168
ENSG00000167566	25.8959	0.602501	0.238775	2.64668	0.00812863	0.175498	FALSE	NCKAP5L		NCKAP5L	protein_coding	49791146	49828750	12	-1	chromosome	NCK associated protein 5 like [Source:HGNC Symbol;Acc:HGNC:29321]	ENSG00000167566.17	NCKAP5L	57701
ENSG00000167553	138.529	0.623455	0.233758	2.64473	0.00817556	0.17622	FALSE	TUBA1C		TUBA1C	protein_coding	49188736	49274603	12	1	chromosome	tubulin alpha 1c [Source:HGNC Symbol;Acc:HGNC:20768]	ENSG00000167553.15	TUBA1C	84790
ENSG00000135929	120.439	-0.59903	0.221945	-2.64383	0.00819737	0.176399	FALSE	CYP27A1		CYP27A1	protein_coding	218781749	218815293	2	1	chromosome	cytochrome P450 family 27 subfamily A member 1 [Source:HGNC Symbol;Acc:HGNC:2605]	ENSG00000135929.9	CYP27A1	1593
ENSG00000112419	156.903	-0.651115	0.238679	-2.64235	0.0082332	0.176409	FALSE	PHACTR2		PHACTR2	protein_coding	143536845	143831185	6	1	chromosome	phosphatase and actin regulator 2 [Source:HGNC Symbol;Acc:HGNC:20956]	ENSG00000112419.14	PHACTR2	9749
ENSG00000125772	102.641	-0.654663	0.227994	-2.64159	0.00825189	0.176409	FALSE	GPCPD1		GPCPD1	protein_coding	5544439	5611006	20	-1	chromosome	glycerophosphocholine phosphodiesterase 1 [Source:HGNC Symbol;Acc:HGNC:26957]	ENSG00000125772.14	GPCPD1	56261
ENSG00000235169	4.01212	-0.705256	0.286501	-2.64184	0.00824578	0.176409	FALSE	SMIM1		SMIM1	protein_coding	3772761	3775982	1	1	chromosome	small integral membrane protein 1 (Vel blood group) [Source:HGNC Symbol;Acc:HGNC:44204]	ENSG00000235169.8	SMIM1	388588
ENSG00000256618	25.2234	-0.0500496	0.182566	-2.64181	0.00824644	0.176409	FALSE	MTRNR2L1		MTRNR2L1	protein_coding	22523111	22524663	17	1	chromosome	MT-RNR2 like 1 [Source:HGNC Symbol;Acc:HGNC:37155]	ENSG00000256618.2	MTRNR2L1	100462977
ENSG00000103066	79.1711	0.52015	0.196313	2.63776	0.00834561	0.177253	FALSE	PLA2G15		PLA2G15	protein_coding	68245304	68261058	16	1	chromosome	phospholipase A2 group XV [Source:HGNC Symbol;Acc:HGNC:17163]	ENSG00000103066.13	PLA2G15	23659
ENSG00000121274	161.348	-0.388034	0.147308	-2.63911	0.0083124	0.177253	FALSE	TENT4B		TENT4B	protein_coding	50152911	50235310	16	1	chromosome	terminal nucleotidyltransferase 4B [Source:HGNC Symbol;Acc:HGNC:30758]	ENSG00000121274.13	TENT4B	64282
ENSG00000150637	7.03148	0.804631	0.280696	2.63823	0.00833389	0.177253	FALSE	CD226		CD226	protein_coding	69831158	69961803	18	-1	chromosome	CD226 molecule [Source:HGNC Symbol;Acc:HGNC:16961]	ENSG00000150637.9	CD226	10666
ENSG00000198700	181.844	0.389341	0.148546	2.63877	0.00832064	0.177253	FALSE	IPO9		IPO9	protein_coding	201829149	201884291	1	1	chromosome	importin 9 [Source:HGNC Symbol;Acc:HGNC:19425]	ENSG00000198700.10	IPO9	55705
ENSG00000122203	226.737	0.345549	0.130522	2.63276	0.00846943	0.178144	FALSE	KIAA1191		KIAA1191	protein_coding	176346062	176361807	5	-1	chromosome	KIAA1191 [Source:HGNC Symbol;Acc:HGNC:29209]	ENSG00000122203.15	KIAA1191	57179
ENSG00000131067	6.43257	-0.829286	0.287141	-2.63298	0.00846399	0.178144	FALSE	GGT7		GGT7	protein_coding	34844720	34872856	20	-1	chromosome	gamma-glutamyltransferase 7 [Source:HGNC Symbol;Acc:HGNC:4259]	ENSG00000131067.17	GGT7	2686
ENSG00000166889	178.429	-0.382541	0.145722	-2.63491	0.00841584	0.178144	FALSE	PATL1		PATL1	protein_coding	59636716	59669037	11	-1	chromosome	PAT1 homolog 1, processing body mRNA decay factor [Source:HGNC Symbol;Acc:HGNC:26721]	ENSG00000166889.14	PATL1	219988
ENSG00000196739	60.875	-0.620106	0.232195	-2.63436	0.00842972	0.178144	FALSE	COL27A1		COL27A1	protein_coding	114155537	114312511	9	1	chromosome	collagen type XXVII alpha 1 chain [Source:HGNC Symbol;Acc:HGNC:22986]	ENSG00000196739.15	COL27A1	85301
ENSG00000213096	9.86272	0.6768	0.284939	2.63377	0.00844435	0.178144	FALSE	AC092279.1		AC092279.1	protein_coding	24033405	24129961	19	1	chromosome	zinc finger protein 254 [Source:NCBI gene;Acc:9534]	ENSG00000213096.10	AC092279.1	9534
ENSG00000268350	51.9884	0.530932	0.20533	2.63387	0.00844178	0.178144	FALSE	FAM156A		FAM156A	protein_coding	52926402	52995472	X	-1	chromosome	family with sequence similarity 156 member A [Source:HGNC Symbol;Acc:HGNC:30114]	ENSG00000268350.7	FAM156A	29057
ENSG00000073792	27.2186	-0.772138	0.263583	-2.6314	0.0085033	0.178533	FALSE	IGF2BP2		IGF2BP2	protein_coding	185643739	185825056	3	-1	chromosome	insulin like growth factor 2 mRNA binding protein 2 [Source:HGNC Symbol;Acc:HGNC:28867]	ENSG00000073792.15	IGF2BP2	10644
ENSG00000184076	1550.57	0.463763	0.168045	2.63093	0.00851526	0.178533	FALSE	UQCR10		UQCR10	protein_coding	29767369	29770413	22	1	chromosome	ubiquinol-cytochrome c reductase, complex III subunit X [Source:HGNC Symbol;Acc:HGNC:30863]	ENSG00000184076.13	UQCR10	29796
ENSG00000178694	15.1251	0.553482	0.265764	2.62981	0.00854321	0.178832	FALSE	NSUN3		NSUN3	protein_coding	94062980	94131832	3	1	chromosome	NOP2/Sun RNA methyltransferase 3 [Source:HGNC Symbol;Acc:HGNC:26208]	ENSG00000178694.10	NSUN3	63899
ENSG00000196455	31.6391	0.65625	0.240111	2.6272	0.00860906	0.179923	FALSE	PIK3R4		PIK3R4	protein_coding	130678934	130746829	3	-1	chromosome	phosphoinositide-3-kinase regulatory subunit 4 [Source:HGNC Symbol;Acc:HGNC:8982]	ENSG00000196455.8	PIK3R4	30849
ENSG00000109846	11356.9	0.591323	0.211884	2.62247	0.00872958	0.180745	FALSE	CRYAB		CRYAB	protein_coding	111908564	111923722	11	-1	chromosome	crystallin alpha B [Source:HGNC Symbol;Acc:HGNC:2389]	ENSG00000109846.9	CRYAB	1410
ENSG00000144218	18.7136	0.729135	0.264172	2.62346	0.00870418	0.180745	FALSE	AFF3		AFF3	protein_coding	99545419	100192428	2	-1	chromosome	AF4/FMR2 family member 3 [Source:HGNC Symbol;Acc:HGNC:6473]	ENSG00000144218.19	AFF3	3899
ENSG00000171241	10.1531	0.72658	0.269526	2.62286	0.00871942	0.180745	FALSE	SHCBP1		SHCBP1	protein_coding	46578591	46621379	16	-1	chromosome	SHC binding and spindle associated 1 [Source:HGNC Symbol;Acc:HGNC:29547]	ENSG00000171241.9	SHCBP1	79801
ENSG00000175792	33.374	0.488996	0.180818	2.62239	0.00873146	0.180745	FALSE	RUVBL1		RUVBL1	protein_coding	128064778	128153914	3	-1	chromosome	RuvB like AAA ATPase 1 [Source:HGNC Symbol;Acc:HGNC:10474]	ENSG00000175792.12	RUVBL1	8607
ENSG00000175854	49.1325	0.548374	0.204083	2.62396	0.00869145	0.180745	FALSE	SWI5		SWI5	protein_coding	128275379	128316123	9	1	chromosome	SWI5 homologous recombination repair protein [Source:HGNC Symbol;Acc:HGNC:31412]	ENSG00000175854.12	SWI5	375757
ENSG00000205323	200.686	0.45023	0.1678	2.62358	0.00870113	0.180745	FALSE	SARNP		SARNP	protein_coding	55752463	55817724	12	-1	chromosome	SAP domain containing ribonucleoprotein [Source:HGNC Symbol;Acc:HGNC:24432]	ENSG00000205323.9	SARNP	84324
ENSG00000143970	113.454	-0.425449	0.163679	-2.61884	0.00882289	0.182061	FALSE	ASXL2		ASXL2	protein_coding	25733753	25878487	2	-1	chromosome	ASXL transcriptional regulator 2 [Source:HGNC Symbol;Acc:HGNC:23805]	ENSG00000143970.17	ASXL2	55252
ENSG00000164941	31.5148	-0.590685	0.225073	-2.61897	0.00881964	0.182061	FALSE	INTS8		INTS8	protein_coding	94813311	94881746	8	1	chromosome	integrator complex subunit 8 [Source:HGNC Symbol;Acc:HGNC:26048]	ENSG00000164941.14	INTS8	55656
ENSG00000072310	43.0711	-0.771415	0.271499	-2.61777	0.00885059	0.182345	FALSE	SREBF1		SREBF1	protein_coding	17810399	17837011	17	-1	chromosome	sterol regulatory element binding transcription factor 1 [Source:HGNC Symbol;Acc:HGNC:11289]	ENSG00000072310.17	SREBF1	6720
ENSG00000113575	339.643	0.510829	0.185386	2.61572	0.00890399	0.183156	FALSE	PPP2CA		PPP2CA	protein_coding	134194332	134226073	5	-1	chromosome	protein phosphatase 2 catalytic subunit alpha [Source:HGNC Symbol;Acc:HGNC:9299]	ENSG00000113575.10	PPP2CA	5515
ENSG00000196776	96.3207	0.518757	0.198092	2.61516	0.00891858	0.183167	FALSE	CD47		CD47	protein_coding	108043091	108091862	3	-1	chromosome	CD47 molecule [Source:HGNC Symbol;Acc:HGNC:1682]	ENSG00000196776.16	CD47	961
ENSG00000171551	8.37366	-0.686474	0.271455	-2.61398	0.00894949	0.183226	FALSE	ECEL1		ECEL1	protein_coding	232479827	232487834	2	-1	chromosome	endothelin converting enzyme like 1 [Source:HGNC Symbol;Acc:HGNC:3147]	ENSG00000171551.12	ECEL1	9427
ENSG00000239672	38.447	0.651719	0.237732	2.61446	0.00893685	0.183226	FALSE	NME1		NME1	protein_coding	51153536	51162428	17	1	chromosome	NME/NM23 nucleoside diphosphate kinase 1 [Source:HGNC Symbol;Acc:HGNC:7849]	ENSG00000239672.7	NME1	4830
ENSG00000155792	360.55	-0.5876	0.217932	-2.61099	0.00902807	0.184335	FALSE	DEPTOR		DEPTOR	protein_coding	119873717	120050918	8	1	chromosome	DEP domain containing MTOR interacting protein [Source:HGNC Symbol;Acc:HGNC:22953]	ENSG00000155792.10	DEPTOR	64798
ENSG00000197603	53.2203	-0.576481	0.22327	-2.61084	0.00903189	0.184335	FALSE	CPLANE1		CPLANE1	protein_coding	37106228	37249428	5	-1	chromosome	ciliogenesis and planar polarity effector 1 [Source:HGNC Symbol;Acc:HGNC:25801]	ENSG00000197603.14	CPLANE1	65250
ENSG00000084774	20.1162	0.627276	0.256527	2.60796	0.0091083	0.184798	FALSE	CAD		CAD	protein_coding	27217369	27243943	2	1	chromosome	carbamoyl-phosphate synthetase 2, aspartate transcarbamylase, and dihydroorotase [Source:HGNC Symbol;Acc:HGNC:1424]	ENSG00000084774.14	CAD	790
ENSG00000130702	36.2087	-0.582823	0.21846	-2.60867	0.00908944	0.184798	FALSE	LAMA5		LAMA5	protein_coding	62307955	62367312	20	-1	chromosome	laminin subunit alpha 5 [Source:HGNC Symbol;Acc:HGNC:6485]	ENSG00000130702.15	LAMA5	3911
ENSG00000173451	12.6441	-0.607206	0.284084	-2.60924	0.00907429	0.184798	FALSE	THAP2		THAP2	protein_coding	71664301	71680644	12	1	chromosome	THAP domain containing 2 [Source:HGNC Symbol;Acc:HGNC:20854]	ENSG00000173451.7	THAP2	83591
ENSG00000196497	71.0815	0.523249	0.195154	2.60786	0.00911115	0.184798	FALSE	IPO4		IPO4	protein_coding	24180219	24188869	14	-1	chromosome	importin 4 [Source:HGNC Symbol;Acc:HGNC:19426]	ENSG00000196497.17	IPO4	79711
ENSG00000127947	77.4761	-0.582931	0.226351	-2.606	0.00916069	0.185227	FALSE	PTPN12		PTPN12	protein_coding	77537295	77640069	7	1	chromosome	protein tyrosine phosphatase non-receptor type 12 [Source:HGNC Symbol;Acc:HGNC:9645]	ENSG00000127947.16	PTPN12	5782
ENSG00000168026	4.14354	0.703	0.285927	2.60618	0.00915586	0.185227	FALSE	TTC21A		TTC21A	protein_coding	39107704	39138903	3	1	chromosome	tetratricopeptide repeat domain 21A [Source:HGNC Symbol;Acc:HGNC:30761]	ENSG00000168026.18	TTC21A	199223
ENSG00000030419	58.8947	-0.410496	0.154312	-2.60422	0.00920828	0.185468	FALSE	IKZF2		IKZF2	protein_coding	212999691	213152427	2	-1	chromosome	IKAROS family zinc finger 2 [Source:HGNC Symbol;Acc:HGNC:13177]	ENSG00000030419.16	IKZF2	22807
ENSG00000064205	199.398	0.682946	0.281348	2.60459	0.00919841	0.185468	FALSE	CCN5		CCN5	protein_coding	44714844	44728509	20	1	chromosome	cellular communication network factor 5 [Source:HGNC Symbol;Acc:HGNC:12770]	ENSG00000064205.10	CCN5	8839
ENSG00000073712	257.61	-0.486606	0.184131	-2.60251	0.0092543	0.185468	FALSE	FERMT2		FERMT2	protein_coding	52857268	52952435	14	-1	chromosome	fermitin family member 2 [Source:HGNC Symbol;Acc:HGNC:15767]	ENSG00000073712.15	FERMT2	10979
ENSG00000111727	79.5556	0.540254	0.206414	2.60239	0.00925778	0.185468	FALSE	HCFC2		HCFC2	protein_coding	104064531	104106524	12	1	chromosome	host cell factor C2 [Source:HGNC Symbol;Acc:HGNC:24972]	ENSG00000111727.12	HCFC2	29915
ENSG00000118729	415.103	0.739414	0.256279	2.60269	0.00924957	0.185468	FALSE	CASQ2		CASQ2	protein_coding	115700007	115768781	1	-1	chromosome	calsequestrin 2 [Source:HGNC Symbol;Acc:HGNC:1513]	ENSG00000118729.11	CASQ2	845
ENSG00000141664	76.2717	-0.477479	0.196417	-2.60353	0.00922691	0.185468	FALSE	ZCCHC2		ZCCHC2	protein_coding	62523025	62587709	18	1	chromosome	zinc finger CCHC-type containing 2 [Source:HGNC Symbol;Acc:HGNC:22916]	ENSG00000141664.10	ZCCHC2	54877
ENSG00000104369	801.1	-0.477758	0.181336	-2.6002	0.00931702	0.186369	FALSE	JPH1		JPH1	protein_coding	74234700	74321540	8	-1	chromosome	junctophilin 1 [Source:HGNC Symbol;Acc:HGNC:14201]	ENSG00000104369.5	JPH1	56704
ENSG00000034152	819.607	0.482161	0.184611	2.59933	0.0093407	0.186557	FALSE	MAP2K3		MAP2K3	protein_coding	21284672	21315232	17	1	chromosome	mitogen-activated protein kinase kinase 3 [Source:HGNC Symbol;Acc:HGNC:6843]	ENSG00000034152.19	MAP2K3	5606
ENSG00000178719	187.813	0.321274	0.122635	2.59698	0.00940468	0.187548	FALSE	GRINA		GRINA	protein_coding	143990056	143993415	8	1	chromosome	glutamate ionotropic receptor NMDA type subunit associated protein 1 [Source:HGNC Symbol;Acc:HGNC:4589]	ENSG00000178719.17	GRINA	2907
ENSG00000171488	33.0204	-0.635578	0.234501	-2.59561	0.00944225	0.187868	FALSE	LRRC8C		LRRC8C	protein_coding	89633072	89769903	1	1	chromosome	leucine rich repeat containing 8 VRAC subunit C [Source:HGNC Symbol;Acc:HGNC:25075]	ENSG00000171488.15	LRRC8C	84230
ENSG00000179115	134.245	0.373229	0.14226	2.59535	0.00944949	0.187868	FALSE	FARSA		FARSA	protein_coding	12922479	12934037	19	-1	chromosome	phenylalanyl-tRNA synthetase subunit alpha [Source:HGNC Symbol;Acc:HGNC:3592]	ENSG00000179115.11	FARSA	2193
ENSG00000007392	87.5166	0.399626	0.155793	2.59438	0.00947604	0.18811	FALSE	LUC7L		LUC7L	protein_coding	188969	229463	16	-1	chromosome	LUC7 like [Source:HGNC Symbol;Acc:HGNC:6723]	ENSG00000007392.16	LUC7L	55692
ENSG00000105516	90.786	-0.557328	0.229227	-2.59377	0.00949313	0.188138	FALSE	DBP		DBP	protein_coding	48630030	48637379	19	-1	chromosome	D-box binding PAR bZIP transcription factor [Source:HGNC Symbol;Acc:HGNC:2697]	ENSG00000105516.11	DBP	1628
ENSG00000132388	856.258	-0.351098	0.136169	-2.59329	0.0095063	0.188138	FALSE	UBE2G1		UBE2G1	protein_coding	4269259	4366628	17	-1	chromosome	ubiquitin conjugating enzyme E2 G1 [Source:HGNC Symbol;Acc:HGNC:12482]	ENSG00000132388.12	UBE2G1	7326
ENSG00000164035	264.427	-0.603047	0.215664	-2.58979	0.00960342	0.189773	FALSE	EMCN		EMCN	protein_coding	100395341	100880126	4	-1	chromosome	endomucin [Source:HGNC Symbol;Acc:HGNC:16041]	ENSG00000164035.10	EMCN	51705
ENSG00000165983	65.4537	-0.555901	0.208644	-2.58853	0.00963854	0.189892	FALSE	PTER		PTER	protein_coding	16436943	16513745	10	1	chromosome	phosphotriesterase related [Source:HGNC Symbol;Acc:HGNC:9590]	ENSG00000165983.14	PTER	9317
ENSG00000284976	5.4674	0.805562	0.283116	2.5889	0.00962837	0.189892	FALSE	BX255925.3		BX255925.3	protein_coding	137217452	137219361	9	1	chromosome	novel RING finger protein	ENSG00000284976.1	BX255925.3
ENSG00000172379	33.6433	-0.596082	0.247437	-2.58799	0.0096539	0.189908	FALSE	ARNT2		ARNT2	protein_coding	80404350	80597933	15	1	chromosome	aryl hydrocarbon receptor nuclear translocator 2 [Source:HGNC Symbol;Acc:HGNC:16876]	ENSG00000172379.21	ARNT2	9915
ENSG00000109775	263.622	0.354514	0.135846	2.58686	0.00968538	0.190241	FALSE	UFSP2		UFSP2	protein_coding	185399537	185425979	4	-1	chromosome	UFM1 specific peptidase 2 [Source:HGNC Symbol;Acc:HGNC:25640]	ENSG00000109775.11	UFSP2	55325
ENSG00000166816	87.4529	0.670504	0.247883	2.58331	0.00978586	0.191926	FALSE	LDHD		LDHD	protein_coding	75111860	75116771	16	-1	chromosome	lactate dehydrogenase D [Source:HGNC Symbol;Acc:HGNC:19708]	ENSG00000166816.14	LDHD	197257
ENSG00000110852	90.4357	0.61948	0.228501	2.58171	0.00983131	0.192528	FALSE	CLEC2B		CLEC2B	protein_coding	9852984	9870136	12	-1	chromosome	C-type lectin domain family 2 member B [Source:HGNC Symbol;Acc:HGNC:2053]	ENSG00000110852.4	CLEC2B	9976
ENSG00000141576	240.638	-0.656965	0.234623	-2.5799	0.00988286	0.19296	FALSE	RNF157		RNF157	protein_coding	76142465	76240493	17	-1	chromosome	ring finger protein 157 [Source:HGNC Symbol;Acc:HGNC:29402]	ENSG00000141576.16	RNF157	114804
ENSG00000213853	233.437	-0.537961	0.196701	-2.58011	0.00987675	0.19296	FALSE	EMP2		EMP2	protein_coding	10528422	10580632	16	-1	chromosome	epithelial membrane protein 2 [Source:HGNC Symbol;Acc:HGNC:3334]	ENSG00000213853.10	EMP2	2013
ENSG00000196411	60.012	-0.548843	0.207175	-2.57865	0.0099188	0.193106	FALSE	EPHB4		EPHB4	protein_coding	100802565	100827523	7	-1	chromosome	EPH receptor B4 [Source:HGNC Symbol;Acc:HGNC:3395]	ENSG00000196411.10	EPHB4	2050
ENSG00000204301	44.8153	-0.591871	0.219783	-2.57861	0.00991994	0.193106	FALSE	NOTCH4		NOTCH4	protein_coding	32194843	32224067	6	-1	chromosome	notch receptor 4 [Source:HGNC Symbol;Acc:HGNC:7884]	ENSG00000204301.6	NOTCH4	4855
ENSG00000065154	127.19	-0.426236	0.166494	-2.57742	0.00995401	0.193194	FALSE	OAT		OAT	protein_coding	124397303	124418976	10	-1	chromosome	ornithine aminotransferase [Source:HGNC Symbol;Acc:HGNC:8091]	ENSG00000065154.12	OAT	4942
ENSG00000109572	177.923	-0.414537	0.163017	-2.57793	0.00993954	0.193194	FALSE	CLCN3		CLCN3	protein_coding	169612633	169723673	4	1	chromosome	chloride voltage-gated channel 3 [Source:HGNC Symbol;Acc:HGNC:2021]	ENSG00000109572.14	CLCN3	1182
ENSG00000071073	20.6072	-0.591553	0.25396	-2.57347	0.0100685	0.194452	FALSE	MGAT4A		MGAT4A	protein_coding	98619106	98731132	2	-1	chromosome	alpha-1,3-mannosyl-glycoprotein 4-beta-N-acetylglucosaminyltransferase A [Source:HGNC Symbol;Acc:HGNC:7047]	ENSG00000071073.13	MGAT4A	11320
ENSG00000124783	203.882	0.318912	0.125122	2.57313	0.0100784	0.194452	FALSE	SSR1		SSR1	protein_coding	7268306	7347446	6	-1	chromosome	signal sequence receptor subunit 1 [Source:HGNC Symbol;Acc:HGNC:11323]	ENSG00000124783.14	SSR1	6745
ENSG00000130202	23.9	-0.58527	0.230832	-2.57339	0.0100709	0.194452	FALSE	NECTIN2		NECTIN2	protein_coding	44846175	44889223	19	1	chromosome	nectin cell adhesion molecule 2 [Source:HGNC Symbol;Acc:HGNC:9707]	ENSG00000130202.10	NECTIN2	5819
ENSG00000175264	15.5	-0.657949	0.24329	-2.57431	0.0100441	0.194452	FALSE	CHST1		CHST1	protein_coding	45647689	45665622	11	-1	chromosome	carbohydrate sulfotransferase 1 [Source:HGNC Symbol;Acc:HGNC:1969]	ENSG00000175264.8	CHST1	8534
ENSG00000078114	9.22435	-0.540728	0.270098	-2.5694	0.0101876	0.19598	FALSE	NEBL		NEBL	protein_coding	20779973	21174187	10	-1	chromosome	nebulette [Source:HGNC Symbol;Acc:HGNC:16932]	ENSG00000078114.18	NEBL	10529
ENSG00000112306	10677.2	0.250287	0.0970833	2.56987	0.0101736	0.19598	FALSE	RPS12		RPS12	protein_coding	132814569	132817564	6	1	chromosome	ribosomal protein S12 [Source:HGNC Symbol;Acc:HGNC:10385]	ENSG00000112306.8	RPS12	6206
ENSG00000173641	1932.2	0.62587	0.235319	2.56857	0.0102118	0.196157	FALSE	HSPB7		HSPB7	protein_coding	16014028	16019594	1	-1	chromosome	heat shock protein family B (small) member 7 [Source:HGNC Symbol;Acc:HGNC:5249]	ENSG00000173641.17	HSPB7	27129
ENSG00000100243	507.917	0.394673	0.152469	2.56549	0.0103029	0.196336	FALSE	CYB5R3		CYB5R3	protein_coding	42617840	42649392	22	-1	chromosome	cytochrome b5 reductase 3 [Source:HGNC Symbol;Acc:HGNC:2873]	ENSG00000100243.21	CYB5R3	1727
ENSG00000127329	77.9545	-0.611447	0.247622	-2.56521	0.0103113	0.196336	FALSE	PTPRB		PTPRB	protein_coding	70515866	70637440	12	-1	chromosome	protein tyrosine phosphatase receptor type B [Source:HGNC Symbol;Acc:HGNC:9665]	ENSG00000127329.15	PTPRB	5787
ENSG00000133250	13.2295	0.598171	0.267515	2.5668	0.0102642	0.196336	FALSE	ZNF414		ZNF414	protein_coding	8509678	8514167	19	-1	chromosome	zinc finger protein 414 [Source:HGNC Symbol;Acc:HGNC:20630]	ENSG00000133250.14	ZNF414	84330
ENSG00000164877	8.49782	0.691459	0.28385	2.5672	0.0102525	0.196336	FALSE	MICALL2		MICALL2	protein_coding	1428465	1459470	7	-1	chromosome	MICAL like 2 [Source:HGNC Symbol;Acc:HGNC:29672]	ENSG00000164877.19	MICALL2	79778
ENSG00000173085	326.125	0.339788	0.132397	2.56544	0.0103047	0.196336	FALSE	COQ2		COQ2	protein_coding	83261536	83284914	4	-1	chromosome	coenzyme Q2, polyprenyltransferase [Source:HGNC Symbol;Acc:HGNC:25223]	ENSG00000173085.14	COQ2	27235
ENSG00000180530	130.544	-0.606272	0.228204	-2.56626	0.0102802	0.196336	FALSE	NRIP1		NRIP1	protein_coding	14961235	15065936	21	-1	chromosome	nuclear receptor interacting protein 1 [Source:HGNC Symbol;Acc:HGNC:8001]	ENSG00000180530.11	NRIP1	8204
ENSG00000143793	78.9657	0.494261	0.190751	2.56439	0.0103357	0.196513	FALSE	C1orf35		C1orf35	protein_coding	228100726	228105411	1	-1	chromosome	chromosome 1 open reading frame 35 [Source:HGNC Symbol;Acc:HGNC:19032]	ENSG00000143793.13	C1orf35	79169
ENSG00000128596	18.6098	0.825107	0.278913	2.56353	0.0103615	0.196536	FALSE	CCDC136		CCDC136	protein_coding	128790757	128822132	7	1	chromosome	coiled-coil domain containing 136 [Source:HGNC Symbol;Acc:HGNC:22225]	ENSG00000128596.17	CCDC136	64753
ENSG00000176435	139.881	-0.603541	0.232037	-2.56334	0.010367	0.196536	FALSE	CLEC14A		CLEC14A	protein_coding	38254000	38256093	14	-1	chromosome	C-type lectin domain containing 14A [Source:HGNC Symbol;Acc:HGNC:19832]	ENSG00000176435.7	CLEC14A	161198
ENSG00000166987	114.088	0.349525	0.134174	2.56227	0.0103991	0.196574	FALSE	MBD6		MBD6	protein_coding	57520710	57530148	12	1	chromosome	methyl-CpG binding domain protein 6 [Source:HGNC Symbol;Acc:HGNC:20445]	ENSG00000166987.15	MBD6	114785
ENSG00000182162	7.85744	-0.796428	0.281166	-2.56244	0.0103939	0.196574	FALSE	P2RY8		P2RY8	protein_coding	1462581	1537185	X	-1	chromosome	P2Y receptor family member 8 [Source:HGNC Symbol;Acc:HGNC:15524]	ENSG00000182162.11	P2RY8	286530
ENSG00000137507	32.7522	-0.602768	0.225989	-2.55809	0.0105248	0.197527	FALSE	LRRC32		LRRC32	protein_coding	76657524	76670747	11	-1	chromosome	leucine rich repeat containing 32 [Source:HGNC Symbol;Acc:HGNC:4161]	ENSG00000137507.11	LRRC32	2615
ENSG00000144837	9.39769	0.886551	0.286332	2.55943	0.0104845	0.197527	FALSE	PLA1A		PLA1A	protein_coding	119597875	119629811	3	1	chromosome	phospholipase A1 member A [Source:HGNC Symbol;Acc:HGNC:17661]	ENSG00000144837.9	PLA1A	51365
ENSG00000146281	219.767	0.38825	0.149961	2.55863	0.0105086	0.197527	FALSE	PM20D2		PM20D2	protein_coding	89146055	89165565	6	1	chromosome	peptidase M20 domain containing 2 [Source:HGNC Symbol;Acc:HGNC:21408]	ENSG00000146281.6	PM20D2	135293
ENSG00000162851	28.3519	-0.568547	0.230685	-2.55808	0.0105251	0.197527	FALSE	TFB2M		TFB2M	protein_coding	246540561	246566261	1	-1	chromosome	transcription factor B2, mitochondrial [Source:HGNC Symbol;Acc:HGNC:18559]	ENSG00000162851.8	TFB2M	64216
ENSG00000185262	201.596	-0.609454	0.232669	-2.55822	0.0105209	0.197527	FALSE	UBALD2		UBALD2	protein_coding	76265348	76271298	17	1	chromosome	UBA like domain containing 2 [Source:HGNC Symbol;Acc:HGNC:28438]	ENSG00000185262.9	UBALD2	283991
ENSG00000167723	15.4991	0.882932	0.277156	2.55529	0.0106098	0.198831	FALSE	TRPV3		TRPV3	protein_coding	3510502	3557995	17	-1	chromosome	transient receptor potential cation channel subfamily V member 3 [Source:HGNC Symbol;Acc:HGNC:18084]	ENSG00000167723.14	TRPV3	162514
ENSG00000277258	36.3331	-0.585787	0.226774	-2.55405	0.0106477	0.199255	FALSE	PCGF2		PCGF2	protein_coding	38733898	38749817	17	-1	chromosome	polycomb group ring finger 2 [Source:HGNC Symbol;Acc:HGNC:12929]	ENSG00000277258.5	PCGF2	7703
ENSG00000130032	6.41953	-0.7332	0.282342	-2.55312	0.0106764	0.199506	FALSE	PRRG3		PRRG3	protein_coding	151694658	151705924	X	1	chromosome	proline rich and Gla domain 3 [Source:HGNC Symbol;Acc:HGNC:30798]	ENSG00000130032.16	PRRG3	79057
ENSG00000134363	42.1414	0.585505	0.277087	2.55074	0.0107495	0.200508	FALSE	FST		FST	protein_coding	53480626	53487134	5	1	chromosome	follistatin [Source:HGNC Symbol;Acc:HGNC:3971]	ENSG00000134363.12	FST	10468
ENSG00000137726	164.352	-0.463874	0.174945	-2.55038	0.0107607	0.200508	FALSE	FXYD6		FXYD6	protein_coding	117836976	117877486	11	-1	chromosome	FXYD domain containing ion transport regulator 6 [Source:HGNC Symbol;Acc:HGNC:4030]	ENSG00000137726.17	FXYD6	53826
ENSG00000130529	51.2224	0.569494	0.216611	2.54893	0.0108053	0.201052	FALSE	TRPM4		TRPM4	protein_coding	49157741	49211836	19	1	chromosome	transient receptor potential cation channel subfamily M member 4 [Source:HGNC Symbol;Acc:HGNC:17993]	ENSG00000130529.16	TRPM4	54795
ENSG00000196376	5.94107	-0.805832	0.26272	-2.5464	0.010884	0.202229	FALSE	SLC35F1		SLC35F1	protein_coding	117907264	118317676	6	1	chromosome	solute carrier family 35 member F1 [Source:HGNC Symbol;Acc:HGNC:21483]	ENSG00000196376.11	SLC35F1	222553
ENSG00000158882	107.563	0.404183	0.158692	2.54547	0.010913	0.202479	FALSE	TOMM40L		TOMM40L	protein_coding	161225939	161230746	1	1	chromosome	translocase of outer mitochondrial membrane 40 like [Source:HGNC Symbol;Acc:HGNC:25756]	ENSG00000158882.15	TOMM40L	84134
ENSG00000106052	617.977	0.264245	0.102614	2.54453	0.0109426	0.202651	FALSE	TAX1BP1		TAX1BP1	protein_coding	27739331	27844564	7	1	chromosome	Tax1 binding protein 1 [Source:HGNC Symbol;Acc:HGNC:11575]	ENSG00000106052.13	TAX1BP1	8887
ENSG00000137845	58.2314	-0.597969	0.234734	-2.54419	0.0109533	0.202651	FALSE	ADAM10		ADAM10	protein_coding	58588809	58749791	15	-1	chromosome	ADAM metallopeptidase domain 10 [Source:HGNC Symbol;Acc:HGNC:188]	ENSG00000137845.15	ADAM10	102
ENSG00000244617	7.64372	0.722826	0.273736	2.5435	0.0109749	0.202765	FALSE	ASPRV1		ASPRV1	protein_coding	69960089	69962265	2	-1	chromosome	aspartic peptidase retroviral like 1 [Source:HGNC Symbol;Acc:HGNC:26321]	ENSG00000244617.2	ASPRV1	151516
ENSG00000103404	32.2131	-0.651396	0.229671	-2.54213	0.0110181	0.203274	FALSE	USP31		USP31	protein_coding	23061406	23149270	16	-1	chromosome	ubiquitin specific peptidase 31 [Source:HGNC Symbol;Acc:HGNC:20060]	ENSG00000103404.14	USP31	57478
ENSG00000162783	718.323	-0.567913	0.244821	-2.54026	0.0110771	0.204075	FALSE	IER5		IER5	protein_coding	181088700	181092900	1	1	chromosome	immediate early response 5 [Source:HGNC Symbol;Acc:HGNC:5393]	ENSG00000162783.11	IER5	51278
ENSG00000115828	4.38757	-0.764664	0.286214	-2.53762	0.011161	0.204755	FALSE	QPCT		QPCT	protein_coding	37342827	37373322	2	1	chromosome	glutaminyl-peptide cyclotransferase [Source:HGNC Symbol;Acc:HGNC:9753]	ENSG00000115828.17	QPCT	25797
ENSG00000196220	31.675	0.538812	0.2726	2.53802	0.0111483	0.204755	FALSE	SRGAP3		SRGAP3	protein_coding	8980591	9363053	3	-1	chromosome	SLIT-ROBO Rho GTPase activating protein 3 [Source:HGNC Symbol;Acc:HGNC:19744]	ENSG00000196220.16	SRGAP3	9901
ENSG00000198830	1395.63	0.319914	0.125267	2.53804	0.0111474	0.204755	FALSE	HMGN2		HMGN2	protein_coding	26472440	26476642	1	1	chromosome	high mobility group nucleosomal binding domain 2 [Source:HGNC Symbol;Acc:HGNC:4986]	ENSG00000198830.11	HMGN2	3151
ENSG00000105865	19.121	0.61407	0.229594	2.53651	0.0111964	0.205116	FALSE	DUS4L		DUS4L	protein_coding	107563484	107578523	7	1	chromosome	dihydrouridine synthase 4 like [Source:HGNC Symbol;Acc:HGNC:21517]	ENSG00000105865.11	DUS4L	11062
ENSG00000102038	124.967	-0.313191	0.124788	-2.53471	0.0112542	0.205497	FALSE	SMARCA1		SMARCA1	protein_coding	129446501	129523500	X	-1	chromosome	SWI/SNF related, matrix associated, actin dependent regulator of chromatin, subfamily a, member 1 [Source:HGNC Symbol;Acc:HGNC:11097]	ENSG00000102038.15	SMARCA1	6594
ENSG00000132688	162.481	0.51791	0.20601	2.53439	0.0112644	0.205497	FALSE	NES		NES	protein_coding	156668763	156677407	1	-1	chromosome	nestin [Source:HGNC Symbol;Acc:HGNC:7756]	ENSG00000132688.11	NES	10763
ENSG00000138448	95.1879	0.489117	0.182309	2.5351	0.0112416	0.205497	FALSE	ITGAV		ITGAV	protein_coding	186590056	186680901	2	1	chromosome	integrin subunit alpha V [Source:HGNC Symbol;Acc:HGNC:6150]	ENSG00000138448.12	ITGAV	3685
ENSG00000092969	18.9675	0.692955	0.273286	2.53321	0.0113022	0.205611	FALSE	TGFB2		TGFB2	protein_coding	218345336	218444619	1	1	chromosome	transforming growth factor beta 2 [Source:HGNC Symbol;Acc:HGNC:11768]	ENSG00000092969.12	TGFB2	7042
ENSG00000134516	7.69726	0.628085	0.280779	2.53357	0.0112908	0.205611	FALSE	DOCK2		DOCK2	protein_coding	169637268	170083382	5	1	chromosome	dedicator of cytokinesis 2 [Source:HGNC Symbol;Acc:HGNC:2988]	ENSG00000134516.17	DOCK2	1794
ENSG00000175183	23.7614	-0.668306	0.26495	-2.52966	0.0114172	0.207415	FALSE	CSRP2		CSRP2	protein_coding	76858709	76879023	12	-1	chromosome	cysteine and glycine rich protein 2 [Source:HGNC Symbol;Acc:HGNC:2470]	ENSG00000175183.10	CSRP2	1466
ENSG00000015171	293.324	-0.260581	0.103144	-2.52822	0.0114643	0.207982	FALSE	ZMYND11		ZMYND11	protein_coding	134465	254637	10	1	chromosome	zinc finger MYND-type containing 11 [Source:HGNC Symbol;Acc:HGNC:16966]	ENSG00000015171.19	ZMYND11	10771
ENSG00000115425	14.5115	-0.701126	0.260013	-2.52727	0.0114952	0.208254	FALSE	PECR		PECR	protein_coding	215996329	216082955	2	-1	chromosome	peroxisomal trans-2-enoyl-CoA reductase [Source:HGNC Symbol;Acc:HGNC:18281]	ENSG00000115425.14	PECR	55825
ENSG00000258311	9.8103	-0.588454	0.258727	-2.52671	0.0115138	0.2083	FALSE	AC009779.4		AC009779.4	protein_coding	55716036	55724703	12	1	chromosome	novel protein	ENSG00000258311.5	AC009779.4
ENSG00000213341	47.1727	-0.533161	0.209879	-2.52605	0.0115353	0.208402	FALSE	CHUK		CHUK	protein_coding	100188300	100229596	10	-1	chromosome	component of inhibitor of nuclear factor kappa B kinase complex [Source:HGNC Symbol;Acc:HGNC:1974]	ENSG00000213341.11	CHUK	1147
ENSG00000165195	4.87447	-0.743931	0.28496	-2.52527	0.0115609	0.208576	FALSE	PIGA		PIGA	protein_coding	15319451	15335580	X	-1	chromosome	phosphatidylinositol glycan anchor biosynthesis class A [Source:HGNC Symbol;Acc:HGNC:8957]	ENSG00000165195.15	PIGA	5277
ENSG00000181409	9.40136	-0.793845	0.285816	-2.52449	0.0115868	0.208753	FALSE	AATK		AATK	protein_coding	81110487	81166221	17	-1	chromosome	apoptosis associated tyrosine kinase [Source:HGNC Symbol;Acc:HGNC:21]	ENSG00000181409.14	AATK	9625
ENSG00000023909	163.801	0.478366	0.199937	2.52169	0.0116792	0.208813	FALSE	GCLM		GCLM	protein_coding	93885199	93909456	1	-1	chromosome	glutamate-cysteine ligase modifier subunit [Source:HGNC Symbol;Acc:HGNC:4312]	ENSG00000023909.10	GCLM	2730
ENSG00000049239	454.429	-0.374604	0.152075	-2.5207	0.011712	0.208813	FALSE	H6PD		H6PD	protein_coding	9234775	9271337	1	1	chromosome	hexose-6-phosphate dehydrogenase/glucose 1-dehydrogenase [Source:HGNC Symbol;Acc:HGNC:4795]	ENSG00000049239.12	H6PD	9563
ENSG00000074657	183.909	0.422299	0.164362	2.52113	0.0116979	0.208813	FALSE	ZNF532		ZNF532	protein_coding	58862600	58986480	18	1	chromosome	zinc finger protein 532 [Source:HGNC Symbol;Acc:HGNC:30940]	ENSG00000074657.13	ZNF532	55205
ENSG00000102931	56.6289	-0.441661	0.173105	-2.52183	0.0116748	0.208813	FALSE	ARL2BP		ARL2BP	protein_coding	57245259	57253635	16	1	chromosome	ADP ribosylation factor like GTPase 2 binding protein [Source:HGNC Symbol;Acc:HGNC:17146]	ENSG00000102931.8	ARL2BP	23568
ENSG00000125337	14.3996	-0.547219	0.285689	-2.52255	0.0116509	0.208813	FALSE	KIF25		KIF25	protein_coding	167996241	168045095	6	1	chromosome	kinesin family member 25 [Source:HGNC Symbol;Acc:HGNC:6390]	ENSG00000125337.19	KIF25	3834
ENSG00000131378	99.125	-0.651509	0.247264	-2.52033	0.0117245	0.208813	FALSE	RFTN1		RFTN1	protein_coding	16313574	16514026	3	-1	chromosome	raftlin, lipid raft linker 1 [Source:HGNC Symbol;Acc:HGNC:30278]	ENSG00000131378.14	RFTN1	23180
ENSG00000132549	27.5043	-0.61894	0.253568	-2.52005	0.011734	0.208813	FALSE	VPS13B		VPS13B	protein_coding	99013266	99877580	8	1	chromosome	vacuolar protein sorting 13 homolog B [Source:HGNC Symbol;Acc:HGNC:2183]	ENSG00000132549.18	VPS13B	157680
ENSG00000133424	110.362	0.376126	0.151091	2.52096	0.0117035	0.208813	FALSE	LARGE1		LARGE1	protein_coding	33162226	33922841	22	-1	chromosome	LARGE xylosyl- and glucuronyltransferase 1 [Source:HGNC Symbol;Acc:HGNC:6511]	ENSG00000133424.20	LARGE1	9215
ENSG00000241935	6.6731	0.721621	0.286042	2.52219	0.0116627	0.208813	FALSE	HOGA1		HOGA1	protein_coding	97584323	97612802	10	1	chromosome	4-hydroxy-2-oxoglutarate aldolase 1 [Source:HGNC Symbol;Acc:HGNC:25155]	ENSG00000241935.9	HOGA1	112817
ENSG00000159348	1918.18	0.566669	0.211201	2.51909	0.011766	0.209098	FALSE	CYB5R1		CYB5R1	protein_coding	202961873	202967275	1	-1	chromosome	cytochrome b5 reductase 1 [Source:HGNC Symbol;Acc:HGNC:13397]	ENSG00000159348.13	CYB5R1	51706
ENSG00000164032	441.901	-0.355911	0.140622	-2.51787	0.0118067	0.209537	FALSE	H2AZ1		H2AZ1	protein_coding	99948086	99950355	4	-1	chromosome	H2A.Z variant histone 1 [Source:HGNC Symbol;Acc:HGNC:4741]	ENSG00000164032.12	H2AZ1	3015
ENSG00000177189	417.92	-0.30984	0.122175	-2.51679	0.0118428	0.209893	FALSE	RPS6KA3		RPS6KA3	protein_coding	20149911	20267519	X	-1	chromosome	ribosomal protein S6 kinase A3 [Source:HGNC Symbol;Acc:HGNC:10432]	ENSG00000177189.14	RPS6KA3	6197
ENSG00000166562	55.7989	0.512694	0.2003	2.51442	0.0119227	0.211022	FALSE	SEC11C		SEC11C	protein_coding	59139866	59158832	18	1	chromosome	SEC11 homolog C, signal peptidase complex subunit [Source:HGNC Symbol;Acc:HGNC:23400]	ENSG00000166562.9	SEC11C	90701
ENSG00000100416	24.7387	0.581887	0.234079	2.51255	0.0119861	0.2112	FALSE	TRMU		TRMU	protein_coding	46330875	46357340	22	1	chromosome	tRNA 5-methylaminomethyl-2-thiouridylate methyltransferase [Source:HGNC Symbol;Acc:HGNC:25481]	ENSG00000100416.15	TRMU	55687
ENSG00000101333	16.661	-0.74878	0.278133	-2.51293	0.0119731	0.2112	FALSE	PLCB4		PLCB4	protein_coding	9068763	9481242	20	1	chromosome	phospholipase C beta 4 [Source:HGNC Symbol;Acc:HGNC:9059]	ENSG00000101333.16	PLCB4	5332
ENSG00000153879	143.039	-0.422438	0.169595	-2.51039	0.0120598	0.2112	FALSE	CEBPG		CEBPG	protein_coding	33373685	33382686	19	1	chromosome	CCAAT enhancer binding protein gamma [Source:HGNC Symbol;Acc:HGNC:1837]	ENSG00000153879.9	CEBPG	1054
ENSG00000154277	45.9738	0.669334	0.24689	2.51206	0.0120029	0.2112	FALSE	UCHL1		UCHL1	protein_coding	41256413	41268455	4	1	chromosome	ubiquitin C-terminal hydrolase L1 [Source:HGNC Symbol;Acc:HGNC:12513]	ENSG00000154277.13	UCHL1	7345
ENSG00000158092	47.7866	-0.478624	0.193381	-2.50941	0.0120932	0.2112	FALSE	NCK1		NCK1	protein_coding	136862208	136951606	3	1	chromosome	NCK adaptor protein 1 [Source:HGNC Symbol;Acc:HGNC:7664]	ENSG00000158092.7	NCK1	4690
ENSG00000172046	167.938	-0.513045	0.201053	-2.50938	0.0120944	0.2112	FALSE	USP19		USP19	protein_coding	49108046	49120938	3	-1	chromosome	ubiquitin specific peptidase 19 [Source:HGNC Symbol;Acc:HGNC:12617]	ENSG00000172046.19	USP19	10869
ENSG00000175265	97.1502	-0.639694	0.261066	-2.511	0.0120391	0.2112	FALSE	GOLGA8A		GOLGA8A	protein_coding	34379068	34437466	15	-1	chromosome	golgin A8 family member A [Source:HGNC Symbol;Acc:HGNC:31972]	ENSG00000175265.17	GOLGA8A	23015
ENSG00000198176	114.578	0.5449	0.228881	2.50981	0.0120797	0.2112	FALSE	TFDP1		TFDP1	protein_coding	113584721	113641473	13	1	chromosome	transcription factor Dp-1 [Source:HGNC Symbol;Acc:HGNC:11749]	ENSG00000198176.13	TFDP1	7027
ENSG00000198814	14.6434	0.721068	0.261669	2.5115	0.0120218	0.2112	FALSE	GK		GK	protein_coding	30653359	30731456	X	1	chromosome	glycerol kinase [Source:HGNC Symbol;Acc:HGNC:4289]	ENSG00000198814.12	GK	2710
ENSG00000241343	2790.24	0.25692	0.102066	2.51081	0.0120455	0.2112	FALSE	RPL36A		RPL36A	protein_coding	101390824	101396154	X	1	chromosome	ribosomal protein L36a [Source:HGNC Symbol;Acc:HGNC:10359]	ENSG00000241343.9	RPL36A	6173
ENSG00000106236	5.34009	-0.540472	0.275005	-2.50506	0.0122429	0.213223	FALSE	NPTX2		NPTX2	protein_coding	98617285	98629869	7	1	chromosome	neuronal pentraxin 2 [Source:HGNC Symbol;Acc:HGNC:7953]	ENSG00000106236.4	NPTX2	4885
ENSG00000162139	235.603	0.411918	0.166172	2.50552	0.0122271	0.213223	FALSE	NEU3		NEU3	protein_coding	74988279	75018893	11	1	chromosome	neuraminidase 3 [Source:HGNC Symbol;Acc:HGNC:7760]	ENSG00000162139.10	NEU3	10825
ENSG00000149357	550.138	0.35828	0.140069	2.5045	0.0122623	0.213277	FALSE	LAMTOR1		LAMTOR1	protein_coding	72085895	72103297	11	-1	chromosome	late endosomal/lysosomal adaptor, MAPK and MTOR activator 1 [Source:HGNC Symbol;Acc:HGNC:26068]	ENSG00000149357.10	LAMTOR1	55004
ENSG00000105355	375.226	0.454901	0.179216	2.5019	0.0123528	0.214565	FALSE	PLIN3		PLIN3	protein_coding	4838341	4867694	19	-1	chromosome	perilipin 3 [Source:HGNC Symbol;Acc:HGNC:16893]	ENSG00000105355.9	PLIN3	10226
ENSG00000197361	28.3607	0.661657	0.249515	2.50119	0.0123776	0.214709	FALSE	FBXL22		FBXL22	protein_coding	63597353	63602428	15	1	chromosome	F-box and leucine rich repeat protein 22 [Source:HGNC Symbol;Acc:HGNC:27537]	ENSG00000197361.7	FBXL22	283807
ENSG00000166341	15.1673	-0.666878	0.274805	-2.49921	0.012447	0.215342	FALSE	DCHS1		DCHS1	protein_coding	6621330	6655809	11	-1	chromosome	dachsous cadherin-related 1 [Source:HGNC Symbol;Acc:HGNC:13681]	ENSG00000166341.8	DCHS1	8642
ENSG00000167244	276.299	-0.719827	0.267456	-2.4993	0.0124439	0.215342	FALSE	IGF2		IGF2	protein_coding	2129112	2141238	11	-1	chromosome	insulin like growth factor 2 [Source:HGNC Symbol;Acc:HGNC:5466]	ENSG00000167244.21	IGF2	3481
ENSG00000160439	74.8763	0.415011	0.163454	2.49666	0.0125369	0.216609	FALSE	RDH13		RDH13	protein_coding	55039108	55071291	19	-1	chromosome	retinol dehydrogenase 13 [Source:HGNC Symbol;Acc:HGNC:19978]	ENSG00000160439.16	RDH13	112724
ENSG00000166946	126.573	0.412876	0.165171	2.4954	0.0125815	0.217094	FALSE	CCNDBP1		CCNDBP1	protein_coding	43185118	43197177	15	1	chromosome	cyclin D1 binding protein 1 [Source:HGNC Symbol;Acc:HGNC:1587]	ENSG00000166946.14	CCNDBP1	23582
ENSG00000134590	384.901	0.311339	0.124188	2.49416	0.0126254	0.217564	FALSE	RTL8C		RTL8C	protein_coding	135032355	135033546	X	1	chromosome	retrotransposon Gag like 8C [Source:HGNC Symbol;Acc:HGNC:2569]	ENSG00000134590.14	RTL8C	8933
ENSG00000113460	39.567	-0.495948	0.202034	-2.49198	0.0127033	0.218562	FALSE	BRIX1		BRIX1	protein_coding	34915677	34925996	5	1	chromosome	biogenesis of ribosomes BRX1 [Source:HGNC Symbol;Acc:HGNC:24170]	ENSG00000113460.13	BRIX1	55299
ENSG00000159885	7.36026	0.701803	0.278329	2.49138	0.0127248	0.218562	FALSE	ZNF222		ZNF222	protein_coding	44025342	44033110	19	1	chromosome	zinc finger protein 222 [Source:HGNC Symbol;Acc:HGNC:13015]	ENSG00000159885.14	ZNF222	7673
ENSG00000165424	428.149	-0.508896	0.197512	-2.49057	0.012754	0.218562	FALSE	ZCCHC24		ZCCHC24	protein_coding	79382325	79445624	10	-1	chromosome	zinc finger CCHC-type containing 24 [Source:HGNC Symbol;Acc:HGNC:26911]	ENSG00000165424.7	ZCCHC24	219654
ENSG00000177469	1055.22	-0.317259	0.124099	-2.49081	0.0127453	0.218562	FALSE	CAVIN1		CAVIN1	protein_coding	42402449	42423256	17	-1	chromosome	caveolae associated protein 1 [Source:HGNC Symbol;Acc:HGNC:9688]	ENSG00000177469.13	CAVIN1	284119
ENSG00000271601	116.191	-0.452554	0.180297	-2.4902	0.012767	0.218562	FALSE	LIX1L		LIX1L	protein_coding	145933423	145958017	1	-1	chromosome	limb and CNS expressed 1 like [Source:HGNC Symbol;Acc:HGNC:28715]	ENSG00000271601.4	LIX1L	128077
ENSG00000150722	27.4762	0.663752	0.285245	2.48673	0.0128923	0.220419	FALSE	PPP1R1C		PPP1R1C	protein_coding	181954241	182131398	2	1	chromosome	protein phosphatase 1 regulatory inhibitor subunit 1C [Source:HGNC Symbol;Acc:HGNC:14940]	ENSG00000150722.10	PPP1R1C	151242
ENSG00000010282	815.452	0.548563	0.223242	2.48429	0.0129809	0.22121	FALSE	HHATL		HHATL	protein_coding	42692663	42702824	3	-1	chromosome	hedgehog acyltransferase like [Source:HGNC Symbol;Acc:HGNC:13242]	ENSG00000010282.15	HHATL	57467
ENSG00000119929	660.618	0.391432	0.156553	2.48478	0.0129631	0.22121	FALSE	CUTC		CUTC	protein_coding	99702558	99756134	10	1	chromosome	cutC copper transporter [Source:HGNC Symbol;Acc:HGNC:24271]	ENSG00000119929.13	CUTC	51076
ENSG00000135164	26.4307	0.623059	0.280624	2.4836	0.0130064	0.22121	FALSE	DMTF1		DMTF1	protein_coding	87152361	87196337	7	1	chromosome	cyclin D binding myb like transcription factor 1 [Source:HGNC Symbol;Acc:HGNC:14603]	ENSG00000135164.18	DMTF1	9988
ENSG00000267680	38.2791	0.565965	0.242141	2.48364	0.0130047	0.22121	FALSE	ZNF224		ZNF224	protein_coding	44094339	44109886	19	1	chromosome	zinc finger protein 224 [Source:HGNC Symbol;Acc:HGNC:13017]	ENSG00000267680.5	ZNF224	7767
ENSG00000120837	130.479	-0.353067	0.140247	-2.48183	0.0130711	0.221733	FALSE	NFYB		NFYB	protein_coding	104117086	104138241	12	-1	chromosome	nuclear transcription factor Y subunit beta [Source:HGNC Symbol;Acc:HGNC:7805]	ENSG00000120837.8	NFYB	4801
ENSG00000197381	52.2923	0.558083	0.232858	2.48192	0.0130676	0.221733	FALSE	ADARB1		ADARB1	protein_coding	45073853	45226560	21	1	chromosome	adenosine deaminase RNA specific B1 [Source:HGNC Symbol;Acc:HGNC:226]	ENSG00000197381.16	ADARB1	104
ENSG00000108094	46.9996	-0.494106	0.199566	-2.47939	0.0131605	0.222552	FALSE	CUL2		CUL2	protein_coding	35008551	35090642	10	-1	chromosome	cullin 2 [Source:HGNC Symbol;Acc:HGNC:2552]	ENSG00000108094.15	CUL2	8453
ENSG00000141429	174.373	-0.487098	0.201358	-2.47942	0.0131595	0.222552	FALSE	GALNT1		GALNT1	protein_coding	35581117	35711834	18	1	chromosome	polypeptide N-acetylgalactosaminyltransferase 1 [Source:HGNC Symbol;Acc:HGNC:4123]	ENSG00000141429.13	GALNT1	2589
ENSG00000176903	32.8898	-0.572345	0.222531	-2.47913	0.0131704	0.222552	FALSE	PNMA1		PNMA1	protein_coding	73711783	73714384	14	-1	chromosome	PNMA family member 1 [Source:HGNC Symbol;Acc:HGNC:9158]	ENSG00000176903.5	PNMA1	9240
ENSG00000115138	11.7653	-0.705713	0.279778	-2.47677	0.0132576	0.223207	FALSE	POMC		POMC	protein_coding	25160853	25168903	2	-1	chromosome	proopiomelanocortin [Source:HGNC Symbol;Acc:HGNC:9201]	ENSG00000115138.11	POMC	5443
ENSG00000162972	55.699	-0.417021	0.16662	-2.4767	0.0132605	0.223207	FALSE	MAIP1		MAIP1	protein_coding	199955317	200008540	2	1	chromosome	matrix AAA peptidase interacting protein 1 [Source:HGNC Symbol;Acc:HGNC:26198]	ENSG00000162972.10	MAIP1	79568
ENSG00000171204	61.4542	0.407878	0.165861	2.4772	0.0132418	0.223207	FALSE	TMEM126B		TMEM126B	protein_coding	85628573	85636539	11	1	chromosome	transmembrane protein 126B [Source:HGNC Symbol;Acc:HGNC:30883]	ENSG00000171204.12	TMEM126B	55863
ENSG00000114904	15.7471	-0.620764	0.244449	-2.47395	0.013363	0.224382	FALSE	NEK4		NEK4	protein_coding	52708444	52770946	3	-1	chromosome	NIMA related kinase 4 [Source:HGNC Symbol;Acc:HGNC:11399]	ENSG00000114904.13	NEK4	6787
ENSG00000212916	12.2509	-0.709318	0.267955	-2.4739	0.0133647	0.224382	FALSE	MAP10		MAP10	protein_coding	232804892	232808407	1	1	chromosome	microtubule associated protein 10 [Source:HGNC Symbol;Acc:HGNC:29265]	ENSG00000212916.4	MAP10	54627
ENSG00000128045	3.46689	0.565294	0.272924	2.47219	0.0134287	0.225167	FALSE	RASL11B		RASL11B	protein_coding	52862317	52866835	4	1	chromosome	RAS like family 11 member B [Source:HGNC Symbol;Acc:HGNC:23804]	ENSG00000128045.7	RASL11B	65997
ENSG00000119446	111.731	0.517098	0.20382	2.47149	0.0134553	0.225325	FALSE	RBM18		RBM18	protein_coding	122237622	122264840	9	-1	chromosome	RNA binding motif protein 18 [Source:HGNC Symbol;Acc:HGNC:28413]	ENSG00000119446.14	RBM18	92400
ENSG00000101901	23.3252	0.500326	0.21396	2.47069	0.0134854	0.225539	FALSE	ALG13		ALG13	protein_coding	111665811	111760649	X	1	chromosome	ALG13 UDP-N-acetylglucosaminyltransferase subunit [Source:HGNC Symbol;Acc:HGNC:30881]	ENSG00000101901.12	ALG13	79868
ENSG00000197021	18.176	0.712818	0.277942	2.46985	0.013517	0.22578	FALSE	CXorf40B		CXorf40B	protein_coding	149929527	149938700	X	-1	chromosome	chromosome X open reading frame 40B [Source:HGNC Symbol;Acc:HGNC:17402]	ENSG00000197021.9	CXorf40B	541578
ENSG00000270765	11.831	-0.661145	0.27487	-2.46933	0.0135368	0.22582	FALSE	GAS2L2		GAS2L2	protein_coding	35744511	35752878	17	-1	chromosome	growth arrest specific 2 like 2 [Source:HGNC Symbol;Acc:HGNC:24846]	ENSG00000270765.5	GAS2L2	246176
ENSG00000158615	56.047	-0.498924	0.204256	-2.46802	0.0135863	0.226357	FALSE	PPP1R15B		PPP1R15B	protein_coding	204403381	204411817	1	-1	chromosome	protein phosphatase 1 regulatory subunit 15B [Source:HGNC Symbol;Acc:HGNC:14951]	ENSG00000158615.9	PPP1R15B	84919
ENSG00000134548	77.243	0.612482	0.23728	2.4669	0.0136287	0.2265	FALSE	SPX		SPX	protein_coding	21526296	21541249	12	1	chromosome	spexin hormone [Source:HGNC Symbol;Acc:HGNC:28139]	ENSG00000134548.11	SPX	80763
ENSG00000152944	74.8723	-0.41831	0.169817	-2.46688	0.0136295	0.2265	FALSE	MED21		MED21	protein_coding	27022546	27066343	12	1	chromosome	mediator complex subunit 21 [Source:HGNC Symbol;Acc:HGNC:11473]	ENSG00000152944.9	MED21	9412
ENSG00000158828	1987.83	0.502252	0.200711	2.46597	0.0136643	0.226789	FALSE	PINK1		PINK1	protein_coding	20633458	20651511	1	1	chromosome	PTEN induced kinase 1 [Source:HGNC Symbol;Acc:HGNC:14581]	ENSG00000158828.8	PINK1	65018
ENSG00000111731	17.6363	-0.67625	0.258296	-2.46339	0.0137631	0.227851	FALSE	C2CD5		C2CD5	protein_coding	22448583	22544546	12	-1	chromosome	C2 calcium dependent domain containing 5 [Source:HGNC Symbol;Acc:HGNC:29062]	ENSG00000111731.12	C2CD5	9847
ENSG00000170836	21.6442	-0.540663	0.226131	-2.46369	0.0137516	0.227851	FALSE	PPM1D		PPM1D	protein_coding	60600183	60666280	17	1	chromosome	protein phosphatase, Mg2+/Mn2+ dependent 1D [Source:HGNC Symbol;Acc:HGNC:9277]	ENSG00000170836.12	PPM1D	8493
ENSG00000285053	2.70008	0.773885	0.279814	2.46078	0.0138635	0.229222	FALSE	TBCE		TBCE	protein_coding	235328570	235448952	1	1	chromosome	tubulin folding cofactor E [Source:HGNC Symbol;Acc:HGNC:11582]	ENSG00000285053.1	TBCE	6905
ENSG00000266265	4.08581	-0.505994	0.270612	-2.46007	0.0138911	0.229387	FALSE	KLF14		KLF14	protein_coding	130731235	130734176	7	-1	chromosome	Kruppel like factor 14 [Source:HGNC Symbol;Acc:HGNC:23025]	ENSG00000266265.3	KLF14	136259
ENSG00000099622	781.158	0.315441	0.129741	2.45796	0.0139731	0.229516	FALSE	CIRBP		CIRBP	protein_coding	1259384	1274880	19	1	chromosome	cold inducible RNA binding protein [Source:HGNC Symbol;Acc:HGNC:1982]	ENSG00000099622.14	CIRBP	1153
ENSG00000164164	174.171	-0.426574	0.174741	-2.45742	0.0139938	0.229516	FALSE	OTUD4		OTUD4	protein_coding	145110838	145180589	4	-1	chromosome	OTU deubiquitinase 4 [Source:HGNC Symbol;Acc:HGNC:24949]	ENSG00000164164.17	OTUD4	54726
ENSG00000166289	181.884	-0.483368	0.202647	-2.45733	0.0139975	0.229516	FALSE	PLEKHF1		PLEKHF1	protein_coding	29665459	29675477	19	1	chromosome	pleckstrin homology and FYVE domain containing 1 [Source:HGNC Symbol;Acc:HGNC:20764]	ENSG00000166289.6	PLEKHF1	79156
ENSG00000181396	83.8339	-0.366015	0.157245	-2.45908	0.0139294	0.229516	FALSE	OGFOD3		OGFOD3	protein_coding	82389210	82418637	17	-1	chromosome	2-oxoglutarate and iron dependent oxygenase domain containing 3 [Source:HGNC Symbol;Acc:HGNC:26174]	ENSG00000181396.13	OGFOD3	79701
ENSG00000198796	439.76	-0.471981	0.220089	-2.45806	0.013969	0.229516	FALSE	ALPK2		ALPK2	protein_coding	58481247	58629091	18	-1	chromosome	alpha kinase 2 [Source:HGNC Symbol;Acc:HGNC:20565]	ENSG00000198796.7	ALPK2	115701
ENSG00000241058	17.7274	0.623524	0.265874	2.45715	0.0140043	0.229516	FALSE	NSUN6		NSUN6	protein_coding	18545561	18659285	10	-1	chromosome	NOP2/Sun RNA methyltransferase 6 [Source:HGNC Symbol;Acc:HGNC:23529]	ENSG00000241058.4	NSUN6	221078
ENSG00000129559	729.867	0.289742	0.117211	2.45576	0.0140587	0.230119	FALSE	NEDD8		NEDD8	protein_coding	24216857	24232367	14	-1	chromosome	NEDD8 ubiquitin like modifier [Source:HGNC Symbol;Acc:HGNC:7732]	ENSG00000129559.13	NEDD8	4738
ENSG00000173334	263.868	-0.506803	0.206663	-2.45471	0.0140997	0.230501	FALSE	TRIB1		TRIB1	protein_coding	125430358	125438403	8	1	chromosome	tribbles pseudokinase 1 [Source:HGNC Symbol;Acc:HGNC:16891]	ENSG00000173334.4	TRIB1	10221
ENSG00000035141	47.0922	0.505368	0.207761	2.45099	0.0142464	0.232317	FALSE	FAM136A		FAM136A	protein_coding	70295975	70302090	2	-1	chromosome	family with sequence similarity 136 member A [Source:HGNC Symbol;Acc:HGNC:25911]	ENSG00000035141.8	FAM136A	84908
ENSG00000123999	2.76584	0.551234	0.231708	2.45111	0.0142417	0.232317	FALSE	INHA		INHA	protein_coding	219569162	219575711	2	1	chromosome	inhibin subunit alpha [Source:HGNC Symbol;Acc:HGNC:6065]	ENSG00000123999.5	INHA	3623
ENSG00000178104	6249.66	0.354467	0.143096	2.44883	0.014332	0.233422	FALSE	PDE4DIP		PDE4DIP	protein_coding	148808181	149048286	1	1	chromosome	phosphodiesterase 4D interacting protein [Source:HGNC Symbol;Acc:HGNC:15580]	ENSG00000178104.19	PDE4DIP	9659
ENSG00000085662	643.162	0.212332	0.0866616	2.44685	0.0144109	0.233542	FALSE	AKR1B1		AKR1B1	protein_coding	134442356	134459284	7	-1	chromosome	aldo-keto reductase family 1 member B [Source:HGNC Symbol;Acc:HGNC:381]	ENSG00000085662.14	AKR1B1	231
ENSG00000124422	684.533	0.274036	0.111881	2.44691	0.0144086	0.233542	FALSE	USP22		USP22	protein_coding	20999596	21043760	17	-1	chromosome	ubiquitin specific peptidase 22 [Source:HGNC Symbol;Acc:HGNC:12621]	ENSG00000124422.12	USP22	23326
ENSG00000139718	49.5578	-0.434812	0.178692	-2.44699	0.0144057	0.233542	FALSE	SETD1B		SETD1B	protein_coding	121804180	121832584	12	1	chromosome	SET domain containing 1B, histone lysine methyltransferase [Source:HGNC Symbol;Acc:HGNC:29187]	ENSG00000139718.10	SETD1B	23067
ENSG00000153531	703.548	0.481289	0.20217	2.44733	0.014392	0.233542	FALSE	ADPRHL1		ADPRHL1	protein_coding	113399610	113453524	13	-1	chromosome	ADP-ribosylhydrolase like 1 [Source:HGNC Symbol;Acc:HGNC:21303]	ENSG00000153531.13	ADPRHL1	113622
ENSG00000163995	329.717	-0.381434	0.154291	-2.44589	0.0144496	0.23388	FALSE	ABLIM2		ABLIM2	protein_coding	7965310	8158832	4	-1	chromosome	actin binding LIM protein family member 2 [Source:HGNC Symbol;Acc:HGNC:19195]	ENSG00000163995.20	ABLIM2	84448
ENSG00000158023	3.81122	0.714116	0.275176	2.44523	0.014476	0.234016	FALSE	WDR66		WDR66	protein_coding	121918592	122003927	12	1	chromosome	WD repeat domain 66 [Source:HGNC Symbol;Acc:HGNC:28506]	ENSG00000158023.10	WDR66	144406
ENSG00000072506	95.1226	0.396461	0.161549	2.44373	0.0145364	0.234377	FALSE	HSD17B10		HSD17B10	protein_coding	53431258	53434370	X	-1	chromosome	hydroxysteroid 17-beta dehydrogenase 10 [Source:HGNC Symbol;Acc:HGNC:4800]	ENSG00000072506.13	HSD17B10	3028
ENSG00000114054	114.891	0.42423	0.170172	2.44333	0.0145525	0.234377	FALSE	PCCB		PCCB	protein_coding	136250340	136337896	3	1	chromosome	propionyl-CoA carboxylase subunit beta [Source:HGNC Symbol;Acc:HGNC:8654]	ENSG00000114054.14	PCCB	5096
ENSG00000150457	80.6216	-0.491219	0.19837	-2.44331	0.0145534	0.234377	FALSE	LATS2		LATS2	protein_coding	20973036	21061586	13	-1	chromosome	large tumor suppressor kinase 2 [Source:HGNC Symbol;Acc:HGNC:6515]	ENSG00000150457.9	LATS2	26524
ENSG00000163069	608.927	-0.319828	0.128647	-2.44289	0.0145701	0.234377	FALSE	SGCB		SGCB	protein_coding	52020706	52038482	4	-1	chromosome	sarcoglycan beta [Source:HGNC Symbol;Acc:HGNC:10806]	ENSG00000163069.12	SGCB	6443
ENSG00000128789	69.5957	-0.387314	0.158307	-2.4422	0.0145981	0.23454	FALSE	PSMG2		PSMG2	protein_coding	12658043	12725740	18	1	chromosome	proteasome assembly chaperone 2 [Source:HGNC Symbol;Acc:HGNC:24929]	ENSG00000128789.21	PSMG2	56984
ENSG00000152661	27.7983	-0.628256	0.243019	-2.44012	0.0146823	0.235603	FALSE	GJA1		GJA1	protein_coding	121435595	121449727	6	1	chromosome	gap junction protein alpha 1 [Source:HGNC Symbol;Acc:HGNC:4274]	ENSG00000152661.9	GJA1	2697
ENSG00000112695	598.681	0.428849	0.172286	2.43883	0.014735	0.235945	FALSE	COX7A2		COX7A2	protein_coding	75237675	75250323	6	-1	chromosome	cytochrome c oxidase subunit 7A2 [Source:HGNC Symbol;Acc:HGNC:2288]	ENSG00000112695.11	COX7A2	1347
ENSG00000138735	68.6418	0.514654	0.214733	2.43871	0.0147398	0.235945	FALSE	PDE5A		PDE5A	protein_coding	119494397	119628804	4	-1	chromosome	phosphodiesterase 5A [Source:HGNC Symbol;Acc:HGNC:8784]	ENSG00000138735.16	PDE5A	8654
ENSG00000141279	732.852	-0.411457	0.170675	-2.43816	0.0147624	0.236018	FALSE	NPEPPS		NPEPPS	protein_coding	47522942	47623276	17	1	chromosome	aminopeptidase puromycin sensitive [Source:HGNC Symbol;Acc:HGNC:7900]	ENSG00000141279.16	NPEPPS	9520
ENSG00000100393	173.068	-0.36351	0.149347	-2.43669	0.0148224	0.236398	FALSE	EP300		EP300	protein_coding	41092592	41180077	22	1	chromosome	E1A binding protein p300 [Source:HGNC Symbol;Acc:HGNC:3373]	ENSG00000100393.14	EP300	2033
ENSG00000132466	356.353	0.31122	0.126618	2.43679	0.0148183	0.236398	FALSE	ANKRD17		ANKRD17	protein_coding	73073376	73258798	4	-1	chromosome	ankyrin repeat domain 17 [Source:HGNC Symbol;Acc:HGNC:23575]	ENSG00000132466.19	ANKRD17	26057
ENSG00000178802	81.9185	0.472447	0.191033	2.43536	0.0148769	0.236884	FALSE	MPI		MPI	protein_coding	74890005	74902219	15	1	chromosome	mannose phosphate isomerase [Source:HGNC Symbol;Acc:HGNC:7216]	ENSG00000178802.18	MPI	4351
ENSG00000204116	28.2805	0.589602	0.244515	2.43506	0.0148891	0.236884	FALSE	CHIC1		CHIC1	protein_coding	73563200	73687102	X	1	chromosome	cysteine rich hydrophobic domain 1 [Source:HGNC Symbol;Acc:HGNC:1934]	ENSG00000204116.11	CHIC1	53344
ENSG00000118418	242.725	0.298466	0.122172	2.43394	0.0149356	0.237046	FALSE	HMGN3		HMGN3	protein_coding	79201245	79234738	6	-1	chromosome	high mobility group nucleosomal binding domain 3 [Source:HGNC Symbol;Acc:HGNC:12312]	ENSG00000118418.14	HMGN3	9324
ENSG00000161835	27.2471	-0.634871	0.255965	-2.43419	0.0149251	0.237046	FALSE	GRASP		GRASP	protein_coding	52006946	52015889	12	1	chromosome	general receptor for phosphoinositides 1 associated scaffold protein [Source:HGNC Symbol;Acc:HGNC:18707]	ENSG00000161835.11	GRASP	160622
ENSG00000113739	25.4317	0.569624	0.275878	2.43047	0.0150792	0.23788	FALSE	STC2		STC2	protein_coding	173314713	173329503	5	-1	chromosome	stanniocalcin 2 [Source:HGNC Symbol;Acc:HGNC:11374]	ENSG00000113739.10	STC2	8614
ENSG00000120868	13.0987	-0.622284	0.27649	-2.43082	0.0150649	0.23788	FALSE	APAF1		APAF1	protein_coding	98645141	98735433	12	1	chromosome	apoptotic peptidase activating factor 1 [Source:HGNC Symbol;Acc:HGNC:576]	ENSG00000120868.13	APAF1	317
ENSG00000170871	284.108	-0.440107	0.186835	-2.43115	0.015051	0.23788	FALSE	KIAA0232		KIAA0232	protein_coding	6781375	6884170	4	1	chromosome	KIAA0232 [Source:HGNC Symbol;Acc:HGNC:28992]	ENSG00000170871.12	KIAA0232	9778
ENSG00000211445	132.488	0.461166	0.182679	2.43185	0.0150219	0.23788	FALSE	GPX3		GPX3	protein_coding	151020438	151028992	5	1	chromosome	glutathione peroxidase 3 [Source:HGNC Symbol;Acc:HGNC:4555]	ENSG00000211445.12	GPX3	2878
ENSG00000284024	17.499	0.620593	0.249431	2.43049	0.0150784	0.23788	FALSE	HSPA14		HSPA14	protein_coding	14838160	14847018	10	1	chromosome	heat shock protein family A (Hsp70) member 14 [Source:NCBI gene;Acc:51182]	ENSG00000284024.2	HSPA14	51182
ENSG00000087263	205.603	0.46019	0.184303	2.42711	0.0152194	0.238378	FALSE	OGFOD1		OGFOD1	protein_coding	56451521	56479104	16	1	chromosome	2-oxoglutarate and iron dependent oxygenase domain containing 1 [Source:HGNC Symbol;Acc:HGNC:25585]	ENSG00000087263.17	OGFOD1	55239
ENSG00000134775	101.964	0.547628	0.224545	2.4271	0.0152202	0.238378	FALSE	FHOD3		FHOD3	protein_coding	36297714	36780055	18	1	chromosome	formin homology 2 domain containing 3 [Source:HGNC Symbol;Acc:HGNC:26178]	ENSG00000134775.15	FHOD3	80206
ENSG00000167685	53.2225	0.465018	0.188846	2.42863	0.0151558	0.238378	FALSE	ZNF444		ZNF444	protein_coding	56132599	56160893	19	1	chromosome	zinc finger protein 444 [Source:HGNC Symbol;Acc:HGNC:16052]	ENSG00000167685.15	ZNF444	55311
ENSG00000179564	24.4323	0.624767	0.25032	2.42746	0.0152048	0.238378	FALSE	LSMEM2		LSMEM2	protein_coding	50279087	50288114	3	1	chromosome	leucine rich single-pass membrane protein 2 [Source:HGNC Symbol;Acc:HGNC:26781]	ENSG00000179564.4	LSMEM2	132228
ENSG00000182667	20.8712	-0.695356	0.27695	-2.42821	0.0151734	0.238378	FALSE	NTM		NTM	protein_coding	131370478	132336822	11	1	chromosome	neurotrimin [Source:HGNC Symbol;Acc:HGNC:17941]	ENSG00000182667.14	NTM	50863
ENSG00000216937	50.5842	-0.53263	0.21873	-2.42814	0.0151764	0.238378	FALSE	CCDC7		CCDC7	protein_coding	32446140	32882874	10	1	chromosome	coiled-coil domain containing 7 [Source:HGNC Symbol;Acc:HGNC:26533]	ENSG00000216937.13	CCDC7	79741
ENSG00000156398	3.66627	0.556345	0.283088	2.42653	0.015244	0.238464	FALSE	SFXN2		SFXN2	protein_coding	102714538	102743492	10	1	chromosome	sideroflexin 2 [Source:HGNC Symbol;Acc:HGNC:16086]	ENSG00000156398.13	SFXN2	118980
ENSG00000163602	78.145	-0.461237	0.199233	-2.42507	0.0153055	0.239139	FALSE	RYBP		RYBP	protein_coding	72371825	72446621	3	-1	chromosome	RING1 and YY1 binding protein [Source:HGNC Symbol;Acc:HGNC:10480]	ENSG00000163602.10	RYBP	23429
ENSG00000100911	159.16	0.569139	0.230486	2.42461	0.0153248	0.239155	FALSE	PSME2		PSME2	protein_coding	24143362	24147570	14	-1	chromosome	proteasome activator subunit 2 [Source:HGNC Symbol;Acc:HGNC:9569]	ENSG00000100911.16	PSME2	5721
ENSG00000112659	13.0338	0.55717	0.250599	2.42106	0.0154755	0.240363	FALSE	CUL9		CUL9	protein_coding	43182184	43224587	6	1	chromosome	cullin 9 [Source:HGNC Symbol;Acc:HGNC:15982]	ENSG00000112659.14	CUL9	23113
ENSG00000145808	18.4105	0.741953	0.284231	2.42105	0.0154758	0.240363	FALSE	ADAMTS19		ADAMTS19	protein_coding	129460281	129738683	5	1	chromosome	ADAM metallopeptidase with thrombospondin type 1 motif 19 [Source:HGNC Symbol;Acc:HGNC:17111]	ENSG00000145808.10	ADAMTS19	171019
ENSG00000163293	13.8439	-0.614921	0.285835	-2.42195	0.0154373	0.240363	FALSE	NIPAL1		NIPAL1	protein_coding	47914142	48040173	4	1	chromosome	NIPA like domain containing 1 [Source:HGNC Symbol;Acc:HGNC:27194]	ENSG00000163293.12	NIPAL1	152519
ENSG00000175182	50.3788	-0.494086	0.204164	-2.42145	0.0154588	0.240363	FALSE	FAM131A		FAM131A	protein_coding	184335926	184348421	3	1	chromosome	family with sequence similarity 131 member A [Source:HGNC Symbol;Acc:HGNC:28308]	ENSG00000175182.15	FAM131A	131408
ENSG00000120327	7.01069	-0.71415	0.280683	-2.41938	0.0155469	0.240894	FALSE	PCDHB14		PCDHB14	protein_coding	141222932	141227759	5	1	chromosome	protocadherin beta 14 [Source:HGNC Symbol;Acc:HGNC:8685]	ENSG00000120327.6	PCDHB14	56122
ENSG00000148187	76.4533	0.438834	0.184367	2.41965	0.0155354	0.240894	FALSE	MRRF		MRRF	protein_coding	122264603	122331337	9	1	chromosome	mitochondrial ribosome recycling factor [Source:HGNC Symbol;Acc:HGNC:7234]	ENSG00000148187.18	MRRF	92399
ENSG00000159640	36.2888	-0.565459	0.219397	-2.41867	0.0155772	0.241078	FALSE	ACE		ACE	protein_coding	63477061	63498380	17	1	chromosome	angiotensin I converting enzyme [Source:HGNC Symbol;Acc:HGNC:2707]	ENSG00000159640.16	ACE	1636
ENSG00000100647	62.1592	-0.420488	0.173127	-2.41448	0.0157578	0.242207	FALSE	SUSD6		SUSD6	protein_coding	69611596	69715144	14	1	chromosome	sushi domain containing 6 [Source:HGNC Symbol;Acc:HGNC:19956]	ENSG00000100647.8	SUSD6	9766
ENSG00000137628	15.0292	-0.709081	0.285027	-2.41439	0.0157614	0.242207	FALSE	DDX60		DDX60	protein_coding	168216294	168318804	4	-1	chromosome	DExD/H-box helicase 60 [Source:HGNC Symbol;Acc:HGNC:25942]	ENSG00000137628.17	DDX60	55601
ENSG00000164236	78.4922	-0.767192	0.266166	-2.41543	0.0157167	0.242207	FALSE	ANKRD33B		ANKRD33B	protein_coding	10564070	10657816	5	1	chromosome	ankyrin repeat domain 33B [Source:HGNC Symbol;Acc:HGNC:35240]	ENSG00000164236.12	ANKRD33B	651746
ENSG00000185650	852.384	-0.456796	0.186518	-2.41523	0.0157252	0.242207	FALSE	ZFP36L1		ZFP36L1	protein_coding	68787660	68796253	14	-1	chromosome	ZFP36 ring finger protein like 1 [Source:HGNC Symbol;Acc:HGNC:1107]	ENSG00000185650.10	ZFP36L1	677
ENSG00000198431	81.7118	-0.422305	0.178295	-2.41444	0.0157593	0.242207	FALSE	TXNRD1		TXNRD1	protein_coding	104215779	104350307	12	1	chromosome	thioredoxin reductase 1 [Source:HGNC Symbol;Acc:HGNC:12437]	ENSG00000198431.16	TXNRD1	7296
ENSG00000277972	112.982	0.435291	0.181566	2.41576	0.0157022	0.242207	FALSE	CISD3		CISD3	protein_coding	38730341	38735605	17	1	chromosome	CDGSH iron sulfur domain 3 [Source:HGNC Symbol;Acc:HGNC:27578]	ENSG00000277972.2	CISD3	284106
ENSG00000011114	157.937	-0.435221	0.19096	-2.41275	0.0158326	0.24273	FALSE	BTBD7		BTBD7	protein_coding	93237550	93333092	14	-1	chromosome	BTB domain containing 7 [Source:HGNC Symbol;Acc:HGNC:18269]	ENSG00000011114.15	BTBD7	55727
ENSG00000198912	59.4476	-0.431518	0.176392	-2.41302	0.0158209	0.24273	FALSE	C1orf174		C1orf174	protein_coding	3889125	3900293	1	-1	chromosome	chromosome 1 open reading frame 174 [Source:HGNC Symbol;Acc:HGNC:27915]	ENSG00000198912.11	C1orf174	339448
ENSG00000070371	175.787	0.408536	0.172909	2.41048	0.0159317	0.243676	FALSE	CLTCL1		CLTCL1	protein_coding	19179473	19291719	22	-1	chromosome	clathrin heavy chain like 1 [Source:HGNC Symbol;Acc:HGNC:2093]	ENSG00000070371.16	CLTCL1	8218
ENSG00000165644	62.6125	0.541626	0.214772	2.41059	0.0159268	0.243676	FALSE	COMTD1		COMTD1	protein_coding	75233641	75236030	10	-1	chromosome	catechol-O-methyltransferase domain containing 1 [Source:HGNC Symbol;Acc:HGNC:26309]	ENSG00000165644.11	COMTD1	118881
ENSG00000151835	172.361	0.510567	0.200368	2.40965	0.0159677	0.243773	FALSE	SACS		SACS	protein_coding	23328826	23433740	13	-1	chromosome	sacsin molecular chaperone [Source:HGNC Symbol;Acc:HGNC:10519]	ENSG00000151835.16	SACS	26278
ENSG00000196865	104.176	0.410105	0.167712	2.40948	0.0159753	0.243773	FALSE	NHLRC2		NHLRC2	protein_coding	113854661	113917194	10	1	chromosome	NHL repeat containing 2 [Source:HGNC Symbol;Acc:HGNC:24731]	ENSG00000196865.4	NHLRC2	374354
ENSG00000103316	29.9612	-0.109851	0.193265	-2.40808	0.0160367	0.244175	FALSE	CRYM		CRYM	protein_coding	21238874	21303083	16	-1	chromosome	crystallin mu [Source:HGNC Symbol;Acc:HGNC:2418]	ENSG00000103316.11	CRYM	1428
ENSG00000259494	184.403	0.353402	0.144237	2.40803	0.0160391	0.244175	FALSE	MRPL46		MRPL46	protein_coding	88459477	88467390	15	-1	chromosome	mitochondrial ribosomal protein L46 [Source:HGNC Symbol;Acc:HGNC:1192]	ENSG00000259494.2	MRPL46	26589
ENSG00000165417	94.9328	-0.398303	0.166004	-2.40727	0.0160722	0.244394	FALSE	GTF2A1		GTF2A1	protein_coding	81175452	81221377	14	-1	chromosome	general transcription factor IIA subunit 1 [Source:HGNC Symbol;Acc:HGNC:4646]	ENSG00000165417.12	GTF2A1	2957
ENSG00000003400	20.2237	-0.78179	0.285533	-2.4046	0.0161901	0.244763	FALSE	CASP10		CASP10	protein_coding	201182898	201229406	2	1	chromosome	caspase 10 [Source:HGNC Symbol;Acc:HGNC:1500]	ENSG00000003400.15	CASP10	843
ENSG00000109016	214.817	0.2914	0.12324	2.40587	0.0161342	0.244763	FALSE	DHRS7B		DHRS7B	protein_coding	21123364	21193265	17	1	chromosome	dehydrogenase/reductase 7B [Source:HGNC Symbol;Acc:HGNC:24547]	ENSG00000109016.17	DHRS7B	25979
ENSG00000110400	4.55774	-0.743275	0.28386	-2.40521	0.0161631	0.244763	FALSE	NECTIN1		NECTIN1	protein_coding	119623408	119729200	11	-1	chromosome	nectin cell adhesion molecule 1 [Source:HGNC Symbol;Acc:HGNC:9706]	ENSG00000110400.11	NECTIN1	5818
ENSG00000127324	134.575	-0.574484	0.277271	-2.4049	0.0161769	0.244763	FALSE	TSPAN8		TSPAN8	protein_coding	71125085	71441898	12	-1	chromosome	tetraspanin 8 [Source:HGNC Symbol;Acc:HGNC:11855]	ENSG00000127324.9	TSPAN8	7103
ENSG00000204370	210.726	-0.555922	0.23321	-2.40563	0.0161445	0.244763	FALSE	SDHD		SDHD	protein_coding	112086824	112120016	11	1	chromosome	succinate dehydrogenase complex subunit D [Source:HGNC Symbol;Acc:HGNC:10683]	ENSG00000204370.12	SDHD	6392
ENSG00000184216	108.442	0.447488	0.18594	2.40362	0.0162335	0.245135	FALSE	IRAK1		IRAK1	protein_coding	154010506	154019902	X	-1	chromosome	interleukin 1 receptor associated kinase 1 [Source:HGNC Symbol;Acc:HGNC:6112]	ENSG00000184216.14	IRAK1	3654
ENSG00000122126	49.1679	-0.39821	0.165167	-2.40273	0.016273	0.245448	FALSE	OCRL		OCRL	protein_coding	129539849	129592561	X	1	chromosome	OCRL inositol polyphosphate-5-phosphatase [Source:HGNC Symbol;Acc:HGNC:8108]	ENSG00000122126.17	OCRL	4952
ENSG00000101126	103.418	-0.304447	0.12842	-2.39954	0.0164159	0.246465	FALSE	ADNP		ADNP	protein_coding	50888916	50931437	20	-1	chromosome	activity dependent neuroprotector homeobox [Source:HGNC Symbol;Acc:HGNC:15766]	ENSG00000101126.18	ADNP	23394
ENSG00000166669	8.72033	-0.442616	0.287203	-2.40062	0.0163675	0.246465	FALSE	ATF7IP2		ATF7IP2	protein_coding	10326434	10483638	16	1	chromosome	activating transcription factor 7 interacting protein 2 [Source:HGNC Symbol;Acc:HGNC:20397]	ENSG00000166669.13	ATF7IP2	80063
ENSG00000187554	5.8027	-0.682332	0.286225	-2.39954	0.0164159	0.246465	FALSE	TLR5		TLR5	protein_coding	223109404	223143248	1	-1	chromosome	toll like receptor 5 [Source:HGNC Symbol;Acc:HGNC:11851]	ENSG00000187554.14	TLR5	7100
ENSG00000256060	39.1021	-0.466033	0.200838	-2.39976	0.0164058	0.246465	FALSE	TRAPPC2B		TRAPPC2B	protein_coding	57363551	57365405	19	1	chromosome	trafficking protein particle complex 2B [Source:HGNC Symbol;Acc:HGNC:10710]	ENSG00000256060.3	TRAPPC2B	10597
ENSG00000080839	61.4396	0.529224	0.221878	2.39821	0.0164752	0.247045	FALSE	RBL1		RBL1	protein_coding	36996349	37095997	20	-1	chromosome	RB transcriptional corepressor like 1 [Source:HGNC Symbol;Acc:HGNC:9893]	ENSG00000080839.12	RBL1	5933
ENSG00000115170	65.0163	-0.505725	0.217861	-2.39783	0.0164924	0.247045	FALSE	ACVR1		ACVR1	protein_coding	157736444	157876330	2	-1	chromosome	activin A receptor type 1 [Source:HGNC Symbol;Acc:HGNC:171]	ENSG00000115170.15	ACVR1	90
ENSG00000128989	476.094	0.381169	0.156838	2.39647	0.016554	0.247685	FALSE	ARPP19		ARPP19	protein_coding	52547045	52569883	15	-1	chromosome	cAMP regulated phosphoprotein 19 [Source:HGNC Symbol;Acc:HGNC:16967]	ENSG00000128989.10	ARPP19	10776
ENSG00000185909	152.611	0.531968	0.216529	2.39495	0.0166226	0.248427	FALSE	KLHDC8B		KLHDC8B	protein_coding	49171598	49176486	3	1	chromosome	kelch domain containing 8B [Source:HGNC Symbol;Acc:HGNC:28557]	ENSG00000185909.15	KLHDC8B	200942
ENSG00000198521	25.612	0.594206	0.2675	2.39319	0.0167025	0.249335	FALSE	ZNF43		ZNF43	protein_coding	21804949	21852125	19	-1	chromosome	zinc finger protein 43 [Source:HGNC Symbol;Acc:HGNC:13109]	ENSG00000198521.11	ZNF43	7594
ENSG00000101132	162.071	-0.274201	0.115751	-2.39133	0.0167876	0.249919	FALSE	PFDN4		PFDN4	protein_coding	54208087	54228052	20	1	chromosome	prefoldin subunit 4 [Source:HGNC Symbol;Acc:HGNC:8868]	ENSG00000101132.10	PFDN4	5203
ENSG00000113555	19.5707	-0.592873	0.24699	-2.39108	0.016799	0.249919	FALSE	PCDH12		PCDH12	protein_coding	141943585	141969741	5	-1	chromosome	protocadherin 12 [Source:HGNC Symbol;Acc:HGNC:8657]	ENSG00000113555.5	PCDH12	51294
ENSG00000138604	15.649	0.690483	0.259133	2.3917	0.0167708	0.249919	FALSE	GLCE		GLCE	protein_coding	69160584	69272217	15	1	chromosome	glucuronic acid epimerase [Source:HGNC Symbol;Acc:HGNC:17855]	ENSG00000138604.10	GLCE	26035
ENSG00000084090	1482.37	-0.242972	0.102034	-2.38955	0.0168691	0.250392	FALSE	STARD7		STARD7	protein_coding	96184859	96208825	2	-1	chromosome	StAR related lipid transfer domain containing 7 [Source:HGNC Symbol;Acc:HGNC:18063]	ENSG00000084090.13	STARD7	56910
ENSG00000196873	8.64651	-0.0163199	0.250715	2.38971	0.0168615	0.250392	FALSE	CBWD3		CBWD3	protein_coding	68232003	68300015	9	1	chromosome	COBW domain containing 3 [Source:HGNC Symbol;Acc:HGNC:18519]	ENSG00000196873.15	CBWD3	445571
ENSG00000099917	59.1034	-0.444808	0.18311	-2.38813	0.0169344	0.25079	FALSE	MED15		MED15	protein_coding	20495913	20587632	22	1	chromosome	mediator complex subunit 15 [Source:HGNC Symbol;Acc:HGNC:14248]	ENSG00000099917.17	MED15	51586
ENSG00000115252	15.6741	0.542571	0.243507	2.38823	0.0169295	0.25079	FALSE	PDE1A		PDE1A	protein_coding	182140036	182523192	2	-1	chromosome	phosphodiesterase 1A [Source:HGNC Symbol;Acc:HGNC:8774]	ENSG00000115252.18	PDE1A	5136
ENSG00000100065	11.0653	-0.647162	0.273063	-2.38645	0.0170119	0.251652	FALSE	CARD10		CARD10	protein_coding	37490362	37519542	22	-1	chromosome	caspase recruitment domain family member 10 [Source:HGNC Symbol;Acc:HGNC:16422]	ENSG00000100065.15	CARD10	29775
ENSG00000198911	69.8805	-0.456256	0.18932	-2.38579	0.0170425	0.25182	FALSE	SREBF2		SREBF2	protein_coding	41833079	41907307	22	1	chromosome	sterol regulatory element binding transcription factor 2 [Source:HGNC Symbol;Acc:HGNC:11290]	ENSG00000198911.12	SREBF2	6721
ENSG00000167996	7120.48	-0.333758	0.140848	-2.38328	0.0171592	0.253258	FALSE	FTH1		FTH1	protein_coding	61959718	61967634	11	-1	chromosome	ferritin heavy chain 1 [Source:HGNC Symbol;Acc:HGNC:3976]	ENSG00000167996.16	FTH1	2495
ENSG00000115816	181.176	-0.456151	0.196154	-2.38205	0.0172164	0.253265	FALSE	CEBPZ		CEBPZ	protein_coding	37201612	37231596	2	-1	chromosome	CCAAT enhancer binding protein zeta [Source:HGNC Symbol;Acc:HGNC:24218]	ENSG00000115816.15	CEBPZ	10153
ENSG00000131055	6.63215	-0.668281	0.286734	-2.38161	0.0172372	0.253265	FALSE	COX4I2		COX4I2	protein_coding	31637912	31645006	20	1	chromosome	cytochrome c oxidase subunit 4I2 [Source:HGNC Symbol;Acc:HGNC:16232]	ENSG00000131055.5	COX4I2	84701
ENSG00000145632	28.5413	-0.673022	0.272952	-2.38193	0.017222	0.253265	FALSE	PLK2		PLK2	protein_coding	58453982	58460139	5	-1	chromosome	polo like kinase 2 [Source:HGNC Symbol;Acc:HGNC:19699]	ENSG00000145632.15	PLK2	10769
ENSG00000188186	220.29	0.295448	0.124841	2.38274	0.0171843	0.253265	FALSE	LAMTOR4		LAMTOR4	protein_coding	100148907	100155944	7	1	chromosome	late endosomal/lysosomal adaptor, MAPK and MTOR activator 4 [Source:HGNC Symbol;Acc:HGNC:33772]	ENSG00000188186.10	LAMTOR4	389541
ENSG00000102359	14.6863	-0.604563	0.286319	-2.37985	0.0173199	0.253295	FALSE	SRPX2		SRPX2	protein_coding	100644195	100675788	X	1	chromosome	sushi repeat containing protein X-linked 2 [Source:HGNC Symbol;Acc:HGNC:30668]	ENSG00000102359.7	SRPX2	27286
ENSG00000111110	3.30412	-0.727659	0.278717	-2.38108	0.0172618	0.253295	FALSE	PPM1H		PPM1H	protein_coding	62643994	62935150	12	-1	chromosome	protein phosphatase, Mg2+/Mn2+ dependent 1H [Source:HGNC Symbol;Acc:HGNC:18583]	ENSG00000111110.12	PPM1H	57460
ENSG00000130724	360.356	0.307953	0.130009	2.38032	0.0172978	0.253295	FALSE	CHMP2A		CHMP2A	protein_coding	58551566	58555105	19	-1	chromosome	charged multivesicular body protein 2A [Source:HGNC Symbol;Acc:HGNC:30216]	ENSG00000130724.9	CHMP2A	27243
ENSG00000156976	1289.15	-0.26364	0.110801	-2.38021	0.0173027	0.253295	FALSE	EIF4A2		EIF4A2	protein_coding	186783205	186789897	3	1	chromosome	eukaryotic translation initiation factor 4A2 [Source:HGNC Symbol;Acc:HGNC:3284]	ENSG00000156976.17	EIF4A2	1974
ENSG00000196526	8.58947	-0.728776	0.285933	-2.3795	0.0173362	0.253295	FALSE	AFAP1		AFAP1	protein_coding	7758714	7939926	4	-1	chromosome	actin filament associated protein 1 [Source:HGNC Symbol;Acc:HGNC:24017]	ENSG00000196526.10	AFAP1	60312
ENSG00000004776	3460.89	0.651896	0.24761	2.3786	0.0173784	0.253345	FALSE	HSPB6		HSPB6	protein_coding	35754566	35758079	19	-1	chromosome	heat shock protein family B (small) member 6 [Source:HGNC Symbol;Acc:HGNC:26511]	ENSG00000004776.13	HSPB6	126393
ENSG00000179387	25.23	0.491523	0.201483	2.37884	0.0173673	0.253345	FALSE	ELMOD2		ELMOD2	protein_coding	140524168	140553770	4	1	chromosome	ELMO domain containing 2 [Source:HGNC Symbol;Acc:HGNC:28111]	ENSG00000179387.10	ELMOD2	255520
ENSG00000156804	3283.47	-0.60625	0.2596	-2.3777	0.0174212	0.253685	FALSE	FBXO32		FBXO32	protein_coding	123497889	123541206	8	-1	chromosome	F-box protein 32 [Source:HGNC Symbol;Acc:HGNC:16731]	ENSG00000156804.7	FBXO32	114907
ENSG00000101331	16.9059	-0.64638	0.257405	-2.3771	0.0174494	0.253813	FALSE	CCM2L		CCM2L	protein_coding	32010438	32032180	20	1	chromosome	CCM2 like scaffold protein [Source:HGNC Symbol;Acc:HGNC:16153]	ENSG00000101331.17	CCM2L	140706
ENSG00000198919	166.82	0.485668	0.198346	2.37602	0.0175003	0.254271	FALSE	DZIP3		DZIP3	protein_coding	108589705	108694840	3	1	chromosome	DAZ interacting zinc finger protein 3 [Source:HGNC Symbol;Acc:HGNC:30938]	ENSG00000198919.13	DZIP3	9666
ENSG00000106537	18.3278	0.691495	0.268132	2.37473	0.0175618	0.25488	FALSE	TSPAN13		TSPAN13	protein_coding	16753755	16784536	7	1	chromosome	tetraspanin 13 [Source:HGNC Symbol;Acc:HGNC:21643]	ENSG00000106537.8	TSPAN13	27075
ENSG00000172663	221.717	0.342667	0.142783	2.37339	0.0176257	0.255524	FALSE	TMEM134		TMEM134	protein_coding	67461710	67469272	11	-1	chromosome	transmembrane protein 134 [Source:HGNC Symbol;Acc:HGNC:26142]	ENSG00000172663.9	TMEM134	80194
ENSG00000158022	886.693	-0.500079	0.220562	-2.3714	0.0177206	0.256331	FALSE	TRIM63		TRIM63	protein_coding	26051304	26068436	1	-1	chromosome	tripartite motif containing 63 [Source:HGNC Symbol;Acc:HGNC:16007]	ENSG00000158022.6	TRIM63	84676
ENSG00000180992	465.371	0.355522	0.143715	2.37177	0.017703	0.256331	FALSE	MRPL14		MRPL14	protein_coding	44113451	44127452	6	-1	chromosome	mitochondrial ribosomal protein L14 [Source:HGNC Symbol;Acc:HGNC:14279]	ENSG00000180992.7	MRPL14	64928
ENSG00000108219	65.9076	-0.455617	0.191448	-2.37044	0.0177671	0.25672	FALSE	TSPAN14		TSPAN14	protein_coding	80454166	80533124	10	1	chromosome	tetraspanin 14 [Source:HGNC Symbol;Acc:HGNC:23303]	ENSG00000108219.15	TSPAN14	81619
ENSG00000165527	153.281	-0.391749	0.167115	-2.36946	0.0178142	0.256947	FALSE	ARF6		ARF6	protein_coding	49893082	49897054	14	1	chromosome	ADP ribosylation factor 6 [Source:HGNC Symbol;Acc:HGNC:659]	ENSG00000165527.7	ARF6	382
ENSG00000196655	250.336	0.293979	0.123218	2.36929	0.0178222	0.256947	FALSE	TRAPPC4		TRAPPC4	protein_coding	119018763	119025454	11	1	chromosome	trafficking protein particle complex 4 [Source:HGNC Symbol;Acc:HGNC:19943]	ENSG00000196655.12	TRAPPC4	51399
ENSG00000265107	6.35863	-0.679537	0.283786	-2.3683	0.01787	0.257352	FALSE	GJA5		GJA5	protein_coding	147756199	147773362	1	-1	chromosome	gap junction protein alpha 5 [Source:HGNC Symbol;Acc:HGNC:4279]	ENSG00000265107.3	GJA5	2702
ENSG00000172264	8.27243	0.639198	0.285179	2.36689	0.0179385	0.258053	FALSE	MACROD2		MACROD2	protein_coding	13995369	16053197	20	1	chromosome	mono-ADP ribosylhydrolase 2 [Source:HGNC Symbol;Acc:HGNC:16126]	ENSG00000172264.17	MACROD2	140733
ENSG00000064726	24.6673	-0.579851	0.248578	-2.36532	0.0180143	0.258859	FALSE	BTBD1		BTBD1	protein_coding	83016423	83067252	15	-1	chromosome	BTB domain containing 1 [Source:HGNC Symbol;Acc:HGNC:1120]	ENSG00000064726.10	BTBD1	53339
ENSG00000079819	356.432	-0.421172	0.173973	-2.36479	0.0180403	0.258948	FALSE	EPB41L2		EPB41L2	protein_coding	130839347	131063322	6	-1	chromosome	erythrocyte membrane protein band 4.1 like 2 [Source:HGNC Symbol;Acc:HGNC:3379]	ENSG00000079819.19	EPB41L2	2037
ENSG00000082781	172.807	-0.491767	0.207726	-2.36365	0.0180958	0.25946	FALSE	ITGB5		ITGB5	protein_coding	124761948	124901418	3	-1	chromosome	integrin subunit beta 5 [Source:HGNC Symbol;Acc:HGNC:6160]	ENSG00000082781.12	ITGB5	3693
ENSG00000109466	11.7687	0.657988	0.280364	2.36277	0.0181389	0.259792	FALSE	KLHL2		KLHL2	protein_coding	165207561	165323156	4	1	chromosome	kelch like family member 2 [Source:HGNC Symbol;Acc:HGNC:6353]	ENSG00000109466.14	KLHL2	11275
ENSG00000169242	29.1527	-0.635159	0.26416	-2.36236	0.0181591	0.259796	FALSE	EFNA1		EFNA1	protein_coding	155127876	155134899	1	1	chromosome	ephrin A1 [Source:HGNC Symbol;Acc:HGNC:3221]	ENSG00000169242.12	EFNA1	1942
ENSG00000184939	35.1479	-0.59137	0.243262	-2.3604	0.0182553	0.260887	FALSE	ZFP90		ZFP90	protein_coding	68530090	68576072	16	1	chromosome	ZFP90 zinc finger protein [Source:HGNC Symbol;Acc:HGNC:23329]	ENSG00000184939.16	ZFP90	146198
ENSG00000264343	9.85853	-0.417665	0.255122	-2.35825	0.0183615	0.262118	FALSE	NOTCH2NLA		NOTCH2NLA	protein_coding	146146203	146229026	1	-1	chromosome	notch 2 N-terminal like A [Source:HGNC Symbol;Acc:HGNC:31862]	ENSG00000264343.6	NOTCH2NLA	388677
ENSG00000100403	82.88	-0.455601	0.194031	-2.35655	0.0184456	0.262744	FALSE	ZC3H7B		ZC3H7B	protein_coding	41301525	41360147	22	1	chromosome	zinc finger CCCH-type containing 7B [Source:HGNC Symbol;Acc:HGNC:30869]	ENSG00000100403.12	ZC3H7B	23264
ENSG00000164494	50.5654	-0.459278	0.205714	-2.35666	0.0184402	0.262744	FALSE	PDSS2		PDSS2	protein_coding	107152562	107459564	6	-1	chromosome	decaprenyl diphosphate synthase subunit 2 [Source:HGNC Symbol;Acc:HGNC:23041]	ENSG00000164494.12	PDSS2	57107
ENSG00000164405	4235.34	0.301108	0.125455	2.356	0.0184731	0.262849	FALSE	UQCRQ		UQCRQ	protein_coding	132866630	132868847	5	1	chromosome	ubiquinol-cytochrome c reductase complex III subunit VII [Source:HGNC Symbol;Acc:HGNC:29594]	ENSG00000164405.11	UQCRQ	27089
ENSG00000139044	4.16827	0.767855	0.283478	2.35416	0.0185646	0.263577	FALSE	B4GALNT3		B4GALNT3	protein_coding	459939	563509	12	1	chromosome	beta-1,4-N-acetyl-galactosaminyltransferase 3 [Source:HGNC Symbol;Acc:HGNC:24137]	ENSG00000139044.12	B4GALNT3	283358
ENSG00000185880	161.825	0.639225	0.258607	2.35448	0.0185485	0.263577	FALSE	TRIM69		TRIM69	protein_coding	44728988	44767829	15	1	chromosome	tripartite motif containing 69 [Source:HGNC Symbol;Acc:HGNC:17857]	ENSG00000185880.13	TRIM69	140691
ENSG00000163092	20279.8	0.538807	0.221065	2.35353	0.0185962	0.263738	FALSE	XIRP2		XIRP2	protein_coding	166888487	167259753	2	1	chromosome	xin actin binding repeat containing 2 [Source:HGNC Symbol;Acc:HGNC:14303]	ENSG00000163092.20	XIRP2	129446
ENSG00000111859	50.1403	-0.584061	0.248531	-2.35306	0.0186198	0.263787	FALSE	NEDD9		NEDD9	protein_coding	11183298	11382348	6	-1	chromosome	neural precursor cell expressed, developmentally down-regulated 9 [Source:HGNC Symbol;Acc:HGNC:7733]	ENSG00000111859.17	NEDD9	4739
ENSG00000129521	8.69273	0.715344	0.276188	2.35123	0.0187114	0.264798	FALSE	EGLN3		EGLN3	protein_coding	33924227	34462774	14	-1	chromosome	egl-9 family hypoxia inducible factor 3 [Source:HGNC Symbol;Acc:HGNC:14661]	ENSG00000129521.14	EGLN3	112399
ENSG00000023892	4.62291	0.744128	0.283749	2.34761	0.0188943	0.265088	FALSE	DEF6		DEF6	protein_coding	35297818	35321771	6	1	chromosome	DEF6 guanine nucleotide exchange factor [Source:HGNC Symbol;Acc:HGNC:2760]	ENSG00000023892.11	DEF6	50619
ENSG00000066629	111.38	-0.349845	0.149072	-2.34901	0.0188236	0.265088	FALSE	EML1		EML1	protein_coding	99737693	99942060	14	1	chromosome	EMAP like 1 [Source:HGNC Symbol;Acc:HGNC:3330]	ENSG00000066629.17	EML1	2009
ENSG00000117013	20.4756	0.550685	0.231303	2.34955	0.0187963	0.265088	FALSE	KCNQ4		KCNQ4	protein_coding	40783787	40840452	1	1	chromosome	potassium voltage-gated channel subfamily Q member 4 [Source:HGNC Symbol;Acc:HGNC:6298]	ENSG00000117013.17	KCNQ4	9132
ENSG00000122034	472.203	0.280683	0.118667	2.35018	0.0187643	0.265088	FALSE	GTF3A		GTF3A	protein_coding	27424619	27435823	13	1	chromosome	general transcription factor IIIA [Source:HGNC Symbol;Acc:HGNC:4662]	ENSG00000122034.15	GTF3A	2971
ENSG00000150337	3.18351	0.245196	0.211313	2.34844	0.0188521	0.265088	FALSE	FCGR1A		FCGR1A	protein_coding	149782671	149792518	1	1	chromosome	Fc fragment of IgG receptor Ia [Source:HGNC Symbol;Acc:HGNC:3613]	ENSG00000150337.13	FCGR1A	2209
ENSG00000152377	23.5618	0.622832	0.259729	2.34831	0.018859	0.265088	FALSE	SPOCK1		SPOCK1	protein_coding	136975298	137598379	5	-1	chromosome	SPARC (osteonectin), cwcv and kazal like domains proteoglycan 1 [Source:HGNC Symbol;Acc:HGNC:11251]	ENSG00000152377.14	SPOCK1	6695
ENSG00000162591	20.4441	-0.577744	0.260631	-2.34937	0.0188052	0.265088	FALSE	MEGF6		MEGF6	protein_coding	3487951	3611508	1	-1	chromosome	multiple EGF like domains 6 [Source:HGNC Symbol;Acc:HGNC:3232]	ENSG00000162591.16	MEGF6	1953
ENSG00000180758	163.285	-0.505256	0.228499	-2.34769	0.0188903	0.265088	FALSE	GPR157		GPR157	protein_coding	9100305	9129102	1	-1	chromosome	G protein-coupled receptor 157 [Source:HGNC Symbol;Acc:HGNC:23687]	ENSG00000180758.12	GPR157	80045
ENSG00000143079	28.0054	-0.609185	0.255812	-2.34563	0.0189952	0.266218	FALSE	CTTNBP2NL		CTTNBP2NL	protein_coding	112396214	112463456	1	1	chromosome	CTTNBP2 N-terminal like [Source:HGNC Symbol;Acc:HGNC:25330]	ENSG00000143079.15	CTTNBP2NL	55917
ENSG00000112335	311.201	-0.326009	0.137785	-2.34493	0.0190307	0.26643	FALSE	SNX3		SNX3	protein_coding	108211222	108261246	6	-1	chromosome	sorting nexin 3 [Source:HGNC Symbol;Acc:HGNC:11174]	ENSG00000112335.15	SNX3	8724
ENSG00000070759	12.643	-0.63596	0.256744	-2.34354	0.0191018	0.266846	FALSE	TESK2		TESK2	protein_coding	45343883	45491163	1	-1	chromosome	testis associated actin remodelling kinase 2 [Source:HGNC Symbol;Acc:HGNC:11732]	ENSG00000070759.17	TESK2	10420
ENSG00000081791	205.144	0.421935	0.177334	2.34351	0.019103	0.266846	FALSE	DELE1		DELE1	protein_coding	141923855	141942047	5	1	chromosome	DAP3 binding cell death enhancer 1 [Source:HGNC Symbol;Acc:HGNC:28969]	ENSG00000081791.9	DELE1	9812
ENSG00000142230	144.254	0.322232	0.141309	2.34275	0.0191422	0.266846	FALSE	SAE1		SAE1	protein_coding	47113274	47210636	19	1	chromosome	SUMO1 activating enzyme subunit 1 [Source:HGNC Symbol;Acc:HGNC:30660]	ENSG00000142230.13	SAE1	10055
ENSG00000154133	55.7508	-0.522075	0.223728	-2.34302	0.0191283	0.266846	FALSE	ROBO4		ROBO4	protein_coding	124883691	124898500	11	-1	chromosome	roundabout guidance receptor 4 [Source:HGNC Symbol;Acc:HGNC:17985]	ENSG00000154133.15	ROBO4	54538
ENSG00000156411	1993.35	0.393458	0.164741	2.34138	0.0192128	0.267546	FALSE	ATP5MPL		ATP5MPL	protein_coding	103912288	103928269	14	-1	chromosome	ATP synthase membrane subunit 6.8PL [Source:HGNC Symbol;Acc:HGNC:1188]	ENSG00000156411.9	ATP5MPL	9556
ENSG00000011376	33.4549	0.487273	0.200824	2.34006	0.0192808	0.268206	FALSE	LARS2		LARS2	protein_coding	45388561	45554726	3	1	chromosome	leucyl-tRNA synthetase 2, mitochondrial [Source:HGNC Symbol;Acc:HGNC:17095]	ENSG00000011376.12	LARS2	23395
ENSG00000065978	2185.58	-0.314973	0.135186	-2.33955	0.0193067	0.268281	FALSE	YBX1		YBX1	protein_coding	42682418	42703805	1	1	chromosome	Y-box binding protein 1 [Source:HGNC Symbol;Acc:HGNC:8014]	ENSG00000065978.19	YBX1	4904
ENSG00000197124	11.8186	0.455877	0.287791	2.33863	0.0193548	0.268663	FALSE	ZNF682		ZNF682	protein_coding	19997058	20039505	19	-1	chromosome	zinc finger protein 682 [Source:HGNC Symbol;Acc:HGNC:28857]	ENSG00000197124.12	ZNF682	91120
ENSG00000167772	90.6328	-0.445973	0.237393	-2.337	0.0194393	0.26955	FALSE	ANGPTL4		ANGPTL4	protein_coding	8363289	8374370	19	1	chromosome	angiopoietin like 4 [Source:HGNC Symbol;Acc:HGNC:16039]	ENSG00000167772.12	ANGPTL4	51129
ENSG00000013503	31.189	0.46142	0.193673	2.33525	0.0195306	0.270529	FALSE	POLR3B		POLR3B	protein_coding	106357748	106510198	12	1	chromosome	RNA polymerase III subunit B [Source:HGNC Symbol;Acc:HGNC:30348]	ENSG00000013503.10	POLR3B	55703
ENSG00000108055	159.371	-0.452117	0.203758	-2.33373	0.0196097	0.27128	FALSE	SMC3		SMC3	protein_coding	110567691	110604636	10	1	chromosome	structural maintenance of chromosomes 3 [Source:HGNC Symbol;Acc:HGNC:2468]	ENSG00000108055.9	SMC3	9126
ENSG00000110048	102.317	-0.475935	0.199039	-2.33342	0.0196264	0.27128	FALSE	OSBP		OSBP	protein_coding	59574398	59615774	11	-1	chromosome	oxysterol binding protein [Source:HGNC Symbol;Acc:HGNC:8503]	ENSG00000110048.12	OSBP	5007
ENSG00000260001	2.59117	-0.492746	0.244597	-2.33108	0.0197492	0.27269	FALSE	TGFBR3L		TGFBR3L	protein_coding	7916145	7919097	19	1	chromosome	transforming growth factor beta receptor 3 like [Source:HGNC Symbol;Acc:HGNC:44152]	ENSG00000260001.6	TGFBR3L	100507588
ENSG00000054598	23.3356	-0.615681	0.262931	-2.32892	0.0198632	0.273271	FALSE	FOXC1		FOXC1	protein_coding	1609915	1613897	6	1	chromosome	forkhead box C1 [Source:HGNC Symbol;Acc:HGNC:3800]	ENSG00000054598.9	FOXC1	2296
ENSG00000070756	437.271	-0.322668	0.137354	-2.3287	0.019875	0.273271	FALSE	PABPC1		PABPC1	protein_coding	100685816	100722809	8	-1	chromosome	poly(A) binding protein cytoplasmic 1 [Source:HGNC Symbol;Acc:HGNC:8554]	ENSG00000070756.16	PABPC1	26986
ENSG00000127824	2186.88	0.41491	0.176211	2.32982	0.0198155	0.273271	FALSE	TUBA4A		TUBA4A	protein_coding	219249710	219278170	2	-1	chromosome	tubulin alpha 4a [Source:HGNC Symbol;Acc:HGNC:12407]	ENSG00000127824.14	TUBA4A	7277
ENSG00000134748	96.335	0.431235	0.191553	2.32939	0.0198382	0.273271	FALSE	PRPF38A		PRPF38A	protein_coding	52404602	52420836	1	1	chromosome	pre-mRNA processing factor 38A [Source:HGNC Symbol;Acc:HGNC:25930]	ENSG00000134748.13	PRPF38A	84950
ENSG00000006118	4.31193	-0.717495	0.279255	-2.3282	0.0199016	0.273349	FALSE	TMEM132A		TMEM132A	protein_coding	60924463	60937159	11	1	chromosome	transmembrane protein 132A [Source:HGNC Symbol;Acc:HGNC:31092]	ENSG00000006118.14	TMEM132A	54972
ENSG00000017260	75.4929	-0.492647	0.206486	-2.32567	0.0200364	0.274404	FALSE	ATP2C1		ATP2C1	protein_coding	130850595	131016712	3	1	chromosome	ATPase secretory pathway Ca2+ transporting 1 [Source:HGNC Symbol;Acc:HGNC:13211]	ENSG00000017260.19	ATP2C1	27032
ENSG00000064607	181.551	0.380135	0.166162	2.32555	0.0200426	0.274404	FALSE	SUGP2		SUGP2	protein_coding	18990888	19034023	19	-1	chromosome	SURP and G-patch domain containing 2 [Source:HGNC Symbol;Acc:HGNC:18641]	ENSG00000064607.17	SUGP2	10147
ENSG00000076685	182.063	0.542949	0.2256	2.32518	0.0200624	0.274404	FALSE	NT5C2		NT5C2	protein_coding	103088017	103193306	10	-1	chromosome	5'-nucleotidase, cytosolic II [Source:HGNC Symbol;Acc:HGNC:8022]	ENSG00000076685.18	NT5C2	22978
ENSG00000150459	722.998	0.241512	0.102459	2.32569	0.020035	0.274404	FALSE	SAP18		SAP18	protein_coding	21140514	21149084	13	1	chromosome	Sin3A associated protein 18 [Source:HGNC Symbol;Acc:HGNC:10530]	ENSG00000150459.12	SAP18	10284
ENSG00000178127	1249.16	0.236692	0.100714	2.32435	0.0201065	0.274719	FALSE	NDUFV2		NDUFV2	protein_coding	9102630	9134345	18	1	chromosome	NADH:ubiquinone oxidoreductase core subunit V2 [Source:HGNC Symbol;Acc:HGNC:7717]	ENSG00000178127.13	NDUFV2	4729
ENSG00000164406	7.2777	0.662954	0.281671	2.32299	0.0201799	0.275434	FALSE	LEAP2		LEAP2	protein_coding	132873444	132875046	5	1	chromosome	liver enriched antimicrobial peptide 2 [Source:HGNC Symbol;Acc:HGNC:29571]	ENSG00000164406.8	LEAP2	116842
ENSG00000103591	132.254	0.376909	0.162503	2.32095	0.0202894	0.276638	FALSE	AAGAB		AAGAB	protein_coding	67200667	67255195	15	-1	chromosome	alpha and gamma adaptin binding protein [Source:HGNC Symbol;Acc:HGNC:25662]	ENSG00000103591.13	AAGAB	79719
ENSG00000112234	40.1451	-0.545813	0.22797	-2.32006	0.0203378	0.277009	FALSE	FBXL4		FBXL4	protein_coding	98868535	98948006	6	-1	chromosome	F-box and leucine rich repeat protein 4 [Source:HGNC Symbol;Acc:HGNC:13601]	ENSG00000112234.9	FBXL4	26235
ENSG00000176623	158.821	0.36648	0.157073	2.3189	0.0204007	0.277288	FALSE	RMDN1		RMDN1	protein_coding	86468257	86514357	8	-1	chromosome	regulator of microtubule dynamics 1 [Source:HGNC Symbol;Acc:HGNC:24285]	ENSG00000176623.12	RMDN1	51115
ENSG00000272398	14.7699	-0.842034	0.273924	-2.31918	0.020385	0.277288	FALSE	CD24		CD24	protein_coding	106969831	106975627	6	-1	chromosome	CD24 molecule [Source:HGNC Symbol;Acc:HGNC:1645]	ENSG00000272398.6	CD24	100133941
ENSG00000198839	48.802	-0.483747	0.199952	-2.31768	0.0204669	0.277899	FALSE	ZNF277		ZNF277	protein_coding	112206695	112343934	7	1	chromosome	zinc finger protein 277 [Source:HGNC Symbol;Acc:HGNC:13070]	ENSG00000198839.10	ZNF277	11179
ENSG00000064042	1849.01	0.350046	0.153564	2.31646	0.020533	0.277984	FALSE	LIMCH1		LIMCH1	protein_coding	41359607	41700044	4	1	chromosome	LIM and calponin homology domains 1 [Source:HGNC Symbol;Acc:HGNC:29191]	ENSG00000064042.18	LIMCH1	22998
ENSG00000087191	409.545	0.254745	0.110146	2.3157	0.0205748	0.277984	FALSE	PSMC5		PSMC5	protein_coding	63827152	63832026	17	1	chromosome	proteasome 26S subunit, ATPase 5 [Source:HGNC Symbol;Acc:HGNC:9552]	ENSG00000087191.13	PSMC5	5705
ENSG00000167555	13.0074	-0.578884	0.286047	-2.31561	0.0205796	0.277984	FALSE	ZNF528		ZNF528	protein_coding	52397849	52418412	19	1	chromosome	zinc finger protein 528 [Source:HGNC Symbol;Acc:HGNC:29384]	ENSG00000167555.14	ZNF528	84436
ENSG00000179820	179.703	-0.507925	0.215413	-2.31662	0.0205246	0.277984	FALSE	MYADM		MYADM	protein_coding	53864763	53876435	19	1	chromosome	myeloid associated differentiation marker [Source:HGNC Symbol;Acc:HGNC:7544]	ENSG00000179820.16	MYADM	91663
ENSG00000187535	4.03427	0.731984	0.28549	2.31577	0.020571	0.277984	FALSE	IFT140		IFT140	protein_coding	1510427	1612072	16	-1	chromosome	intraflagellar transport 140 [Source:HGNC Symbol;Acc:HGNC:29077]	ENSG00000187535.14	IFT140	9742
ENSG00000154719	73.3493	-0.464111	0.199998	-2.31142	0.0208099	0.280365	FALSE	MRPL39		MRPL39	protein_coding	25585656	25607517	21	-1	chromosome	mitochondrial ribosomal protein L39 [Source:HGNC Symbol;Acc:HGNC:14027]	ENSG00000154719.13	MRPL39	54148
ENSG00000154930	271.518	0.694321	0.263725	2.31148	0.0208062	0.280365	FALSE	ACSS1		ACSS1	protein_coding	25006230	25058980	20	-1	chromosome	acyl-CoA synthetase short chain family member 1 [Source:HGNC Symbol;Acc:HGNC:16091]	ENSG00000154930.15	ACSS1	84532
ENSG00000159915	3.42805	0.64627	0.275882	2.31123	0.0208203	0.280365	FALSE	ZNF233		ZNF233	protein_coding	44259880	44275317	19	1	chromosome	zinc finger protein 233 [Source:HGNC Symbol;Acc:HGNC:30946]	ENSG00000159915.12	ZNF233	353355
ENSG00000142627	6.27364	-0.656425	0.285281	-2.30942	0.0209203	0.280795	FALSE	EPHA2		EPHA2	protein_coding	16124337	16156069	1	-1	chromosome	EPH receptor A2 [Source:HGNC Symbol;Acc:HGNC:3386]	ENSG00000142627.13	EPHA2	1969
ENSG00000151491	57.0245	-0.541797	0.233168	-2.3091	0.0209378	0.280795	FALSE	EPS8		EPS8	protein_coding	15620134	15882329	12	-1	chromosome	epidermal growth factor receptor pathway substrate 8 [Source:HGNC Symbol;Acc:HGNC:3420]	ENSG00000151491.14	EPS8	2059
ENSG00000172399	1255.09	0.76667	0.284492	2.30998	0.0208892	0.280795	FALSE	MYOZ2		MYOZ2	protein_coding	119135784	119187789	4	1	chromosome	myozenin 2 [Source:HGNC Symbol;Acc:HGNC:1330]	ENSG00000172399.5	MYOZ2	51778
ENSG00000173757	100.932	-0.40493	0.171484	-2.3091	0.0209381	0.280795	FALSE	STAT5B		STAT5B	protein_coding	42199177	42276707	17	-1	chromosome	signal transducer and activator of transcription 5B [Source:HGNC Symbol;Acc:HGNC:11367]	ENSG00000173757.10	STAT5B	6777
ENSG00000047457	2.77291	0.469025	0.229107	2.30811	0.0209931	0.280814	FALSE	CP		CP	protein_coding	149162410	149221829	3	-1	chromosome	ceruloplasmin [Source:HGNC Symbol;Acc:HGNC:2295]	ENSG00000047457.14	CP	1356
ENSG00000107611	4.26965	0.643323	0.281834	2.30806	0.020996	0.280814	FALSE	CUBN		CUBN	protein_coding	16823966	17129811	10	-1	chromosome	cubilin [Source:HGNC Symbol;Acc:HGNC:2548]	ENSG00000107611.16	CUBN	8029
ENSG00000171497	256.073	0.395516	0.167134	2.30791	0.0210041	0.280814	FALSE	PPID		PPID	protein_coding	158709127	158723396	4	-1	chromosome	peptidylprolyl isomerase D [Source:HGNC Symbol;Acc:HGNC:9257]	ENSG00000171497.5	PPID	5481
ENSG00000204882	3.51353	-0.688613	0.284969	-2.30732	0.0210372	0.28097	FALSE	GPR20		GPR20	protein_coding	141356470	141367286	8	-1	chromosome	G protein-coupled receptor 20 [Source:HGNC Symbol;Acc:HGNC:4475]	ENSG00000204882.4	GPR20	2843
ENSG00000162545	25.331	-0.627398	0.264864	-2.3068	0.0210662	0.281069	FALSE	CAMK2N1		CAMK2N1	protein_coding	20482391	20486210	1	-1	chromosome	calcium/calmodulin dependent protein kinase II inhibitor 1 [Source:HGNC Symbol;Acc:HGNC:24190]	ENSG00000162545.6	CAMK2N1	55450
ENSG00000109680	5.86983	-0.684546	0.283314	-2.30557	0.0211346	0.281411	FALSE	TBC1D19		TBC1D19	protein_coding	26576437	26756223	4	1	chromosome	TBC1 domain family member 19 [Source:HGNC Symbol;Acc:HGNC:25624]	ENSG00000109680.11	TBC1D19	55296
ENSG00000171522	35.5256	-0.593057	0.245512	-2.30557	0.0211349	0.281411	FALSE	PTGER4		PTGER4	protein_coding	40679915	40693735	5	1	chromosome	prostaglandin E receptor 4 [Source:HGNC Symbol;Acc:HGNC:9596]	ENSG00000171522.6	PTGER4	5734
ENSG00000106829	193.482	-0.490879	0.217308	-2.30365	0.0212421	0.282032	FALSE	TLE4		TLE4	protein_coding	79571773	79726882	9	1	chromosome	TLE family member 4, transcriptional corepressor [Source:HGNC Symbol;Acc:HGNC:11840]	ENSG00000106829.19	TLE4	7091
ENSG00000152556	1399.01	-0.520424	0.234365	-2.30319	0.0212679	0.282032	FALSE	PFKM		PFKM	protein_coding	48105139	48146404	12	1	chromosome	phosphofructokinase, muscle [Source:HGNC Symbol;Acc:HGNC:8877]	ENSG00000152556.17	PFKM	5213
ENSG00000173706	207.647	-0.31683	0.134743	-2.30353	0.0212488	0.282032	FALSE	HEG1		HEG1	protein_coding	124965710	125055997	3	-1	chromosome	heart development protein with EGF like domains 1 [Source:HGNC Symbol;Acc:HGNC:29227]	ENSG00000173706.14	HEG1	57493
ENSG00000174574	65.9343	-0.400001	0.174913	-2.30407	0.0212189	0.282032	FALSE	AKIRIN1		AKIRIN1	protein_coding	38991276	39006059	1	1	chromosome	akirin 1 [Source:HGNC Symbol;Acc:HGNC:25744]	ENSG00000174574.16	AKIRIN1	79647
ENSG00000154856	56.636	-0.529775	0.229604	-2.30186	0.021343	0.282611	FALSE	APCDD1		APCDD1	protein_coding	10454635	10489949	18	1	chromosome	APC down-regulated 1 [Source:HGNC Symbol;Acc:HGNC:15718]	ENSG00000154856.13	APCDD1	147495
ENSG00000198125	90984.3	0.405811	0.170039	2.30165	0.0213549	0.282611	FALSE	MB		MB	protein_coding	35606764	35637951	22	-1	chromosome	myoglobin [Source:HGNC Symbol;Acc:HGNC:6915]	ENSG00000198125.13	MB	4151
ENSG00000061794	277.102	0.243636	0.105152	2.30031	0.0214308	0.283296	FALSE	MRPS35		MRPS35	protein_coding	27710822	27756295	12	1	chromosome	mitochondrial ribosomal protein S35 [Source:HGNC Symbol;Acc:HGNC:16635]	ENSG00000061794.13	MRPS35	60488
ENSG00000140983	126.099	0.331037	0.142864	2.29997	0.02145	0.283296	FALSE	RHOT2		RHOT2	protein_coding	668105	674174	16	1	chromosome	ras homolog family member T2 [Source:HGNC Symbol;Acc:HGNC:21169]	ENSG00000140983.14	RHOT2	89941
ENSG00000163884	77.1731	-0.496427	0.239801	-2.29894	0.0215086	0.283783	FALSE	KLF15		KLF15	protein_coding	126342635	126357408	3	-1	chromosome	Kruppel like factor 15 [Source:HGNC Symbol;Acc:HGNC:14536]	ENSG00000163884.4	KLF15	28999
ENSG00000070610	126.825	0.32829	0.141667	2.29794	0.0215655	0.284246	FALSE	GBA2		GBA2	protein_coding	35736866	35749228	9	-1	chromosome	glucosylceramidase beta 2 [Source:HGNC Symbol;Acc:HGNC:18986]	ENSG00000070610.14	GBA2	57704
ENSG00000076003	27.4443	0.493348	0.223155	2.29514	0.0217253	0.284895	FALSE	MCM6		MCM6	protein_coding	135839626	135876443	2	-1	chromosome	minichromosome maintenance complex component 6 [Source:HGNC Symbol;Acc:HGNC:6949]	ENSG00000076003.5	MCM6	4175
ENSG00000087085	245.878	0.517623	0.217868	2.29326	0.0218328	0.284895	FALSE	ACHE		ACHE	protein_coding	100889994	100896974	7	-1	chromosome	acetylcholinesterase (Cartwright blood group) [Source:HGNC Symbol;Acc:HGNC:108]	ENSG00000087085.15	ACHE	43
ENSG00000134072	27.2157	-0.569994	0.252604	-2.29658	0.0216427	0.284895	FALSE	CAMK1		CAMK1	protein_coding	9757347	9769992	3	-1	chromosome	calcium/calmodulin dependent protein kinase I [Source:HGNC Symbol;Acc:HGNC:1459]	ENSG00000134072.11	CAMK1	8536
ENSG00000137168	86.7504	0.380452	0.161042	2.29558	0.0216998	0.284895	FALSE	PPIL1		PPIL1	protein_coding	36854827	36874803	6	-1	chromosome	peptidylprolyl isomerase like 1 [Source:HGNC Symbol;Acc:HGNC:9260]	ENSG00000137168.8	PPIL1	51645
ENSG00000157388	9.28228	0.652498	0.278217	2.29607	0.0216722	0.284895	FALSE	CACNA1D		CACNA1D	protein_coding	53328963	53813733	3	1	chromosome	calcium voltage-gated channel subunit alpha1 D [Source:HGNC Symbol;Acc:HGNC:1391]	ENSG00000157388.19	CACNA1D	776
ENSG00000157778	107.034	0.372041	0.161286	2.29554	0.0217022	0.284895	FALSE	PSMG3		PSMG3	protein_coding	1567332	1571005	7	-1	chromosome	proteasome assembly chaperone 3 [Source:HGNC Symbol;Acc:HGNC:22420]	ENSG00000157778.9	PSMG3	84262
ENSG00000165757	42.7705	-0.534394	0.247757	-2.29403	0.0217889	0.284895	FALSE	JCAD		JCAD	protein_coding	30012803	30115494	10	-1	chromosome	junctional cadherin 5 associated [Source:HGNC Symbol;Acc:HGNC:29283]	ENSG00000165757.9	JCAD	57608
ENSG00000165934	119.427	0.324378	0.139581	2.2943	0.0217731	0.284895	FALSE	CPSF2		CPSF2	protein_coding	92121969	92172145	14	1	chromosome	cleavage and polyadenylation specific factor 2 [Source:HGNC Symbol;Acc:HGNC:2325]	ENSG00000165934.13	CPSF2	53981
ENSG00000166896	45.4427	-0.525173	0.229389	-2.29348	0.0218203	0.284895	FALSE	ATP23		ATP23	protein_coding	57906039	57959148	12	1	chromosome	ATP23 metallopeptidase and ATP synthase assembly factor homolog [Source:HGNC Symbol;Acc:HGNC:29452]	ENSG00000166896.9	ATP23	91419
ENSG00000224877	635.902	0.324488	0.138546	2.29348	0.0218206	0.284895	FALSE	NDUFAF8		NDUFAF8	protein_coding	81239305	81241310	17	1	chromosome	NADH:ubiquinone oxidoreductase complex assembly factor 8 [Source:HGNC Symbol;Acc:HGNC:33551]	ENSG00000224877.4	NDUFAF8	284184
ENSG00000106153	5724.07	0.274569	0.118696	2.29249	0.0218776	0.285194	FALSE	CHCHD2		CHCHD2	protein_coding	56101573	56106476	7	-1	chromosome	coiled-coil-helix-coiled-coil-helix domain containing 2 [Source:HGNC Symbol;Acc:HGNC:21645]	ENSG00000106153.13	CHCHD2	51142
ENSG00000102893	602.717	-0.244533	0.10539	-2.29044	0.021996	0.286308	FALSE	PHKB		PHKB	protein_coding	47461123	47701523	16	1	chromosome	phosphorylase kinase regulatory subunit beta [Source:HGNC Symbol;Acc:HGNC:8927]	ENSG00000102893.16	PHKB	5257
ENSG00000182013	13.3009	0.442222	0.286192	2.29025	0.0220068	0.286308	FALSE	PNMA8A		PNMA8A	protein_coding	46466491	46471563	19	-1	chromosome	PNMA family member 8A [Source:HGNC Symbol;Acc:HGNC:25578]	ENSG00000182013.18	PNMA8A	55228
ENSG00000091436	4049.99	0.409715	0.175474	2.2888	0.0220907	0.286543	FALSE	MAP3K20		MAP3K20	protein_coding	173075435	173268015	2	1	chromosome	mitogen-activated protein kinase kinase kinase 20 [Source:HGNC Symbol;Acc:HGNC:17797]	ENSG00000091436.17	MAP3K20	51776
ENSG00000139675	2.37374	0.43445	0.27694	2.28889	0.0220858	0.286543	FALSE	HNRNPA1L2		HNRNPA1L2	protein_coding	52642425	52643796	13	1	chromosome	heterogeneous nuclear ribonucleoprotein A1 like 2 [Source:HGNC Symbol;Acc:HGNC:27067]	ENSG00000139675.12	HNRNPA1L2	144983
ENSG00000166343	289.049	-0.585789	0.271169	-2.28899	0.0220802	0.286543	FALSE	MSS51		MSS51	protein_coding	73423579	73433561	10	-1	chromosome	MSS51 mitochondrial translational activator [Source:HGNC Symbol;Acc:HGNC:21000]	ENSG00000166343.10	MSS51	118490
ENSG00000103222	32.3737	-0.615943	0.261099	-2.28745	0.0221693	0.286993	FALSE	ABCC1		ABCC1	protein_coding	15949577	16143074	16	1	chromosome	ATP binding cassette subfamily C member 1 [Source:HGNC Symbol;Acc:HGNC:51]	ENSG00000103222.19	ABCC1	4363
ENSG00000137288	292.754	0.373872	0.159491	2.28769	0.0221553	0.286993	FALSE	UQCC2		UQCC2	protein_coding	33694293	33711727	6	-1	chromosome	ubiquinol-cytochrome c reductase complex assembly factor 2 [Source:HGNC Symbol;Acc:HGNC:21237]	ENSG00000137288.10	UQCC2	84300
ENSG00000010017	93.8793	-0.322555	0.139753	-2.284	0.0223714	0.287613	FALSE	RANBP9		RANBP9	protein_coding	13621498	13711835	6	-1	chromosome	RAN binding protein 9 [Source:HGNC Symbol;Acc:HGNC:13727]	ENSG00000010017.13	RANBP9	10048
ENSG00000111087	6.52614	-0.621176	0.277408	-2.28517	0.0223026	0.287613	FALSE	GLI1		GLI1	protein_coding	57459785	57472268	12	1	chromosome	GLI family zinc finger 1 [Source:HGNC Symbol;Acc:HGNC:4317]	ENSG00000111087.10	GLI1	2735
ENSG00000138430	231.642	0.281384	0.123735	2.28433	0.0223524	0.287613	FALSE	OLA1		OLA1	protein_coding	174072447	174248599	2	-1	chromosome	Obg like ATPase 1 [Source:HGNC Symbol;Acc:HGNC:28833]	ENSG00000138430.16	OLA1	29789
ENSG00000155666	8.72603	0.539114	0.270845	2.28465	0.0223334	0.287613	FALSE	KDM8		KDM8	protein_coding	27203495	27221768	16	1	chromosome	lysine demethylase 8 [Source:HGNC Symbol;Acc:HGNC:25840]	ENSG00000155666.11	KDM8	79831
ENSG00000172534	308.006	-0.216473	0.0954033	-2.28616	0.022245	0.287613	FALSE	HCFC1		HCFC1	protein_coding	153947557	153971818	X	-1	chromosome	host cell factor C1 [Source:HGNC Symbol;Acc:HGNC:4839]	ENSG00000172534.14	HCFC1	3054
ENSG00000172890	18.3117	0.539199	0.242445	2.28418	0.0223607	0.287613	FALSE	NADSYN1		NADSYN1	protein_coding	71453109	71524107	11	1	chromosome	NAD synthetase 1 [Source:HGNC Symbol;Acc:HGNC:29832]	ENSG00000172890.13	NADSYN1	55191
ENSG00000173418	313.687	0.247679	0.107557	2.28567	0.0222736	0.287613	FALSE	NAA20		NAA20	protein_coding	20017310	20033655	20	1	chromosome	N(alpha)-acetyltransferase 20, NatB catalytic subunit [Source:HGNC Symbol;Acc:HGNC:15908]	ENSG00000173418.12	NAA20	51126
ENSG00000068024	158.346	-0.534037	0.238178	-2.2827	0.0224481	0.288158	FALSE	HDAC4		HDAC4	protein_coding	239048168	239401654	2	-1	chromosome	histone deacetylase 4 [Source:HGNC Symbol;Acc:HGNC:14063]	ENSG00000068024.16	HDAC4	9759
ENSG00000152402	113.892	-0.497347	0.207617	-2.28253	0.0224579	0.288158	FALSE	GUCY1A2		GUCY1A2	protein_coding	106674012	107018524	11	-1	chromosome	guanylate cyclase 1 soluble subunit alpha 2 [Source:HGNC Symbol;Acc:HGNC:4684]	ENSG00000152402.10	GUCY1A2	2977
ENSG00000104812	679.687	0.42562	0.183802	2.2818	0.0225009	0.288427	FALSE	GYS1		GYS1	protein_coding	48968130	48993310	19	-1	chromosome	glycogen synthase 1 [Source:HGNC Symbol;Acc:HGNC:4706]	ENSG00000104812.15	GYS1	2997
ENSG00000147145	2.85803	-0.909179	0.266729	-2.27996	0.02261	0.289541	FALSE	LPAR4		LPAR4	protein_coding	78747709	78757094	X	1	chromosome	lysophosphatidic acid receptor 4 [Source:HGNC Symbol;Acc:HGNC:4478]	ENSG00000147145.12	LPAR4	2846
ENSG00000170624	1108.75	0.345646	0.150809	2.27867	0.0226866	0.290143	FALSE	SGCD		SGCD	protein_coding	155870344	156767788	5	1	chromosome	sarcoglycan delta [Source:HGNC Symbol;Acc:HGNC:10807]	ENSG00000170624.13	SGCD	6444
ENSG00000213397	24.1745	0.543338	0.234399	2.27842	0.0227014	0.290143	FALSE	HAUS7		HAUS7	protein_coding	153447666	153495516	X	-1	chromosome	HAUS augmin like complex subunit 7 [Source:HGNC Symbol;Acc:HGNC:32979]	ENSG00000213397.10	HAUS7	55559
ENSG00000178726	43.4476	-0.622142	0.265038	-2.27782	0.0227374	0.290319	FALSE	THBD		THBD	protein_coding	23045633	23049672	20	-1	chromosome	thrombomodulin [Source:HGNC Symbol;Acc:HGNC:11784]	ENSG00000178726.7	THBD	7056
ENSG00000149564	93.354	-0.56602	0.243284	-2.27633	0.0228265	0.291094	FALSE	ESAM		ESAM	protein_coding	124752583	124762290	11	-1	chromosome	endothelial cell adhesion molecule [Source:HGNC Symbol;Acc:HGNC:17474]	ENSG00000149564.12	ESAM	90952
ENSG00000149761	202.131	0.42539	0.182618	2.27606	0.0228427	0.291094	FALSE	NUDT22		NUDT22	protein_coding	64225941	64230686	11	1	chromosome	nudix hydrolase 22 [Source:HGNC Symbol;Acc:HGNC:28189]	ENSG00000149761.9	NUDT22	84304
ENSG00000101928	86.0404	0.387695	0.165585	2.27547	0.0228778	0.291258	FALSE	MOSPD1		MOSPD1	protein_coding	134887632	134915257	X	-1	chromosome	motile sperm domain containing 1 [Source:HGNC Symbol;Acc:HGNC:25235]	ENSG00000101928.13	MOSPD1	56180
ENSG00000119772	169.312	-0.401118	0.173885	-2.27225	0.0230715	0.292866	FALSE	DNMT3A		DNMT3A	protein_coding	25227855	25342590	2	-1	chromosome	DNA methyltransferase 3 alpha [Source:HGNC Symbol;Acc:HGNC:2978]	ENSG00000119772.16	DNMT3A	1788
ENSG00000120265	476.654	0.188835	0.0834667	2.2726	0.0230503	0.292866	FALSE	PCMT1		PCMT1	protein_coding	149749443	149811420	6	1	chromosome	protein-L-isoaspartate (D-aspartate) O-methyltransferase [Source:HGNC Symbol;Acc:HGNC:8728]	ENSG00000120265.17	PCMT1	5110
ENSG00000144711	152.952	-0.422708	0.181601	-2.27268	0.0230454	0.292866	FALSE	IQSEC1		IQSEC1	protein_coding	12897043	13283281	3	-1	chromosome	IQ motif and Sec7 domain ArfGEF 1 [Source:HGNC Symbol;Acc:HGNC:29112]	ENSG00000144711.16	IQSEC1	9922
ENSG00000165629	1249.55	0.267226	0.115754	2.27025	0.0231925	0.294117	FALSE	ATP5F1C		ATP5F1C	protein_coding	7788147	7807815	10	1	chromosome	ATP synthase F1 subunit gamma [Source:HGNC Symbol;Acc:HGNC:833]	ENSG00000165629.20	ATP5F1C	509
ENSG00000125266	25.9835	-0.560525	0.236474	-2.26901	0.0232678	0.2945	FALSE	EFNB2		EFNB2	protein_coding	106489745	106535662	13	-1	chromosome	ephrin B2 [Source:HGNC Symbol;Acc:HGNC:3227]	ENSG00000125266.8	EFNB2	1948
ENSG00000271303	112.365	-0.449038	0.200651	-2.26913	0.0232604	0.2945	FALSE	SRXN1		SRXN1	protein_coding	646615	653370	20	-1	chromosome	sulfiredoxin 1 [Source:HGNC Symbol;Acc:HGNC:16132]	ENSG00000271303.1	SRXN1	140809
ENSG00000078814	534.686	0.664302	0.271504	2.26698	0.0233912	0.295775	FALSE	MYH7B		MYH7B	protein_coding	34955810	35002437	20	1	chromosome	myosin heavy chain 7B [Source:HGNC Symbol;Acc:HGNC:15906]	ENSG00000078814.16	MYH7B	57644
ENSG00000165475	56.9692	0.454149	0.199692	2.26503	0.0235107	0.296999	FALSE	CRYL1		CRYL1	protein_coding	20403666	20525873	13	-1	chromosome	crystallin lambda 1 [Source:HGNC Symbol;Acc:HGNC:18246]	ENSG00000165475.15	CRYL1	51084
ENSG00000165887	1268	0.820131	0.28607	2.26251	0.023666	0.298626	FALSE	ANKRD2		ANKRD2	protein_coding	97572499	97583884	10	1	chromosome	ankyrin repeat domain 2 [Source:HGNC Symbol;Acc:HGNC:495]	ENSG00000165887.12	ANKRD2	26287
ENSG00000172732	77.8736	-0.394353	0.172479	-2.26183	0.0237081	0.298626	FALSE	MUS81		MUS81	protein_coding	65857126	65867653	11	1	chromosome	MUS81 structure-specific endonuclease subunit [Source:HGNC Symbol;Acc:HGNC:29814]	ENSG00000172732.12	MUS81	80198
ENSG00000265491	892.736	0.535511	0.222742	2.26198	0.0236986	0.298626	FALSE	RNF115		RNF115	protein_coding	145738868	145824095	1	-1	chromosome	ring finger protein 115 [Source:HGNC Symbol;Acc:HGNC:18154]	ENSG00000265491.5	RNF115	27246
ENSG00000109118	67.0034	-0.467028	0.207634	-2.25957	0.0238482	0.299813	FALSE	PHF12		PHF12	protein_coding	28905250	28951771	17	-1	chromosome	PHD finger protein 12 [Source:HGNC Symbol;Acc:HGNC:20816]	ENSG00000109118.14	PHF12	57649
ENSG00000175449	12.4845	-0.601772	0.287506	-2.25972	0.0238389	0.299813	FALSE	RFESD		RFESD	protein_coding	95646754	95684773	5	1	chromosome	Rieske Fe-S domain containing [Source:HGNC Symbol;Acc:HGNC:29587]	ENSG00000175449.14	RFESD	317671
ENSG00000069020	170.109	0.464078	0.227695	2.25801	0.0239452	0.300743	FALSE	MAST4		MAST4	protein_coding	66596361	67169595	5	1	chromosome	microtubule associated serine/threonine kinase family member 4 [Source:HGNC Symbol;Acc:HGNC:19037]	ENSG00000069020.18	MAST4	375449
ENSG00000092421	53.5464	-0.616873	0.273059	-2.2575	0.0239769	0.300852	FALSE	SEMA6A		SEMA6A	protein_coding	116443616	116574934	5	-1	chromosome	semaphorin 6A [Source:HGNC Symbol;Acc:HGNC:10738]	ENSG00000092421.16	SEMA6A	57556
ENSG00000115641	168.945	0.422527	0.198682	2.25698	0.024009	0.300966	FALSE	FHL2		FHL2	protein_coding	105357712	105438513	2	-1	chromosome	four and a half LIM domains 2 [Source:HGNC Symbol;Acc:HGNC:3703]	ENSG00000115641.19	FHL2	2274
ENSG00000178074	115.467	0.3489	0.152531	2.25464	0.0241559	0.302516	FALSE	C2orf69		C2orf69	protein_coding	199911293	199955935	2	1	chromosome	chromosome 2 open reading frame 69 [Source:HGNC Symbol;Acc:HGNC:26799]	ENSG00000178074.6	C2orf69	205327
ENSG00000171612	35.8496	-0.584342	0.269516	-2.25411	0.0241895	0.302647	FALSE	SLC25A33		SLC25A33	protein_coding	9539465	9585173	1	1	chromosome	solute carrier family 25 member 33 [Source:HGNC Symbol;Acc:HGNC:29681]	ENSG00000171612.7	SLC25A33	84275
ENSG00000168781	5.65097	-0.549237	0.281653	-2.25281	0.0242711	0.303087	FALSE	PPIP5K1		PPIP5K1	protein_coding	43533462	43590253	15	-1	chromosome	diphosphoinositol pentakisphosphate kinase 1 [Source:HGNC Symbol;Acc:HGNC:29023]	ENSG00000168781.22	PPIP5K1	9677
ENSG00000197965	73.6447	0.408837	0.184046	2.25315	0.0242494	0.303087	FALSE	MPZL1		MPZL1	protein_coding	167721192	167791919	1	1	chromosome	myelin protein zero like 1 [Source:HGNC Symbol;Acc:HGNC:7226]	ENSG00000197965.12	MPZL1	9019
ENSG00000205213	45.8406	-0.461319	0.207856	-2.25244	0.0242943	0.303087	FALSE	LGR4		LGR4	protein_coding	27365961	27472790	11	-1	chromosome	leucine rich repeat containing G protein-coupled receptor 4 [Source:HGNC Symbol;Acc:HGNC:13299]	ENSG00000205213.14	LGR4	55366
ENSG00000074181	101.219	-0.52719	0.228651	-2.25134	0.0243641	0.303299	FALSE	NOTCH3		NOTCH3	protein_coding	15159038	15200995	19	-1	chromosome	notch receptor 3 [Source:HGNC Symbol;Acc:HGNC:7883]	ENSG00000074181.9	NOTCH3	4854
ENSG00000105976	124.503	-0.473983	0.210621	-2.25056	0.0244134	0.303299	FALSE	MET		MET	protein_coding	116672196	116798386	7	1	chromosome	MET proto-oncogene, receptor tyrosine kinase [Source:HGNC Symbol;Acc:HGNC:7029]	ENSG00000105976.15	MET	4233
ENSG00000126804	17.9062	-0.563527	0.236193	-2.25034	0.0244274	0.303299	FALSE	ZBTB1		ZBTB1	protein_coding	64503712	64533690	14	1	chromosome	zinc finger and BTB domain containing 1 [Source:HGNC Symbol;Acc:HGNC:20259]	ENSG00000126804.13	ZBTB1	22890
ENSG00000128594	8.23862	0.703838	0.27929	2.25053	0.0244153	0.303299	FALSE	LRRC4		LRRC4	protein_coding	128027071	128032107	7	-1	chromosome	leucine rich repeat containing 4 [Source:HGNC Symbol;Acc:HGNC:15586]	ENSG00000128594.8	LRRC4	64101
ENSG00000136305	6.89026	-0.654991	0.285301	-2.25163	0.0243459	0.303299	FALSE	CIDEB		CIDEB	protein_coding	24305096	24311430	14	-1	chromosome	cell death inducing DFFA like effector b [Source:HGNC Symbol;Acc:HGNC:1977]	ENSG00000136305.11	CIDEB	27141
ENSG00000105556	19.1136	-0.501648	0.222224	-2.24789	0.024583	0.303715	FALSE	MIER2		MIER2	protein_coding	301444	344815	19	-1	chromosome	MIER family member 2 [Source:HGNC Symbol;Acc:HGNC:29210]	ENSG00000105556.11	MIER2	54531
ENSG00000106123	5.8145	0.519816	0.288021	2.24653	0.0246701	0.303715	FALSE	EPHB6		EPHB6	protein_coding	142855061	142871094	7	1	chromosome	EPH receptor B6 [Source:HGNC Symbol;Acc:HGNC:3396]	ENSG00000106123.12	EPHB6	2051
ENSG00000114554	73.2787	0.406977	0.184946	2.24817	0.0245654	0.303715	FALSE	PLXNA1		PLXNA1	protein_coding	126988594	127037392	3	1	chromosome	plexin A1 [Source:HGNC Symbol;Acc:HGNC:9099]	ENSG00000114554.11	PLXNA1	5361
ENSG00000115750	5.66854	-0.62673	0.285584	-2.2482	0.0245636	0.303715	FALSE	TAF1B		TAF1B	protein_coding	9843443	9934416	2	1	chromosome	TATA-box binding protein associated factor, RNA polymerase I subunit B [Source:HGNC Symbol;Acc:HGNC:11533]	ENSG00000115750.17	TAF1B	9014
ENSG00000164488	4.79838	-0.59529	0.258854	-2.24664	0.024663	0.303715	FALSE	DACT2		DACT2	protein_coding	168292830	168319777	6	-1	chromosome	dishevelled binding antagonist of beta catenin 2 [Source:HGNC Symbol;Acc:HGNC:21231]	ENSG00000164488.12	DACT2	168002
ENSG00000167528	50.964	0.453214	0.217316	2.24842	0.0245493	0.303715	FALSE	ZNF641		ZNF641	protein_coding	48337180	48351414	12	-1	chromosome	zinc finger protein 641 [Source:HGNC Symbol;Acc:HGNC:31834]	ENSG00000167528.12	ZNF641	121274
ENSG00000171843	28.4664	-0.513292	0.230267	-2.24656	0.0246683	0.303715	FALSE	MLLT3		MLLT3	protein_coding	20341669	20622518	9	-1	chromosome	MLLT3 super elongation complex subunit [Source:HGNC Symbol;Acc:HGNC:7136]	ENSG00000171843.16	MLLT3	4300
ENSG00000173171	43.2132	0.415983	0.182192	2.24695	0.0246429	0.303715	FALSE	MTX1		MTX1	protein_coding	155208699	155213824	1	1	chromosome	metaxin 1 [Source:HGNC Symbol;Acc:HGNC:7504]	ENSG00000173171.14	MTX1	4580
ENSG00000182831	163.227	-0.27091	0.120362	-2.24661	0.024665	0.303715	FALSE	C16orf72		C16orf72	protein_coding	9091644	9121635	16	1	chromosome	chromosome 16 open reading frame 72 [Source:HGNC Symbol;Acc:HGNC:30103]	ENSG00000182831.12	C16orf72	29035
ENSG00000161395	23.4495	0.487392	0.229115	2.2446	0.0247939	0.304834	FALSE	PGAP3		PGAP3	protein_coding	39671122	39696797	17	-1	chromosome	post-GPI attachment to proteins phospholipase 3 [Source:HGNC Symbol;Acc:HGNC:23719]	ENSG00000161395.14	PGAP3	93210
ENSG00000188738	6.1014	-0.426881	0.26196	-2.24438	0.0248077	0.304834	FALSE	FSIP2		FSIP2	protein_coding	185738804	185833290	2	1	chromosome	fibrous sheath interacting protein 2 [Source:HGNC Symbol;Acc:HGNC:21675]	ENSG00000188738.15	FSIP2	401024
ENSG00000112029	2.56411	0.403489	0.280778	2.24327	0.0248792	0.305425	FALSE	FBXO5		FBXO5	protein_coding	152970519	152983579	6	-1	chromosome	F-box protein 5 [Source:HGNC Symbol;Acc:HGNC:13584]	ENSG00000112029.10	FBXO5	26271
ENSG00000104643	188.231	0.2642	0.117996	2.24111	0.0250192	0.305766	FALSE	MTMR9		MTMR9	protein_coding	11284816	11328146	8	1	chromosome	myotubularin related protein 9 [Source:HGNC Symbol;Acc:HGNC:14596]	ENSG00000104643.10	MTMR9	66036
ENSG00000130414	469.828	0.261418	0.116266	2.24087	0.0250346	0.305766	FALSE	NDUFA10		NDUFA10	protein_coding	239892450	240025345	2	-1	chromosome	NADH:ubiquinone oxidoreductase subunit A10 [Source:HGNC Symbol;Acc:HGNC:7684]	ENSG00000130414.12	NDUFA10	4705
ENSG00000167524	32.6302	0.495384	0.211959	2.24149	0.0249941	0.305766	FALSE	RSKR		RSKR	protein_coding	28601827	28614197	17	-1	chromosome	ribosomal protein S6 kinase related [Source:HGNC Symbol;Acc:HGNC:26314]	ENSG00000167524.15	RSKR	124923
ENSG00000167635	136.555	-0.420738	0.189758	-2.24067	0.0250474	0.305766	FALSE	ZNF146		ZNF146	protein_coding	36214602	36238774	19	1	chromosome	zinc finger protein 146 [Source:HGNC Symbol;Acc:HGNC:12931]	ENSG00000167635.11	ZNF146	7705
ENSG00000182771	4.40143	-0.58673	0.281174	-2.24074	0.0250428	0.305766	FALSE	GRID1		GRID1	protein_coding	85599552	86366795	10	-1	chromosome	glutamate ionotropic receptor delta type subunit 1 [Source:HGNC Symbol;Acc:HGNC:4575]	ENSG00000182771.19	GRID1	2894
ENSG00000188729	3.13719	0.415847	0.227804	2.2422	0.0249487	0.305766	FALSE	OSTN		OSTN	protein_coding	191199241	191265615	3	1	chromosome	osteocrin [Source:HGNC Symbol;Acc:HGNC:29961]	ENSG00000188729.6	OSTN	344901
ENSG00000170296	650.194	0.191446	0.085137	2.23992	0.0250963	0.306077	FALSE	GABARAP		GABARAP	protein_coding	7240008	7242449	17	-1	chromosome	GABA type A receptor-associated protein [Source:HGNC Symbol;Acc:HGNC:4067]	ENSG00000170296.10	GABARAP	11337
ENSG00000078269	28.2356	-0.617562	0.274494	-2.23879	0.0251696	0.306684	FALSE	SYNJ2		SYNJ2	protein_coding	157981863	158099176	6	1	chromosome	synaptojanin 2 [Source:HGNC Symbol;Acc:HGNC:11504]	ENSG00000078269.15	SYNJ2	8871
ENSG00000169016	219.293	0.364597	0.157362	2.23742	0.0252587	0.307483	FALSE	E2F6		E2F6	protein_coding	11444375	11466177	2	-1	chromosome	E2F transcription factor 6 [Source:HGNC Symbol;Acc:HGNC:3120]	ENSG00000169016.17	E2F6	1876
ENSG00000092964	139.895	-0.406112	0.179566	-2.23554	0.0253821	0.308697	FALSE	DPYSL2		DPYSL2	protein_coding	26514031	26658178	8	1	chromosome	dihydropyrimidinase like 2 [Source:HGNC Symbol;Acc:HGNC:3014]	ENSG00000092964.18	DPYSL2	1808
ENSG00000008282	373.413	-0.315686	0.143779	-2.23139	0.0256552	0.310895	FALSE	SYPL1		SYPL1	protein_coding	106090503	106112576	7	-1	chromosome	synaptophysin like 1 [Source:HGNC Symbol;Acc:HGNC:11507]	ENSG00000008282.8	SYPL1	6856
ENSG00000100299	18.6151	0.631643	0.285018	2.23135	0.025658	0.310895	FALSE	ARSA		ARSA	protein_coding	50622754	50628173	22	-1	chromosome	arylsulfatase A [Source:HGNC Symbol;Acc:HGNC:713]	ENSG00000100299.18	ARSA	410
ENSG00000132383	167.989	-0.27651	0.124016	-2.23146	0.0256508	0.310895	FALSE	RPA1		RPA1	protein_coding	1829702	1900082	17	1	chromosome	replication protein A1 [Source:HGNC Symbol;Acc:HGNC:10289]	ENSG00000132383.12	RPA1	6117
ENSG00000157578	10.1059	-0.555288	0.281127	-2.23182	0.0256272	0.310895	FALSE	LCA5L		LCA5L	protein_coding	39405844	39445805	21	-1	chromosome	lebercilin LCA5 like [Source:HGNC Symbol;Acc:HGNC:1255]	ENSG00000157578.13	LCA5L	150082
ENSG00000206052	4.29685	0.511095	0.283094	2.23093	0.025686	0.310946	FALSE	DOK6		DOK6	protein_coding	69400888	69849087	18	1	chromosome	docking protein 6 [Source:HGNC Symbol;Acc:HGNC:28301]	ENSG00000206052.11	DOK6	220164
ENSG00000197976	76.319	-0.342204	0.151078	-2.22948	0.0257821	0.31182	FALSE	AKAP17A		AKAP17A	protein_coding	1591604	1602520	X	1	chromosome	A-kinase anchoring protein 17A [Source:HGNC Symbol;Acc:HGNC:18783]	ENSG00000197976.12	AKAP17A	8227
ENSG00000162174	37.6356	0.513604	0.255915	2.22746	0.0259164	0.313155	FALSE	ASRGL1		ASRGL1	protein_coding	62337448	62393412	11	1	chromosome	asparaginase and isoaspartyl peptidase 1 [Source:HGNC Symbol;Acc:HGNC:16448]	ENSG00000162174.12	ASRGL1	80150
ENSG00000101104	4.50353	0.501632	0.286379	2.22698	0.0259488	0.313256	FALSE	PABPC1L		PABPC1L	protein_coding	44910062	44959035	20	1	chromosome	poly(A) binding protein cytoplasmic 1 like [Source:HGNC Symbol;Acc:HGNC:15797]	ENSG00000101104.12	PABPC1L	80336
ENSG00000203666	96.899	0.36867	0.164654	2.2264	0.0259875	0.313434	FALSE	EFCAB2		EFCAB2	protein_coding	244969705	245127164	1	1	chromosome	EF-hand calcium binding domain 2 [Source:HGNC Symbol;Acc:HGNC:28166]	ENSG00000203666.12	EFCAB2	84288
ENSG00000092929	12.9104	0.617279	0.272146	2.22497	0.0260829	0.314295	FALSE	UNC13D		UNC13D	protein_coding	75827225	75844717	17	-1	chromosome	unc-13 homolog D [Source:HGNC Symbol;Acc:HGNC:23147]	ENSG00000092929.11	UNC13D	201294
ENSG00000134375	204.399	0.350221	0.154777	2.22419	0.0261358	0.314642	FALSE	TIMM17A		TIMM17A	protein_coding	201955503	201970664	1	1	chromosome	translocase of inner mitochondrial membrane 17A [Source:HGNC Symbol;Acc:HGNC:17315]	ENSG00000134375.11	TIMM17A	10440
ENSG00000005007	145.109	0.314423	0.140324	2.22026	0.0264008	0.315583	FALSE	UPF1		UPF1	protein_coding	18831938	18868236	19	1	chromosome	UPF1 RNA helicase and ATPase [Source:HGNC Symbol;Acc:HGNC:9962]	ENSG00000005007.12	UPF1	5976
ENSG00000059804	34.0871	-0.668184	0.283916	-2.22126	0.0263333	0.315583	FALSE	SLC2A3		SLC2A3	protein_coding	7919230	7936187	12	-1	chromosome	solute carrier family 2 member 3 [Source:HGNC Symbol;Acc:HGNC:11007]	ENSG00000059804.16	SLC2A3	6515
ENSG00000091542	586.128	-0.284981	0.127092	-2.22007	0.0264143	0.315583	FALSE	ALKBH5		ALKBH5	protein_coding	18183078	18209954	17	1	chromosome	alkB homolog 5, RNA demethylase [Source:HGNC Symbol;Acc:HGNC:25996]	ENSG00000091542.9	ALKBH5	54890
ENSG00000108001	52.5825	-0.606887	0.254124	-2.22043	0.0263899	0.315583	FALSE	EBF3		EBF3	protein_coding	129835283	129963841	10	-1	chromosome	EBF transcription factor 3 [Source:HGNC Symbol;Acc:HGNC:19087]	ENSG00000108001.13	EBF3	253738
ENSG00000110693	347.859	-0.502023	0.240306	-2.22019	0.0264059	0.315583	FALSE	SOX6		SOX6	protein_coding	15966449	16739591	11	-1	chromosome	SRY-box transcription factor 6 [Source:HGNC Symbol;Acc:HGNC:16421]	ENSG00000110693.18	SOX6	55553
ENSG00000127252	195.945	-0.340972	0.151811	-2.21981	0.0264314	0.315583	FALSE	PLAAT1		PLAAT1	protein_coding	193241128	193277738	3	1	chromosome	phospholipase A and acyltransferase 1 [Source:HGNC Symbol;Acc:HGNC:14922]	ENSG00000127252.7	PLAAT1	57110
ENSG00000168542	473.482	-0.496037	0.202323	-2.222	0.0262836	0.315583	FALSE	COL3A1		COL3A1	protein_coding	188974373	189012746	2	1	chromosome	collagen type III alpha 1 chain [Source:HGNC Symbol;Acc:HGNC:2201]	ENSG00000168542.15	COL3A1	1281
ENSG00000188725	41.9376	-0.382332	0.172579	-2.22013	0.0264103	0.315583	FALSE	SMIM15		SMIM15	protein_coding	61157704	61162468	5	-1	chromosome	small integral membrane protein 15 [Source:HGNC Symbol;Acc:HGNC:33861]	ENSG00000188725.8	SMIM15	643155
ENSG00000198589	36.0863	0.41861	0.192589	2.22082	0.0263634	0.315583	FALSE	LRBA		LRBA	protein_coding	150264435	151015727	4	-1	chromosome	LPS responsive beige-like anchor protein [Source:HGNC Symbol;Acc:HGNC:1742]	ENSG00000198589.13	LRBA	987
ENSG00000075240	10.9634	-0.613983	0.268418	-2.21678	0.0266383	0.316734	FALSE	GRAMD4		GRAMD4	protein_coding	46576012	46679790	22	1	chromosome	GRAM domain containing 4 [Source:HGNC Symbol;Acc:HGNC:29113]	ENSG00000075240.17	GRAMD4	23151
ENSG00000156876	14.3283	-0.532475	0.25904	-2.21682	0.0266352	0.316734	FALSE	SASS6		SASS6	protein_coding	100083563	100132955	1	-1	chromosome	SAS-6 centriolar assembly protein [Source:HGNC Symbol;Acc:HGNC:25403]	ENSG00000156876.10	SASS6	163786
ENSG00000158571	60.4781	-0.607766	0.272635	-2.21719	0.02661	0.316734	FALSE	PFKFB1		PFKFB1	protein_coding	54932961	54998534	X	-1	chromosome	6-phosphofructo-2-kinase/fructose-2,6-biphosphatase 1 [Source:HGNC Symbol;Acc:HGNC:8872]	ENSG00000158571.11	PFKFB1	5207
ENSG00000169933	3.91894	0.448801	0.239293	2.21662	0.0266491	0.316734	FALSE	FRMPD4		FRMPD4	protein_coding	11822423	12724523	X	1	chromosome	FERM and PDZ domain containing 4 [Source:HGNC Symbol;Acc:HGNC:29007]	ENSG00000169933.15	FRMPD4	9758
ENSG00000271503	22.7168	0.66195	0.277154	2.21721	0.0266089	0.316734	FALSE	CCL5		CCL5	protein_coding	35871491	35880793	17	-1	chromosome	C-C motif chemokine ligand 5 [Source:HGNC Symbol;Acc:HGNC:10632]	ENSG00000271503.6	CCL5	6352
ENSG00000102978	274.351	0.290974	0.131523	2.21599	0.0266921	0.316956	FALSE	POLR2C		POLR2C	protein_coding	57462660	57472009	16	1	chromosome	RNA polymerase II subunit C [Source:HGNC Symbol;Acc:HGNC:9189]	ENSG00000102978.13	POLR2C	5432
ENSG00000076706	15.2373	-0.627114	0.28616	-2.2141	0.0268221	0.317646	FALSE	MCAM		MCAM	protein_coding	119308529	119321521	11	-1	chromosome	melanoma cell adhesion molecule [Source:HGNC Symbol;Acc:HGNC:6934]	ENSG00000076706.17	MCAM	4162
ENSG00000107130	2.57708	-0.611489	0.281822	-2.21451	0.0267934	0.317646	FALSE	NCS1		NCS1	protein_coding	130172404	130237303	9	1	chromosome	neuronal calcium sensor 1 [Source:HGNC Symbol;Acc:HGNC:3953]	ENSG00000107130.10	NCS1	23413
ENSG00000170382	3.04385	-0.560639	0.275568	-2.2138	0.0268429	0.317646	FALSE	LRRN2		LRRN2	protein_coding	204617170	204685738	1	-1	chromosome	leucine rich repeat neuronal 2 [Source:HGNC Symbol;Acc:HGNC:16914]	ENSG00000170382.12	LRRN2	10446
ENSG00000172500	219.533	0.39784	0.177144	2.21373	0.0268474	0.317646	FALSE	FIBP		FIBP	protein_coding	65883741	65888539	11	-1	chromosome	FGF1 intracellular binding protein [Source:HGNC Symbol;Acc:HGNC:3705]	ENSG00000172500.12	FIBP	9158
ENSG00000189221	118.409	-0.336309	0.244437	-2.2121	0.0269594	0.318682	FALSE	MAOA		MAOA	protein_coding	43654907	43746824	X	1	chromosome	monoamine oxidase A [Source:HGNC Symbol;Acc:HGNC:6833]	ENSG00000189221.9	MAOA	4128
ENSG00000133818	130.518	0.49053	0.204896	2.21104	0.0270329	0.318974	FALSE	RRAS2		RRAS2	protein_coding	14277922	14364506	11	-1	chromosome	RAS related 2 [Source:HGNC Symbol;Acc:HGNC:17271]	ENSG00000133818.14	RRAS2	22800
ENSG00000154380	717.621	0.458558	0.199884	2.21131	0.0270147	0.318974	FALSE	ENAH		ENAH	protein_coding	225486835	225653142	1	-1	chromosome	ENAH actin regulator [Source:HGNC Symbol;Acc:HGNC:18271]	ENSG00000154380.17	ENAH	55740
ENSG00000184508	59.6631	0.411236	0.184143	2.20988	0.0271136	0.319637	FALSE	HDDC3		HDDC3	protein_coding	90929964	90935196	15	-1	chromosome	HD domain containing 3 [Source:HGNC Symbol;Acc:HGNC:30522]	ENSG00000184508.11	HDDC3	374659
ENSG00000073969	80.5714	-0.514294	0.228034	-2.20887	0.0271837	0.320174	FALSE	NSF		NSF	protein_coding	46590669	46757464	17	1	chromosome	N-ethylmaleimide sensitive factor, vesicle fusing ATPase [Source:HGNC Symbol;Acc:HGNC:8016]	ENSG00000073969.18	NSF	4905
ENSG00000181195	18.6478	0.62117	0.28591	2.2081	0.027237	0.320225	FALSE	PENK		PENK	protein_coding	56436674	56446671	8	-1	chromosome	proenkephalin [Source:HGNC Symbol;Acc:HGNC:8831]	ENSG00000181195.11	PENK	5179
ENSG00000249471	5.60229	0.592871	0.282448	2.20816	0.0272331	0.320225	FALSE	ZNF324B		ZNF324B	protein_coding	58451611	58457833	19	1	chromosome	zinc finger protein 324B [Source:HGNC Symbol;Acc:HGNC:33107]	ENSG00000249471.8	ZNF324B	388569
ENSG00000111669	2176.55	0.301127	0.136569	2.20692	0.0273194	0.320905	FALSE	TPI1		TPI1	protein_coding	6867119	6870948	12	1	chromosome	triosephosphate isomerase 1 [Source:HGNC Symbol;Acc:HGNC:12009]	ENSG00000111669.15	TPI1	7167
ENSG00000130208	107.424	0.526366	0.235487	2.20647	0.0273513	0.320991	FALSE	APOC1		APOC1	protein_coding	44914247	44919349	19	1	chromosome	apolipoprotein C1 [Source:HGNC Symbol;Acc:HGNC:607]	ENSG00000130208.9	APOC1	341
ENSG00000115107	98.5337	-0.345589	0.152046	-2.206	0.0273843	0.321089	FALSE	STEAP3		STEAP3	protein_coding	119223831	119265652	2	1	chromosome	STEAP3 metalloreductase [Source:HGNC Symbol;Acc:HGNC:24592]	ENSG00000115107.20	STEAP3	55240
ENSG00000168924	87.0442	0.363311	0.164706	2.20499	0.0274545	0.321624	FALSE	LETM1		LETM1	protein_coding	1811479	1856156	4	-1	chromosome	leucine zipper and EF-hand containing transmembrane protein 1 [Source:HGNC Symbol;Acc:HGNC:6556]	ENSG00000168924.15	LETM1	3954
ENSG00000020577	436.078	-0.514306	0.245947	-2.20359	0.0275531	0.321913	FALSE	SAMD4A		SAMD4A	protein_coding	54566117	54793315	14	1	chromosome	sterile alpha motif domain containing 4A [Source:HGNC Symbol;Acc:HGNC:23023]	ENSG00000020577.14	SAMD4A	23034
ENSG00000140650	14.0351	-0.646068	0.285459	-2.20365	0.0275492	0.321913	FALSE	PMM2		PMM2	protein_coding	8788823	8849325	16	1	chromosome	phosphomannomutase 2 [Source:HGNC Symbol;Acc:HGNC:9115]	ENSG00000140650.12	PMM2	5373
ENSG00000156110	81.3114	-0.358805	0.164116	-2.20393	0.0275292	0.321913	FALSE	ADK		ADK	protein_coding	74151202	74709963	10	1	chromosome	adenosine kinase [Source:HGNC Symbol;Acc:HGNC:257]	ENSG00000156110.14	ADK	132
ENSG00000168890	87.6324	-0.450147	0.204152	-2.20313	0.0275854	0.322002	FALSE	TMEM150A		TMEM150A	protein_coding	85598547	85603196	2	-1	chromosome	transmembrane protein 150A [Source:HGNC Symbol;Acc:HGNC:24677]	ENSG00000168890.14	TMEM150A	129303
ENSG00000011523	217.382	-0.365307	0.180967	-2.20024	0.0277897	0.324098	FALSE	CEP68		CEP68	protein_coding	65056366	65087004	2	1	chromosome	centrosomal protein 68 [Source:HGNC Symbol;Acc:HGNC:29076]	ENSG00000011523.14	CEP68	23177
ENSG00000056586	148.378	0.409831	0.186531	2.19652	0.028055	0.32512	FALSE	RC3H2		RC3H2	protein_coding	122844556	122905359	9	-1	chromosome	ring finger and CCCH-type domains 2 [Source:HGNC Symbol;Acc:HGNC:21461]	ENSG00000056586.16	RC3H2	54542
ENSG00000106077	41.0737	0.501011	0.221874	2.19753	0.0279823	0.32512	FALSE	ABHD11		ABHD11	protein_coding	73736094	73738867	7	-1	chromosome	abhydrolase domain containing 11 [Source:HGNC Symbol;Acc:HGNC:16407]	ENSG00000106077.18	ABHD11	83451
ENSG00000107372	992.767	-0.355181	0.163198	-2.19448	0.028201	0.32512	FALSE	ZFAND5		ZFAND5	protein_coding	72351413	72365235	9	-1	chromosome	zinc finger AN1-type containing 5 [Source:HGNC Symbol;Acc:HGNC:13008]	ENSG00000107372.13	ZFAND5	7763
ENSG00000123562	690.995	0.22232	0.0996295	2.19484	0.0281753	0.32512	FALSE	MORF4L2		MORF4L2	protein_coding	103675496	103688158	X	-1	chromosome	mortality factor 4 like 2 [Source:HGNC Symbol;Acc:HGNC:16849]	ENSG00000123562.17	MORF4L2	9643
ENSG00000127540	4354.16	0.274906	0.123428	2.1954	0.028135	0.32512	FALSE	UQCR11		UQCR11	protein_coding	1597169	1605473	19	-1	chromosome	ubiquinol-cytochrome c reductase, complex III subunit XI [Source:HGNC Symbol;Acc:HGNC:30862]	ENSG00000127540.12	UQCR11	10975
ENSG00000128805	7.60517	0.616044	0.283178	2.19601	0.0280913	0.32512	FALSE	ARHGAP22		ARHGAP22	protein_coding	48446034	48656265	10	-1	chromosome	Rho GTPase activating protein 22 [Source:HGNC Symbol;Acc:HGNC:30320]	ENSG00000128805.14	ARHGAP22	58504
ENSG00000141367	380.361	0.219783	0.100231	2.19834	0.0279247	0.32512	FALSE	CLTC		CLTC	protein_coding	59619689	59696956	17	1	chromosome	clathrin heavy chain [Source:HGNC Symbol;Acc:HGNC:2092]	ENSG00000141367.12	CLTC	1213
ENSG00000169084	30.1838	-0.427173	0.203759	-2.19519	0.0281499	0.32512	FALSE	DHRSX		DHRSX	protein_coding	2219506	2502805	X	-1	chromosome	dehydrogenase/reductase X-linked [Source:HGNC Symbol;Acc:HGNC:18399]	ENSG00000169084.15	DHRSX	207063
ENSG00000170417	585.414	-0.367595	0.162561	-2.19466	0.0281877	0.32512	FALSE	TMEM182		TMEM182	protein_coding	102736905	103019900	2	1	chromosome	transmembrane protein 182 [Source:HGNC Symbol;Acc:HGNC:26391]	ENSG00000170417.16	TMEM182	130827
ENSG00000172638	51.464	-0.380524	0.172661	-2.19616	0.0280802	0.32512	FALSE	EFEMP2		EFEMP2	protein_coding	65866441	65873592	11	-1	chromosome	EGF containing fibulin extracellular matrix protein 2 [Source:HGNC Symbol;Acc:HGNC:3219]	ENSG00000172638.13	EFEMP2	30008
ENSG00000187735	96.4557	-0.32309	0.146939	-2.19682	0.0280331	0.32512	FALSE	TCEA1		TCEA1	protein_coding	53966552	54022456	8	-1	chromosome	transcription elongation factor A1 [Source:HGNC Symbol;Acc:HGNC:11612]	ENSG00000187735.14	TCEA1	6917
ENSG00000204435	151.895	0.321719	0.145212	2.19614	0.0280822	0.32512	FALSE	CSNK2B		CSNK2B	protein_coding	31665236	31670343	6	1	chromosome	casein kinase 2 beta [Source:HGNC Symbol;Acc:HGNC:2460]	ENSG00000204435.13	CSNK2B	1460
ENSG00000285480	11.0062	0.651879	0.284653	2.19549	0.0281287	0.32512	FALSE	H2BE1		H2BE1	protein_coding	151207837	151210378	7	-1	chromosome	H2B.E variant histone 1 [Source:HGNC Symbol;Acc:HGNC:53833]	ENSG00000285480.1	H2BE1	114483833
ENSG00000153391	38.8153	-0.444015	0.198728	-2.19349	0.0282719	0.325606	FALSE	INO80C		INO80C	protein_coding	35452230	35497991	18	-1	chromosome	INO80 complex subunit C [Source:HGNC Symbol;Acc:HGNC:26994]	ENSG00000153391.15	INO80C	125476
ENSG00000167613	21.9895	0.597373	0.280596	2.1932	0.028293	0.325606	FALSE	LAIR1		LAIR1	protein_coding	54351384	54370558	19	-1	chromosome	leukocyte associated immunoglobulin like receptor 1 [Source:HGNC Symbol;Acc:HGNC:6477]	ENSG00000167613.16	LAIR1	3903
ENSG00000170085	28.389	-0.573758	0.24785	-2.19243	0.0283486	0.325959	FALSE	SIMC1		SIMC1	protein_coding	176238367	176345991	5	1	chromosome	SUMO interacting motifs containing 1 [Source:HGNC Symbol;Acc:HGNC:24779]	ENSG00000170085.18	SIMC1	375484
ENSG00000134982	145.623	0.352299	0.163621	2.19094	0.0284562	0.326847	FALSE	APC		APC	protein_coding	112707498	112846239	5	1	chromosome	APC regulator of WNT signaling pathway [Source:HGNC Symbol;Acc:HGNC:583]	ENSG00000134982.17	APC	324
ENSG00000136114	21.3686	-0.535483	0.250909	-2.19032	0.0285009	0.326847	FALSE	THSD1		THSD1	protein_coding	52377167	52416373	13	-1	chromosome	thrombospondin type 1 domain containing 1 [Source:HGNC Symbol;Acc:HGNC:17754]	ENSG00000136114.17	THSD1	55901
ENSG00000230989	356.324	0.347376	0.158125	2.19061	0.0284803	0.326847	FALSE	HSBP1		HSBP1	protein_coding	83807978	83819737	16	1	chromosome	heat shock factor binding protein 1 [Source:HGNC Symbol;Acc:HGNC:5203]	ENSG00000230989.7	HSBP1	3281
ENSG00000099381	38.2424	-0.390066	0.178684	-2.18796	0.0286726	0.327685	FALSE	SETD1A		SETD1A	protein_coding	30957754	30984664	16	1	chromosome	SET domain containing 1A, histone lysine methyltransferase [Source:HGNC Symbol;Acc:HGNC:29010]	ENSG00000099381.18	SETD1A	9739
ENSG00000138363	143.348	-0.402812	0.185087	-2.18759	0.0286994	0.327685	FALSE	ATIC		ATIC	protein_coding	215311956	215349773	2	1	chromosome	5-aminoimidazole-4-carboxamide ribonucleotide formyltransferase/IMP cyclohydrolase [Source:HGNC Symbol;Acc:HGNC:794]	ENSG00000138363.15	ATIC	471
ENSG00000176531	2.79174	0.588426	0.276253	2.1877	0.0286913	0.327685	FALSE	PHLDB3		PHLDB3	protein_coding	43474954	43504935	19	-1	chromosome	pleckstrin homology like domain family B member 3 [Source:HGNC Symbol;Acc:HGNC:30499]	ENSG00000176531.10	PHLDB3	653583
ENSG00000177108	6.08028	0.695684	0.268364	2.18821	0.0286544	0.327685	FALSE	ZDHHC22		ZDHHC22	protein_coding	77131270	77142734	14	-1	chromosome	zinc finger DHHC-type containing 22 [Source:HGNC Symbol;Acc:HGNC:20106]	ENSG00000177108.5	ZDHHC22	283576
ENSG00000181444	9.82471	-0.669755	0.285021	-2.18875	0.0286149	0.327685	FALSE	ZNF467		ZNF467	protein_coding	149764182	149773588	7	-1	chromosome	zinc finger protein 467 [Source:HGNC Symbol;Acc:HGNC:23154]	ENSG00000181444.13	ZNF467	168544
ENSG00000020129	35.5821	0.507828	0.233855	2.18652	0.0287777	0.328292	FALSE	NCDN		NCDN	protein_coding	35557473	35567274	1	1	chromosome	neurochondrin [Source:HGNC Symbol;Acc:HGNC:17597]	ENSG00000020129.16	NCDN	23154
ENSG00000123130	167.257	0.349599	0.151637	2.18577	0.0288323	0.328628	FALSE	ACOT9		ACOT9	protein_coding	23701055	23766475	X	-1	chromosome	acyl-CoA thioesterase 9 [Source:HGNC Symbol;Acc:HGNC:17152]	ENSG00000123130.17	ACOT9	23597
ENSG00000176182	124.137	-0.279017	0.128841	-2.18459	0.0289193	0.329332	FALSE	MYPOP		MYPOP	protein_coding	45890023	45902613	19	-1	chromosome	Myb related transcription factor, partner of profilin [Source:HGNC Symbol;Acc:HGNC:20178]	ENSG00000176182.6	MYPOP	339344
ENSG00000047365	2.47171	0.443716	0.266105	2.18312	0.0290266	0.329897	FALSE	ARAP2		ARAP2	protein_coding	35948221	36244514	4	-1	chromosome	ArfGAP with RhoGAP domain, ankyrin repeat and PH domain 2 [Source:HGNC Symbol;Acc:HGNC:16924]	ENSG00000047365.12	ARAP2	116984
ENSG00000119431	9.99618	0.502595	0.275672	2.18288	0.0290446	0.329897	FALSE	HDHD3		HDHD3	protein_coding	113373419	113376999	9	-1	chromosome	haloacid dehalogenase like hydrolase domain containing 3 [Source:HGNC Symbol;Acc:HGNC:28171]	ENSG00000119431.9	HDHD3	81932
ENSG00000127419	26.8575	0.475956	0.212668	2.18319	0.0290218	0.329897	FALSE	TMEM175		TMEM175	protein_coding	932387	958656	4	1	chromosome	transmembrane protein 175 [Source:HGNC Symbol;Acc:HGNC:28709]	ENSG00000127419.17	TMEM175	84286
ENSG00000133027	22.727	0.466265	0.20526	2.18246	0.0290757	0.329963	FALSE	PEMT		PEMT	protein_coding	17505563	17591708	17	-1	chromosome	phosphatidylethanolamine N-methyltransferase [Source:HGNC Symbol;Acc:HGNC:8830]	ENSG00000133027.18	PEMT	10400
ENSG00000172594	46.1978	-0.445172	0.201012	-2.18017	0.0292447	0.331592	FALSE	SMPDL3A		SMPDL3A	protein_coding	122789049	122809720	6	1	chromosome	sphingomyelin phosphodiesterase acid like 3A [Source:HGNC Symbol;Acc:HGNC:17389]	ENSG00000172594.13	SMPDL3A	10924
ENSG00000106299	96.2492	-0.404724	0.190123	-2.17834	0.0293808	0.332847	FALSE	WASL		WASL	protein_coding	123681943	123749003	7	-1	chromosome	WASP like actin nucleation promoting factor [Source:HGNC Symbol;Acc:HGNC:12735]	ENSG00000106299.8	WASL	8976
ENSG00000150281	87.7814	-0.361404	0.169693	-2.17763	0.0294334	0.333153	FALSE	CTF1		CTF1	protein_coding	30896607	30903560	16	1	chromosome	cardiotrophin 1 [Source:HGNC Symbol;Acc:HGNC:2499]	ENSG00000150281.6	CTF1	1489
ENSG00000175130	7.97268	-0.622508	0.27829	-2.17701	0.0294801	0.333393	FALSE	MARCKSL1		MARCKSL1	protein_coding	32333839	32336233	1	-1	chromosome	MARCKS like 1 [Source:HGNC Symbol;Acc:HGNC:7142]	ENSG00000175130.7	MARCKSL1	65108
ENSG00000099904	44.219	-0.444844	0.20359	-2.17495	0.0296342	0.333948	FALSE	ZDHHC8		ZDHHC8	protein_coding	20129456	20148007	22	1	chromosome	zinc finger DHHC-type containing 8 [Source:HGNC Symbol;Acc:HGNC:18474]	ENSG00000099904.15	ZDHHC8	29801
ENSG00000134240	49.528	-0.71655	0.259127	-2.17601	0.0295548	0.333948	FALSE	HMGCS2		HMGCS2	protein_coding	119748002	119768905	1	-1	chromosome	3-hydroxy-3-methylglutaryl-CoA synthase 2 [Source:HGNC Symbol;Acc:HGNC:5008]	ENSG00000134240.12	HMGCS2	3158
ENSG00000144115	73.6234	0.38182	0.183263	2.17435	0.029679	0.333948	FALSE	THNSL2		THNSL2	protein_coding	88170295	88186636	2	1	chromosome	threonine synthase like 2 [Source:HGNC Symbol;Acc:HGNC:25602]	ENSG00000144115.16	THNSL2	55258
ENSG00000157184	96.5507	0.429461	0.186702	2.17495	0.0296341	0.333948	FALSE	CPT2		CPT2	protein_coding	53196792	53214197	1	1	chromosome	carnitine palmitoyltransferase 2 [Source:HGNC Symbol;Acc:HGNC:2330]	ENSG00000157184.7	CPT2	1376
ENSG00000174151	23.362	0.493083	0.222164	2.17482	0.0296434	0.333948	FALSE	CYB561D1		CYB561D1	protein_coding	109494052	109502932	1	1	chromosome	cytochrome b561 family member D1 [Source:HGNC Symbol;Acc:HGNC:26804]	ENSG00000174151.14	CYB561D1	284613
ENSG00000258429	26.6981	0.515095	0.231262	2.1743	0.0296825	0.333948	FALSE	PDF		PDF	protein_coding	69326913	69330588	16	-1	chromosome	peptide deformylase, mitochondrial [Source:HGNC Symbol;Acc:HGNC:30012]	ENSG00000258429.2	PDF	64146
ENSG00000170266	41.3972	0.463581	0.213177	2.17386	0.0297156	0.334032	FALSE	GLB1		GLB1	protein_coding	32996609	33097202	3	-1	chromosome	galactosidase beta 1 [Source:HGNC Symbol;Acc:HGNC:4298]	ENSG00000170266.16	GLB1	2720
ENSG00000113734	34.3011	0.458231	0.217545	2.17321	0.0297644	0.334292	FALSE	BNIP1		BNIP1	protein_coding	173144442	173164387	5	1	chromosome	BCL2 interacting protein 1 [Source:HGNC Symbol;Acc:HGNC:1082]	ENSG00000113734.17	BNIP1	662
ENSG00000152518	230.379	-0.447844	0.199119	-2.17235	0.0298292	0.334732	FALSE	ZFP36L2		ZFP36L2	protein_coding	43222402	43226606	2	-1	chromosome	ZFP36 ring finger protein like 2 [Source:HGNC Symbol;Acc:HGNC:1108]	ENSG00000152518.8	ZFP36L2	678
ENSG00000050748	104.167	-0.346555	0.160634	-2.17164	0.029883	0.334761	FALSE	MAPK9		MAPK9	protein_coding	180233143	180292099	5	-1	chromosome	mitogen-activated protein kinase 9 [Source:HGNC Symbol;Acc:HGNC:6886]	ENSG00000050748.17	MAPK9	5601
ENSG00000111707	68.4067	-0.450065	0.218869	-2.17195	0.0298596	0.334761	FALSE	SUDS3		SUDS3	protein_coding	118376555	118418033	12	1	chromosome	SDS3 homolog, SIN3A corepressor complex component [Source:HGNC Symbol;Acc:HGNC:29545]	ENSG00000111707.12	SUDS3	64426
ENSG00000112667	259.798	-0.431702	0.203519	-2.16975	0.0300254	0.335308	FALSE	DNPH1		DNPH1	protein_coding	43225629	43229484	6	-1	chromosome	2'-deoxynucleoside 5'-phosphate N-hydrolase 1 [Source:HGNC Symbol;Acc:HGNC:21218]	ENSG00000112667.12	DNPH1	10591
ENSG00000120306	654.048	0.382179	0.173888	2.16894	0.0300874	0.335308	FALSE	CYSTM1		CYSTM1	protein_coding	140175156	140282052	5	1	chromosome	cysteine rich transmembrane module containing 1 [Source:HGNC Symbol;Acc:HGNC:30239]	ENSG00000120306.11	CYSTM1	84418
ENSG00000139318	103.219	-0.580682	0.259873	-2.16958	0.0300386	0.335308	FALSE	DUSP6		DUSP6	protein_coding	89347235	89352501	12	-1	chromosome	dual specificity phosphatase 6 [Source:HGNC Symbol;Acc:HGNC:3072]	ENSG00000139318.8	DUSP6	1848
ENSG00000159267	24.4462	-0.502871	0.233305	-2.16847	0.0301231	0.335308	FALSE	HLCS		HLCS	protein_coding	36750888	36990236	21	-1	chromosome	holocarboxylase synthetase [Source:HGNC Symbol;Acc:HGNC:4976]	ENSG00000159267.14	HLCS	3141
ENSG00000163754	674.869	0.39179	0.179801	2.16905	0.0300786	0.335308	FALSE	GYG1		GYG1	protein_coding	148991341	149027668	3	1	chromosome	glycogenin 1 [Source:HGNC Symbol;Acc:HGNC:4699]	ENSG00000163754.17	GYG1	2992
ENSG00000169908	247.217	-0.512021	0.232695	-2.1693	0.03006	0.335308	FALSE	TM4SF1		TM4SF1	protein_coding	149369022	149377692	3	-1	chromosome	transmembrane 4 L six family member 1 [Source:HGNC Symbol;Acc:HGNC:11853]	ENSG00000169908.12	TM4SF1	4071
ENSG00000179915	4.45349	-0.570441	0.23621	-2.16828	0.0301372	0.335308	FALSE	NRXN1		NRXN1	protein_coding	49918503	51225575	2	-1	chromosome	neurexin 1 [Source:HGNC Symbol;Acc:HGNC:8008]	ENSG00000179915.23	NRXN1	9378
ENSG00000272602	21.1102	-0.480605	0.227062	-2.16962	0.0300355	0.335308	FALSE	ZNF595		ZNF595	protein_coding	53286	88208	4	1	chromosome	zinc finger protein 595 [Source:HGNC Symbol;Acc:HGNC:27196]	ENSG00000272602.6	ZNF595	152687
ENSG00000116604	615.923	-0.326841	0.15294	-2.16617	0.0302982	0.336813	FALSE	MEF2D		MEF2D	protein_coding	156463727	156500779	1	-1	chromosome	myocyte enhancer factor 2D [Source:HGNC Symbol;Acc:HGNC:6997]	ENSG00000116604.18	MEF2D	4209
ENSG00000100401	63.8609	0.369484	0.166584	2.16549	0.0303503	0.336819	FALSE	RANGAP1		RANGAP1	protein_coding	41245611	41286251	22	-1	chromosome	Ran GTPase activating protein 1 [Source:HGNC Symbol;Acc:HGNC:9854]	ENSG00000100401.19	RANGAP1	5905
ENSG00000184378	2.5578	0.610934	0.271033	2.16572	0.0303329	0.336819	FALSE	ACTRT3		ACTRT3	protein_coding	169766921	169769561	3	-1	chromosome	actin related protein T3 [Source:HGNC Symbol;Acc:HGNC:24022]	ENSG00000184378.3	ACTRT3	84517
ENSG00000087274	417.387	-0.317098	0.144841	-2.16498	0.0303891	0.336963	FALSE	ADD1		ADD1	protein_coding	2843857	2930076	4	1	chromosome	adducin 1 [Source:HGNC Symbol;Acc:HGNC:243]	ENSG00000087274.17	ADD1	118
ENSG00000064199	2.54949	0.526015	0.26765	2.16128	0.0306741	0.33727	FALSE	SPA17		SPA17	protein_coding	124673798	124697518	11	1	chromosome	sperm autoantigenic protein 17 [Source:HGNC Symbol;Acc:HGNC:11210]	ENSG00000064199.6	SPA17	53340
ENSG00000111358	40.7196	0.400506	0.188967	2.16151	0.0306561	0.33727	FALSE	GTF2H3		GTF2H3	protein_coding	123633739	123662604	12	1	chromosome	general transcription factor IIH subunit 3 [Source:HGNC Symbol;Acc:HGNC:4657]	ENSG00000111358.14	GTF2H3	2967
ENSG00000153294	5.22596	0.565618	0.271783	2.16406	0.0304598	0.33727	FALSE	ADGRF4		ADGRF4	protein_coding	47685864	47722021	6	1	chromosome	adhesion G protein-coupled receptor F4 [Source:HGNC Symbol;Acc:HGNC:19011]	ENSG00000153294.12	ADGRF4	221393
ENSG00000159110	59.507	0.451738	0.196358	2.16254	0.0305764	0.33727	FALSE	IFNAR2		IFNAR2	protein_coding	33229901	33265675	21	1	chromosome	interferon alpha and beta receptor subunit 2 [Source:HGNC Symbol;Acc:HGNC:5433]	ENSG00000159110.19	IFNAR2	3455
ENSG00000160111	12.6289	-0.613221	0.274471	-2.16174	0.0306381	0.33727	FALSE	CPAMD8		CPAMD8	protein_coding	16892947	17026815	19	-1	chromosome	C3 and PZP like alpha-2-macroglobulin domain containing 8 [Source:HGNC Symbol;Acc:HGNC:23228]	ENSG00000160111.13	CPAMD8	27151
ENSG00000164347	56.0374	0.393218	0.184319	2.16126	0.030675	0.33727	FALSE	GFM2		GFM2	protein_coding	74721206	74767147	5	-1	chromosome	G elongation factor mitochondrial 2 [Source:HGNC Symbol;Acc:HGNC:29682]	ENSG00000164347.18	GFM2	84340
ENSG00000167549	1081.21	0.342805	0.154386	2.16132	0.0306703	0.33727	FALSE	CORO6		CORO6	protein_coding	29614756	29622907	17	-1	chromosome	coronin 6 [Source:HGNC Symbol;Acc:HGNC:21356]	ENSG00000167549.18	CORO6	84940
ENSG00000180828	6.85498	0.467294	0.28308	2.16354	0.0304994	0.33727	FALSE	BHLHE22		BHLHE22	protein_coding	64580365	64583627	8	1	chromosome	basic helix-loop-helix family member e22 [Source:HGNC Symbol;Acc:HGNC:11963]	ENSG00000180828.3	BHLHE22	27319
ENSG00000188529	336.252	0.456914	0.206935	2.16159	0.0306501	0.33727	FALSE	SRSF10		SRSF10	protein_coding	23964347	23980927	1	-1	chromosome	serine and arginine rich splicing factor 10 [Source:HGNC Symbol;Acc:HGNC:16713]	ENSG00000188529.15	SRSF10	10772
ENSG00000237190	97.0196	-0.380031	0.171908	-2.16141	0.0306638	0.33727	FALSE	CDKN2AIPNL		CDKN2AIPNL	protein_coding	134402065	134411881	5	-1	chromosome	CDKN2A interacting protein N-terminal like [Source:HGNC Symbol;Acc:HGNC:30545]	ENSG00000237190.4	CDKN2AIPNL	91368
ENSG00000158715	58.3715	0.609987	0.281864	2.1599	0.0307807	0.338147	FALSE	SLC45A3		SLC45A3	protein_coding	205657851	205680509	1	-1	chromosome	solute carrier family 45 member 3 [Source:HGNC Symbol;Acc:HGNC:8642]	ENSG00000158715.6	SLC45A3	85414
ENSG00000101096	96.7581	0.573231	0.245223	2.15936	0.0308222	0.338319	FALSE	NFATC2		NFATC2	protein_coding	51386957	51562831	20	-1	chromosome	nuclear factor of activated T cells 2 [Source:HGNC Symbol;Acc:HGNC:7776]	ENSG00000101096.20	NFATC2	4773
ENSG00000162066	40.9611	0.477263	0.221416	2.15832	0.0309029	0.338919	FALSE	AMDHD2		AMDHD2	protein_coding	2520357	2531422	16	1	chromosome	amidohydrolase domain containing 2 [Source:HGNC Symbol;Acc:HGNC:24262]	ENSG00000162066.15	AMDHD2	51005
ENSG00000154889	56.8851	0.352629	0.166352	2.15794	0.0309328	0.338963	FALSE	MPPE1		MPPE1	protein_coding	11882622	11908366	18	-1	chromosome	metallophosphoesterase 1 [Source:HGNC Symbol;Acc:HGNC:15988]	ENSG00000154889.17	MPPE1	65258
ENSG00000116157	33.8966	-0.45434	0.206409	-2.15732	0.0309807	0.339203	FALSE	GPX7		GPX7	protein_coding	52602371	52609051	1	1	chromosome	glutathione peroxidase 7 [Source:HGNC Symbol;Acc:HGNC:4559]	ENSG00000116157.6	GPX7	2882
ENSG00000159921	28.6148	-0.450697	0.214979	-2.15662	0.0310352	0.339516	FALSE	GNE		GNE	protein_coding	36214441	36277056	9	-1	chromosome	glucosamine (UDP-N-acetyl)-2-epimerase/N-acetylmannosamine kinase [Source:HGNC Symbol;Acc:HGNC:23657]	ENSG00000159921.16	GNE	10020
ENSG00000113108	41.7962	0.474174	0.218878	2.15543	0.0311286	0.339968	FALSE	APBB3		APBB3	protein_coding	140558268	140564781	5	-1	chromosome	amyloid beta precursor protein binding family B member 3 [Source:HGNC Symbol;Acc:HGNC:20708]	ENSG00000113108.19	APBB3	10307
ENSG00000205336	22.9356	-0.572729	0.269176	-2.1556	0.0311146	0.339968	FALSE	ADGRG1		ADGRG1	protein_coding	57610652	57665580	16	1	chromosome	adhesion G protein-coupled receptor G1 [Source:HGNC Symbol;Acc:HGNC:4512]	ENSG00000205336.12	ADGRG1	9289
ENSG00000136731	190.527	0.609678	0.272867	2.1543	0.0312169	0.340374	FALSE	UGGT1		UGGT1	protein_coding	128091200	128195677	2	1	chromosome	UDP-glucose glycoprotein glucosyltransferase 1 [Source:HGNC Symbol;Acc:HGNC:15663]	ENSG00000136731.13	UGGT1	56886
ENSG00000185630	453.533	0.303558	0.141478	2.15428	0.0312179	0.340374	FALSE	PBX1		PBX1	protein_coding	164555584	164899296	1	1	chromosome	PBX homeobox 1 [Source:HGNC Symbol;Acc:HGNC:8632]	ENSG00000185630.18	PBX1	5087
ENSG00000130119	63.842	0.514696	0.2295	2.15272	0.0313406	0.340948	FALSE	GNL3L		GNL3L	protein_coding	54530211	54567289	X	1	chromosome	G protein nucleolar 3 like [Source:HGNC Symbol;Acc:HGNC:25553]	ENSG00000130119.16	GNL3L	54552
ENSG00000147862	1093.94	-0.39992	0.176158	-2.15262	0.0313489	0.340948	FALSE	NFIB		NFIB	protein_coding	14081843	14398983	9	-1	chromosome	nuclear factor I B [Source:HGNC Symbol;Acc:HGNC:7785]	ENSG00000147862.17	NFIB	4781
ENSG00000239857	131.905	0.309881	0.143355	2.15298	0.0313206	0.340948	FALSE	GET4		GET4	protein_coding	876554	896436	7	1	chromosome	guided entry of tail-anchored proteins factor 4 [Source:HGNC Symbol;Acc:HGNC:21690]	ENSG00000239857.7	GET4	51608
ENSG00000141858	133.098	-0.36229	0.165726	-2.151	0.0314759	0.342046	FALSE	SAMD1		SAMD1	protein_coding	14087851	14091036	19	-1	chromosome	sterile alpha motif domain containing 1 [Source:HGNC Symbol;Acc:HGNC:17958]	ENSG00000141858.12	SAMD1	90378
ENSG00000072042	84.6375	0.365704	0.175188	2.15019	0.0315405	0.342178	FALSE	RDH11		RDH11	protein_coding	67676800	67695793	14	-1	chromosome	retinol dehydrogenase 11 [Source:HGNC Symbol;Acc:HGNC:17964]	ENSG00000072042.13	RDH11	51109
ENSG00000100300	177.118	0.402023	0.183587	2.15036	0.0315265	0.342178	FALSE	TSPO		TSPO	protein_coding	43151547	43163242	22	1	chromosome	translocator protein [Source:HGNC Symbol;Acc:HGNC:1158]	ENSG00000100300.18	TSPO	706
ENSG00000104047	54.9845	-0.435444	0.19779	-2.14837	0.0316846	0.343024	FALSE	DTWD1		DTWD1	protein_coding	49621037	49656232	15	1	chromosome	DTW domain containing 1 [Source:HGNC Symbol;Acc:HGNC:30926]	ENSG00000104047.15	DTWD1	56986
ENSG00000172915	61.9589	-0.585059	0.263	-2.14821	0.0316973	0.343024	FALSE	NBEA		NBEA	protein_coding	34942287	35673022	13	1	chromosome	neurobeachin [Source:HGNC Symbol;Acc:HGNC:7648]	ENSG00000172915.18	NBEA	26960
ENSG00000173611	31.7747	0.506314	0.222441	2.14859	0.0316668	0.343024	FALSE	SCAI		SCAI	protein_coding	124942608	125143506	9	-1	chromosome	suppressor of cancer cell invasion [Source:HGNC Symbol;Acc:HGNC:26709]	ENSG00000173611.17	SCAI	286205
ENSG00000075702	115.542	0.438715	0.200613	2.14779	0.0317302	0.343096	FALSE	WDR62		WDR62	protein_coding	36054881	36105108	19	1	chromosome	WD repeat domain 62 [Source:HGNC Symbol;Acc:HGNC:24502]	ENSG00000075702.18	WDR62	284403
ENSG00000126882	63.3498	-0.422555	0.189756	-2.14421	0.0320159	0.345328	FALSE	FAM78A		FAM78A	protein_coding	131258076	131276510	9	-1	chromosome	family with sequence similarity 78 member A [Source:HGNC Symbol;Acc:HGNC:25465]	ENSG00000126882.13	FAM78A	286336
ENSG00000127884	543.871	0.321003	0.146658	2.14443	0.0319986	0.345328	FALSE	ECHS1		ECHS1	protein_coding	133362485	133373354	10	-1	chromosome	enoyl-CoA hydratase, short chain 1 [Source:HGNC Symbol;Acc:HGNC:3151]	ENSG00000127884.5	ECHS1	1892
ENSG00000136040	15.471	0.569445	0.275304	2.14476	0.0319722	0.345328	FALSE	PLXNC1		PLXNC1	protein_coding	94148577	94307675	12	1	chromosome	plexin C1 [Source:HGNC Symbol;Acc:HGNC:9106]	ENSG00000136040.9	PLXNC1	10154
ENSG00000286190	4.9854	-0.398315	0.219793	-2.14338	0.0320822	0.345758	FALSE	AC055839.2		AC055839.2	protein_coding	5499439	5501145	17	-1	chromosome	uncharacterized LOC728392 [Source:NCBI gene;Acc:728392]	ENSG00000286190.1	AC055839.2	728392
ENSG00000143198	2580.13	0.455866	0.202649	2.14288	0.0321228	0.345909	FALSE	MGST3		MGST3	protein_coding	165631213	165661796	1	1	chromosome	microsomal glutathione S-transferase 3 [Source:HGNC Symbol;Acc:HGNC:7064]	ENSG00000143198.13	MGST3	4259
ENSG00000010404	165.72	0.28269	0.133275	2.14216	0.0321804	0.345959	FALSE	IDS		IDS	protein_coding	149476988	149521096	X	-1	chromosome	iduronate 2-sulfatase [Source:HGNC Symbol;Acc:HGNC:5389]	ENSG00000010404.18	IDS	3423
ENSG00000116977	68.9708	0.382107	0.186082	2.14224	0.0321738	0.345959	FALSE	LGALS8		LGALS8	protein_coding	236518000	236552981	1	1	chromosome	galectin 8 [Source:HGNC Symbol;Acc:HGNC:6569]	ENSG00000116977.18	LGALS8	3964
ENSG00000109458	123.842	-0.409779	0.19707	-2.14151	0.0322326	0.346235	FALSE	GAB1		GAB1	protein_coding	143336762	143474568	4	1	chromosome	GRB2 associated binding protein 1 [Source:HGNC Symbol;Acc:HGNC:4066]	ENSG00000109458.8	GAB1	2549
ENSG00000104904	2058.72	-0.231093	0.107939	-2.14079	0.0322907	0.346575	FALSE	OAZ1		OAZ1	protein_coding	2269509	2273490	19	1	chromosome	ornithine decarboxylase antizyme 1 [Source:HGNC Symbol;Acc:HGNC:8095]	ENSG00000104904.12	OAZ1	4946
ENSG00000084693	24.5785	0.538355	0.244827	2.13941	0.0324028	0.347223	FALSE	AGBL5		AGBL5	protein_coding	27042364	27070622	2	1	chromosome	ATP/GTP binding protein like 5 [Source:HGNC Symbol;Acc:HGNC:26147]	ENSG00000084693.16	AGBL5	60509
ENSG00000185875	14.3625	-0.526966	0.250883	-2.13939	0.0324043	0.347223	FALSE	THNSL1		THNSL1	protein_coding	25016612	25026664	10	1	chromosome	threonine synthase like 1 [Source:HGNC Symbol;Acc:HGNC:26160]	ENSG00000185875.13	THNSL1	79896
ENSG00000251247	7.44532	0.433042	0.287648	2.13793	0.0325221	0.348199	FALSE	ZNF345		ZNF345	protein_coding	36850361	36913029	19	1	chromosome	zinc finger protein 345 [Source:HGNC Symbol;Acc:HGNC:16367]	ENSG00000251247.11	ZNF345	25850
ENSG00000157782	4.01377	-0.605179	0.284826	-2.1376	0.032549	0.348203	FALSE	CABP1		CABP1	protein_coding	120640552	120667324	12	1	chromosome	calcium binding protein 1 [Source:HGNC Symbol;Acc:HGNC:1384]	ENSG00000157782.9	CABP1	9478
ENSG00000155313	221.538	-0.485221	0.22742	-2.13649	0.0326393	0.348632	FALSE	USP25		USP25	protein_coding	15730025	15880069	21	1	chromosome	ubiquitin specific peptidase 25 [Source:HGNC Symbol;Acc:HGNC:12624]	ENSG00000155313.15	USP25	29761
ENSG00000254999	477.886	0.218938	0.102655	2.13645	0.0326425	0.348632	FALSE	BRK1		BRK1	protein_coding	10115675	10127190	3	1	chromosome	BRICK1 subunit of SCAR/WAVE actin nucleating complex [Source:HGNC Symbol;Acc:HGNC:23057]	ENSG00000254999.4	BRK1	55845
ENSG00000070718	68.6824	0.461668	0.214519	2.13421	0.0328254	0.34879	FALSE	AP3M2		AP3M2	protein_coding	42152946	42171673	8	1	chromosome	adaptor related protein complex 3 subunit mu 2 [Source:HGNC Symbol;Acc:HGNC:570]	ENSG00000070718.12	AP3M2	10947
ENSG00000103995	15.7513	-0.625116	0.286232	-2.13404	0.0328399	0.34879	FALSE	CEP152		CEP152	protein_coding	48712928	48811146	15	-1	chromosome	centrosomal protein 152 [Source:HGNC Symbol;Acc:HGNC:29298]	ENSG00000103995.14	CEP152	22995
ENSG00000163913	13.3085	-0.564433	0.260846	-2.13489	0.0327698	0.34879	FALSE	IFT122		IFT122	protein_coding	129440036	129520507	3	1	chromosome	intraflagellar transport 122 [Source:HGNC Symbol;Acc:HGNC:13556]	ENSG00000163913.11	IFT122	55764
ENSG00000166166	12.3127	0.557685	0.263311	2.13366	0.0328709	0.34879	FALSE	TRMT61A		TRMT61A	protein_coding	103529196	103537073	14	1	chromosome	tRNA methyltransferase 61A [Source:HGNC Symbol;Acc:HGNC:23790]	ENSG00000166166.13	TRMT61A	115708
ENSG00000168333	1274.19	-0.555418	0.267806	-2.13506	0.032756	0.34879	FALSE	PPDPFL		PPDPFL	protein_coding	49054311	49076090	8	1	chromosome	pancreatic progenitor cell differentiation and proliferation factor like [Source:HGNC Symbol;Acc:HGNC:31745]	ENSG00000168333.13	PPDPFL	492307
ENSG00000170989	36.1365	-0.549227	0.264263	-2.13508	0.0327547	0.34879	FALSE	S1PR1		S1PR1	protein_coding	101236865	101243713	1	1	chromosome	sphingosine-1-phosphate receptor 1 [Source:HGNC Symbol;Acc:HGNC:3165]	ENSG00000170989.10	S1PR1	1901
ENSG00000180190	5.03818	-0.699595	0.284837	-2.13495	0.0327649	0.34879	FALSE	TDRP		TDRP	protein_coding	489792	545781	8	-1	chromosome	testis development related protein [Source:HGNC Symbol;Acc:HGNC:26951]	ENSG00000180190.11	TDRP	157695
ENSG00000198680	46.7343	-0.530206	0.242113	-2.13369	0.0328684	0.34879	FALSE	TUSC1		TUSC1	protein_coding	25676389	25678440	9	-1	chromosome	tumor suppressor candidate 1 [Source:HGNC Symbol;Acc:HGNC:31010]	ENSG00000198680.4	TUSC1	286319
ENSG00000135540	9.46802	-0.672778	0.286139	-2.13263	0.0329555	0.349403	FALSE	NHSL1		NHSL1	protein_coding	138422043	138692571	6	-1	chromosome	NHS like 1 [Source:HGNC Symbol;Acc:HGNC:21021]	ENSG00000135540.11	NHSL1	57224
ENSG00000134574	26.5271	0.440465	0.202358	2.13159	0.0330405	0.349639	FALSE	DDB2		DDB2	protein_coding	47214465	47239240	11	1	chromosome	damage specific DNA binding protein 2 [Source:HGNC Symbol;Acc:HGNC:2718]	ENSG00000134574.11	DDB2	1643
ENSG00000160445	165.329	0.324128	0.151391	2.13138	0.0330581	0.349639	FALSE	ZER1		ZER1	protein_coding	128729786	128772414	9	-1	chromosome	zyg-11 related cell cycle regulator [Source:HGNC Symbol;Acc:HGNC:30960]	ENSG00000160445.11	ZER1	10444
ENSG00000187630	86.094	0.328148	0.153697	2.13202	0.0330052	0.349639	FALSE	DHRS4L2		DHRS4L2	protein_coding	23969874	24006408	14	1	chromosome	dehydrogenase/reductase 4 like 2 [Source:HGNC Symbol;Acc:HGNC:19731]	ENSG00000187630.17	DHRS4L2	317749
ENSG00000185022	19.8018	-0.607759	0.286802	-2.13072	0.0331122	0.349928	FALSE	MAFF		MAFF	protein_coding	38200767	38216507	22	1	chromosome	MAF bZIP transcription factor F [Source:HGNC Symbol;Acc:HGNC:6780]	ENSG00000185022.12	MAFF	23764
ENSG00000100813	89.9084	-0.436942	0.209458	-2.12813	0.0333267	0.35072	FALSE	ACIN1		ACIN1	protein_coding	23058564	23095614	14	-1	chromosome	apoptotic chromatin condensation inducer 1 [Source:HGNC Symbol;Acc:HGNC:17066]	ENSG00000100813.14	ACIN1	22985
ENSG00000109756	62.0316	-0.361458	0.179606	-2.12711	0.033411	0.35072	FALSE	RAPGEF2		RAPGEF2	protein_coding	159103013	159360174	4	1	chromosome	Rap guanine nucleotide exchange factor 2 [Source:HGNC Symbol;Acc:HGNC:16854]	ENSG00000109756.9	RAPGEF2	9693
ENSG00000119632	21.4173	0.544915	0.269045	2.12781	0.0333529	0.35072	FALSE	IFI27L2		IFI27L2	protein_coding	94127779	94130253	14	-1	chromosome	interferon alpha inducible protein 27 like 2 [Source:HGNC Symbol;Acc:HGNC:19753]	ENSG00000119632.4	IFI27L2	83982
ENSG00000142875	25.7448	0.461219	0.21717	2.12937	0.0332237	0.35072	FALSE	PRKACB		PRKACB	protein_coding	84078062	84238498	1	1	chromosome	protein kinase cAMP-activated catalytic subunit beta [Source:HGNC Symbol;Acc:HGNC:9381]	ENSG00000142875.19	PRKACB	5567
ENSG00000156471	97.8882	0.305299	0.146198	2.12722	0.0334014	0.35072	FALSE	PTDSS1		PTDSS1	protein_coding	96261902	96336995	8	1	chromosome	phosphatidylserine synthase 1 [Source:HGNC Symbol;Acc:HGNC:9587]	ENSG00000156471.13	PTDSS1	9791
ENSG00000162734	244.202	0.375914	0.177951	2.12709	0.0334126	0.35072	FALSE	PEA15		PEA15	protein_coding	160205337	160215376	1	1	chromosome	proliferation and apoptosis adaptor protein 15 [Source:HGNC Symbol;Acc:HGNC:8822]	ENSG00000162734.12	PEA15	8682
ENSG00000164985	191.891	-0.35906	0.171654	-2.12688	0.0334305	0.35072	FALSE	PSIP1		PSIP1	protein_coding	15464066	15510995	9	-1	chromosome	PC4 and SFRS1 interacting protein 1 [Source:HGNC Symbol;Acc:HGNC:9527]	ENSG00000164985.15	PSIP1	11168
ENSG00000167565	8.03296	-0.606145	0.284012	-2.12676	0.0334397	0.35072	FALSE	SERTAD3		SERTAD3	protein_coding	40440844	40444335	19	-1	chromosome	SERTA domain containing 3 [Source:HGNC Symbol;Acc:HGNC:17931]	ENSG00000167565.13	SERTAD3	29946
ENSG00000213199	8.06412	0.642182	0.282223	2.12657	0.0334556	0.35072	FALSE	ASIC3		ASIC3	protein_coding	151048292	151052756	7	1	chromosome	acid sensing ion channel subunit 3 [Source:HGNC Symbol;Acc:HGNC:101]	ENSG00000213199.8	ASIC3	9311
ENSG00000213424	2.41197	-0.489567	0.24766	-2.12863	0.0332845	0.35072	FALSE	KRT222		KRT222	protein_coding	40654665	40665181	17	-1	chromosome	keratin 222 [Source:HGNC Symbol;Acc:HGNC:28695]	ENSG00000213424.9	KRT222	125113
ENSG00000146416	78.164	0.443483	0.207609	2.12602	0.033502	0.350925	FALSE	AIG1		AIG1	protein_coding	143060496	143341058	6	1	chromosome	androgen induced 1 [Source:HGNC Symbol;Acc:HGNC:21607]	ENSG00000146416.19	AIG1	51390
ENSG00000143776	93.7951	-0.365679	0.17318	-2.12492	0.0335936	0.351603	FALSE	CDC42BPA		CDC42BPA	protein_coding	226989865	227318474	1	-1	chromosome	CDC42 binding protein kinase alpha [Source:HGNC Symbol;Acc:HGNC:1737]	ENSG00000143776.18	CDC42BPA	8476
ENSG00000185442	67.2367	0.439297	0.228234	2.12444	0.0336332	0.351735	FALSE	FAM174B		FAM174B	protein_coding	92617448	92809884	15	-1	chromosome	family with sequence similarity 174 member B [Source:HGNC Symbol;Acc:HGNC:34339]	ENSG00000185442.13	FAM174B	400451
ENSG00000189298	11.2568	0.444109	0.26391	2.12237	0.0338068	0.353267	FALSE	ZKSCAN3		ZKSCAN3	protein_coding	28349947	28369172	6	1	chromosome	zinc finger with KRAB and SCAN domains 3 [Source:HGNC Symbol;Acc:HGNC:13853]	ENSG00000189298.14	ZKSCAN3	80317
ENSG00000139168	718.892	0.257198	0.122023	2.12185	0.0338503	0.35344	FALSE	ZCRB1		ZCRB1	protein_coding	42312086	42326118	12	-1	chromosome	zinc finger CCHC-type and RNA binding motif containing 1 [Source:HGNC Symbol;Acc:HGNC:29620]	ENSG00000139168.8	ZCRB1	85437
ENSG00000116497	57.7253	-0.379519	0.174947	-2.12096	0.0339254	0.353531	FALSE	S100PBP		S100PBP	protein_coding	32816767	32858875	1	1	chromosome	S100P binding protein [Source:HGNC Symbol;Acc:HGNC:25768]	ENSG00000116497.18	S100PBP	64766
ENSG00000116918	273.717	0.352686	0.166627	2.12058	0.0339571	0.353531	FALSE	TSNAX		TSNAX	protein_coding	231528541	231566524	1	1	chromosome	translin associated factor X [Source:HGNC Symbol;Acc:HGNC:12380]	ENSG00000116918.15	TSNAX	7257
ENSG00000135835	4.26525	-0.593226	0.267855	-2.12085	0.0339348	0.353531	FALSE	KIAA1614		KIAA1614	protein_coding	180912897	180951614	1	1	chromosome	KIAA1614 [Source:HGNC Symbol;Acc:HGNC:29327]	ENSG00000135835.12	KIAA1614	57710
ENSG00000155229	281.641	0.253719	0.119107	2.12046	0.0339674	0.353531	FALSE	MMS19		MMS19	protein_coding	97458324	97498794	10	-1	chromosome	MMS19 homolog, cytosolic iron-sulfur assembly component [Source:HGNC Symbol;Acc:HGNC:13824]	ENSG00000155229.21	MMS19	64210
ENSG00000111077	313.486	-0.38985	0.186882	-2.11847	0.0341355	0.353638	FALSE	TNS2		TNS2	protein_coding	53046969	53064372	12	1	chromosome	tensin 2 [Source:HGNC Symbol;Acc:HGNC:19737]	ENSG00000111077.17	TNS2	23371
ENSG00000130528	560.591	0.306529	0.142136	2.11809	0.0341674	0.353638	FALSE	HRC		HRC	protein_coding	49151198	49155396	19	-1	chromosome	histidine rich calcium binding protein [Source:HGNC Symbol;Acc:HGNC:5178]	ENSG00000130528.12	HRC	3270
ENSG00000134480	56.6489	-0.403581	0.204068	-2.11777	0.0341942	0.353638	FALSE	CCNH		CCNH	protein_coding	87318416	87412930	5	-1	chromosome	cyclin H [Source:HGNC Symbol;Acc:HGNC:1594]	ENSG00000134480.15	CCNH	902
ENSG00000144320	317.448	-0.39945	0.187427	-2.11854	0.034129	0.353638	FALSE	LNPK		LNPK	protein_coding	175923882	176002839	2	-1	chromosome	lunapark, ER junction formation factor [Source:HGNC Symbol;Acc:HGNC:21610]	ENSG00000144320.14	LNPK	80856
ENSG00000154945	272.818	-0.240006	0.113738	-2.11967	0.0340342	0.353638	FALSE	ANKRD40		ANKRD40	protein_coding	50693198	50707914	17	-1	chromosome	ankyrin repeat domain 40 [Source:HGNC Symbol;Acc:HGNC:28233]	ENSG00000154945.7	ANKRD40	91369
ENSG00000162757	16.1944	0.520107	0.245719	2.11896	0.0340939	0.353638	FALSE	C1orf74		C1orf74	protein_coding	209779208	209784559	1	-1	chromosome	chromosome 1 open reading frame 74 [Source:HGNC Symbol;Acc:HGNC:26319]	ENSG00000162757.4	C1orf74	148304
ENSG00000170852	205.023	-0.372126	0.173809	-2.1185	0.0341327	0.353638	FALSE	KBTBD2		KBTBD2	protein_coding	32868172	32894131	7	-1	chromosome	kelch repeat and BTB domain containing 2 [Source:HGNC Symbol;Acc:HGNC:21751]	ENSG00000170852.11	KBTBD2	25948
ENSG00000188803	2.35077	-0.436477	0.250013	-2.11785	0.0341881	0.353638	FALSE	SHISA6		SHISA6	protein_coding	11241213	11564063	17	1	chromosome	shisa family member 6 [Source:HGNC Symbol;Acc:HGNC:34491]	ENSG00000188803.15	SHISA6	388336
ENSG00000087494	2.81733	-0.591978	0.258738	-2.11531	0.0344032	0.355517	FALSE	PTHLH		PTHLH	protein_coding	27958084	27972733	12	-1	chromosome	parathyroid hormone like hormone [Source:HGNC Symbol;Acc:HGNC:9607]	ENSG00000087494.16	PTHLH	5744
ENSG00000134294	965.335	-0.395076	0.197243	-2.11467	0.0344584	0.355807	FALSE	SLC38A2		SLC38A2	protein_coding	46358188	46372773	12	-1	chromosome	solute carrier family 38 member 2 [Source:HGNC Symbol;Acc:HGNC:13448]	ENSG00000134294.14	SLC38A2	54407
ENSG00000090104	3.04691	-0.138547	0.191864	-2.11391	0.0345228	0.355909	FALSE	RGS1		RGS1	protein_coding	192575763	192580024	1	1	chromosome	regulator of G protein signaling 1 [Source:HGNC Symbol;Acc:HGNC:9991]	ENSG00000090104.12	RGS1	5996
ENSG00000164086	113.005	-0.43469	0.210039	-2.11405	0.0345107	0.355909	FALSE	DUSP7		DUSP7	protein_coding	52048919	52056571	3	-1	chromosome	dual specificity phosphatase 7 [Source:HGNC Symbol;Acc:HGNC:3073]	ENSG00000164086.10	DUSP7	1849
ENSG00000198498	69.5321	0.451363	0.214991	2.11208	0.0346794	0.357242	FALSE	TMA16		TMA16	protein_coding	163494442	163520539	4	1	chromosome	translation machinery associated 16 homolog [Source:HGNC Symbol;Acc:HGNC:25638]	ENSG00000198498.10	TMA16	55319
ENSG00000162413	434.227	-0.388174	0.185727	-2.11108	0.0347657	0.357849	FALSE	KLHL21		KLHL21	protein_coding	6590724	6614607	1	-1	chromosome	kelch like family member 21 [Source:HGNC Symbol;Acc:HGNC:29041]	ENSG00000162413.16	KLHL21	9903
ENSG00000184178	45.3751	0.359571	0.168804	2.11066	0.0348018	0.357938	FALSE	SCFD2		SCFD2	protein_coding	52872982	53366066	4	-1	chromosome	sec1 family domain containing 2 [Source:HGNC Symbol;Acc:HGNC:30676]	ENSG00000184178.16	SCFD2	152579
ENSG00000005238	49.0236	0.505801	0.230839	2.10995	0.034863	0.358065	FALSE	FAM214B		FAM214B	protein_coding	35104112	35116341	9	-1	chromosome	family with sequence similarity 214 member B [Source:HGNC Symbol;Acc:HGNC:25666]	ENSG00000005238.19	FAM214B	80256
ENSG00000135249	40.6492	-0.427499	0.208957	-2.10988	0.034869	0.358065	FALSE	RINT1		RINT1	protein_coding	105532169	105567677	7	1	chromosome	RAD50 interactor 1 [Source:HGNC Symbol;Acc:HGNC:21876]	ENSG00000135249.8	RINT1	60561
ENSG00000101460	36.3927	0.493682	0.222914	2.10909	0.0349368	0.358198	FALSE	MAP1LC3A		MAP1LC3A	protein_coding	34546854	34560345	20	1	chromosome	microtubule associated protein 1 light chain 3 alpha [Source:HGNC Symbol;Acc:HGNC:6838]	ENSG00000101460.13	MAP1LC3A	84557
ENSG00000158869	27.8142	0.579353	0.280511	2.10926	0.034922	0.358198	FALSE	FCER1G		FCER1G	protein_coding	161215234	161220699	1	1	chromosome	Fc fragment of IgE receptor Ig [Source:HGNC Symbol;Acc:HGNC:3611]	ENSG00000158869.11	FCER1G	2207
ENSG00000143603	133.468	-0.566409	0.269763	-2.10838	0.0349983	0.358548	FALSE	KCNN3		KCNN3	protein_coding	154697455	154870281	1	-1	chromosome	potassium calcium-activated channel subfamily N member 3 [Source:HGNC Symbol;Acc:HGNC:6292]	ENSG00000143603.19	KCNN3	3782
ENSG00000156162	40.5763	-0.41288	0.193903	-2.10803	0.035028	0.35857	FALSE	DPY19L4		DPY19L4	protein_coding	94719703	94793836	8	1	chromosome	dpy-19 like 4 [Source:HGNC Symbol;Acc:HGNC:27829]	ENSG00000156162.16	DPY19L4	286148
ENSG00000135341	151.227	0.376428	0.17803	2.10724	0.0350965	0.358709	FALSE	MAP3K7		MAP3K7	protein_coding	90513573	90587072	6	-1	chromosome	mitogen-activated protein kinase kinase kinase 7 [Source:HGNC Symbol;Acc:HGNC:6859]	ENSG00000135341.18	MAP3K7	6885
ENSG00000149781	10.7674	0.63729	0.283287	2.10744	0.0350795	0.358709	FALSE	FERMT3		FERMT3	protein_coding	64206678	64223886	11	1	chromosome	fermitin family member 3 [Source:HGNC Symbol;Acc:HGNC:23151]	ENSG00000149781.12	FERMT3	83706
ENSG00000033867	241.415	0.467865	0.221521	2.10525	0.0352697	0.360053	FALSE	SLC4A7		SLC4A7	protein_coding	27372721	27484420	3	-1	chromosome	solute carrier family 4 member 7 [Source:HGNC Symbol;Acc:HGNC:11033]	ENSG00000033867.16	SLC4A7	9497
ENSG00000114646	3.39123	-0.596444	0.270721	-2.10509	0.0352831	0.360053	FALSE	CSPG5		CSPG5	protein_coding	47562238	47580792	3	-1	chromosome	chondroitin sulfate proteoglycan 5 [Source:HGNC Symbol;Acc:HGNC:2467]	ENSG00000114646.10	CSPG5	10675
ENSG00000140691	50.0936	0.42603	0.201316	2.10365	0.0354086	0.361052	FALSE	ARMC5		ARMC5	protein_coding	31458080	31467166	16	1	chromosome	armadillo repeat containing 5 [Source:HGNC Symbol;Acc:HGNC:25781]	ENSG00000140691.17	ARMC5	79798
ENSG00000176809	5.28219	0.604604	0.285963	2.10289	0.0354751	0.361447	FALSE	LRRC37A3		LRRC37A3	protein_coding	64854312	64919480	17	-1	chromosome	leucine rich repeat containing 37 member A3 [Source:HGNC Symbol;Acc:HGNC:32427]	ENSG00000176809.10	LRRC37A3	374819
ENSG00000187840	53.7102	-0.576589	0.242307	-2.10211	0.0355438	0.361865	FALSE	EIF4EBP1		EIF4EBP1	protein_coding	38030534	38060365	8	1	chromosome	eukaryotic translation initiation factor 4E binding protein 1 [Source:HGNC Symbol;Acc:HGNC:3288]	ENSG00000187840.5	EIF4EBP1	1978
ENSG00000157036	57.4946	0.452985	0.205716	2.1017	0.0355795	0.361947	FALSE	EXOG		EXOG	protein_coding	38496127	38542161	3	1	chromosome	exo/endonuclease G [Source:HGNC Symbol;Acc:HGNC:3347]	ENSG00000157036.13	EXOG	9941
ENSG00000140199	104.883	0.378917	0.18174	2.10123	0.0356208	0.362085	FALSE	SLC12A6		SLC12A6	protein_coding	34229784	34338060	15	-1	chromosome	solute carrier family 12 member 6 [Source:HGNC Symbol;Acc:HGNC:10914]	ENSG00000140199.12	SLC12A6	9990
ENSG00000163389	27.3274	0.413916	0.207203	2.09911	0.0358068	0.363692	FALSE	POGLUT1		POGLUT1	protein_coding	119468963	119494708	3	1	chromosome	protein O-glucosyltransferase 1 [Source:HGNC Symbol;Acc:HGNC:22954]	ENSG00000163389.12	POGLUT1	56983
ENSG00000112964	263.093	-0.359829	0.170637	-2.09822	0.0358859	0.364213	FALSE	GHR		GHR	protein_coding	42423439	42721878	5	1	chromosome	growth hormone receptor [Source:HGNC Symbol;Acc:HGNC:4263]	ENSG00000112964.14	GHR	2690
ENSG00000170160	16.9751	-0.467524	0.276754	-2.09742	0.0359562	0.36436	FALSE	CCDC144A		CCDC144A	protein_coding	16689537	16777881	17	1	chromosome	coiled-coil domain containing 144A [Source:HGNC Symbol;Acc:HGNC:29072]	ENSG00000170160.17	CCDC144A	9720
ENSG00000243646	97.6269	0.423671	0.191298	2.09744	0.0359545	0.36436	FALSE	IL10RB		IL10RB	protein_coding	33266367	33310187	21	1	chromosome	interleukin 10 receptor subunit beta [Source:HGNC Symbol;Acc:HGNC:5965]	ENSG00000243646.10	IL10RB	3588
ENSG00000168824	5.77693	0.654815	0.252198	2.09702	0.0359914	0.364434	FALSE	NSG1		NSG1	protein_coding	4348140	4419058	4	1	chromosome	neuronal vesicle trafficking associated 1 [Source:HGNC Symbol;Acc:HGNC:18790]	ENSG00000168824.14	NSG1	27065
ENSG00000080189	45.0045	0.386085	0.177556	2.09546	0.0361297	0.364675	FALSE	SLC35C2		SLC35C2	protein_coding	46345980	46364458	20	-1	chromosome	solute carrier family 35 member C2 [Source:HGNC Symbol;Acc:HGNC:17117]	ENSG00000080189.15	SLC35C2	51006
ENSG00000106617	13.4427	-0.567567	0.263099	-2.09587	0.0360937	0.364675	FALSE	PRKAG2		PRKAG2	protein_coding	151556124	151877125	7	-1	chromosome	protein kinase AMP-activated non-catalytic subunit gamma 2 [Source:HGNC Symbol;Acc:HGNC:9386]	ENSG00000106617.14	PRKAG2	51422
ENSG00000140798	13.1602	0.57679	0.285558	2.09564	0.0361141	0.364675	FALSE	ABCC12		ABCC12	protein_coding	48081006	48156018	16	-1	chromosome	ATP binding cassette subfamily C member 12 [Source:HGNC Symbol;Acc:HGNC:14640]	ENSG00000140798.16	ABCC12	94160
ENSG00000162706	10.5914	-0.580726	0.28674	-2.0964	0.0360466	0.364675	FALSE	CADM3		CADM3	protein_coding	159171609	159203313	1	1	chromosome	cell adhesion molecule 3 [Source:HGNC Symbol;Acc:HGNC:17601]	ENSG00000162706.13	CADM3	57863
ENSG00000175106	16.1602	0.432483	0.233646	2.09518	0.0361549	0.364675	FALSE	TVP23C		TVP23C	protein_coding	15502264	15563595	17	-1	chromosome	trans-golgi network vesicle protein 23 homolog C [Source:HGNC Symbol;Acc:HGNC:30453]	ENSG00000175106.16	TVP23C	201158
ENSG00000022267	14758.4	0.330906	0.152024	2.09426	0.0362365	0.365016	FALSE	FHL1		FHL1	protein_coding	136146702	136211359	X	1	chromosome	four and a half LIM domains 1 [Source:HGNC Symbol;Acc:HGNC:3702]	ENSG00000022267.19	FHL1	2273
ENSG00000198270	12.7626	0.534228	0.257662	2.09417	0.0362445	0.365016	FALSE	TMEM116		TMEM116	protein_coding	111931282	112013185	12	-1	chromosome	transmembrane protein 116 [Source:HGNC Symbol;Acc:HGNC:25084]	ENSG00000198270.13	TMEM116	89894
ENSG00000073536	12.1777	0.546618	0.266104	2.09382	0.036276	0.365051	FALSE	NLE1		NLE1	protein_coding	35128730	35142304	17	-1	chromosome	notchless homolog 1 [Source:HGNC Symbol;Acc:HGNC:19889]	ENSG00000073536.18	NLE1	54475
ENSG00000242114	30.2914	0.588118	0.263252	2.09292	0.0363559	0.365574	FALSE	MTFP1		MTFP1	protein_coding	30425623	30429054	22	1	chromosome	mitochondrial fission process 1 [Source:HGNC Symbol;Acc:HGNC:26945]	ENSG00000242114.6	MTFP1	51537
ENSG00000160213	252.655	0.390185	0.181327	2.09242	0.0364009	0.365745	FALSE	CSTB		CSTB	protein_coding	43772511	43776445	21	-1	chromosome	cystatin B [Source:HGNC Symbol;Acc:HGNC:2482]	ENSG00000160213.7	CSTB	1476
ENSG00000058262	61.6096	0.439668	0.20712	2.09157	0.0364772	0.365843	FALSE	SEC61A1		SEC61A1	protein_coding	128051641	128071683	3	1	chromosome	SEC61 translocon alpha 1 subunit [Source:HGNC Symbol;Acc:HGNC:18276]	ENSG00000058262.10	SEC61A1	29927
ENSG00000072818	38.8565	-0.39094	0.188182	-2.08989	0.0366278	0.365843	FALSE	ACAP1		ACAP1	protein_coding	7336529	7351477	17	1	chromosome	ArfGAP with coiled-coil, ankyrin repeat and PH domains 1 [Source:HGNC Symbol;Acc:HGNC:16467]	ENSG00000072818.12	ACAP1	9744
ENSG00000102858	72.0248	-0.389499	0.186034	-2.08857	0.0367468	0.365843	FALSE	MGRN1		MGRN1	protein_coding	4616493	4690974	16	1	chromosome	mahogunin ring finger 1 [Source:HGNC Symbol;Acc:HGNC:20254]	ENSG00000102858.13	MGRN1	23295
ENSG00000109536	232.542	0.286233	0.136738	2.08875	0.03673	0.365843	FALSE	FRG1		FRG1	protein_coding	189940870	189963202	4	1	chromosome	FSHD region gene 1 [Source:HGNC Symbol;Acc:HGNC:3954]	ENSG00000109536.12	FRG1	2483
ENSG00000119013	933.417	-0.377958	0.264701	-2.0887	0.0367344	0.365843	FALSE	NDUFB3		NDUFB3	protein_coding	201071433	201085750	2	1	chromosome	NADH:ubiquinone oxidoreductase subunit B3 [Source:HGNC Symbol;Acc:HGNC:7698]	ENSG00000119013.9	NDUFB3	4709
ENSG00000131459	20.6252	-0.630113	0.275417	-2.09148	0.0364847	0.365843	FALSE	GFPT2		GFPT2	protein_coding	180300698	180353336	5	-1	chromosome	glutamine-fructose-6-phosphate transaminase 2 [Source:HGNC Symbol;Acc:HGNC:4242]	ENSG00000131459.13	GFPT2	9945
ENSG00000139998	34.4538	0.547866	0.268179	2.08977	0.0366384	0.365843	FALSE	RAB15		RAB15	protein_coding	64945814	64973226	14	-1	chromosome	RAB15, member RAS oncogene family [Source:HGNC Symbol;Acc:HGNC:20150]	ENSG00000139998.15	RAB15	376267
ENSG00000162777	3.48852	0.358073	0.269291	2.08918	0.0366917	0.365843	FALSE	DENND2D		DENND2D	protein_coding	111185969	111204535	1	-1	chromosome	DENN domain containing 2D [Source:HGNC Symbol;Acc:HGNC:26192]	ENSG00000162777.17	DENND2D	79961
ENSG00000168575	462.585	-0.413979	0.203956	-2.09125	0.0365054	0.365843	FALSE	SLC20A2		SLC20A2	protein_coding	42416475	42541926	8	-1	chromosome	solute carrier family 20 member 2 [Source:HGNC Symbol;Acc:HGNC:10947]	ENSG00000168575.10	SLC20A2	6575
ENSG00000170832	70.827	-0.332357	0.16081	-2.09067	0.0365576	0.365843	FALSE	USP32		USP32	protein_coding	60177327	60422470	17	-1	chromosome	ubiquitin specific peptidase 32 [Source:HGNC Symbol;Acc:HGNC:19143]	ENSG00000170832.13	USP32	84669
ENSG00000188001	31.7586	0.623903	0.285053	2.08862	0.036742	0.365843	FALSE	TPRG1		TPRG1	protein_coding	188947214	189325304	3	1	chromosome	tumor protein p63 regulated 1 [Source:HGNC Symbol;Acc:HGNC:24759]	ENSG00000188001.10	TPRG1	285386
ENSG00000197121	24.0268	0.429272	0.228834	2.09062	0.0365619	0.365843	FALSE	PGAP1		PGAP1	protein_coding	196833004	196927796	2	-1	chromosome	post-GPI attachment to proteins inositol deacylase 1 [Source:HGNC Symbol;Acc:HGNC:25712]	ENSG00000197121.15	PGAP1	80055
ENSG00000166582	159.38	-0.444173	0.211592	-2.0881	0.0367884	0.365979	FALSE	CENPV		CENPV	protein_coding	16342534	16353656	17	-1	chromosome	centromere protein V [Source:HGNC Symbol;Acc:HGNC:29920]	ENSG00000166582.10	CENPV	201161
ENSG00000162337	8.57212	-0.399781	0.277998	-2.08764	0.0368303	0.366116	FALSE	LRP5		LRP5	protein_coding	68312591	68449275	11	1	chromosome	LDL receptor related protein 5 [Source:HGNC Symbol;Acc:HGNC:6697]	ENSG00000162337.12	LRP5	4041
ENSG00000180817	211.348	0.384462	0.182245	2.08693	0.0368942	0.366473	FALSE	PPA1		PPA1	protein_coding	70202835	70233911	10	-1	chromosome	inorganic pyrophosphatase 1 [Source:HGNC Symbol;Acc:HGNC:9226]	ENSG00000180817.12	PPA1	5464
ENSG00000105227	15.2865	-0.596366	0.273345	-2.08534	0.0370383	0.366788	FALSE	PRX		PRX	protein_coding	40393766	40414742	19	-1	chromosome	periaxin [Source:HGNC Symbol;Acc:HGNC:13797]	ENSG00000105227.15	PRX	57716
ENSG00000111832	878.85	-0.247597	0.120141	-2.08565	0.0370104	0.366788	FALSE	RWDD1		RWDD1	protein_coding	116571409	116597675	6	1	chromosome	RWD domain containing 1 [Source:HGNC Symbol;Acc:HGNC:20993]	ENSG00000111832.13	RWDD1	51389
ENSG00000112379	6.16852	-0.583573	0.281744	-2.08519	0.0370519	0.366788	FALSE	ARFGEF3		ARFGEF3	protein_coding	138161939	138344663	6	1	chromosome	ARFGEF family member 3 [Source:HGNC Symbol;Acc:HGNC:21213]	ENSG00000112379.9	ARFGEF3	57221
ENSG00000204104	157.535	-0.476988	0.233446	-2.08544	0.0370297	0.366788	FALSE	TRAF3IP1		TRAF3IP1	protein_coding	238320441	238400897	2	1	chromosome	TRAF3 interacting protein 1 [Source:HGNC Symbol;Acc:HGNC:17861]	ENSG00000204104.12	TRAF3IP1	26146
ENSG00000244687	224.398	-0.304035	0.144141	-2.08503	0.0370663	0.366788	FALSE	UBE2V1		UBE2V1	protein_coding	50081124	50115959	20	-1	chromosome	ubiquitin conjugating enzyme E2 V1 [Source:HGNC Symbol;Acc:HGNC:12494]	ENSG00000244687.11	UBE2V1	7335
ENSG00000105699	9.47261	-0.610599	0.278009	-2.08444	0.0371199	0.36704	FALSE	LSR		LSR	protein_coding	35248330	35267964	19	1	chromosome	lipolysis stimulated lipoprotein receptor [Source:HGNC Symbol;Acc:HGNC:29572]	ENSG00000105699.16	LSR	51599
ENSG00000071246	34.2617	-0.530975	0.268625	-2.08236	0.0373097	0.367245	FALSE	VASH1		VASH1	protein_coding	76761468	76783015	14	1	chromosome	vasohibin 1 [Source:HGNC Symbol;Acc:HGNC:19964]	ENSG00000071246.11	VASH1	22846
ENSG00000106483	68.3818	-0.488014	0.278581	-2.08189	0.0373527	0.367245	FALSE	SFRP4		SFRP4	protein_coding	37905932	38025695	7	-1	chromosome	secreted frizzled related protein 4 [Source:HGNC Symbol;Acc:HGNC:10778]	ENSG00000106483.12	SFRP4	6424
ENSG00000114166	147.438	-0.364937	0.173402	-2.08175	0.0373655	0.367245	FALSE	KAT2B		KAT2B	protein_coding	20040446	20154404	3	1	chromosome	lysine acetyltransferase 2B [Source:HGNC Symbol;Acc:HGNC:8638]	ENSG00000114166.8	KAT2B	8850
ENSG00000126226	50.1154	-0.410217	0.207205	-2.08186	0.0373551	0.367245	FALSE	PCID2		PCID2	protein_coding	113177536	113208715	13	-1	chromosome	PCI domain containing 2 [Source:HGNC Symbol;Acc:HGNC:25653]	ENSG00000126226.22	PCID2	55795
ENSG00000161980	63.7514	0.391186	0.180454	2.08226	0.0373186	0.367245	FALSE	POLR3K		POLR3K	protein_coding	46407	53608	16	-1	chromosome	RNA polymerase III subunit K [Source:HGNC Symbol;Acc:HGNC:14121]	ENSG00000161980.6	POLR3K	51728
ENSG00000166478	26.3941	-0.458251	0.231237	-2.08369	0.037188	0.367245	FALSE	ZNF143		ZNF143	protein_coding	9460319	9528524	11	1	chromosome	zinc finger protein 143 [Source:HGNC Symbol;Acc:HGNC:12928]	ENSG00000166478.10	ZNF143	7702
ENSG00000177674	24.3148	0.533132	0.246434	2.08303	0.037248	0.367245	FALSE	AGTRAP		AGTRAP	protein_coding	11736084	11754802	1	1	chromosome	angiotensin II receptor associated protein [Source:HGNC Symbol;Acc:HGNC:13539]	ENSG00000177674.16	AGTRAP	57085
ENSG00000239474	16259.1	0.283858	0.135321	2.08178	0.0373623	0.367245	FALSE	KLHL41		KLHL41	protein_coding	169509702	169526258	2	1	chromosome	kelch like family member 41 [Source:HGNC Symbol;Acc:HGNC:16905]	ENSG00000239474.7	KLHL41	10324
ENSG00000119185	142.056	0.412714	0.208078	2.07986	0.0375387	0.368483	FALSE	ITGB1BP1		ITGB1BP1	protein_coding	9403475	9423547	2	-1	chromosome	integrin subunit beta 1 binding protein 1 [Source:HGNC Symbol;Acc:HGNC:23927]	ENSG00000119185.12	ITGB1BP1	9270
ENSG00000139914	693.69	0.250894	0.12042	2.07976	0.0375479	0.368483	FALSE	FITM1		FITM1	protein_coding	24131275	24132849	14	1	chromosome	fat storage inducing transmembrane protein 1 [Source:HGNC Symbol;Acc:HGNC:33714]	ENSG00000139914.6	FITM1	161247
ENSG00000227877	329.328	-0.366725	0.188684	-2.07936	0.037584	0.36856	FALSE	MRLN		MRLN	protein_coding	59736692	59756041	10	-1	chromosome	myoregulin [Source:HGNC Symbol;Acc:HGNC:48649]	ENSG00000227877.7	MRLN	100507027
ENSG00000157881	2.87613	-0.497739	0.25441	-2.07878	0.0376375	0.368808	FALSE	PANK4		PANK4	protein_coding	2508537	2526611	1	-1	chromosome	pantothenate kinase 4 (inactive) [Source:HGNC Symbol;Acc:HGNC:19366]	ENSG00000157881.15	PANK4	55229
ENSG00000118960	16.8043	-0.502994	0.258758	-2.07795	0.0377136	0.369273	FALSE	HS1BP3		HS1BP3	protein_coding	20560448	20651130	2	-1	chromosome	HCLS1 binding protein 3 [Source:HGNC Symbol;Acc:HGNC:24979]	ENSG00000118960.13	HS1BP3	64342
ENSG00000137331	169.538	-0.533822	0.26366	-2.07765	0.0377415	0.369273	FALSE	IER3		IER3	protein_coding	30743199	30744548	6	-1	chromosome	immediate early response 3 [Source:HGNC Symbol;Acc:HGNC:5392]	ENSG00000137331.12	IER3	8870
ENSG00000173275	21.7522	0.475554	0.226007	2.07717	0.0377862	0.369433	FALSE	ZNF449		ZNF449	protein_coding	135344796	135363413	X	1	chromosome	zinc finger protein 449 [Source:HGNC Symbol;Acc:HGNC:21039]	ENSG00000173275.13	ZNF449	203523
ENSG00000078304	212.561	0.260042	0.127906	2.0723	0.0382375	0.371211	FALSE	PPP2R5C		PPP2R5C	protein_coding	101761798	101927989	14	1	chromosome	protein phosphatase 2 regulatory subunit B'gamma [Source:HGNC Symbol;Acc:HGNC:9311]	ENSG00000078304.19	PPP2R5C	5527
ENSG00000135723	1309.53	0.417229	0.196038	2.07335	0.0381396	0.371211	FALSE	FHOD1		FHOD1	protein_coding	67229387	67247481	16	-1	chromosome	formin homology 2 domain containing 1 [Source:HGNC Symbol;Acc:HGNC:17905]	ENSG00000135723.14	FHOD1	29109
ENSG00000135801	33.9457	-0.414302	0.20343	-2.07272	0.0381983	0.371211	FALSE	TAF5L		TAF5L	protein_coding	229593111	229626047	1	-1	chromosome	TATA-box binding protein associated factor 5 like [Source:HGNC Symbol;Acc:HGNC:17304]	ENSG00000135801.9	TAF5L	27097
ENSG00000135842	602.964	-0.535809	0.274192	-2.07214	0.0382522	0.371211	FALSE	NIBAN1		NIBAN1	protein_coding	184790724	184974508	1	-1	chromosome	niban apoptosis regulator 1 [Source:HGNC Symbol;Acc:HGNC:16784]	ENSG00000135842.17	NIBAN1	116496
ENSG00000145331	30.5604	0.500878	0.242996	2.07291	0.0381807	0.371211	FALSE	TRMT10A		TRMT10A	protein_coding	99546709	99564039	4	-1	chromosome	tRNA methyltransferase 10A [Source:HGNC Symbol;Acc:HGNC:28403]	ENSG00000145331.14	TRMT10A	93587
ENSG00000149499	20.0198	0.441598	0.230478	2.07413	0.0380675	0.371211	FALSE	EML3		EML3	protein_coding	62602218	62612765	11	-1	chromosome	EMAP like 3 [Source:HGNC Symbol;Acc:HGNC:26666]	ENSG00000149499.11	EML3	256364
ENSG00000168255	20.9615	-0.496186	0.263975	-2.0742	0.038061	0.371211	FALSE	POLR2J3		POLR2J3	protein_coding	102537918	102572653	7	-1	chromosome	RNA polymerase II subunit J3 [Source:HGNC Symbol;Acc:HGNC:33853]	ENSG00000168255.20	POLR2J3
ENSG00000172057	128.321	0.342732	0.160369	2.07299	0.0381734	0.371211	FALSE	ORMDL3		ORMDL3	protein_coding	39921041	39927601	17	-1	chromosome	ORMDL sphingolipid biosynthesis regulator 3 [Source:HGNC Symbol;Acc:HGNC:16038]	ENSG00000172057.10	ORMDL3	94103
ENSG00000235387	5.46905	-0.535229	0.28661	-2.07406	0.0380741	0.371211	FALSE	SPAAR		SPAAR	protein_coding	35909490	35937153	9	1	chromosome	small regulatory polypeptide of amino acid response [Source:HGNC Symbol;Acc:HGNC:27244]	ENSG00000235387.5	SPAAR	158376
ENSG00000274523	208.32	0.239573	0.115296	2.07312	0.0381612	0.371211	FALSE	RCC1L		RCC1L	protein_coding	75027122	75074228	7	-1	chromosome	RCC1 like [Source:HGNC Symbol;Acc:HGNC:14948]	ENSG00000274523.5	RCC1L	81554
ENSG00000164741	144.088	-0.479183	0.2333	-2.07155	0.0383074	0.371471	FALSE	DLC1		DLC1	protein_coding	13083361	13604610	8	-1	chromosome	DLC1 Rho GTPase activating protein [Source:HGNC Symbol;Acc:HGNC:2897]	ENSG00000164741.15	DLC1	10395
ENSG00000096746	315.379	-0.334919	0.163354	-2.07111	0.0383486	0.371595	FALSE	HNRNPH3		HNRNPH3	protein_coding	68331174	68343191	10	1	chromosome	heterogeneous nuclear ribonucleoprotein H3 [Source:HGNC Symbol;Acc:HGNC:5043]	ENSG00000096746.17	HNRNPH3	3189
ENSG00000157107	29.0583	-0.524117	0.278252	-2.06933	0.0385151	0.372931	FALSE	FCHO2		FCHO2	protein_coding	72956041	73090522	5	1	chromosome	FCH and mu domain containing endocytic adaptor 2 [Source:HGNC Symbol;Acc:HGNC:25180]	ENSG00000157107.14	FCHO2	115548
ENSG00000169967	238.274	-0.276089	0.135991	-2.06877	0.0385679	0.373166	FALSE	MAP3K2		MAP3K2	protein_coding	127298730	127388465	2	-1	chromosome	mitogen-activated protein kinase kinase kinase 2 [Source:HGNC Symbol;Acc:HGNC:6854]	ENSG00000169967.16	MAP3K2	10746
ENSG00000136527	309.202	-0.396699	0.201375	-2.06797	0.0386433	0.373338	FALSE	TRA2B		TRA2B	protein_coding	185914558	185938103	3	-1	chromosome	transformer 2 beta homolog [Source:HGNC Symbol;Acc:HGNC:10781]	ENSG00000136527.18	TRA2B	6434
ENSG00000183137	22.2363	0.503956	0.24012	2.06767	0.0386714	0.373338	FALSE	CEP57L1		CEP57L1	protein_coding	109095110	109163932	6	1	chromosome	centrosomal protein 57 like 1 [Source:HGNC Symbol;Acc:HGNC:21561]	ENSG00000183137.14	CEP57L1	285753
ENSG00000183549	65.485	-0.406441	0.189017	-2.06799	0.0386413	0.373338	FALSE	ACSM5		ACSM5	protein_coding	20409534	20441336	16	1	chromosome	acyl-CoA synthetase medium chain family member 5 [Source:HGNC Symbol;Acc:HGNC:26060]	ENSG00000183549.10	ACSM5	54988
ENSG00000121486	219.161	-0.228028	0.111083	-2.06686	0.0387472	0.373517	FALSE	TRMT1L		TRMT1L	protein_coding	185118101	185157072	1	-1	chromosome	tRNA methyltransferase 1 like [Source:HGNC Symbol;Acc:HGNC:16782]	ENSG00000121486.12	TRMT1L	81627
ENSG00000135636	154.327	0.266071	0.129018	2.06716	0.0387189	0.373517	FALSE	DYSF		DYSF	protein_coding	71453722	71686768	2	1	chromosome	dysferlin [Source:HGNC Symbol;Acc:HGNC:3097]	ENSG00000135636.14	DYSF	8291
ENSG00000167380	40.1646	0.48261	0.21936	2.06652	0.0387798	0.373556	FALSE	ZNF226		ZNF226	protein_coding	44165073	44178381	19	1	chromosome	zinc finger protein 226 [Source:HGNC Symbol;Acc:HGNC:13019]	ENSG00000167380.16	ZNF226	7769
ENSG00000133026	85.6015	0.561825	0.266387	2.06609	0.0388202	0.373669	FALSE	MYH10		MYH10	protein_coding	8474205	8630761	17	-1	chromosome	myosin heavy chain 10 [Source:HGNC Symbol;Acc:HGNC:7568]	ENSG00000133026.12	MYH10	4628
ENSG00000004478	154.506	-0.385859	0.195913	-2.06473	0.0389483	0.374186	FALSE	FKBP4		FKBP4	protein_coding	2794970	2805423	12	1	chromosome	FKBP prolyl isomerase 4 [Source:HGNC Symbol;Acc:HGNC:3720]	ENSG00000004478.8	FKBP4	2288
ENSG00000110958	561.905	-0.221568	0.107456	-2.06461	0.0389598	0.374186	FALSE	PTGES3		PTGES3	protein_coding	56663341	56688408	12	-1	chromosome	prostaglandin E synthase 3 [Source:HGNC Symbol;Acc:HGNC:16049]	ENSG00000110958.16	PTGES3	10728
ENSG00000198924	6.86139	-0.490277	0.287042	-2.06502	0.0389215	0.374186	FALSE	DCLRE1A		DCLRE1A	protein_coding	113834725	113854383	10	-1	chromosome	DNA cross-link repair 1A [Source:HGNC Symbol;Acc:HGNC:17660]	ENSG00000198924.8	DCLRE1A	9937
ENSG00000130649	7.7325	0.500889	0.286266	2.0636	0.0390559	0.374558	FALSE	CYP2E1		CYP2E1	protein_coding	133520406	133561220	10	1	chromosome	cytochrome P450 family 2 subfamily E member 1 [Source:HGNC Symbol;Acc:HGNC:2631]	ENSG00000130649.10	CYP2E1	1571
ENSG00000165810	211.858	-0.298153	0.14242	-2.06387	0.0390302	0.374558	FALSE	BTNL9		BTNL9	protein_coding	181040225	181061521	5	1	chromosome	butyrophilin like 9 [Source:HGNC Symbol;Acc:HGNC:24176]	ENSG00000165810.17	BTNL9	153579
ENSG00000102934	3.14961	-0.507958	0.277423	-2.06295	0.0391177	0.374875	FALSE	PLLP		PLLP	protein_coding	57248547	57284672	16	-1	chromosome	plasmolipin [Source:HGNC Symbol;Acc:HGNC:18553]	ENSG00000102934.10	PLLP	51090
ENSG00000128915	156.885	0.51355	0.23872	2.06233	0.0391767	0.375166	FALSE	ICE2		ICE2	protein_coding	60419609	60479160	15	-1	chromosome	interactor of little elongation complex ELL subunit 2 [Source:HGNC Symbol;Acc:HGNC:29885]	ENSG00000128915.12	ICE2	79664
ENSG00000169885	18.2604	-0.63073	0.279657	-2.06166	0.0392397	0.375494	FALSE	CALML6		CALML6	protein_coding	1915108	1917296	1	1	chromosome	calmodulin like 6 [Source:HGNC Symbol;Acc:HGNC:24193]	ENSG00000169885.10	CALML6	163688
ENSG00000064995	173.866	0.224114	0.109309	2.06118	0.0392856	0.375506	FALSE	TAF11		TAF11	protein_coding	34877462	34888071	6	-1	chromosome	TATA-box binding protein associated factor 11 [Source:HGNC Symbol;Acc:HGNC:11544]	ENSG00000064995.18	TAF11	6882
ENSG00000144589	19.8944	0.507437	0.237779	2.06105	0.0392985	0.375506	FALSE	STK11IP		STK11IP	protein_coding	219597857	219616451	2	1	chromosome	serine/threonine kinase 11 interacting protein [Source:HGNC Symbol;Acc:HGNC:19184]	ENSG00000144589.22	STK11IP	114790
ENSG00000014164	18.8529	0.574881	0.255748	2.05868	0.0395254	0.376298	FALSE	ZC3H3		ZC3H3	protein_coding	143437659	143541447	8	-1	chromosome	zinc finger CCCH-type containing 3 [Source:HGNC Symbol;Acc:HGNC:28972]	ENSG00000014164.7	ZC3H3	23144
ENSG00000109099	248.497	-0.423659	0.204412	-2.05887	0.0395066	0.376298	FALSE	PMP22		PMP22	protein_coding	15229777	15265326	17	-1	chromosome	peripheral myelin protein 22 [Source:HGNC Symbol;Acc:HGNC:9118]	ENSG00000109099.15	PMP22	5376
ENSG00000131507	258.081	0.217756	0.10646	2.059	0.0394944	0.376298	FALSE	NDFIP1		NDFIP1	protein_coding	142108779	142154440	5	1	chromosome	Nedd4 family interacting protein 1 [Source:HGNC Symbol;Acc:HGNC:17592]	ENSG00000131507.11	NDFIP1	80762
ENSG00000182534	270.366	0.325781	0.152368	2.05971	0.0394258	0.376298	FALSE	MXRA7		MXRA7	protein_coding	76672551	76711016	17	-1	chromosome	matrix remodeling associated 7 [Source:HGNC Symbol;Acc:HGNC:7541]	ENSG00000182534.13	MXRA7	439921
ENSG00000186787	15.8574	0.518332	0.255098	2.05955	0.0394418	0.376298	FALSE	SPIN2B		SPIN2B	protein_coding	57118551	57121546	X	-1	chromosome	spindlin family member 2B [Source:HGNC Symbol;Acc:HGNC:33147]	ENSG00000186787.8	SPIN2B	474343
ENSG00000086504	67.6907	0.410637	0.204347	2.05826	0.0395653	0.376403	FALSE	MRPL28		MRPL28	protein_coding	366969	371289	16	-1	chromosome	mitochondrial ribosomal protein L28 [Source:HGNC Symbol;Acc:HGNC:14484]	ENSG00000086504.17	MRPL28	10573
ENSG00000048471	27.6299	-0.594792	0.260958	-2.05776	0.0396133	0.376585	FALSE	SNX29		SNX29	protein_coding	11976734	12574287	16	1	chromosome	sorting nexin 29 [Source:HGNC Symbol;Acc:HGNC:30542]	ENSG00000048471.14	SNX29	92017
ENSG00000187800	20.1177	-0.566936	0.241248	-2.05744	0.0396437	0.376601	FALSE	PEAR1		PEAR1	protein_coding	156893698	156916434	1	1	chromosome	platelet endothelial aggregation receptor 1 [Source:HGNC Symbol;Acc:HGNC:33631]	ENSG00000187800.13	PEAR1	375033
ENSG00000159063	33.9314	0.40297	0.197081	2.05704	0.0396828	0.376678	FALSE	ALG8		ALG8	protein_coding	78100936	78139653	11	-1	chromosome	ALG8 alpha-1,3-glucosyltransferase [Source:HGNC Symbol;Acc:HGNC:23161]	ENSG00000159063.13	ALG8	79053
ENSG00000180879	165.774	0.317036	0.153004	2.05676	0.0397095	0.376678	FALSE	SSR4		SSR4	protein_coding	153793516	153798499	X	1	chromosome	signal sequence receptor subunit 4 [Source:HGNC Symbol;Acc:HGNC:11326]	ENSG00000180879.14	SSR4	6748
ENSG00000046653	20.6773	-0.527684	0.279743	-2.05564	0.0398175	0.377154	FALSE	GPM6B		GPM6B	protein_coding	13770939	13938638	X	-1	chromosome	glycoprotein M6B [Source:HGNC Symbol;Acc:HGNC:4461]	ENSG00000046653.15	GPM6B	2824
ENSG00000128965	12.5346	-0.555131	0.270316	-2.05585	0.0397965	0.377154	FALSE	CHAC1		CHAC1	protein_coding	40952962	40956512	15	1	chromosome	ChaC glutathione specific gamma-glutamylcyclotransferase 1 [Source:HGNC Symbol;Acc:HGNC:28680]	ENSG00000128965.13	CHAC1	79094
ENSG00000144749	166.519	-0.353403	0.168335	-2.05523	0.039857	0.377255	FALSE	LRIG1		LRIG1	protein_coding	66378797	66501263	3	-1	chromosome	leucine rich repeats and immunoglobulin like domains 1 [Source:HGNC Symbol;Acc:HGNC:17360]	ENSG00000144749.13	LRIG1	26018
ENSG00000011007	153.476	-0.258596	0.123843	-2.0527	0.040102	0.378264	FALSE	ELOA		ELOA	protein_coding	23743155	23762059	1	1	chromosome	elongin A [Source:HGNC Symbol;Acc:HGNC:11620]	ENSG00000011007.12	ELOA	6924
ENSG00000044574	732.248	0.272345	0.131319	2.05126	0.0402419	0.378264	FALSE	HSPA5		HSPA5	protein_coding	125234853	125241343	9	-1	chromosome	heat shock protein family A (Hsp70) member 5 [Source:HGNC Symbol;Acc:HGNC:5238]	ENSG00000044574.8	HSPA5	3309
ENSG00000076356	75.0535	-0.409449	0.199988	-2.0521	0.0401599	0.378264	FALSE	PLXNA2		PLXNA2	protein_coding	208022242	208244384	1	-1	chromosome	plexin A2 [Source:HGNC Symbol;Acc:HGNC:9100]	ENSG00000076356.7	PLXNA2	5362
ENSG00000101251	4.90637	-0.597071	0.286287	-2.05355	0.0400197	0.378264	FALSE	SEL1L2		SEL1L2	protein_coding	13849247	13996443	20	-1	chromosome	SEL1L2 adaptor subunit of ERAD E3 ligase [Source:HGNC Symbol;Acc:HGNC:15897]	ENSG00000101251.12	SEL1L2	80343
ENSG00000106261	361.1	0.255987	0.126223	2.05275	0.0400972	0.378264	FALSE	ZKSCAN1		ZKSCAN1	protein_coding	100015572	100041689	7	1	chromosome	zinc finger with KRAB and SCAN domains 1 [Source:HGNC Symbol;Acc:HGNC:13101]	ENSG00000106261.17	ZKSCAN1	7586
ENSG00000120656	66.1982	0.331647	0.155427	2.05114	0.0402532	0.378264	FALSE	TAF12		TAF12	protein_coding	28589323	28643085	1	-1	chromosome	TATA-box binding protein associated factor 12 [Source:HGNC Symbol;Acc:HGNC:11545]	ENSG00000120656.11	TAF12	6883
ENSG00000164366	113.05	-0.303484	0.147579	-2.05206	0.0401643	0.378264	FALSE	CCDC127		CCDC127	protein_coding	196868	218153	5	-1	chromosome	coiled-coil domain containing 127 [Source:HGNC Symbol;Acc:HGNC:30520]	ENSG00000164366.4	CCDC127	133957
ENSG00000182628	66.4117	0.441152	0.227792	2.05191	0.0401786	0.378264	FALSE	SKA2		SKA2	protein_coding	59109857	59155260	17	-1	chromosome	spindle and kinetochore associated complex subunit 2 [Source:HGNC Symbol;Acc:HGNC:28006]	ENSG00000182628.13	SKA2	348235
ENSG00000196208	14.5324	0.566116	0.25698	2.05133	0.0402345	0.378264	FALSE	GREB1		GREB1	protein_coding	11482341	11642788	2	1	chromosome	growth regulating estrogen receptor binding 1 [Source:HGNC Symbol;Acc:HGNC:24885]	ENSG00000196208.14	GREB1	9687
ENSG00000198851	3.88094	0.612171	0.265454	2.05135	0.0402325	0.378264	FALSE	CD3E		CD3E	protein_coding	118304730	118316175	11	1	chromosome	CD3e molecule [Source:HGNC Symbol;Acc:HGNC:1674]	ENSG00000198851.10	CD3E	916
ENSG00000170276	275.875	0.321047	0.15895	2.04887	0.0404749	0.380074	FALSE	HSPB2		HSPB2	protein_coding	111912734	111914093	11	1	chromosome	heat shock protein family B (small) member 2 [Source:HGNC Symbol;Acc:HGNC:5247]	ENSG00000170276.6	HSPB2	3316
ENSG00000198574	14.5206	-0.348475	0.280822	-2.04749	0.0406098	0.381067	FALSE	SH2D1B		SH2D1B	protein_coding	162395268	162412138	1	-1	chromosome	SH2 domain containing 1B [Source:HGNC Symbol;Acc:HGNC:30416]	ENSG00000198574.6	SH2D1B	117157
ENSG00000111684	98.9025	0.472945	0.228027	2.04567	0.0407887	0.381451	FALSE	LPCAT3		LPCAT3	protein_coding	6976185	7018477	12	-1	chromosome	lysophosphatidylcholine acyltransferase 3 [Source:HGNC Symbol;Acc:HGNC:30244]	ENSG00000111684.11	LPCAT3	10162
ENSG00000148339	160.826	-0.54948	0.269815	-2.04569	0.0407871	0.381451	FALSE	SLC25A25		SLC25A25	protein_coding	128068201	128109245	9	1	chromosome	solute carrier family 25 member 25 [Source:HGNC Symbol;Acc:HGNC:20663]	ENSG00000148339.12	SLC25A25	114789
ENSG00000166317	1917.16	0.395865	0.194193	2.04636	0.040721	0.381451	FALSE	SYNPO2L		SYNPO2L	protein_coding	73644881	73663803	10	-1	chromosome	synaptopodin 2 like [Source:HGNC Symbol;Acc:HGNC:23532]	ENSG00000166317.12	SYNPO2L	79933
ENSG00000198692	120.18	0.121611	0.232274	2.04659	0.0406985	0.381451	FALSE	EIF1AY		EIF1AY	protein_coding	20575776	20593154	Y	1	chromosome	eukaryotic translation initiation factor 1A Y-linked [Source:HGNC Symbol;Acc:HGNC:3252]	ENSG00000198692.10	EIF1AY	9086
ENSG00000271447	9.54717	-0.569357	0.282875	-2.04559	0.0407967	0.381451	FALSE	MMP28		MMP28	protein_coding	35756249	35795707	17	-1	chromosome	matrix metallopeptidase 28 [Source:HGNC Symbol;Acc:HGNC:14366]	ENSG00000271447.6	MMP28	79148
ENSG00000103510	86.8001	0.317792	0.15276	2.04337	0.0410156	0.382402	FALSE	KAT8		KAT8	protein_coding	31114489	31131393	16	1	chromosome	lysine acetyltransferase 8 [Source:HGNC Symbol;Acc:HGNC:17933]	ENSG00000103510.20	KAT8	84148
ENSG00000117519	61.1495	-0.557145	0.256319	-2.04359	0.0409945	0.382402	FALSE	CNN3		CNN3	protein_coding	94896949	94927223	1	-1	chromosome	calponin 3 [Source:HGNC Symbol;Acc:HGNC:2157]	ENSG00000117519.16	CNN3	1266
ENSG00000143321	685.423	0.29351	0.143017	2.04373	0.0409807	0.382402	FALSE	HDGF		HDGF	protein_coding	156742109	156766925	1	-1	chromosome	heparin binding growth factor [Source:HGNC Symbol;Acc:HGNC:4856]	ENSG00000143321.19	HDGF	3068
ENSG00000205629	119.453	0.268421	0.133568	2.04409	0.040945	0.382402	FALSE	LCMT1		LCMT1	protein_coding	25111731	25178231	16	1	chromosome	leucine carboxyl methyltransferase 1 [Source:HGNC Symbol;Acc:HGNC:17557]	ENSG00000205629.12	LCMT1	51451
ENSG00000179104	11.3681	-0.616801	0.27018	-2.04189	0.0411628	0.383501	FALSE	TMTC2		TMTC2	protein_coding	82686880	83134870	12	1	chromosome	transmembrane O-mannosyltransferase targeting cadherins 2 [Source:HGNC Symbol;Acc:HGNC:25440]	ENSG00000179104.9	TMTC2	160335
ENSG00000102226	118.793	0.456197	0.230493	2.04152	0.0411989	0.383564	FALSE	USP11		USP11	protein_coding	47232866	47248328	X	1	chromosome	ubiquitin specific peptidase 11 [Source:HGNC Symbol;Acc:HGNC:12609]	ENSG00000102226.10	USP11	8237
ENSG00000129480	13.7944	-0.512699	0.25576	-2.03873	0.0414773	0.385881	FALSE	DTD2		DTD2	protein_coding	31446036	31457506	14	-1	chromosome	D-aminoacyl-tRNA deacylase 2 [Source:HGNC Symbol;Acc:HGNC:20277]	ENSG00000129480.13	DTD2	112487
ENSG00000102760	38.9708	-0.563103	0.275768	-2.03818	0.0415322	0.386117	FALSE	RGCC		RGCC	protein_coding	41457550	41470871	13	1	chromosome	regulator of cell cycle [Source:HGNC Symbol;Acc:HGNC:20369]	ENSG00000102760.13	RGCC	28984
ENSG00000186575	96.964	0.304126	0.150298	2.03762	0.0415879	0.38636	FALSE	NF2		NF2	protein_coding	29603556	29698598	22	1	chromosome	neurofibromin 2 [Source:HGNC Symbol;Acc:HGNC:7773]	ENSG00000186575.18	NF2	4771
ENSG00000130638	208.116	0.266916	0.129721	2.03656	0.041694	0.38707	FALSE	ATXN10		ATXN10	protein_coding	45671798	45845307	22	1	chromosome	ataxin 10 [Source:HGNC Symbol;Acc:HGNC:10549]	ENSG00000130638.17	ATXN10	25814
ENSG00000151806	104.999	0.302426	0.156556	2.03569	0.041781	0.38745	FALSE	GUF1		GUF1	protein_coding	44678420	44700928	4	1	chromosome	GUF1 homolog, GTPase [Source:HGNC Symbol;Acc:HGNC:25799]	ENSG00000151806.14	GUF1	60558
ENSG00000196781	279.347	-0.534251	0.252099	-2.03556	0.0417943	0.38745	FALSE	TLE1		TLE1	protein_coding	81583683	81689547	9	-1	chromosome	TLE family member 1, transcriptional corepressor [Source:HGNC Symbol;Acc:HGNC:11837]	ENSG00000196781.16	TLE1	7088
ENSG00000179295	309.624	0.492551	0.236212	2.03496	0.0418549	0.387737	FALSE	PTPN11		PTPN11	protein_coding	112418351	112509913	12	1	chromosome	protein tyrosine phosphatase non-receptor type 11 [Source:HGNC Symbol;Acc:HGNC:9644]	ENSG00000179295.17	PTPN11	5781
ENSG00000163833	1039.27	0.379909	0.176124	2.03417	0.0419349	0.388202	FALSE	FBXO40		FBXO40	protein_coding	121593379	121630295	3	1	chromosome	F-box protein 40 [Source:HGNC Symbol;Acc:HGNC:29816]	ENSG00000163833.8	FBXO40	51725
ENSG00000136682	114.443	0.348597	0.172654	2.03109	0.0422458	0.3897	FALSE	CBWD2		CBWD2	protein_coding	113437691	113496204	2	1	chromosome	COBW domain containing 2 [Source:HGNC Symbol;Acc:HGNC:17907]	ENSG00000136682.15	CBWD2	150472
ENSG00000159352	1047.28	0.177011	0.0865938	2.03159	0.0421948	0.3897	FALSE	PSMD4		PSMD4	protein_coding	151254703	151267479	1	1	chromosome	proteasome 26S subunit, non-ATPase 4 [Source:HGNC Symbol;Acc:HGNC:9561]	ENSG00000159352.15	PSMD4	5710
ENSG00000163531	22.7322	-0.568499	0.253066	-2.03148	0.0422066	0.3897	FALSE	NFASC		NFASC	protein_coding	204828651	205022822	1	1	chromosome	neurofascin [Source:HGNC Symbol;Acc:HGNC:29866]	ENSG00000163531.15	NFASC	23114
ENSG00000168286	212.054	-0.270954	0.133949	-2.03211	0.0421427	0.3897	FALSE	THAP11		THAP11	protein_coding	67842320	67844195	16	1	chromosome	THAP domain containing 11 [Source:HGNC Symbol;Acc:HGNC:23194]	ENSG00000168286.3	THAP11	57215
ENSG00000173692	1200.83	0.222443	0.108413	2.03136	0.0422187	0.3897	FALSE	PSMD1		PSMD1	protein_coding	231056864	231172827	2	1	chromosome	proteasome 26S subunit, non-ATPase 1 [Source:HGNC Symbol;Acc:HGNC:9554]	ENSG00000173692.13	PSMD1	5707
ENSG00000126903	35.189	-0.487985	0.229395	-2.03021	0.0423351	0.389973	FALSE	SLC10A3		SLC10A3	protein_coding	154487306	154490690	X	-1	chromosome	solute carrier family 10 member 3 [Source:HGNC Symbol;Acc:HGNC:22979]	ENSG00000126903.16	SLC10A3	8273
ENSG00000138771	2.5642	0.442538	0.241808	2.03047	0.0423088	0.389973	FALSE	SHROOM3		SHROOM3	protein_coding	76435229	76783253	4	1	chromosome	shroom family member 3 [Source:HGNC Symbol;Acc:HGNC:30422]	ENSG00000138771.16	SHROOM3	57619
ENSG00000095059	98.6753	-0.377433	0.185114	-2.02918	0.0424402	0.390115	FALSE	DHPS		DHPS	protein_coding	12675717	12681880	19	-1	chromosome	deoxyhypusine synthase [Source:HGNC Symbol;Acc:HGNC:2869]	ENSG00000095059.16	DHPS	1725
ENSG00000101605	8897.34	0.379357	0.18508	2.02944	0.0424138	0.390115	FALSE	MYOM1		MYOM1	protein_coding	3066807	3220108	18	-1	chromosome	myomesin 1 [Source:HGNC Symbol;Acc:HGNC:7613]	ENSG00000101605.12	MYOM1	8736
ENSG00000121864	64.7795	-0.411012	0.212011	-2.02939	0.0424186	0.390115	FALSE	ZNF639		ZNF639	protein_coding	179323031	179338583	3	1	chromosome	zinc finger protein 639 [Source:HGNC Symbol;Acc:HGNC:30950]	ENSG00000121864.10	ZNF639	51193
ENSG00000077254	111.283	-0.418037	0.209932	-2.0287	0.0424884	0.390143	FALSE	USP33		USP33	protein_coding	77695987	77759852	1	-1	chromosome	ubiquitin specific peptidase 33 [Source:HGNC Symbol;Acc:HGNC:20059]	ENSG00000077254.14	USP33	23032
ENSG00000145868	43.1228	-0.391624	0.19834	-2.02758	0.0426033	0.390143	FALSE	FBXO38		FBXO38	protein_coding	148383935	148442836	5	1	chromosome	F-box protein 38 [Source:HGNC Symbol;Acc:HGNC:28844]	ENSG00000145868.16	FBXO38	81545
ENSG00000171766	138.032	-0.403581	0.1968	-2.02772	0.0425893	0.390143	FALSE	GATM		GATM	protein_coding	45361124	45402327	15	-1	chromosome	glycine amidinotransferase [Source:HGNC Symbol;Acc:HGNC:4175]	ENSG00000171766.16	GATM	2628
ENSG00000189283	16.7539	-0.530061	0.245619	-2.02739	0.0426224	0.390143	FALSE	FHIT		FHIT	protein_coding	59747277	61251459	3	-1	chromosome	fragile histidine triad diadenosine triphosphatase [Source:HGNC Symbol;Acc:HGNC:3701]	ENSG00000189283.10	FHIT	2272
ENSG00000196712	111.67	0.369093	0.207063	2.02823	0.0425366	0.390143	FALSE	NF1		NF1	protein_coding	31094927	31382116	17	1	chromosome	neurofibromin 1 [Source:HGNC Symbol;Acc:HGNC:7765]	ENSG00000196712.18	NF1	4763
ENSG00000197885	85.9707	-0.333046	0.165214	-2.02826	0.0425342	0.390143	FALSE	NKIRAS1		NKIRAS1	protein_coding	23891660	23946591	3	-1	chromosome	NFKB inhibitor interacting Ras like 1 [Source:HGNC Symbol;Acc:HGNC:17899]	ENSG00000197885.10	NKIRAS1	28512
ENSG00000119596	222.185	0.271214	0.134945	2.02622	0.0427418	0.390689	FALSE	YLPM1		YLPM1	protein_coding	74763316	74859435	14	1	chromosome	YLP motif containing 1 [Source:HGNC Symbol;Acc:HGNC:17798]	ENSG00000119596.18	YLPM1	56252
ENSG00000137656	25.3257	-0.454077	0.214089	-2.02637	0.0427272	0.390689	FALSE	BUD13		BUD13	protein_coding	116748170	116772987	11	-1	chromosome	BUD13 homolog [Source:HGNC Symbol;Acc:HGNC:28199]	ENSG00000137656.12	BUD13	84811
ENSG00000178896	31.4571	0.459483	0.217466	2.02556	0.0428101	0.391039	FALSE	EXOSC4		EXOSC4	protein_coding	144078648	144080648	8	1	chromosome	exosome component 4 [Source:HGNC Symbol;Acc:HGNC:18189]	ENSG00000178896.9	EXOSC4	54512
ENSG00000198522	100.367	0.314869	0.157408	2.02511	0.0428558	0.391183	FALSE	GPN1		GPN1	protein_coding	27628247	27651511	2	1	chromosome	GPN-loop GTPase 1 [Source:HGNC Symbol;Acc:HGNC:17030]	ENSG00000198522.14	GPN1	11321
ENSG00000115112	2.31961	-0.493699	0.248207	-2.02411	0.0429585	0.391252	FALSE	TFCP2L1		TFCP2L1	protein_coding	121216587	121285202	2	-1	chromosome	transcription factor CP2 like 1 [Source:HGNC Symbol;Acc:HGNC:17925]	ENSG00000115112.8	TFCP2L1	29842
ENSG00000134905	151.217	-0.316609	0.153703	-2.02445	0.0429242	0.391252	FALSE	CARS2		CARS2	protein_coding	110641412	110713603	13	-1	chromosome	cysteinyl-tRNA synthetase 2, mitochondrial [Source:HGNC Symbol;Acc:HGNC:25695]	ENSG00000134905.17	CARS2	79587
ENSG00000176845	40.4679	-0.578097	0.268429	-2.02417	0.0429531	0.391252	FALSE	METRNL		METRNL	protein_coding	83079609	83095122	17	1	chromosome	meteorin like, glial cell differentiation regulator [Source:HGNC Symbol;Acc:HGNC:27584]	ENSG00000176845.13	METRNL	284207
ENSG00000243989	60.3822	0.349718	0.171591	2.02387	0.0429832	0.391252	FALSE	ACY1		ACY1	protein_coding	51983340	51989197	3	1	chromosome	aminoacylase 1 [Source:HGNC Symbol;Acc:HGNC:177]	ENSG00000243989.9	ACY1	95
ENSG00000165678	846.558	0.268946	0.131185	2.02331	0.0430414	0.391509	FALSE	GHITM		GHITM	protein_coding	84139509	84153568	10	1	chromosome	growth hormone inducible transmembrane protein [Source:HGNC Symbol;Acc:HGNC:17281]	ENSG00000165678.21	GHITM	27069
ENSG00000091140	663.181	0.251467	0.123694	2.02173	0.0432042	0.392219	FALSE	DLD		DLD	protein_coding	107891162	107931730	7	1	chromosome	dihydrolipoamide dehydrogenase [Source:HGNC Symbol;Acc:HGNC:2898]	ENSG00000091140.14	DLD	1738
ENSG00000107796	204.643	-0.597204	0.286777	-2.02145	0.0432331	0.392219	FALSE	ACTA2		ACTA2	protein_coding	88935074	88991339	10	-1	chromosome	actin alpha 2, smooth muscle [Source:HGNC Symbol;Acc:HGNC:130]	ENSG00000107796.13	ACTA2	59
ENSG00000128218	3.5843	0.391152	0.278904	2.02139	0.0432395	0.392219	FALSE	VPREB3		VPREB3	protein_coding	23752743	23754425	22	-1	chromosome	V-set pre-B cell surrogate light chain 3 [Source:HGNC Symbol;Acc:HGNC:12710]	ENSG00000128218.8	VPREB3	29802
ENSG00000167562	12.5778	-0.560341	0.274836	-2.02185	0.0431923	0.392219	FALSE	ZNF701		ZNF701	protein_coding	52555457	52587174	19	1	chromosome	zinc finger protein 701 [Source:HGNC Symbol;Acc:HGNC:25597]	ENSG00000167562.12	ZNF701	55762
ENSG00000112308	160.057	0.267817	0.132182	2.01992	0.0433914	0.392506	FALSE	C6orf62		C6orf62	protein_coding	24704861	24719998	6	-1	chromosome	chromosome 6 open reading frame 62 [Source:HGNC Symbol;Acc:HGNC:20998]	ENSG00000112308.13	C6orf62	81688
ENSG00000164346	2133.91	0.375928	0.192226	2.02005	0.0433782	0.392506	FALSE	NSA2		NSA2	protein_coding	74766991	74780113	5	1	chromosome	NSA2 ribosome biogenesis factor [Source:HGNC Symbol;Acc:HGNC:30728]	ENSG00000164346.10	NSA2	10412
ENSG00000165516	301.772	0.311849	0.154176	2.01998	0.043385	0.392506	FALSE	KLHDC2		KLHDC2	protein_coding	49768130	49786385	14	1	chromosome	kelch domain containing 2 [Source:HGNC Symbol;Acc:HGNC:20231]	ENSG00000165516.11	KLHDC2	23588
ENSG00000206561	47.1553	0.552691	0.25089	2.02047	0.0433343	0.392506	FALSE	COLQ		COLQ	protein_coding	15450133	15521751	3	-1	chromosome	collagen like tail subunit of asymmetric acetylcholinesterase [Source:HGNC Symbol;Acc:HGNC:2226]	ENSG00000206561.13	COLQ	8292
ENSG00000107669	111.111	0.413158	0.198612	2.01871	0.0435176	0.393375	FALSE	ATE1		ATE1	protein_coding	121740421	121928801	10	-1	chromosome	arginyltransferase 1 [Source:HGNC Symbol;Acc:HGNC:782]	ENSG00000107669.17	ATE1	11101
ENSG00000080493	22.0201	0.330258	0.286708	2.01708	0.0436874	0.393398	FALSE	SLC4A4		SLC4A4	protein_coding	71062667	71572087	4	1	chromosome	solute carrier family 4 member 4 [Source:HGNC Symbol;Acc:HGNC:11030]	ENSG00000080493.17	SLC4A4	8671
ENSG00000100365	12.7076	0.444141	0.281281	2.01771	0.0436218	0.393398	FALSE	NCF4		NCF4	protein_coding	36860988	36878017	22	1	chromosome	neutrophil cytosolic factor 4 [Source:HGNC Symbol;Acc:HGNC:7662]	ENSG00000100365.16	NCF4	4689
ENSG00000114993	31.4661	0.438989	0.231862	2.01653	0.0437449	0.393398	FALSE	RTKN		RTKN	protein_coding	74425835	74442422	2	-1	chromosome	rhotekin [Source:HGNC Symbol;Acc:HGNC:10466]	ENSG00000114993.17	RTKN	6242
ENSG00000145016	71.9269	0.491886	0.237191	2.0164	0.0437586	0.393398	FALSE	RUBCN		RUBCN	protein_coding	197668867	197749727	3	-1	chromosome	rubicon autophagy regulator [Source:HGNC Symbol;Acc:HGNC:28991]	ENSG00000145016.16	RUBCN	9711
ENSG00000157827	95.4632	0.475287	0.225213	2.01579	0.0438218	0.393398	FALSE	FMNL2		FMNL2	protein_coding	152335174	152649826	2	1	chromosome	formin like 2 [Source:HGNC Symbol;Acc:HGNC:18267]	ENSG00000157827.20	FMNL2	114793
ENSG00000171421	221.405	-0.269137	0.135666	-2.01707	0.0436882	0.393398	FALSE	MRPL36		MRPL36	protein_coding	1798385	1801366	5	-1	chromosome	mitochondrial ribosomal protein L36 [Source:HGNC Symbol;Acc:HGNC:14490]	ENSG00000171421.13	MRPL36	64979
ENSG00000173110	6.20947	0.415133	0.28536	2.01763	0.0436293	0.393398	FALSE	HSPA6		HSPA6	protein_coding	161524540	161526894	1	1	chromosome	heat shock protein family A (Hsp70) member 6 [Source:HGNC Symbol;Acc:HGNC:5239]	ENSG00000173110.8	HSPA6	3310
ENSG00000176834	125.174	-0.360812	0.179363	-2.01552	0.0438505	0.393398	FALSE	VSIG10		VSIG10	protein_coding	118063593	118136026	12	-1	chromosome	V-set and immunoglobulin domain containing 10 [Source:HGNC Symbol;Acc:HGNC:26078]	ENSG00000176834.14	VSIG10	54621
ENSG00000182446	302.423	0.340975	0.165619	2.01555	0.0438472	0.393398	FALSE	NPLOC4		NPLOC4	protein_coding	81556887	81648465	17	-1	chromosome	NPL4 homolog, ubiquitin recognition factor [Source:HGNC Symbol;Acc:HGNC:18261]	ENSG00000182446.14	NPLOC4	55666
ENSG00000267228	24.8943	-0.464327	0.237979	-2.01551	0.0438515	0.393398	FALSE	AC012254.2		AC012254.2	protein_coding	47108188	47176345	18	-1	chromosome	novel transcript	ENSG00000267228.7	AC012254.2
ENSG00000267508	6.11815	0.563323	0.286135	2.01822	0.0435682	0.393398	FALSE	ZNF285		ZNF285	protein_coding	44382298	44401608	19	-1	chromosome	zinc finger protein 285 [Source:HGNC Symbol;Acc:HGNC:13079]	ENSG00000267508.5	ZNF285	26974
ENSG00000103319	262.662	-0.350935	0.171618	-2.01464	0.0439427	0.393671	FALSE	EEF2K		EEF2K	protein_coding	22206278	22288738	16	1	chromosome	eukaryotic elongation factor 2 kinase [Source:HGNC Symbol;Acc:HGNC:24615]	ENSG00000103319.12	EEF2K	29904
ENSG00000110955	4252.35	0.230016	0.11272	2.01446	0.043961	0.393671	FALSE	ATP5F1B		ATP5F1B	protein_coding	56638175	56645984	12	-1	chromosome	ATP synthase F1 subunit beta [Source:HGNC Symbol;Acc:HGNC:830]	ENSG00000110955.9	ATP5F1B	506
ENSG00000123349	1086.75	0.234343	0.115523	2.01435	0.0439723	0.393671	FALSE	PFDN5		PFDN5	protein_coding	53295291	53299450	12	1	chromosome	prefoldin subunit 5 [Source:HGNC Symbol;Acc:HGNC:8869]	ENSG00000123349.14	PFDN5	5204
ENSG00000122068	378.781	0.297099	0.147042	2.01354	0.0440578	0.393896	FALSE	FYTTD1		FYTTD1	protein_coding	197737179	197787596	3	1	chromosome	forty-two-three domain containing 1 [Source:HGNC Symbol;Acc:HGNC:25407]	ENSG00000122068.13	FYTTD1	84248
ENSG00000172005	13.9647	-0.600881	0.267211	-2.01375	0.0440354	0.393896	FALSE	MAL		MAL	protein_coding	95025677	95053992	2	1	chromosome	mal, T cell differentiation protein [Source:HGNC Symbol;Acc:HGNC:6817]	ENSG00000172005.11	MAL	4118
ENSG00000121064	34.3403	0.559835	0.255616	2.01266	0.0441506	0.394456	FALSE	SCPEP1		SCPEP1	protein_coding	56978129	57006768	17	1	chromosome	serine carboxypeptidase 1 [Source:HGNC Symbol;Acc:HGNC:29507]	ENSG00000121064.13	SCPEP1	59342
ENSG00000057657	8.89048	0.513851	0.283506	2.01108	0.0443168	0.394723	FALSE	PRDM1		PRDM1	protein_coding	105993463	106109939	6	1	chromosome	PR/SET domain 1 [Source:HGNC Symbol;Acc:HGNC:9346]	ENSG00000057657.17	PRDM1	639
ENSG00000100503	82.843	-0.503741	0.24213	-2.01168	0.0442536	0.394723	FALSE	NIN		NIN	protein_coding	50719763	50831121	14	-1	chromosome	ninein [Source:HGNC Symbol;Acc:HGNC:14906]	ENSG00000100503.24	NIN	51199
ENSG00000163399	111.77	0.317126	0.163891	2.01193	0.0442271	0.394723	FALSE	ATP1A1		ATP1A1	protein_coding	116372668	116410261	1	1	chromosome	ATPase Na+/K+ transporting subunit alpha 1 [Source:HGNC Symbol;Acc:HGNC:799]	ENSG00000163399.16	ATP1A1	476
ENSG00000176723	8.8912	0.526671	0.284137	2.01068	0.0443588	0.394723	FALSE	ZNF843		ZNF843	protein_coding	31432593	31443160	16	-1	chromosome	zinc finger protein 843 [Source:HGNC Symbol;Acc:HGNC:28710]	ENSG00000176723.10	ZNF843	283933
ENSG00000189007	15.5877	-0.51293	0.257164	-2.01089	0.0443369	0.394723	FALSE	ADAT2		ADAT2	protein_coding	143422832	143450695	6	-1	chromosome	adenosine deaminase tRNA specific 2 [Source:HGNC Symbol;Acc:HGNC:21172]	ENSG00000189007.16	ADAT2	134637
ENSG00000248144	47.6447	0.589214	0.266542	2.01066	0.0443618	0.394723	FALSE	ADH1C		ADH1C	protein_coding	99336497	99352746	4	-1	chromosome	alcohol dehydrogenase 1C (class I), gamma polypeptide [Source:HGNC Symbol;Acc:HGNC:251]	ENSG00000248144.6	ADH1C	126
ENSG00000174738	199.158	-0.415648	0.21221	-2.01002	0.0444295	0.395057	FALSE	NR1D2		NR1D2	protein_coding	23945286	23980617	3	1	chromosome	nuclear receptor subfamily 1 group D member 2 [Source:HGNC Symbol;Acc:HGNC:7963]	ENSG00000174738.13	NR1D2	9975
ENSG00000076555	614.477	-0.299175	0.151634	-2.00859	0.0445803	0.395099	FALSE	ACACB		ACACB	protein_coding	109116595	109268226	12	1	chromosome	acetyl-CoA carboxylase beta [Source:HGNC Symbol;Acc:HGNC:85]	ENSG00000076555.15	ACACB	32
ENSG00000086065	235.853	0.297286	0.148745	2.00948	0.0444867	0.395099	FALSE	CHMP5		CHMP5	protein_coding	33264879	33282070	9	1	chromosome	charged multivesicular body protein 5 [Source:HGNC Symbol;Acc:HGNC:26942]	ENSG00000086065.14	CHMP5	51510
ENSG00000092148	618.587	-0.306635	0.154103	-2.00847	0.0445937	0.395099	FALSE	HECTD1		HECTD1	protein_coding	31100112	31207804	14	-1	chromosome	HECT domain E3 ubiquitin protein ligase 1 [Source:HGNC Symbol;Acc:HGNC:20157]	ENSG00000092148.13	HECTD1	25831
ENSG00000100823	102.608	-0.423084	0.211513	-2.00908	0.0445283	0.395099	FALSE	APEX1		APEX1	protein_coding	20455191	20457772	14	1	chromosome	apurinic/apyrimidinic endodeoxyribonuclease 1 [Source:HGNC Symbol;Acc:HGNC:587]	ENSG00000100823.12	APEX1	328
ENSG00000143195	5.45979	0.516693	0.255307	2.00769	0.0446763	0.395099	FALSE	ILDR2		ILDR2	protein_coding	166895711	166975540	1	-1	chromosome	immunoglobulin like domain containing receptor 2 [Source:HGNC Symbol;Acc:HGNC:18131]	ENSG00000143195.13	ILDR2	387597
ENSG00000170214	7.37494	-0.596806	0.286781	-2.0079	0.044654	0.395099	FALSE	ADRA1B		ADRA1B	protein_coding	159865080	159973012	5	1	chromosome	adrenoceptor alpha 1B [Source:HGNC Symbol;Acc:HGNC:278]	ENSG00000170214.5	ADRA1B	147
ENSG00000198909	174.8	-0.234276	0.11633	-2.00772	0.0446734	0.395099	FALSE	MAP3K3		MAP3K3	protein_coding	63622415	63696303	17	1	chromosome	mitogen-activated protein kinase kinase kinase 3 [Source:HGNC Symbol;Acc:HGNC:6855]	ENSG00000198909.7	MAP3K3	4215
ENSG00000205707	178.744	-0.271429	0.13634	-2.00791	0.0446533	0.395099	FALSE	ETFRF1		ETFRF1	protein_coding	25195216	25209645	12	1	chromosome	electron transfer flavoprotein regulatory factor 1 [Source:HGNC Symbol;Acc:HGNC:27052]	ENSG00000205707.11	ETFRF1	144363
ENSG00000174780	283.01	0.205478	0.102874	2.00559	0.0449002	0.396811	FALSE	SRP72		SRP72	protein_coding	56467617	56503681	4	1	chromosome	signal recognition particle 72 [Source:HGNC Symbol;Acc:HGNC:11303]	ENSG00000174780.17	SRP72	6731
ENSG00000150750	6.67727	-0.585774	0.264065	-2.00509	0.044953	0.397009	FALSE	C11orf53		C11orf53	protein_coding	111245726	111286401	11	1	chromosome	chromosome 11 open reading frame 53 [Source:HGNC Symbol;Acc:HGNC:30527]	ENSG00000150750.8	C11orf53	341032
ENSG00000285589	40.8455	0.434143	0.215976	2.00443	0.0450239	0.397366	FALSE	AC010422.8		AC010422.8	protein_coding	12668071	12681834	19	-1	chromosome	novel transcript	ENSG00000285589.1	AC010422.8
ENSG00000119771	14.7828	-0.469443	0.286726	-2.003	0.0451773	0.397646	FALSE	KLHL29		KLHL29	protein_coding	23385179	23708611	2	1	chromosome	kelch like family member 29 [Source:HGNC Symbol;Acc:HGNC:29404]	ENSG00000119771.15	KLHL29	114818
ENSG00000131791	402.764	0.345863	0.169	2.00347	0.0451265	0.397646	FALSE	PRKAB2		PRKAB2	protein_coding	147155106	147172550	1	-1	chromosome	protein kinase AMP-activated non-catalytic subunit beta 2 [Source:HGNC Symbol;Acc:HGNC:9379]	ENSG00000131791.8	PRKAB2	5565
ENSG00000139722	33.892	-0.445684	0.215083	-2.00344	0.0451301	0.397646	FALSE	VPS37B		VPS37B	protein_coding	122865330	122896127	12	-1	chromosome	VPS37B subunit of ESCRT-I [Source:HGNC Symbol;Acc:HGNC:25754]	ENSG00000139722.7	VPS37B	79720
ENSG00000177556	67.8479	0.372817	0.185005	2.00311	0.0451659	0.397646	FALSE	ATOX1		ATOX1	protein_coding	151742316	151772532	5	-1	chromosome	antioxidant 1 copper chaperone [Source:HGNC Symbol;Acc:HGNC:798]	ENSG00000177556.12	ATOX1	475
ENSG00000065361	25.353	0.412649	0.281798	2.00126	0.0453641	0.398032	FALSE	ERBB3		ERBB3	protein_coding	56076799	56103505	12	1	chromosome	erb-b2 receptor tyrosine kinase 3 [Source:HGNC Symbol;Acc:HGNC:3431]	ENSG00000065361.15	ERBB3	2065
ENSG00000095383	7.65884	0.501696	0.276637	2.00151	0.0453379	0.398032	FALSE	TBC1D2		TBC1D2	protein_coding	98199011	98255649	9	-1	chromosome	TBC1 domain family member 2 [Source:HGNC Symbol;Acc:HGNC:18026]	ENSG00000095383.20	TBC1D2	55357
ENSG00000109944	3.64612	-0.517181	0.279609	-2.00089	0.045404	0.398032	FALSE	JHY		JHY	protein_coding	122882683	122963862	11	1	chromosome	junctional cadherin complex regulator [Source:HGNC Symbol;Acc:HGNC:26288]	ENSG00000109944.11	JHY	79864
ENSG00000116017	22.3617	-0.509564	0.24614	-2.00228	0.0452545	0.398032	FALSE	ARID3A		ARID3A	protein_coding	925781	975939	19	1	chromosome	AT-rich interaction domain 3A [Source:HGNC Symbol;Acc:HGNC:3031]	ENSG00000116017.11	ARID3A	1820
ENSG00000140474	148.889	0.26323	0.130538	2.00114	0.0453769	0.398032	FALSE	AC091230.1		AC091230.1	protein_coding	74836118	74843346	15	-1	chromosome	unc-51 like kinase 3 [Source:NCBI gene;Acc:25989]	ENSG00000140474.14	AC091230.1	25989
ENSG00000151892	43.3968	-0.475906	0.22022	-2.00163	0.0453241	0.398032	FALSE	GFRA1		GFRA1	protein_coding	116056925	116273467	10	-1	chromosome	GDNF family receptor alpha 1 [Source:HGNC Symbol;Acc:HGNC:4243]	ENSG00000151892.14	GFRA1	2674
ENSG00000164649	24.199	-0.539902	0.259706	-2.00055	0.0454408	0.398087	FALSE	CDCA7L		CDCA7L	protein_coding	21900899	21945903	7	-1	chromosome	cell division cycle associated 7 like [Source:HGNC Symbol;Acc:HGNC:30777]	ENSG00000164649.20	CDCA7L	55536
ENSG00000204388	166.32	-0.439321	0.228342	-2.00018	0.0454812	0.398173	FALSE	HSPA1B		HSPA1B	protein_coding	31827738	31830254	6	1	chromosome	heat shock protein family A (Hsp70) member 1B [Source:HGNC Symbol;Acc:HGNC:5233]	ENSG00000204388.7	HSPA1B	3304
ENSG00000110031	11.2975	0.533955	0.276713	1.99984	0.0455179	0.398228	FALSE	LPXN		LPXN	protein_coding	58526871	58578220	11	-1	chromosome	leupaxin [Source:HGNC Symbol;Acc:HGNC:14061]	ENSG00000110031.12	LPXN	9404
ENSG00000137962	98.224	-0.453626	0.231954	-1.9985	0.0456621	0.399222	FALSE	ARHGAP29		ARHGAP29	protein_coding	94148988	94275068	1	-1	chromosome	Rho GTPase activating protein 29 [Source:HGNC Symbol;Acc:HGNC:30207]	ENSG00000137962.13	ARHGAP29	9411
ENSG00000118197	18.4314	-0.502679	0.277222	-1.9973	0.0457926	0.399608	FALSE	DDX59		DDX59	protein_coding	200623896	200669907	1	-1	chromosome	DEAD-box helicase 59 [Source:HGNC Symbol;Acc:HGNC:25360]	ENSG00000118197.14	DDX59	83479
ENSG00000139725	6.84836	0.607153	0.286464	1.99736	0.0457856	0.399608	FALSE	RHOF		RHOF	protein_coding	121777754	121803403	12	-1	chromosome	ras homolog family member F, filopodia associated [Source:HGNC Symbol;Acc:HGNC:15703]	ENSG00000139725.8	RHOF	54509
ENSG00000164105	9.23082	-0.568037	0.282617	-1.99639	0.0458915	0.399608	FALSE	SAP30		SAP30	protein_coding	173369969	173377532	4	1	chromosome	Sin3A associated protein 30 [Source:HGNC Symbol;Acc:HGNC:10532]	ENSG00000164105.4	SAP30	8819
ENSG00000172164	129.382	-0.530442	0.265095	-1.99696	0.0458301	0.399608	FALSE	SNTB1		SNTB1	protein_coding	120535745	120813273	8	-1	chromosome	syntrophin beta 1 [Source:HGNC Symbol;Acc:HGNC:11168]	ENSG00000172164.15	SNTB1	6641
ENSG00000182979	149.305	-0.312901	0.156801	-1.99702	0.0458234	0.399608	FALSE	MTA1		MTA1	protein_coding	105419820	105470729	14	1	chromosome	metastasis associated 1 [Source:HGNC Symbol;Acc:HGNC:7410]	ENSG00000182979.18	MTA1	9112
ENSG00000184867	25.7021	0.4954	0.246128	1.99584	0.0459509	0.399608	FALSE	ARMCX2		ARMCX2	protein_coding	101655281	101659850	X	-1	chromosome	armadillo repeat containing X-linked 2 [Source:HGNC Symbol;Acc:HGNC:16869]	ENSG00000184867.14	ARMCX2	9823
ENSG00000186918	244.678	-0.327795	0.161169	-1.9961	0.0459225	0.399608	FALSE	ZNF395		ZNF395	protein_coding	28345590	28402701	8	-1	chromosome	zinc finger protein 395 [Source:HGNC Symbol;Acc:HGNC:18737]	ENSG00000186918.14	ZNF395	55893
ENSG00000227471	5.03777	-0.623744	0.28706	-1.99656	0.0458726	0.399608	FALSE	AKR1B15		AKR1B15	protein_coding	134549110	134579875	7	1	chromosome	aldo-keto reductase family 1 member B15 [Source:HGNC Symbol;Acc:HGNC:37281]	ENSG00000227471.9	AKR1B15	441282
ENSG00000104885	33.0727	-0.4314	0.216153	-1.99484	0.0460607	0.400296	FALSE	DOT1L		DOT1L	protein_coding	2163933	2232578	19	1	chromosome	DOT1 like histone lysine methyltransferase [Source:HGNC Symbol;Acc:HGNC:24948]	ENSG00000104885.18	DOT1L	84444
ENSG00000099958	2.5324	0.482141	0.242353	1.99442	0.046106	0.400423	FALSE	DERL3		DERL3	protein_coding	23834503	23839128	22	-1	chromosome	derlin 3 [Source:HGNC Symbol;Acc:HGNC:14236]	ENSG00000099958.14	DERL3	91319
ENSG00000108312	164.521	-0.297008	0.148704	-1.99249	0.0463176	0.401726	FALSE	UBTF		UBTF	protein_coding	44205033	44221626	17	-1	chromosome	upstream binding transcription factor [Source:HGNC Symbol;Acc:HGNC:12511]	ENSG00000108312.15	UBTF	7343
ENSG00000156642	215.863	0.235261	0.118323	1.9927	0.0462942	0.401726	FALSE	NPTN		NPTN	protein_coding	73560014	73634134	15	-1	chromosome	neuroplastin [Source:HGNC Symbol;Acc:HGNC:17867]	ENSG00000156642.17	NPTN	27020
ENSG00000198920	6.25786	-0.575988	0.278316	-1.99154	0.0464217	0.402362	FALSE	KIAA0753		KIAA0753	protein_coding	6578147	6640711	17	-1	chromosome	KIAA0753 [Source:HGNC Symbol;Acc:HGNC:29110]	ENSG00000198920.11	KIAA0753	9851
ENSG00000142494	117.038	-0.418907	0.234533	-1.99118	0.0464609	0.402435	FALSE	SLC47A1		SLC47A1	protein_coding	19495385	19579034	17	1	chromosome	solute carrier family 47 member 1 [Source:HGNC Symbol;Acc:HGNC:25588]	ENSG00000142494.13	SLC47A1	55244
ENSG00000047662	29.5972	0.633594	0.286749	1.98852	0.0467547	0.404443	FALSE	FAM184B		FAM184B	protein_coding	17629306	17781621	4	-1	chromosome	family with sequence similarity 184 member B [Source:HGNC Symbol;Acc:HGNC:29235]	ENSG00000047662.5	FAM184B	27146
ENSG00000171385	31.0723	-0.45387	0.248782	-1.98867	0.0467372	0.404443	FALSE	KCND3		KCND3	protein_coding	111770662	111989155	1	-1	chromosome	potassium voltage-gated channel subfamily D member 3 [Source:HGNC Symbol;Acc:HGNC:6239]	ENSG00000171385.9	KCND3	3752
ENSG00000142910	273.766	-0.427941	0.211174	-1.9876	0.0468562	0.404518	FALSE	TINAGL1		TINAGL1	protein_coding	31576485	31587686	1	1	chromosome	tubulointerstitial nephritis antigen like 1 [Source:HGNC Symbol;Acc:HGNC:19168]	ENSG00000142910.16	TINAGL1	64129
ENSG00000151689	79.1235	-0.44428	0.214513	-1.98761	0.0468544	0.404518	FALSE	INPP1		INPP1	protein_coding	190343570	190371665	2	1	chromosome	inositol polyphosphate-1-phosphatase [Source:HGNC Symbol;Acc:HGNC:6071]	ENSG00000151689.13	INPP1	3628
ENSG00000173376	6.12256	-0.547751	0.280457	-1.98806	0.0468048	0.404518	FALSE	NDNF		NDNF	protein_coding	121035613	121073021	4	-1	chromosome	neuron derived neurotrophic factor [Source:HGNC Symbol;Acc:HGNC:26256]	ENSG00000173376.14	NDNF	79625
ENSG00000063176	19.3229	0.521244	0.271076	1.98534	0.0471071	0.404564	FALSE	SPHK2		SPHK2	protein_coding	48619291	48630717	19	1	chromosome	sphingosine kinase 2 [Source:HGNC Symbol;Acc:HGNC:18859]	ENSG00000063176.16	SPHK2	56848
ENSG00000082515	175.19	0.303344	0.148422	1.98337	0.0473264	0.404564	FALSE	MRPL22		MRPL22	protein_coding	154941073	154969411	5	1	chromosome	mitochondrial ribosomal protein L22 [Source:HGNC Symbol;Acc:HGNC:14480]	ENSG00000082515.18	MRPL22	29093
ENSG00000087302	321.363	0.256094	0.129456	1.98619	0.0470125	0.404564	FALSE	RTRAF		RTRAF	protein_coding	51989514	52010694	14	1	chromosome	RNA transcription, translation and transport factor [Source:HGNC Symbol;Acc:HGNC:23169]	ENSG00000087302.9	RTRAF	51637
ENSG00000089775	56.7087	0.375299	0.18631	1.98553	0.047086	0.404564	FALSE	ZBTB25		ZBTB25	protein_coding	64449106	64505213	14	-1	chromosome	zinc finger and BTB domain containing 25 [Source:HGNC Symbol;Acc:HGNC:13112]	ENSG00000089775.11	ZBTB25	7597
ENSG00000114867	636.098	-0.28673	0.14452	-1.98315	0.0473502	0.404564	FALSE	EIF4G1		EIF4G1	protein_coding	184314495	184335358	3	1	chromosome	eukaryotic translation initiation factor 4 gamma 1 [Source:HGNC Symbol;Acc:HGNC:3296]	ENSG00000114867.20	EIF4G1	1981
ENSG00000118473	22.5196	-0.456609	0.251753	-1.98515	0.0471273	0.404564	FALSE	SGIP1		SGIP1	protein_coding	66533383	66751139	1	1	chromosome	SH3GL interacting endocytic adaptor 1 [Source:HGNC Symbol;Acc:HGNC:25412]	ENSG00000118473.22	SGIP1	84251
ENSG00000120729	3908.18	0.368727	0.177315	1.98392	0.047265	0.404564	FALSE	MYOT		MYOT	protein_coding	137867858	137887851	5	1	chromosome	myotilin [Source:HGNC Symbol;Acc:HGNC:12399]	ENSG00000120729.10	MYOT	9499
ENSG00000129682	78.014	-0.445354	0.219852	-1.98278	0.0473923	0.404564	FALSE	FGF13		FGF13	protein_coding	138614727	139222777	X	-1	chromosome	fibroblast growth factor 13 [Source:HGNC Symbol;Acc:HGNC:3670]	ENSG00000129682.16	FGF13	2258
ENSG00000132669	72.0967	-0.352534	0.176411	-1.98311	0.047355	0.404564	FALSE	RIN2		RIN2	protein_coding	19757606	20002459	20	1	chromosome	Ras and Rab interactor 2 [Source:HGNC Symbol;Acc:HGNC:18750]	ENSG00000132669.13	RIN2	54453
ENSG00000148057	9.50103	0.545372	0.284338	1.98234	0.0474417	0.404564	FALSE	IDNK		IDNK	protein_coding	83623049	83644130	9	1	chromosome	IDNK gluconokinase [Source:HGNC Symbol;Acc:HGNC:31367]	ENSG00000148057.16	IDNK	414328
ENSG00000148834	270.437	0.398831	0.191222	1.98287	0.0473821	0.404564	FALSE	GSTO1		GSTO1	protein_coding	104235356	104267459	10	1	chromosome	glutathione S-transferase omega 1 [Source:HGNC Symbol;Acc:HGNC:13312]	ENSG00000148834.13	GSTO1	9446
ENSG00000160654	2.62731	0.176854	0.188363	1.98226	0.04745	0.404564	FALSE	CD3G		CD3G	protein_coding	118344344	118355161	11	1	chromosome	CD3g molecule [Source:HGNC Symbol;Acc:HGNC:1675]	ENSG00000160654.10	CD3G	917
ENSG00000166348	563.575	0.59178	0.269888	1.98329	0.047335	0.404564	FALSE	USP54		USP54	protein_coding	73497538	73625953	10	-1	chromosome	ubiquitin specific peptidase 54 [Source:HGNC Symbol;Acc:HGNC:23513]	ENSG00000166348.18	USP54	159195
ENSG00000170445	46.1603	0.347991	0.177861	1.98666	0.0469599	0.404564	FALSE	HARS1		HARS1	protein_coding	140673904	140691537	5	-1	chromosome	histidyl-tRNA synthetase 1 [Source:HGNC Symbol;Acc:HGNC:4816]	ENSG00000170445.15	HARS1	3035
ENSG00000170860	367.209	0.201047	0.10115	1.98467	0.0471815	0.404564	FALSE	LSM3		LSM3	protein_coding	14178817	14201122	3	1	chromosome	LSM3 homolog, U6 small nuclear RNA and mRNA degradation associated [Source:HGNC Symbol;Acc:HGNC:17874]	ENSG00000170860.4	LSM3	27258
ENSG00000186298	387.274	-0.269401	0.136105	-1.9826	0.0474123	0.404564	FALSE	PPP1CC		PPP1CC	protein_coding	110719680	110742939	12	-1	chromosome	protein phosphatase 1 catalytic subunit gamma [Source:HGNC Symbol;Acc:HGNC:9283]	ENSG00000186298.12	PPP1CC	5501
ENSG00000198513	4.68539	-0.535146	0.28137	-1.98371	0.0472883	0.404564	FALSE	ATL1		ATL1	protein_coding	50532509	50633068	14	1	chromosome	atlastin GTPase 1 [Source:HGNC Symbol;Acc:HGNC:11231]	ENSG00000198513.12	ATL1	51062
ENSG00000213465	278.283	0.300827	0.149306	1.98528	0.047113	0.404564	FALSE	ARL2		ARL2	protein_coding	65014160	65022184	11	1	chromosome	ADP ribosylation factor like GTPase 2 [Source:HGNC Symbol;Acc:HGNC:693]	ENSG00000213465.8	ARL2	402
ENSG00000241360	34.1165	0.415774	0.206257	1.98698	0.0469246	0.404564	FALSE	PDXP		PDXP	protein_coding	37658723	37666932	22	1	chromosome	pyridoxal phosphatase [Source:HGNC Symbol;Acc:HGNC:30259]	ENSG00000241360.2	PDXP	57026
ENSG00000034971	68.7664	0.494501	0.279624	1.97643	0.048106	0.406112	FALSE	MYOC		MYOC	protein_coding	171635417	171652688	1	-1	chromosome	myocilin [Source:HGNC Symbol;Acc:HGNC:7610]	ENSG00000034971.17	MYOC	4653
ENSG00000054793	99.5929	0.408786	0.202307	1.9788	0.047839	0.406112	FALSE	ATP9A		ATP9A	protein_coding	51596514	51768390	20	-1	chromosome	ATPase phospholipid transporting 9A (putative) [Source:HGNC Symbol;Acc:HGNC:13540]	ENSG00000054793.14	ATP9A	10079
ENSG00000108064	108.338	-0.374974	0.224159	-1.97991	0.0477137	0.406112	FALSE	TFAM		TFAM	protein_coding	58385345	58399220	10	1	chromosome	transcription factor A, mitochondrial [Source:HGNC Symbol;Acc:HGNC:11741]	ENSG00000108064.11	TFAM	7019
ENSG00000112425	168.597	-0.277335	0.138792	-1.97658	0.0480897	0.406112	FALSE	EPM2A		EPM2A	protein_coding	145382535	145736023	6	-1	chromosome	EPM2A glucan phosphatase, laforin [Source:HGNC Symbol;Acc:HGNC:3413]	ENSG00000112425.15	EPM2A	7957
ENSG00000128708	74.2102	-0.29619	0.15119	-1.97627	0.0481247	0.406112	FALSE	HAT1		HAT1	protein_coding	171922448	171983686	2	1	chromosome	histone acetyltransferase 1 [Source:HGNC Symbol;Acc:HGNC:4821]	ENSG00000128708.13	HAT1	8520
ENSG00000128917	7.08678	-0.460764	0.286739	-1.97607	0.0481466	0.406112	FALSE	DLL4		DLL4	protein_coding	40929340	40939073	15	1	chromosome	delta like canonical Notch ligand 4 [Source:HGNC Symbol;Acc:HGNC:2910]	ENSG00000128917.8	DLL4	54567
ENSG00000135245	31.1517	0.412944	0.221077	1.97602	0.0481523	0.406112	FALSE	HILPDA		HILPDA	protein_coding	128455849	128458418	7	1	chromosome	hypoxia inducible lipid droplet associated [Source:HGNC Symbol;Acc:HGNC:28859]	ENSG00000135245.10	HILPDA	29923
ENSG00000136279	54.7704	0.379393	0.195145	1.97853	0.0478692	0.406112	FALSE	DBNL		DBNL	protein_coding	44044640	44069456	7	1	chromosome	drebrin like [Source:HGNC Symbol;Acc:HGNC:2696]	ENSG00000136279.20	DBNL	28988
ENSG00000137502	77.0202	-0.360158	0.178009	-1.97595	0.0481601	0.406112	FALSE	RAB30		RAB30	protein_coding	82973133	83071923	11	-1	chromosome	RAB30, member RAS oncogene family [Source:HGNC Symbol;Acc:HGNC:9770]	ENSG00000137502.10	RAB30	27314
ENSG00000156983	46.7121	-0.345449	0.177268	-1.97927	0.047786	0.406112	FALSE	BRPF1		BRPF1	protein_coding	9731729	9748015	3	1	chromosome	bromodomain and PHD finger containing 1 [Source:HGNC Symbol;Acc:HGNC:14255]	ENSG00000156983.16	BRPF1	7862
ENSG00000163017	3.16218	-0.392419	0.228115	-1.97661	0.0480854	0.406112	FALSE	ACTG2		ACTG2	protein_coding	73892314	73919865	2	1	chromosome	actin gamma 2, smooth muscle [Source:HGNC Symbol;Acc:HGNC:145]	ENSG00000163017.14	ACTG2	72
ENSG00000173801	300.82	-0.438093	0.214572	-1.97787	0.0479439	0.406112	FALSE	JUP		JUP	protein_coding	41754604	41786931	17	-1	chromosome	junction plakoglobin [Source:HGNC Symbol;Acc:HGNC:6207]	ENSG00000173801.17	JUP	3728
ENSG00000179242	8.15453	0.621727	0.278534	1.98001	0.047702	0.406112	FALSE	CDH4		CDH4	protein_coding	61252261	61940617	20	1	chromosome	cadherin 4 [Source:HGNC Symbol;Acc:HGNC:1763]	ENSG00000179242.16	CDH4	1002
ENSG00000183864	438.493	-0.355443	0.190301	-1.97759	0.047975	0.406112	FALSE	TOB2		TOB2	protein_coding	41433494	41446801	22	-1	chromosome	transducer of ERBB2, 2 [Source:HGNC Symbol;Acc:HGNC:11980]	ENSG00000183864.5	TOB2	10766
ENSG00000184113	55.6739	-0.506414	0.242357	-1.97765	0.0479679	0.406112	FALSE	CLDN5		CLDN5	protein_coding	19523024	19527545	22	-1	chromosome	claudin 5 [Source:HGNC Symbol;Acc:HGNC:2047]	ENSG00000184113.9	CLDN5	7122
ENSG00000197323	230.474	-0.262179	0.131706	-1.97972	0.0477354	0.406112	FALSE	TRIM33		TRIM33	protein_coding	114392790	114511203	1	-1	chromosome	tripartite motif containing 33 [Source:HGNC Symbol;Acc:HGNC:16290]	ENSG00000197323.12	TRIM33	51592
ENSG00000211455	37.6849	-0.509044	0.252008	-1.9786	0.047861	0.406112	FALSE	STK38L		STK38L	protein_coding	27243968	27325959	12	1	chromosome	serine/threonine kinase 38 like [Source:HGNC Symbol;Acc:HGNC:17848]	ENSG00000211455.8	STK38L	23012
ENSG00000261611	5.74236	-0.426643	0.281438	-1.97567	0.0481924	0.406122	FALSE	AC010547.4		AC010547.4	protein_coding	71447600	71489311	16	-1	chromosome	novel transcript	ENSG00000261611.6	AC010547.4
ENSG00000215717	70.9606	0.318365	0.172795	1.97495	0.0482734	0.406543	FALSE	TMEM167B		TMEM167B	protein_coding	109090764	109096934	1	1	chromosome	transmembrane protein 167B [Source:HGNC Symbol;Acc:HGNC:30187]	ENSG00000215717.7	TMEM167B	56900
ENSG00000204257	16.354	0.52942	0.286519	1.97436	0.0483406	0.406846	FALSE	HLA-DMA		HLA-DMA	protein_coding	32948613	32969094	6	-1	chromosome	major histocompatibility complex, class II, DM alpha [Source:HGNC Symbol;Acc:HGNC:4934]	ENSG00000204257.15	HLA-DMA	3108
ENSG00000143842	47.8033	-0.488621	0.254072	-1.9736	0.0484271	0.407312	FALSE	SOX13		SOX13	protein_coding	204073115	204127743	1	1	chromosome	SRY-box transcription factor 13 [Source:HGNC Symbol;Acc:HGNC:11192]	ENSG00000143842.15	SOX13	9580
ENSG00000081181	41.5159	-0.53698	0.284946	-1.97218	0.0485886	0.407359	FALSE	ARG2		ARG2	protein_coding	67619920	67651708	14	1	chromosome	arginase 2 [Source:HGNC Symbol;Acc:HGNC:664]	ENSG00000081181.8	ARG2	384
ENSG00000104824	324.607	-0.273383	0.139375	-1.97259	0.0485422	0.407359	FALSE	HNRNPL		HNRNPL	protein_coding	38836388	38852347	19	-1	chromosome	heterogeneous nuclear ribonucleoprotein L [Source:HGNC Symbol;Acc:HGNC:5045]	ENSG00000104824.17	HNRNPL	3191
ENSG00000124802	42.4787	0.394581	0.201303	1.97228	0.0485777	0.407359	FALSE	EEF1E1		EEF1E1	protein_coding	8073360	8102559	6	-1	chromosome	eukaryotic translation elongation factor 1 epsilon 1 [Source:HGNC Symbol;Acc:HGNC:3212]	ENSG00000124802.12	EEF1E1	9521
ENSG00000143337	145.23	-0.286064	0.142916	-1.97303	0.0484919	0.407359	FALSE	TOR1AIP1		TOR1AIP1	protein_coding	179882042	179925000	1	1	chromosome	torsin 1A interacting protein 1 [Source:HGNC Symbol;Acc:HGNC:29456]	ENSG00000143337.18	TOR1AIP1	26092
ENSG00000172167	3.95499	0.56231	0.279304	1.97242	0.0485615	0.407359	FALSE	MTBP		MTBP	protein_coding	120445400	120542133	8	1	chromosome	MDM2 binding protein [Source:HGNC Symbol;Acc:HGNC:7417]	ENSG00000172167.8	MTBP	27085
ENSG00000214253	445.48	0.229199	0.114743	1.97188	0.0486232	0.407387	FALSE	FIS1		FIS1	protein_coding	101239458	101252316	7	-1	chromosome	fission, mitochondrial 1 [Source:HGNC Symbol;Acc:HGNC:21689]	ENSG00000214253.9	FIS1	51024
ENSG00000067992	24.9591	0.482153	0.253607	1.97147	0.0486706	0.407523	FALSE	PDK3		PDK3	protein_coding	24465221	24550466	X	1	chromosome	pyruvate dehydrogenase kinase 3 [Source:HGNC Symbol;Acc:HGNC:8811]	ENSG00000067992.15	PDK3	5165
ENSG00000135457	87.5631	0.325859	0.164281	1.97112	0.0487106	0.407596	FALSE	TFCP2		TFCP2	protein_coding	51093656	51173135	12	-1	chromosome	transcription factor CP2 [Source:HGNC Symbol;Acc:HGNC:11748]	ENSG00000135457.10	TFCP2	7024
ENSG00000065485	13.3036	-0.582096	0.261216	-1.96888	0.0489666	0.409215	FALSE	PDIA5		PDIA5	protein_coding	123067025	123225227	3	1	chromosome	protein disulfide isomerase family A member 5 [Source:HGNC Symbol;Acc:HGNC:24811]	ENSG00000065485.20	PDIA5	10954
ENSG00000103356	36.4855	0.472134	0.239069	1.96914	0.0489368	0.409215	FALSE	EARS2		EARS2	protein_coding	23522016	23557731	16	-1	chromosome	glutamyl-tRNA synthetase 2, mitochondrial [Source:HGNC Symbol;Acc:HGNC:29419]	ENSG00000103356.16	EARS2	124454
ENSG00000118515	119.618	-0.557751	0.273908	-1.96772	0.0491001	0.409258	FALSE	SGK1		SGK1	protein_coding	134169246	134318112	6	-1	chromosome	serum/glucocorticoid regulated kinase 1 [Source:HGNC Symbol;Acc:HGNC:10810]	ENSG00000118515.11	SGK1	6446
ENSG00000173933	186.45	-0.223842	0.112962	-1.96764	0.0491093	0.409258	FALSE	RBM4		RBM4	protein_coding	66638617	66668374	11	1	chromosome	RNA binding motif protein 4 [Source:HGNC Symbol;Acc:HGNC:9901]	ENSG00000173933.20	RBM4	5936
ENSG00000175093	5.84708	0.470708	0.286451	1.96704	0.0491785	0.409258	FALSE	SPSB4		SPSB4	protein_coding	141051347	141148611	3	1	chromosome	splA/ryanodine receptor domain and SOCS box containing 4 [Source:HGNC Symbol;Acc:HGNC:30630]	ENSG00000175093.5	SPSB4	92369
ENSG00000176222	17.7782	0.515557	0.285566	1.96795	0.0490741	0.409258	FALSE	ZNF404		ZNF404	protein_coding	43872365	43901385	19	-1	chromosome	zinc finger protein 404 [Source:HGNC Symbol;Acc:HGNC:19417]	ENSG00000176222.9	ZNF404	342908
ENSG00000177731	491.599	-0.241241	0.122728	-1.96733	0.049145	0.409258	FALSE	FLII		FLII	protein_coding	18244815	18258738	17	-1	chromosome	FLII actin remodeling protein [Source:HGNC Symbol;Acc:HGNC:3750]	ENSG00000177731.16	FLII	2314
ENSG00000197019	51.0191	-0.477261	0.228574	-1.96693	0.0491912	0.409258	FALSE	SERTAD1		SERTAD1	protein_coding	40421589	40425992	19	-1	chromosome	SERTA domain containing 1 [Source:HGNC Symbol;Acc:HGNC:17932]	ENSG00000197019.5	SERTAD1	29950
ENSG00000224531	71.0648	0.317242	0.163792	1.96742	0.0491345	0.409258	FALSE	SMIM13		SMIM13	protein_coding	11093834	11138733	6	1	chromosome	small integral membrane protein 13 [Source:HGNC Symbol;Acc:HGNC:27356]	ENSG00000224531.6	SMIM13	221710
ENSG00000106031	14.1829	-0.43983	0.282898	-1.96632	0.0492617	0.409584	FALSE	HOXA13		HOXA13	protein_coding	27193503	27200091	7	-1	chromosome	homeobox A13 [Source:HGNC Symbol;Acc:HGNC:5102]	ENSG00000106031.9	HOXA13	3209
ENSG00000187837	277.076	-0.281609	0.147923	-1.96555	0.0493503	0.41006	FALSE	H1-2		H1-2	protein_coding	26055787	26056428	6	-1	chromosome	H1.2 linker histone, cluster member [Source:HGNC Symbol;Acc:HGNC:4716]	ENSG00000187837.3	H1-2	3006
ENSG00000288550	22.7373	0.505671	0.262782	1.965	0.049414	0.410328	FALSE	AC018809.3		AC018809.3	protein_coding	9929852	9945358	3	1	chromosome	novel protein	ENSG00000288550.1	AC018809.3
ENSG00000189050	10.6033	-0.501587	0.278484	-1.96427	0.0494991	0.410773	FALSE	RNFT1		RNFT1	protein_coding	59952240	59964761	17	-1	chromosome	ring finger protein, transmembrane 1 [Source:HGNC Symbol;Acc:HGNC:30206]	ENSG00000189050.16	RNFT1	51136
ENSG00000137693	84.5758	-0.383199	0.193369	-1.9632	0.0496224	0.411274	FALSE	YAP1		YAP1	protein_coding	102110447	102233424	11	1	chromosome	Yes associated protein 1 [Source:HGNC Symbol;Acc:HGNC:16262]	ENSG00000137693.14	YAP1	10413
ENSG00000198546	131.997	-0.24825	0.126912	-1.96339	0.0496004	0.411274	FALSE	ZNF511		ZNF511	protein_coding	133308914	133313162	10	1	chromosome	zinc finger protein 511 [Source:HGNC Symbol;Acc:HGNC:28445]	ENSG00000198546.15	ZNF511	118472
ENSG00000107099	14.0312	0.39594	0.286967	1.96244	0.0497116	0.411379	FALSE	DOCK8		DOCK8	protein_coding	214854	465259	9	1	chromosome	dedicator of cytokinesis 8 [Source:HGNC Symbol;Acc:HGNC:19191]	ENSG00000107099.15	DOCK8	81704
ENSG00000115526	18.0791	0.506353	0.256608	1.96012	0.0499816	0.411379	FALSE	CHST10		CHST10	protein_coding	100391860	100417668	2	-1	chromosome	carbohydrate sulfotransferase 10 [Source:HGNC Symbol;Acc:HGNC:19650]	ENSG00000115526.11	CHST10	9486
ENSG00000125633	106.219	0.405839	0.210424	1.96026	0.0499651	0.411379	FALSE	CCDC93		CCDC93	protein_coding	117915478	118014133	2	-1	chromosome	coiled-coil domain containing 93 [Source:HGNC Symbol;Acc:HGNC:25611]	ENSG00000125633.11	CCDC93	54520
ENSG00000129625	469.829	0.240543	0.120917	1.96076	0.0499074	0.411379	FALSE	REEP5		REEP5	protein_coding	112876385	112922289	5	-1	chromosome	receptor accessory protein 5 [Source:HGNC Symbol;Acc:HGNC:30077]	ENSG00000129625.13	REEP5	7905
ENSG00000137033	21.7107	-0.580018	0.264588	-1.96223	0.0497352	0.411379	FALSE	IL33		IL33	protein_coding	6215786	6257983	9	1	chromosome	interleukin 33 [Source:HGNC Symbol;Acc:HGNC:16028]	ENSG00000137033.11	IL33	90865
ENSG00000141522	121.162	0.312728	0.159813	1.96039	0.0499504	0.411379	FALSE	ARHGDIA		ARHGDIA	protein_coding	81867721	81871378	17	-1	chromosome	Rho GDP dissociation inhibitor alpha [Source:HGNC Symbol;Acc:HGNC:678]	ENSG00000141522.12	ARHGDIA	396
ENSG00000142544	6.18363	0.558682	0.282886	1.96053	0.0499337	0.411379	FALSE	CTU1		CTU1	protein_coding	51097606	51108409	19	-1	chromosome	cytosolic thiouridylase subunit 1 [Source:HGNC Symbol;Acc:HGNC:29590]	ENSG00000142544.7	CTU1	90353
ENSG00000148019	34.688	0.589128	0.276162	1.96174	0.0497931	0.411379	FALSE	CEP78		CEP78	protein_coding	78236062	78279690	9	1	chromosome	centrosomal protein 78 [Source:HGNC Symbol;Acc:HGNC:25740]	ENSG00000148019.13	CEP78	84131
ENSG00000157954	143.047	-0.291283	0.147858	-1.96138	0.0498343	0.411379	FALSE	WIPI2		WIPI2	protein_coding	5190196	5233840	7	1	chromosome	WD repeat domain, phosphoinositide interacting 2 [Source:HGNC Symbol;Acc:HGNC:32225]	ENSG00000157954.15	WIPI2	26100
ENSG00000169083	350.155	-0.507335	0.268687	-1.96263	0.0496887	0.411379	FALSE	AR		AR	protein_coding	67544021	67730619	X	1	chromosome	androgen receptor [Source:HGNC Symbol;Acc:HGNC:644]	ENSG00000169083.17	AR	367
ENSG00000169105	23.8716	-0.442204	0.219222	-1.96125	0.0498502	0.411379	FALSE	CHST14		CHST14	protein_coding	40470998	40474571	15	1	chromosome	carbohydrate sulfotransferase 14 [Source:HGNC Symbol;Acc:HGNC:24464]	ENSG00000169105.7	CHST14	113189
ENSG00000106628	171.547	0.319536	0.159738	1.95841	0.0501822	0.41277	FALSE	POLD2		POLD2	protein_coding	44114681	44124358	7	-1	chromosome	DNA polymerase delta 2, accessory subunit [Source:HGNC Symbol;Acc:HGNC:9176]	ENSG00000106628.10	POLD2	5425
ENSG00000100146	2.76582	-0.450919	0.261063	-1.95665	0.0503888	0.413357	FALSE	SOX10		SOX10	protein_coding	37970686	37987422	22	-1	chromosome	SRY-box transcription factor 10 [Source:HGNC Symbol;Acc:HGNC:11190]	ENSG00000100146.18	SOX10	6663
ENSG00000102900	99.2097	0.286582	0.148021	1.95645	0.0504117	0.413357	FALSE	NUP93		NUP93	protein_coding	56730118	56850286	16	1	chromosome	nucleoporin 93 [Source:HGNC Symbol;Acc:HGNC:28958]	ENSG00000102900.13	NUP93	9688
ENSG00000108100	190.724	-0.209218	0.105377	-1.95729	0.0503139	0.413357	FALSE	CCNY		CCNY	protein_coding	35247025	35572669	10	1	chromosome	cyclin Y [Source:HGNC Symbol;Acc:HGNC:23354]	ENSG00000108100.18	CCNY	219771
ENSG00000131149	125.853	-0.276919	0.141409	-1.95716	0.0503288	0.413357	FALSE	GSE1		GSE1	protein_coding	85169525	85676204	16	1	chromosome	Gse1 coiled-coil protein [Source:HGNC Symbol;Acc:HGNC:28979]	ENSG00000131149.19	GSE1	23199
ENSG00000133169	7.63996	0.501054	0.282421	1.95658	0.0503968	0.413357	FALSE	BEX1		BEX1	protein_coding	103062651	103064171	X	-1	chromosome	brain expressed X-linked 1 [Source:HGNC Symbol;Acc:HGNC:1036]	ENSG00000133169.6	BEX1	55859
ENSG00000141084	65.3323	0.382243	0.189265	1.95539	0.0505372	0.414126	FALSE	RANBP10		RANBP10	protein_coding	67723070	67806652	16	-1	chromosome	RAN binding protein 10 [Source:HGNC Symbol;Acc:HGNC:29285]	ENSG00000141084.11	RANBP10	57610
ENSG00000135778	169.538	0.374264	0.213108	1.95478	0.0506089	0.414454	FALSE	NTPCR		NTPCR	protein_coding	232950605	232983882	1	1	chromosome	nucleoside-triphosphatase, cancer-related [Source:HGNC Symbol;Acc:HGNC:28204]	ENSG00000135778.12	NTPCR	84284
ENSG00000068001	38.1188	-0.474884	0.246834	-1.95436	0.0506592	0.414605	FALSE	HYAL2		HYAL2	protein_coding	50317790	50322782	3	-1	chromosome	hyaluronidase 2 [Source:HGNC Symbol;Acc:HGNC:5321]	ENSG00000068001.14	HYAL2	8692
ENSG00000126016	501.696	0.305612	0.162179	1.95304	0.0508148	0.415358	FALSE	AMOT		AMOT	protein_coding	112774503	112840815	X	-1	chromosome	angiomotin [Source:HGNC Symbol;Acc:HGNC:17810]	ENSG00000126016.15	AMOT	154796
ENSG00000204178	200.733	-0.389774	0.215542	-1.95313	0.0508039	0.415358	FALSE	MACO1		MACO1	protein_coding	25430858	25500209	1	1	chromosome	macoilin 1 [Source:HGNC Symbol;Acc:HGNC:25572]	ENSG00000204178.11	MACO1	55219
ENSG00000051108	332.622	-0.212164	0.109601	-1.95167	0.0509771	0.415645	FALSE	HERPUD1		HERPUD1	protein_coding	56932142	56944864	16	1	chromosome	homocysteine inducible ER protein with ubiquitin like domain 1 [Source:HGNC Symbol;Acc:HGNC:13744]	ENSG00000051108.15	HERPUD1	9709
ENSG00000078399	75.0851	-0.398542	0.198001	-1.95173	0.0509706	0.415645	FALSE	HOXA9		HOXA9	protein_coding	27162438	27175180	7	-1	chromosome	homeobox A9 [Source:HGNC Symbol;Acc:HGNC:5109]	ENSG00000078399.19	HOXA9	3205
ENSG00000156958	47.6624	-0.33065	0.167202	-1.95198	0.0509408	0.415645	FALSE	GALK2		GALK2	protein_coding	49155656	49367869	15	1	chromosome	galactokinase 2 [Source:HGNC Symbol;Acc:HGNC:4119]	ENSG00000156958.15	GALK2	2585
ENSG00000180304	215.459	0.237039	0.123327	1.95195	0.0509443	0.415645	FALSE	OAZ2		OAZ2	protein_coding	64687573	64703281	15	-1	chromosome	ornithine decarboxylase antizyme 2 [Source:HGNC Symbol;Acc:HGNC:8096]	ENSG00000180304.14	OAZ2	4947
ENSG00000140365	56.4458	0.362335	0.190493	1.95105	0.0510505	0.415724	FALSE	COMMD4		COMMD4	protein_coding	75336020	75343224	15	1	chromosome	COMM domain containing 4 [Source:HGNC Symbol;Acc:HGNC:26027]	ENSG00000140365.16	COMMD4	54939
ENSG00000164237	578.27	-0.443523	0.242712	-1.95109	0.0510469	0.415724	FALSE	CMBL		CMBL	protein_coding	10275875	10307902	5	-1	chromosome	carboxymethylenebutenolidase homolog [Source:HGNC Symbol;Acc:HGNC:25090]	ENSG00000164237.9	CMBL	134147
ENSG00000118263	78.0566	-0.501973	0.24183	-1.95013	0.0511609	0.416364	FALSE	KLF7		KLF7	protein_coding	207074137	207167267	2	-1	chromosome	Kruppel like factor 7 [Source:HGNC Symbol;Acc:HGNC:6350]	ENSG00000118263.15	KLF7	8609
ENSG00000180113	9.99556	-0.489181	0.285881	-1.94977	0.0512031	0.416447	FALSE	TDRD6		TDRD6	protein_coding	46687875	46704319	6	1	chromosome	tudor domain containing 6 [Source:HGNC Symbol;Acc:HGNC:21339]	ENSG00000180113.16	TDRD6	221400
ENSG00000204219	1307.99	-0.339488	0.172584	-1.94944	0.051243	0.416513	FALSE	TCEA3		TCEA3	protein_coding	23380909	23424748	1	-1	chromosome	transcription elongation factor A3 [Source:HGNC Symbol;Acc:HGNC:11615]	ENSG00000204219.11	TCEA3	6920
ENSG00000138411	30.0831	-0.543016	0.276508	-1.94905	0.0512897	0.416633	FALSE	HECW2		HECW2	protein_coding	196189099	196593684	2	-1	chromosome	HECT, C2 and WW domain containing E3 ubiquitin protein ligase 2 [Source:HGNC Symbol;Acc:HGNC:29853]	ENSG00000138411.13	HECW2	57520
ENSG00000144451	89.651	0.450906	0.229663	1.94833	0.0513756	0.416971	FALSE	SPAG16		SPAG16	protein_coding	213284379	214410501	2	1	chromosome	sperm associated antigen 16 [Source:HGNC Symbol;Acc:HGNC:23225]	ENSG00000144451.19	SPAG16	79582
ENSG00000247595	47.2082	0.411413	0.216633	1.94817	0.0513952	0.416971	FALSE	SPTY2D1OS		SPTY2D1OS	protein_coding	18588781	18610255	11	1	chromosome	SPTY2D1 opposite strand [Source:HGNC Symbol;Acc:HGNC:44122]	ENSG00000247595.4	SPTY2D1OS	100506540
ENSG00000144642	221.435	-0.358079	0.185799	-1.94775	0.0514445	0.417112	FALSE	RBMS3		RBMS3	protein_coding	28574791	30010391	3	1	chromosome	RNA binding motif single stranded interacting protein 3 [Source:HGNC Symbol;Acc:HGNC:13427]	ENSG00000144642.22	RBMS3	27303
ENSG00000167005	147.425	-0.265623	0.13542	-1.94731	0.0514975	0.417283	FALSE	NUDT21		NUDT21	protein_coding	56429133	56452199	16	-1	chromosome	nudix hydrolase 21 [Source:HGNC Symbol;Acc:HGNC:13870]	ENSG00000167005.14	NUDT21	11051
ENSG00000032389	29.6289	0.432066	0.219126	1.94648	0.0515969	0.41757	FALSE	EIPR1		EIPR1	protein_coding	3188925	3377882	2	-1	chromosome	EARP complex and GARP complex interacting protein 1 [Source:HGNC Symbol;Acc:HGNC:12383]	ENSG00000032389.12	EIPR1	7260
ENSG00000198931	76.5085	0.358742	0.185927	1.94655	0.0515887	0.41757	FALSE	APRT		APRT	protein_coding	88809339	88811937	16	-1	chromosome	adenine phosphoribosyltransferase [Source:HGNC Symbol;Acc:HGNC:626]	ENSG00000198931.11	APRT	353
ENSG00000147443	3.99554	0.542967	0.279741	1.9459	0.0516663	0.417873	FALSE	DOK2		DOK2	protein_coding	21908873	21913690	8	-1	chromosome	docking protein 2 [Source:HGNC Symbol;Acc:HGNC:2991]	ENSG00000147443.13	DOK2	9046
ENSG00000135148	23.9526	0.442338	0.239435	1.94558	0.0517055	0.417931	FALSE	TRAFD1		TRAFD1	protein_coding	112125538	112153604	12	1	chromosome	TRAF-type zinc finger domain containing 1 [Source:HGNC Symbol;Acc:HGNC:24808]	ENSG00000135148.12	TRAFD1	10906
ENSG00000141698	49.2962	0.393519	0.204044	1.94444	0.0518427	0.418781	FALSE	NT5C3B		NT5C3B	protein_coding	41825057	41836260	17	-1	chromosome	5'-nucleotidase, cytosolic IIIB [Source:HGNC Symbol;Acc:HGNC:28300]	ENSG00000141698.17	NT5C3B	115024
ENSG00000082175	13.3646	0.596631	0.270144	1.94273	0.052049	0.419421	FALSE	PGR		PGR	protein_coding	101029624	101129813	11	-1	chromosome	progesterone receptor [Source:HGNC Symbol;Acc:HGNC:8910]	ENSG00000082175.15	PGR	5241
ENSG00000115977	129.165	0.35453	0.183771	1.94128	0.0522242	0.419421	FALSE	AAK1		AAK1	protein_coding	69457997	69674349	2	-1	chromosome	AP2 associated kinase 1 [Source:HGNC Symbol;Acc:HGNC:19679]	ENSG00000115977.19	AAK1	22848
ENSG00000116809	45.9105	-0.43413	0.219044	-1.94338	0.0519707	0.419421	FALSE	ZBTB17		ZBTB17	protein_coding	15941869	15976132	1	-1	chromosome	zinc finger and BTB domain containing 17 [Source:HGNC Symbol;Acc:HGNC:12936]	ENSG00000116809.11	ZBTB17	7709
ENSG00000127125	146.272	0.265753	0.135643	1.94158	0.0521883	0.419421	FALSE	PPCS		PPCS	protein_coding	42456117	42473385	1	1	chromosome	phosphopantothenoylcysteine synthetase [Source:HGNC Symbol;Acc:HGNC:25686]	ENSG00000127125.9	PPCS	79717
ENSG00000130748	16.8745	0.488092	0.25045	1.94113	0.052243	0.419421	FALSE	TMEM160		TMEM160	protein_coding	47045909	47048624	19	-1	chromosome	transmembrane protein 160 [Source:HGNC Symbol;Acc:HGNC:26042]	ENSG00000130748.7	TMEM160	54958
ENSG00000146733	19.6825	0.480917	0.25596	1.94117	0.0522381	0.419421	FALSE	PSPH		PSPH	protein_coding	56011051	56051604	7	-1	chromosome	phosphoserine phosphatase [Source:HGNC Symbol;Acc:HGNC:9577]	ENSG00000146733.14	PSPH	5723
ENSG00000151789	66.0256	-0.457591	0.20785	-1.94155	0.0521913	0.419421	FALSE	ZNF385D		ZNF385D	protein_coding	21412218	22373321	3	-1	chromosome	zinc finger protein 385D [Source:HGNC Symbol;Acc:HGNC:26191]	ENSG00000151789.12	ZNF385D	79750
ENSG00000159212	4.57978	-0.464991	0.278943	-1.94158	0.0521885	0.419421	FALSE	CLIC6		CLIC6	protein_coding	34669389	34718227	21	1	chromosome	chloride intracellular channel 6 [Source:HGNC Symbol;Acc:HGNC:2065]	ENSG00000159212.12	CLIC6	54102
ENSG00000162819	112.724	0.269073	0.140144	1.94153	0.0521938	0.419421	FALSE	BROX		BROX	protein_coding	222712553	222735196	1	1	chromosome	BRO1 domain and CAAX motif containing [Source:HGNC Symbol;Acc:HGNC:26512]	ENSG00000162819.12	BROX	148362
ENSG00000175084	25146.6	0.270149	0.135745	1.94255	0.0520701	0.419421	FALSE	DES		DES	protein_coding	219418377	219426734	2	1	chromosome	desmin [Source:HGNC Symbol;Acc:HGNC:2770]	ENSG00000175084.12	DES	1674
ENSG00000055130	244.436	-0.230118	0.118708	-1.9391	0.0524895	0.419488	FALSE	CUL1		CUL1	protein_coding	148697914	148801110	7	1	chromosome	cullin 1 [Source:HGNC Symbol;Acc:HGNC:2551]	ENSG00000055130.17	CUL1	8454
ENSG00000101181	98.6098	0.272215	0.140768	1.93954	0.0524359	0.419488	FALSE	MTG2		MTG2	protein_coding	62183029	62203568	20	1	chromosome	mitochondrial ribosome associated GTPase 2 [Source:HGNC Symbol;Acc:HGNC:16239]	ENSG00000101181.17	MTG2	26164
ENSG00000115289	11.6529	-0.468596	0.273362	-1.94058	0.052309	0.419488	FALSE	PCGF1		PCGF1	protein_coding	74505043	74507695	2	-1	chromosome	polycomb group ring finger 1 [Source:HGNC Symbol;Acc:HGNC:17615]	ENSG00000115289.14	PCGF1	84759
ENSG00000132470	9.21407	-0.553958	0.286188	-1.93894	0.0525083	0.419488	FALSE	ITGB4		ITGB4	protein_coding	75721328	75757818	17	1	chromosome	integrin subunit beta 4 [Source:HGNC Symbol;Acc:HGNC:6158]	ENSG00000132470.14	ITGB4	3691
ENSG00000167283	4009.37	0.262696	0.132734	1.93895	0.0525075	0.419488	FALSE	ATP5MG		ATP5MG	protein_coding	118401606	118431496	11	1	chromosome	ATP synthase membrane subunit g [Source:HGNC Symbol;Acc:HGNC:14247]	ENSG00000167283.8	ATP5MG	10632
ENSG00000170921	16.7162	-0.627109	0.261705	-1.94026	0.0523482	0.419488	FALSE	TANC2		TANC2	protein_coding	63009556	63427699	17	1	chromosome	tetratricopeptide repeat, ankyrin repeat and coiled-coil containing 2 [Source:HGNC Symbol;Acc:HGNC:30212]	ENSG00000170921.15	TANC2	26115
ENSG00000179091	1236.81	0.255537	0.129185	1.93983	0.0524006	0.419488	FALSE	CYC1		CYC1	protein_coding	144095039	144097525	8	1	chromosome	cytochrome c1 [Source:HGNC Symbol;Acc:HGNC:2579]	ENSG00000179091.5	CYC1	1537
ENSG00000198799	44.7737	-0.374489	0.194833	-1.93922	0.0524744	0.419488	FALSE	LRIG2		LRIG2	protein_coding	113073198	113132260	1	1	chromosome	leucine rich repeats and immunoglobulin like domains 2 [Source:HGNC Symbol;Acc:HGNC:20889]	ENSG00000198799.12	LRIG2	9860
ENSG00000103042	28.7723	0.457543	0.23402	1.9383	0.0525868	0.419706	FALSE	SLC38A7		SLC38A7	protein_coding	58665109	58684770	16	-1	chromosome	solute carrier family 38 member 7 [Source:HGNC Symbol;Acc:HGNC:25582]	ENSG00000103042.9	SLC38A7	55238
ENSG00000134207	3.93234	0.539813	0.273879	1.93819	0.0525998	0.419706	FALSE	SYT6		SYT6	protein_coding	114089291	114153919	1	-1	chromosome	synaptotagmin 6 [Source:HGNC Symbol;Acc:HGNC:18638]	ENSG00000134207.16	SYT6	148281
ENSG00000170270	24.8329	-0.433454	0.215071	-1.9372	0.0527212	0.420161	FALSE	GON7		GON7	protein_coding	93202894	93207065	14	-1	chromosome	GON7 subunit of KEOPS complex [Source:HGNC Symbol;Acc:HGNC:20356]	ENSG00000170270.5	GON7	84520
ENSG00000185112	41.8355	-0.455933	0.222484	-1.93727	0.0527128	0.420161	FALSE	FAM43A		FAM43A	protein_coding	194685883	194689037	3	1	chromosome	family with sequence similarity 43 member A [Source:HGNC Symbol;Acc:HGNC:26888]	ENSG00000185112.6	FAM43A	131583
ENSG00000146263	8.52256	0.530673	0.278237	1.9362	0.0528433	0.420621	FALSE	MMS22L		MMS22L	protein_coding	97142161	97283217	6	-1	chromosome	MMS22 like, DNA repair protein [Source:HGNC Symbol;Acc:HGNC:21475]	ENSG00000146263.11	MMS22L	253714
ENSG00000203727	3.23041	0.065862	0.249055	1.9363	0.0528304	0.420621	FALSE	SAMD5		SAMD5	protein_coding	147508690	147737547	6	1	chromosome	sterile alpha motif domain containing 5 [Source:HGNC Symbol;Acc:HGNC:21180]	ENSG00000203727.4	SAMD5	389432
ENSG00000170954	7.3948	-0.348752	0.285279	-1.9359	0.0528794	0.420652	FALSE	ZNF415		ZNF415	protein_coding	53107879	53133077	19	-1	chromosome	zinc finger protein 415 [Source:HGNC Symbol;Acc:HGNC:20636]	ENSG00000170954.11	ZNF415	55786
ENSG00000183625	11.4435	0.610783	0.286483	1.93546	0.0529343	0.420833	FALSE	CCR3		CCR3	protein_coding	46163604	46266706	3	1	chromosome	C-C motif chemokine receptor 3 [Source:HGNC Symbol;Acc:HGNC:1604]	ENSG00000183625.15	CCR3	1232
ENSG00000013810	17.2402	0.487507	0.265823	1.93384	0.0531328	0.422154	FALSE	TACC3		TACC3	protein_coding	1712891	1745176	4	1	chromosome	transforming acidic coiled-coil containing protein 3 [Source:HGNC Symbol;Acc:HGNC:11524]	ENSG00000013810.19	TACC3	10460
ENSG00000165512	71.633	-0.385485	0.191874	-1.93315	0.0532177	0.422425	FALSE	ZNF22		ZNF22	protein_coding	45000923	45005326	10	1	chromosome	zinc finger protein 22 [Source:HGNC Symbol;Acc:HGNC:13012]	ENSG00000165512.5	ZNF22	7570
ENSG00000166136	1258.56	0.263814	0.133885	1.93277	0.053264	0.422425	FALSE	NDUFB8		NDUFB8	protein_coding	100523740	100530000	10	-1	chromosome	NADH:ubiquinone oxidoreductase subunit B8 [Source:HGNC Symbol;Acc:HGNC:7703]	ENSG00000166136.16	NDUFB8	4714
ENSG00000188021	89.0303	-0.347379	0.1796	-1.93289	0.0532494	0.422425	FALSE	UBQLN2		UBQLN2	protein_coding	56563639	56567868	X	1	chromosome	ubiquilin 2 [Source:HGNC Symbol;Acc:HGNC:12509]	ENSG00000188021.8	UBQLN2	29978
ENSG00000130508	123.427	-0.385302	0.198739	-1.93248	0.0533007	0.42246	FALSE	PXDN		PXDN	protein_coding	1631887	1744852	2	-1	chromosome	peroxidasin [Source:HGNC Symbol;Acc:HGNC:14966]	ENSG00000130508.11	PXDN	7837
ENSG00000130382	114.975	-0.305156	0.155156	-1.93182	0.0533815	0.422711	FALSE	MLLT1		MLLT1	protein_coding	6210381	6279975	19	-1	chromosome	MLLT1 super elongation complex subunit [Source:HGNC Symbol;Acc:HGNC:7134]	ENSG00000130382.9	MLLT1	4298
ENSG00000155324	33.4368	0.430472	0.276399	1.93117	0.0534619	0.422711	FALSE	GRAMD2B		GRAMD2B	protein_coding	126360132	126496494	5	1	chromosome	GRAM domain containing 2B [Source:HGNC Symbol;Acc:HGNC:24911]	ENSG00000155324.10	GRAMD2B	65983
ENSG00000178460	5.12714	-0.495648	0.287725	-1.93136	0.0534389	0.422711	FALSE	MCMDC2		MCMDC2	protein_coding	66870749	66922048	8	1	chromosome	minichromosome maintenance domain containing 2 [Source:HGNC Symbol;Acc:HGNC:26368]	ENSG00000178460.18	MCMDC2	157777
ENSG00000196950	16.852	0.431605	0.275589	1.9316	0.053409	0.422711	FALSE	SLC39A10		SLC39A10	protein_coding	195575977	195737702	2	1	chromosome	solute carrier family 39 member 10 [Source:HGNC Symbol;Acc:HGNC:20861]	ENSG00000196950.14	SLC39A10	57181
ENSG00000220205	135.071	-0.283232	0.148025	-1.9302	0.0535825	0.423409	FALSE	VAMP2		VAMP2	protein_coding	8159149	8163546	17	-1	chromosome	vesicle associated membrane protein 2 [Source:HGNC Symbol;Acc:HGNC:12643]	ENSG00000220205.9	VAMP2	6844
ENSG00000006625	175.531	0.276042	0.143531	1.92902	0.0537278	0.423827	FALSE	GGCT		GGCT	protein_coding	30496621	30504841	7	-1	chromosome	gamma-glutamylcyclotransferase [Source:HGNC Symbol;Acc:HGNC:21705]	ENSG00000006625.18	GGCT	79017
ENSG00000100219	90.6413	0.363926	0.189763	1.92949	0.0536697	0.423827	FALSE	XBP1		XBP1	protein_coding	28794555	28800597	22	-1	chromosome	X-box binding protein 1 [Source:HGNC Symbol;Acc:HGNC:12801]	ENSG00000100219.16	XBP1	7494
ENSG00000183647	6.85012	0.378871	0.280847	1.92898	0.0537327	0.423827	FALSE	ZNF530		ZNF530	protein_coding	57599885	57612722	19	1	chromosome	zinc finger protein 530 [Source:HGNC Symbol;Acc:HGNC:29297]	ENSG00000183647.10	ZNF530	348327
ENSG00000088970	61.5748	0.518103	0.258727	1.92805	0.053849	0.423998	FALSE	KIZ		KIZ	protein_coding	21125983	21246622	20	1	chromosome	kizuna centrosomal protein [Source:HGNC Symbol;Acc:HGNC:15865]	ENSG00000088970.16	KIZ	55857
ENSG00000106780	23.3596	-0.397542	0.215831	-1.92806	0.0538476	0.423998	FALSE	MEGF9		MEGF9	protein_coding	120600811	120714470	9	-1	chromosome	multiple EGF like domains 9 [Source:HGNC Symbol;Acc:HGNC:3234]	ENSG00000106780.9	MEGF9	1955
ENSG00000186174	51.7274	-0.475327	0.239358	-1.92798	0.0538577	0.423998	FALSE	BCL9L		BCL9L	protein_coding	118893875	118925608	11	-1	chromosome	BCL9 like [Source:HGNC Symbol;Acc:HGNC:23688]	ENSG00000186174.12	BCL9L	283149
ENSG00000188092	26.814	0.397063	0.227989	1.92777	0.0538842	0.423998	FALSE	GPR89B		GPR89B	protein_coding	147928393	147993592	1	1	chromosome	G protein-coupled receptor 89B [Source:HGNC Symbol;Acc:HGNC:13840]	ENSG00000188092.15	GPR89B	51463
[truncated: 18,308 more rows]
