# Supplementary material for: RYR1-Related Myopathies Involve More than Calcium Dysregulation: Insights from Transcriptomic Profiling
Source: Biomolecules. 2025 Nov 14;15(11):1599. doi: 10.3390/biom15111599 (PMC12650710; doi:10.3390/biom15111599)
Supplement: Supplementary file 1 [file biomolecules-15-01599-s001.zip › Table_S8.xls]

## Sheet: Sheet 1
Table S8: Symptomatic CCD vs controls.
gene	baseMean	log2FoldChange	lfcSE	stat	pvalue	padj	threshold_OE	gene_name	gene_biotype	gene_seq_start	gene_seq_end	seq_name	seq_strand	seq_coord_system	description	gene_id_version	symbol	entrezid
ENSG00000159713	319.322	2.39499	0.229576	9.87629	5.27496e-23	5.99763e-19	TRUE	TPPP3	protein_coding	67389809	67393518	16	-1	chromosome	tubulin polymerization promoting protein family member 3 [Source:HGNC Symbol;Acc:HGNC:24162]	ENSG00000159713.11	TPPP3	51673
ENSG00000101608	11258	1.64335	0.200012	7.9093	2.58849e-15	1.47156e-11	TRUE	MYL12A	protein_coding	3247481	3256236	18	1	chromosome	myosin light chain 12A [Source:HGNC Symbol;Acc:HGNC:16701]	ENSG00000101608.12	MYL12A	10627
ENSG00000133134	51.1162	2.42351	0.316185	7.68525	1.52702e-14	5.78742e-11	TRUE	BEX2	protein_coding	103309346	103311046	X	-1	chromosome	brain expressed X-linked 2 [Source:HGNC Symbol;Acc:HGNC:30933]	ENSG00000133134.11	BEX2	84707
ENSG00000128016	75.8065	-2.57401	0.325565	-7.41085	1.25497e-13	3.56724e-10	TRUE	ZFP36	protein_coding	39406847	39409412	19	1	chromosome	ZFP36 ring finger protein [Source:HGNC Symbol;Acc:HGNC:12862]	ENSG00000128016.7	ZFP36	7538
ENSG00000160888	384.437	-2.15851	0.287212	-7.33028	2.29666e-13	5.22261e-10	TRUE	IER2	protein_coding	13150411	13154911	19	1	chromosome	immediate early response 2 [Source:HGNC Symbol;Acc:HGNC:28871]	ENSG00000160888.7	IER2	9592
ENSG00000103145	1354.93	1.03915	0.146831	6.9532	3.5708e-12	6.76666e-09	TRUE	HCFC1R1	protein_coding	3022620	3024286	16	-1	chromosome	host cell factor C1 regulator 1 [Source:HGNC Symbol;Acc:HGNC:21198]	ENSG00000103145.10	HCFC1R1	54985
ENSG00000196465	4442.92	1.87732	0.27351	6.74806	1.4984e-11	2.43382e-08	TRUE	MYL6B	protein_coding	56152256	56159647	12	1	chromosome	myosin light chain 6B [Source:HGNC Symbol;Acc:HGNC:29823]	ENSG00000196465.10	MYL6B	140465
ENSG00000143878	344.457	-1.29469	0.199265	-6.67035	2.55193e-11	3.62693e-08	TRUE	RHOB	protein_coding	20447074	20449440	2	1	chromosome	ras homolog family member B [Source:HGNC Symbol;Acc:HGNC:668]	ENSG00000143878.10	RHOB	388
ENSG00000164879	21764.3	1.4169	0.205428	6.61965	3.60046e-11	4.54858e-08	TRUE	CA3	protein_coding	85373436	85449040	8	1	chromosome	carbonic anhydrase 3 [Source:HGNC Symbol;Acc:HGNC:1374]	ENSG00000164879.7	CA3	761
ENSG00000135414	39.2392	1.74784	0.263217	6.11472	9.67238e-10	1.09975e-06	TRUE	GDF11	protein_coding	55743122	55757264	12	1	chromosome	growth differentiation factor 11 [Source:HGNC Symbol;Acc:HGNC:4216]	ENSG00000135414.10	GDF11	10220
ENSG00000140403	808.267	1.397	0.221843	6.03683	1.5717e-09	1.52698e-06	TRUE	DNAJA4	protein_coding	78264086	78282196	15	1	chromosome	DnaJ heat shock protein family (Hsp40) member A4 [Source:HGNC Symbol;Acc:HGNC:14885]	ENSG00000140403.12	DNAJA4	55466
ENSG00000172399	1309.95	1.46098	0.230772	6.03278	1.61159e-09	1.52698e-06	TRUE	MYOZ2	protein_coding	119135784	119187789	4	1	chromosome	myozenin 2 [Source:HGNC Symbol;Acc:HGNC:1330]	ENSG00000172399.5	MYOZ2	51778
ENSG00000153707	45.8975	1.78187	0.289962	6.00747	1.88439e-09	1.64812e-06	TRUE	PTPRD	protein_coding	8314246	10612723	9	-1	chromosome	protein tyrosine phosphatase receptor type D [Source:HGNC Symbol;Acc:HGNC:9668]	ENSG00000153707.17	PTPRD	5789
ENSG00000081041	23.5074	-2.14435	0.328355	-5.88805	3.90789e-09	3.17377e-06	TRUE	CXCL2	protein_coding	74097040	74099196	4	-1	chromosome	C-X-C motif chemokine ligand 2 [Source:HGNC Symbol;Acc:HGNC:4603]	ENSG00000081041.9	CXCL2	2920
ENSG00000184557	213.548	-2.06127	0.335812	-5.86122	4.5948e-09	3.31045e-06	TRUE	SOCS3	protein_coding	78356778	78360077	17	-1	chromosome	suppressor of cytokine signaling 3 [Source:HGNC Symbol;Acc:HGNC:19391]	ENSG00000184557.4	SOCS3	9021
ENSG00000227051	71.8966	1.84629	0.314017	5.85893	4.65851e-09	3.31045e-06	TRUE	C14orf132	protein_coding	96039324	96093889	14	1	chromosome	chromosome 14 open reading frame 132 [Source:HGNC Symbol;Acc:HGNC:20346]	ENSG00000227051.6	C14orf132	56967
ENSG00000122574	281.644	1.43887	0.238501	5.67877	1.35663e-08	9.07347e-06	TRUE	WIPF3	protein_coding	29806486	29917066	7	1	chromosome	WAS/WASL interacting protein family member 3 [Source:HGNC Symbol;Acc:HGNC:22004]	ENSG00000122574.10	WIPF3	644150
ENSG00000285188	57.8543	1.82674	0.281409	5.62699	1.8338e-08	1.15835e-05	TRUE	AC008397.2	protein_coding	18207961	18255419	19	-1	chromosome	cAMP-specific 3',5'-cyclic phosphodiesterase 4C [Source:UniProtKB/Swiss-Prot;Acc:Q08493]	ENSG00000285188.1	AC008397.2
ENSG00000264343	7.80431	-2.26071	0.334525	-5.60223	2.1161e-08	1.26632e-05	TRUE	NOTCH2NLA	protein_coding	146146203	146229026	1	-1	chromosome	notch 2 N-terminal like A [Source:HGNC Symbol;Acc:HGNC:31862]	ENSG00000264343.6	NOTCH2NLA	388677
ENSG00000129988	28.6759	1.82249	0.335535	5.56684	2.59405e-08	1.42631e-05	TRUE	LBP	protein_coding	38346482	38377013	20	1	chromosome	lipopolysaccharide binding protein [Source:HGNC Symbol;Acc:HGNC:6517]	ENSG00000129988.6	LBP	3929
ENSG00000230453	15.6159	2.68786	0.331463	5.56415	2.63435e-08	1.42631e-05	TRUE	ANKRD18B	protein_coding	33524394	33573009	9	1	chromosome	ankyrin repeat domain 18B [Source:HGNC Symbol;Acc:HGNC:23644]	ENSG00000230453.9	ANKRD18B	441459
ENSG00000215252	91.3356	1.23167	0.229389	5.53116	3.18121e-08	1.64411e-05	TRUE	GOLGA8B	protein_coding	34525207	34588503	15	-1	chromosome	golgin A8 family member B [Source:HGNC Symbol;Acc:HGNC:31973]	ENSG00000215252.11	GOLGA8B	440270
ENSG00000101892	232.457	1.15394	0.208052	5.4672	4.57188e-08	2.16593e-05	TRUE	ATP1B4	protein_coding	120362085	120383249	X	1	chromosome	ATPase Na+/K+ transporting family member beta 4 [Source:HGNC Symbol;Acc:HGNC:808]	ENSG00000101892.12	ATP1B4	23439
ENSG00000117691	493.473	0.685394	0.12465	5.47179	4.45513e-08	2.16593e-05	TRUE	NENF	protein_coding	212432920	212446379	1	1	chromosome	neudesin neurotrophic factor [Source:HGNC Symbol;Acc:HGNC:30384]	ENSG00000117691.10	NENF	29937
ENSG00000127528	104.548	-1.57733	0.295255	-5.43574	5.45691e-08	2.4818e-05	TRUE	KLF2	protein_coding	16324817	16327874	19	1	chromosome	Kruppel like factor 2 [Source:HGNC Symbol;Acc:HGNC:6347]	ENSG00000127528.5	KLF2	10365
ENSG00000109670	620.677	0.784916	0.146036	5.39862	6.71546e-08	2.93672e-05	TRUE	FBXW7	protein_coding	152320544	152536092	4	-1	chromosome	F-box and WD repeat domain containing 7 [Source:HGNC Symbol;Acc:HGNC:16712]	ENSG00000109670.16	FBXW7	55294
ENSG00000272573	1977.25	0.729043	0.13383	5.34611	8.98658e-08	3.78435e-05	TRUE	MUSTN1	protein_coding	52833114	52835019	3	-1	chromosome	musculoskeletal, embryonic nuclear protein 1 [Source:HGNC Symbol;Acc:HGNC:22144]	ENSG00000272573.6	MUSTN1	389125
ENSG00000117318	139.531	-1.00636	0.191412	-5.3268	9.99575e-08	4.05899e-05	TRUE	ID3	protein_coding	23557926	23559501	1	-1	chromosome	inhibitor of DNA binding 3, HLH protein [Source:HGNC Symbol;Acc:HGNC:5362]	ENSG00000117318.9	ID3	3399
ENSG00000136840	35.0515	1.39726	0.251271	5.30728	1.11275e-07	4.36274e-05	TRUE	ST6GALNAC4	protein_coding	127907886	127917041	9	-1	chromosome	ST6 N-acetylgalactosaminide alpha-2,6-sialyltransferase 4 [Source:HGNC Symbol;Acc:HGNC:17846]	ENSG00000136840.19	ST6GALNAC4	27090
ENSG00000152518	216.958	-0.803243	0.151943	-5.27297	1.34237e-07	5.08758e-05	TRUE	ZFP36L2	protein_coding	43222402	43226606	2	-1	chromosome	ZFP36 ring finger protein like 2 [Source:HGNC Symbol;Acc:HGNC:1108]	ENSG00000152518.8	ZFP36L2	678
ENSG00000158445	59.3431	1.48285	0.273387	5.23145	1.68185e-07	6.16858e-05	TRUE	KCNB1	protein_coding	49293394	49484297	20	-1	chromosome	potassium voltage-gated channel subfamily B member 1 [Source:HGNC Symbol;Acc:HGNC:6231]	ENSG00000158445.10	KCNB1	3745
ENSG00000095370	61.7955	-1.03974	0.201571	-5.22348	1.75593e-07	6.23902e-05	TRUE	SH2D3C	protein_coding	127738317	127778710	9	-1	chromosome	SH2 domain containing 3C [Source:HGNC Symbol;Acc:HGNC:16884]	ENSG00000095370.20	SH2D3C	10044
ENSG00000147526	355.378	-0.875872	0.172209	-5.21186	1.86953e-07	6.44138e-05	TRUE	TACC1	protein_coding	38728186	38853028	8	1	chromosome	transforming acidic coiled-coil containing protein 1 [Source:HGNC Symbol;Acc:HGNC:11522]	ENSG00000147526.20	TACC1	6867
ENSG00000075914	281.004	1.28952	0.238644	5.20105	1.98164e-07	6.62684e-05	TRUE	EXOSC7	protein_coding	44975241	45036066	3	1	chromosome	exosome component 7 [Source:HGNC Symbol;Acc:HGNC:28112]	ENSG00000075914.13	EXOSC7	23016
ENSG00000196914	169.004	0.849617	0.161021	5.17357	2.29662e-07	7.46072e-05	TRUE	ARHGEF12	protein_coding	120336413	120489937	11	1	chromosome	Rho guanine nucleotide exchange factor 12 [Source:HGNC Symbol;Acc:HGNC:14193]	ENSG00000196914.9	ARHGEF12	23365
ENSG00000107165	29.1445	1.7763	0.33417	5.16091	2.45756e-07	7.7618e-05	TRUE	TYRP1	protein_coding	12685439	12710285	9	1	chromosome	tyrosinase related protein 1 [Source:HGNC Symbol;Acc:HGNC:12450]	ENSG00000107165.13	TYRP1	7306
ENSG00000196482	76.9804	1.48815	0.269044	5.14412	2.68775e-07	8.25939e-05	TRUE	ESRRG	protein_coding	216503246	217137755	1	-1	chromosome	estrogen related receptor gamma [Source:HGNC Symbol;Acc:HGNC:3474]	ENSG00000196482.18	ESRRG	2104
ENSG00000096968	104.655	1.25808	0.235568	5.13867	2.76692e-07	8.27893e-05	TRUE	JAK2	protein_coding	4984390	5128183	9	1	chromosome	Janus kinase 2 [Source:HGNC Symbol;Acc:HGNC:6192]	ENSG00000096968.13	JAK2	3717
ENSG00000105499	373.388	0.588881	0.11477	5.13361	2.84243e-07	8.28679e-05	TRUE	PLA2G4C	protein_coding	48047843	48110817	19	-1	chromosome	phospholipase A2 group IVC [Source:HGNC Symbol;Acc:HGNC:9037]	ENSG00000105499.14	PLA2G4C	8605
ENSG00000148339	148.404	-1.19309	0.243721	-5.09055	3.57028e-07	0.000101485	TRUE	SLC25A25	protein_coding	128068201	128109245	9	1	chromosome	solute carrier family 25 member 25 [Source:HGNC Symbol;Acc:HGNC:20663]	ENSG00000148339.12	SLC25A25	114789
ENSG00000134716	96.4917	1.35248	0.27179	5.06919	3.9951e-07	0.000110791	TRUE	CYP2J2	protein_coding	59893308	59926773	1	-1	chromosome	cytochrome P450 family 2 subfamily J member 2 [Source:HGNC Symbol;Acc:HGNC:2634]	ENSG00000134716.11	CYP2J2	1573
ENSG00000058056	3569.67	0.689782	0.134059	5.05875	4.22005e-07	0.000114243	TRUE	USP13	protein_coding	179653040	179789401	3	1	chromosome	ubiquitin specific peptidase 13 [Source:HGNC Symbol;Acc:HGNC:12611]	ENSG00000058056.9	USP13	8975
ENSG00000083454	66.4052	1.32123	0.246367	5.03378	4.80898e-07	0.000124268	TRUE	P2RX5	protein_coding	3672199	3696240	17	-1	chromosome	purinergic receptor P2X 5 [Source:HGNC Symbol;Acc:HGNC:8536]	ENSG00000083454.22	P2RX5	5026
ENSG00000170185	187.426	-0.879801	0.171942	-5.03565	4.76231e-07	0.000124268	TRUE	USP38	protein_coding	143184917	143223874	4	1	chromosome	ubiquitin specific peptidase 38 [Source:HGNC Symbol;Acc:HGNC:20067]	ENSG00000170185.10	USP38	84640
ENSG00000182916	54.4251	2.00388	0.32279	5.02736	4.97276e-07	0.000125645	TRUE	TCEAL7	protein_coding	103330229	103332326	X	1	chromosome	transcription elongation factor A like 7 [Source:HGNC Symbol;Acc:HGNC:28336]	ENSG00000182916.8	TCEAL7	56849
ENSG00000172348	332.999	1.30143	0.257362	5.01641	5.26457e-07	0.000130127	TRUE	RCAN2	protein_coding	46220736	46491972	6	-1	chromosome	regulator of calcineurin 2 [Source:HGNC Symbol;Acc:HGNC:3041]	ENSG00000172348.14	RCAN2	10231
ENSG00000091436	4076.87	0.629496	0.125578	4.98365	6.23948e-07	0.00014565	TRUE	MAP3K20	protein_coding	173075435	173268015	2	1	chromosome	mitogen-activated protein kinase kinase kinase 20 [Source:HGNC Symbol;Acc:HGNC:17797]	ENSG00000091436.17	MAP3K20	51776
ENSG00000111676	30.064	-1.54138	0.293532	-4.98794	6.10267e-07	0.00014565	TRUE	ATN1	protein_coding	6924463	6942321	12	1	chromosome	atrophin 1 [Source:HGNC Symbol;Acc:HGNC:3033]	ENSG00000111676.15	ATN1	1822
ENSG00000136826	29.2894	-1.67563	0.315237	-4.97859	6.405e-07	0.00014565	TRUE	KLF4	protein_coding	107484852	107490482	9	-1	chromosome	Kruppel like factor 4 [Source:HGNC Symbol;Acc:HGNC:6348]	ENSG00000136826.15	KLF4	9314
ENSG00000203883	46.9388	-1.4237	0.279058	-4.98031	6.34824e-07	0.00014565	TRUE	SOX18	protein_coding	64047582	64049639	20	-1	chromosome	SRY-box transcription factor 18 [Source:HGNC Symbol;Acc:HGNC:11194]	ENSG00000203883.7	SOX18	54345
ENSG00000168702	63.8906	1.47578	0.281201	4.97131	6.65037e-07	0.000148264	TRUE	LRP1B	protein_coding	140231423	142131016	2	-1	chromosome	LDL receptor related protein 1B [Source:HGNC Symbol;Acc:HGNC:6693]	ENSG00000168702.18	LRP1B	53353
ENSG00000120129	208.871	-1.22487	0.26247	-4.9144	8.90531e-07	0.000194718	TRUE	DUSP1	protein_coding	172768096	172771195	5	-1	chromosome	dual specificity phosphatase 1 [Source:HGNC Symbol;Acc:HGNC:3064]	ENSG00000120129.6	DUSP1	1843
ENSG00000186628	500.382	0.749745	0.153245	4.9053	9.32832e-07	0.000200119	TRUE	FSD2	protein_coding	82755362	82806070	15	-1	chromosome	fibronectin type III and SPRY domain containing 2 [Source:HGNC Symbol;Acc:HGNC:18024]	ENSG00000186628.12	FSD2	123722
ENSG00000055955	332.042	1.06186	0.214257	4.83919	1.30372e-06	0.000274506	TRUE	ITIH4	protein_coding	52812962	52830688	3	-1	chromosome	inter-alpha-trypsin inhibitor heavy chain 4 [Source:HGNC Symbol;Acc:HGNC:6169]	ENSG00000055955.17	ITIH4	3700
ENSG00000149564	89.9619	-0.987679	0.218988	-4.76855	1.85559e-06	0.000383602	TRUE	ESAM	protein_coding	124752583	124762290	11	-1	chromosome	endothelial cell adhesion molecule [Source:HGNC Symbol;Acc:HGNC:17474]	ENSG00000149564.12	ESAM	90952
ENSG00000105538	44.8796	-1.0857	0.227395	-4.75796	1.95563e-06	0.000397062	TRUE	RASIP1	protein_coding	48720585	48740610	19	-1	chromosome	Ras interacting protein 1 [Source:HGNC Symbol;Acc:HGNC:24716]	ENSG00000105538.10	RASIP1	54922
ENSG00000172831	226.537	0.863985	0.174394	4.74475	2.08765e-06	0.00041643	TRUE	CES2	protein_coding	66934444	66945096	16	1	chromosome	carboxylesterase 2 [Source:HGNC Symbol;Acc:HGNC:1864]	ENSG00000172831.13	CES2	8824
ENSG00000214357	179.031	-0.721945	0.155253	-4.73306	2.21159e-06	0.000430221	TRUE	NEURL1B	protein_coding	172641263	172691540	5	1	chromosome	neuralized E3 ubiquitin protein ligase 1B [Source:HGNC Symbol;Acc:HGNC:35422]	ENSG00000214357.9	NEURL1B	54492
ENSG00000237412	63.9827	1.12463	0.231751	4.73116	2.23246e-06	0.000430221	TRUE	PRSS56	protein_coding	232520388	232525716	2	1	chromosome	serine protease 56 [Source:HGNC Symbol;Acc:HGNC:39433]	ENSG00000237412.7	PRSS56	646960
ENSG00000120162	40.6194	-1.30043	0.280834	-4.72317	2.32201e-06	0.00044002	TRUE	MOB3B	protein_coding	27325209	27529814	9	-1	chromosome	MOB kinase activator 3B [Source:HGNC Symbol;Acc:HGNC:23825]	ENSG00000120162.10	MOB3B	79817
ENSG00000116237	260.311	1.16269	0.239955	4.71598	2.40551e-06	0.000448372	TRUE	ICMT	protein_coding	6221193	6235972	1	-1	chromosome	isoprenylcysteine carboxyl methyltransferase [Source:HGNC Symbol;Acc:HGNC:5350]	ENSG00000116237.16	ICMT	23463
ENSG00000142661	730.99	1.12496	0.231996	4.67794	2.89775e-06	0.00053141	TRUE	MYOM3	protein_coding	24056035	24112135	1	-1	chromosome	myomesin 3 [Source:HGNC Symbol;Acc:HGNC:26679]	ENSG00000142661.19	MYOM3	127294
ENSG00000162139	234.933	0.6092	0.130785	4.67218	2.98014e-06	0.000537844	TRUE	NEU3	protein_coding	74988279	75018893	11	1	chromosome	neuraminidase 3 [Source:HGNC Symbol;Acc:HGNC:7760]	ENSG00000162139.10	NEU3	10825
ENSG00000116132	363.703	0.724488	0.151657	4.66702	3.05606e-06	0.000542929	TRUE	PRRX1	protein_coding	170662728	170739421	1	1	chromosome	paired related homeobox 1 [Source:HGNC Symbol;Acc:HGNC:9142]	ENSG00000116132.12	PRRX1	5396
ENSG00000069122	121.833	-0.756652	0.164977	-4.65296	3.27207e-06	0.00057236	TRUE	ADGRF5	protein_coding	46852522	46954943	6	-1	chromosome	adhesion G protein-coupled receptor F5 [Source:HGNC Symbol;Acc:HGNC:19030]	ENSG00000069122.19	ADGRF5	221395
ENSG00000165410	2081.39	0.797844	0.166089	4.64853	3.34306e-06	0.000575918	TRUE	CFL2	protein_coding	34709113	34714823	14	-1	chromosome	cofilin 2 [Source:HGNC Symbol;Acc:HGNC:1875]	ENSG00000165410.15	CFL2	1073
ENSG00000036448	3611.02	0.86728	0.184651	4.64104	3.4666e-06	0.000577851	TRUE	MYOM2	protein_coding	2045046	2165552	8	1	chromosome	myomesin 2 [Source:HGNC Symbol;Acc:HGNC:7614]	ENSG00000036448.10	MYOM2	9172
ENSG00000074219	50.0404	-0.974961	0.204638	-4.64014	3.48169e-06	0.000577851	TRUE	TEAD2	protein_coding	49340595	49362457	19	-1	chromosome	TEA domain transcription factor 2 [Source:HGNC Symbol;Acc:HGNC:11715]	ENSG00000074219.13	TEAD2	8463
ENSG00000111245	43689.6	1.04397	0.212979	4.63866	3.50675e-06	0.000577851	TRUE	MYL2	protein_coding	110910819	110921443	12	-1	chromosome	myosin light chain 2 [Source:HGNC Symbol;Acc:HGNC:7583]	ENSG00000111245.16	MYL2	4633
ENSG00000204642	46.6219	-1.27593	0.297153	-4.63183	3.62442e-06	0.000588709	TRUE	HLA-F	protein_coding	29722775	29738528	6	1	chromosome	major histocompatibility complex, class I, F [Source:HGNC Symbol;Acc:HGNC:4963]	ENSG00000204642.14	HLA-F	3134
ENSG00000123570	73.5659	0.988865	0.20529	4.61478	3.93515e-06	0.000630177	TRUE	RAB9B	protein_coding	103822327	103832257	X	-1	chromosome	RAB9B, member RAS oncogene family [Source:HGNC Symbol;Acc:HGNC:14090]	ENSG00000123570.4	RAB9B	51209
ENSG00000099860	92.7342	-1.50974	0.310565	-4.58939	4.44549e-06	0.00068853	TRUE	GADD45B	protein_coding	2476122	2478259	19	1	chromosome	growth arrest and DNA damage inducible beta [Source:HGNC Symbol;Acc:HGNC:4096]	ENSG00000099860.9	GADD45B	4616
ENSG00000120738	718.472	-1.31138	0.327811	-4.57404	4.78398e-06	0.00068853	TRUE	EGR1	protein_coding	138465479	138469303	5	1	chromosome	early growth response 1 [Source:HGNC Symbol;Acc:HGNC:3238]	ENSG00000120738.8	EGR1	1958
ENSG00000137054	35.7885	1.15075	0.241818	4.57719	4.71259e-06	0.00068853	TRUE	POLR1E	protein_coding	37485948	37503697	9	1	chromosome	RNA polymerase I subunit E [Source:HGNC Symbol;Acc:HGNC:17631]	ENSG00000137054.16	POLR1E	64425
ENSG00000145349	237.041	0.869103	0.182194	4.58254	4.5936e-06	0.00068853	TRUE	CAMK2D	protein_coding	113451032	113761927	4	-1	chromosome	calcium/calmodulin dependent protein kinase II delta [Source:HGNC Symbol;Acc:HGNC:1462]	ENSG00000145349.17	CAMK2D	817
ENSG00000154380	734.003	0.732625	0.157993	4.57503	4.76141e-06	0.00068853	TRUE	ENAH	protein_coding	225486835	225653142	1	-1	chromosome	ENAH actin regulator [Source:HGNC Symbol;Acc:HGNC:18271]	ENSG00000154380.17	ENAH	55740
ENSG00000181929	512.861	0.727639	0.157586	4.57437	4.77647e-06	0.00068853	TRUE	PRKAG1	protein_coding	49002274	49018807	12	-1	chromosome	protein kinase AMP-activated non-catalytic subunit gamma 1 [Source:HGNC Symbol;Acc:HGNC:9385]	ENSG00000181929.13	PRKAG1	5571
ENSG00000240583	994.801	-0.825	0.187938	-4.57973	4.65584e-06	0.00068853	TRUE	AQP1	protein_coding	30911694	30925517	7	1	chromosome	aquaporin 1 (Colton blood group) [Source:HGNC Symbol;Acc:HGNC:633]	ENSG00000240583.12	AQP1	358
ENSG00000265491	899.313	0.837117	0.179066	4.57926	4.66615e-06	0.00068853	TRUE	RNF115	protein_coding	145738868	145824095	1	-1	chromosome	ring finger protein 115 [Source:HGNC Symbol;Acc:HGNC:18154]	ENSG00000265491.5	RNF115	27246
ENSG00000196352	97.8604	-0.76693	0.167134	-4.56435	5.01042e-06	0.000712106	TRUE	CD55	protein_coding	207321376	207386804	1	1	chromosome	CD55 molecule (Cromer blood group) [Source:HGNC Symbol;Acc:HGNC:2665]	ENSG00000196352.15	CD55	1604
ENSG00000090097	971.956	0.898799	0.195304	4.54561	5.47764e-06	0.000759981	TRUE	PCBP4	protein_coding	51957454	51974016	3	-1	chromosome	poly(rC) binding protein 4 [Source:HGNC Symbol;Acc:HGNC:8652]	ENSG00000090097.21	PCBP4	57060
ENSG00000099204	417.591	1.28614	0.275342	4.5404	5.61464e-06	0.000759981	TRUE	ABLIM1	protein_coding	114431113	114768061	10	-1	chromosome	actin binding LIM protein 1 [Source:HGNC Symbol;Acc:HGNC:78]	ENSG00000099204.20	ABLIM1	3983
ENSG00000103994	7836.44	0.602282	0.13114	4.54077	5.60492e-06	0.000759981	TRUE	ZNF106	protein_coding	42412823	42491141	15	-1	chromosome	zinc finger protein 106 [Source:HGNC Symbol;Acc:HGNC:12886]	ENSG00000103994.17	ZNF106	64397
ENSG00000156671	46.9199	-1.04988	0.222692	-4.54112	5.59552e-06	0.000759981	TRUE	SAMD8	protein_coding	75099586	75182123	10	1	chromosome	sterile alpha motif domain containing 8 [Source:HGNC Symbol;Acc:HGNC:26320]	ENSG00000156671.15	SAMD8	142891
ENSG00000107859	32.1905	-1.06014	0.23044	-4.53748	5.6931e-06	0.000761536	TRUE	PITX3	protein_coding	102230186	102241512	10	-1	chromosome	paired like homeodomain 3 [Source:HGNC Symbol;Acc:HGNC:9006]	ENSG00000107859.10	PITX3	5309
ENSG00000091482	4488.08	0.943613	0.2024	4.5341	5.78499e-06	0.000764829	TRUE	SMPX	protein_coding	21705978	21758116	X	-1	chromosome	small muscle protein X-linked [Source:HGNC Symbol;Acc:HGNC:11122]	ENSG00000091482.8	SMPX	23676
ENSG00000146674	57.8256	-1.37705	0.269689	-4.49875	6.83556e-06	0.000893338	TRUE	IGFBP3	protein_coding	45912245	45921874	7	-1	chromosome	insulin like growth factor binding protein 3 [Source:HGNC Symbol;Acc:HGNC:5472]	ENSG00000146674.15	IGFBP3	3486
ENSG00000163110	6796.97	0.636908	0.140534	4.47939	7.48564e-06	0.000967179	TRUE	PDLIM5	protein_coding	94451857	94668227	4	1	chromosome	PDZ and LIM domain 5 [Source:HGNC Symbol;Acc:HGNC:17468]	ENSG00000163110.15	PDLIM5	10611
ENSG00000118596	67.8914	1.48787	0.302229	4.47316	7.70704e-06	0.000984596	TRUE	SLC16A7	protein_coding	59596029	59789855	12	1	chromosome	solute carrier family 16 member 7 [Source:HGNC Symbol;Acc:HGNC:10928]	ENSG00000118596.12	SLC16A7	9194
ENSG00000100116	46.1082	0.969394	0.213972	4.46365	8.05746e-06	0.00099685	TRUE	GCAT	protein_coding	37807905	37817176	22	1	chromosome	glycine C-acetyltransferase [Source:HGNC Symbol;Acc:HGNC:4188]	ENSG00000100116.16	GCAT	23464
ENSG00000171223	279.826	-1.67932	0.3339	-4.46343	8.06598e-06	0.00099685	TRUE	JUNB	protein_coding	12791486	12793315	19	1	chromosome	JunB proto-oncogene, AP-1 transcription factor subunit [Source:HGNC Symbol;Acc:HGNC:6205]	ENSG00000171223.6	JUNB	3726
ENSG00000213160	82.199	-0.9204	0.208505	-4.4644	8.02924e-06	0.00099685	TRUE	KLHL23	protein_coding	169694488	169776989	2	1	chromosome	kelch like family member 23 [Source:HGNC Symbol;Acc:HGNC:27506]	ENSG00000213160.10	KLHL23	151230
ENSG00000109846	11542.4	0.862171	0.187116	4.46062	8.17244e-06	0.000999146	TRUE	CRYAB	protein_coding	111908564	111923722	11	-1	chromosome	crystallin alpha B [Source:HGNC Symbol;Acc:HGNC:2389]	ENSG00000109846.9	CRYAB	1410
ENSG00000104763	476.619	0.671973	0.148939	4.44329	8.85925e-06	0.00107159	TRUE	ASAH1	protein_coding	18055992	18084998	8	-1	chromosome	N-acylsphingosine amidohydrolase 1 [Source:HGNC Symbol;Acc:HGNC:735]	ENSG00000104763.19	ASAH1	427
ENSG00000247596	412.579	1.25421	0.280268	4.38974	1.13484e-05	0.00135823	TRUE	TWF2	protein_coding	52228612	52239158	3	-1	chromosome	twinfilin actin binding protein 2 [Source:HGNC Symbol;Acc:HGNC:9621]	ENSG00000247596.9	TWF2	11344
ENSG00000205560	632.684	0.72691	0.161409	4.37684	1.20413e-05	0.00142615	TRUE	CPT1B	protein_coding	50568861	50578465	22	-1	chromosome	carnitine palmitoyltransferase 1B [Source:HGNC Symbol;Acc:HGNC:2329]	ENSG00000205560.12	CPT1B	1375
ENSG00000111907	308.079	0.888429	0.195276	4.3668	1.26081e-05	0.00147788	TRUE	TPD52L1	protein_coding	125119049	125264407	6	1	chromosome	TPD52 like 1 [Source:HGNC Symbol;Acc:HGNC:12006]	ENSG00000111907.21	TPD52L1	7164
ENSG00000124006	168.368	0.621386	0.140834	4.36306	1.28255e-05	0.00148802	TRUE	OBSL1	protein_coding	219550728	219571859	2	-1	chromosome	obscurin like cytoskeletal adaptor 1 [Source:HGNC Symbol;Acc:HGNC:29092]	ENSG00000124006.15	OBSL1	23363
ENSG00000006327	58.2348	1.38386	0.32021	4.33818	1.43669e-05	0.00165001	TRUE	TNFRSF12A	protein_coding	3018445	3022383	16	1	chromosome	TNF receptor superfamily member 12A [Source:HGNC Symbol;Acc:HGNC:18152]	ENSG00000006327.13	TNFRSF12A	51330
ENSG00000177025	48.3623	0.968875	0.222898	4.33387	1.46512e-05	0.00166584	TRUE	C19orf18	protein_coding	57958437	57974534	19	-1	chromosome	chromosome 19 open reading frame 18 [Source:HGNC Symbol;Acc:HGNC:28642]	ENSG00000177025.3	C19orf18	147685
ENSG00000129170	7135.07	1.01905	0.230134	4.32236	1.54369e-05	0.0017378	TRUE	CSRP3	protein_coding	19182030	19210571	11	-1	chromosome	cysteine and glycine rich protein 3 [Source:HGNC Symbol;Acc:HGNC:2472]	ENSG00000129170.10	CSRP3	8048
ENSG00000072133	14.9053	1.51466	0.304606	4.30736	1.65213e-05	0.00184164	TRUE	RPS6KA6	protein_coding	84058346	84188199	X	-1	chromosome	ribosomal protein S6 kinase A6 [Source:HGNC Symbol;Acc:HGNC:10435]	ENSG00000072133.11	RPS6KA6	27330
ENSG00000144655	35.0501	-1.23044	0.293545	-4.30425	1.6755e-05	0.00184956	TRUE	CSRNP1	protein_coding	39141855	39154562	3	-1	chromosome	cysteine and serine rich nuclear protein 1 [Source:HGNC Symbol;Acc:HGNC:14300]	ENSG00000144655.15	CSRNP1	64651
ENSG00000168904	50.6264	0.908791	0.206335	4.30128	1.69813e-05	0.00185651	TRUE	LRRC28	protein_coding	99251362	99390729	15	1	chromosome	leucine rich repeat containing 28 [Source:HGNC Symbol;Acc:HGNC:28355]	ENSG00000168904.15	LRRC28	123355
ENSG00000076685	186.132	0.855319	0.196889	4.29266	1.76542e-05	0.00186688	TRUE	NT5C2	protein_coding	103088017	103193306	10	-1	chromosome	5'-nucleotidase, cytosolic II [Source:HGNC Symbol;Acc:HGNC:8022]	ENSG00000076685.18	NT5C2	22978
ENSG00000156113	196.602	1.03191	0.234303	4.29774	1.72551e-05	0.00186688	TRUE	KCNMA1	protein_coding	76869601	77638369	10	-1	chromosome	potassium calcium-activated channel subfamily M alpha 1 [Source:HGNC Symbol;Acc:HGNC:6284]	ENSG00000156113.23	KCNMA1	3778
ENSG00000163697	100.57	0.839965	0.188083	4.29379	1.75646e-05	0.00186688	TRUE	APBB2	protein_coding	40810027	41216714	4	-1	chromosome	amyloid beta precursor protein binding family B member 2 [Source:HGNC Symbol;Acc:HGNC:582]	ENSG00000163697.17	APBB2	323
ENSG00000185274	24.6279	1.32711	0.305722	4.29168	1.77329e-05	0.00186688	TRUE	GALNT17	protein_coding	71132144	71713600	7	1	chromosome	polypeptide N-acetylgalactosaminyltransferase 17 [Source:HGNC Symbol;Acc:HGNC:16347]	ENSG00000185274.12	GALNT17	64409
ENSG00000181444	9.00635	-1.43499	0.328009	-4.27819	1.88421e-05	0.00196545	TRUE	ZNF467	protein_coding	149764182	149773588	7	-1	chromosome	zinc finger protein 467 [Source:HGNC Symbol;Acc:HGNC:23154]	ENSG00000181444.13	ZNF467	168544
ENSG00000170345	476.101	-1.70056	0.335236	-4.25875	2.05571e-05	0.00210571	TRUE	FOS	protein_coding	75278826	75282230	14	1	chromosome	Fos proto-oncogene, AP-1 transcription factor subunit [Source:HGNC Symbol;Acc:HGNC:3796]	ENSG00000170345.10	FOS	2353
ENSG00000240654	53.5408	-0.912144	0.215993	-4.26031	2.04143e-05	0.00210571	TRUE	C1QTNF9	protein_coding	24307166	24322535	13	1	chromosome	C1q and TNF related 9 [Source:HGNC Symbol;Acc:HGNC:28732]	ENSG00000240654.6	C1QTNF9	338872
ENSG00000203950	91.8707	-0.677193	0.156846	-4.25333	2.10619e-05	0.00213815	TRUE	RTL8A	protein_coding	135050932	135052196	X	-1	chromosome	retrotransposon Gag like 8A [Source:HGNC Symbol;Acc:HGNC:24514]	ENSG00000203950.6	RTL8A	26071
ENSG00000159251	383.879	1.22829	0.290817	4.25014	2.1364e-05	0.00214964	TRUE	ACTC1	protein_coding	34790230	34795549	15	-1	chromosome	actin alpha cardiac muscle 1 [Source:HGNC Symbol;Acc:HGNC:143]	ENSG00000159251.8	ACTC1	70
ENSG00000142910	262.047	-0.761137	0.185747	-4.23712	2.26408e-05	0.00225812	TRUE	TINAGL1	protein_coding	31576485	31587686	1	1	chromosome	tubulointerstitial nephritis antigen like 1 [Source:HGNC Symbol;Acc:HGNC:19168]	ENSG00000142910.16	TINAGL1	64129
ENSG00000141401	351.164	-0.759436	0.178606	-4.23259	2.31011e-05	0.002284	TRUE	IMPA2	protein_coding	11981025	12030877	18	1	chromosome	inositol monophosphatase 2 [Source:HGNC Symbol;Acc:HGNC:6051]	ENSG00000141401.12	IMPA2	3613
ENSG00000138061	22.1702	-1.19427	0.270533	-4.21891	2.45486e-05	0.00240619	TRUE	CYP1B1	protein_coding	38066973	38109902	2	-1	chromosome	cytochrome P450 family 1 subfamily B member 1 [Source:HGNC Symbol;Acc:HGNC:2597]	ENSG00000138061.12	CYP1B1	1545
ENSG00000186377	35.6978	0.987944	0.232221	4.2156	2.4911e-05	0.00242084	TRUE	CYP4X1	protein_coding	47023669	47050751	1	1	chromosome	cytochrome P450 family 4 subfamily X member 1 [Source:HGNC Symbol;Acc:HGNC:20244]	ENSG00000186377.8	CYP4X1	260293
ENSG00000077009	464.45	0.825275	0.184734	4.20043	2.66412e-05	0.00256704	TRUE	NMRK2	protein_coding	3933103	3942416	19	1	chromosome	nicotinamide riboside kinase 2 [Source:HGNC Symbol;Acc:HGNC:17871]	ENSG00000077009.13	NMRK2	27231
ENSG00000125878	102.704	-0.83553	0.197576	-4.1929	2.75415e-05	0.00260151	TRUE	TCF15	protein_coding	603797	610398	20	-1	chromosome	transcription factor 15 [Source:HGNC Symbol;Acc:HGNC:11627]	ENSG00000125878.6	TCF15	6939
ENSG00000153904	215.926	1.22709	0.297847	4.195	2.72872e-05	0.00260151	TRUE	DDAH1	protein_coding	85318481	85578363	1	-1	chromosome	dimethylarginine dimethylaminohydrolase 1 [Source:HGNC Symbol;Acc:HGNC:2715]	ENSG00000153904.20	DDAH1	23576
ENSG00000167549	1081.72	0.510705	0.120555	4.18985	2.79142e-05	0.00260151	FALSE	CORO6	protein_coding	29614756	29622907	17	-1	chromosome	coronin 6 [Source:HGNC Symbol;Acc:HGNC:21356]	ENSG00000167549.18	CORO6	84940
ENSG00000188257	28.4995	-1.20996	0.325633	-4.19019	2.78725e-05	0.00260151	TRUE	PLA2G2A	protein_coding	19975431	19980416	1	-1	chromosome	phospholipase A2 group IIA [Source:HGNC Symbol;Acc:HGNC:9031]	ENSG00000188257.11	PLA2G2A	5320
ENSG00000137038	454.867	0.448428	0.105934	4.17842	2.93547e-05	0.00271352	FALSE	DMAC1	protein_coding	7796500	7888380	9	-1	chromosome	distal membrane arm assembly complex 1 [Source:HGNC Symbol;Acc:HGNC:30536]	ENSG00000137038.8	DMAC1	90871
ENSG00000129757	555.723	-0.828615	0.201735	-4.17488	2.98146e-05	0.00273381	TRUE	CDKN1C	protein_coding	2883213	2885773	11	-1	chromosome	cyclin dependent kinase inhibitor 1C [Source:HGNC Symbol;Acc:HGNC:1786]	ENSG00000129757.13	CDKN1C	1028
ENSG00000164741	140.731	-0.814942	0.216823	-4.17137	3.02774e-05	0.00275404	TRUE	DLC1	protein_coding	13083361	13604610	8	-1	chromosome	DLC1 Rho GTPase activating protein [Source:HGNC Symbol;Acc:HGNC:2897]	ENSG00000164741.15	DLC1	10395
ENSG00000215018	13.0327	-1.45641	0.327149	-4.15798	3.21078e-05	0.00289735	TRUE	COL28A1	protein_coding	7356203	7535873	7	-1	chromosome	collagen type XXVIII alpha 1 chain [Source:HGNC Symbol;Acc:HGNC:22442]	ENSG00000215018.10	COL28A1	340267
ENSG00000078814	558.933	1.10322	0.259708	4.14707	3.36753e-05	0.00301487	TRUE	MYH7B	protein_coding	34955810	35002437	20	1	chromosome	myosin heavy chain 7B [Source:HGNC Symbol;Acc:HGNC:15906]	ENSG00000078814.16	MYH7B	57644
ENSG00000187778	359.036	0.724005	0.175954	4.14269	3.43253e-05	0.00304905	TRUE	MCRS1	protein_coding	49556544	49568145	12	-1	chromosome	microspherule protein 1 [Source:HGNC Symbol;Acc:HGNC:6960]	ENSG00000187778.14	MCRS1	10445
ENSG00000179776	46.3803	-0.954476	0.234716	-4.12377	3.72721e-05	0.00328515	TRUE	CDH5	protein_coding	66366622	66404784	16	1	chromosome	cadherin 5 [Source:HGNC Symbol;Acc:HGNC:1764]	ENSG00000179776.19	CDH5	1003
ENSG00000150779	848.086	0.66345	0.159335	4.12052	3.78025e-05	0.00330627	TRUE	TIMM8B	protein_coding	112084800	112086798	11	-1	chromosome	translocase of inner mitochondrial membrane 8 homolog B [Source:HGNC Symbol;Acc:HGNC:11818]	ENSG00000150779.12	TIMM8B	26521
ENSG00000102316	289.165	0.805079	0.189448	4.11404	3.88793e-05	0.00337449	TRUE	MAGED2	protein_coding	54807599	54816015	X	1	chromosome	MAGE family member D2 [Source:HGNC Symbol;Acc:HGNC:16353]	ENSG00000102316.17	MAGED2	10916
ENSG00000075618	54.0995	-0.893727	0.213469	-4.11195	3.92336e-05	0.00337944	TRUE	FSCN1	protein_coding	5592816	5606655	7	1	chromosome	fascin actin-bundling protein 1 [Source:HGNC Symbol;Acc:HGNC:11148]	ENSG00000075618.18	FSCN1	6624
ENSG00000023909	163.633	0.703542	0.174739	4.10984	3.95936e-05	0.0033848	TRUE	GCLM	protein_coding	93885199	93909456	1	-1	chromosome	glutamate-cysteine ligase modifier subunit [Source:HGNC Symbol;Acc:HGNC:4312]	ENSG00000023909.10	GCLM	2730
ENSG00000136146	209.403	0.529218	0.130534	4.08937	4.32539e-05	0.00367013	FALSE	MED4	protein_coding	48053323	48095131	13	-1	chromosome	mediator complex subunit 4 [Source:HGNC Symbol;Acc:HGNC:17903]	ENSG00000136146.15	MED4	29079
ENSG00000171522	33.8984	-0.973648	0.240495	-4.08648	4.37967e-05	0.00368865	TRUE	PTGER4	protein_coding	40679915	40693735	5	1	chromosome	prostaglandin E receptor 4 [Source:HGNC Symbol;Acc:HGNC:9596]	ENSG00000171522.6	PTGER4	5734
ENSG00000172432	44.0896	-1.0562	0.248166	-4.0846	4.41526e-05	0.00369129	TRUE	GTPBP2	protein_coding	43605316	43629264	6	-1	chromosome	GTP binding protein 2 [Source:HGNC Symbol;Acc:HGNC:4670]	ENSG00000172432.19	GTPBP2	54676
ENSG00000137726	159.403	-0.671237	0.163081	-4.07869	4.52894e-05	0.00370461	TRUE	FXYD6	protein_coding	117836976	117877486	11	-1	chromosome	FXYD domain containing ion transport regulator 6 [Source:HGNC Symbol;Acc:HGNC:4030]	ENSG00000137726.17	FXYD6	53826
ENSG00000197616	189.185	1.22696	0.272078	4.07942	4.51484e-05	0.00370461	TRUE	MYH6	protein_coding	23381982	23408273	14	-1	chromosome	myosin heavy chain 6 [Source:HGNC Symbol;Acc:HGNC:7576]	ENSG00000197616.12	MYH6	4624
ENSG00000198774	19.7009	1.31353	0.310959	4.08194	4.4661e-05	0.00370461	TRUE	RASSF9	protein_coding	85800703	85836409	12	-1	chromosome	Ras association domain family member 9 [Source:HGNC Symbol;Acc:HGNC:15739]	ENSG00000198774.5	RASSF9	9182
ENSG00000164736	15.0231	-1.22636	0.318291	-4.07091	4.68293e-05	0.00377624	TRUE	SOX17	protein_coding	54457935	54460892	8	1	chromosome	SRY-box transcription factor 17 [Source:HGNC Symbol;Acc:HGNC:18122]	ENSG00000164736.6	SOX17	64321
ENSG00000173546	49.69	1.05493	0.252784	4.07217	4.65771e-05	0.00377624	TRUE	CSPG4	protein_coding	75674322	75712848	15	-1	chromosome	chondroitin sulfate proteoglycan 4 [Source:HGNC Symbol;Acc:HGNC:2466]	ENSG00000173546.7	CSPG4	1464
ENSG00000121579	851.992	0.471304	0.114564	4.06711	4.7599e-05	0.00378462	FALSE	NAA50	protein_coding	113716458	113746300	3	-1	chromosome	N(alpha)-acetyltransferase 50, NatE catalytic subunit [Source:HGNC Symbol;Acc:HGNC:29533]	ENSG00000121579.13	NAA50	80218
ENSG00000187479	72.948	-1.28579	0.308577	-4.06786	4.74478e-05	0.00378462	TRUE	C11orf96	protein_coding	43925342	43943878	11	1	chromosome	chromosome 11 open reading frame 96 [Source:HGNC Symbol;Acc:HGNC:38675]	ENSG00000187479.8	C11orf96	387763
ENSG00000183281	23.4222	0.951722	0.242714	4.06506	4.80208e-05	0.00379164	TRUE	PLGLB1	protein_coding	87002559	87021852	2	-1	chromosome	plasminogen like B1 [Source:HGNC Symbol;Acc:HGNC:9072]	ENSG00000183281.14	PLGLB1	5343
ENSG00000173991	28096.1	0.754153	0.179161	4.05138	5.09163e-05	0.00399254	TRUE	TCAP	protein_coding	39665349	39666554	17	1	chromosome	titin-cap [Source:HGNC Symbol;Acc:HGNC:11610]	ENSG00000173991.6	TCAP	8557
ENSG00000135821	1004.87	-0.856032	0.2022	-4.04922	5.13886e-05	0.00400198	TRUE	GLUL	protein_coding	182381704	182392206	1	-1	chromosome	glutamate-ammonia ligase [Source:HGNC Symbol;Acc:HGNC:4341]	ENSG00000135821.18	GLUL	2752
ENSG00000173641	1951.65	0.918619	0.225357	4.04156	5.30962e-05	0.00410683	TRUE	HSPB7	protein_coding	16014028	16019594	1	-1	chromosome	heat shock protein family B (small) member 7 [Source:HGNC Symbol;Acc:HGNC:5249]	ENSG00000173641.17	HSPB7	27129
ENSG00000164659	14.4773	-1.22891	0.299707	-4.03915	5.36456e-05	0.00412129	TRUE	KIAA1324L	protein_coding	86876906	87059654	7	-1	chromosome	KIAA1324 like [Source:HGNC Symbol;Acc:HGNC:21945]	ENSG00000164659.15	KIAA1324L	222223
ENSG00000151414	126.088	-0.711766	0.177274	-4.03329	5.50011e-05	0.00419706	TRUE	NEK7	protein_coding	198156994	198322420	1	1	chromosome	NIMA related kinase 7 [Source:HGNC Symbol;Acc:HGNC:13386]	ENSG00000151414.15	NEK7	140609
ENSG00000156453	48.8087	-0.915853	0.233319	-4.03015	5.5741e-05	0.00422517	TRUE	PCDH1	protein_coding	141853111	141879246	5	-1	chromosome	protocadherin 1 [Source:HGNC Symbol;Acc:HGNC:8655]	ENSG00000156453.13	PCDH1	5097
ENSG00000137845	57.1539	-0.889012	0.230524	-4.02606	5.67189e-05	0.00427082	TRUE	ADAM10	protein_coding	58588809	58749791	15	-1	chromosome	ADAM metallopeptidase domain 10 [Source:HGNC Symbol;Acc:HGNC:188]	ENSG00000137845.15	ADAM10	102
ENSG00000130340	73.8624	-0.719287	0.178375	-4.02423	5.71631e-05	0.00427595	TRUE	SNX9	protein_coding	157700387	157945077	6	1	chromosome	sorting nexin 9 [Source:HGNC Symbol;Acc:HGNC:14973]	ENSG00000130340.16	SNX9	51429
ENSG00000104812	681.124	0.62762	0.155934	3.99828	6.38044e-05	0.00474154	TRUE	GYS1	protein_coding	48968130	48993310	19	-1	chromosome	glycogen synthase 1 [Source:HGNC Symbol;Acc:HGNC:4706]	ENSG00000104812.15	GYS1	2997
ENSG00000159166	11.1288	1.47404	0.326462	3.99458	6.48083e-05	0.00478487	TRUE	LAD1	protein_coding	201380833	201399915	1	-1	chromosome	ladinin 1 [Source:HGNC Symbol;Acc:HGNC:6472]	ENSG00000159166.15	LAD1	3898
ENSG00000139269	9.17163	1.27275	0.332135	3.98644	6.70729e-05	0.00492012	TRUE	INHBE	protein_coding	57452323	57459280	12	1	chromosome	inhibin subunit beta E [Source:HGNC Symbol;Acc:HGNC:24029]	ENSG00000139269.3	INHBE	83729
ENSG00000185627	451.733	0.428183	0.107092	3.97849	6.93529e-05	0.00505476	FALSE	PSMD13	protein_coding	236966	252984	11	1	chromosome	proteasome 26S subunit, non-ATPase 13 [Source:HGNC Symbol;Acc:HGNC:9558]	ENSG00000185627.18	PSMD13	5719
ENSG00000143333	15.684	-1.40696	0.329905	-3.97616	7.0038e-05	0.00507218	TRUE	RGS16	protein_coding	182598623	182604389	1	-1	chromosome	regulator of G protein signaling 16 [Source:HGNC Symbol;Acc:HGNC:9997]	ENSG00000143333.7	RGS16	6004
ENSG00000125347	38.8517	-1.18934	0.293922	-3.96115	7.4591e-05	0.00536772	TRUE	IRF1	protein_coding	132481609	132490777	5	-1	chromosome	interferon regulatory factor 1 [Source:HGNC Symbol;Acc:HGNC:6116]	ENSG00000125347.14	IRF1	3659
ENSG00000106049	34.6985	-1.21867	0.288527	-3.95889	7.52997e-05	0.00538464	TRUE	HIBADH	protein_coding	27525442	27662883	7	-1	chromosome	3-hydroxyisobutyrate dehydrogenase [Source:HGNC Symbol;Acc:HGNC:4907]	ENSG00000106049.9	HIBADH	11112
ENSG00000064225	110.544	1.2858	0.278855	3.9551	7.65017e-05	0.0054364	TRUE	ST3GAL6	protein_coding	98732236	98821201	3	1	chromosome	ST3 beta-galactoside alpha-2,3-sialyltransferase 6 [Source:HGNC Symbol;Acc:HGNC:18080]	ENSG00000064225.12	ST3GAL6	10402
ENSG00000103942	465.49	0.93901	0.233027	3.94387	8.01757e-05	0.0056621	TRUE	HOMER2	protein_coding	82836946	82986153	15	-1	chromosome	homer scaffold protein 2 [Source:HGNC Symbol;Acc:HGNC:17513]	ENSG00000103942.13	HOMER2	9455
ENSG00000133392	100.956	-1.21557	0.302967	-3.93876	8.19041e-05	0.00574846	TRUE	MYH11	protein_coding	15703135	15857028	16	-1	chromosome	myosin heavy chain 11 [Source:HGNC Symbol;Acc:HGNC:7569]	ENSG00000133392.18	MYH11	4629
ENSG00000176845	38.0751	-1.04368	0.268611	-3.93718	8.24456e-05	0.00575096	TRUE	METRNL	protein_coding	83079609	83095122	17	1	chromosome	meteorin like, glial cell differentiation regulator [Source:HGNC Symbol;Acc:HGNC:27584]	ENSG00000176845.13	METRNL	284207
ENSG00000156265	165.329	1.11148	0.278617	3.92622	8.6291e-05	0.00598249	TRUE	MAP3K7CL	protein_coding	29077471	29175889	21	1	chromosome	MAP3K7 C-terminal like [Source:HGNC Symbol;Acc:HGNC:16457]	ENSG00000156265.16	MAP3K7CL	56911
ENSG00000176597	349.283	0.988469	0.235205	3.92444	8.69335e-05	0.00599051	TRUE	B3GNT5	protein_coding	183253253	183298504	3	1	chromosome	UDP-GlcNAc:betaGal beta-1,3-N-acetylglucosaminyltransferase 5 [Source:HGNC Symbol;Acc:HGNC:15684]	ENSG00000176597.12	B3GNT5	84002
ENSG00000157119	709.751	0.671351	0.171703	3.92204	8.78035e-05	0.00600297	TRUE	KLHL40	protein_coding	42685537	42692544	3	1	chromosome	kelch like family member 40 [Source:HGNC Symbol;Acc:HGNC:30372]	ENSG00000157119.12	KLHL40	131377
ENSG00000168309	130.927	-0.661062	0.177949	-3.91959	8.86982e-05	0.00600297	TRUE	FAM107A	protein_coding	58564117	58627610	3	-1	chromosome	family with sequence similarity 107 member A [Source:HGNC Symbol;Acc:HGNC:30827]	ENSG00000168309.18	FAM107A	11170
ENSG00000204301	43.9253	-0.84988	0.218981	-3.92102	8.81759e-05	0.00600297	TRUE	NOTCH4	protein_coding	32194843	32224067	6	-1	chromosome	notch receptor 4 [Source:HGNC Symbol;Acc:HGNC:7884]	ENSG00000204301.6	NOTCH4	4855
ENSG00000156026	440.055	0.842111	0.207935	3.91533	9.02793e-05	0.00603809	TRUE	MCU	protein_coding	72692131	72887694	10	1	chromosome	mitochondrial calcium uniporter [Source:HGNC Symbol;Acc:HGNC:23526]	ENSG00000156026.14	MCU	90550
ENSG00000168961	41.4934	-0.93368	0.245529	-3.91598	9.00393e-05	0.00603809	TRUE	LGALS9	protein_coding	27629798	27649560	17	1	chromosome	galectin 9 [Source:HGNC Symbol;Acc:HGNC:6570]	ENSG00000168961.17	LGALS9	3965
ENSG00000106328	76.1985	0.782473	0.1946	3.90372	9.47238e-05	0.0062983	TRUE	FSCN3	protein_coding	127591409	127602144	7	1	chromosome	fascin actin-bundling protein 3 [Source:HGNC Symbol;Acc:HGNC:3961]	ENSG00000106328.10	FSCN3	29999
ENSG00000077522	12364.1	0.693118	0.172769	3.89881	9.66649e-05	0.00639	TRUE	ACTN2	protein_coding	236664141	236764631	1	1	chromosome	actinin alpha 2 [Source:HGNC Symbol;Acc:HGNC:164]	ENSG00000077522.13	ACTN2	88
ENSG00000198176	114.676	0.808816	0.212287	3.89382	9.86798e-05	0.00648548	TRUE	TFDP1	protein_coding	113584721	113641473	13	1	chromosome	transcription factor Dp-1 [Source:HGNC Symbol;Acc:HGNC:11749]	ENSG00000198176.13	TFDP1	7027
ENSG00000116016	175.045	-0.708479	0.192668	-3.88802	0.000101066	0.00660415	TRUE	EPAS1	protein_coding	46293667	46386697	2	1	chromosome	endothelial PAS domain protein 1 [Source:HGNC Symbol;Acc:HGNC:3374]	ENSG00000116016.14	EPAS1	2034
ENSG00000165527	144.392	-0.59739	0.153452	-3.8809	0.000104072	0.00676171	TRUE	ARF6	protein_coding	49893082	49897054	14	1	chromosome	ADP ribosylation factor 6 [Source:HGNC Symbol;Acc:HGNC:659]	ENSG00000165527.7	ARF6	382
ENSG00000181418	291.77	1.15356	0.289533	3.875	0.000106627	0.00688833	TRUE	DDN	protein_coding	48995149	48999375	12	-1	chromosome	dendrin [Source:HGNC Symbol;Acc:HGNC:24458]	ENSG00000181418.8	DDN	23109
ENSG00000138381	51.1095	-1.17249	0.307642	-3.86769	0.000109871	0.00701815	TRUE	ASNSD1	protein_coding	189661385	189670831	2	1	chromosome	asparagine synthetase domain containing 1 [Source:HGNC Symbol;Acc:HGNC:24910]	ENSG00000138381.10	ASNSD1	54529
ENSG00000165704	32.987	0.902687	0.231572	3.86851	0.000109501	0.00701815	TRUE	HPRT1	protein_coding	134460165	134520513	X	1	chromosome	hypoxanthine phosphoribosyltransferase 1 [Source:HGNC Symbol;Acc:HGNC:5157]	ENSG00000165704.15	HPRT1	3251
ENSG00000214872	981.327	0.621338	0.157791	3.85577	0.000115367	0.00728738	TRUE	SMTNL1	protein_coding	57542641	57550274	11	1	chromosome	smoothelin like 1 [Source:HGNC Symbol;Acc:HGNC:32394]	ENSG00000214872.8	SMTNL1	219537
ENSG00000234745	721.543	-0.805302	0.233528	-3.85625	0.000115142	0.00728738	TRUE	HLA-B	protein_coding	31269491	31357188	6	-1	chromosome	major histocompatibility complex, class I, B [Source:HGNC Symbol;Acc:HGNC:4932]	ENSG00000234745.11	HLA-B	3106
ENSG00000070047	117.917	-0.626904	0.162785	-3.84329	0.000121397	0.00755944	TRUE	PHRF1	protein_coding	576470	612222	11	1	chromosome	PHD and ring finger domains 1 [Source:HGNC Symbol;Acc:HGNC:24351]	ENSG00000070047.13	PHRF1	57661
ENSG00000124225	215.886	-1.01692	0.259194	-3.84274	0.000121669	0.00755944	TRUE	PMEPA1	protein_coding	57648392	57711536	20	-1	chromosome	prostate transmembrane protein, androgen induced 1 [Source:HGNC Symbol;Acc:HGNC:14107]	ENSG00000124225.16	PMEPA1	56937
ENSG00000164086	107.367	-0.722812	0.19246	-3.84394	0.000121075	0.00755944	TRUE	DUSP7	protein_coding	52048919	52056571	3	-1	chromosome	dual specificity phosphatase 7 [Source:HGNC Symbol;Acc:HGNC:3073]	ENSG00000164086.10	DUSP7	1849
ENSG00000083457	102.673	0.701093	0.174205	3.83557	0.000125274	0.00761695	TRUE	ITGAE	protein_coding	3714628	3801188	17	-1	chromosome	integrin subunit alpha E [Source:HGNC Symbol;Acc:HGNC:6147]	ENSG00000083457.12	ITGAE	3682
ENSG00000184343	383.446	0.586068	0.152408	3.8359	0.000125107	0.00761695	TRUE	SRPK3	protein_coding	153776412	153785732	X	1	chromosome	SRSF protein kinase 3 [Source:HGNC Symbol;Acc:HGNC:11402]	ENSG00000184343.11	SRPK3	26576
ENSG00000185022	18.7885	-1.08336	0.321906	-3.83788	0.0001241	0.00761695	TRUE	MAFF	protein_coding	38200767	38216507	22	1	chromosome	MAF bZIP transcription factor F [Source:HGNC Symbol;Acc:HGNC:6780]	ENSG00000185022.12	MAFF	23764
ENSG00000221869	297.16	-1.14487	0.295429	-3.83579	0.000125163	0.00761695	TRUE	CEBPD	protein_coding	47736913	47738164	8	-1	chromosome	CCAAT enhancer binding protein delta [Source:HGNC Symbol;Acc:HGNC:1835]	ENSG00000221869.5	CEBPD	1052
ENSG00000159348	1941.66	0.801973	0.200625	3.83317	0.000126501	0.00765061	TRUE	CYB5R1	protein_coding	202961873	202967275	1	-1	chromosome	cytochrome b5 reductase 1 [Source:HGNC Symbol;Acc:HGNC:13397]	ENSG00000159348.13	CYB5R1	51706
ENSG00000111859	48.0203	-0.91206	0.252762	-3.82787	0.000129256	0.00773494	TRUE	NEDD9	protein_coding	11183298	11382348	6	-1	chromosome	neural precursor cell expressed, developmentally down-regulated 9 [Source:HGNC Symbol;Acc:HGNC:7733]	ENSG00000111859.17	NEDD9	4739
ENSG00000171621	39.0342	-0.867241	0.250726	-3.82879	0.000128773	0.00773494	TRUE	SPSB1	protein_coding	9292894	9369532	1	1	chromosome	splA/ryanodine receptor domain and SOCS box containing 1 [Source:HGNC Symbol;Acc:HGNC:30628]	ENSG00000171621.14	SPSB1	80176
ENSG00000074181	98.1255	-0.814648	0.224607	-3.82275	0.000131971	0.00785608	TRUE	NOTCH3	protein_coding	15159038	15200995	19	-1	chromosome	notch receptor 3 [Source:HGNC Symbol;Acc:HGNC:7883]	ENSG00000074181.9	NOTCH3	4854
ENSG00000119138	230.357	-0.701966	0.184539	-3.81835	0.000134345	0.00787882	TRUE	KLF9	protein_coding	70384597	70414624	9	-1	chromosome	Kruppel like factor 9 [Source:HGNC Symbol;Acc:HGNC:1123]	ENSG00000119138.4	KLF9	687
ENSG00000178726	42.2112	-0.991734	0.267544	-3.82054	0.000133159	0.00787882	TRUE	THBD	protein_coding	23045633	23049672	20	-1	chromosome	thrombomodulin [Source:HGNC Symbol;Acc:HGNC:11784]	ENSG00000178726.7	THBD	7056
ENSG00000214736	675.017	0.542514	0.139227	3.81819	0.000134432	0.00787882	FALSE	TOMM6	protein_coding	41787662	41789898	6	1	chromosome	translocase of outer mitochondrial membrane 6 [Source:HGNC Symbol;Acc:HGNC:34528]	ENSG00000214736.7	TOMM6	100188893
ENSG00000111404	9.97474	-1.2476	0.324091	-3.8119	0.000137904	0.00796199	TRUE	RERGL	protein_coding	18080869	18320107	12	-1	chromosome	RERG like [Source:HGNC Symbol;Acc:HGNC:26213]	ENSG00000111404.6	RERGL	79785
ENSG00000130589	22.1012	-1.03184	0.274911	-3.81181	0.000137952	0.00796199	TRUE	HELZ2	protein_coding	63558086	63574239	20	-1	chromosome	helicase with zinc finger 2 [Source:HGNC Symbol;Acc:HGNC:30021]	ENSG00000130589.16	HELZ2	85441
ENSG00000144485	25.1274	-1.24333	0.332326	-3.81291	0.000137339	0.00796199	TRUE	HES6	protein_coding	238238267	238240662	2	-1	chromosome	hes family bHLH transcription factor 6 [Source:HGNC Symbol;Acc:HGNC:18254]	ENSG00000144485.11	HES6	55502
ENSG00000164035	258.095	-0.837427	0.217111	-3.80746	0.000140401	0.00806241	TRUE	EMCN	protein_coding	100395341	100880126	4	-1	chromosome	endomucin [Source:HGNC Symbol;Acc:HGNC:16041]	ENSG00000164035.10	EMCN	51705
ENSG00000124839	17.8937	1.12655	0.289042	3.80401	0.000142373	0.00810882	TRUE	RAB17	protein_coding	237574322	237601614	2	-1	chromosome	RAB17, member RAS oncogene family [Source:HGNC Symbol;Acc:HGNC:16523]	ENSG00000124839.13	RAB17	64284
ENSG00000198502	48.9133	0.012885	0.154064	3.80355	0.000142635	0.00810882	FALSE	HLA-DRB5	protein_coding	32517353	32530287	6	-1	chromosome	major histocompatibility complex, class II, DR beta 5 [Source:HGNC Symbol;Acc:HGNC:4953]	ENSG00000198502.6	HLA-DRB5	3127
ENSG00000164236	76.4224	-1.14542	0.274253	-3.79635	0.000146842	0.00830646	TRUE	ANKRD33B	protein_coding	10564070	10657816	5	1	chromosome	ankyrin repeat domain 33B [Source:HGNC Symbol;Acc:HGNC:35240]	ENSG00000164236.12	ANKRD33B	651746
ENSG00000204592	425.825	-0.681735	0.184439	-3.79452	0.000147929	0.00832648	TRUE	HLA-E	protein_coding	30489509	30494194	6	1	chromosome	major histocompatibility complex, class I, E [Source:HGNC Symbol;Acc:HGNC:4962]	ENSG00000204592.9	HLA-E	3133
ENSG00000174804	138.908	-0.767084	0.203003	-3.77846	0.000157798	0.00883826	TRUE	FZD4	protein_coding	86945679	86955395	11	-1	chromosome	frizzled class receptor 4 [Source:HGNC Symbol;Acc:HGNC:4042]	ENSG00000174804.4	FZD4	8322
ENSG00000105971	102.482	-0.834947	0.217009	-3.75784	0.000171386	0.00955224	TRUE	CAV2	protein_coding	116287380	116508541	7	1	chromosome	caveolin 2 [Source:HGNC Symbol;Acc:HGNC:1528]	ENSG00000105971.15	CAV2	858
ENSG00000170801	92.7495	-0.914708	0.238306	-3.7446	0.000180684	0.0100214	TRUE	HTRA3	protein_coding	8269754	8307098	4	1	chromosome	HtrA serine peptidase 3 [Source:HGNC Symbol;Acc:HGNC:30406]	ENSG00000170801.10	HTRA3	94031
ENSG00000130150	20.4371	-1.05569	0.31483	-3.74089	0.000183372	0.0101211	TRUE	MOSPD2	protein_coding	14873421	14922327	X	1	chromosome	motile sperm domain containing 2 [Source:HGNC Symbol;Acc:HGNC:28381]	ENSG00000130150.12	MOSPD2	158747
ENSG00000136930	736.612	0.365645	0.0972939	3.73808	0.000185434	0.0101854	FALSE	PSMB7	protein_coding	124353465	124415444	9	-1	chromosome	proteasome 20S subunit beta 7 [Source:HGNC Symbol;Acc:HGNC:9544]	ENSG00000136930.13	PSMB7	5695
ENSG00000117479	30.9528	-1.16838	0.31201	-3.73254	0.000189559	0.010362	TRUE	SLC19A2	protein_coding	169463909	169485944	1	-1	chromosome	solute carrier family 19 member 2 [Source:HGNC Symbol;Acc:HGNC:10938]	ENSG00000117479.15	SLC19A2	10560
ENSG00000154930	280.336	1.05734	0.262946	3.73044	0.000191147	0.0103811	TRUE	ACSS1	protein_coding	25006230	25058980	20	-1	chromosome	acyl-CoA synthetase short chain family member 1 [Source:HGNC Symbol;Acc:HGNC:16091]	ENSG00000154930.15	ACSS1	84532
ENSG00000174032	73.659	-1.04874	0.284442	-3.72966	0.000191735	0.0103811	TRUE	SLC25A30	protein_coding	45393316	45418455	13	-1	chromosome	solute carrier family 25 member 30 [Source:HGNC Symbol;Acc:HGNC:27371]	ENSG00000174032.17	SLC25A30	253512
ENSG00000159387	7.65113	1.1535	0.335038	3.72582	0.00019468	0.0104906	TRUE	IRX6	protein_coding	55323760	55330760	16	1	chromosome	iroquois homeobox 6 [Source:HGNC Symbol;Acc:HGNC:14675]	ENSG00000159387.7	IRX6	79190
ENSG00000095637	496.125	0.714599	0.187859	3.72234	0.000197385	0.0105862	TRUE	SORBS1	protein_coding	95311771	95561414	10	-1	chromosome	sorbin and SH3 domain containing 1 [Source:HGNC Symbol;Acc:HGNC:14565]	ENSG00000095637.22	SORBS1	10580
ENSG00000005893	538.928	-0.474869	0.126895	-3.7166	0.000201923	0.0107787	FALSE	LAMP2	protein_coding	120426148	120469365	X	-1	chromosome	lysosomal associated membrane protein 2 [Source:HGNC Symbol;Acc:HGNC:6501]	ENSG00000005893.16	LAMP2	3920
ENSG00000108219	63.1121	-0.683685	0.185363	-3.71316	0.00020469	0.0108754	TRUE	TSPAN14	protein_coding	80454166	80533124	10	1	chromosome	tetraspanin 14 [Source:HGNC Symbol;Acc:HGNC:23303]	ENSG00000108219.15	TSPAN14	81619
ENSG00000172216	732.879	-0.735036	0.199217	-3.71088	0.000206543	0.0109228	TRUE	CEBPB	protein_coding	50190830	50192668	20	1	chromosome	CCAAT enhancer binding protein beta [Source:HGNC Symbol;Acc:HGNC:1834]	ENSG00000172216.6	CEBPB	1051
ENSG00000107371	21.5154	-0.947099	0.25081	-3.69188	0.000222599	0.0117174	TRUE	EXOSC3	protein_coding	37766978	37801437	9	-1	chromosome	exosome component 3 [Source:HGNC Symbol;Acc:HGNC:17944]	ENSG00000107371.13	EXOSC3	51010
ENSG00000196419	455.387	0.399456	0.108239	3.6845	0.000229148	0.0120065	FALSE	XRCC6	protein_coding	41621119	41664048	22	1	chromosome	X-ray repair cross complementing 6 [Source:HGNC Symbol;Acc:HGNC:4055]	ENSG00000196419.12	XRCC6	2547
ENSG00000143549	13881.1	0.848375	0.220998	3.67864	0.000234485	0.0121925	TRUE	TPM3	protein_coding	154155304	154194648	1	-1	chromosome	tropomyosin 3 [Source:HGNC Symbol;Acc:HGNC:12012]	ENSG00000143549.21	TPM3	7170
ENSG00000196123	13.9557	0.908861	0.276429	3.67825	0.000234843	0.0121925	TRUE	KIAA0895L	protein_coding	67175599	67184040	16	-1	chromosome	KIAA0895 like [Source:HGNC Symbol;Acc:HGNC:34408]	ENSG00000196123.13	KIAA0895L	653319
ENSG00000126950	14.3881	-1.25176	0.336123	-3.67347	0.000239277	0.0123663	TRUE	TMEM35A	protein_coding	101078879	101096367	X	1	chromosome	transmembrane protein 35A [Source:HGNC Symbol;Acc:HGNC:25864]	ENSG00000126950.8	TMEM35A	59353
ENSG00000118729	424.946	1.04821	0.264443	3.66812	0.000244344	0.012571	TRUE	CASQ2	protein_coding	115700007	115768781	1	-1	chromosome	calsequestrin 2 [Source:HGNC Symbol;Acc:HGNC:1513]	ENSG00000118729.11	CASQ2	845
ENSG00000165716	18.02	-1.07694	0.291289	-3.65798	0.000254208	0.0130196	TRUE	DIPK1B	protein_coding	136712572	136724742	9	1	chromosome	divergent protein kinase domain 1B [Source:HGNC Symbol;Acc:HGNC:28290]	ENSG00000165716.11	DIPK1B	138311
ENSG00000120925	138.414	0.516561	0.142474	3.65022	0.000262018	0.0133114	FALSE	RNF170	protein_coding	42849637	42897290	8	-1	chromosome	ring finger protein 170 [Source:HGNC Symbol;Acc:HGNC:25358]	ENSG00000120925.16	RNF170	81790
ENSG00000150722	29.4357	1.11247	0.328917	3.64999	0.000262248	0.0133114	TRUE	PPP1R1C	protein_coding	181954241	182131398	2	1	chromosome	protein phosphatase 1 regulatory inhibitor subunit 1C [Source:HGNC Symbol;Acc:HGNC:14940]	ENSG00000150722.10	PPP1R1C	151242
ENSG00000144331	31.8141	1.06871	0.27682	3.64555	0.000266823	0.0133647	TRUE	ZNF385B	protein_coding	179441982	179861612	2	-1	chromosome	zinc finger protein 385B [Source:HGNC Symbol;Acc:HGNC:26332]	ENSG00000144331.20	ZNF385B	151126
ENSG00000149218	388.786	0.695001	0.189648	3.64727	0.000265046	0.0133647	TRUE	ENDOD1	protein_coding	95089846	95132645	11	1	chromosome	endonuclease domain containing 1 [Source:HGNC Symbol;Acc:HGNC:29129]	ENSG00000149218.5	ENDOD1	23052
ENSG00000153140	441.394	0.515073	0.1416	3.64645	0.00026589	0.0133647	FALSE	CETN3	protein_coding	90392261	90409786	5	-1	chromosome	centrin 3 [Source:HGNC Symbol;Acc:HGNC:1868]	ENSG00000153140.8	CETN3	1070
ENSG00000138663	149.466	0.535618	0.145676	3.64017	0.000272454	0.0135259	FALSE	COPS4	protein_coding	83034447	83075818	4	1	chromosome	COP9 signalosome subunit 4 [Source:HGNC Symbol;Acc:HGNC:16702]	ENSG00000138663.9	COPS4	51138
ENSG00000154678	7.321	-1.10336	0.318022	-3.63958	0.000273081	0.0135259	TRUE	PDE1C	protein_coding	31751179	32428131	7	-1	chromosome	phosphodiesterase 1C [Source:HGNC Symbol;Acc:HGNC:8776]	ENSG00000154678.18	PDE1C	5137
ENSG00000261115	41.0485	1.08856	0.282642	3.63908	0.000273611	0.0135259	TRUE	TMEM178B	protein_coding	141074064	141480380	7	1	chromosome	transmembrane protein 178B [Source:HGNC Symbol;Acc:HGNC:44112]	ENSG00000261115.6	TMEM178B	100507421
ENSG00000004776	3544.98	0.942046	0.24149	3.63513	0.000277844	0.0136649	TRUE	HSPB6	protein_coding	35754566	35758079	19	-1	chromosome	heat shock protein family B (small) member 6 [Source:HGNC Symbol;Acc:HGNC:26511]	ENSG00000004776.13	HSPB6	126393
ENSG00000197958	2016.8	0.441791	0.121269	3.63422	0.000278827	0.0136649	FALSE	RPL12	protein_coding	127447674	127451406	9	-1	chromosome	ribosomal protein L12 [Source:HGNC Symbol;Acc:HGNC:10302]	ENSG00000197958.13	RPL12	6136
ENSG00000125968	129.975	-0.976744	0.278979	-3.6219	0.000292443	0.0142505	TRUE	ID1	protein_coding	31605283	31606515	20	1	chromosome	inhibitor of DNA binding 1, HLH protein [Source:HGNC Symbol;Acc:HGNC:5360]	ENSG00000125968.9	ID1	3397
ENSG00000196712	109.806	0.617787	0.182764	3.62116	0.000293282	0.0142505	TRUE	NF1	protein_coding	31094927	31382116	17	1	chromosome	neurofibromin 1 [Source:HGNC Symbol;Acc:HGNC:7765]	ENSG00000196712.18	NF1	4763
ENSG00000110218	19.1807	0.929762	0.253962	3.60335	0.000314143	0.0151347	TRUE	PANX1	protein_coding	94128841	94181968	11	1	chromosome	pannexin 1 [Source:HGNC Symbol;Acc:HGNC:8599]	ENSG00000110218.9	PANX1	24145
ENSG00000118156	25.2549	1.37801	0.32074	3.6034	0.000314079	0.0151347	TRUE	ZNF541	protein_coding	47520685	47555856	19	-1	chromosome	zinc finger protein 541 [Source:HGNC Symbol;Acc:HGNC:25294]	ENSG00000118156.12	ZNF541	84215
ENSG00000122367	9727.71	0.645095	0.17517	3.59875	0.000319748	0.0152754	TRUE	LDB3	protein_coding	86668449	86736068	10	1	chromosome	LIM domain binding 3 [Source:HGNC Symbol;Acc:HGNC:15710]	ENSG00000122367.19	LDB3	11155
ENSG00000197943	12.3073	-1.18882	0.302449	-3.59881	0.000319678	0.0152754	TRUE	PLCG2	protein_coding	81739097	81962685	16	1	chromosome	phospholipase C gamma 2 [Source:HGNC Symbol;Acc:HGNC:9066]	ENSG00000197943.10	PLCG2	5336
ENSG00000120733	44.3139	-0.816887	0.234416	-3.59457	0.000324928	0.0153935	TRUE	KDM3B	protein_coding	138352685	138437028	5	1	chromosome	lysine demethylase 3B [Source:HGNC Symbol;Acc:HGNC:1337]	ENSG00000120733.14	KDM3B	51780
ENSG00000169016	219.443	0.519501	0.141445	3.59462	0.000324862	0.0153935	FALSE	E2F6	protein_coding	11444375	11466177	2	-1	chromosome	E2F transcription factor 6 [Source:HGNC Symbol;Acc:HGNC:3120]	ENSG00000169016.17	E2F6	1876
ENSG00000111816	59.748	0.780759	0.192446	3.59193	0.00032824	0.0154286	TRUE	FRK	protein_coding	115931149	116060891	6	-1	chromosome	fyn related Src family tyrosine kinase [Source:HGNC Symbol;Acc:HGNC:3955]	ENSG00000111816.8	FRK	2444
ENSG00000185361	35.0746	-0.763821	0.209803	-3.59181	0.000328384	0.0154286	TRUE	TNFAIP8L1	protein_coding	4639516	4655568	19	1	chromosome	TNF alpha induced protein 8 like 1 [Source:HGNC Symbol;Acc:HGNC:28279]	ENSG00000185361.9	TNFAIP8L1	126282
ENSG00000143222	371.545	0.600732	0.166134	3.5848	0.000337341	0.0157842	TRUE	UFC1	protein_coding	161152776	161158856	1	1	chromosome	ubiquitin-fold modifier conjugating enzyme 1 [Source:HGNC Symbol;Acc:HGNC:26941]	ENSG00000143222.12	UFC1	51506
ENSG00000130158	34.7257	-0.837284	0.230605	-3.58213	0.000340805	0.0158809	TRUE	DOCK6	protein_coding	11199295	11262524	19	-1	chromosome	dedicator of cytokinesis 6 [Source:HGNC Symbol;Acc:HGNC:19189]	ENSG00000130158.14	DOCK6	57572
ENSG00000067082	265.95	-0.828546	0.22092	-3.5795	0.000344249	0.015976	TRUE	KLF6	protein_coding	3775996	3785281	10	-1	chromosome	Kruppel like factor 6 [Source:HGNC Symbol;Acc:HGNC:2235]	ENSG00000067082.15	KLF6	1316
ENSG00000175183	22.4128	-1.01353	0.286739	-3.574	0.00035157	0.0161183	TRUE	CSRP2	protein_coding	76858709	76879023	12	-1	chromosome	cysteine and glycine rich protein 2 [Source:HGNC Symbol;Acc:HGNC:2470]	ENSG00000175183.10	CSRP2	1466
ENSG00000182551	455.605	0.631782	0.175962	3.57416	0.000351351	0.0161183	TRUE	ADI1	protein_coding	3497366	3519531	2	-1	chromosome	acireductone dioxygenase 1 [Source:HGNC Symbol;Acc:HGNC:30576]	ENSG00000182551.14	ADI1	55256
ENSG00000241839	18.2244	-1.0361	0.292414	-3.57424	0.000351247	0.0161183	TRUE	PLEKHO2	protein_coding	64841883	64868002	15	1	chromosome	pleckstrin homology domain containing O2 [Source:HGNC Symbol;Acc:HGNC:30026]	ENSG00000241839.10	PLEKHO2	80301
ENSG00000132549	26.7145	-0.868175	0.267513	-3.57097	0.000355658	0.0162403	TRUE	VPS13B	protein_coding	99013266	99877580	8	1	chromosome	vacuolar protein sorting 13 homolog B [Source:HGNC Symbol;Acc:HGNC:2183]	ENSG00000132549.18	VPS13B	157680
ENSG00000255112	174.109	-0.659659	0.183026	-3.5693	0.00035793	0.0162786	TRUE	CHMP1B	protein_coding	11851413	11854444	18	1	chromosome	charged multivesicular body protein 1B [Source:HGNC Symbol;Acc:HGNC:24287]	ENSG00000255112.3	CHMP1B	57132
ENSG00000250722	378.778	-0.492334	0.140163	-3.55271	0.000381286	0.0172718	FALSE	SELENOP	protein_coding	42799880	42887392	5	-1	chromosome	selenoprotein P [Source:HGNC Symbol;Acc:HGNC:10751]	ENSG00000250722.6	SELENOP	6414
ENSG00000248098	381.477	0.702346	0.189959	3.54284	0.000395843	0.0178601	TRUE	BCKDHA	protein_coding	41397808	41425002	19	1	chromosome	branched chain keto acid dehydrogenase E1 subunit alpha [Source:HGNC Symbol;Acc:HGNC:986]	ENSG00000248098.12	BCKDHA	593
ENSG00000132622	33.7954	-0.836304	0.24427	-3.53817	0.000402915	0.0181073	TRUE	HSPA12B	protein_coding	3732685	3753111	20	1	chromosome	heat shock protein family A (Hsp70) member 12B [Source:HGNC Symbol;Acc:HGNC:16193]	ENSG00000132622.11	HSPA12B	116835
ENSG00000273590	74.0791	-0.775268	0.22104	-3.53453	0.000408505	0.0182862	TRUE	SMIM11B	protein_coding	7744962	7777853	21	1	chromosome	small integral membrane protein 11B [Source:HGNC Symbol;Acc:HGNC:51846]	ENSG00000273590.4	SMIM11B	102723553
ENSG00000101000	30.6659	-1.03523	0.307534	-3.53255	0.000411572	0.0183241	TRUE	PROCR	protein_coding	35172072	35216240	20	1	chromosome	protein C receptor [Source:HGNC Symbol;Acc:HGNC:9452]	ENSG00000101000.6	PROCR	10544
ENSG00000133250	12.9192	0.868537	0.282106	3.53191	0.000412574	0.0183241	TRUE	ZNF414	protein_coding	8509678	8514167	19	-1	chromosome	zinc finger protein 414 [Source:HGNC Symbol;Acc:HGNC:20630]	ENSG00000133250.14	ZNF414	84330
ENSG00000068001	36.1863	-0.81332	0.246711	-3.52938	0.000416534	0.0183566	TRUE	HYAL2	protein_coding	50317790	50322782	3	-1	chromosome	hyaluronidase 2 [Source:HGNC Symbol;Acc:HGNC:5321]	ENSG00000068001.14	HYAL2	8692
ENSG00000113575	342.075	0.68459	0.184353	3.53038	0.000414961	0.0183566	TRUE	PPP2CA	protein_coding	134194332	134226073	5	-1	chromosome	protein phosphatase 2 catalytic subunit alpha [Source:HGNC Symbol;Acc:HGNC:9299]	ENSG00000113575.10	PPP2CA	5515
ENSG00000099250	87.755	-0.726255	0.21446	-3.5261	0.000421734	0.018514	TRUE	NRP1	protein_coding	33177492	33336262	10	-1	chromosome	neuropilin 1 [Source:HGNC Symbol;Acc:HGNC:8004]	ENSG00000099250.18	NRP1	8829
ENSG00000198736	188.862	0.888701	0.24169	3.52493	0.000423594	0.0185241	TRUE	MSRB1	protein_coding	1938210	1943326	16	-1	chromosome	methionine sulfoxide reductase B1 [Source:HGNC Symbol;Acc:HGNC:14133]	ENSG00000198736.11	MSRB1	51734
ENSG00000185010	132.823	-0.703697	0.205006	-3.52356	0.000425791	0.0185488	TRUE	F8	protein_coding	154835788	155026940	X	-1	chromosome	coagulation factor VIII [Source:HGNC Symbol;Acc:HGNC:3546]	ENSG00000185010.15	F8	2157
ENSG00000090432	91.1022	0.556472	0.158777	3.51713	0.000436239	0.0188315	FALSE	MUL1	protein_coding	20499448	20508151	1	-1	chromosome	mitochondrial E3 ubiquitin protein ligase 1 [Source:HGNC Symbol;Acc:HGNC:25762]	ENSG00000090432.7	MUL1	79594
ENSG00000130037	33.8332	-1.10299	0.309376	-3.51678	0.000436817	0.0188315	TRUE	KCNA5	protein_coding	5043879	5046788	12	1	chromosome	potassium voltage-gated channel subfamily A member 5 [Source:HGNC Symbol;Acc:HGNC:6224]	ENSG00000130037.5	KCNA5	3741
ENSG00000213190	43.7718	1.2297	0.294242	3.51652	0.00043725	0.0188315	TRUE	MLLT11	protein_coding	151060397	151069544	1	1	chromosome	MLLT11 transcription factor 7 cofactor [Source:HGNC Symbol;Acc:HGNC:16997]	ENSG00000213190.4	MLLT11	10962
ENSG00000166532	45.5069	0.828945	0.228923	3.51509	0.000439612	0.0188618	TRUE	RIMKLB	protein_coding	8681600	8783095	12	1	chromosome	ribosomal modification protein rimK like family member B [Source:HGNC Symbol;Acc:HGNC:29228]	ENSG00000166532.16	RIMKLB	57494
ENSG00000114850	648.786	0.447174	0.126121	3.51326	0.000442648	0.0188997	FALSE	SSR3	protein_coding	156540140	156555184	3	-1	chromosome	signal sequence receptor subunit 3 [Source:HGNC Symbol;Acc:HGNC:11325]	ENSG00000114850.6	SSR3	6747
ENSG00000153250	176.759	-0.684117	0.19907	-3.51224	0.000444349	0.0188997	TRUE	RBMS1	protein_coding	160272151	160493807	2	-1	chromosome	RNA binding motif single stranded interacting protein 1 [Source:HGNC Symbol;Acc:HGNC:9907]	ENSG00000153250.20	RBMS1	5937
ENSG00000198874	144.052	0.792324	0.226752	3.51156	0.00044548	0.0188997	TRUE	TYW1	protein_coding	66995173	67239519	7	1	chromosome	tRNA-yW synthesizing protein 1 homolog [Source:HGNC Symbol;Acc:HGNC:25598]	ENSG00000198874.13	TYW1	55253
ENSG00000131378	97.0681	-0.890417	0.259529	-3.50312	0.000459844	0.0194365	TRUE	RFTN1	protein_coding	16313574	16514026	3	-1	chromosome	raftlin, lipid raft linker 1 [Source:HGNC Symbol;Acc:HGNC:30278]	ENSG00000131378.14	RFTN1	23180
ENSG00000139318	98.5626	-0.895047	0.275133	-3.50123	0.000463108	0.019502	TRUE	DUSP6	protein_coding	89347235	89352501	12	-1	chromosome	dual specificity phosphatase 6 [Source:HGNC Symbol;Acc:HGNC:3072]	ENSG00000139318.8	DUSP6	1848
ENSG00000014919	107.158	0.57501	0.166662	3.49376	0.000476273	0.0199262	FALSE	COX15	protein_coding	99711844	99732100	10	-1	chromosome	cytochrome c oxidase assembly homolog COX15 [Source:HGNC Symbol;Acc:HGNC:2263]	ENSG00000014919.12	COX15	1355
ENSG00000131143	3890.84	0.373497	0.105994	3.49353	0.000476687	0.0199262	FALSE	COX4I1	protein_coding	85798633	85807068	16	1	chromosome	cytochrome c oxidase subunit 4I1 [Source:HGNC Symbol;Acc:HGNC:2265]	ENSG00000131143.10	COX4I1	1327
ENSG00000139289	29.9008	1.07148	0.27757	3.48886	0.000485081	0.0202028	TRUE	PHLDA1	protein_coding	76025447	76033932	12	-1	chromosome	pleckstrin homology like domain family A member 1 [Source:HGNC Symbol;Acc:HGNC:8933]	ENSG00000139289.13	PHLDA1	22822
ENSG00000214046	141.712	0.486925	0.140841	3.48275	0.000496296	0.0205945	FALSE	SMIM7	protein_coding	16630751	16660442	19	-1	chromosome	small integral membrane protein 7 [Source:HGNC Symbol;Acc:HGNC:28419]	ENSG00000214046.8	SMIM7	79086
ENSG00000101605	8923.24	0.566543	0.162153	3.47726	0.000506566	0.0209442	FALSE	MYOM1	protein_coding	3066807	3220108	18	-1	chromosome	myomesin 1 [Source:HGNC Symbol;Acc:HGNC:7613]	ENSG00000101605.12	MYOM1	8736
ENSG00000059804	32.9803	-1.04241	0.313823	-3.47357	0.000513588	0.0211576	TRUE	SLC2A3	protein_coding	7919230	7936187	12	-1	chromosome	solute carrier family 2 member 3 [Source:HGNC Symbol;Acc:HGNC:11007]	ENSG00000059804.16	SLC2A3	6515
ENSG00000133028	101.642	0.609791	0.174797	3.46868	0.000523017	0.0213144	TRUE	SCO1	protein_coding	10672474	10698375	17	-1	chromosome	SCO cytochrome c oxidase assembly protein 1 [Source:HGNC Symbol;Acc:HGNC:10603]	ENSG00000133028.12	SCO1	6341
ENSG00000162654	49.3467	-0.890391	0.305037	-3.46968	0.000521069	0.0213144	TRUE	GBP4	protein_coding	89181144	89198942	1	-1	chromosome	guanylate binding protein 4 [Source:HGNC Symbol;Acc:HGNC:20480]	ENSG00000162654.9	GBP4	115361
ENSG00000206535	11.3575	1.04471	0.287141	3.46921	0.000521982	0.0213144	TRUE	LNP1	protein_coding	100401532	100456319	3	1	chromosome	leukemia NUP98 fusion partner 1 [Source:HGNC Symbol;Acc:HGNC:28014]	ENSG00000206535.8	LNP1	348801
ENSG00000196411	58.063	-0.752463	0.216099	-3.46614	0.000527995	0.0214404	TRUE	EPHB4	protein_coding	100802565	100827523	7	-1	chromosome	EPH receptor B4 [Source:HGNC Symbol;Acc:HGNC:3395]	ENSG00000196411.10	EPHB4	2050
ENSG00000080824	5439.42	0.416935	0.119931	3.46246	0.00053527	0.0216083	FALSE	HSP90AA1	protein_coding	102080738	102139699	14	-1	chromosome	heat shock protein 90 alpha family class A member 1 [Source:HGNC Symbol;Acc:HGNC:5253]	ENSG00000080824.18	HSP90AA1	3320
ENSG00000132953	355.36	0.951557	0.264079	3.46212	0.000535932	0.0216083	TRUE	XPO4	protein_coding	20777329	20903048	13	-1	chromosome	exportin 4 [Source:HGNC Symbol;Acc:HGNC:17796]	ENSG00000132953.16	XPO4	64328
ENSG00000130303	42.59	-0.778318	0.231337	-3.44852	0.000563666	0.0226462	TRUE	BST2	protein_coding	17402939	17405630	19	-1	chromosome	bone marrow stromal cell antigen 2 [Source:HGNC Symbol;Acc:HGNC:1119]	ENSG00000130303.13	BST2	684
ENSG00000274180	130.34	0.584616	0.168226	3.44633	0.000568265	0.0227506	TRUE	NATD1	protein_coding	21238870	21253410	17	-1	chromosome	N-acetyltransferase domain containing 1 [Source:HGNC Symbol;Acc:HGNC:30770]	ENSG00000274180.1	NATD1	256302
ENSG00000170577	62.9813	-0.876197	0.278253	-3.44403	0.000573109	0.022864	TRUE	SIX2	protein_coding	45005182	45009452	2	-1	chromosome	SIX homeobox 2 [Source:HGNC Symbol;Acc:HGNC:10888]	ENSG00000170577.8	SIX2	10736
ENSG00000087111	146.587	0.551989	0.161524	3.43994	0.000581834	0.023131	FALSE	PIGS	protein_coding	28553383	28571794	17	-1	chromosome	phosphatidylinositol glycan anchor biosynthesis class S [Source:HGNC Symbol;Acc:HGNC:14937]	ENSG00000087111.21	PIGS	94005
ENSG00000171056	74.7507	-0.729101	0.205164	-3.43631	0.000589701	0.023362	TRUE	SOX7	protein_coding	10723768	10730511	8	-1	chromosome	SRY-box transcription factor 7 [Source:HGNC Symbol;Acc:HGNC:18196]	ENSG00000171056.8	SOX7	83595
ENSG00000019582	526.516	-0.672442	0.206885	-3.43108	0.000601173	0.0237338	TRUE	CD74	protein_coding	150400041	150412929	5	-1	chromosome	CD74 molecule [Source:HGNC Symbol;Acc:HGNC:1697]	ENSG00000019582.15	CD74	972
ENSG00000080546	390.958	-0.61056	0.180211	-3.42889	0.000606049	0.0238435	TRUE	SESN1	protein_coding	108986437	109094819	6	-1	chromosome	sestrin 1 [Source:HGNC Symbol;Acc:HGNC:21595]	ENSG00000080546.13	SESN1	27244
ENSG00000125534	2929.99	0.665158	0.190221	3.42663	0.000611126	0.0239604	TRUE	PPDPF	protein_coding	63520765	63522206	20	1	chromosome	pancreatic progenitor cell differentiation and proliferation factor [Source:HGNC Symbol;Acc:HGNC:16142]	ENSG00000125534.10	PPDPF	79144
ENSG00000124067	32.9882	-0.867946	0.274001	-3.42132	0.000623184	0.0243492	TRUE	SLC12A4	protein_coding	67943474	67969601	16	-1	chromosome	solute carrier family 12 member 4 [Source:HGNC Symbol;Acc:HGNC:10913]	ENSG00000124067.17	SLC12A4	6560
ENSG00000100129	1452.03	0.375073	0.109399	3.41771	0.000631511	0.0245061	FALSE	EIF3L	protein_coding	37848868	37889407	22	1	chromosome	eukaryotic translation initiation factor 3 subunit L [Source:HGNC Symbol;Acc:HGNC:18138]	ENSG00000100129.18	EIF3L	51386
ENSG00000123358	185.923	-1.22095	0.3312	-3.41785	0.000631168	0.0245061	TRUE	NR4A1	protein_coding	52022832	52059507	12	1	chromosome	nuclear receptor subfamily 4 group A member 1 [Source:HGNC Symbol;Acc:HGNC:7980]	ENSG00000123358.20	NR4A1	3164
ENSG00000143384	947.099	-0.552416	0.162007	-3.41562	0.000636379	0.024611	FALSE	MCL1	protein_coding	150574551	150579738	1	-1	chromosome	MCL1 apoptosis regulator, BCL2 family member [Source:HGNC Symbol;Acc:HGNC:6943]	ENSG00000143384.13	MCL1	4170
ENSG00000116690	16.6362	-1.04649	0.330169	-3.41338	0.000641635	0.024694	TRUE	PRG4	protein_coding	186296279	186314562	1	1	chromosome	proteoglycan 4 [Source:HGNC Symbol;Acc:HGNC:9364]	ENSG00000116690.12	PRG4	10216
ENSG00000151967	162.556	0.779596	0.215796	3.41285	0.00064287	0.024694	TRUE	SCHIP1	protein_coding	159839861	159897360	3	1	chromosome	schwannomin interacting protein 1 [Source:HGNC Symbol;Acc:HGNC:15678]	ENSG00000151967.18	SCHIP1	29970
ENSG00000161544	74.5253	-0.642342	0.186368	-3.4109	0.000647477	0.0247872	TRUE	CYGB	protein_coding	76527356	76551175	17	-1	chromosome	cytoglobin [Source:HGNC Symbol;Acc:HGNC:16505]	ENSG00000161544.10	CYGB	114757
ENSG00000132341	811.571	0.409149	0.119125	3.40475	0.000662255	0.0252679	FALSE	RAN	protein_coding	130872037	130877678	12	1	chromosome	RAN, member RAS oncogene family [Source:HGNC Symbol;Acc:HGNC:9846]	ENSG00000132341.12	RAN	5901
ENSG00000184221	21.5562	1.15648	0.335253	3.40005	0.000673732	0.0256198	TRUE	OLIG1	protein_coding	33070141	33072413	21	1	chromosome	oligodendrocyte transcription factor 1 [Source:HGNC Symbol;Acc:HGNC:16983]	ENSG00000184221.13	OLIG1	116448
ENSG00000198700	180.178	0.497684	0.147416	3.39635	0.000682901	0.0258819	FALSE	IPO9	protein_coding	201829149	201884291	1	1	chromosome	importin 9 [Source:HGNC Symbol;Acc:HGNC:19425]	ENSG00000198700.10	IPO9	55705
ENSG00000162645	157.929	0.962421	0.262203	3.39543	0.000685203	0.0258829	TRUE	GBP2	protein_coding	89106132	89150456	1	-1	chromosome	guanylate binding protein 2 [Source:HGNC Symbol;Acc:HGNC:4183]	ENSG00000162645.13	GBP2	2634
ENSG00000158470	183.461	-0.803768	0.238587	-3.3906	0.000697404	0.0262566	TRUE	B4GALT5	protein_coding	49632945	49713878	20	-1	chromosome	beta-1,4-galactosyltransferase 5 [Source:HGNC Symbol;Acc:HGNC:928]	ENSG00000158470.5	B4GALT5	9334
ENSG00000118503	22.2972	0.941466	0.266382	3.3877	0.000704802	0.0264475	TRUE	TNFAIP3	protein_coding	137867214	137883312	6	1	chromosome	TNF alpha induced protein 3 [Source:HGNC Symbol;Acc:HGNC:11896]	ENSG00000118503.15	TNFAIP3	7128
ENSG00000114315	391.192	-0.87281	0.252739	-3.38426	0.000713697	0.0266932	TRUE	HES1	protein_coding	194136148	194138732	3	1	chromosome	hes family bHLH transcription factor 1 [Source:HGNC Symbol;Acc:HGNC:5192]	ENSG00000114315.4	HES1	3280
ENSG00000128915	156.312	0.798599	0.233978	3.38246	0.000718391	0.0267807	TRUE	ICE2	protein_coding	60419609	60479160	15	-1	chromosome	interactor of little elongation complex ELL subunit 2 [Source:HGNC Symbol;Acc:HGNC:29885]	ENSG00000128915.12	ICE2	79664
ENSG00000188191	12.4765	1.1825	0.318582	3.38069	0.000723034	0.0268657	TRUE	PRKAR1B	protein_coding	549197	727650	7	-1	chromosome	protein kinase cAMP-dependent type I regulatory subunit beta [Source:HGNC Symbol;Acc:HGNC:9390]	ENSG00000188191.15	PRKAR1B	5575
ENSG00000085185	24.7478	-0.831078	0.252522	-3.37932	0.000726663	0.0269126	TRUE	BCORL1	protein_coding	129981107	130058083	X	1	chromosome	BCL6 corepressor like 1 [Source:HGNC Symbol;Acc:HGNC:25657]	ENSG00000085185.15	BCORL1	63035
ENSG00000147113	30.9005	-0.8219	0.26665	-3.3775	0.00073147	0.0269153	TRUE	DIPK2B	protein_coding	45148373	45200901	X	-1	chromosome	divergent protein kinase domain 2B [Source:HGNC Symbol;Acc:HGNC:25866]	ENSG00000147113.17	DIPK2B	79742
ENSG00000174307	124.645	0.772752	0.226362	3.37832	0.000729306	0.0269153	TRUE	PHLDA3	protein_coding	201464278	201469237	1	-1	chromosome	pleckstrin homology like domain family A member 3 [Source:HGNC Symbol;Acc:HGNC:8934]	ENSG00000174307.7	PHLDA3	23612
ENSG00000160741	8.95503	-1.11425	0.333958	-3.37558	0.000736593	0.0270163	TRUE	CRTC2	protein_coding	153947669	153958615	1	-1	chromosome	CREB regulated transcription coactivator 2 [Source:HGNC Symbol;Acc:HGNC:27301]	ENSG00000160741.17	CRTC2	200186
ENSG00000096384	6578.1	0.403384	0.118145	3.37278	0.000744137	0.0270679	FALSE	HSP90AB1	protein_coding	44246166	44253888	6	1	chromosome	heat shock protein 90 alpha family class B member 1 [Source:HGNC Symbol;Acc:HGNC:5258]	ENSG00000096384.20	HSP90AB1	3326
ENSG00000100902	499.308	0.351319	0.104573	3.37096	0.000749081	0.0270679	FALSE	PSMA6	protein_coding	35278633	35317493	14	1	chromosome	proteasome 20S subunit alpha 6 [Source:HGNC Symbol;Acc:HGNC:9535]	ENSG00000100902.11	PSMA6	5687
ENSG00000176087	125.872	0.517425	0.152594	3.37065	0.000749903	0.0270679	FALSE	SLC35A4	protein_coding	140564828	140569100	5	1	chromosome	solute carrier family 35 member A4 [Source:HGNC Symbol;Acc:HGNC:20753]	ENSG00000176087.15	SLC35A4	113829
ENSG00000185963	88.3741	-0.699133	0.210586	-3.37395	0.000740982	0.0270679	TRUE	BICD2	protein_coding	92711363	92764833	9	-1	chromosome	BICD cargo adaptor 2 [Source:HGNC Symbol;Acc:HGNC:17208]	ENSG00000185963.14	BICD2	23299
ENSG00000196873	9.08237	0.122625	0.330803	3.37175	0.000746924	0.0270679	FALSE	CBWD3	protein_coding	68232003	68300015	9	1	chromosome	COBW domain containing 3 [Source:HGNC Symbol;Acc:HGNC:18519]	ENSG00000196873.15	CBWD3	445571
ENSG00000130702	35.2126	-0.777562	0.228013	-3.36806	0.000756998	0.0271516	TRUE	LAMA5	protein_coding	62307955	62367312	20	-1	chromosome	laminin subunit alpha 5 [Source:HGNC Symbol;Acc:HGNC:6485]	ENSG00000130702.15	LAMA5	3911
ENSG00000146376	83.9213	-0.730994	0.214216	-3.36886	0.000754795	0.0271516	TRUE	ARHGAP18	protein_coding	129576132	129710177	6	-1	chromosome	Rho GTPase activating protein 18 [Source:HGNC Symbol;Acc:HGNC:21035]	ENSG00000146376.11	ARHGAP18	93663
ENSG00000058272	377.896	0.387051	0.115055	3.36711	0.0007596	0.0271593	FALSE	PPP1R12A	protein_coding	79773563	79935460	12	-1	chromosome	protein phosphatase 1 regulatory subunit 12A [Source:HGNC Symbol;Acc:HGNC:7618]	ENSG00000058272.19	PPP1R12A	4659
ENSG00000169714	1548.49	0.424365	0.124481	3.36573	0.00076341	0.0272099	FALSE	CNBP	protein_coding	129169484	129183922	3	-1	chromosome	CCHC-type zinc finger nucleic acid binding protein [Source:HGNC Symbol;Acc:HGNC:13164]	ENSG00000169714.16	CNBP	7555
ENSG00000148985	47.5202	0.628298	0.187775	3.36064	0.000777632	0.0276223	TRUE	PGAP2	protein_coding	3797724	3826371	11	1	chromosome	post-GPI attachment to proteins 2 [Source:HGNC Symbol;Acc:HGNC:17893]	ENSG00000148985.20	PGAP2	27315
ENSG00000213523	68.9277	0.562352	0.17448	3.35985	0.000779838	0.0276223	FALSE	SRA1	protein_coding	140537340	140558252	5	-1	chromosome	steroid receptor RNA activator 1 [Source:HGNC Symbol;Acc:HGNC:11281]	ENSG00000213523.10	SRA1	10011
ENSG00000130164	22.8169	-0.928538	0.283246	-3.35217	0.000801814	0.0282248	TRUE	LDLR	protein_coding	11089462	11133820	19	1	chromosome	low density lipoprotein receptor [Source:HGNC Symbol;Acc:HGNC:6547]	ENSG00000130164.14	LDLR	3949
ENSG00000175899	513.448	-0.54288	0.164119	-3.3524	0.000801146	0.0282248	FALSE	A2M	protein_coding	9067664	9116229	12	-1	chromosome	alpha-2-macroglobulin [Source:HGNC Symbol;Acc:HGNC:7]	ENSG00000175899.14	A2M	2
ENSG00000115461	1992.2	-0.778444	0.213747	-3.35013	0.000807734	0.0282583	TRUE	IGFBP5	protein_coding	216672105	216695549	2	-1	chromosome	insulin like growth factor binding protein 5 [Source:HGNC Symbol;Acc:HGNC:5474]	ENSG00000115461.5	IGFBP5	3488
ENSG00000163833	1048.93	0.552336	0.158581	3.35039	0.000806978	0.0282583	FALSE	FBXO40	protein_coding	121593379	121630295	3	1	chromosome	F-box protein 40 [Source:HGNC Symbol;Acc:HGNC:29816]	ENSG00000163833.8	FBXO40	51725
ENSG00000140836	390.53	0.77588	0.224956	3.34923	0.000810358	0.0282631	TRUE	ZFHX3	protein_coding	72782885	73891871	16	-1	chromosome	zinc finger homeobox 3 [Source:HGNC Symbol;Acc:HGNC:777]	ENSG00000140836.17	ZFHX3	463
ENSG00000167515	242.389	0.554125	0.162781	3.34364	0.000826882	0.0287512	FALSE	TRAPPC2L	protein_coding	88856220	88862686	16	1	chromosome	trafficking protein particle complex 2 like [Source:HGNC Symbol;Acc:HGNC:30887]	ENSG00000167515.10	TRAPPC2L	51693
ENSG00000198917	71.7918	0.726686	0.212424	3.34229	0.000830914	0.0288033	TRUE	SPOUT1	protein_coding	128819651	128829794	9	-1	chromosome	SPOUT domain containing methyltransferase 1 [Source:HGNC Symbol;Acc:HGNC:26933]	ENSG00000198917.13	SPOUT1	51490
ENSG00000161551	37.4819	0.894779	0.272698	3.34131	0.000833831	0.0288166	TRUE	ZNF577	protein_coding	51804816	51890950	19	-1	chromosome	zinc finger protein 577 [Source:HGNC Symbol;Acc:HGNC:28673]	ENSG00000161551.14	ZNF577	84765
ENSG00000138685	16.582	1.08131	0.292576	3.33906	0.00084063	0.0289635	TRUE	FGF2	protein_coding	122826708	122898236	4	1	chromosome	fibroblast growth factor 2 [Source:HGNC Symbol;Acc:HGNC:3676]	ENSG00000138685.15	FGF2	2247
ENSG00000156298	597.851	0.642428	0.190886	3.33412	0.00085569	0.0293701	TRUE	TSPAN7	protein_coding	38561370	38688920	X	1	chromosome	tetraspanin 7 [Source:HGNC Symbol;Acc:HGNC:11854]	ENSG00000156298.12	TSPAN7	7102
ENSG00000211448	44.8875	0.909375	0.312465	3.3335	0.000857596	0.0293701	TRUE	DIO2	protein_coding	80197527	80387757	14	-1	chromosome	iodothyronine deiodinase 2 [Source:HGNC Symbol;Acc:HGNC:2884]	ENSG00000211448.12	DIO2	1734
ENSG00000167723	16.0098	1.27649	0.335302	3.32537	0.000883018	0.0301473	TRUE	TRPV3	protein_coding	3510502	3557995	17	-1	chromosome	transient receptor potential cation channel subfamily V member 3 [Source:HGNC Symbol;Acc:HGNC:18084]	ENSG00000167723.14	TRPV3	162514
ENSG00000172594	44.1953	-0.671896	0.201267	-3.32456	0.000885593	0.0301473	TRUE	SMPDL3A	protein_coding	122789049	122809720	6	1	chromosome	sphingomyelin phosphodiesterase acid like 3A [Source:HGNC Symbol;Acc:HGNC:17389]	ENSG00000172594.13	SMPDL3A	10924
ENSG00000129245	558.394	0.37483	0.112928	3.3209	0.000897289	0.0301839	FALSE	FXR2	protein_coding	7591230	7614897	17	-1	chromosome	FMR1 autosomal homolog 2 [Source:HGNC Symbol;Acc:HGNC:4024]	ENSG00000129245.12	FXR2	9513
ENSG00000143420	165.671	-0.571089	0.167919	-3.32226	0.000892901	0.0301839	FALSE	ENSA	protein_coding	150600851	150629612	1	-1	chromosome	endosulfine alpha [Source:HGNC Symbol;Acc:HGNC:3360]	ENSG00000143420.18	ENSA	2029
ENSG00000168758	30.5359	-0.801624	0.247854	-3.32161	0.00089499	0.0301839	TRUE	SEMA4C	protein_coding	96859718	96870757	2	-1	chromosome	semaphorin 4C [Source:HGNC Symbol;Acc:HGNC:10731]	ENSG00000168758.11	SEMA4C	54910
ENSG00000174705	15.3784	-0.95856	0.291743	-3.32317	0.000890014	0.0301839	TRUE	SH3PXD2B	protein_coding	172325000	172454525	5	-1	chromosome	SH3 and PX domains 2B [Source:HGNC Symbol;Acc:HGNC:29242]	ENSG00000174705.13	SH3PXD2B	285590
ENSG00000179820	175.622	-0.707158	0.220946	-3.31994	0.000900358	0.0301978	TRUE	MYADM	protein_coding	53864763	53876435	19	1	chromosome	myeloid associated differentiation marker [Source:HGNC Symbol;Acc:HGNC:7544]	ENSG00000179820.16	MYADM	91663
ENSG00000170624	1095.5	0.462752	0.138915	3.31717	0.000909338	0.0304048	FALSE	SGCD	protein_coding	155870344	156767788	5	1	chromosome	sarcoglycan delta [Source:HGNC Symbol;Acc:HGNC:10807]	ENSG00000170624.13	SGCD	6444
ENSG00000213171	25.4919	0.840983	0.248546	3.31639	0.000911876	0.0304048	TRUE	LINGO4	protein_coding	151800264	151806154	1	-1	chromosome	leucine rich repeat and Ig domain containing 4 [Source:HGNC Symbol;Acc:HGNC:31814]	ENSG00000213171.2	LINGO4	339398
ENSG00000077943	35.4521	-1.03173	0.303701	-3.31464	0.000917612	0.0304176	TRUE	ITGA8	protein_coding	15513954	15719922	10	-1	chromosome	integrin subunit alpha 8 [Source:HGNC Symbol;Acc:HGNC:6144]	ENSG00000077943.8	ITGA8	8516
ENSG00000107438	995.06	0.692624	0.196663	3.31465	0.000917586	0.0304176	TRUE	PDLIM1	protein_coding	95237572	95291012	10	-1	chromosome	PDZ and LIM domain 1 [Source:HGNC Symbol;Acc:HGNC:2067]	ENSG00000107438.9	PDLIM1	9124
ENSG00000161940	21.4784	-0.876544	0.266916	-3.31004	0.000932838	0.0308325	TRUE	BCL6B	protein_coding	7023050	7030290	17	1	chromosome	BCL6B transcription repressor [Source:HGNC Symbol;Acc:HGNC:1002]	ENSG00000161940.11	BCL6B	255877
ENSG00000100503	76.5742	-0.836159	0.247175	-3.30629	0.000945404	0.0310778	TRUE	NIN	protein_coding	50719763	50831121	14	-1	chromosome	ninein [Source:HGNC Symbol;Acc:HGNC:14906]	ENSG00000100503.24	NIN	51199
ENSG00000107290	144.548	0.54058	0.158503	3.30579	0.000947078	0.0310778	FALSE	SETX	protein_coding	132261356	132354986	9	-1	chromosome	senataxin [Source:HGNC Symbol;Acc:HGNC:445]	ENSG00000107290.14	SETX	23064
ENSG00000179295	310.204	0.7422	0.221024	3.30539	0.000948459	0.0310778	TRUE	PTPN11	protein_coding	112418351	112509913	12	1	chromosome	protein tyrosine phosphatase non-receptor type 11 [Source:HGNC Symbol;Acc:HGNC:9644]	ENSG00000179295.17	PTPN11	5781
ENSG00000031081	54.7654	-0.671882	0.211541	-3.30368	0.000954253	0.0311777	TRUE	ARHGAP31	protein_coding	119294383	119420714	3	1	chromosome	Rho GTPase activating protein 31 [Source:HGNC Symbol;Acc:HGNC:29216]	ENSG00000031081.11	ARHGAP31	57514
ENSG00000103034	43.9643	-0.958661	0.275055	-3.29746	0.000975638	0.0317068	TRUE	NDRG4	protein_coding	58462846	58513628	16	1	chromosome	NDRG family member 4 [Source:HGNC Symbol;Acc:HGNC:14466]	ENSG00000103034.14	NDRG4	65009
ENSG00000178104	6375.06	0.465624	0.139965	3.29735	0.000976023	0.0317068	FALSE	PDE4DIP	protein_coding	148808181	149048286	1	1	chromosome	phosphodiesterase 4D interacting protein [Source:HGNC Symbol;Acc:HGNC:15580]	ENSG00000178104.19	PDE4DIP	9659
ENSG00000165175	300.586	-0.617509	0.191609	-3.29438	0.000986378	0.0319519	TRUE	MID1IP1	protein_coding	38801432	38806537	X	1	chromosome	MID1 interacting protein 1 [Source:HGNC Symbol;Acc:HGNC:20715]	ENSG00000165175.15	MID1IP1	58526
ENSG00000164823	99.0564	0.927479	0.258145	3.29259	0.000992684	0.0320648	TRUE	OSGIN2	protein_coding	89901849	89927888	8	1	chromosome	oxidative stress induced growth inhibitor family member 2 [Source:HGNC Symbol;Acc:HGNC:1355]	ENSG00000164823.11	OSGIN2	734
ENSG00000146909	45.22	0.650457	0.205431	3.28866	0.00100665	0.0324237	TRUE	NOM1	protein_coding	156949712	156973176	7	1	chromosome	nucleolar protein with MIF4G domain 1 [Source:HGNC Symbol;Acc:HGNC:13244]	ENSG00000146909.8	NOM1	64434
ENSG00000102755	126.257	-0.57929	0.184248	-3.28513	0.00101935	0.0326444	FALSE	FLT1	protein_coding	28300346	28495145	13	-1	chromosome	fms related tyrosine kinase 1 [Source:HGNC Symbol;Acc:HGNC:3763]	ENSG00000102755.12	FLT1	2321
ENSG00000166272	170.354	-0.625917	0.187991	-3.28437	0.00102211	0.0326444	TRUE	WBP1L	protein_coding	102743948	102834516	10	1	chromosome	WW domain binding protein 1 like [Source:HGNC Symbol;Acc:HGNC:23510]	ENSG00000166272.18	WBP1L	54838
ENSG00000166816	88.22	0.890218	0.255895	3.28528	0.00101881	0.0326444	TRUE	LDHD	protein_coding	75111860	75116771	16	-1	chromosome	lactate dehydrogenase D [Source:HGNC Symbol;Acc:HGNC:19708]	ENSG00000166816.14	LDHD	197257
ENSG00000159388	427.128	-0.707142	0.253827	-3.28322	0.00102628	0.0326858	TRUE	BTG2	protein_coding	203305491	203309602	1	1	chromosome	BTG anti-proliferation factor 2 [Source:HGNC Symbol;Acc:HGNC:1131]	ENSG00000159388.6	BTG2	7832
ENSG00000100387	485.102	0.33048	0.0998184	3.28205	0.00103057	0.0327307	FALSE	RBX1	protein_coding	40951347	40973309	22	1	chromosome	ring-box 1 [Source:HGNC Symbol;Acc:HGNC:9928]	ENSG00000100387.9	RBX1	9978
ENSG00000162894	16.8564	1.21844	0.325302	3.27849	0.00104364	0.0330536	TRUE	FCMR	protein_coding	206903317	206923247	1	-1	chromosome	Fc fragment of IgM receptor [Source:HGNC Symbol;Acc:HGNC:14315]	ENSG00000162894.12	FCMR	9214
ENSG00000257365	74.8763	0.591261	0.182678	3.27721	0.00104839	0.0331117	TRUE	FNTB	protein_coding	64986895	65062652	14	1	chromosome	farnesyltransferase, CAAX box, beta [Source:HGNC Symbol;Acc:HGNC:3785]	ENSG00000257365.8	FNTB	2342
ENSG00000113555	19.1958	-0.812685	0.265373	-3.27639	0.00105144	0.033116	TRUE	PCDH12	protein_coding	141943585	141969741	5	-1	chromosome	protocadherin 12 [Source:HGNC Symbol;Acc:HGNC:8657]	ENSG00000113555.5	PCDH12	51294
ENSG00000150459	712.979	0.315834	0.0954899	3.27324	0.00106323	0.033395	FALSE	SAP18	protein_coding	21140514	21149084	13	1	chromosome	Sin3A associated protein 18 [Source:HGNC Symbol;Acc:HGNC:10530]	ENSG00000150459.12	SAP18	10284
ENSG00000018869	10.2483	0.962866	0.324272	3.26741	0.00108536	0.033996	TRUE	ZNF582	protein_coding	56375846	56393545	19	-1	chromosome	zinc finger protein 582 [Source:HGNC Symbol;Acc:HGNC:26421]	ENSG00000018869.16	ZNF582	147948
ENSG00000158747	74.7473	-0.679674	0.207389	-3.26662	0.00108841	0.033998	TRUE	NBL1	protein_coding	19596979	19658456	1	1	chromosome	NBL1, DAN family BMP antagonist [Source:HGNC Symbol;Acc:HGNC:7650]	ENSG00000158747.14	NBL1	4681
ENSG00000130203	61.9638	0.712719	0.211631	3.26095	0.00111038	0.034589	TRUE	APOE	protein_coding	44905791	44909393	19	1	chromosome	apolipoprotein E [Source:HGNC Symbol;Acc:HGNC:613]	ENSG00000130203.10	APOE	348
ENSG00000182809	140.688	-0.682766	0.22933	-3.25958	0.00111579	0.0346626	TRUE	CRIP2	protein_coding	105472962	105480170	14	1	chromosome	cysteine rich protein 2 [Source:HGNC Symbol;Acc:HGNC:2361]	ENSG00000182809.10	CRIP2	1397
ENSG00000167566	25.7488	0.80057	0.252564	3.2565	0.00112793	0.0348495	TRUE	NCKAP5L	protein_coding	49791146	49828750	12	-1	chromosome	NCK associated protein 5 like [Source:HGNC Symbol;Acc:HGNC:29321]	ENSG00000167566.17	NCKAP5L	57701
ENSG00000196290	72.3546	0.513124	0.156051	3.25718	0.00112526	0.0348495	FALSE	NIF3L1	protein_coding	200889327	200903938	2	1	chromosome	NGG1 interacting factor 3 like 1 [Source:HGNC Symbol;Acc:HGNC:13390]	ENSG00000196290.15	NIF3L1	60491
ENSG00000158169	17.8609	-0.985855	0.284221	-3.25414	0.00113737	0.0349512	TRUE	FANCC	protein_coding	95099054	95426796	9	-1	chromosome	FA complementation group C [Source:HGNC Symbol;Acc:HGNC:3584]	ENSG00000158169.13	FANCC	2176
ENSG00000261371	194.589	-0.724768	0.249496	-3.25481	0.00113467	0.0349512	TRUE	PECAM1	protein_coding	64319415	64413776	17	-1	chromosome	platelet and endothelial cell adhesion molecule 1 [Source:HGNC Symbol;Acc:HGNC:8823]	ENSG00000261371.6	PECAM1	5175
ENSG00000064102	71.5148	-0.728474	0.214113	-3.25096	0.00115016	0.0351541	TRUE	INTS13	protein_coding	26905181	26938326	12	-1	chromosome	integrator complex subunit 13 [Source:HGNC Symbol;Acc:HGNC:20174]	ENSG00000064102.15	INTS13	55726
ENSG00000179262	584.577	-0.607628	0.184984	-3.25123	0.00114908	0.0351541	TRUE	RAD23A	protein_coding	12945855	12953642	19	1	chromosome	RAD23 homolog A, nucleotide excision repair protein [Source:HGNC Symbol;Acc:HGNC:9812]	ENSG00000179262.10	RAD23A	5886
ENSG00000184113	54.4503	-0.760575	0.247652	-3.24928	0.00115697	0.0352675	TRUE	CLDN5	protein_coding	19523024	19527545	22	-1	chromosome	claudin 5 [Source:HGNC Symbol;Acc:HGNC:2047]	ENSG00000184113.9	CLDN5	7122
ENSG00000123836	108.694	1.10437	0.311837	3.2478	0.001163	0.0353206	TRUE	PFKFB2	protein_coding	207034366	207081024	1	1	chromosome	6-phosphofructo-2-kinase/fructose-2,6-biphosphatase 2 [Source:HGNC Symbol;Acc:HGNC:8873]	ENSG00000123836.15	PFKFB2	5208
ENSG00000176435	138.014	-0.759778	0.249326	-3.24733	0.00116493	0.0353206	TRUE	CLEC14A	protein_coding	38254000	38256093	14	-1	chromosome	C-type lectin domain containing 14A [Source:HGNC Symbol;Acc:HGNC:19832]	ENSG00000176435.7	CLEC14A	161198
ENSG00000166317	1915.38	0.5798	0.179761	3.24215	0.00118632	0.0358736	FALSE	SYNPO2L	protein_coding	73644881	73663803	10	-1	chromosome	synaptopodin 2 like [Source:HGNC Symbol;Acc:HGNC:23532]	ENSG00000166317.12	SYNPO2L	79933
ENSG00000145808	18.7171	1.06444	0.336352	3.23934	0.00119808	0.036133	TRUE	ADAMTS19	protein_coding	129460281	129738683	5	1	chromosome	ADAM metallopeptidase with thrombospondin type 1 motif 19 [Source:HGNC Symbol;Acc:HGNC:17111]	ENSG00000145808.10	ADAMTS19	171019
ENSG00000115239	64.0493	0.573838	0.174005	3.23757	0.00120552	0.0362447	FALSE	ASB3	protein_coding	53532672	53860160	2	-1	chromosome	ankyrin repeat and SOCS box containing 3 [Source:HGNC Symbol;Acc:HGNC:16013]	ENSG00000115239.23	ASB3	51130
ENSG00000158158	172.402	0.783526	0.244386	3.23695	0.00120816	0.0362447	TRUE	CNNM4	protein_coding	96760902	96811874	2	1	chromosome	cyclin and CBS domain divalent metal cation transport mediator 4 [Source:HGNC Symbol;Acc:HGNC:105]	ENSG00000158158.12	CNNM4	26504
ENSG00000159788	38.6272	-0.86861	0.2621	-3.23513	0.00121587	0.0362846	TRUE	RGS12	protein_coding	3293028	3439913	4	1	chromosome	regulator of G protein signaling 12 [Source:HGNC Symbol;Acc:HGNC:9994]	ENSG00000159788.19	RGS12	6002
ENSG00000185650	823.75	-0.615043	0.189621	-3.23531	0.00121512	0.0362846	TRUE	ZFP36L1	protein_coding	68787660	68796253	14	-1	chromosome	ZFP36 ring finger protein like 1 [Source:HGNC Symbol;Acc:HGNC:1107]	ENSG00000185650.10	ZFP36L1	677
ENSG00000184470	28.4246	0.87852	0.273581	3.23407	0.00122039	0.0363243	TRUE	TXNRD2	protein_coding	19875517	19941820	22	-1	chromosome	thioredoxin reductase 2 [Source:HGNC Symbol;Acc:HGNC:18155]	ENSG00000184470.21	TXNRD2	10587
ENSG00000092969	19.0494	0.997003	0.291422	3.23252	0.00122705	0.0364271	TRUE	TGFB2	protein_coding	218345336	218444619	1	1	chromosome	transforming growth factor beta 2 [Source:HGNC Symbol;Acc:HGNC:11768]	ENSG00000092969.12	TGFB2	7042
ENSG00000103995	15.1127	-0.91465	0.328742	-3.22957	0.00123976	0.0367084	TRUE	CEP152	protein_coding	48712928	48811146	15	-1	chromosome	centrosomal protein 152 [Source:HGNC Symbol;Acc:HGNC:29298]	ENSG00000103995.14	CEP152	22995
ENSG00000170276	273.332	0.462463	0.144839	3.22562	0.00125702	0.0370841	FALSE	HSPB2	protein_coding	111912734	111914093	11	1	chromosome	heat shock protein family B (small) member 2 [Source:HGNC Symbol;Acc:HGNC:5247]	ENSG00000170276.6	HSPB2	3316
ENSG00000248713	449.81	-0.852902	0.233028	-3.22517	0.00125897	0.0370841	TRUE	C4orf54	protein_coding	99636529	99654648	4	-1	chromosome	chromosome 4 open reading frame 54 [Source:HGNC Symbol;Acc:HGNC:27741]	ENSG00000248713.1	C4orf54	285556
ENSG00000164032	427.824	-0.461559	0.142727	-3.22115	0.00127679	0.0375119	FALSE	H2AZ1	protein_coding	99948086	99950355	4	-1	chromosome	H2A.Z variant histone 1 [Source:HGNC Symbol;Acc:HGNC:4741]	ENSG00000164032.12	H2AZ1	3015
ENSG00000064042	1814.7	0.46633	0.147634	3.21974	0.00128308	0.0375997	FALSE	LIMCH1	protein_coding	41359607	41700044	4	1	chromosome	LIM and calponin homology domains 1 [Source:HGNC Symbol;Acc:HGNC:29191]	ENSG00000064042.18	LIMCH1	22998
ENSG00000213625	133.078	-0.527296	0.166723	-3.21534	0.00130289	0.0380818	FALSE	LEPROT	protein_coding	65420587	65436007	1	1	chromosome	leptin receptor overlapping transcript [Source:HGNC Symbol;Acc:HGNC:29477]	ENSG00000213625.9	LEPROT	54741
ENSG00000154133	54.7053	-0.705975	0.235783	-3.21353	0.00131114	0.0382248	TRUE	ROBO4	protein_coding	124883691	124898500	11	-1	chromosome	roundabout guidance receptor 4 [Source:HGNC Symbol;Acc:HGNC:17985]	ENSG00000154133.15	ROBO4	54538
ENSG00000075624	1054.5	-0.548007	0.168131	-3.21116	0.00132202	0.0382991	FALSE	ACTB	protein_coding	5527148	5563784	7	-1	chromosome	actin beta [Source:HGNC Symbol;Acc:HGNC:132]	ENSG00000075624.16	ACTB	60
ENSG00000089195	84.4502	-0.617391	0.191092	-3.21003	0.00132721	0.0382991	TRUE	TRMT6	protein_coding	5937228	5950558	20	-1	chromosome	tRNA methyltransferase 6 [Source:HGNC Symbol;Acc:HGNC:20900]	ENSG00000089195.15	TRMT6	51605
ENSG00000116918	271.152	0.501501	0.157055	3.21217	0.00131738	0.0382991	FALSE	TSNAX	protein_coding	231528541	231566524	1	1	chromosome	translin associated factor X [Source:HGNC Symbol;Acc:HGNC:12380]	ENSG00000116918.15	TSNAX	7257
ENSG00000151948	28.5259	1.08259	0.313677	3.20858	0.0013339	0.0382991	TRUE	GLT1D1	protein_coding	128853427	128984968	12	1	chromosome	glycosyltransferase 1 domain containing 1 [Source:HGNC Symbol;Acc:HGNC:26483]	ENSG00000151948.12	GLT1D1	144423
ENSG00000166987	112.086	0.444991	0.136846	3.20863	0.00133371	0.0382991	FALSE	MBD6	protein_coding	57520710	57530148	12	1	chromosome	methyl-CpG binding domain protein 6 [Source:HGNC Symbol;Acc:HGNC:20445]	ENSG00000166987.15	MBD6	114785
ENSG00000239474	16101.9	0.39764	0.123386	3.20987	0.00132794	0.0382991	FALSE	KLHL41	protein_coding	169509702	169526258	2	1	chromosome	kelch like family member 41 [Source:HGNC Symbol;Acc:HGNC:16905]	ENSG00000239474.7	KLHL41	10324
ENSG00000154359	132.964	-0.658771	0.198041	-3.20784	0.00133735	0.0383015	TRUE	LONRF1	protein_coding	12721906	12756073	8	-1	chromosome	LON peptidase N-terminal domain and ring finger 1 [Source:HGNC Symbol;Acc:HGNC:26302]	ENSG00000154359.13	LONRF1	91694
ENSG00000140798	13.8409	1.04512	0.318502	3.20458	0.0013526	0.0386162	TRUE	ABCC12	protein_coding	48081006	48156018	16	-1	chromosome	ATP binding cassette subfamily C member 12 [Source:HGNC Symbol;Acc:HGNC:14640]	ENSG00000140798.16	ABCC12	94160
ENSG00000198832	60.8364	0.791376	0.252835	3.20404	0.00135513	0.0386162	TRUE	SELENOM	protein_coding	31104772	31120069	22	-1	chromosome	selenoprotein M [Source:HGNC Symbol;Acc:HGNC:30397]	ENSG00000198832.10	SELENOM	140606
ENSG00000173269	45.6042	-0.767023	0.256041	-3.19724	0.00138751	0.0394399	TRUE	MMRN2	protein_coding	86935540	86969481	10	-1	chromosome	multimerin 2 [Source:HGNC Symbol;Acc:HGNC:19888]	ENSG00000173269.14	MMRN2	79812
ENSG00000010282	804.249	0.717193	0.228111	3.1949	0.00139878	0.0395633	TRUE	HHATL	protein_coding	42692663	42702824	3	-1	chromosome	hedgehog acyltransferase like [Source:HGNC Symbol;Acc:HGNC:13242]	ENSG00000010282.15	HHATL	57467
ENSG00000177606	1387.82	-0.636821	0.208288	-3.1949	0.00139881	0.0395633	TRUE	JUN	protein_coding	58780791	58784047	1	-1	chromosome	Jun proto-oncogene, AP-1 transcription factor subunit [Source:HGNC Symbol;Acc:HGNC:6204]	ENSG00000177606.7	JUN	3725
ENSG00000196739	59.6145	-0.808939	0.249708	-3.18428	0.00145114	0.0409415	TRUE	COL27A1	protein_coding	114155537	114312511	9	1	chromosome	collagen type XXVII alpha 1 chain [Source:HGNC Symbol;Acc:HGNC:22986]	ENSG00000196739.15	COL27A1	85301
ENSG00000119929	646.025	0.499834	0.157316	3.18339	0.00145562	0.0409663	FALSE	CUTC	protein_coding	99702558	99756134	10	1	chromosome	cutC copper transporter [Source:HGNC Symbol;Acc:HGNC:24271]	ENSG00000119929.13	CUTC	51076
ENSG00000021355	85.1706	-0.595517	0.185122	-3.17929	0.00147635	0.0411424	TRUE	SERPINB1	protein_coding	2832332	2841959	6	-1	chromosome	serpin family B member 1 [Source:HGNC Symbol;Acc:HGNC:3311]	ENSG00000021355.13	SERPINB1	1992
ENSG00000124701	1639.68	0.452785	0.140091	3.17985	0.00147354	0.0411424	FALSE	APOBEC2	protein_coding	41053304	41064511	6	1	chromosome	apolipoprotein B mRNA editing enzyme catalytic subunit 2 [Source:HGNC Symbol;Acc:HGNC:605]	ENSG00000124701.5	APOBEC2	10930
ENSG00000142279	46.1992	-0.843707	0.259439	-3.18077	0.00146884	0.0411424	TRUE	WTIP	protein_coding	34481758	34512304	19	1	chromosome	WT1 interacting protein [Source:HGNC Symbol;Acc:HGNC:20964]	ENSG00000142279.13	WTIP	126374
ENSG00000164258	870.093	0.516735	0.15789	3.17977	0.00147391	0.0411424	FALSE	NDUFS4	protein_coding	53560633	53683338	5	1	chromosome	NADH:ubiquinone oxidoreductase subunit S4 [Source:HGNC Symbol;Acc:HGNC:7711]	ENSG00000164258.12	NDUFS4	4724
ENSG00000119314	51.2023	-0.682363	0.226412	-3.17654	0.00149044	0.0414336	TRUE	PTBP3	protein_coding	112217716	112333667	9	-1	chromosome	polypyrimidine tract binding protein 3 [Source:HGNC Symbol;Acc:HGNC:10253]	ENSG00000119314.15	PTBP3	9991
ENSG00000162493	58.332	-0.666143	0.2149	-3.17315	0.00150794	0.0418177	TRUE	PDPN	protein_coding	13583465	13617957	1	1	chromosome	podoplanin [Source:HGNC Symbol;Acc:HGNC:29602]	ENSG00000162493.16	PDPN	10630
ENSG00000185909	154.07	0.720438	0.218231	3.17102	0.00151904	0.042023	TRUE	KLHDC8B	protein_coding	49171598	49176486	3	1	chromosome	kelch domain containing 8B [Source:HGNC Symbol;Acc:HGNC:28557]	ENSG00000185909.15	KLHDC8B	200942
ENSG00000181374	8.9641	-1.04741	0.330585	-3.16706	0.00153988	0.0424961	TRUE	CCL13	protein_coding	34356480	34358610	17	1	chromosome	C-C motif chemokine ligand 13 [Source:HGNC Symbol;Acc:HGNC:10611]	ENSG00000181374.8	CCL13	6357
ENSG00000087263	200.597	0.592539	0.183296	3.16452	0.00155337	0.0427646	TRUE	OGFOD1	protein_coding	56451521	56479104	16	1	chromosome	2-oxoglutarate and iron dependent oxygenase domain containing 1 [Source:HGNC Symbol;Acc:HGNC:25585]	ENSG00000087263.17	OGFOD1	55239
ENSG00000112576	23.6372	-0.897287	0.292905	-3.16316	0.00156067	0.0428619	TRUE	CCND3	protein_coding	41934933	42050357	6	-1	chromosome	cyclin D3 [Source:HGNC Symbol;Acc:HGNC:1585]	ENSG00000112576.12	CCND3	896
ENSG00000132205	10.0478	-1.01208	0.322221	-3.16159	0.0015691	0.0429895	TRUE	EMILIN2	protein_coding	2847006	2916003	18	1	chromosome	elastin microfibril interfacer 2 [Source:HGNC Symbol;Acc:HGNC:19881]	ENSG00000132205.11	EMILIN2	84034
ENSG00000144231	193.266	0.435964	0.138387	3.16078	0.0015735	0.0430064	FALSE	POLR2D	protein_coding	127843553	127858155	2	-1	chromosome	RNA polymerase II subunit D [Source:HGNC Symbol;Acc:HGNC:9191]	ENSG00000144231.11	POLR2D	5433
ENSG00000115593	1281.9	0.505961	0.161171	3.15695	0.00159428	0.0434699	FALSE	SMYD1	protein_coding	88067825	88113384	2	1	chromosome	SET and MYND domain containing 1 [Source:HGNC Symbol;Acc:HGNC:20986]	ENSG00000115593.15	SMYD1	150572
ENSG00000095321	305.701	0.538997	0.1652	3.15116	0.00162624	0.0441298	FALSE	CRAT	protein_coding	129094794	129111189	9	-1	chromosome	carnitine O-acetyltransferase [Source:HGNC Symbol;Acc:HGNC:2342]	ENSG00000095321.17	CRAT	1384
ENSG00000134871	123.95	-0.661363	0.208955	-3.15178	0.0016228	0.0441298	TRUE	COL4A2	protein_coding	110305812	110513209	13	1	chromosome	collagen type IV alpha 2 chain [Source:HGNC Symbol;Acc:HGNC:2203]	ENSG00000134871.19	COL4A2	1284
ENSG00000099622	761.952	0.397255	0.127461	3.14851	0.00164105	0.0444257	FALSE	CIRBP	protein_coding	1259384	1274880	19	1	chromosome	cold inducible RNA binding protein [Source:HGNC Symbol;Acc:HGNC:1982]	ENSG00000099622.14	CIRBP	1153
ENSG00000155463	512.568	0.475952	0.151408	3.14618	0.00165416	0.0446742	FALSE	OXA1L	protein_coding	22766522	22773042	14	1	chromosome	OXA1L mitochondrial inner membrane protein [Source:HGNC Symbol;Acc:HGNC:8526]	ENSG00000155463.14	OXA1L	5018
ENSG00000125740	104.594	-0.765983	0.285983	-3.14404	0.00166631	0.0448335	TRUE	FOSB	protein_coding	45467995	45475179	19	1	chromosome	FosB proto-oncogene, AP-1 transcription factor subunit [Source:HGNC Symbol;Acc:HGNC:3797]	ENSG00000125740.14	FOSB	2354
ENSG00000182162	7.55145	-1.10761	0.320962	-3.14376	0.00166795	0.0448335	TRUE	P2RY8	protein_coding	1462581	1537185	X	-1	chromosome	P2Y receptor family member 8 [Source:HGNC Symbol;Acc:HGNC:15524]	ENSG00000182162.11	P2RY8	286530
ENSG00000267680	38.1318	0.772751	0.252184	3.14173	0.00167951	0.0450378	TRUE	ZNF224	protein_coding	44094339	44109886	19	1	chromosome	zinc finger protein 224 [Source:HGNC Symbol;Acc:HGNC:13017]	ENSG00000267680.5	ZNF224	7767
ENSG00000105516	88.7897	-0.71375	0.246522	-3.14045	0.00168688	0.045129	TRUE	DBP	protein_coding	48630030	48637379	19	-1	chromosome	D-box binding PAR bZIP transcription factor [Source:HGNC Symbol;Acc:HGNC:2697]	ENSG00000105516.11	DBP	1628
ENSG00000124422	671.607	0.347934	0.110681	3.13966	0.00169145	0.045145	FALSE	USP22	protein_coding	20999596	21043760	17	-1	chromosome	ubiquitin specific peptidase 22 [Source:HGNC Symbol;Acc:HGNC:12621]	ENSG00000124422.12	USP22	23326
ENSG00000124783	196.183	0.398628	0.128965	3.13771	0.00170271	0.0453391	FALSE	SSR1	protein_coding	7268306	7347446	6	-1	chromosome	signal sequence receptor subunit 1 [Source:HGNC Symbol;Acc:HGNC:11323]	ENSG00000124783.14	SSR1	6745
ENSG00000080839	60.9336	0.71151	0.230118	3.13169	0.00173801	0.0456377	TRUE	RBL1	protein_coding	36996349	37095997	20	-1	chromosome	RB transcriptional corepressor like 1 [Source:HGNC Symbol;Acc:HGNC:9893]	ENSG00000080839.12	RBL1	5933
ENSG00000117758	72.1548	-0.607689	0.201513	-3.13425	0.00172291	0.0456377	TRUE	STX12	protein_coding	27773219	27824443	1	1	chromosome	syntaxin 12 [Source:HGNC Symbol;Acc:HGNC:11430]	ENSG00000117758.14	STX12	23673
ENSG00000122707	19.2751	-0.925353	0.294662	-3.13213	0.00173543	0.0456377	TRUE	RECK	protein_coding	36036913	36124455	9	1	chromosome	reversion inducing cysteine rich protein with kazal motifs [Source:HGNC Symbol;Acc:HGNC:11345]	ENSG00000122707.12	RECK	8434
ENSG00000132334	21.4627	-0.84428	0.281212	-3.1324	0.00173385	0.0456377	TRUE	PTPRE	protein_coding	127907061	128085855	10	1	chromosome	protein tyrosine phosphatase receptor type E [Source:HGNC Symbol;Acc:HGNC:9669]	ENSG00000132334.16	PTPRE	5791
ENSG00000153956	472.607	-0.491251	0.152655	-3.13498	0.00171868	0.0456377	FALSE	CACNA2D1	protein_coding	81946444	82443777	7	-1	chromosome	calcium voltage-gated channel auxiliary subunit alpha2delta 1 [Source:HGNC Symbol;Acc:HGNC:1399]	ENSG00000153956.16	CACNA2D1	781
ENSG00000168283	163.692	-0.456526	0.14614	-3.13206	0.00173582	0.0456377	FALSE	BMI1	protein_coding	22321099	22331484	10	1	chromosome	BMI1 proto-oncogene, polycomb ring finger [Source:HGNC Symbol;Acc:HGNC:1066]	ENSG00000168283.14	BMI1	648
ENSG00000185761	79.105	0.750447	0.222805	3.13033	0.00174612	0.0457451	TRUE	ADAMTSL5	protein_coding	1505022	1513604	19	-1	chromosome	ADAMTS like 5 [Source:HGNC Symbol;Acc:HGNC:27912]	ENSG00000185761.11	ADAMTSL5	339366
ENSG00000070495	103.053	-0.597846	0.189585	-3.12275	0.00179168	0.0467234	TRUE	JMJD6	protein_coding	76712832	76726799	17	-1	chromosome	jumonji domain containing 6, arginine demethylase and lysine hydroxylase [Source:HGNC Symbol;Acc:HGNC:19355]	ENSG00000070495.14	JMJD6	23210
ENSG00000163660	115.806	-0.711421	0.227855	-3.12294	0.00179054	0.0467234	TRUE	CCNL1	protein_coding	157146508	157160760	3	-1	chromosome	cyclin L1 [Source:HGNC Symbol;Acc:HGNC:20569]	ENSG00000163660.11	CCNL1	57018
ENSG00000105048	64598.2	0.827702	0.243066	3.11882	0.00181576	0.0472431	TRUE	TNNT1	protein_coding	55132698	55149206	19	-1	chromosome	troponin T1, slow skeletal type [Source:HGNC Symbol;Acc:HGNC:11948]	ENSG00000105048.17	TNNT1	7138
ENSG00000083720	70.0228	1.12989	0.295364	3.11787	0.00182162	0.0472872	TRUE	OXCT1	protein_coding	41730065	41870425	5	-1	chromosome	3-oxoacid CoA-transferase 1 [Source:HGNC Symbol;Acc:HGNC:8527]	ENSG00000083720.13	OXCT1	5019
ENSG00000135540	9.11133	-1.06771	0.334225	-3.11543	0.00183675	0.0474632	TRUE	NHSL1	protein_coding	138422043	138692571	6	-1	chromosome	NHS like 1 [Source:HGNC Symbol;Acc:HGNC:21021]	ENSG00000135540.11	NHSL1	57224
ENSG00000168427	428.528	-0.553302	0.170592	-3.11557	0.00183592	0.0474632	FALSE	KLHL30	protein_coding	238138668	238152947	2	1	chromosome	kelch like family member 30 [Source:HGNC Symbol;Acc:HGNC:24770]	ENSG00000168427.9	KLHL30	377007
ENSG00000120217	8.40181	-1.11522	0.324115	-3.11214	0.00185736	0.0478871	TRUE	CD274	protein_coding	5450503	5470566	9	1	chromosome	CD274 molecule [Source:HGNC Symbol;Acc:HGNC:17635]	ENSG00000120217.14	CD274	29126
ENSG00000109775	256.076	0.434058	0.138891	3.10934	0.00187507	0.0482343	FALSE	UFSP2	protein_coding	185399537	185425979	4	-1	chromosome	UFM1 specific peptidase 2 [Source:HGNC Symbol;Acc:HGNC:25640]	ENSG00000109775.11	UFSP2	55325
ENSG00000152818	175.295	-0.756781	0.238918	-3.10697	0.00189016	0.0484524	TRUE	UTRN	protein_coding	144285701	144853034	6	1	chromosome	utrophin [Source:HGNC Symbol;Acc:HGNC:12635]	ENSG00000152818.18	UTRN	7402
ENSG00000175130	7.56203	-0.96022	0.31222	-3.10667	0.00189207	0.0484524	TRUE	MARCKSL1	protein_coding	32333839	32336233	1	-1	chromosome	MARCKS like 1 [Source:HGNC Symbol;Acc:HGNC:7142]	ENSG00000175130.7	MARCKSL1	65108
ENSG00000130066	137.065	-0.687595	0.232795	-3.10348	0.0019126	0.0488679	TRUE	SAT1	protein_coding	23783173	23786226	X	1	chromosome	spermidine/spermine N1-acetyltransferase 1 [Source:HGNC Symbol;Acc:HGNC:10540]	ENSG00000130066.16	SAT1	6303
ENSG00000264522	183.29	0.428101	0.137698	3.10268	0.00191778	0.0488906	FALSE	OTUD7B	protein_coding	149937812	150010726	1	-1	chromosome	OTU deubiquitinase 7B [Source:HGNC Symbol;Acc:HGNC:16683]	ENSG00000264522.6	OTUD7B	56957
ENSG00000053770	82.6004	0.54803	0.17464	3.09797	0.00194853	0.049015	FALSE	AP5M1	protein_coding	57268924	57298742	14	1	chromosome	adaptor related protein complex 5 subunit mu 1 [Source:HGNC Symbol;Acc:HGNC:20192]	ENSG00000053770.12	AP5M1	55745
ENSG00000070371	172.373	0.528564	0.173229	3.09944	0.00193888	0.049015	FALSE	CLTCL1	protein_coding	19179473	19291719	22	-1	chromosome	clathrin heavy chain like 1 [Source:HGNC Symbol;Acc:HGNC:2093]	ENSG00000070371.16	CLTCL1	8218
ENSG00000126709	98.0022	-0.655607	0.252626	-3.09839	0.00194576	0.049015	TRUE	IFI6	protein_coding	27666064	27672198	1	-1	chromosome	interferon alpha inducible protein 6 [Source:HGNC Symbol;Acc:HGNC:4054]	ENSG00000126709.15	IFI6	2537
ENSG00000137103	77.1936	0.55514	0.17426	3.09812	0.00194754	0.049015	FALSE	TMEM8B	protein_coding	35814451	35865518	9	1	chromosome	transmembrane protein 8B [Source:HGNC Symbol;Acc:HGNC:21427]	ENSG00000137103.20	TMEM8B	51754
ENSG00000213047	64.605	0.688946	0.224668	3.09998	0.00193536	0.049015	TRUE	DENND1B	protein_coding	197504748	197775696	1	-1	chromosome	DENN domain containing 1B [Source:HGNC Symbol;Acc:HGNC:28404]	ENSG00000213047.13	DENND1B	163486
ENSG00000213949	130.024	-0.612491	0.199391	-3.09935	0.00193944	0.049015	TRUE	ITGA1	protein_coding	52787916	52959209	5	1	chromosome	integrin subunit alpha 1 [Source:HGNC Symbol;Acc:HGNC:6134]	ENSG00000213949.10	ITGA1	3672
ENSG00000198075	14.2255	-0.856161	0.28814	-3.09516	0.00196704	0.0493714	TRUE	SULT1C4	protein_coding	108377911	108388989	2	1	chromosome	sulfotransferase family 1C member 4 [Source:HGNC Symbol;Acc:HGNC:11457]	ENSG00000198075.10	SULT1C4	27233
ENSG00000101019	211.658	0.44734	0.143328	3.09245	0.00198513	0.0495489	FALSE	UQCC1	protein_coding	35302566	35412031	20	-1	chromosome	ubiquinol-cytochrome c reductase complex assembly factor 1 [Source:HGNC Symbol;Acc:HGNC:15891]	ENSG00000101019.22	UQCC1	55245
ENSG00000161835	26.6138	-0.842755	0.277063	-3.09275	0.0019831	0.0495489	TRUE	GRASP	protein_coding	52006946	52015889	12	1	chromosome	general receptor for phosphoinositides 1 associated scaffold protein [Source:HGNC Symbol;Acc:HGNC:18707]	ENSG00000161835.11	GRASP	160622
ENSG00000184508	58.6508	0.562964	0.181631	3.09214	0.00198718	0.0495489	FALSE	HDDC3	protein_coding	90929964	90935196	15	-1	chromosome	HD domain containing 3 [Source:HGNC Symbol;Acc:HGNC:30522]	ENSG00000184508.11	HDDC3	374659
ENSG00000171488	32.2997	-0.807375	0.257661	-3.08969	0.00200365	0.04985	TRUE	LRRC8C	protein_coding	89633072	89769903	1	1	chromosome	leucine rich repeat containing 8 VRAC subunit C [Source:HGNC Symbol;Acc:HGNC:25075]	ENSG00000171488.15	LRRC8C	84230
ENSG00000035664	360.244	0.564793	0.177865	3.08717	0.00202074	0.0501655	FALSE	DAPK2	protein_coding	63907036	64072033	15	-1	chromosome	death associated protein kinase 2 [Source:HGNC Symbol;Acc:HGNC:2675]	ENSG00000035664.11	DAPK2	23604
ENSG00000152382	40.0644	0.658618	0.234727	3.08301	0.00204918	0.0506503	FALSE	TADA1	protein_coding	166856510	166876264	1	-1	chromosome	transcriptional adaptor 1 [Source:HGNC Symbol;Acc:HGNC:30631]	ENSG00000152382.6	TADA1	117143
ENSG00000176125	11.3513	0.854681	0.290211	3.08365	0.00204476	0.0506503	FALSE	UFSP1	protein_coding	100888721	100889715	7	-1	chromosome	UFM1 specific peptidase 1 (inactive) [Source:HGNC Symbol;Acc:HGNC:33821]	ENSG00000176125.6	UFSP1	402682
ENSG00000134954	71.1582	-0.739153	0.253717	-3.08094	0.0020635	0.0508676	FALSE	ETS1	protein_coding	128458761	128587558	11	-1	chromosome	ETS proto-oncogene 1, transcription factor [Source:HGNC Symbol;Acc:HGNC:3488]	ENSG00000134954.14	ETS1	2113
ENSG00000138190	141.273	0.608688	0.191213	3.08044	0.00206692	0.0508676	FALSE	EXOC6	protein_coding	92826831	93059493	10	1	chromosome	exocyst complex component 6 [Source:HGNC Symbol;Acc:HGNC:23196]	ENSG00000138190.17	EXOC6	54536
ENSG00000274070	736.897	-0.627999	0.200176	-3.07978	0.00207154	0.0508713	FALSE	CASTOR2	protein_coding	74964705	75031528	7	1	chromosome	cytosolic arginine sensor for mTORC1 subunit 2 [Source:HGNC Symbol;Acc:HGNC:37073]	ENSG00000274070.2	CASTOR2	729438
ENSG00000005243	94.6195	0.661479	0.202573	3.07602	0.00209784	0.0510758	FALSE	COPZ2	protein_coding	48026167	48038030	17	-1	chromosome	coatomer protein complex subunit zeta 2 [Source:HGNC Symbol;Acc:HGNC:19356]	ENSG00000005243.10	COPZ2	51226
ENSG00000022267	14681.6	0.461171	0.146111	3.07726	0.00208911	0.0510758	FALSE	FHL1	protein_coding	136146702	136211359	X	1	chromosome	four and a half LIM domains 1 [Source:HGNC Symbol;Acc:HGNC:3702]	ENSG00000022267.19	FHL1	2273
ENSG00000188372	81.4336	1.03309	0.305219	3.0778	0.00208537	0.0510758	FALSE	ZP3	protein_coding	76397518	76442071	7	1	chromosome	zona pellucida glycoprotein 3 [Source:HGNC Symbol;Acc:HGNC:13189]	ENSG00000188372.15	ZP3	7784
ENSG00000196865	103.114	0.533324	0.17058	3.07624	0.0020963	0.0510758	FALSE	NHLRC2	protein_coding	113854661	113917194	10	1	chromosome	NHL repeat containing 2 [Source:HGNC Symbol;Acc:HGNC:24731]	ENSG00000196865.4	NHLRC2	374354
ENSG00000166348	579.616	0.910486	0.28049	3.07536	0.00210246	0.0510789	FALSE	USP54	protein_coding	73497538	73625953	10	-1	chromosome	ubiquitin specific peptidase 54 [Source:HGNC Symbol;Acc:HGNC:23513]	ENSG00000166348.18	USP54	159195
ENSG00000147697	142.34	-1.02785	0.331588	-3.07416	0.00211099	0.0511768	FALSE	GSDMC	protein_coding	129748196	129786624	8	-1	chromosome	gasdermin C [Source:HGNC Symbol;Acc:HGNC:7151]	ENSG00000147697.9	GSDMC	56169
ENSG00000167191	274.982	-0.512015	0.159043	-3.07325	0.00211739	0.0512227	FALSE	GPRC5B	protein_coding	19856691	19886167	16	-1	chromosome	G protein-coupled receptor class C group 5 member B [Source:HGNC Symbol;Acc:HGNC:13308]	ENSG00000167191.12	GPRC5B	51704
ENSG00000073969	77.6468	-0.726807	0.240386	-3.07127	0.00213154	0.051238	FALSE	NSF	protein_coding	46590669	46757464	17	1	chromosome	N-ethylmaleimide sensitive factor, vesicle fusing ATPase [Source:HGNC Symbol;Acc:HGNC:8016]	ENSG00000073969.18	NSF	4905
ENSG00000088888	565.265	0.468873	0.150387	3.07205	0.00212597	0.051238	FALSE	MAVS	protein_coding	3846799	3876123	20	1	chromosome	mitochondrial antiviral signaling protein [Source:HGNC Symbol;Acc:HGNC:29233]	ENSG00000088888.18	MAVS	57506
ENSG00000125952	214.533	-0.498751	0.156388	-3.07129	0.00213137	0.051238	FALSE	MAX	protein_coding	65006174	65102695	14	-1	chromosome	MYC associated factor X [Source:HGNC Symbol;Acc:HGNC:6913]	ENSG00000125952.20	MAX	4149
ENSG00000170989	35.3499	-0.750865	0.287451	-3.06876	0.00214947	0.0515602	FALSE	S1PR1	protein_coding	101236865	101243713	1	1	chromosome	sphingosine-1-phosphate receptor 1 [Source:HGNC Symbol;Acc:HGNC:3165]	ENSG00000170989.10	S1PR1	1901
ENSG00000136114	20.8678	-0.752854	0.268743	-3.0661	0.00216869	0.0518024	FALSE	THSD1	protein_coding	52377167	52416373	13	-1	chromosome	thrombospondin type 1 domain containing 1 [Source:HGNC Symbol;Acc:HGNC:17754]	ENSG00000136114.17	THSD1	55901
ENSG00000173221	103.054	-0.862151	0.272678	-3.06658	0.00216526	0.0518024	FALSE	GLRX	protein_coding	95751319	95822726	5	-1	chromosome	glutaredoxin [Source:HGNC Symbol;Acc:HGNC:4330]	ENSG00000173221.14	GLRX	2745
ENSG00000159840	49.7488	-0.697665	0.217697	-3.06479	0.00217821	0.0519208	FALSE	ZYX	protein_coding	143381295	143391111	7	1	chromosome	zyxin [Source:HGNC Symbol;Acc:HGNC:13200]	ENSG00000159840.16	ZYX	7791
ENSG00000153179	112.769	-0.913037	0.270701	-3.06186	0.0021997	0.0523233	FALSE	RASSF3	protein_coding	64507001	64697564	12	1	chromosome	Ras association domain family member 3 [Source:HGNC Symbol;Acc:HGNC:14271]	ENSG00000153179.13	RASSF3	283349
ENSG00000131791	398.665	0.489006	0.158414	3.05583	0.00224439	0.0529434	FALSE	PRKAB2	protein_coding	147155106	147172550	1	-1	chromosome	protein kinase AMP-activated non-catalytic subunit beta 2 [Source:HGNC Symbol;Acc:HGNC:9379]	ENSG00000131791.8	PRKAB2	5565
ENSG00000157240	7.3368	-0.972779	0.323642	-3.05686	0.00223667	0.0529434	FALSE	FZD1	protein_coding	91264433	91271326	7	1	chromosome	frizzled class receptor 1 [Source:HGNC Symbol;Acc:HGNC:4038]	ENSG00000157240.4	FZD1	8321
ENSG00000159423	314.335	0.506274	0.161467	3.05676	0.00223741	0.0529434	FALSE	ALDH4A1	protein_coding	18871430	18902724	1	-1	chromosome	aldehyde dehydrogenase 4 family member A1 [Source:HGNC Symbol;Acc:HGNC:406]	ENSG00000159423.17	ALDH4A1	8659
ENSG00000180329	370.843	0.421815	0.137019	3.05631	0.00224081	0.0529434	FALSE	CCDC43	protein_coding	44673069	44689779	17	-1	chromosome	coiled-coil domain containing 43 [Source:HGNC Symbol;Acc:HGNC:26472]	ENSG00000180329.14	CCDC43	124808
ENSG00000124126	36.4188	0.916473	0.290373	3.05463	0.00225339	0.0530457	FALSE	PREX1	protein_coding	48624252	48827999	20	-1	chromosome	phosphatidylinositol-3,4,5-trisphosphate dependent Rac exchange factor 1 [Source:HGNC Symbol;Acc:HGNC:32594]	ENSG00000124126.14	PREX1	57580
ENSG00000160712	49.6596	-0.813785	0.267895	-3.05149	0.00227711	0.0534932	FALSE	IL6R	protein_coding	154405193	154469450	1	1	chromosome	interleukin 6 receptor [Source:HGNC Symbol;Acc:HGNC:6019]	ENSG00000160712.13	IL6R	3570
ENSG00000100647	60.4087	-0.557463	0.183898	-3.04895	0.00229639	0.0535041	FALSE	SUSD6	protein_coding	69611596	69715144	14	1	chromosome	sushi domain containing 6 [Source:HGNC Symbol;Acc:HGNC:19956]	ENSG00000100647.8	SUSD6	9766
ENSG00000129003	246.307	0.492062	0.157753	3.05012	0.00228746	0.0535041	FALSE	VPS13C	protein_coding	61852389	62060473	15	-1	chromosome	vacuolar protein sorting 13 homolog C [Source:HGNC Symbol;Acc:HGNC:23594]	ENSG00000129003.18	VPS13C	54832
ENSG00000143248	564.733	-0.474816	0.15907	-3.04977	0.00229016	0.0535041	FALSE	RGS5	protein_coding	163111121	163321791	1	-1	chromosome	regulator of G protein signaling 5 [Source:HGNC Symbol;Acc:HGNC:10001]	ENSG00000143248.13	RGS5	8490
ENSG00000182504	48.1728	0.641161	0.20186	3.04936	0.00229332	0.0535041	FALSE	CEP97	protein_coding	101724593	101770562	3	1	chromosome	centrosomal protein 97 [Source:HGNC Symbol;Acc:HGNC:26244]	ENSG00000182504.11	CEP97	79598
ENSG00000136451	382.491	-0.4199	0.13842	-3.04711	0.00231057	0.0536235	FALSE	VEZF1	protein_coding	57971547	57988259	17	-1	chromosome	vascular endothelial zinc finger 1 [Source:HGNC Symbol;Acc:HGNC:12949]	ENSG00000136451.9	VEZF1	7716
ENSG00000158008	75.8262	0.866384	0.309784	3.04706	0.00231095	0.0536235	FALSE	EXTL1	protein_coding	26019884	26036464	1	1	chromosome	exostosin like glycosyltransferase 1 [Source:HGNC Symbol;Acc:HGNC:3515]	ENSG00000158008.10	EXTL1	2134
ENSG00000124155	282.598	0.521124	0.171422	3.0451	0.00232603	0.0538635	FALSE	PIGT	protein_coding	45416084	45456934	20	1	chromosome	phosphatidylinositol glycan anchor biosynthesis class T [Source:HGNC Symbol;Acc:HGNC:14938]	ENSG00000124155.18	PIGT	51604
ENSG00000234616	33.8852	0.667221	0.226358	3.03879	0.00237527	0.0548918	FALSE	JRK	protein_coding	142657460	142681968	8	-1	chromosome	Jrk helix-turn-helix protein [Source:HGNC Symbol;Acc:HGNC:6199]	ENSG00000234616.9	JRK	8629
ENSG00000107731	34.4607	-0.687526	0.230939	-3.03589	0.0023983	0.0553117	FALSE	UNC5B	protein_coding	71212570	71302864	10	1	chromosome	unc-5 netrin receptor B [Source:HGNC Symbol;Acc:HGNC:12568]	ENSG00000107731.12	UNC5B	219699
ENSG00000179104	10.8464	-0.951326	0.298659	-3.03483	0.00240668	0.0553926	FALSE	TMTC2	protein_coding	82686880	83134870	12	1	chromosome	transmembrane O-mannosyltransferase targeting cadherins 2 [Source:HGNC Symbol;Acc:HGNC:25440]	ENSG00000179104.9	TMTC2	160335
ENSG00000096080	107.877	0.518262	0.169247	3.03198	0.00242955	0.0555099	FALSE	MRPS18A	protein_coding	43671303	43687791	6	-1	chromosome	mitochondrial ribosomal protein S18A [Source:HGNC Symbol;Acc:HGNC:14515]	ENSG00000096080.11	MRPS18A	55168
ENSG00000116017	21.3918	-0.780758	0.256779	-3.03116	0.00243619	0.0555099	FALSE	ARID3A	protein_coding	925781	975939	19	1	chromosome	AT-rich interaction domain 3A [Source:HGNC Symbol;Acc:HGNC:3031]	ENSG00000116017.11	ARID3A	1820
ENSG00000128641	41.2343	-0.777902	0.262889	-3.03351	0.00241729	0.0555099	FALSE	MYO1B	protein_coding	191245185	191425389	2	1	chromosome	myosin IB [Source:HGNC Symbol;Acc:HGNC:7596]	ENSG00000128641.19	MYO1B	4430
ENSG00000143815	52.588	-0.559149	0.19144	-3.0312	0.00243588	0.0555099	FALSE	LBR	protein_coding	225401502	225428925	1	-1	chromosome	lamin B receptor [Source:HGNC Symbol;Acc:HGNC:6518]	ENSG00000143815.15	LBR	3930
ENSG00000152583	396.851	-0.54729	0.197255	-3.03161	0.00243252	0.0555099	FALSE	SPARCL1	protein_coding	87473335	87531061	4	-1	chromosome	SPARC like 1 [Source:HGNC Symbol;Acc:HGNC:11220]	ENSG00000152583.12	SPARCL1	8404
ENSG00000163491	48.4975	-0.870297	0.289074	-3.02942	0.00245022	0.055718	FALSE	NEK10	protein_coding	27110085	27369460	3	-1	chromosome	NIMA related kinase 10 [Source:HGNC Symbol;Acc:HGNC:18592]	ENSG00000163491.16	NEK10	152110
ENSG00000160445	164.039	0.446393	0.146625	3.02565	0.00248103	0.056306	FALSE	ZER1	protein_coding	128729786	128772414	9	-1	chromosome	zyg-11 related cell cycle regulator [Source:HGNC Symbol;Acc:HGNC:30960]	ENSG00000160445.11	ZER1	10444
ENSG00000091490	15.8993	-0.834047	0.287772	-3.02303	0.00250259	0.0563454	FALSE	SEL1L3	protein_coding	25747433	25863760	4	-1	chromosome	SEL1L family member 3 [Source:HGNC Symbol;Acc:HGNC:29108]	ENSG00000091490.11	SEL1L3	23231
ENSG00000099331	19.702	-0.807836	0.281828	-3.02466	0.00248911	0.0563454	FALSE	MYO9B	protein_coding	17075781	17214537	19	1	chromosome	myosin IXB [Source:HGNC Symbol;Acc:HGNC:7609]	ENSG00000099331.13	MYO9B	4650
ENSG00000118194	18.9978	0.846083	0.336133	3.02317	0.00250144	0.0563454	FALSE	TNNT2	protein_coding	201359008	201377764	1	-1	chromosome	troponin T2, cardiac type [Source:HGNC Symbol;Acc:HGNC:11949]	ENSG00000118194.20	TNNT2	7139
ENSG00000121680	9.54608	0.709092	0.316005	3.02381	0.00249611	0.0563454	FALSE	PEX16	protein_coding	45909663	45918812	11	-1	chromosome	peroxisomal biogenesis factor 16 [Source:HGNC Symbol;Acc:HGNC:8857]	ENSG00000121680.16	PEX16	9409
ENSG00000106266	61.2981	0.629935	0.206032	3.02163	0.00251418	0.0564118	FALSE	SNX8	protein_coding	2251770	2354318	7	-1	chromosome	sorting nexin 8 [Source:HGNC Symbol;Acc:HGNC:14972]	ENSG00000106266.11	SNX8	29886
ENSG00000173692	1185.69	0.302192	0.0992204	3.02148	0.00251546	0.0564118	FALSE	PSMD1	protein_coding	231056864	231172827	2	1	chromosome	proteasome 26S subunit, non-ATPase 1 [Source:HGNC Symbol;Acc:HGNC:9554]	ENSG00000173692.13	PSMD1	5707
ENSG00000165028	202.747	0.675896	0.225292	3.02069	0.00252199	0.0564469	FALSE	NIPSNAP3B	protein_coding	104764129	104777764	9	1	chromosome	nipsnap homolog 3B [Source:HGNC Symbol;Acc:HGNC:23641]	ENSG00000165028.12	NIPSNAP3B	55335
ENSG00000054598	22.7731	-0.814738	0.290069	-3.01915	0.00253483	0.0565118	FALSE	FOXC1	protein_coding	1609915	1613897	6	1	chromosome	forkhead box C1 [Source:HGNC Symbol;Acc:HGNC:3800]	ENSG00000054598.9	FOXC1	2296
ENSG00000100099	55.0737	0.534337	0.180586	3.01944	0.00253239	0.0565118	FALSE	HPS4	protein_coding	26443423	26483837	22	-1	chromosome	HPS4 biogenesis of lysosomal organelles complex 3 subunit 2 [Source:HGNC Symbol;Acc:HGNC:15844]	ENSG00000100099.20	HPS4	89781
ENSG00000135046	139.052	-0.775059	0.284601	-3.01708	0.00255224	0.0566777	FALSE	ANXA1	protein_coding	73151865	73170393	9	1	chromosome	annexin A1 [Source:HGNC Symbol;Acc:HGNC:533]	ENSG00000135046.14	ANXA1	301
ENSG00000144802	19.5007	-1.00011	0.3337	-3.01736	0.0025499	0.0566777	FALSE	NFKBIZ	protein_coding	101827991	101861022	3	1	chromosome	NFKB inhibitor zeta [Source:HGNC Symbol;Acc:HGNC:29805]	ENSG00000144802.11	NFKBIZ	64332
ENSG00000160209	81.759	0.608275	0.200303	3.01623	0.00255938	0.0567255	FALSE	PDXK	protein_coding	43719094	43762307	21	1	chromosome	pyridoxal kinase [Source:HGNC Symbol;Acc:HGNC:8819]	ENSG00000160209.19	PDXK	8566
ENSG00000069869	81.7742	-0.769541	0.253565	-3.01507	0.0025692	0.0567802	FALSE	NEDD4	protein_coding	55826922	55993746	15	-1	chromosome	NEDD4 E3 ubiquitin protein ligase [Source:HGNC Symbol;Acc:HGNC:7727]	ENSG00000069869.16	NEDD4	4734
ENSG00000107021	75.1945	0.575524	0.185926	3.01417	0.00257683	0.0567802	FALSE	TBC1D13	protein_coding	128787253	128810430	9	1	chromosome	TBC1 domain family member 13 [Source:HGNC Symbol;Acc:HGNC:25571]	ENSG00000107021.16	TBC1D13	54662
ENSG00000121350	109.401	0.491565	0.160558	3.01475	0.0025719	0.0567802	FALSE	PYROXD1	protein_coding	21437615	21471250	12	1	chromosome	pyridine nucleotide-disulphide oxidoreductase domain 1 [Source:HGNC Symbol;Acc:HGNC:26162]	ENSG00000121350.16	PYROXD1	79912
ENSG00000277494	52.7227	-0.708517	0.261341	-3.01311	0.00258589	0.0568696	FALSE	GPIHBP1	protein_coding	143213218	143217170	8	1	chromosome	glycosylphosphatidylinositol anchored high density lipoprotein binding protein 1 [Source:HGNC Symbol;Acc:HGNC:24945]	ENSG00000277494.2	GPIHBP1	338328
ENSG00000143079	27.0926	-0.834201	0.276969	-3.00953	0.00261654	0.0574327	FALSE	CTTNBP2NL	protein_coding	112396214	112463456	1	1	chromosome	CTTNBP2 N-terminal like [Source:HGNC Symbol;Acc:HGNC:25330]	ENSG00000143079.15	CTTNBP2NL	55917
ENSG00000105835	184.722	-0.454947	0.152863	-3.00751	0.00263397	0.0575928	FALSE	NAMPT	protein_coding	106248298	106286326	7	-1	chromosome	nicotinamide phosphoribosyltransferase [Source:HGNC Symbol;Acc:HGNC:30092]	ENSG00000105835.12	NAMPT	10135
ENSG00000205336	21.8942	-0.84861	0.294039	-3.00796	0.00263006	0.0575928	FALSE	ADGRG1	protein_coding	57610652	57665580	16	1	chromosome	adhesion G protein-coupled receptor G1 [Source:HGNC Symbol;Acc:HGNC:4512]	ENSG00000205336.12	ADGRG1	9289
ENSG00000145632	28.4894	-0.840406	0.3039	-3.00653	0.00264247	0.0576678	FALSE	PLK2	protein_coding	58453982	58460139	5	-1	chromosome	polo like kinase 2 [Source:HGNC Symbol;Acc:HGNC:19699]	ENSG00000145632.15	PLK2	10769
ENSG00000137288	290.883	0.497937	0.161875	3.00434	0.00266156	0.0579731	FALSE	UQCC2	protein_coding	33694293	33711727	6	-1	chromosome	ubiquinol-cytochrome c reductase complex assembly factor 2 [Source:HGNC Symbol;Acc:HGNC:21237]	ENSG00000137288.10	UQCC2	84300
ENSG00000159256	73.5761	-0.57068	0.187432	-3.00297	0.00267357	0.0581234	FALSE	MORC3	protein_coding	36320189	36386148	21	1	chromosome	MORC family CW-type zinc finger 3 [Source:HGNC Symbol;Acc:HGNC:23572]	ENSG00000159256.13	MORC3	23515
ENSG00000118263	75.0486	-0.754309	0.253917	-3.00081	0.00269266	0.0584267	FALSE	KLF7	protein_coding	207074137	207167267	2	-1	chromosome	Kruppel like factor 7 [Source:HGNC Symbol;Acc:HGNC:6350]	ENSG00000118263.15	KLF7	8609
ENSG00000106052	609.923	0.321546	0.105874	2.99651	0.00273088	0.0589397	FALSE	TAX1BP1	protein_coding	27739331	27844564	7	1	chromosome	Tax1 binding protein 1 [Source:HGNC Symbol;Acc:HGNC:11575]	ENSG00000106052.13	TAX1BP1	8887
ENSG00000127952	24.3856	0.752844	0.24928	2.9959	0.00273634	0.0589397	FALSE	STYXL1	protein_coding	75996338	76048004	7	-1	chromosome	serine/threonine/tyrosine interacting like 1 [Source:HGNC Symbol;Acc:HGNC:18165]	ENSG00000127952.17	STYXL1	51657
ENSG00000143224	24.3374	0.724656	0.242829	2.99529	0.00274181	0.0589397	FALSE	PPOX	protein_coding	161166056	161178013	1	1	chromosome	protoporphyrinogen oxidase [Source:HGNC Symbol;Acc:HGNC:9280]	ENSG00000143224.18	PPOX	5498
ENSG00000167685	52.476	0.598617	0.197192	2.99553	0.0027397	0.0589397	FALSE	ZNF444	protein_coding	56132599	56160893	19	1	chromosome	zinc finger protein 444 [Source:HGNC Symbol;Acc:HGNC:16052]	ENSG00000167685.15	ZNF444	55311
ENSG00000198355	532.688	-0.559627	0.187384	-2.99525	0.00274223	0.0589397	FALSE	PIM3	protein_coding	49960768	49964072	22	1	chromosome	Pim-3 proto-oncogene, serine/threonine kinase [Source:HGNC Symbol;Acc:HGNC:19310]	ENSG00000198355.5	PIM3	415116
ENSG00000071073	20.3605	-0.710359	0.282032	-2.99179	0.00277345	0.0591635	FALSE	MGAT4A	protein_coding	98619106	98731132	2	-1	chromosome	alpha-1,3-mannosyl-glycoprotein 4-beta-N-acetylglucosaminyltransferase A [Source:HGNC Symbol;Acc:HGNC:7047]	ENSG00000071073.13	MGAT4A	11320
ENSG00000107745	144.526	0.579963	0.192203	2.99205	0.00277108	0.0591635	FALSE	MICU1	protein_coding	72367327	72626191	10	-1	chromosome	mitochondrial calcium uptake 1 [Source:HGNC Symbol;Acc:HGNC:1530]	ENSG00000107745.19	MICU1	10367
ENSG00000132466	348.683	0.389391	0.128694	2.99252	0.00276683	0.0591635	FALSE	ANKRD17	protein_coding	73073376	73258798	4	-1	chromosome	ankyrin repeat domain 17 [Source:HGNC Symbol;Acc:HGNC:23575]	ENSG00000132466.19	ANKRD17	26057
ENSG00000179604	66.599	-0.688076	0.239135	-2.99303	0.00276224	0.0591635	FALSE	CDC42EP4	protein_coding	73283624	73312005	17	-1	chromosome	CDC42 effector protein 4 [Source:HGNC Symbol;Acc:HGNC:17147]	ENSG00000179604.10	CDC42EP4	23580
ENSG00000109099	243.831	-0.593574	0.208997	-2.99048	0.00278537	0.059266	FALSE	PMP22	protein_coding	15229777	15265326	17	-1	chromosome	peripheral myelin protein 22 [Source:HGNC Symbol;Acc:HGNC:9118]	ENSG00000109099.15	PMP22	5376
ENSG00000113657	822.24	0.728768	0.228573	2.98983	0.00279136	0.059266	FALSE	DPYSL3	protein_coding	147390808	147510068	5	-1	chromosome	dihydropyrimidinase like 3 [Source:HGNC Symbol;Acc:HGNC:3015]	ENSG00000113657.13	DPYSL3	1809
ENSG00000135723	1299.28	0.577623	0.191363	2.98859	0.00280268	0.059266	FALSE	FHOD1	protein_coding	67229387	67247481	16	-1	chromosome	formin homology 2 domain containing 1 [Source:HGNC Symbol;Acc:HGNC:17905]	ENSG00000135723.14	FHOD1	29109
ENSG00000163092	20759.2	0.696754	0.224007	2.98841	0.00280432	0.059266	FALSE	XIRP2	protein_coding	166888487	167259753	2	1	chromosome	xin actin binding repeat containing 2 [Source:HGNC Symbol;Acc:HGNC:14303]	ENSG00000163092.20	XIRP2	129446
ENSG00000163156	109.949	0.442957	0.149048	2.9886	0.00280259	0.059266	FALSE	SCNM1	protein_coding	151156664	151170296	1	1	chromosome	sodium channel modifier 1 [Source:HGNC Symbol;Acc:HGNC:23136]	ENSG00000163156.12	SCNM1	79005
ENSG00000170807	9758.45	0.543943	0.174278	2.98642	0.00282261	0.0595419	FALSE	LMOD2	protein_coding	123655866	123664290	7	1	chromosome	leiomodin 2 [Source:HGNC Symbol;Acc:HGNC:6648]	ENSG00000170807.12	LMOD2	442721
ENSG00000175215	393.785	-0.430023	0.142241	-2.982	0.00286372	0.0602973	FALSE	CTDSP2	protein_coding	57819927	57846729	12	-1	chromosome	CTD small phosphatase 2 [Source:HGNC Symbol;Acc:HGNC:17077]	ENSG00000175215.11	CTDSP2	10106
ENSG00000136986	209.483	0.893549	0.275966	2.98119	0.00287129	0.0603449	FALSE	DERL1	protein_coding	123013170	123042302	8	-1	chromosome	derlin 1 [Source:HGNC Symbol;Acc:HGNC:28454]	ENSG00000136986.10	DERL1	79139
ENSG00000188529	334.032	0.630001	0.207054	2.98048	0.00287793	0.0603729	FALSE	SRSF10	protein_coding	23964347	23980927	1	-1	chromosome	serine and arginine rich splicing factor 10 [Source:HGNC Symbol;Acc:HGNC:16713]	ENSG00000188529.15	SRSF10	10772
ENSG00000081277	22.9395	-0.858697	0.315142	-2.97692	0.00291162	0.060967	FALSE	PKP1	protein_coding	201283452	201332993	1	1	chromosome	plakophilin 1 [Source:HGNC Symbol;Acc:HGNC:9023]	ENSG00000081277.12	PKP1	5317
ENSG00000007392	86.5735	0.493546	0.166144	2.97569	0.00292332	0.0610067	FALSE	LUC7L	protein_coding	188969	229463	16	-1	chromosome	LUC7 like [Source:HGNC Symbol;Acc:HGNC:6723]	ENSG00000007392.16	LUC7L	55692
ENSG00000176485	1286.11	0.547568	0.185009	2.97559	0.00292424	0.0610067	FALSE	PLAAT3	protein_coding	63573195	63616883	11	-1	chromosome	phospholipase A and acyltransferase 3 [Source:HGNC Symbol;Acc:HGNC:17825]	ENSG00000176485.11	PLAAT3	11145
ENSG00000172458	815.963	0.752518	0.239173	2.97273	0.00295167	0.0614661	FALSE	IL17D	protein_coding	20702127	20723098	13	1	chromosome	interleukin 17D [Source:HGNC Symbol;Acc:HGNC:5984]	ENSG00000172458.4	IL17D	53342
ENSG00000138796	861.012	0.515631	0.171042	2.97129	0.00296551	0.0616413	FALSE	HADH	protein_coding	107989714	108035175	4	1	chromosome	hydroxyacyl-CoA dehydrogenase [Source:HGNC Symbol;Acc:HGNC:4799]	ENSG00000138796.16	HADH	3033
ENSG00000003400	19.1842	-1.02724	0.327223	-2.97014	0.00297662	0.0617593	FALSE	CASP10	protein_coding	201182898	201229406	2	1	chromosome	caspase 10 [Source:HGNC Symbol;Acc:HGNC:1500]	ENSG00000003400.15	CASP10	843
ENSG00000108001	50.4764	-0.847899	0.276109	-2.96898	0.0029879	0.0618806	FALSE	EBF3	protein_coding	129835283	129963841	10	-1	chromosome	EBF transcription factor 3 [Source:HGNC Symbol;Acc:HGNC:19087]	ENSG00000108001.13	EBF3	253738
ENSG00000178175	54.7236	-0.768267	0.258167	-2.96811	0.00299637	0.0619431	FALSE	ZNF366	protein_coding	72439903	72507410	5	-1	chromosome	zinc finger protein 366 [Source:HGNC Symbol;Acc:HGNC:18316]	ENSG00000178175.12	ZNF366	167465
ENSG00000170417	572.926	-0.497572	0.16528	-2.96732	0.00300408	0.0619899	FALSE	TMEM182	protein_coding	102736905	103019900	2	1	chromosome	transmembrane protein 182 [Source:HGNC Symbol;Acc:HGNC:26391]	ENSG00000170417.16	TMEM182	130827
ENSG00000240065	35.7083	-0.796314	0.282759	-2.96635	0.00301362	0.062074	FALSE	PSMB9	protein_coding	32844136	32859851	6	1	chromosome	proteasome 20S subunit beta 9 [Source:HGNC Symbol;Acc:HGNC:9546]	ENSG00000240065.8	PSMB9	5698
ENSG00000135390	4030.57	0.27492	0.092641	2.964	0.0030367	0.0623945	FALSE	ATP5MC2	protein_coding	53632726	53677408	12	-1	chromosome	ATP synthase membrane subunit c locus 2 [Source:HGNC Symbol;Acc:HGNC:842]	ENSG00000135390.20	ATP5MC2	517
ENSG00000166025	470.588	0.6785	0.237306	2.96309	0.00304564	0.0623945	FALSE	AMOTL1	protein_coding	94706431	94876748	11	1	chromosome	angiomotin like 1 [Source:HGNC Symbol;Acc:HGNC:17811]	ENSG00000166025.18	AMOTL1	154810
ENSG00000233024	67.3816	-0.744275	0.238812	-2.96352	0.0030414	0.0623945	FALSE	NPIPA9	protein_coding	18358086	18379331	16	-1	chromosome	nuclear pore complex interacting protein family, member A9 [Source:HGNC Symbol;Acc:HGNC:41984]	ENSG00000233024.7	NPIPA9
ENSG00000135916	14.5841	-0.978118	0.310188	-2.96141	0.0030623	0.0626228	FALSE	ITM2C	protein_coding	230864639	230879248	2	1	chromosome	integral membrane protein 2C [Source:HGNC Symbol;Acc:HGNC:6175]	ENSG00000135916.16	ITM2C	81618
ENSG00000130414	463.801	0.34184	0.114896	2.96037	0.0030727	0.0627228	FALSE	NDUFA10	protein_coding	239892450	240025345	2	-1	chromosome	NADH:ubiquinone oxidoreductase subunit A10 [Source:HGNC Symbol;Acc:HGNC:7684]	ENSG00000130414.12	NDUFA10	4705
ENSG00000101331	16.5121	-0.84893	0.284077	-2.95963	0.00308012	0.0627616	FALSE	CCM2L	protein_coding	32010438	32032180	20	1	chromosome	CCM2 like scaffold protein [Source:HGNC Symbol;Acc:HGNC:16153]	ENSG00000101331.17	CCM2L	140706
ENSG00000175920	46.1375	0.782466	0.256786	2.95854	0.00309101	0.0628707	FALSE	DOK7	protein_coding	3463306	3501473	4	1	chromosome	docking protein 7 [Source:HGNC Symbol;Acc:HGNC:26594]	ENSG00000175920.18	DOK7	285489
ENSG00000130724	350.934	0.386131	0.131609	2.95746	0.00310184	0.0629784	FALSE	CHMP2A	protein_coding	58551566	58555105	19	-1	chromosome	charged multivesicular body protein 2A [Source:HGNC Symbol;Acc:HGNC:30216]	ENSG00000130724.9	CHMP2A	27243
ENSG00000101335	176.127	-0.729261	0.259001	-2.95553	0.00312131	0.0632609	FALSE	MYL9	protein_coding	36541497	36551447	20	1	chromosome	myosin light chain 9 [Source:HGNC Symbol;Acc:HGNC:15754]	ENSG00000101335.10	MYL9	10398
ENSG00000120729	3901.98	0.527337	0.173517	2.95484	0.00312835	0.0632906	FALSE	MYOT	protein_coding	137867858	137887851	5	1	chromosome	myotilin [Source:HGNC Symbol;Acc:HGNC:12399]	ENSG00000120729.10	MYOT	9499
ENSG00000158710	188.522	-0.630382	0.229272	-2.94971	0.00318077	0.0642368	FALSE	TAGLN2	protein_coding	159918107	159925732	1	-1	chromosome	transgelin 2 [Source:HGNC Symbol;Acc:HGNC:11554]	ENSG00000158710.14	TAGLN2	8407
ENSG00000149575	116.467	0.77527	0.244266	2.94845	0.00319375	0.0643847	FALSE	SCN2B	protein_coding	118157849	118176639	11	-1	chromosome	sodium voltage-gated channel beta subunit 2 [Source:HGNC Symbol;Acc:HGNC:10589]	ENSG00000149575.6	SCN2B	6327
ENSG00000136383	1308.17	0.672066	0.223216	2.94707	0.00320805	0.0645585	FALSE	ALPK3	protein_coding	84816680	84873482	15	1	chromosome	alpha kinase 3 [Source:HGNC Symbol;Acc:HGNC:17574]	ENSG00000136383.6	ALPK3	57538
ENSG00000085377	244.281	-0.486645	0.167701	-2.94517	0.00322775	0.0648401	FALSE	PREP	protein_coding	105273220	105454062	6	-1	chromosome	prolyl endopeptidase [Source:HGNC Symbol;Acc:HGNC:9358]	ENSG00000085377.14	PREP	5550
ENSG00000008018	918.718	0.289831	0.0974913	2.94406	0.00323933	0.0648437	FALSE	PSMB1	protein_coding	170535120	170553307	6	-1	chromosome	proteasome 20S subunit beta 1 [Source:HGNC Symbol;Acc:HGNC:9537]	ENSG00000008018.9	PSMB1	5689
ENSG00000205542	1284	-0.688298	0.262057	-2.94417	0.00323822	0.0648437	FALSE	TMSB4X	protein_coding	12975110	12977227	X	1	chromosome	thymosin beta 4 X-linked [Source:HGNC Symbol;Acc:HGNC:11881]	ENSG00000205542.11	TMSB4X	7114
ENSG00000140280	42.7955	-0.808945	0.251311	-2.943	0.00325051	0.0649532	FALSE	LYSMD2	protein_coding	51723011	51751585	15	-1	chromosome	LysM domain containing 2 [Source:HGNC Symbol;Acc:HGNC:28571]	ENSG00000140280.14	LYSMD2	256586
ENSG00000103066	76.6092	0.616518	0.210491	2.94232	0.00325764	0.0649786	FALSE	PLA2G15	protein_coding	68245304	68261058	16	1	chromosome	phospholipase A2 group XV [Source:HGNC Symbol;Acc:HGNC:17163]	ENSG00000103066.13	PLA2G15	23659
ENSG00000196220	31.1255	0.684602	0.304882	2.94179	0.00326322	0.0649786	FALSE	SRGAP3	protein_coding	8980591	9363053	3	-1	chromosome	SLIT-ROBO Rho GTPase activating protein 3 [Source:HGNC Symbol;Acc:HGNC:19744]	ENSG00000196220.16	SRGAP3	9901
ENSG00000136938	243.68	-0.407493	0.13703	-2.94041	0.00327777	0.0651543	FALSE	ANP32B	protein_coding	97983341	98015943	9	1	chromosome	acidic nuclear phosphoprotein 32 family member B [Source:HGNC Symbol;Acc:HGNC:16677]	ENSG00000136938.9	ANP32B	10541
ENSG00000160255	96.8071	-0.724462	0.313391	-2.93864	0.00329653	0.0652988	FALSE	ITGB2	protein_coding	44885953	44931989	21	-1	chromosome	integrin subunit beta 2 [Source:HGNC Symbol;Acc:HGNC:6155]	ENSG00000160255.18	ITGB2	3689
ENSG00000198498	68.832	0.628738	0.214002	2.93905	0.0032922	0.0652988	FALSE	TMA16	protein_coding	163494442	163520539	4	1	chromosome	translation machinery associated 16 homolog [Source:HGNC Symbol;Acc:HGNC:25638]	ENSG00000198498.10	TMA16	55319
ENSG00000162618	53.6795	-0.641565	0.234521	-2.93797	0.00330366	0.0653263	FALSE	ADGRL4	protein_coding	78889764	79282124	1	-1	chromosome	adhesion G protein-coupled receptor L4 [Source:HGNC Symbol;Acc:HGNC:20822]	ENSG00000162618.15	ADGRL4	64123
ENSG00000136603	85.1908	-0.781286	0.265988	-2.93702	0.00331385	0.0654141	FALSE	SKIL	protein_coding	170357678	170396835	3	1	chromosome	SKI like proto-oncogene [Source:HGNC Symbol;Acc:HGNC:10897]	ENSG00000136603.14	SKIL	6498
ENSG00000116649	231.947	0.366204	0.123287	2.93646	0.00331981	0.0654181	FALSE	SRM	protein_coding	11054584	11060020	1	-1	chromosome	spermidine synthase [Source:HGNC Symbol;Acc:HGNC:11296]	ENSG00000116649.10	SRM	6723
ENSG00000196535	1450.86	0.417464	0.142477	2.93522	0.00333312	0.0655668	FALSE	MYO18A	protein_coding	29071124	29180412	17	-1	chromosome	myosin XVIIIA [Source:HGNC Symbol;Acc:HGNC:31104]	ENSG00000196535.16	MYO18A	399687
ENSG00000066455	24.0992	-0.738581	0.288286	-2.93319	0.003355	0.06561	FALSE	GOLGA5	protein_coding	92794305	92839947	14	1	chromosome	golgin A5 [Source:HGNC Symbol;Acc:HGNC:4428]	ENSG00000066455.13	GOLGA5	9950
ENSG00000102805	51.7285	0.6782	0.238868	2.93287	0.0033584	0.06561	FALSE	CLN5	protein_coding	76990660	77019143	13	1	chromosome	CLN5 intracellular trafficking protein [Source:HGNC Symbol;Acc:HGNC:2076]	ENSG00000102805.15	CLN5	1203
ENSG00000107738	35.5026	-0.796345	0.267452	-2.93441	0.0033418	0.06561	FALSE	VSIR	protein_coding	71747556	71773520	10	-1	chromosome	V-set immunoregulatory receptor [Source:HGNC Symbol;Acc:HGNC:30085]	ENSG00000107738.20	VSIR	64115
ENSG00000112599	8.82379	1.00446	0.317176	2.93353	0.00335129	0.06561	FALSE	GUCA1B	protein_coding	42183284	42194956	6	-1	chromosome	guanylate cyclase activator 1B [Source:HGNC Symbol;Acc:HGNC:4679]	ENSG00000112599.9	GUCA1B	2979
ENSG00000093144	115.285	0.560119	0.187222	2.93044	0.00338482	0.0660127	FALSE	ECHDC1	protein_coding	127288712	127343609	6	-1	chromosome	ethylmalonyl-CoA decarboxylase 1 [Source:HGNC Symbol;Acc:HGNC:21489]	ENSG00000093144.19	ECHDC1	55862
ENSG00000165269	255.211	0.881818	0.28385	2.9294	0.00339618	0.0661208	FALSE	AQP7	protein_coding	33383179	33402682	9	-1	chromosome	aquaporin 7 [Source:HGNC Symbol;Acc:HGNC:640]	ENSG00000165269.13	AQP7	364
ENSG00000197771	48.6635	-0.56253	0.189078	-2.92781	0.00341361	0.0662334	FALSE	MCMBP	protein_coding	119829404	119892556	10	-1	chromosome	minichromosome maintenance complex binding protein [Source:HGNC Symbol;Acc:HGNC:25782]	ENSG00000197771.12	MCMBP	79892
ENSG00000231389	107.589	-0.674921	0.241462	-2.92831	0.00340813	0.0662334	FALSE	HLA-DPA1	protein_coding	33064569	33080775	6	-1	chromosome	major histocompatibility complex, class II, DP alpha 1 [Source:HGNC Symbol;Acc:HGNC:4938]	ENSG00000231389.7	HLA-DPA1	3113
ENSG00000117868	223.884	0.470631	0.15839	2.92631	0.00343014	0.0664407	FALSE	ESYT2	protein_coding	158730995	158830253	7	-1	chromosome	extended synaptotagmin 2 [Source:HGNC Symbol;Acc:HGNC:22211]	ENSG00000117868.17	ESYT2	57488
ENSG00000121671	345.393	0.456623	0.152803	2.92257	0.0034715	0.0670338	FALSE	CRY2	protein_coding	45847118	45883248	11	1	chromosome	cryptochrome circadian regulator 2 [Source:HGNC Symbol;Acc:HGNC:2385]	ENSG00000121671.12	CRY2	1408
ENSG00000277258	35.5083	-0.725749	0.249051	-2.92248	0.00347255	0.0670338	FALSE	PCGF2	protein_coding	38733898	38749817	17	-1	chromosome	polycomb group ring finger 2 [Source:HGNC Symbol;Acc:HGNC:12929]	ENSG00000277258.5	PCGF2	7703
ENSG00000119917	50.7541	-0.732399	0.26498	-2.91957	0.00350518	0.067549	FALSE	IFIT3	protein_coding	89327997	89340971	10	1	chromosome	interferon induced protein with tetratricopeptide repeats 3 [Source:HGNC Symbol;Acc:HGNC:5411]	ENSG00000119917.14	IFIT3	3437
ENSG00000173193	90.7341	-0.573976	0.194806	-2.91822	0.00352036	0.0677267	FALSE	PARP14	protein_coding	122680839	122730840	3	1	chromosome	poly(ADP-ribose) polymerase family member 14 [Source:HGNC Symbol;Acc:HGNC:29232]	ENSG00000173193.15	PARP14	54625
ENSG00000120156	32.7402	-0.670333	0.243088	-2.91745	0.00352902	0.0677786	FALSE	TEK	protein_coding	27109141	27230174	9	1	chromosome	TEK receptor tyrosine kinase [Source:HGNC Symbol;Acc:HGNC:11724]	ENSG00000120156.21	TEK	7010
ENSG00000171241	9.74759	0.878413	0.299331	2.91108	0.00360184	0.0690606	FALSE	SHCBP1	protein_coding	46578591	46621379	16	-1	chromosome	SHC binding and spindle associated 1 [Source:HGNC Symbol;Acc:HGNC:29547]	ENSG00000171241.9	SHCBP1	79801
ENSG00000136720	63.742	-0.54052	0.181258	-2.91014	0.00361263	0.0691508	FALSE	HS6ST1	protein_coding	128236716	128318868	2	-1	chromosome	heparan sulfate 6-O-sulfotransferase 1 [Source:HGNC Symbol;Acc:HGNC:5201]	ENSG00000136720.7	HS6ST1	9394
ENSG00000089053	289.053	0.325545	0.111996	2.90841	0.00363267	0.0694176	FALSE	ANAPC5	protein_coding	121308245	121399896	12	-1	chromosome	anaphase promoting complex subunit 5 [Source:HGNC Symbol;Acc:HGNC:15713]	ENSG00000089053.13	ANAPC5	51433
ENSG00000101333	16.2834	-0.924059	0.315231	-2.90647	0.00365531	0.0694997	FALSE	PLCB4	protein_coding	9068763	9481242	20	1	chromosome	phospholipase C beta 4 [Source:HGNC Symbol;Acc:HGNC:9059]	ENSG00000101333.16	PLCB4	5332
ENSG00000129566	35.3219	0.615195	0.206415	2.9068	0.00365152	0.0694997	FALSE	TEP1	protein_coding	20365667	20413501	14	-1	chromosome	telomerase associated protein 1 [Source:HGNC Symbol;Acc:HGNC:11726]	ENSG00000129566.13	TEP1	7011
ENSG00000135047	133.788	-0.401846	0.137408	-2.90728	0.00364585	0.0694997	FALSE	CTSL	protein_coding	87726109	87731469	9	1	chromosome	cathepsin L [Source:HGNC Symbol;Acc:HGNC:2537]	ENSG00000135047.15	CTSL	1514
ENSG00000048991	161.175	0.578649	0.198162	2.90489	0.00367384	0.0696193	FALSE	R3HDM1	protein_coding	135531455	135725270	2	1	chromosome	R3H domain containing 1 [Source:HGNC Symbol;Acc:HGNC:9757]	ENSG00000048991.16	R3HDM1	23518
ENSG00000166710	1812.29	-0.604945	0.212762	-2.90505	0.00367194	0.0696193	FALSE	B2M	protein_coding	44711487	44718877	15	1	chromosome	beta-2-microglobulin [Source:HGNC Symbol;Acc:HGNC:914]	ENSG00000166710.20	B2M	567
ENSG00000037280	18.4064	-0.77812	0.264915	-2.90338	0.00369153	0.0697373	FALSE	FLT4	protein_coding	180601506	180649624	5	-1	chromosome	fms related tyrosine kinase 4 [Source:HGNC Symbol;Acc:HGNC:3767]	ENSG00000037280.16	FLT4	2324
ENSG00000198911	66.8658	-0.601197	0.201768	-2.90332	0.00369234	0.0697373	FALSE	SREBF2	protein_coding	41833079	41907307	22	1	chromosome	sterol regulatory element binding transcription factor 2 [Source:HGNC Symbol;Acc:HGNC:11290]	ENSG00000198911.12	SREBF2	6721
ENSG00000133574	71.8144	-0.667003	0.252059	-2.90251	0.0037018	0.0698001	FALSE	GIMAP4	protein_coding	150567369	150573953	7	1	chromosome	GTPase, IMAP family member 4 [Source:HGNC Symbol;Acc:HGNC:21872]	ENSG00000133574.10	GIMAP4	55303
ENSG00000159173	27059.6	0.712446	0.228769	2.90018	0.00372943	0.0702048	FALSE	TNNI1	protein_coding	201403768	201429866	1	-1	chromosome	troponin I1, slow skeletal type [Source:HGNC Symbol;Acc:HGNC:11945]	ENSG00000159173.19	TNNI1	7135
ENSG00000082781	167.506	-0.633592	0.222229	-2.89815	0.0037537	0.0705447	FALSE	ITGB5	protein_coding	124761948	124901418	3	-1	chromosome	integrin subunit beta 5 [Source:HGNC Symbol;Acc:HGNC:6160]	ENSG00000082781.12	ITGB5	3693
ENSG00000105402	225.488	0.542864	0.182702	2.89634	0.00377547	0.0708368	FALSE	NAPA	protein_coding	47487637	47515091	19	-1	chromosome	NSF attachment protein alpha [Source:HGNC Symbol;Acc:HGNC:7641]	ENSG00000105402.8	NAPA	8775
ENSG00000134463	92.2054	-0.567014	0.20799	-2.89495	0.00379225	0.0709175	FALSE	ECHDC3	protein_coding	11742366	11764070	10	1	chromosome	enoyl-CoA hydratase domain containing 3 [Source:HGNC Symbol;Acc:HGNC:23489]	ENSG00000134463.15	ECHDC3	79746
ENSG00000163106	10.135	-0.926925	0.316885	-2.89542	0.0037865	0.0709175	FALSE	HPGDS	protein_coding	94298535	94342876	4	-1	chromosome	hematopoietic prostaglandin D synthase [Source:HGNC Symbol;Acc:HGNC:17890]	ENSG00000163106.11	HPGDS	27306
ENSG00000078114	9.28911	-0.609592	0.326134	-2.8937	0.00380733	0.0710827	FALSE	NEBL	protein_coding	20779973	21174187	10	-1	chromosome	nebulette [Source:HGNC Symbol;Acc:HGNC:16932]	ENSG00000078114.18	NEBL	10529
ENSG00000126247	801.959	0.382259	0.131946	2.89228	0.00382451	0.0712416	FALSE	CAPNS1	protein_coding	36139953	36150353	19	1	chromosome	calpain small subunit 1 [Source:HGNC Symbol;Acc:HGNC:1481]	ENSG00000126247.11	CAPNS1	826
ENSG00000133627	27.891	0.682879	0.240591	2.89197	0.00382837	0.0712416	FALSE	ACTR3B	protein_coding	152759749	152855378	7	1	chromosome	actin related protein 3B [Source:HGNC Symbol;Acc:HGNC:17256]	ENSG00000133627.18	ACTR3B	57180
ENSG00000144827	102.761	0.533904	0.179141	2.8897	0.00385611	0.0712911	FALSE	ABHD10	protein_coding	111979010	111993368	3	1	chromosome	abhydrolase domain containing 10 [Source:HGNC Symbol;Acc:HGNC:25656]	ENSG00000144827.9	ABHD10	55347
ENSG00000163527	344.528	0.334832	0.117743	2.89048	0.00384655	0.0712911	FALSE	STT3B	protein_coding	31532638	31637616	3	1	chromosome	STT3 oligosaccharyltransferase complex catalytic subunit B [Source:HGNC Symbol;Acc:HGNC:30611]	ENSG00000163527.10	STT3B	201595
ENSG00000172239	218.625	-0.596473	0.209188	-2.88976	0.00385531	0.0712911	FALSE	PAIP1	protein_coding	43526267	43557758	5	-1	chromosome	poly(A) binding protein interacting protein 1 [Source:HGNC Symbol;Acc:HGNC:16945]	ENSG00000172239.14	PAIP1	10605
ENSG00000179564	24.2976	0.805802	0.271551	2.8897	0.00385605	0.0712911	FALSE	LSMEM2	protein_coding	50279087	50288114	3	1	chromosome	leucine rich single-pass membrane protein 2 [Source:HGNC Symbol;Acc:HGNC:26781]	ENSG00000179564.4	LSMEM2	132228
ENSG00000254087	15.6588	-0.842866	0.301319	-2.88918	0.00386243	0.071292	FALSE	LYN	protein_coding	55879835	56014169	8	1	chromosome	LYN proto-oncogene, Src family tyrosine kinase [Source:HGNC Symbol;Acc:HGNC:6735]	ENSG00000254087.8	LYN	4067
ENSG00000197063	325.569	-0.589707	0.201423	-2.88788	0.00387843	0.0714713	FALSE	MAFG	protein_coding	81918270	81927735	17	-1	chromosome	MAF bZIP transcription factor G [Source:HGNC Symbol;Acc:HGNC:6781]	ENSG00000197063.11	MAFG	4097
ENSG00000128626	76.1925	0.613734	0.203581	2.88503	0.00391378	0.0719137	FALSE	MRPS12	protein_coding	38930548	38933162	19	1	chromosome	mitochondrial ribosomal protein S12 [Source:HGNC Symbol;Acc:HGNC:10380]	ENSG00000128626.11	MRPS12	6183
ENSG00000174059	281.511	-0.729954	0.274406	-2.88492	0.00391509	0.0719137	FALSE	CD34	protein_coding	207880972	207911402	1	-1	chromosome	CD34 molecule [Source:HGNC Symbol;Acc:HGNC:1662]	ENSG00000174059.17	CD34	947
ENSG00000128567	106.949	-0.636651	0.240226	-2.88439	0.00392168	0.0719186	FALSE	PODXL	protein_coding	131500262	131558217	7	-1	chromosome	podocalyxin like [Source:HGNC Symbol;Acc:HGNC:9171]	ENSG00000128567.17	PODXL	5420
ENSG00000081052	57.1462	-0.930539	0.320679	-2.8824	0.00394655	0.0719659	FALSE	COL4A4	protein_coding	227002714	227164453	2	-1	chromosome	collagen type IV alpha 4 chain [Source:HGNC Symbol;Acc:HGNC:2206]	ENSG00000081052.13	COL4A4	1286
ENSG00000092094	53.7353	0.55464	0.196762	2.88216	0.00394958	0.0719659	FALSE	OSGEP	protein_coding	20446401	20455089	14	-1	chromosome	O-sialoglycoprotein endopeptidase [Source:HGNC Symbol;Acc:HGNC:18028]	ENSG00000092094.11	OSGEP	55644
ENSG00000131386	33.4425	-0.797918	0.26146	-2.8832	0.00393658	0.0719659	FALSE	GALNT15	protein_coding	16174680	16231992	3	1	chromosome	polypeptide N-acetylgalactosaminyltransferase 15 [Source:HGNC Symbol;Acc:HGNC:21531]	ENSG00000131386.19	GALNT15	117248
ENSG00000163565	42.8944	-0.624299	0.220961	-2.88266	0.00394336	0.0719659	FALSE	IFI16	protein_coding	158999968	159055155	1	1	chromosome	interferon gamma inducible protein 16 [Source:HGNC Symbol;Acc:HGNC:5395]	ENSG00000163565.18	IFI16	3428
ENSG00000206561	48.0058	0.797664	0.260492	2.88132	0.00396017	0.0720434	FALSE	COLQ	protein_coding	15450133	15521751	3	-1	chromosome	collagen like tail subunit of asymmetric acetylcholinesterase [Source:HGNC Symbol;Acc:HGNC:2226]	ENSG00000206561.13	COLQ	8292
ENSG00000145016	69.4112	0.694647	0.238392	2.88045	0.00397108	0.0721265	FALSE	RUBCN	protein_coding	197668867	197749727	3	-1	chromosome	rubicon autophagy regulator [Source:HGNC Symbol;Acc:HGNC:28991]	ENSG00000145016.16	RUBCN	9711
ENSG00000100612	380.689	-0.477316	0.164189	-2.87866	0.00399368	0.072191	FALSE	DHRS7	protein_coding	60144119	60169856	14	-1	chromosome	dehydrogenase/reductase 7 [Source:HGNC Symbol;Acc:HGNC:21524]	ENSG00000100612.14	DHRS7	51635
ENSG00000122359	444.748	0.399307	0.139882	2.87958	0.00398203	0.072191	FALSE	ANXA11	protein_coding	80150889	80205572	10	-1	chromosome	annexin A11 [Source:HGNC Symbol;Acc:HGNC:535]	ENSG00000122359.18	ANXA11	311
ENSG00000127824	2148.87	0.529648	0.184009	2.87889	0.00399073	0.072191	FALSE	TUBA4A	protein_coding	219249710	219278170	2	-1	chromosome	tubulin alpha 4a [Source:HGNC Symbol;Acc:HGNC:12407]	ENSG00000127824.14	TUBA4A	7277
ENSG00000203666	95.4097	0.486426	0.169623	2.87511	0.00403886	0.0728919	FALSE	EFCAB2	protein_coding	244969705	245127164	1	1	chromosome	EF-hand calcium binding domain 2 [Source:HGNC Symbol;Acc:HGNC:28166]	ENSG00000203666.12	EFCAB2	84288
ENSG00000120727	311.798	-0.684896	0.23376	-2.87284	0.00406805	0.0733023	FALSE	PAIP2	protein_coding	139341587	139369720	5	1	chromosome	poly(A) binding protein interacting protein 2 [Source:HGNC Symbol;Acc:HGNC:17970]	ENSG00000120727.13	PAIP2	51247
ENSG00000173253	16.1861	-0.801469	0.300823	-2.86931	0.00411367	0.07389	FALSE	DMRT2	protein_coding	1049858	1057552	9	1	chromosome	doublesex and mab-3 related transcription factor 2 [Source:HGNC Symbol;Acc:HGNC:2935]	ENSG00000173253.15	DMRT2	10655
ENSG00000198208	19.8431	0.985213	0.31942	2.86958	0.00411012	0.07389	FALSE	RPS6KL1	protein_coding	74903951	74923302	14	-1	chromosome	ribosomal protein S6 kinase like 1 [Source:HGNC Symbol;Acc:HGNC:20222]	ENSG00000198208.12	RPS6KL1	83694
ENSG00000003137	18.256	0.747316	0.307707	2.86692	0.00414483	0.0743323	FALSE	CYP26B1	protein_coding	72129238	72148038	2	-1	chromosome	cytochrome P450 family 26 subfamily B member 1 [Source:HGNC Symbol;Acc:HGNC:20581]	ENSG00000003137.8	CYP26B1	56603
ENSG00000115170	63.2522	-0.643125	0.235765	-2.86595	0.00415756	0.0744325	FALSE	ACVR1	protein_coding	157736444	157876330	2	-1	chromosome	activin A receptor type 1 [Source:HGNC Symbol;Acc:HGNC:171]	ENSG00000115170.15	ACVR1	90
ENSG00000166289	179.097	-0.5896	0.216695	-2.8655	0.0041635	0.0744325	FALSE	PLEKHF1	protein_coding	29665459	29675477	19	1	chromosome	pleckstrin homology and FYVE domain containing 1 [Source:HGNC Symbol;Acc:HGNC:20764]	ENSG00000166289.6	PLEKHF1	79156
ENSG00000164187	130.781	0.495296	0.168456	2.86431	0.00417922	0.0745962	FALSE	LMBRD2	protein_coding	36098407	36151887	5	-1	chromosome	LMBR1 domain containing 2 [Source:HGNC Symbol;Acc:HGNC:25287]	ENSG00000164187.7	LMBRD2	92255
ENSG00000185518	7.6034	-1.02755	0.318432	-2.86356	0.00418912	0.0746557	FALSE	SV2B	protein_coding	91099950	91301309	15	1	chromosome	synaptic vesicle glycoprotein 2B [Source:HGNC Symbol;Acc:HGNC:16874]	ENSG00000185518.11	SV2B	9899
ENSG00000196470	49.4103	-0.647275	0.214008	-2.86208	0.00420871	0.0748874	FALSE	SIAH1	protein_coding	48356364	48448402	16	-1	chromosome	siah E3 ubiquitin protein ligase 1 [Source:HGNC Symbol;Acc:HGNC:10857]	ENSG00000196470.12	SIAH1	6477
ENSG00000088356	51.8812	0.559732	0.196954	2.86156	0.00421556	0.074892	FALSE	PDRG1	protein_coding	31944337	31952046	20	-1	chromosome	p53 and DNA damage regulated 1 [Source:HGNC Symbol;Acc:HGNC:16119]	ENSG00000088356.6	PDRG1	81572
ENSG00000136636	82.0351	-0.545699	0.188581	-2.86049	0.00422992	0.0750299	FALSE	KCTD3	protein_coding	215567304	215621807	1	1	chromosome	potassium channel tetramerization domain containing 3 [Source:HGNC Symbol;Acc:HGNC:21305]	ENSG00000136636.13	KCTD3	51133
ENSG00000132464	33.3313	0.774901	0.266612	2.85994	0.00423725	0.0750429	FALSE	ENAM	protein_coding	70628744	70646824	4	1	chromosome	enamelin [Source:HGNC Symbol;Acc:HGNC:3344]	ENSG00000132464.12	ENAM	10117
ENSG00000162552	13.8939	-1.01277	0.33636	-2.85676	0.00427995	0.0752134	FALSE	WNT4	protein_coding	22117313	22143969	1	-1	chromosome	Wnt family member 4 [Source:HGNC Symbol;Acc:HGNC:12783]	ENSG00000162552.15	WNT4	54361
ENSG00000162585	35.844	0.656762	0.236118	2.85844	0.00425731	0.0752134	FALSE	FAAP20	protein_coding	2184461	2212720	1	-1	chromosome	FA core complex associated protein 20 [Source:HGNC Symbol;Acc:HGNC:26428]	ENSG00000162585.17	FAAP20	199990
ENSG00000163072	34.8255	-0.611088	0.225601	-2.85812	0.00426164	0.0752134	FALSE	NOSTRIN	protein_coding	168786539	168865514	2	1	chromosome	nitric oxide synthase trafficking [Source:HGNC Symbol;Acc:HGNC:20203]	ENSG00000163072.15	NOSTRIN	115677
ENSG00000181274	37.4526	-0.641701	0.228225	-2.85679	0.0042795	0.0752134	FALSE	FRAT2	protein_coding	97332497	97334729	10	-1	chromosome	FRAT regulator of WNT signaling pathway 2 [Source:HGNC Symbol;Acc:HGNC:16048]	ENSG00000181274.7	FRAT2	23401
ENSG00000204287	385.569	-0.647585	0.247111	-2.85744	0.00427068	0.0752134	FALSE	HLA-DRA	protein_coding	32439878	32445046	6	1	chromosome	major histocompatibility complex, class II, DR alpha [Source:HGNC Symbol;Acc:HGNC:4947]	ENSG00000204287.14	HLA-DRA	3122
ENSG00000088387	33.1831	-0.739188	0.254468	-2.85492	0.00430473	0.0752726	FALSE	DOCK9	protein_coding	98793429	99086625	13	-1	chromosome	dedicator of cytokinesis 9 [Source:HGNC Symbol;Acc:HGNC:14132]	ENSG00000088387.19	DOCK9	23348
ENSG00000109063	50.9015	0.729472	0.333353	2.85455	0.00430981	0.0752726	FALSE	MYH3	protein_coding	10628526	10657309	17	-1	chromosome	myosin heavy chain 3 [Source:HGNC Symbol;Acc:HGNC:7573]	ENSG00000109063.15	MYH3	4621
ENSG00000185630	446.035	0.401188	0.14087	2.85551	0.00429673	0.0752726	FALSE	PBX1	protein_coding	164555584	164899296	1	1	chromosome	PBX homeobox 1 [Source:HGNC Symbol;Acc:HGNC:8632]	ENSG00000185630.18	PBX1	5087
ENSG00000236609	398.307	0.535494	0.189239	2.85569	0.0042943	0.0752726	FALSE	ZNF853	protein_coding	6615610	6624290	7	1	chromosome	zinc finger protein 853 [Source:HGNC Symbol;Acc:HGNC:21767]	ENSG00000236609.4	ZNF853	54753
ENSG00000151327	166.86	0.603864	0.21061	2.85403	0.00431679	0.0752791	FALSE	FAM177A1	protein_coding	35044907	35113130	14	1	chromosome	family with sequence similarity 177 member A1 [Source:HGNC Symbol;Acc:HGNC:19829]	ENSG00000151327.12	FAM177A1	283635
ENSG00000120279	52.4114	-0.739437	0.259093	-2.85128	0.00435433	0.0758174	FALSE	MYCT1	protein_coding	152697895	152724567	6	1	chromosome	MYC target 1 [Source:HGNC Symbol;Acc:HGNC:23172]	ENSG00000120279.6	MYCT1	80177
ENSG00000156042	7.76866	1.03499	0.322523	2.84823	0.00439633	0.0764317	FALSE	CFAP70	protein_coding	73253759	73358859	10	-1	chromosome	cilia and flagella associated protein 70 [Source:HGNC Symbol;Acc:HGNC:30726]	ENSG00000156042.18	CFAP70	118491
ENSG00000075223	156.065	0.554763	0.197563	2.84749	0.00440653	0.076492	FALSE	SEMA3C	protein_coding	80742538	80922359	7	-1	chromosome	semaphorin 3C [Source:HGNC Symbol;Acc:HGNC:10725]	ENSG00000075223.14	SEMA3C	10512
ENSG00000105640	5117.34	0.345951	0.120892	2.84609	0.00442591	0.0767113	FALSE	RPL18A	protein_coding	17859910	17864153	19	1	chromosome	ribosomal protein L18a [Source:HGNC Symbol;Acc:HGNC:10311]	ENSG00000105640.13	RPL18A	6142
ENSG00000121410	15.1797	-0.872903	0.285968	-2.84531	0.00443684	0.0767732	FALSE	A1BG	protein_coding	58345178	58353492	19	-1	chromosome	alpha-1-B glycoprotein [Source:HGNC Symbol;Acc:HGNC:5]	ENSG00000121410.12	A1BG	1
ENSG00000174373	141.185	0.443147	0.157229	2.84446	0.00444872	0.0767732	FALSE	RALGAPA1	protein_coding	35538352	35809304	14	-1	chromosome	Ral GTPase activating protein catalytic alpha subunit 1 [Source:HGNC Symbol;Acc:HGNC:17770]	ENSG00000174373.16	RALGAPA1	253959
ENSG00000215218	177.404	0.647393	0.223042	2.84438	0.00444974	0.0767732	FALSE	UBE2QL1	protein_coding	6448859	6496723	5	1	chromosome	ubiquitin conjugating enzyme E2 Q family like 1 [Source:HGNC Symbol;Acc:HGNC:37269]	ENSG00000215218.4	UBE2QL1	134111
ENSG00000112624	45.9059	-0.520442	0.185815	-2.84357	0.00446112	0.0768529	FALSE	BICRAL	protein_coding	42746958	42868560	6	1	chromosome	BRD4 interacting chromatin remodeling complex associated protein like [Source:HGNC Symbol;Acc:HGNC:21111]	ENSG00000112624.12	BICRAL	23506
ENSG00000128989	468.335	0.47305	0.164864	2.83857	0.00453159	0.0779488	FALSE	ARPP19	protein_coding	52547045	52569883	15	-1	chromosome	cAMP regulated phosphoprotein 19 [Source:HGNC Symbol;Acc:HGNC:16967]	ENSG00000128989.10	ARPP19	10776
ENSG00000018408	57.2268	-0.653783	0.240628	-2.83787	0.00454158	0.0779679	FALSE	WWTR1	protein_coding	149517235	149736714	3	-1	chromosome	WW domain containing transcription regulator 1 [Source:HGNC Symbol;Acc:HGNC:24042]	ENSG00000018408.14	WWTR1	25937
ENSG00000213145	44.2364	-0.823388	0.324947	-2.83753	0.00454641	0.0779679	FALSE	CRIP1	protein_coding	105486317	105488947	14	1	chromosome	cysteine rich protein 1 [Source:HGNC Symbol;Acc:HGNC:2360]	ENSG00000213145.10	CRIP1	1396
ENSG00000135801	32.8837	-0.589391	0.215824	-2.83541	0.00457671	0.0781339	FALSE	TAF5L	protein_coding	229593111	229626047	1	-1	chromosome	TATA-box binding protein associated factor 5 like [Source:HGNC Symbol;Acc:HGNC:17304]	ENSG00000135801.9	TAF5L	27097
ENSG00000137491	24.8491	-0.708994	0.264175	-2.83557	0.00457436	0.0781339	FALSE	SLCO2B1	protein_coding	75100563	75206549	11	1	chromosome	solute carrier organic anion transporter family member 2B1 [Source:HGNC Symbol;Acc:HGNC:10962]	ENSG00000137491.15	SLCO2B1	11309
ENSG00000175928	10.8435	-0.943948	0.292832	-2.8356	0.00457401	0.0781339	FALSE	LRRN1	protein_coding	3799431	3849834	3	1	chromosome	leucine rich repeat neuronal 1 [Source:HGNC Symbol;Acc:HGNC:20980]	ENSG00000175928.6	LRRN1	57633
ENSG00000166224	59.7116	-0.710948	0.233993	-2.83298	0.00461158	0.0785396	FALSE	SGPL1	protein_coding	70815948	70881184	10	1	chromosome	sphingosine-1-phosphate lyase 1 [Source:HGNC Symbol;Acc:HGNC:10817]	ENSG00000166224.17	SGPL1	8879
ENSG00000285480	11.2846	0.950699	0.318044	2.8328	0.00461429	0.0785396	FALSE	H2BE1	protein_coding	151207837	151210378	7	-1	chromosome	H2B.E variant histone 1 [Source:HGNC Symbol;Acc:HGNC:53833]	ENSG00000285480.1	H2BE1	114483833
ENSG00000106153	5607.01	0.342552	0.120134	2.83203	0.00462535	0.0786103	FALSE	CHCHD2	protein_coding	56101573	56106476	7	-1	chromosome	coiled-coil-helix-coiled-coil-helix domain containing 2 [Source:HGNC Symbol;Acc:HGNC:21645]	ENSG00000106153.13	CHCHD2	51142
ENSG00000223865	90.2048	-0.637831	0.236821	-2.82956	0.00466121	0.0790357	FALSE	HLA-DPB1	protein_coding	33075990	33089696	6	1	chromosome	major histocompatibility complex, class II, DP beta 1 [Source:HGNC Symbol;Acc:HGNC:4940]	ENSG00000223865.11	HLA-DPB1	3115
ENSG00000235098	27.2277	-0.701426	0.257111	-2.82935	0.00466429	0.0790357	FALSE	ANKRD65	protein_coding	1418420	1421769	1	-1	chromosome	ankyrin repeat domain 65 [Source:HGNC Symbol;Acc:HGNC:42950]	ENSG00000235098.8	ANKRD65	441869
ENSG00000110446	27.9551	-0.647468	0.221738	-2.8254	0.0047221	0.0798962	FALSE	SLC15A3	protein_coding	60937084	60952530	11	-1	chromosome	solute carrier family 15 member 3 [Source:HGNC Symbol;Acc:HGNC:18068]	ENSG00000110446.11	SLC15A3	51296
ENSG00000086504	66.6428	0.567858	0.204204	2.82249	0.00476527	0.0805069	FALSE	MRPL28	protein_coding	366969	371289	16	-1	chromosome	mitochondrial ribosomal protein L28 [Source:HGNC Symbol;Acc:HGNC:14484]	ENSG00000086504.17	MRPL28	10573
ENSG00000128607	206.916	-0.570325	0.194109	-2.81978	0.00480566	0.0810687	FALSE	KLHDC10	protein_coding	130070534	130135705	7	1	chromosome	kelch domain containing 10 [Source:HGNC Symbol;Acc:HGNC:22194]	ENSG00000128607.14	KLHDC10	23008
ENSG00000087074	147.433	-0.672707	0.236	-2.81487	0.00487971	0.0820743	FALSE	PPP1R15A	protein_coding	48872421	48876058	19	1	chromosome	protein phosphatase 1 regulatory subunit 15A [Source:HGNC Symbol;Acc:HGNC:14375]	ENSG00000087074.8	PPP1R15A	23645
ENSG00000111341	500.504	0.772418	0.256261	2.81489	0.0048794	0.0820743	FALSE	MGP	protein_coding	14880864	14885857	12	-1	chromosome	matrix Gla protein [Source:HGNC Symbol;Acc:HGNC:7060]	ENSG00000111341.10	MGP	4256
ENSG00000177469	1026.07	-0.382959	0.132329	-2.81371	0.00489732	0.0822489	FALSE	CAVIN1	protein_coding	42402449	42423256	17	-1	chromosome	caveolae associated protein 1 [Source:HGNC Symbol;Acc:HGNC:9688]	ENSG00000177469.13	CAVIN1	284119
ENSG00000141298	253.569	-0.41566	0.149623	-2.8114	0.00493261	0.0827195	FALSE	SSH2	protein_coding	29625938	29930276	17	-1	chromosome	slingshot protein phosphatase 2 [Source:HGNC Symbol;Acc:HGNC:30580]	ENSG00000141298.19	SSH2	85464
ENSG00000073792	27.5623	-0.902011	0.294529	-2.81079	0.00494197	0.0827543	FALSE	IGF2BP2	protein_coding	185643739	185825056	3	-1	chromosome	insulin like growth factor 2 mRNA binding protein 2 [Source:HGNC Symbol;Acc:HGNC:28867]	ENSG00000073792.15	IGF2BP2	10644
ENSG00000124104	88.3019	0.53968	0.19698	2.80839	0.00497901	0.0829232	FALSE	SNX21	protein_coding	45833799	45843276	20	1	chromosome	sorting nexin family member 21 [Source:HGNC Symbol;Acc:HGNC:16154]	ENSG00000124104.19	SNX21	90203
ENSG00000127325	148.072	0.765508	0.278297	2.80851	0.00497721	0.0829232	FALSE	BEST3	protein_coding	69643360	69699476	12	-1	chromosome	bestrophin 3 [Source:HGNC Symbol;Acc:HGNC:17105]	ENSG00000127325.19	BEST3	144453
ENSG00000134775	102.054	0.689599	0.238864	2.80867	0.00497462	0.0829232	FALSE	FHOD3	protein_coding	36297714	36780055	18	1	chromosome	formin homology 2 domain containing 3 [Source:HGNC Symbol;Acc:HGNC:26178]	ENSG00000134775.15	FHOD3	80206
ENSG00000204264	33.5598	-0.706839	0.263376	-2.80825	0.00498123	0.0829232	FALSE	PSMB8	protein_coding	32840717	32844679	6	-1	chromosome	proteasome 20S subunit beta 8 [Source:HGNC Symbol;Acc:HGNC:9545]	ENSG00000204264.11	PSMB8	5696
ENSG00000143198	2575.83	0.613244	0.210438	2.80677	0.00500404	0.0831812	FALSE	MGST3	protein_coding	165631213	165661796	1	1	chromosome	microsomal glutathione S-transferase 3 [Source:HGNC Symbol;Acc:HGNC:7064]	ENSG00000143198.13	MGST3	4259
ENSG00000173848	92.4534	-0.611717	0.211233	-2.80551	0.00502376	0.0833871	FALSE	NET1	protein_coding	5412557	5459056	10	1	chromosome	neuroepithelial cell transforming 1 [Source:HGNC Symbol;Acc:HGNC:14592]	ENSG00000173848.19	NET1	10276
ENSG00000131374	64.4981	-0.638575	0.235121	-2.80478	0.00503514	0.0834542	FALSE	TBC1D5	protein_coding	17157162	18444817	3	-1	chromosome	TBC1 domain family member 5 [Source:HGNC Symbol;Acc:HGNC:19166]	ENSG00000131374.14	TBC1D5	9779
ENSG00000087274	406.24	-0.418153	0.14882	-2.8031	0.00506137	0.0837668	FALSE	ADD1	protein_coding	2843857	2930076	4	1	chromosome	adducin 1 [Source:HGNC Symbol;Acc:HGNC:243]	ENSG00000087274.17	ADD1	118
ENSG00000144451	90.2975	0.655098	0.2279	2.80149	0.00508676	0.0840646	FALSE	SPAG16	protein_coding	213284379	214410501	2	1	chromosome	sperm associated antigen 16 [Source:HGNC Symbol;Acc:HGNC:23225]	ENSG00000144451.19	SPAG16	79582
ENSG00000086544	15.7087	-0.741442	0.278564	-2.80014	0.00510803	0.084158	FALSE	ITPKC	protein_coding	40717112	40740860	19	1	chromosome	inositol-trisphosphate 3-kinase C [Source:HGNC Symbol;Acc:HGNC:14897]	ENSG00000086544.3	ITPKC	80271
ENSG00000149547	520.471	0.303473	0.109104	2.80028	0.00510581	0.084158	FALSE	EI24	protein_coding	125569280	125584684	11	1	chromosome	EI24 autophagy associated transmembrane protein [Source:HGNC Symbol;Acc:HGNC:13276]	ENSG00000149547.15	EI24	9538
ENSG00000185585	23.8947	-0.762744	0.254234	-2.79973	0.00511462	0.084158	FALSE	OLFML2A	protein_coding	124777133	124814885	9	1	chromosome	olfactomedin like 2A [Source:HGNC Symbol;Acc:HGNC:27270]	ENSG00000185585.20	OLFML2A	169611
ENSG00000106628	170.386	0.442646	0.155582	2.79849	0.00513414	0.0843571	FALSE	POLD2	protein_coding	44114681	44124358	7	-1	chromosome	DNA polymerase delta 2, accessory subunit [Source:HGNC Symbol;Acc:HGNC:9176]	ENSG00000106628.10	POLD2	5425
ENSG00000158195	301.777	-0.42266	0.153635	-2.79422	0.00520257	0.0853581	FALSE	WASF2	protein_coding	27404230	27490167	1	-1	chromosome	WASP family member 2 [Source:HGNC Symbol;Acc:HGNC:12733]	ENSG00000158195.11	WASF2	10163
ENSG00000013275	331.995	0.347316	0.124245	2.79263	0.00522814	0.0856541	FALSE	PSMC4	protein_coding	39971165	39981764	19	1	chromosome	proteasome 26S subunit, ATPase 4 [Source:HGNC Symbol;Acc:HGNC:9551]	ENSG00000013275.8	PSMC4	5704
ENSG00000160710	106.887	-0.470781	0.167091	-2.79124	0.00525065	0.0858991	FALSE	ADAR	protein_coding	154582057	154628013	1	-1	chromosome	adenosine deaminase RNA specific [Source:HGNC Symbol;Acc:HGNC:225]	ENSG00000160710.17	ADAR	103
ENSG00000101464	13.5173	0.767191	0.271657	2.7892	0.00528377	0.0863168	FALSE	PIGU	protein_coding	34560542	34698790	20	-1	chromosome	phosphatidylinositol glycan anchor biosynthesis class U [Source:HGNC Symbol;Acc:HGNC:15791]	ENSG00000101464.10	PIGU	128869
ENSG00000178127	1227.11	0.290377	0.103364	2.78448	0.00536131	0.0874578	FALSE	NDUFV2	protein_coding	9102630	9134345	18	1	chromosome	NADH:ubiquinone oxidoreductase core subunit V2 [Source:HGNC Symbol;Acc:HGNC:7717]	ENSG00000178127.13	NDUFV2	4729
ENSG00000134531	211.309	-0.681221	0.291553	-2.78099	0.00541928	0.0881505	FALSE	EMP1	protein_coding	13196723	13219941	12	1	chromosome	epithelial membrane protein 1 [Source:HGNC Symbol;Acc:HGNC:3333]	ENSG00000134531.10	EMP1	2012
ENSG00000143774	151.537	0.442343	0.155894	2.78136	0.00541311	0.0881505	FALSE	GUK1	protein_coding	228139962	228148984	1	1	chromosome	guanylate kinase 1 [Source:HGNC Symbol;Acc:HGNC:4693]	ENSG00000143774.16	GUK1	2987
ENSG00000196950	16.6856	0.70521	0.29139	2.7792	0.00544935	0.0885129	FALSE	SLC39A10	protein_coding	195575977	195737702	2	1	chromosome	solute carrier family 39 member 10 [Source:HGNC Symbol;Acc:HGNC:20861]	ENSG00000196950.14	SLC39A10	57181
ENSG00000115138	11.7062	-0.842566	0.318201	-2.77688	0.00548827	0.0885573	FALSE	POMC	protein_coding	25160853	25168903	2	-1	chromosome	proopiomelanocortin [Source:HGNC Symbol;Acc:HGNC:9201]	ENSG00000115138.11	POMC	5443
ENSG00000146063	64.7868	0.586966	0.21142	2.77672	0.00549102	0.0885573	FALSE	TRIM41	protein_coding	181222499	181235808	5	1	chromosome	tripartite motif containing 41 [Source:HGNC Symbol;Acc:HGNC:19013]	ENSG00000146063.20	TRIM41	90933
ENSG00000150457	79.3085	-0.59303	0.216047	-2.7772	0.00548292	0.0885573	FALSE	LATS2	protein_coding	20973036	21061586	13	-1	chromosome	large tumor suppressor kinase 2 [Source:HGNC Symbol;Acc:HGNC:6515]	ENSG00000150457.9	LATS2	26524
ENSG00000157570	43.0328	-0.640176	0.246638	-2.77805	0.00546867	0.0885573	FALSE	TSPAN18	protein_coding	44726465	44932423	11	1	chromosome	tetraspanin 18 [Source:HGNC Symbol;Acc:HGNC:20660]	ENSG00000157570.12	TSPAN18	90139
ENSG00000197245	27.4006	-0.726848	0.271868	-2.77719	0.00548309	0.0885573	FALSE	FAM110D	protein_coding	26159079	26163962	1	1	chromosome	family with sequence similarity 110 member D [Source:HGNC Symbol;Acc:HGNC:25860]	ENSG00000197245.6	FAM110D	79927
ENSG00000172716	14.5507	-0.806008	0.30134	-2.77479	0.00552381	0.08896	FALSE	SLFN11	protein_coding	35350305	35373701	17	-1	chromosome	schlafen family member 11 [Source:HGNC Symbol;Acc:HGNC:26633]	ENSG00000172716.16	SLFN11	91607
ENSG00000162545	25.0238	-0.767387	0.295651	-2.77217	0.00556836	0.0893685	FALSE	CAMK2N1	protein_coding	20482391	20486210	1	-1	chromosome	calcium/calmodulin dependent protein kinase II inhibitor 1 [Source:HGNC Symbol;Acc:HGNC:24190]	ENSG00000162545.6	CAMK2N1	55450
ENSG00000172403	4318.36	0.320162	0.11394	2.77178	0.00557515	0.0893685	FALSE	SYNPO2	protein_coding	118850688	119061247	4	1	chromosome	synaptopodin 2 [Source:HGNC Symbol;Acc:HGNC:17732]	ENSG00000172403.11	SYNPO2	171024
ENSG00000196850	238.547	-0.624576	0.225602	-2.77193	0.00557256	0.0893685	FALSE	PPTC7	protein_coding	110533245	110583318	12	-1	chromosome	PTC7 protein phosphatase homolog [Source:HGNC Symbol;Acc:HGNC:30695]	ENSG00000196850.6	PPTC7	160760
ENSG00000197077	144.341	0.671491	0.230756	2.77146	0.00558062	0.0893685	FALSE	KIAA1671	protein_coding	24952730	25197448	22	1	chromosome	KIAA1671 [Source:HGNC Symbol;Acc:HGNC:29345]	ENSG00000197077.13	KIAA1671	85379
ENSG00000137509	94.1946	-0.51065	0.182574	-2.77043	0.00559831	0.0895257	FALSE	PRCP	protein_coding	82822936	82970584	11	-1	chromosome	prolylcarboxypeptidase [Source:HGNC Symbol;Acc:HGNC:9344]	ENSG00000137509.11	PRCP	5547
ENSG00000109861	70.2011	-0.6938	0.232809	-2.76991	0.00560725	0.0895428	FALSE	CTSC	protein_coding	88293592	88337761	11	-1	chromosome	cathepsin C [Source:HGNC Symbol;Acc:HGNC:2528]	ENSG00000109861.16	CTSC	1075
ENSG00000152558	40.3998	-0.613941	0.238975	-2.76818	0.00563708	0.0898929	FALSE	TMEM123	protein_coding	102396332	102470384	11	-1	chromosome	transmembrane protein 123 [Source:HGNC Symbol;Acc:HGNC:30138]	ENSG00000152558.15	TMEM123	114908
ENSG00000165949	175.171	-0.546987	0.230994	-2.76578	0.00567875	0.0903094	FALSE	IFI27	protein_coding	94104836	94116698	14	1	chromosome	interferon alpha inducible protein 27 [Source:HGNC Symbol;Acc:HGNC:5397]	ENSG00000165949.12	IFI27	3429
ENSG00000267060	296.205	0.449476	0.157997	2.76576	0.00567909	0.0903094	FALSE	PTGES3L	protein_coding	42968088	42980433	17	-1	chromosome	prostaglandin E synthase 3 like [Source:HGNC Symbol;Acc:HGNC:43943]	ENSG00000267060.5	PTGES3L	100885848
ENSG00000168002	157.36	0.478041	0.173742	2.76275	0.0057317	0.0910187	FALSE	POLR2G	protein_coding	62761565	62766710	11	1	chromosome	RNA polymerase II subunit G [Source:HGNC Symbol;Acc:HGNC:9194]	ENSG00000168002.12	POLR2G	5436
ENSG00000115425	14.2155	-0.859559	0.292757	-2.76129	0.00575743	0.091268	FALSE	PECR	protein_coding	215996329	216082955	2	-1	chromosome	peroxisomal trans-2-enoyl-CoA reductase [Source:HGNC Symbol;Acc:HGNC:18281]	ENSG00000115425.14	PECR	55825
ENSG00000196497	69.191	0.606864	0.211761	2.76094	0.00576345	0.091268	FALSE	IPO4	protein_coding	24180219	24188869	14	-1	chromosome	importin 4 [Source:HGNC Symbol;Acc:HGNC:19426]	ENSG00000196497.17	IPO4	79711
ENSG00000104969	242.823	0.397492	0.146273	2.7604	0.00577308	0.0912933	FALSE	SGTA	protein_coding	2754715	2783282	19	-1	chromosome	small glutamine rich tetratricopeptide repeat containing alpha [Source:HGNC Symbol;Acc:HGNC:10819]	ENSG00000104969.10	SGTA	6449
ENSG00000170832	68.3854	-0.458073	0.167697	-2.75737	0.0058269	0.0917759	FALSE	USP32	protein_coding	60177327	60422470	17	-1	chromosome	ubiquitin specific peptidase 32 [Source:HGNC Symbol;Acc:HGNC:19143]	ENSG00000170832.13	USP32	84669
ENSG00000185432	787.361	0.469431	0.168033	2.75732	0.00582781	0.0917759	FALSE	METTL7A	protein_coding	50923472	50932510	12	1	chromosome	methyltransferase like 7A [Source:HGNC Symbol;Acc:HGNC:24550]	ENSG00000185432.12	METTL7A	25840
ENSG00000251322	9.95329	-0.963211	0.318765	-2.75773	0.00582042	0.0917759	FALSE	SHANK3	protein_coding	50674415	50733298	22	1	chromosome	SH3 and multiple ankyrin repeat domains 3 [Source:HGNC Symbol;Acc:HGNC:14294]	ENSG00000251322.9	SHANK3	85358
ENSG00000014164	18.8514	0.793726	0.267529	2.75354	0.00589552	0.0927137	FALSE	ZC3H3	protein_coding	143437659	143541447	8	-1	chromosome	zinc finger CCCH-type containing 3 [Source:HGNC Symbol;Acc:HGNC:28972]	ENSG00000014164.7	ZC3H3	23144
ENSG00000146477	65.8577	-0.759461	0.287546	-2.75133	0.00593544	0.0932126	FALSE	SLC22A3	protein_coding	160348378	160452577	6	1	chromosome	solute carrier family 22 member 3 [Source:HGNC Symbol;Acc:HGNC:10967]	ENSG00000146477.6	SLC22A3	6581
ENSG00000132429	498.493	-0.356795	0.129559	-2.74927	0.00597282	0.0935413	FALSE	POPDC3	protein_coding	105157900	105180014	6	-1	chromosome	popeye domain containing 3 [Source:HGNC Symbol;Acc:HGNC:17649]	ENSG00000132429.10	POPDC3	64208
ENSG00000242574	23.2831	-0.72046	0.304112	-2.7496	0.00596675	0.0935413	FALSE	HLA-DMB	protein_coding	32934629	32941028	6	-1	chromosome	major histocompatibility complex, class II, DM beta [Source:HGNC Symbol;Acc:HGNC:4935]	ENSG00000242574.9	HLA-DMB	3109
ENSG00000004399	39.3305	-0.662929	0.240275	-2.74753	0.00600453	0.0937796	FALSE	PLXND1	protein_coding	129555175	129606818	3	-1	chromosome	plexin D1 [Source:HGNC Symbol;Acc:HGNC:9107]	ENSG00000004399.12	PLXND1	23129
ENSG00000147804	12.3882	-0.740208	0.28474	-2.74792	0.00599744	0.0937796	FALSE	SLC39A4	protein_coding	144409742	144416895	8	-1	chromosome	solute carrier family 39 member 4 [Source:HGNC Symbol;Acc:HGNC:17129]	ENSG00000147804.9	SLC39A4	55630
ENSG00000249751	28.8887	-0.64076	0.239081	-2.74648	0.00602391	0.0939532	FALSE	ECSCR	protein_coding	139448560	139462743	5	-1	chromosome	endothelial cell surface expressed chemotaxis and apoptosis regulator [Source:HGNC Symbol;Acc:HGNC:35454]	ENSG00000249751.4	ECSCR	641700
ENSG00000071553	196.765	0.300337	0.109781	2.74475	0.00605574	0.0941912	FALSE	ATP6AP1	protein_coding	154428645	154436516	X	1	chromosome	ATPase H+ transporting accessory protein 1 [Source:HGNC Symbol;Acc:HGNC:868]	ENSG00000071553.17	ATP6AP1	537
ENSG00000088727	46.1926	0.67707	0.233686	2.74486	0.00605364	0.0941912	FALSE	KIF9	protein_coding	47228026	47283451	3	-1	chromosome	kinesin family member 9 [Source:HGNC Symbol;Acc:HGNC:16666]	ENSG00000088727.12	KIF9	64147
ENSG00000151689	75.3243	-0.638328	0.223508	-2.74294	0.00608913	0.0945752	FALSE	INPP1	protein_coding	190343570	190371665	2	1	chromosome	inositol polyphosphate-1-phosphatase [Source:HGNC Symbol;Acc:HGNC:6071]	ENSG00000151689.13	INPP1	3628
ENSG00000159352	1026.4	0.232518	0.0845164	2.74252	0.00609707	0.0945752	FALSE	PSMD4	protein_coding	151254703	151267479	1	1	chromosome	proteasome 26S subunit, non-ATPase 4 [Source:HGNC Symbol;Acc:HGNC:9561]	ENSG00000159352.15	PSMD4	5710
ENSG00000173085	318.633	0.394028	0.143242	2.74148	0.00611638	0.0947456	FALSE	COQ2	protein_coding	83261536	83284914	4	-1	chromosome	coenzyme Q2, polyprenyltransferase [Source:HGNC Symbol;Acc:HGNC:25223]	ENSG00000173085.14	COQ2	27235
ENSG00000130529	50.7358	0.66812	0.234958	2.73896	0.00616344	0.0953447	FALSE	TRPM4	protein_coding	49157741	49211836	19	1	chromosome	transient receptor potential cation channel subfamily M member 4 [Source:HGNC Symbol;Acc:HGNC:17993]	ENSG00000130529.16	TRPM4	54795
ENSG00000100034	52.3528	-0.599041	0.221289	-2.73791	0.00618318	0.0953905	FALSE	PPM1F	protein_coding	21919425	21952848	22	-1	chromosome	protein phosphatase, Mg2+/Mn2+ dependent 1F [Source:HGNC Symbol;Acc:HGNC:19388]	ENSG00000100034.14	PPM1F	9647
ENSG00000136237	22.6069	-0.803525	0.297694	-2.73796	0.0061822	0.0953905	FALSE	RAPGEF5	protein_coding	22118236	22357154	7	-1	chromosome	Rap guanine nucleotide exchange factor 5 [Source:HGNC Symbol;Acc:HGNC:16862]	ENSG00000136237.19	RAPGEF5	9771
ENSG00000159885	7.29413	0.880392	0.313918	2.73673	0.00620541	0.0955174	FALSE	ZNF222	protein_coding	44025342	44033110	19	1	chromosome	zinc finger protein 222 [Source:HGNC Symbol;Acc:HGNC:13015]	ENSG00000159885.14	ZNF222	7673
ENSG00000170144	394.419	-0.397637	0.147743	-2.73658	0.00620821	0.0955174	FALSE	HNRNPA3	protein_coding	177212563	177223958	2	1	chromosome	heterogeneous nuclear ribonucleoprotein A3 [Source:HGNC Symbol;Acc:HGNC:24941]	ENSG00000170144.20	HNRNPA3	220988
ENSG00000205323	196.709	0.516457	0.182742	2.73572	0.00622435	0.0956363	FALSE	SARNP	protein_coding	55752463	55817724	12	-1	chromosome	SAP domain containing ribonucleoprotein [Source:HGNC Symbol;Acc:HGNC:24432]	ENSG00000205323.9	SARNP	84324
ENSG00000134548	79.2659	0.777869	0.258308	2.73422	0.00625273	0.0959427	FALSE	SPX	protein_coding	21526296	21541249	12	1	chromosome	spexin hormone [Source:HGNC Symbol;Acc:HGNC:28139]	ENSG00000134548.11	SPX	80763
ENSG00000139343	207.308	0.488922	0.179144	2.73339	0.00626858	0.0960563	FALSE	SNRPF	protein_coding	95858928	95903828	12	1	chromosome	small nuclear ribonucleoprotein polypeptide F [Source:HGNC Symbol;Acc:HGNC:11162]	ENSG00000139343.10	SNRPF	6636
ENSG00000163293	13.6909	-0.72317	0.329987	-2.73294	0.00627708	0.0960571	FALSE	NIPAL1	protein_coding	47914142	48040173	4	1	chromosome	NIPA like domain containing 1 [Source:HGNC Symbol;Acc:HGNC:27194]	ENSG00000163293.12	NIPAL1	152519
ENSG00000074657	178.346	0.49888	0.177067	2.732	0.00629518	0.0962046	FALSE	ZNF532	protein_coding	58862600	58986480	18	1	chromosome	zinc finger protein 532 [Source:HGNC Symbol;Acc:HGNC:30940]	ENSG00000074657.13	ZNF532	55205
ENSG00000102760	37.9491	-0.755613	0.308188	-2.7299	0.00633539	0.0966892	FALSE	RGCC	protein_coding	41457550	41470871	13	1	chromosome	regulator of cell cycle [Source:HGNC Symbol;Acc:HGNC:20369]	ENSG00000102760.13	RGCC	28984
ENSG00000118257	22.9076	-0.650001	0.328442	-2.72936	0.00634566	0.096716	FALSE	NRP2	protein_coding	205681990	205798133	2	1	chromosome	neuropilin 2 [Source:HGNC Symbol;Acc:HGNC:8005]	ENSG00000118257.16	NRP2	8828
ENSG00000150907	167.759	-0.696298	0.246102	-2.72297	0.00646977	0.0983439	FALSE	FOXO1	protein_coding	40555667	40666641	13	-1	chromosome	forkhead box O1 [Source:HGNC Symbol;Acc:HGNC:3819]	ENSG00000150907.10	FOXO1	2308
ENSG00000270885	35.0194	-0.739082	0.262276	-2.72307	0.00646792	0.0983439	FALSE	RASL10B	protein_coding	35731639	35743521	17	1	chromosome	RAS like family 10 member B [Source:HGNC Symbol;Acc:HGNC:30295]	ENSG00000270885.2	RASL10B	91608
ENSG00000048471	26.5936	-0.834623	0.282966	-2.72212	0.00648638	0.0984648	FALSE	SNX29	protein_coding	11976734	12574287	16	1	chromosome	sorting nexin 29 [Source:HGNC Symbol;Acc:HGNC:30542]	ENSG00000048471.14	SNX29	92017
ENSG00000113721	129.632	-0.616097	0.249749	-2.7205	0.00651825	0.0987235	FALSE	PDGFRB	protein_coding	150113839	150155872	5	-1	chromosome	platelet derived growth factor receptor beta [Source:HGNC Symbol;Acc:HGNC:8804]	ENSG00000113721.14	PDGFRB	5159
ENSG00000148444	238.182	0.345179	0.124228	2.72038	0.00652079	0.0987235	FALSE	COMMD3	protein_coding	22316386	22320306	10	1	chromosome	COMM domain containing 3 [Source:HGNC Symbol;Acc:HGNC:23332]	ENSG00000148444.16	COMMD3	23412
ENSG00000175182	49.1174	-0.608976	0.224099	-2.71941	0.00653993	0.0988816	FALSE	FAM131A	protein_coding	184335926	184348421	3	1	chromosome	family with sequence similarity 131 member A [Source:HGNC Symbol;Acc:HGNC:28308]	ENSG00000175182.15	FAM131A	131408
ENSG00000125746	34.4644	0.784694	0.263354	2.71821	0.00656362	0.0990882	FALSE	EML2	protein_coding	45606994	45645629	19	-1	chromosome	EMAP like 2 [Source:HGNC Symbol;Acc:HGNC:18035]	ENSG00000125746.16	EML2	24139
ENSG00000131459	19.7187	-0.881895	0.310093	-2.71746	0.00657844	0.0990882	FALSE	GFPT2	protein_coding	180300698	180353336	5	-1	chromosome	glutamine-fructose-6-phosphate transaminase 2 [Source:HGNC Symbol;Acc:HGNC:4242]	ENSG00000131459.13	GFPT2	9945
ENSG00000158715	59.4608	0.859548	0.315934	2.7174	0.00657974	0.0990882	FALSE	SLC45A3	protein_coding	205657851	205680509	1	-1	chromosome	solute carrier family 45 member 3 [Source:HGNC Symbol;Acc:HGNC:8642]	ENSG00000158715.6	SLC45A3	85414
ENSG00000070759	12.1903	-0.844792	0.288408	-2.71585	0.00661052	0.0993144	FALSE	TESK2	protein_coding	45343883	45491163	1	-1	chromosome	testis associated actin remodelling kinase 2 [Source:HGNC Symbol;Acc:HGNC:11732]	ENSG00000070759.17	TESK2	10420
ENSG00000105355	362.196	0.5261	0.191969	2.71577	0.00661223	0.0993144	FALSE	PLIN3	protein_coding	4838341	4867694	19	-1	chromosome	perilipin 3 [Source:HGNC Symbol;Acc:HGNC:16893]	ENSG00000105355.9	PLIN3	10226
ENSG00000122203	220.063	0.390939	0.143209	2.71426	0.00664244	0.0993743	FALSE	KIAA1191	protein_coding	176346062	176361807	5	-1	chromosome	KIAA1191 [Source:HGNC Symbol;Acc:HGNC:29209]	ENSG00000122203.15	KIAA1191	57179
ENSG00000124749	44.8805	0.674436	0.313455	2.71449	0.00663788	0.0993743	FALSE	COL21A1	protein_coding	56056590	56394094	6	-1	chromosome	collagen type XXI alpha 1 chain [Source:HGNC Symbol;Acc:HGNC:17025]	ENSG00000124749.17	COL21A1	81578
ENSG00000149212	44.0883	0.680021	0.27643	2.7143	0.0066415	0.0993743	FALSE	SESN3	protein_coding	95165513	95232541	11	-1	chromosome	sestrin 3 [Source:HGNC Symbol;Acc:HGNC:23060]	ENSG00000149212.12	SESN3	143686
ENSG00000127314	127.345	-0.505998	0.197449	-2.71257	0.00667629	0.0997496	FALSE	RAP1B	protein_coding	68610855	68671901	12	1	chromosome	RAP1B, member of RAS oncogene family [Source:HGNC Symbol;Acc:HGNC:9857]	ENSG00000127314.18	RAP1B	5908
ENSG00000165475	55.9473	0.570281	0.209598	2.71028	0.0067227	0.100311	FALSE	CRYL1	protein_coding	20403666	20525873	13	-1	chromosome	crystallin lambda 1 [Source:HGNC Symbol;Acc:HGNC:18246]	ENSG00000165475.15	CRYL1	51084
ENSG00000137959	70.3701	-0.745174	0.271485	-2.70887	0.00675129	0.100474	FALSE	IFI44L	protein_coding	78619922	78646145	1	1	chromosome	interferon induced protein 44 like [Source:HGNC Symbol;Acc:HGNC:17817]	ENSG00000137959.16	IFI44L	10964
ENSG00000160271	205.372	-0.416435	0.156992	-2.70914	0.00674587	0.100474	FALSE	RALGDS	protein_coding	133097720	133149334	9	-1	chromosome	ral guanine nucleotide dissociation stimulator [Source:HGNC Symbol;Acc:HGNC:9842]	ENSG00000160271.16	RALGDS	5900
ENSG00000198912	58.1029	-0.527103	0.193321	-2.70776	0.00677383	0.100678	FALSE	C1orf174	protein_coding	3889125	3900293	1	-1	chromosome	chromosome 1 open reading frame 174 [Source:HGNC Symbol;Acc:HGNC:27915]	ENSG00000198912.11	C1orf174	339448
ENSG00000034510	838.188	-0.519014	0.201202	-2.70688	0.00679197	0.100816	FALSE	TMSB10	protein_coding	84905656	84906671	2	1	chromosome	thymosin beta 10 [Source:HGNC Symbol;Acc:HGNC:11879]	ENSG00000034510.6	TMSB10	9168
ENSG00000153339	44.83	-0.598744	0.21923	-2.7058	0.00681399	0.101011	FALSE	TRAPPC8	protein_coding	31829180	31953136	18	-1	chromosome	trafficking protein particle complex 8 [Source:HGNC Symbol;Acc:HGNC:29169]	ENSG00000153339.14	TRAPPC8	22878
ENSG00000100897	501.725	0.381411	0.140309	2.70443	0.00684211	0.101295	FALSE	DCAF11	protein_coding	24114195	24125242	14	1	chromosome	DDB1 and CUL4 associated factor 11 [Source:HGNC Symbol;Acc:HGNC:20258]	ENSG00000100897.17	DCAF11	80344
ENSG00000100234	888.966	-0.486831	0.188979	-2.70399	0.00685125	0.101299	FALSE	TIMP3	protein_coding	32801701	32863043	22	1	chromosome	TIMP metallopeptidase inhibitor 3 [Source:HGNC Symbol;Acc:HGNC:11822]	ENSG00000100234.11	TIMP3	7078
ENSG00000133026	86.1617	0.80775	0.288542	2.70337	0.00686397	0.101355	FALSE	MYH10	protein_coding	8474205	8630761	17	-1	chromosome	myosin heavy chain 10 [Source:HGNC Symbol;Acc:HGNC:7568]	ENSG00000133026.12	MYH10	4628
ENSG00000013573	19.2269	0.714544	0.283418	2.70108	0.0069114	0.101923	FALSE	DDX11	protein_coding	31073860	31104799	12	1	chromosome	DEAD/H-box helicase 11 [Source:HGNC Symbol;Acc:HGNC:2736]	ENSG00000013573.17	DDX11	1663
ENSG00000107771	530.781	0.441266	0.161281	2.69962	0.0069418	0.102002	FALSE	CCSER2	protein_coding	84328586	84518521	10	1	chromosome	coiled-coil serine rich protein 2 [Source:HGNC Symbol;Acc:HGNC:29197]	ENSG00000107771.17	CCSER2	54462
ENSG00000160219	17.9383	-0.668711	0.27349	-2.69974	0.00693931	0.102002	FALSE	GAB3	protein_coding	154675249	154751583	X	-1	chromosome	GRB2 associated binding protein 3 [Source:HGNC Symbol;Acc:HGNC:17515]	ENSG00000160219.12	GAB3	139716
ENSG00000162511	23.689	-0.739792	0.300811	-2.6991	0.00695268	0.102002	FALSE	LAPTM5	protein_coding	30732469	30757774	1	-1	chromosome	lysosomal protein transmembrane 5 [Source:HGNC Symbol;Acc:HGNC:29612]	ENSG00000162511.8	LAPTM5	7805
ENSG00000180992	461.53	0.434847	0.152921	2.6992	0.00695061	0.102002	FALSE	MRPL14	protein_coding	44113451	44127452	6	-1	chromosome	mitochondrial ribosomal protein L14 [Source:HGNC Symbol;Acc:HGNC:14279]	ENSG00000180992.7	MRPL14	64928
ENSG00000107796	201.773	-0.764646	0.331648	-2.69554	0.00702738	0.102811	FALSE	ACTA2	protein_coding	88935074	88991339	10	-1	chromosome	actin alpha 2, smooth muscle [Source:HGNC Symbol;Acc:HGNC:130]	ENSG00000107796.13	ACTA2	59
ENSG00000197629	24.3421	-0.70196	0.276047	-2.69519	0.00703491	0.102811	FALSE	MPEG1	protein_coding	59208510	59212927	11	-1	chromosome	macrophage expressed 1 [Source:HGNC Symbol;Acc:HGNC:29619]	ENSG00000197629.6	MPEG1	219972
ENSG00000204267	48.3944	-0.667222	0.237702	-2.69591	0.00701976	0.102811	FALSE	TAP2	protein_coding	32821833	32838770	6	-1	chromosome	transporter 2, ATP binding cassette subfamily B member [Source:HGNC Symbol;Acc:HGNC:44]	ENSG00000204267.15	TAP2	6891
ENSG00000165821	10.858	-0.729198	0.293305	-2.69342	0.00707238	0.103045	FALSE	SALL2	protein_coding	21521080	21537216	14	-1	chromosome	spalt like transcription factor 2 [Source:HGNC Symbol;Acc:HGNC:10526]	ENSG00000165821.12	SALL2	6297
ENSG00000167772	93.774	-0.499974	0.296672	-2.69315	0.00707812	0.103045	FALSE	ANGPTL4	protein_coding	8363289	8374370	19	1	chromosome	angiopoietin like 4 [Source:HGNC Symbol;Acc:HGNC:16039]	ENSG00000167772.12	ANGPTL4	51129
ENSG00000187446	251.594	0.345163	0.126587	2.69321	0.00707669	0.103045	FALSE	CHP1	protein_coding	41230839	41281887	15	1	chromosome	calcineurin like EF-hand protein 1 [Source:HGNC Symbol;Acc:HGNC:17433]	ENSG00000187446.12	CHP1	11261
ENSG00000090316	93.3627	0.385594	0.143398	2.69172	0.00710855	0.103092	FALSE	MAEA	protein_coding	1289887	1340147	4	1	chromosome	macrophage erythroblast attacher [Source:HGNC Symbol;Acc:HGNC:13731]	ENSG00000090316.16	MAEA	10296
ENSG00000125810	123.409	-0.512847	0.189202	-2.69226	0.00709692	0.103092	FALSE	CD93	protein_coding	23079360	23086324	20	-1	chromosome	CD93 molecule [Source:HGNC Symbol;Acc:HGNC:15855]	ENSG00000125810.10	CD93	22918
ENSG00000185262	196.281	-0.720873	0.254944	-2.69172	0.00710836	0.103092	FALSE	UBALD2	protein_coding	76265348	76271298	17	1	chromosome	UBA like domain containing 2 [Source:HGNC Symbol;Acc:HGNC:28438]	ENSG00000185262.9	UBALD2	283991
ENSG00000095209	343.268	0.406719	0.152935	2.6894	0.00715797	0.103677	FALSE	TMEM38B	protein_coding	105694541	105776629	9	1	chromosome	transmembrane protein 38B [Source:HGNC Symbol;Acc:HGNC:25535]	ENSG00000095209.12	TMEM38B	55151
ENSG00000092054	46499.5	0.673561	0.235834	2.68877	0.00717153	0.103726	FALSE	MYH7	protein_coding	23412740	23435660	14	-1	chromosome	myosin heavy chain 7 [Source:HGNC Symbol;Acc:HGNC:7577]	ENSG00000092054.13	MYH7	4625
ENSG00000196526	8.29445	-0.902433	0.329958	-2.68839	0.00717965	0.103726	FALSE	AFAP1	protein_coding	7758714	7939926	4	-1	chromosome	actin filament associated protein 1 [Source:HGNC Symbol;Acc:HGNC:24017]	ENSG00000196526.10	AFAP1	60312
ENSG00000102931	54.9944	-0.52845	0.192243	-2.68784	0.00719161	0.103767	FALSE	ARL2BP	protein_coding	57245259	57253635	16	1	chromosome	ADP ribosylation factor like GTPase 2 binding protein [Source:HGNC Symbol;Acc:HGNC:17146]	ENSG00000102931.8	ARL2BP	23568
ENSG00000114353	281.978	-0.492872	0.193815	-2.68613	0.00722849	0.103773	FALSE	GNAI2	protein_coding	50226292	50259362	3	1	chromosome	G protein subunit alpha i2 [Source:HGNC Symbol;Acc:HGNC:4385]	ENSG00000114353.17	GNAI2	2771
ENSG00000128284	52.1448	-0.592064	0.219301	-2.68687	0.00721246	0.103773	FALSE	APOL3	protein_coding	36140330	36166177	22	-1	chromosome	apolipoprotein L3 [Source:HGNC Symbol;Acc:HGNC:14868]	ENSG00000128284.19	APOL3	80833
ENSG00000131171	56.9401	-0.622499	0.248173	-2.68621	0.0072268	0.103773	FALSE	SH3BGRL	protein_coding	81202102	81298547	X	1	chromosome	SH3 domain binding glutamate rich protein like [Source:HGNC Symbol;Acc:HGNC:10823]	ENSG00000131171.13	SH3BGRL	6451
ENSG00000179115	131.136	0.42645	0.156234	2.68625	0.00722597	0.103773	FALSE	FARSA	protein_coding	12922479	12934037	19	-1	chromosome	phenylalanyl-tRNA synthetase subunit alpha [Source:HGNC Symbol;Acc:HGNC:3592]	ENSG00000179115.11	FARSA	2193
ENSG00000052749	63.9031	0.962909	0.297055	2.68486	0.00725606	0.103775	FALSE	RRP12	protein_coding	97356358	97426076	10	-1	chromosome	ribosomal RNA processing 12 homolog [Source:HGNC Symbol;Acc:HGNC:29100]	ENSG00000052749.14	RRP12	23223
ENSG00000106261	354.383	0.339553	0.12755	2.68542	0.00724389	0.103775	FALSE	ZKSCAN1	protein_coding	100015572	100041689	7	1	chromosome	zinc finger with KRAB and SCAN domains 1 [Source:HGNC Symbol;Acc:HGNC:13101]	ENSG00000106261.17	ZKSCAN1	7586
ENSG00000161649	52.865	-0.562813	0.22202	-2.68507	0.00725153	0.103775	FALSE	CD300LG	protein_coding	43847148	43863639	17	1	chromosome	CD300 molecule like family member g [Source:HGNC Symbol;Acc:HGNC:30455]	ENSG00000161649.13	CD300LG	146894
ENSG00000158050	8.49718	-0.929897	0.335217	-2.68422	0.00726989	0.103842	FALSE	DUSP2	protein_coding	96143169	96145440	2	-1	chromosome	dual specificity phosphatase 2 [Source:HGNC Symbol;Acc:HGNC:3068]	ENSG00000158050.5	DUSP2	1844
ENSG00000164054	47.6875	-0.593311	0.227795	-2.68308	0.00729471	0.104066	FALSE	SHISA5	protein_coding	48467798	48504826	3	-1	chromosome	shisa family member 5 [Source:HGNC Symbol;Acc:HGNC:30376]	ENSG00000164054.15	SHISA5	51246
ENSG00000111554	7.13261	0.65042	0.308063	2.68205	0.00731718	0.104256	FALSE	MDM1	protein_coding	68272443	68332381	12	-1	chromosome	Mdm1 nuclear protein [Source:HGNC Symbol;Acc:HGNC:29917]	ENSG00000111554.14	MDM1	56890
ENSG00000213096	9.57976	0.82181	0.327355	2.68094	0.0073415	0.104472	FALSE	AC092279.1	protein_coding	24033405	24129961	19	1	chromosome	zinc finger protein 254 [Source:NCBI gene;Acc:9534]	ENSG00000213096.10	AC092279.1	9534
ENSG00000070087	960.225	0.561392	0.199032	2.67863	0.00739244	0.1049	FALSE	PFN2	protein_coding	149964904	150050788	3	-1	chromosome	profilin 2 [Source:HGNC Symbol;Acc:HGNC:8882]	ENSG00000070087.14	PFN2	5217
ENSG00000078269	27.7653	-0.780582	0.307628	-2.67796	0.00740715	0.1049	FALSE	SYNJ2	protein_coding	157981863	158099176	6	1	chromosome	synaptojanin 2 [Source:HGNC Symbol;Acc:HGNC:11504]	ENSG00000078269.15	SYNJ2	8871
ENSG00000158615	54.8589	-0.591371	0.22517	-2.6779	0.00740853	0.1049	FALSE	PPP1R15B	protein_coding	204403381	204411817	1	-1	chromosome	protein phosphatase 1 regulatory subunit 15B [Source:HGNC Symbol;Acc:HGNC:14951]	ENSG00000158615.9	PPP1R15B	84919
ENSG00000176903	32.0578	-0.691334	0.247562	-2.67893	0.00738574	0.1049	FALSE	PNMA1	protein_coding	73711783	73714384	14	-1	chromosome	PNMA family member 1 [Source:HGNC Symbol;Acc:HGNC:9158]	ENSG00000176903.5	PNMA1	9240
ENSG00000115866	604.932	0.243374	0.0900579	2.67569	0.00745759	0.105464	FALSE	DARS1	protein_coding	135905881	135986100	2	-1	chromosome	aspartyl-tRNA synthetase 1 [Source:HGNC Symbol;Acc:HGNC:2678]	ENSG00000115866.11	DARS1	1615
ENSG00000146281	214.299	0.444109	0.16344	2.67397	0.00749582	0.105873	FALSE	PM20D2	protein_coding	89146055	89165565	6	1	chromosome	peptidase M20 domain containing 2 [Source:HGNC Symbol;Acc:HGNC:21408]	ENSG00000146281.6	PM20D2	135293
ENSG00000129535	10.7217	0.828691	0.292506	2.67329	0.00751117	0.105958	FALSE	NRL	protein_coding	24080107	24115014	14	-1	chromosome	neural retina leucine zipper [Source:HGNC Symbol;Acc:HGNC:8002]	ENSG00000129535.12	NRL	4901
ENSG00000137507	32.2991	-0.691969	0.256577	-2.67273	0.00752373	0.106003	FALSE	LRRC32	protein_coding	76657524	76670747	11	-1	chromosome	leucine rich repeat containing 32 [Source:HGNC Symbol;Acc:HGNC:4161]	ENSG00000137507.11	LRRC32	2615
ENSG00000213853	230.818	-0.606207	0.215408	-2.67195	0.00754115	0.106117	FALSE	EMP2	protein_coding	10528422	10580632	16	-1	chromosome	epithelial membrane protein 2 [Source:HGNC Symbol;Acc:HGNC:3334]	ENSG00000213853.10	EMP2	2013
ENSG00000127418	27.2056	-0.723513	0.26668	-2.67065	0.00757056	0.1064	FALSE	FGFRL1	protein_coding	1009936	1026898	4	1	chromosome	fibroblast growth factor receptor like 1 [Source:HGNC Symbol;Acc:HGNC:3693]	ENSG00000127418.15	FGFRL1	53834
ENSG00000145912	116.814	0.489463	0.177942	2.66782	0.00763446	0.107165	FALSE	NHP2	protein_coding	178149460	178153967	5	-1	chromosome	NHP2 ribonucleoprotein [Source:HGNC Symbol;Acc:HGNC:14377]	ENSG00000145912.8	NHP2	55651
ENSG00000126217	41.3477	-0.552333	0.22745	-2.66497	0.00769944	0.107944	FALSE	MCF2L	protein_coding	112894378	113099742	13	1	chromosome	MCF.2 cell line derived transforming sequence like [Source:HGNC Symbol;Acc:HGNC:14576]	ENSG00000126217.21	MCF2L	23263
ENSG00000214253	435.337	0.304567	0.113744	2.6643	0.0077149	0.108028	FALSE	FIS1	protein_coding	101239458	101252316	7	-1	chromosome	fission, mitochondrial 1 [Source:HGNC Symbol;Acc:HGNC:21689]	ENSG00000214253.9	FIS1	51024
ENSG00000095139	70.4198	-0.528059	0.207086	-2.66321	0.00774	0.108246	FALSE	ARCN1	protein_coding	118572390	118603033	11	1	chromosome	archain 1 [Source:HGNC Symbol;Acc:HGNC:649]	ENSG00000095139.14	ARCN1	372
ENSG00000165912	957.437	0.312326	0.117542	2.66177	0.00777301	0.108574	FALSE	PACSIN3	protein_coding	47177522	47186443	11	-1	chromosome	protein kinase C and casein kinase substrate in neurons 3 [Source:HGNC Symbol;Acc:HGNC:8572]	ENSG00000165912.16	PACSIN3	29763
ENSG00000047849	2493.53	0.377965	0.140508	2.65999	0.00781421	0.109015	FALSE	MAP4	protein_coding	47850690	48089272	3	-1	chromosome	microtubule associated protein 4 [Source:HGNC Symbol;Acc:HGNC:6862]	ENSG00000047849.21	MAP4	4134
ENSG00000106723	47.3875	-0.742228	0.263655	-2.65894	0.00783876	0.10909	FALSE	SPIN1	protein_coding	88388430	88478694	9	1	chromosome	spindlin 1 [Source:HGNC Symbol;Acc:HGNC:11243]	ENSG00000106723.17	SPIN1	10927
ENSG00000137628	14.4802	-0.861549	0.328237	-2.65897	0.00783799	0.10909	FALSE	DDX60	protein_coding	168216294	168318804	4	-1	chromosome	DExD/H-box helicase 60 [Source:HGNC Symbol;Acc:HGNC:25942]	ENSG00000137628.17	DDX60	55601
ENSG00000095066	167.33	0.749407	0.269488	2.65658	0.0078937	0.109587	FALSE	HOOK2	protein_coding	12763003	12872740	19	-1	chromosome	hook microtubule tethering protein 2 [Source:HGNC Symbol;Acc:HGNC:19885]	ENSG00000095066.11	HOOK2	29911
ENSG00000143545	130.806	-0.4174	0.157265	-2.65665	0.00789212	0.109587	FALSE	RAB13	protein_coding	153981617	153986358	1	-1	chromosome	RAB13, member RAS oncogene family [Source:HGNC Symbol;Acc:HGNC:9762]	ENSG00000143545.10	RAB13	5872
ENSG00000126860	7.80815	-0.789902	0.328422	-2.65517	0.00792674	0.109777	FALSE	EVI2A	protein_coding	31317560	31321884	17	-1	chromosome	ecotropic viral integration site 2A [Source:HGNC Symbol;Acc:HGNC:3499]	ENSG00000126860.11	EVI2A	2123
ENSG00000164307	46.6273	-0.572991	0.214311	-2.6553	0.00792381	0.109777	FALSE	ERAP1	protein_coding	96760810	96808100	5	-1	chromosome	endoplasmic reticulum aminopeptidase 1 [Source:HGNC Symbol;Acc:HGNC:18173]	ENSG00000164307.13	ERAP1	51752
ENSG00000173706	200.768	-0.392837	0.145328	-2.6533	0.00797086	0.110254	FALSE	HEG1	protein_coding	124965710	125055997	3	-1	chromosome	heart development protein with EGF like domains 1 [Source:HGNC Symbol;Acc:HGNC:29227]	ENSG00000173706.14	HEG1	57493
ENSG00000087085	241.498	0.642174	0.233614	2.65106	0.00802398	0.110854	FALSE	ACHE	protein_coding	100889994	100896974	7	-1	chromosome	acetylcholinesterase (Cartwright blood group) [Source:HGNC Symbol;Acc:HGNC:108]	ENSG00000087085.15	ACHE	43
ENSG00000185070	193.66	0.65788	0.266381	2.65037	0.00804031	0.110945	FALSE	FLRT2	protein_coding	85530144	85654428	14	1	chromosome	fibronectin leucine rich transmembrane protein 2 [Source:HGNC Symbol;Acc:HGNC:3761]	ENSG00000185070.11	FLRT2	23768
ENSG00000029993	18.3449	0.774852	0.264197	2.64684	0.0081248	0.111935	FALSE	HMGB3	protein_coding	150980509	150990771	X	1	chromosome	high mobility group box 3 [Source:HGNC Symbol;Acc:HGNC:5004]	ENSG00000029993.15	HMGB3	3149
ENSG00000125843	75.1039	0.596747	0.216325	2.64576	0.00815072	0.111935	FALSE	AP5S1	protein_coding	3820524	3828838	20	1	chromosome	adaptor related protein complex 5 subunit sigma 1 [Source:HGNC Symbol;Acc:HGNC:15875]	ENSG00000125843.11	AP5S1	55317
ENSG00000182667	20.353	-0.789006	0.314549	-2.64532	0.00816132	0.111935	FALSE	NTM	protein_coding	131370478	132336822	11	1	chromosome	neurotrimin [Source:HGNC Symbol;Acc:HGNC:17941]	ENSG00000182667.14	NTM	50863
ENSG00000213088	48.5419	-0.810216	0.323243	-2.64611	0.00814222	0.111935	FALSE	ACKR1	protein_coding	159203307	159206500	1	1	chromosome	atypical chemokine receptor 1 (Duffy blood group) [Source:HGNC Symbol;Acc:HGNC:4035]	ENSG00000213088.12	ACKR1	2532
ENSG00000213920	29.7823	0.587564	0.220757	2.64534	0.0081608	0.111935	FALSE	MDP1	protein_coding	24213943	24216070	14	-1	chromosome	magnesium dependent phosphatase 1 [Source:HGNC Symbol;Acc:HGNC:28781]	ENSG00000213920.9	MDP1	145553
ENSG00000171766	132.429	-0.553085	0.206642	-2.64313	0.00821429	0.112526	FALSE	GATM	protein_coding	45361124	45402327	15	-1	chromosome	glycine amidinotransferase [Source:HGNC Symbol;Acc:HGNC:4175]	ENSG00000171766.16	GATM	2628
ENSG00000144711	147.214	-0.535443	0.195252	-2.64227	0.0082353	0.112678	FALSE	IQSEC1	protein_coding	12897043	13283281	3	-1	chromosome	IQ motif and Sec7 domain ArfGEF 1 [Source:HGNC Symbol;Acc:HGNC:29112]	ENSG00000144711.16	IQSEC1	9922
ENSG00000146374	307.053	0.774898	0.254526	2.64058	0.00827653	0.113106	FALSE	RSPO3	protein_coding	127118671	127199481	6	1	chromosome	R-spondin 3 [Source:HGNC Symbol;Acc:HGNC:20866]	ENSG00000146374.14	RSPO3	84870
ENSG00000154734	43.7547	-0.864539	0.311781	-2.64003	0.00828979	0.113151	FALSE	ADAMTS1	protein_coding	26835755	26845409	21	-1	chromosome	ADAM metallopeptidase with thrombospondin type 1 motif 1 [Source:HGNC Symbol;Acc:HGNC:217]	ENSG00000154734.15	ADAMTS1	9510
ENSG00000175264	15.1886	-0.741528	0.275648	-2.6389	0.00831748	0.113257	FALSE	CHST1	protein_coding	45647689	45665622	11	-1	chromosome	carbohydrate sulfotransferase 1 [Source:HGNC Symbol;Acc:HGNC:1969]	ENSG00000175264.8	CHST1	8534
ENSG00000258429	26.3152	0.663512	0.244763	2.63904	0.0083141	0.113257	FALSE	PDF	protein_coding	69326913	69330588	16	-1	chromosome	peptide deformylase, mitochondrial [Source:HGNC Symbol;Acc:HGNC:30012]	ENSG00000258429.2	PDF	64146
ENSG00000169020	3255.94	0.391475	0.144377	2.6363	0.00838168	0.113995	FALSE	ATP5ME	protein_coding	672436	674330	4	-1	chromosome	ATP synthase membrane subunit e [Source:HGNC Symbol;Acc:HGNC:846]	ENSG00000169020.10	ATP5ME	521
ENSG00000077254	109.14	-0.560287	0.218546	-2.6342	0.00843348	0.114562	FALSE	USP33	protein_coding	77695987	77759852	1	-1	chromosome	ubiquitin specific peptidase 33 [Source:HGNC Symbol;Acc:HGNC:20059]	ENSG00000077254.14	USP33	23032
ENSG00000126261	264.826	0.386792	0.14533	2.63251	0.00847557	0.114925	FALSE	UBA2	protein_coding	34428352	34471251	19	1	chromosome	ubiquitin like modifier activating enzyme 2 [Source:HGNC Symbol;Acc:HGNC:30661]	ENSG00000126261.13	UBA2	10054
ENSG00000138078	219.392	0.628032	0.23567	2.63164	0.00849736	0.114925	FALSE	PREPL	protein_coding	44316281	44361862	2	-1	chromosome	prolyl endopeptidase like [Source:HGNC Symbol;Acc:HGNC:30228]	ENSG00000138078.15	PREPL	9581
ENSG00000170296	635.515	0.235292	0.08912	2.63151	0.00850064	0.114925	FALSE	GABARAP	protein_coding	7240008	7242449	17	-1	chromosome	GABA type A receptor-associated protein [Source:HGNC Symbol;Acc:HGNC:4067]	ENSG00000170296.10	GABARAP	11337
ENSG00000273899	47.5431	0.59595	0.22786	2.63203	0.00848762	0.114925	FALSE	NOL12	protein_coding	37681673	37693476	22	1	chromosome	nucleolar protein 12 [Source:HGNC Symbol;Acc:HGNC:28585]	ENSG00000273899.5	NOL12	79159
ENSG00000185164	215.344	-0.504915	0.18594	-2.63097	0.00851419	0.114972	FALSE	NOMO2	protein_coding	18417325	18562211	16	-1	chromosome	NODAL modulator 2 [Source:HGNC Symbol;Acc:HGNC:22652]	ENSG00000185164.14	NOMO2	283820
ENSG00000076770	8.95327	-0.837072	0.334218	-2.62931	0.00855591	0.11502	FALSE	MBNL3	protein_coding	132369317	132489968	X	-1	chromosome	muscleblind like splicing regulator 3 [Source:HGNC Symbol;Acc:HGNC:20564]	ENSG00000076770.14	MBNL3	55796
ENSG00000077264	7.62699	0.692082	0.334935	2.62841	0.00857843	0.11502	FALSE	PAK3	protein_coding	110944285	111227361	X	1	chromosome	p21 (RAC1) activated kinase 3 [Source:HGNC Symbol;Acc:HGNC:8592]	ENSG00000077264.15	PAK3	5063
ENSG00000137941	86.2756	0.790099	0.294483	2.62923	0.00855791	0.11502	FALSE	TTLL7	protein_coding	83865024	83999150	1	-1	chromosome	tubulin tyrosine ligase like 7 [Source:HGNC Symbol;Acc:HGNC:26242]	ENSG00000137941.17	TTLL7	79739
ENSG00000175029	149.9	-0.564449	0.222151	-2.62847	0.00857701	0.11502	FALSE	CTBP2	protein_coding	124984317	125161170	10	-1	chromosome	C-terminal binding protein 2 [Source:HGNC Symbol;Acc:HGNC:2495]	ENSG00000175029.17	CTBP2	1488
ENSG00000182473	180.82	0.387416	0.151066	2.63036	0.00852949	0.11502	FALSE	EXOC7	protein_coding	76081016	76121576	17	-1	chromosome	exocyst complex component 7 [Source:HGNC Symbol;Acc:HGNC:23214]	ENSG00000182473.22	EXOC7	23265
ENSG00000183889	19.4816	-0.744829	0.271453	-2.6287	0.00857115	0.11502	FALSE	AC138969.1	protein_coding	16317444	16350590	16	1	chromosome	novel member of the nuclear pore complex interacting protein NPIP gene family	ENSG00000183889.12	AC138969.1
ENSG00000111077	307.932	-0.496085	0.19908	-2.62711	0.00861137	0.115325	FALSE	TNS2	protein_coding	53046969	53064372	12	1	chromosome	tensin 2 [Source:HGNC Symbol;Acc:HGNC:19737]	ENSG00000111077.17	TNS2	23371
ENSG00000091136	112.447	-0.706432	0.26983	-2.62625	0.00863317	0.11539	FALSE	LAMB1	protein_coding	107923799	108003187	7	-1	chromosome	laminin subunit beta 1 [Source:HGNC Symbol;Acc:HGNC:6486]	ENSG00000091136.14	LAMB1	3912
ENSG00000117425	9.37781	-0.729535	0.33104	-2.62572	0.00864661	0.11539	FALSE	PTCH2	protein_coding	44819844	44843253	1	-1	chromosome	patched 2 [Source:HGNC Symbol;Acc:HGNC:9586]	ENSG00000117425.14	PTCH2	8643
ENSG00000197021	18.1118	0.887084	0.312579	2.62585	0.00864333	0.11539	FALSE	CXorf40B	protein_coding	149929527	149938700	X	-1	chromosome	chromosome X open reading frame 40B [Source:HGNC Symbol;Acc:HGNC:17402]	ENSG00000197021.9	CXorf40B	541578
ENSG00000140538	12.8868	-0.696311	0.328079	-2.62503	0.00866421	0.115489	FALSE	NTRK3	protein_coding	87859751	88256768	15	-1	chromosome	neurotrophic receptor tyrosine kinase 3 [Source:HGNC Symbol;Acc:HGNC:8033]	ENSG00000140538.16	NTRK3	4916
ENSG00000166165	385.226	0.824563	0.300881	2.62309	0.00871373	0.115972	FALSE	CKB	protein_coding	103519667	103522833	14	-1	chromosome	creatine kinase B [Source:HGNC Symbol;Acc:HGNC:1991]	ENSG00000166165.13	CKB	1152
ENSG00000215845	135.029	0.531619	0.198932	2.62281	0.00872083	0.115972	FALSE	TSTD1	protein_coding	161037631	161038977	1	-1	chromosome	thiosulfate sulfurtransferase like domain containing 1 [Source:HGNC Symbol;Acc:HGNC:35410]	ENSG00000215845.11	TSTD1	100131187
ENSG00000196139	58.1703	-0.508762	0.32201	-2.62223	0.00873554	0.116032	FALSE	AKR1C3	protein_coding	5035354	5107686	10	1	chromosome	aldo-keto reductase family 1 member C3 [Source:HGNC Symbol;Acc:HGNC:386]	ENSG00000196139.14	AKR1C3	8644
ENSG00000144061	131.099	-0.469983	0.173341	-2.61955	0.00880447	0.116675	FALSE	NPHP1	protein_coding	110122311	110205066	2	-1	chromosome	nephrocystin 1 [Source:HGNC Symbol;Acc:HGNC:7905]	ENSG00000144061.12	NPHP1	4867
ENSG00000174886	785.589	0.275665	0.104022	2.61966	0.00880184	0.116675	FALSE	NDUFA11	protein_coding	5891276	5904006	19	-1	chromosome	NADH:ubiquinone oxidoreductase subunit A11 [Source:HGNC Symbol;Acc:HGNC:20371]	ENSG00000174886.13	NDUFA11	126328
ENSG00000081237	20.4517	-0.730035	0.316415	-2.61792	0.00884671	0.11695	FALSE	PTPRC	protein_coding	198638457	198757476	1	1	chromosome	protein tyrosine phosphatase receptor type C [Source:HGNC Symbol;Acc:HGNC:9666]	ENSG00000081237.20	PTPRC	5788
ENSG00000112343	84.3114	0.518902	0.202547	2.61684	0.00887483	0.11695	FALSE	TRIM38	protein_coding	25962802	25991231	6	1	chromosome	tripartite motif containing 38 [Source:HGNC Symbol;Acc:HGNC:10059]	ENSG00000112343.11	TRIM38	10475
ENSG00000138834	30.0625	0.683505	0.2588	2.61797	0.00884544	0.11695	FALSE	MAPK8IP3	protein_coding	1706183	1770317	16	1	chromosome	mitogen-activated protein kinase 8 interacting protein 3 [Source:HGNC Symbol;Acc:HGNC:6884]	ENSG00000138834.13	MAPK8IP3	23162
ENSG00000171612	35.9083	-0.684725	0.300846	-2.61742	0.00885974	0.11695	FALSE	SLC25A33	protein_coding	9539465	9585173	1	1	chromosome	solute carrier family 25 member 33 [Source:HGNC Symbol;Acc:HGNC:29681]	ENSG00000171612.7	SLC25A33	84275
ENSG00000204161	14.485	-0.867144	0.314639	-2.61677	0.00887665	0.11695	FALSE	TMEM273	protein_coding	49154725	49188585	10	-1	chromosome	transmembrane protein 273 [Source:HGNC Symbol;Acc:HGNC:27274]	ENSG00000204161.14	TMEM273	170371
ENSG00000241343	2697.49	0.290297	0.111159	2.61522	0.00891701	0.117345	FALSE	RPL36A	protein_coding	101390824	101396154	X	1	chromosome	ribosomal protein L36a [Source:HGNC Symbol;Acc:HGNC:10359]	ENSG00000241343.9	RPL36A	6173
ENSG00000157036	57.3971	0.595002	0.217412	2.6144	0.00893834	0.11749	FALSE	EXOG	protein_coding	38496127	38542161	3	1	chromosome	exo/endonuclease G [Source:HGNC Symbol;Acc:HGNC:3347]	ENSG00000157036.13	EXOG	9941
ENSG00000145191	200.509	0.377995	0.144171	2.61357	0.00896012	0.11764	FALSE	EIF2B5	protein_coding	184135038	184146127	3	1	chromosome	eukaryotic translation initiation factor 2B subunit epsilon [Source:HGNC Symbol;Acc:HGNC:3261]	ENSG00000145191.15	EIF2B5	8893
ENSG00000171792	23.4708	0.703092	0.253868	2.61257	0.00898636	0.117849	FALSE	RHNO1	protein_coding	2876258	2889524	12	1	chromosome	RAD9-HUS1-RAD1 interacting nuclear orphan 1 [Source:HGNC Symbol;Acc:HGNC:28206]	ENSG00000171792.11	RHNO1	83695
ENSG00000145147	27.091	-0.852298	0.331337	-2.61125	0.00902118	0.118169	FALSE	SLIT2	protein_coding	20251905	20620561	4	1	chromosome	slit guidance ligand 2 [Source:HGNC Symbol;Acc:HGNC:11086]	ENSG00000145147.20	SLIT2	9353
ENSG00000127954	44.0897	-0.571659	0.261653	-2.60998	0.00905463	0.118471	FALSE	STEAP4	protein_coding	88270892	88306891	7	-1	chromosome	STEAP4 metalloreductase [Source:HGNC Symbol;Acc:HGNC:21923]	ENSG00000127954.12	STEAP4	79689
ENSG00000106018	40.1263	0.698363	0.267422	2.6079	0.00910998	0.118785	FALSE	VIPR2	protein_coding	159028175	159144867	7	-1	chromosome	vasoactive intestinal peptide receptor 2 [Source:HGNC Symbol;Acc:HGNC:12695]	ENSG00000106018.14	VIPR2	7434
ENSG00000127774	1117.65	0.33973	0.128762	2.60807	0.00910535	0.118785	FALSE	EMC6	protein_coding	3668812	3669668	17	1	chromosome	ER membrane protein complex subunit 6 [Source:HGNC Symbol;Acc:HGNC:28430]	ENSG00000127774.7	EMC6	83460
ENSG00000165434	228.778	-0.642843	0.239261	-2.60833	0.00909865	0.118785	FALSE	PGM2L1	protein_coding	74330316	74398433	11	-1	chromosome	phosphoglucomutase 2 like 1 [Source:HGNC Symbol;Acc:HGNC:20898]	ENSG00000165434.8	PGM2L1	283209
ENSG00000155760	54.2514	-0.613502	0.228515	-2.60733	0.00912519	0.118847	FALSE	FZD7	protein_coding	202034587	202038445	2	1	chromosome	frizzled class receptor 7 [Source:HGNC Symbol;Acc:HGNC:4045]	ENSG00000155760.2	FZD7	8324
ENSG00000136731	189.291	0.786239	0.304751	2.60537	0.00917742	0.11939	FALSE	UGGT1	protein_coding	128091200	128195677	2	1	chromosome	UDP-glucose glycoprotein glucosyltransferase 1 [Source:HGNC Symbol;Acc:HGNC:15663]	ENSG00000136731.13	UGGT1	56886
ENSG00000134982	144.043	0.436113	0.171609	2.60312	0.00923793	0.119913	FALSE	APC	protein_coding	112707498	112846239	5	1	chromosome	APC regulator of WNT signaling pathway [Source:HGNC Symbol;Acc:HGNC:583]	ENSG00000134982.17	APC	324
ENSG00000153814	44.0488	0.720725	0.258335	2.60309	0.00923871	0.119913	FALSE	JAZF1	protein_coding	27830573	28180795	7	-1	chromosome	JAZF zinc finger 1 [Source:HGNC Symbol;Acc:HGNC:28917]	ENSG00000153814.13	JAZF1	221895
ENSG00000205403	12.8027	-0.779553	0.313896	-2.60221	0.00926254	0.120086	FALSE	CFI	protein_coding	109740694	109802179	4	-1	chromosome	complement factor I [Source:HGNC Symbol;Acc:HGNC:5394]	ENSG00000205403.13	CFI	3426
ENSG00000105699	9.14063	-0.829254	0.3146	-2.60061	0.00930587	0.12049	FALSE	LSR	protein_coding	35248330	35267964	19	1	chromosome	lipolysis stimulated lipoprotein receptor [Source:HGNC Symbol;Acc:HGNC:29572]	ENSG00000105699.16	LSR	51599
ENSG00000111727	78.0433	0.606274	0.227922	2.60027	0.00931496	0.12049	FALSE	HCFC2	protein_coding	104064531	104106524	12	1	chromosome	host cell factor C2 [Source:HGNC Symbol;Acc:HGNC:24972]	ENSG00000111727.12	HCFC2	29915
ENSG00000164327	101.389	0.543513	0.206996	2.59909	0.0093471	0.120495	FALSE	RICTOR	protein_coding	38937920	39074399	5	-1	chromosome	RPTOR independent companion of MTOR complex 2 [Source:HGNC Symbol;Acc:HGNC:28611]	ENSG00000164327.13	RICTOR	253260
ENSG00000196924	73.9575	-0.645482	0.263857	-2.5991	0.00934679	0.120495	FALSE	FLNA	protein_coding	154348524	154374638	X	-1	chromosome	filamin A [Source:HGNC Symbol;Acc:HGNC:3754]	ENSG00000196924.18	FLNA	2316
ENSG00000257923	554.997	0.354612	0.135074	2.59978	0.00932845	0.120495	FALSE	CUX1	protein_coding	101815904	102283958	7	1	chromosome	cut like homeobox 1 [Source:HGNC Symbol;Acc:HGNC:2557]	ENSG00000257923.11	CUX1	1523
ENSG00000140577	86.2218	-0.566687	0.226213	-2.59798	0.00937732	0.120748	FALSE	CRTC3	protein_coding	90529923	90645345	15	1	chromosome	CREB regulated transcription coactivator 3 [Source:HGNC Symbol;Acc:HGNC:26148]	ENSG00000140577.16	CRTC3	64784
ENSG00000157110	44.2587	-0.627445	0.2763	-2.59557	0.00944351	0.121462	FALSE	RBPMS	protein_coding	30384511	30572256	8	1	chromosome	RNA binding protein, mRNA processing factor [Source:HGNC Symbol;Acc:HGNC:19097]	ENSG00000157110.16	RBPMS	11030
ENSG00000198830	1366.18	0.359821	0.136706	2.59477	0.00946537	0.121606	FALSE	HMGN2	protein_coding	26472440	26476642	1	1	chromosome	high mobility group nucleosomal binding domain 2 [Source:HGNC Symbol;Acc:HGNC:4986]	ENSG00000198830.11	HMGN2	3151
ENSG00000088992	10.6277	-0.837506	0.317741	-2.59263	0.00952448	0.122227	FALSE	TESC	protein_coding	117038923	117099479	12	-1	chromosome	tescalcin [Source:HGNC Symbol;Acc:HGNC:26065]	ENSG00000088992.18	TESC	54997
ENSG00000163874	11.1176	-0.741212	0.329882	-2.59181	0.00954738	0.122245	FALSE	ZC3H12A	protein_coding	37474580	37484377	1	1	chromosome	zinc finger CCCH-type containing 12A [Source:HGNC Symbol;Acc:HGNC:26259]	ENSG00000163874.11	ZC3H12A	80149
ENSG00000172264	8.03013	0.812414	0.32637	2.59188	0.00954534	0.122245	FALSE	MACROD2	protein_coding	13995369	16053197	20	1	chromosome	mono-ADP ribosylhydrolase 2 [Source:HGNC Symbol;Acc:HGNC:16126]	ENSG00000172264.17	MACROD2	140733
ENSG00000173334	259.628	-0.581303	0.225622	-2.59053	0.00958292	0.122562	FALSE	TRIB1	protein_coding	125430358	125438403	8	1	chromosome	tribbles pseudokinase 1 [Source:HGNC Symbol;Acc:HGNC:16891]	ENSG00000173334.4	TRIB1	10221
ENSG00000198814	14.4836	0.866747	0.292584	2.58905	0.00962418	0.122952	FALSE	GK	protein_coding	30653359	30731456	X	1	chromosome	glycerol kinase [Source:HGNC Symbol;Acc:HGNC:4289]	ENSG00000198814.12	GK	2710
ENSG00000214194	273.158	-0.529357	0.193346	-2.5886	0.00963666	0.122973	FALSE	SMIM30	protein_coding	113116718	113118560	7	-1	chromosome	small integral membrane protein 30 [Source:HGNC Symbol;Acc:HGNC:48953]	ENSG00000214194.9	SMIM30	401397
ENSG00000111962	8.30758	-0.683896	0.315097	-2.58551	0.00972354	0.123202	FALSE	UST	protein_coding	148747030	149076990	6	1	chromosome	uronyl 2-sulfotransferase [Source:HGNC Symbol;Acc:HGNC:17223]	ENSG00000111962.8	UST	10090
ENSG00000142546	260.627	0.420974	0.15973	2.58557	0.00972182	0.123202	FALSE	NOSIP	protein_coding	49555468	49590262	19	-1	chromosome	nitric oxide synthase interacting protein [Source:HGNC Symbol;Acc:HGNC:17946]	ENSG00000142546.14	NOSIP	51070
ENSG00000143028	925.808	0.350801	0.139545	2.58727	0.00967398	0.123202	FALSE	SYPL2	protein_coding	109466546	109482134	1	1	chromosome	synaptophysin like 2 [Source:HGNC Symbol;Acc:HGNC:27638]	ENSG00000143028.9	SYPL2	284612
ENSG00000157227	29.5422	-0.751373	0.274287	-2.58697	0.00968236	0.123202	FALSE	MMP14	protein_coding	22836560	22849027	14	1	chromosome	matrix metallopeptidase 14 [Source:HGNC Symbol;Acc:HGNC:7160]	ENSG00000157227.13	MMP14	4323
ENSG00000179051	89.967	-0.436691	0.169117	-2.58488	0.0097413	0.123202	FALSE	RCC2	protein_coding	17406760	17439677	1	-1	chromosome	regulator of chromosome condensation 2 [Source:HGNC Symbol;Acc:HGNC:30297]	ENSG00000179051.14	RCC2	55920
ENSG00000185339	11.3305	-0.620747	0.295726	-2.5855	0.00972392	0.123202	FALSE	TCN2	protein_coding	30607003	30627271	22	1	chromosome	transcobalamin 2 [Source:HGNC Symbol;Acc:HGNC:11653]	ENSG00000185339.9	TCN2	6948
ENSG00000197381	51.3688	0.663035	0.256428	2.58525	0.00973095	0.123202	FALSE	ADARB1	protein_coding	45073853	45226560	21	1	chromosome	adenosine deaminase RNA specific B1 [Source:HGNC Symbol;Acc:HGNC:226]	ENSG00000197381.16	ADARB1	104
ENSG00000198435	8.84487	-0.859774	0.325195	-2.58515	0.00973361	0.123202	FALSE	NRARP	protein_coding	137299631	137302271	9	-1	chromosome	NOTCH regulated ankyrin repeat protein [Source:HGNC Symbol;Acc:HGNC:33843]	ENSG00000198435.4	NRARP	441478
ENSG00000122068	368.295	0.390202	0.152377	2.58395	0.00976756	0.123397	FALSE	FYTTD1	protein_coding	197737179	197787596	3	1	chromosome	forty-two-three domain containing 1 [Source:HGNC Symbol;Acc:HGNC:25407]	ENSG00000122068.13	FYTTD1	84248
ENSG00000129559	708.898	0.331381	0.12756	2.58299	0.00979486	0.123604	FALSE	NEDD8	protein_coding	24216857	24232367	14	-1	chromosome	NEDD8 ubiquitin like modifier [Source:HGNC Symbol;Acc:HGNC:7732]	ENSG00000129559.13	NEDD8	4738
ENSG00000058262	60.8591	0.570886	0.218158	2.58188	0.00982624	0.123863	FALSE	SEC61A1	protein_coding	128051641	128071683	3	1	chromosome	SEC61 translocon alpha 1 subunit [Source:HGNC Symbol;Acc:HGNC:18276]	ENSG00000058262.10	SEC61A1	29927
ENSG00000123562	676.387	0.274963	0.105041	2.57917	0.00990393	0.124566	FALSE	MORF4L2	protein_coding	103675496	103688158	X	-1	chromosome	mortality factor 4 like 2 [Source:HGNC Symbol;Acc:HGNC:16849]	ENSG00000123562.17	MORF4L2	9643
ENSG00000162989	7.11155	-0.752702	0.323135	-2.57943	0.00989633	0.124566	FALSE	KCNJ3	protein_coding	154697855	154858354	2	1	chromosome	potassium inwardly rectifying channel subfamily J member 3 [Source:HGNC Symbol;Acc:HGNC:6264]	ENSG00000162989.5	KCNJ3	3760
ENSG00000165887	1300.22	1.07477	0.336147	2.57876	0.00991554	0.124574	FALSE	ANKRD2	protein_coding	97572499	97583884	10	1	chromosome	ankyrin repeat domain 2 [Source:HGNC Symbol;Acc:HGNC:495]	ENSG00000165887.12	ANKRD2	26287
ENSG00000075292	308.685	0.315145	0.121216	2.57547	0.0100104	0.125212	FALSE	ZNF638	protein_coding	71276561	71435069	2	1	chromosome	zinc finger protein 638 [Source:HGNC Symbol;Acc:HGNC:17894]	ENSG00000075292.19	ZNF638	27332
ENSG00000143793	77.6544	0.551823	0.20986	2.57548	0.0100102	0.125212	FALSE	C1orf35	protein_coding	228100726	228105411	1	-1	chromosome	chromosome 1 open reading frame 35 [Source:HGNC Symbol;Acc:HGNC:19032]	ENSG00000143793.13	C1orf35	79169
ENSG00000188086	32.3741	0.746529	0.289204	2.57596	0.00999609	0.125212	FALSE	PRSS45P	protein_coding	46742092	46750891	3	-1	chromosome	serine protease 45, pseudogene [Source:HGNC Symbol;Acc:HGNC:30717]	ENSG00000188086.15	PRSS45P
ENSG00000235162	329.607	0.89042	0.273203	2.57602	0.00999439	0.125212	FALSE	C12orf75	protein_coding	105235290	105396097	12	1	chromosome	chromosome 12 open reading frame 75 [Source:HGNC Symbol;Acc:HGNC:35164]	ENSG00000235162.8	C12orf75	387882
ENSG00000129244	9.03319	-0.875439	0.30491	-2.5747	0.0100326	0.125353	FALSE	ATP1B2	protein_coding	7646627	7657770	17	1	chromosome	ATPase Na+/K+ transporting subunit beta 2 [Source:HGNC Symbol;Acc:HGNC:805]	ENSG00000129244.9	ATP1B2	482
ENSG00000118855	30.2535	-0.62237	0.243108	-2.57259	0.0100939	0.12598	FALSE	MFSD1	protein_coding	158732198	158829719	3	1	chromosome	major facilitator superfamily domain containing 1 [Source:HGNC Symbol;Acc:HGNC:25874]	ENSG00000118855.21	MFSD1	64747
ENSG00000163453	881.561	-0.57788	0.256843	-2.56911	0.010196	0.127115	FALSE	IGFBP7	protein_coding	57030773	57110385	4	-1	chromosome	insulin like growth factor binding protein 7 [Source:HGNC Symbol;Acc:HGNC:5476]	ENSG00000163453.11	IGFBP7	3490
ENSG00000171055	863.519	0.714527	0.261041	2.56637	0.0102768	0.127981	FALSE	FEZ2	protein_coding	36531805	36646087	2	-1	chromosome	fasciculation and elongation protein zeta 2 [Source:HGNC Symbol;Acc:HGNC:3660]	ENSG00000171055.15	FEZ2	9637
ENSG00000007255	78.8047	0.633212	0.237624	2.56438	0.010336	0.128443	FALSE	TRAPPC6A	protein_coding	45162928	45178237	19	-1	chromosome	trafficking protein particle complex 6A [Source:HGNC Symbol;Acc:HGNC:23069]	ENSG00000007255.10	TRAPPC6A	79090
ENSG00000112406	187.45	-0.456517	0.17528	-2.56437	0.0103365	0.128443	FALSE	HECA	protein_coding	139135080	139180802	6	1	chromosome	hdc homolog, cell cycle regulator [Source:HGNC Symbol;Acc:HGNC:21041]	ENSG00000112406.5	HECA	51696
ENSG00000158828	1935.07	0.572029	0.219007	2.56383	0.0103523	0.1285	FALSE	PINK1	protein_coding	20633458	20651511	1	1	chromosome	PTEN induced kinase 1 [Source:HGNC Symbol;Acc:HGNC:14581]	ENSG00000158828.8	PINK1	65018
ENSG00000089101	27.3286	0.88489	0.328086	2.56292	0.0103796	0.128698	FALSE	CFAP61	protein_coding	20052514	20360698	20	1	chromosome	cilia and flagella associated protein 61 [Source:HGNC Symbol;Acc:HGNC:15872]	ENSG00000089101.18	CFAP61	26074
ENSG00000115233	184.546	0.392224	0.148761	2.56209	0.0104045	0.128866	FALSE	PSMD14	protein_coding	161308425	161411717	2	1	chromosome	proteasome 26S subunit, non-ATPase 14 [Source:HGNC Symbol;Acc:HGNC:16889]	ENSG00000115233.12	PSMD14	10213
ENSG00000086062	163.422	-0.444585	0.17512	-2.56127	0.010429	0.128889	FALSE	B4GALT1	protein_coding	33104082	33167356	9	-1	chromosome	beta-1,4-galactosyltransferase 1 [Source:HGNC Symbol;Acc:HGNC:924]	ENSG00000086062.12	B4GALT1	2683
ENSG00000113460	38.9298	-0.559527	0.225859	-2.56154	0.0104208	0.128889	FALSE	BRIX1	protein_coding	34915677	34925996	5	1	chromosome	biogenesis of ribosomes BRX1 [Source:HGNC Symbol;Acc:HGNC:24170]	ENSG00000113460.13	BRIX1	55299
ENSG00000115252	15.126	0.615699	0.27177	2.56065	0.0104478	0.12898	FALSE	PDE1A	protein_coding	182140036	182523192	2	-1	chromosome	phosphodiesterase 1A [Source:HGNC Symbol;Acc:HGNC:8774]	ENSG00000115252.18	PDE1A	5136
ENSG00000066056	39.115	-0.649237	0.278047	-2.55908	0.0104951	0.129171	FALSE	TIE1	protein_coding	43300982	43323108	1	1	chromosome	tyrosine kinase with immunoglobulin like and EGF like domains 1 [Source:HGNC Symbol;Acc:HGNC:11809]	ENSG00000066056.14	TIE1	7075
ENSG00000101132	157.852	-0.322638	0.127549	-2.55863	0.0105086	0.129171	FALSE	PFDN4	protein_coding	54208087	54228052	20	1	chromosome	prefoldin subunit 4 [Source:HGNC Symbol;Acc:HGNC:8868]	ENSG00000101132.10	PFDN4	5203
ENSG00000113732	395.902	0.393976	0.149768	2.55898	0.0104981	0.129171	FALSE	ATP6V0E1	protein_coding	172983771	173035445	5	1	chromosome	ATPase H+ transporting V0 subunit e1 [Source:HGNC Symbol;Acc:HGNC:863]	ENSG00000113732.9	ATP6V0E1	8992
ENSG00000181804	10.535	-0.825023	0.322292	-2.55964	0.0104781	0.129171	FALSE	SLC9A9	protein_coding	143265222	143848485	3	-1	chromosome	solute carrier family 9 member A9 [Source:HGNC Symbol;Acc:HGNC:20653]	ENSG00000181804.15	SLC9A9	285195
ENSG00000254986	30.5931	0.620548	0.232237	2.5553	0.0106096	0.130272	FALSE	DPP3	protein_coding	66480013	66509657	11	1	chromosome	dipeptidyl peptidase 3 [Source:HGNC Symbol;Acc:HGNC:3008]	ENSG00000254986.7	DPP3	10072
ENSG00000154721	56.8185	-0.574985	0.276657	-2.55424	0.0106419	0.130527	FALSE	JAM2	protein_coding	25639258	25717562	21	1	chromosome	junctional adhesion molecule 2 [Source:HGNC Symbol;Acc:HGNC:14686]	ENSG00000154721.15	JAM2	58494
ENSG00000084710	48.7049	0.614652	0.226543	2.55364	0.0106603	0.130611	FALSE	EFR3B	protein_coding	25042076	25159135	2	1	chromosome	EFR3 homolog B [Source:HGNC Symbol;Acc:HGNC:29155]	ENSG00000084710.14	EFR3B	22979
ENSG00000133454	340.455	0.43459	0.171667	2.55198	0.0107111	0.131093	FALSE	MYO18B	protein_coding	25742144	26031041	22	1	chromosome	myosin XVIIIB [Source:HGNC Symbol;Acc:HGNC:18150]	ENSG00000133454.15	MYO18B	84700
ENSG00000072310	42.3902	-0.894166	0.307162	-2.5516	0.0107228	0.131095	FALSE	SREBF1	protein_coding	17810399	17837011	17	-1	chromosome	sterol regulatory element binding transcription factor 1 [Source:HGNC Symbol;Acc:HGNC:11289]	ENSG00000072310.17	SREBF1	6720
ENSG00000125733	713.505	-0.356709	0.135554	-2.55106	0.0107397	0.131161	FALSE	TRIP10	protein_coding	6737925	6751530	19	1	chromosome	thyroid hormone receptor interactor 10 [Source:HGNC Symbol;Acc:HGNC:12304]	ENSG00000125733.18	TRIP10	9322
ENSG00000132470	8.91884	-0.767802	0.33519	-2.55006	0.0107706	0.131396	FALSE	ITGB4	protein_coding	75721328	75757818	17	1	chromosome	integrin subunit beta 4 [Source:HGNC Symbol;Acc:HGNC:6158]	ENSG00000132470.14	ITGB4	3691
ENSG00000030419	57.9036	-0.454811	0.173618	-2.549	0.0108031	0.131653	FALSE	IKZF2	protein_coding	212999691	213152427	2	-1	chromosome	IKAROS family zinc finger 2 [Source:HGNC Symbol;Acc:HGNC:13177]	ENSG00000030419.16	IKZF2	22807
ENSG00000183722	64.2429	-0.646283	0.262122	-2.547	0.0108652	0.132267	FALSE	LHFPL6	protein_coding	39209116	39603528	13	-1	chromosome	LHFPL tetraspan subfamily member 6 [Source:HGNC Symbol;Acc:HGNC:6586]	ENSG00000183722.9	LHFPL6	10186
ENSG00000166896	43.4807	-0.663821	0.251891	-2.54374	0.0109674	0.133343	FALSE	ATP23	protein_coding	57906039	57959148	12	1	chromosome	ATP23 metallopeptidase and ATP synthase assembly factor homolog [Source:HGNC Symbol;Acc:HGNC:29452]	ENSG00000166896.9	ATP23	91419
ENSG00000175471	10.4581	-0.757528	0.300508	-2.54343	0.010977	0.133343	FALSE	MCTP1	protein_coding	94703741	95284575	5	-1	chromosome	multiple C2 and transmembrane domain containing 1 [Source:HGNC Symbol;Acc:HGNC:26183]	ENSG00000175471.19	MCTP1	79772
ENSG00000144837	9.46176	1.11504	0.335364	2.54277	0.0109978	0.133452	FALSE	PLA1A	protein_coding	119597875	119629811	3	1	chromosome	phospholipase A1 member A [Source:HGNC Symbol;Acc:HGNC:17661]	ENSG00000144837.9	PLA1A	51365
ENSG00000122126	47.7967	-0.476337	0.184954	-2.54221	0.0110154	0.133523	FALSE	OCRL	protein_coding	129539849	129592561	X	1	chromosome	OCRL inositol polyphosphate-5-phosphatase [Source:HGNC Symbol;Acc:HGNC:8108]	ENSG00000122126.17	OCRL	4952
ENSG00000058668	180.296	-0.545571	0.224254	-2.54047	0.0110703	0.133619	FALSE	ATP2B4	protein_coding	203626561	203744081	1	1	chromosome	ATPase plasma membrane Ca2+ transporting 4 [Source:HGNC Symbol;Acc:HGNC:817]	ENSG00000058668.14	ATP2B4	493
ENSG00000138411	29.1668	-0.764691	0.309085	-2.54053	0.0110685	0.133619	FALSE	HECW2	protein_coding	196189099	196593684	2	-1	chromosome	HECT, C2 and WW domain containing E3 ubiquitin protein ligase 2 [Source:HGNC Symbol;Acc:HGNC:29853]	ENSG00000138411.13	HECW2	57520
ENSG00000147408	13.7994	-0.673005	0.292773	-2.54093	0.011056	0.133619	FALSE	CSGALNACT1	protein_coding	19404161	19758029	8	-1	chromosome	chondroitin sulfate N-acetylgalactosaminyltransferase 1 [Source:HGNC Symbol;Acc:HGNC:24290]	ENSG00000147408.14	CSGALNACT1	55790
ENSG00000204116	27.1579	0.670063	0.272428	2.54152	0.0110371	0.133619	FALSE	CHIC1	protein_coding	73563200	73687102	X	1	chromosome	cysteine rich hydrophobic domain 1 [Source:HGNC Symbol;Acc:HGNC:1934]	ENSG00000204116.11	CHIC1	53344
ENSG00000126903	33.7705	-0.664533	0.25004	-2.5396	0.0110979	0.133811	FALSE	SLC10A3	protein_coding	154487306	154490690	X	-1	chromosome	solute carrier family 10 member 3 [Source:HGNC Symbol;Acc:HGNC:22979]	ENSG00000126903.16	SLC10A3	8273
ENSG00000099889	49.8058	0.592697	0.22369	2.53864	0.0111283	0.133927	FALSE	ARVCF	protein_coding	19969896	20016823	22	-1	chromosome	ARVCF delta catenin family member [Source:HGNC Symbol;Acc:HGNC:728]	ENSG00000099889.14	ARVCF	421
ENSG00000170855	426.215	0.376525	0.147441	2.53856	0.0111311	0.133927	FALSE	TRIAP1	protein_coding	120443964	120446384	12	-1	chromosome	TP53 regulated inhibitor of apoptosis 1 [Source:HGNC Symbol;Acc:HGNC:26937]	ENSG00000170855.4	TRIAP1	51499
ENSG00000149929	43.5402	-0.531392	0.210793	-2.53775	0.0111566	0.13395	FALSE	HIRIP3	protein_coding	29992330	29996074	16	-1	chromosome	HIRA interacting protein 3 [Source:HGNC Symbol;Acc:HGNC:4917]	ENSG00000149929.16	HIRIP3	8479
ENSG00000174574	64.3232	-0.484203	0.193505	-2.53776	0.0111563	0.13395	FALSE	AKIRIN1	protein_coding	38991276	39006059	1	1	chromosome	akirin 1 [Source:HGNC Symbol;Acc:HGNC:25744]	ENSG00000174574.16	AKIRIN1	79647
ENSG00000137502	74.9542	-0.474844	0.189321	-2.53698	0.0111812	0.134104	FALSE	RAB30	protein_coding	82973133	83071923	11	-1	chromosome	RAB30, member RAS oncogene family [Source:HGNC Symbol;Acc:HGNC:9770]	ENSG00000137502.10	RAB30	27314
ENSG00000122643	186.877	-0.379587	0.144234	-2.53611	0.0112092	0.134297	FALSE	NT5C3A	protein_coding	33014114	33062797	7	-1	chromosome	5'-nucleotidase, cytosolic IIIA [Source:HGNC Symbol;Acc:HGNC:17820]	ENSG00000122643.21	NT5C3A	51251
ENSG00000184076	1524.19	0.507217	0.185381	2.53443	0.0112629	0.134799	FALSE	UQCR10	protein_coding	29767369	29770413	22	1	chromosome	ubiquinol-cytochrome c reductase, complex III subunit X [Source:HGNC Symbol;Acc:HGNC:30863]	ENSG00000184076.13	UQCR10	29796
ENSG00000185477	10.496	-0.77284	0.308194	-2.53403	0.011276	0.134814	FALSE	GPRIN3	protein_coding	89236383	89307800	4	-1	chromosome	GPRIN family member 3 [Source:HGNC Symbol;Acc:HGNC:27733]	ENSG00000185477.5	GPRIN3	285513
ENSG00000076555	598.886	-0.388192	0.158828	-2.53333	0.0112985	0.134942	FALSE	ACACB	protein_coding	109116595	109268226	12	1	chromosome	acetyl-CoA carboxylase beta [Source:HGNC Symbol;Acc:HGNC:85]	ENSG00000076555.15	ACACB	32
ENSG00000065154	123.166	-0.477418	0.184999	-2.53208	0.0113389	0.135282	FALSE	OAT	protein_coding	124397303	124418976	10	-1	chromosome	ornithine aminotransferase [Source:HGNC Symbol;Acc:HGNC:8091]	ENSG00000065154.12	OAT	4942
ENSG00000111275	555.629	-0.348283	0.138369	-2.53055	0.0113882	0.135728	FALSE	ALDH2	protein_coding	111766887	111817532	12	1	chromosome	aldehyde dehydrogenase 2 family member [Source:HGNC Symbol;Acc:HGNC:404]	ENSG00000111275.13	ALDH2	217
ENSG00000185739	1727.8	0.352658	0.140283	2.53005	0.0114047	0.135781	FALSE	SRL	protein_coding	4189374	4242080	16	-1	chromosome	sarcalumenin [Source:HGNC Symbol;Acc:HGNC:11295]	ENSG00000185739.13	SRL	6345
ENSG00000153531	684.285	0.529198	0.22119	2.52939	0.0114262	0.135896	FALSE	ADPRHL1	protein_coding	113399610	113453524	13	-1	chromosome	ADP-ribosylhydrolase like 1 [Source:HGNC Symbol;Acc:HGNC:21303]	ENSG00000153531.13	ADPRHL1	113622
ENSG00000166265	34.4106	-0.554734	0.263164	-2.5282	0.0114648	0.136212	FALSE	CYYR1	protein_coding	26466209	26573286	21	-1	chromosome	cysteine and tyrosine rich 1 [Source:HGNC Symbol;Acc:HGNC:16274]	ENSG00000166265.13	CYYR1	116159
ENSG00000108551	20.9908	-0.768821	0.327735	-2.52749	0.011488	0.136345	FALSE	RASD1	protein_coding	17494437	17496395	17	-1	chromosome	ras related dexamethasone induced 1 [Source:HGNC Symbol;Acc:HGNC:15828]	ENSG00000108551.5	RASD1	51655
ENSG00000152977	37.0239	0.900171	0.315521	2.52529	0.0115601	0.136925	FALSE	ZIC1	protein_coding	147393422	147510293	3	1	chromosome	Zic family member 1 [Source:HGNC Symbol;Acc:HGNC:12872]	ENSG00000152977.10	ZIC1	7545
ENSG00000177595	11.7187	0.729258	0.294117	2.52527	0.011561	0.136925	FALSE	PIDD1	protein_coding	799179	809753	11	-1	chromosome	p53-induced death domain protein 1 [Source:HGNC Symbol;Acc:HGNC:16491]	ENSG00000177595.18	PIDD1	55367
ENSG00000156469	32.8738	-0.583664	0.234271	-2.52373	0.0116118	0.137384	FALSE	MTERF3	protein_coding	96239398	96261610	8	-1	chromosome	mitochondrial transcription termination factor 3 [Source:HGNC Symbol;Acc:HGNC:24258]	ENSG00000156469.9	MTERF3	51001
ENSG00000174106	32.2262	-0.61341	0.240149	-2.52213	0.0116645	0.137865	FALSE	LEMD3	protein_coding	65169583	65248355	12	1	chromosome	LEM domain containing 3 [Source:HGNC Symbol;Acc:HGNC:28887]	ENSG00000174106.3	LEMD3	23592
ENSG00000239697	69.3806	-0.497172	0.200616	-2.52164	0.0116808	0.137913	FALSE	TNFSF12	protein_coding	7549058	7557890	17	1	chromosome	TNF superfamily member 12 [Source:HGNC Symbol;Acc:HGNC:11927]	ENSG00000239697.11	TNFSF12	8742
ENSG00000132356	49.9622	0.533969	0.219821	2.52087	0.0117066	0.138075	FALSE	PRKAA1	protein_coding	40759379	40798374	5	-1	chromosome	protein kinase AMP-activated catalytic subunit alpha 1 [Source:HGNC Symbol;Acc:HGNC:9376]	ENSG00000132356.11	PRKAA1	5562
ENSG00000114854	11996.8	0.689012	0.257285	2.51933	0.0117579	0.138118	FALSE	TNNC1	protein_coding	52451100	52454041	3	-1	chromosome	troponin C1, slow skeletal and cardiac type [Source:HGNC Symbol;Acc:HGNC:11943]	ENSG00000114854.8	TNNC1	7134
ENSG00000156885	17423	0.354637	0.140231	2.51933	0.011758	0.138118	FALSE	COX6A2	protein_coding	31427731	31428360	16	-1	chromosome	cytochrome c oxidase subunit 6A2 [Source:HGNC Symbol;Acc:HGNC:2279]	ENSG00000156885.6	COX6A2	1339
ENSG00000165417	92.9351	-0.460689	0.184205	-2.5193	0.0117589	0.138118	FALSE	GTF2A1	protein_coding	81175452	81221377	14	-1	chromosome	general transcription factor IIA subunit 1 [Source:HGNC Symbol;Acc:HGNC:4646]	ENSG00000165417.12	GTF2A1	2957
ENSG00000173611	31.6777	0.648645	0.239302	2.5203	0.0117255	0.138118	FALSE	SCAI	protein_coding	124942608	125143506	9	-1	chromosome	suppressor of cancer cell invasion [Source:HGNC Symbol;Acc:HGNC:26709]	ENSG00000173611.17	SCAI	286205
ENSG00000168488	17.5452	-0.792684	0.301491	-2.51858	0.0117828	0.138256	FALSE	ATXN2L	protein_coding	28823035	28837237	16	1	chromosome	ataxin 2 like [Source:HGNC Symbol;Acc:HGNC:31326]	ENSG00000168488.18	ATXN2L	11273
ENSG00000110330	224.724	0.343855	0.133648	2.51728	0.0118265	0.138552	FALSE	BIRC2	protein_coding	102347211	102378670	11	1	chromosome	baculoviral IAP repeat containing 2 [Source:HGNC Symbol;Acc:HGNC:590]	ENSG00000110330.8	BIRC2	329
ENSG00000125844	78.8201	-0.423788	0.165643	-2.51674	0.0118445	0.138552	FALSE	RRBP1	protein_coding	17613678	17682295	20	-1	chromosome	ribosome binding protein 1 [Source:HGNC Symbol;Acc:HGNC:10448]	ENSG00000125844.16	RRBP1	6238
ENSG00000156411	1949.02	0.457076	0.17781	2.51703	0.0118347	0.138552	FALSE	ATP5MPL	protein_coding	103912288	103928269	14	-1	chromosome	ATP synthase membrane subunit 6.8PL [Source:HGNC Symbol;Acc:HGNC:1188]	ENSG00000156411.9	ATP5MPL	9556
ENSG00000172500	215.291	0.48286	0.188124	2.51583	0.0118754	0.13877	FALSE	FIBP	protein_coding	65883741	65888539	11	-1	chromosome	FGF1 intracellular binding protein [Source:HGNC Symbol;Acc:HGNC:3705]	ENSG00000172500.12	FIBP	9158
ENSG00000186575	94.8648	0.393645	0.158404	2.51457	0.0119178	0.139123	FALSE	NF2	protein_coding	29603556	29698598	22	1	chromosome	neurofibromin 2 [Source:HGNC Symbol;Acc:HGNC:7773]	ENSG00000186575.18	NF2	4771
ENSG00000092931	127.376	0.368382	0.151973	2.51125	0.0120303	0.13995	FALSE	MFSD11	protein_coding	76735865	76781449	17	1	chromosome	major facilitator superfamily domain containing 11 [Source:HGNC Symbol;Acc:HGNC:25458]	ENSG00000092931.11	MFSD11	79157
ENSG00000099917	57.7007	-0.523785	0.20312	-2.51142	0.0120248	0.13995	FALSE	MED15	protein_coding	20495913	20587632	22	1	chromosome	mediator complex subunit 15 [Source:HGNC Symbol;Acc:HGNC:14248]	ENSG00000099917.17	MED15	51586
ENSG00000132823	178.956	-0.37418	0.149629	-2.51128	0.0120295	0.13995	FALSE	OSER1	protein_coding	44195939	44210771	20	-1	chromosome	oxidative stress responsive serine rich 1 [Source:HGNC Symbol;Acc:HGNC:16105]	ENSG00000132823.11	OSER1	51526
ENSG00000164687	217.688	-0.596568	0.25548	-2.51067	0.0120502	0.13995	FALSE	FABP5	protein_coding	81280536	81284777	8	1	chromosome	fatty acid binding protein 5 [Source:HGNC Symbol;Acc:HGNC:3560]	ENSG00000164687.11	FABP5	2171
ENSG00000165629	1228.94	0.317397	0.12402	2.51091	0.0120419	0.13995	FALSE	ATP5F1C	protein_coding	7788147	7807815	10	1	chromosome	ATP synthase F1 subunit gamma [Source:HGNC Symbol;Acc:HGNC:833]	ENSG00000165629.20	ATP5F1C	509
ENSG00000091409	139.81	-0.545819	0.237685	-2.50862	0.0121205	0.140622	FALSE	ITGA6	protein_coding	172427354	172506459	2	1	chromosome	integrin subunit alpha 6 [Source:HGNC Symbol;Acc:HGNC:6142]	ENSG00000091409.15	ITGA6	3655
ENSG00000072736	202.916	-0.320428	0.12561	-2.50546	0.0122292	0.141739	FALSE	NFATC3	protein_coding	68084751	68229259	16	1	chromosome	nuclear factor of activated T cells 3 [Source:HGNC Symbol;Acc:HGNC:7777]	ENSG00000072736.19	NFATC3	4775
ENSG00000163069	590.496	-0.364908	0.141298	-2.50508	0.0122423	0.141747	FALSE	SGCB	protein_coding	52020706	52038482	4	-1	chromosome	sarcoglycan beta [Source:HGNC Symbol;Acc:HGNC:10806]	ENSG00000163069.12	SGCB	6443
ENSG00000107372	979.323	-0.427087	0.174357	-2.50312	0.0123102	0.142388	FALSE	ZFAND5	protein_coding	72351413	72365235	9	-1	chromosome	zinc finger AN1-type containing 5 [Source:HGNC Symbol;Acc:HGNC:13008]	ENSG00000107372.13	ZFAND5	7763
ENSG00000151806	102.59	0.392173	0.165604	2.50107	0.012382	0.143073	FALSE	GUF1	protein_coding	44678420	44700928	4	1	chromosome	GUF1 homolog, GTPase [Source:HGNC Symbol;Acc:HGNC:25799]	ENSG00000151806.14	GUF1	60558
ENSG00000165507	70.1084	-0.620832	0.24715	-2.50016	0.0124137	0.143293	FALSE	DEPP1	protein_coding	44970981	44978809	10	-1	chromosome	DEPP1 autophagy regulator [Source:HGNC Symbol;Acc:HGNC:23355]	ENSG00000165507.9	DEPP1	11067
ENSG00000132530	60.3051	-0.660613	0.258848	-2.49937	0.0124415	0.143431	FALSE	XAF1	protein_coding	6755447	6775647	17	1	chromosome	XIAP associated factor 1 [Source:HGNC Symbol;Acc:HGNC:30932]	ENSG00000132530.17	XAF1	54739
ENSG00000244617	7.32145	0.810275	0.31127	2.4991	0.0124509	0.143431	FALSE	ASPRV1	protein_coding	69960089	69962265	2	-1	chromosome	aspartic peptidase retroviral like 1 [Source:HGNC Symbol;Acc:HGNC:26321]	ENSG00000244617.2	ASPRV1	151516
ENSG00000125445	535.383	0.311404	0.123531	2.497	0.0125249	0.144012	FALSE	MRPS7	protein_coding	75261674	75266376	17	1	chromosome	mitochondrial ribosomal protein S7 [Source:HGNC Symbol;Acc:HGNC:14499]	ENSG00000125445.11	MRPS7	51081
ENSG00000196405	105.431	0.48598	0.193435	2.4969	0.0125283	0.144012	FALSE	EVL	protein_coding	99971449	100144236	14	1	chromosome	Enah/Vasp-like [Source:HGNC Symbol;Acc:HGNC:20234]	ENSG00000196405.13	EVL	51466
ENSG00000204681	27.9112	-0.509097	0.231174	-2.49659	0.0125393	0.144012	FALSE	GABBR1	protein_coding	29555629	29633976	6	-1	chromosome	gamma-aminobutyric acid type B receptor subunit 1 [Source:HGNC Symbol;Acc:HGNC:4070]	ENSG00000204681.11	GABBR1	2550
ENSG00000080493	20.7462	0.515422	0.334752	2.49612	0.0125559	0.144021	FALSE	SLC4A4	protein_coding	71062667	71572087	4	1	chromosome	solute carrier family 4 member 4 [Source:HGNC Symbol;Acc:HGNC:11030]	ENSG00000080493.17	SLC4A4	8671
ENSG00000114251	40.1383	0.658085	0.259919	2.49585	0.0125654	0.144021	FALSE	WNT5A	protein_coding	55465715	55490539	3	-1	chromosome	Wnt family member 5A [Source:HGNC Symbol;Acc:HGNC:12784]	ENSG00000114251.14	WNT5A	7474
ENSG00000271601	113.379	-0.509555	0.200068	-2.49503	0.0125947	0.144211	FALSE	LIX1L	protein_coding	145933423	145958017	1	-1	chromosome	limb and CNS expressed 1 like [Source:HGNC Symbol;Acc:HGNC:28715]	ENSG00000271601.4	LIX1L	128077
ENSG00000107863	218.315	-0.467319	0.18208	-2.4942	0.0126241	0.144301	FALSE	ARHGAP21	protein_coding	24583609	24723887	10	-1	chromosome	Rho GTPase activating protein 21 [Source:HGNC Symbol;Acc:HGNC:23725]	ENSG00000107863.18	ARHGAP21	57584
ENSG00000160439	74.4652	0.472826	0.18075	2.49409	0.0126279	0.144301	FALSE	RDH13	protein_coding	55039108	55071291	19	-1	chromosome	retinol dehydrogenase 13 [Source:HGNC Symbol;Acc:HGNC:19978]	ENSG00000160439.16	RDH13	112724
ENSG00000172164	120.792	-0.77383	0.289294	-2.49368	0.0126426	0.144324	FALSE	SNTB1	protein_coding	120535745	120813273	8	-1	chromosome	syntrophin beta 1 [Source:HGNC Symbol;Acc:HGNC:11168]	ENSG00000172164.15	SNTB1	6641
ENSG00000166888	53.1523	-0.49129	0.196515	-2.49244	0.012687	0.144686	FALSE	STAT6	protein_coding	57095408	57132139	12	-1	chromosome	signal transducer and activator of transcription 6 [Source:HGNC Symbol;Acc:HGNC:11368]	ENSG00000166888.12	STAT6	6778
ENSG00000164615	225.232	0.404507	0.164548	2.49153	0.0127193	0.144909	FALSE	CAMLG	protein_coding	134738548	134752157	5	1	chromosome	calcium modulating ligand [Source:HGNC Symbol;Acc:HGNC:1471]	ENSG00000164615.5	CAMLG	819
ENSG00000117519	59.8427	-0.702344	0.284626	-2.49068	0.0127499	0.145111	FALSE	CNN3	protein_coding	94896949	94927223	1	-1	chromosome	calponin 3 [Source:HGNC Symbol;Acc:HGNC:2157]	ENSG00000117519.16	CNN3	1266
ENSG00000109536	228.076	0.356927	0.143211	2.48741	0.0128676	0.146305	FALSE	FRG1	protein_coding	189940870	189963202	4	1	chromosome	FSHD region gene 1 [Source:HGNC Symbol;Acc:HGNC:3954]	ENSG00000109536.12	FRG1	2483
ENSG00000070610	123.481	0.389471	0.154846	2.48624	0.0129102	0.14635	FALSE	GBA2	protein_coding	35736866	35749228	9	-1	chromosome	glucosylceramidase beta 2 [Source:HGNC Symbol;Acc:HGNC:18986]	ENSG00000070610.14	GBA2	57704
ENSG00000169908	243.379	-0.609288	0.255492	-2.48665	0.0128951	0.14635	FALSE	TM4SF1	protein_coding	149369022	149377692	3	-1	chromosome	transmembrane 4 L six family member 1 [Source:HGNC Symbol;Acc:HGNC:11853]	ENSG00000169908.12	TM4SF1	4071
ENSG00000175489	13.2978	0.689059	0.304271	2.48628	0.0129086	0.14635	FALSE	LRRC25	protein_coding	18391137	18397622	19	-1	chromosome	leucine rich repeat containing 25 [Source:HGNC Symbol;Acc:HGNC:29806]	ENSG00000175489.10	LRRC25	126364
ENSG00000071462	245.837	0.350074	0.142567	2.48514	0.0129499	0.146411	FALSE	BUD23	protein_coding	73683025	73705161	7	1	chromosome	BUD23 rRNA methyltransferase and ribosome maturation factor [Source:HGNC Symbol;Acc:HGNC:16405]	ENSG00000071462.11	BUD23	114049
ENSG00000137198	703.316	-0.449401	0.179973	-2.4857	0.0129298	0.146411	FALSE	GMPR	protein_coding	16238587	16295549	6	1	chromosome	guanosine monophosphate reductase [Source:HGNC Symbol;Acc:HGNC:4376]	ENSG00000137198.10	GMPR	2766
ENSG00000140743	10.0105	-0.71971	0.299072	-2.48498	0.0129557	0.146411	FALSE	CDR2	protein_coding	22345936	22437165	16	-1	chromosome	cerebellar degeneration related protein 2 [Source:HGNC Symbol;Acc:HGNC:1799]	ENSG00000140743.8	CDR2	1039
ENSG00000173451	12.0515	-0.629998	0.327825	-2.48467	0.0129671	0.146411	FALSE	THAP2	protein_coding	71664301	71680644	12	1	chromosome	THAP domain containing 2 [Source:HGNC Symbol;Acc:HGNC:20854]	ENSG00000173451.7	THAP2	83591
ENSG00000099783	412.003	-0.314437	0.124225	-2.48342	0.0130129	0.146783	FALSE	HNRNPM	protein_coding	8444767	8489114	19	1	chromosome	heterogeneous nuclear ribonucleoprotein M [Source:HGNC Symbol;Acc:HGNC:5046]	ENSG00000099783.12	HNRNPM	4670
ENSG00000102226	118.394	0.59622	0.247845	2.48101	0.0131012	0.146906	FALSE	USP11	protein_coding	47232866	47248328	X	1	chromosome	ubiquitin specific peptidase 11 [Source:HGNC Symbol;Acc:HGNC:12609]	ENSG00000102226.10	USP11	8237
ENSG00000115020	53.7799	0.584722	0.309287	2.48104	0.0130998	0.146906	FALSE	PIKFYVE	protein_coding	208266255	208358746	2	1	chromosome	phosphoinositide kinase, FYVE-type zinc finger containing [Source:HGNC Symbol;Acc:HGNC:23785]	ENSG00000115020.17	PIKFYVE	200576
ENSG00000134107	65.5778	-0.675044	0.260774	-2.48217	0.0130585	0.146906	FALSE	BHLHE40	protein_coding	4979437	4985323	3	1	chromosome	basic helix-loop-helix family member e40 [Source:HGNC Symbol;Acc:HGNC:1046]	ENSG00000134107.5	BHLHE40	8553
ENSG00000164951	199.133	-0.641411	0.240112	-2.48188	0.013069	0.146906	FALSE	PDP1	protein_coding	93857807	93926068	8	1	chromosome	pyruvate dehyrogenase phosphatase catalytic subunit 1 [Source:HGNC Symbol;Acc:HGNC:9279]	ENSG00000164951.16	PDP1	54704
ENSG00000165424	413.777	-0.579088	0.217269	-2.48208	0.0130618	0.146906	FALSE	ZCCHC24	protein_coding	79382325	79445624	10	-1	chromosome	zinc finger CCHC-type containing 24 [Source:HGNC Symbol;Acc:HGNC:26911]	ENSG00000165424.7	ZCCHC24	219654
ENSG00000185437	628.932	-0.414485	0.170821	-2.481	0.0131013	0.146906	FALSE	SH3BGR	protein_coding	39445855	39515506	21	1	chromosome	SH3 domain binding glutamate rich protein [Source:HGNC Symbol;Acc:HGNC:10822]	ENSG00000185437.13	SH3BGR	6450
ENSG00000151576	9.25279	0.659771	0.31429	2.48002	0.0131375	0.147166	FALSE	QTRT2	protein_coding	114005833	114088422	3	1	chromosome	queuine tRNA-ribosyltransferase accessory subunit 2 [Source:HGNC Symbol;Acc:HGNC:25771]	ENSG00000151576.10	QTRT2	79691
ENSG00000070444	20.7163	-0.624422	0.248931	-2.47813	0.0132071	0.147489	FALSE	MNT	protein_coding	2384073	2401104	17	-1	chromosome	MAX network transcriptional repressor [Source:HGNC Symbol;Acc:HGNC:7188]	ENSG00000070444.15	MNT	4335
ENSG00000100138	570.122	0.240446	0.0967834	2.47883	0.0131815	0.147489	FALSE	SNU13	protein_coding	41673933	41690504	22	-1	chromosome	small nuclear ribonucleoprotein 13 [Source:HGNC Symbol;Acc:HGNC:7819]	ENSG00000100138.15	SNU13	4809
ENSG00000113916	1136.19	0.538841	0.228975	2.4782	0.0132048	0.147489	FALSE	BCL6	protein_coding	187721377	187745725	3	-1	chromosome	BCL6 transcription repressor [Source:HGNC Symbol;Acc:HGNC:1001]	ENSG00000113916.18	BCL6	604
ENSG00000152402	112.09	-0.584609	0.228141	-2.47784	0.0132182	0.147489	FALSE	GUCY1A2	protein_coding	106674012	107018524	11	-1	chromosome	guanylate cyclase 1 soluble subunit alpha 2 [Source:HGNC Symbol;Acc:HGNC:4684]	ENSG00000152402.10	GUCY1A2	2977
ENSG00000155792	355.317	-0.632861	0.241488	-2.47352	0.0133787	0.149134	FALSE	DEPTOR	protein_coding	119873717	120050918	8	1	chromosome	DEP domain containing MTOR interacting protein [Source:HGNC Symbol;Acc:HGNC:22953]	ENSG00000155792.10	DEPTOR	64798
ENSG00000172005	13.9053	-0.735041	0.299542	-2.47231	0.0134244	0.149451	FALSE	MAL	protein_coding	95025677	95053992	2	1	chromosome	mal, T cell differentiation protein [Source:HGNC Symbol;Acc:HGNC:6817]	ENSG00000172005.11	MAL	4118
ENSG00000214456	491.864	0.720994	0.247072	2.47207	0.0134335	0.149451	FALSE	PLIN5	protein_coding	4522531	4535224	19	-1	chromosome	perilipin 5 [Source:HGNC Symbol;Acc:HGNC:33196]	ENSG00000214456.8	PLIN5	440503
ENSG00000121068	20.1721	-0.601025	0.334207	-2.47091	0.0134769	0.149787	FALSE	TBX2	protein_coding	61399843	61409466	17	1	chromosome	T-box transcription factor 2 [Source:HGNC Symbol;Acc:HGNC:11597]	ENSG00000121068.14	TBX2	6909
ENSG00000132688	158.512	0.569649	0.22754	2.46918	0.0135421	0.150102	FALSE	NES	protein_coding	156668763	156677407	1	-1	chromosome	nestin [Source:HGNC Symbol;Acc:HGNC:7756]	ENSG00000132688.11	NES	10763
ENSG00000139914	680.439	0.310676	0.125322	2.46963	0.0135251	0.150102	FALSE	FITM1	protein_coding	24131275	24132849	14	1	chromosome	fat storage inducing transmembrane protein 1 [Source:HGNC Symbol;Acc:HGNC:33714]	ENSG00000139914.6	FITM1	161247
ENSG00000143970	111.941	-0.444329	0.182877	-2.46911	0.0135449	0.150102	FALSE	ASXL2	protein_coding	25733753	25878487	2	-1	chromosome	ASXL transcriptional regulator 2 [Source:HGNC Symbol;Acc:HGNC:23805]	ENSG00000143970.17	ASXL2	55252
ENSG00000130226	12.3833	0.812724	0.329617	2.46847	0.013569	0.150224	FALSE	DPP6	protein_coding	153887097	154894285	7	1	chromosome	dipeptidyl peptidase like 6 [Source:HGNC Symbol;Acc:HGNC:3010]	ENSG00000130226.17	DPP6	1804
ENSG00000113734	33.7459	0.569762	0.236929	2.4662	0.0136554	0.150261	FALSE	BNIP1	protein_coding	173144442	173164387	5	1	chromosome	BCL2 interacting protein 1 [Source:HGNC Symbol;Acc:HGNC:1082]	ENSG00000113734.17	BNIP1	662
ENSG00000119139	42.8585	0.616328	0.24138	2.46727	0.0136147	0.150261	FALSE	TJP2	protein_coding	69121264	69274615	9	1	chromosome	tight junction protein 2 [Source:HGNC Symbol;Acc:HGNC:11828]	ENSG00000119139.20	TJP2	9414
ENSG00000139687	107.603	-0.42486	0.17425	-2.46706	0.0136227	0.150261	FALSE	RB1	protein_coding	48303726	48599436	13	1	chromosome	RB transcriptional corepressor 1 [Source:HGNC Symbol;Acc:HGNC:9884]	ENSG00000139687.15	RB1	5925
ENSG00000178988	396.707	0.327609	0.130936	2.4663	0.0136518	0.150261	FALSE	MRFAP1L1	protein_coding	6707701	6709865	4	-1	chromosome	Morf4 family associated protein 1 like 1 [Source:HGNC Symbol;Acc:HGNC:28796]	ENSG00000178988.11	MRFAP1L1	114932
ENSG00000197124	11.2284	0.560723	0.334913	2.46595	0.0136649	0.150261	FALSE	ZNF682	protein_coding	19997058	20039505	19	-1	chromosome	zinc finger protein 682 [Source:HGNC Symbol;Acc:HGNC:28857]	ENSG00000197124.12	ZNF682	91120
ENSG00000223953	11.9062	-0.712266	0.295198	-2.46676	0.0136341	0.150261	FALSE	C1QTNF5	protein_coding	119338942	119340940	11	-1	chromosome	C1q and TNF related 5 [Source:HGNC Symbol;Acc:HGNC:14344]	ENSG00000223953.6	C1QTNF5	114902
ENSG00000271447	9.51239	-0.744096	0.322458	-2.46672	0.0136357	0.150261	FALSE	MMP28	protein_coding	35756249	35795707	17	-1	chromosome	matrix metallopeptidase 28 [Source:HGNC Symbol;Acc:HGNC:14366]	ENSG00000271447.6	MMP28	79148
ENSG00000109016	208.22	0.32738	0.136385	2.46208	0.0138134	0.151747	FALSE	DHRS7B	protein_coding	21123364	21193265	17	1	chromosome	dehydrogenase/reductase 7B [Source:HGNC Symbol;Acc:HGNC:24547]	ENSG00000109016.17	DHRS7B	25979
ENSG00000006756	29.5995	-0.606986	0.31184	-2.46094	0.0138574	0.151937	FALSE	ARSD	protein_coding	2903972	2929349	X	-1	chromosome	arylsulfatase D [Source:HGNC Symbol;Acc:HGNC:717]	ENSG00000006756.16	ARSD	414
ENSG00000128594	8.26682	0.895445	0.315718	2.46108	0.0138518	0.151937	FALSE	LRRC4	protein_coding	128027071	128032107	7	-1	chromosome	leucine rich repeat containing 4 [Source:HGNC Symbol;Acc:HGNC:15586]	ENSG00000128594.8	LRRC4	64101
ENSG00000134324	717.41	-0.441025	0.192612	-2.46021	0.0138856	0.152037	FALSE	LPIN1	protein_coding	11677595	11827409	2	1	chromosome	lipin 1 [Source:HGNC Symbol;Acc:HGNC:13345]	ENSG00000134324.11	LPIN1	23175
ENSG00000178694	14.5952	0.557909	0.301077	2.46001	0.0138933	0.152037	FALSE	NSUN3	protein_coding	94062980	94131832	3	1	chromosome	NOP2/Sun RNA methyltransferase 3 [Source:HGNC Symbol;Acc:HGNC:26208]	ENSG00000178694.10	NSUN3	63899
ENSG00000197019	49.205	-0.640198	0.246957	-2.45942	0.0139161	0.15214	FALSE	SERTAD1	protein_coding	40421589	40425992	19	-1	chromosome	SERTA domain containing 1 [Source:HGNC Symbol;Acc:HGNC:17932]	ENSG00000197019.5	SERTAD1	29950
ENSG00000138448	93.3717	0.543343	0.202316	2.45631	0.0140372	0.153316	FALSE	ITGAV	protein_coding	186590056	186680901	2	1	chromosome	integrin subunit alpha V [Source:HGNC Symbol;Acc:HGNC:6150]	ENSG00000138448.12	ITGAV	3685
ENSG00000157388	9.10678	0.797173	0.313368	2.45541	0.0140724	0.153554	FALSE	CACNA1D	protein_coding	53328963	53813733	3	1	chromosome	calcium voltage-gated channel subunit alpha1 D [Source:HGNC Symbol;Acc:HGNC:1391]	ENSG00000157388.19	CACNA1D	776
ENSG00000188092	26.5507	0.542803	0.243269	2.45448	0.0141089	0.153804	FALSE	GPR89B	protein_coding	147928393	147993592	1	1	chromosome	G protein-coupled receptor 89B [Source:HGNC Symbol;Acc:HGNC:13840]	ENSG00000188092.15	GPR89B	51463
ENSG00000125398	21.3479	0.678578	0.295168	2.45266	0.0141803	0.153993	FALSE	SOX9	protein_coding	72121020	72126416	17	1	chromosome	SRY-box transcription factor 9 [Source:HGNC Symbol;Acc:HGNC:11204]	ENSG00000125398.8	SOX9	6662
ENSG00000130764	1095.13	0.331321	0.134266	2.4536	0.0141435	0.153993	FALSE	LRRC47	protein_coding	3778559	3796498	1	-1	chromosome	leucine rich repeat containing 47 [Source:HGNC Symbol;Acc:HGNC:29207]	ENSG00000130764.10	LRRC47	57470
ENSG00000150893	59.4218	0.624959	0.257538	2.45293	0.0141698	0.153993	FALSE	FREM2	protein_coding	38687077	38887131	13	1	chromosome	FRAS1 related extracellular matrix 2 [Source:HGNC Symbol;Acc:HGNC:25396]	ENSG00000150893.11	FREM2	341640
ENSG00000161533	306.888	0.425524	0.169626	2.45293	0.0141698	0.153993	FALSE	ACOX1	protein_coding	75941507	75979177	17	-1	chromosome	acyl-CoA oxidase 1 [Source:HGNC Symbol;Acc:HGNC:119]	ENSG00000161533.12	ACOX1	51
ENSG00000154640	10.6432	-0.713737	0.32718	-2.45153	0.0142249	0.15433	FALSE	BTG3	protein_coding	17593653	17612947	21	-1	chromosome	BTG anti-proliferation factor 3 [Source:HGNC Symbol;Acc:HGNC:1132]	ENSG00000154640.14	BTG3	10950
ENSG00000099910	110.97	0.351128	0.143609	2.45102	0.014245	0.154401	FALSE	KLHL22	protein_coding	20441519	20495844	22	-1	chromosome	kelch like family member 22 [Source:HGNC Symbol;Acc:HGNC:25888]	ENSG00000099910.17	KLHL22	84861
ENSG00000024422	104.117	-0.538769	0.264511	-2.44911	0.0143212	0.155078	FALSE	EHD2	protein_coding	47713422	47743134	19	1	chromosome	EH domain containing 2 [Source:HGNC Symbol;Acc:HGNC:3243]	ENSG00000024422.12	EHD2	30846
ENSG00000241058	17.1311	0.698276	0.29969	2.44773	0.0143758	0.155521	FALSE	NSUN6	protein_coding	18545561	18659285	10	-1	chromosome	NOP2/Sun RNA methyltransferase 6 [Source:HGNC Symbol;Acc:HGNC:23529]	ENSG00000241058.4	NSUN6	221078
ENSG00000125772	102.769	-0.680752	0.253994	-2.44471	0.0144969	0.156682	FALSE	GPCPD1	protein_coding	5544439	5611006	20	-1	chromosome	glycerophosphocholine phosphodiesterase 1 [Source:HGNC Symbol;Acc:HGNC:26957]	ENSG00000125772.14	GPCPD1	56261
ENSG00000171551	8.68531	-0.741608	0.328195	-2.44415	0.0145194	0.156776	FALSE	ECEL1	protein_coding	232479827	232487834	2	-1	chromosome	endothelin converting enzyme like 1 [Source:HGNC Symbol;Acc:HGNC:3147]	ENSG00000171551.12	ECEL1	9427
ENSG00000005471	72.6596	0.604618	0.234524	2.44257	0.0145831	0.157315	FALSE	ABCB4	protein_coding	87401697	87480435	7	-1	chromosome	ATP binding cassette subfamily B member 4 [Source:HGNC Symbol;Acc:HGNC:45]	ENSG00000005471.17	ABCB4	5244
ENSG00000092964	138.939	-0.467051	0.197008	-2.44164	0.0146208	0.157572	FALSE	DPYSL2	protein_coding	26514031	26658178	8	1	chromosome	dihydropyrimidinase like 2 [Source:HGNC Symbol;Acc:HGNC:3014]	ENSG00000092964.18	DPYSL2	1808
ENSG00000136040	14.9035	0.689517	0.310484	2.43917	0.0147212	0.15815	FALSE	PLXNC1	protein_coding	94148577	94307675	12	1	chromosome	plexin C1 [Source:HGNC Symbol;Acc:HGNC:9106]	ENSG00000136040.9	PLXNC1	10154
ENSG00000176014	111.036	-0.621011	0.274273	-2.43982	0.0146944	0.15815	FALSE	TUBB6	protein_coding	12307669	12344320	18	1	chromosome	tubulin beta 6 class V [Source:HGNC Symbol;Acc:HGNC:20776]	ENSG00000176014.13	TUBB6	84617
ENSG00000179922	128.294	0.431298	0.175414	2.43895	0.0147301	0.15815	FALSE	ZNF784	protein_coding	55620741	55624566	19	-1	chromosome	zinc finger protein 784 [Source:HGNC Symbol;Acc:HGNC:33111]	ENSG00000179922.6	ZNF784	147808
ENSG00000205213	45.3982	-0.550921	0.228888	-2.43957	0.0147048	0.15815	FALSE	LGR4	protein_coding	27365961	27472790	11	-1	chromosome	leucine rich repeat containing G protein-coupled receptor 4 [Source:HGNC Symbol;Acc:HGNC:13299]	ENSG00000205213.14	LGR4	55366
ENSG00000158092	46.2913	-0.530195	0.218333	-2.43848	0.0147493	0.158207	FALSE	NCK1	protein_coding	136862208	136951606	3	1	chromosome	NCK adaptor protein 1 [Source:HGNC Symbol;Acc:HGNC:7664]	ENSG00000158092.7	NCK1	4690
ENSG00000135929	118.259	-0.64017	0.246413	-2.43736	0.014795	0.158548	FALSE	CYP27A1	protein_coding	218781749	218815293	2	1	chromosome	cytochrome P450 family 27 subfamily A member 1 [Source:HGNC Symbol;Acc:HGNC:2605]	ENSG00000135929.9	CYP27A1	1593
ENSG00000101901	22.4577	0.556687	0.240713	2.43563	0.0148659	0.159008	FALSE	ALG13	protein_coding	111665811	111760649	X	1	chromosome	ALG13 UDP-N-acetylglucosaminyltransferase subunit [Source:HGNC Symbol;Acc:HGNC:30881]	ENSG00000101901.12	ALG13	79868
ENSG00000138794	10.7565	-0.741451	0.297438	-2.43588	0.0148557	0.159008	FALSE	CASP6	protein_coding	109688622	109703583	4	-1	chromosome	caspase 6 [Source:HGNC Symbol;Acc:HGNC:1507]	ENSG00000138794.10	CASP6	839
ENSG00000107669	109.184	0.528559	0.209014	2.43395	0.0149349	0.159147	FALSE	ATE1	protein_coding	121740421	121928801	10	-1	chromosome	arginyltransferase 1 [Source:HGNC Symbol;Acc:HGNC:782]	ENSG00000107669.17	ATE1	11101
ENSG00000117602	8.03411	-0.791471	0.330278	-2.43433	0.0149194	0.159147	FALSE	RCAN3	protein_coding	24502351	24541040	1	1	chromosome	RCAN family member 3 [Source:HGNC Symbol;Acc:HGNC:3042]	ENSG00000117602.12	RCAN3	11123
ENSG00000168497	94.3943	-0.516326	0.238033	-2.43425	0.0149227	0.159147	FALSE	CAVIN2	protein_coding	191834310	191847088	2	-1	chromosome	caveolae associated protein 2 [Source:HGNC Symbol;Acc:HGNC:10690]	ENSG00000168497.5	CAVIN2	8436
ENSG00000172936	9.20402	-0.700022	0.309025	-2.43425	0.0149225	0.159147	FALSE	MYD88	protein_coding	38138478	38143022	3	1	chromosome	MYD88 innate immune signal transduction adaptor [Source:HGNC Symbol;Acc:HGNC:7562]	ENSG00000172936.14	MYD88	4615
ENSG00000159640	35.7302	-0.628316	0.246266	-2.43138	0.0150414	0.160132	FALSE	ACE	protein_coding	63477061	63498380	17	1	chromosome	angiotensin I converting enzyme [Source:HGNC Symbol;Acc:HGNC:2707]	ENSG00000159640.16	ACE	1636
ENSG00000110237	70.672	-0.456741	0.188617	-2.42974	0.0151095	0.160426	FALSE	ARHGEF17	protein_coding	73308276	73369388	11	1	chromosome	Rho guanine nucleotide exchange factor 17 [Source:HGNC Symbol;Acc:HGNC:21726]	ENSG00000110237.5	ARHGEF17	9828
ENSG00000110324	20.6929	-0.662101	0.2909	-2.4297	0.0151113	0.160426	FALSE	IL10RA	protein_coding	117986348	118003037	11	1	chromosome	interleukin 10 receptor subunit alpha [Source:HGNC Symbol;Acc:HGNC:5964]	ENSG00000110324.10	IL10RA	3587
ENSG00000165630	33.8834	-0.567897	0.232626	-2.43031	0.015086	0.160426	FALSE	PRPF18	protein_coding	13586939	13630859	10	1	chromosome	pre-mRNA processing factor 18 [Source:HGNC Symbol;Acc:HGNC:17351]	ENSG00000165630.14	PRPF18	8559
ENSG00000061918	10.9763	-0.762077	0.300174	-2.42766	0.0151967	0.161181	FALSE	GUCY1B1	protein_coding	155758992	155807774	4	1	chromosome	guanylate cyclase 1 soluble subunit beta 1 [Source:HGNC Symbol;Acc:HGNC:4687]	ENSG00000061918.13	GUCY1B1	2983
ENSG00000183726	124.426	-0.37901	0.156605	-2.42341	0.0153757	0.162928	FALSE	TMEM50A	protein_coding	25338317	25362361	1	1	chromosome	transmembrane protein 50A [Source:HGNC Symbol;Acc:HGNC:30590]	ENSG00000183726.11	TMEM50A	23585
ENSG00000177238	1002.63	0.351044	0.143162	2.42161	0.0154517	0.163581	FALSE	TRIM72	protein_coding	31214091	31231537	16	1	chromosome	tripartite motif containing 72 [Source:HGNC Symbol;Acc:HGNC:32671]	ENSG00000177238.14	TRIM72	493829
ENSG00000023608	65.325	-0.451305	0.194182	-2.42063	0.0154936	0.163872	FALSE	SNAPC1	protein_coding	61762420	61796428	14	1	chromosome	small nuclear RNA activating complex polypeptide 1 [Source:HGNC Symbol;Acc:HGNC:11134]	ENSG00000023608.5	SNAPC1	6617
ENSG00000116396	18.432	0.741115	0.316186	2.41983	0.0155276	0.163926	FALSE	KCNC4	protein_coding	110211343	110283100	1	1	chromosome	potassium voltage-gated channel subfamily C member 4 [Source:HGNC Symbol;Acc:HGNC:6236]	ENSG00000116396.14	KCNC4	3749
ENSG00000169184	289.457	-0.371608	0.151616	-2.42001	0.0155203	0.163926	FALSE	MN1	protein_coding	27748277	27801756	22	-1	chromosome	MN1 proto-oncogene, transcriptional regulator [Source:HGNC Symbol;Acc:HGNC:7180]	ENSG00000169184.6	MN1	4330
ENSG00000124831	928.57	0.373517	0.152716	2.4194	0.0155462	0.163971	FALSE	LRRFIP1	protein_coding	237627587	237813682	2	1	chromosome	LRR binding FLII interacting protein 1 [Source:HGNC Symbol;Acc:HGNC:6702]	ENSG00000124831.19	LRRFIP1	9208
ENSG00000066735	25.2022	-0.571354	0.258382	-2.4178	0.0156146	0.164074	FALSE	KIF26A	protein_coding	104138723	104180894	14	1	chromosome	kinesin family member 26A [Source:HGNC Symbol;Acc:HGNC:20226]	ENSG00000066735.14	KIF26A	26153
ENSG00000123983	640.785	0.366937	0.151259	2.41857	0.0155818	0.164074	FALSE	ACSL3	protein_coding	222860942	222944639	2	1	chromosome	acyl-CoA synthetase long chain family member 3 [Source:HGNC Symbol;Acc:HGNC:3570]	ENSG00000123983.14	ACSL3	2181
ENSG00000145388	45.8604	0.629711	0.251585	2.41715	0.0156426	0.164074	FALSE	METTL14	protein_coding	118685392	118715433	4	1	chromosome	methyltransferase like 14 [Source:HGNC Symbol;Acc:HGNC:29330]	ENSG00000145388.15	METTL14	57721
ENSG00000148187	73.5791	0.481354	0.204891	2.41773	0.0156174	0.164074	FALSE	MRRF	protein_coding	122264603	122331337	9	1	chromosome	mitochondrial ribosome recycling factor [Source:HGNC Symbol;Acc:HGNC:7234]	ENSG00000148187.18	MRRF	92399
ENSG00000163785	59.0885	-0.521369	0.210789	-2.41717	0.0156416	0.164074	FALSE	RYK	protein_coding	134065303	134250744	3	-1	chromosome	receptor like tyrosine kinase [Source:HGNC Symbol;Acc:HGNC:10481]	ENSG00000163785.12	RYK	6259
ENSG00000172000	22.1083	0.701951	0.319319	2.41801	0.0156055	0.164074	FALSE	ZNF556	protein_coding	2867335	2883445	19	1	chromosome	zinc finger protein 556 [Source:HGNC Symbol;Acc:HGNC:25669]	ENSG00000172000.7	ZNF556	80032
ENSG00000100060	15.2564	-0.665537	0.30696	-2.41668	0.0156629	0.164129	FALSE	MFNG	protein_coding	37469063	37486393	22	-1	chromosome	MFNG O-fucosylpeptide 3-beta-N-acetylglucosaminyltransferase [Source:HGNC Symbol;Acc:HGNC:7038]	ENSG00000100060.18	MFNG	4242
ENSG00000100625	248.92	-0.394458	0.162436	-2.41619	0.0156839	0.164129	FALSE	SIX4	protein_coding	60709539	60724351	14	-1	chromosome	SIX homeobox 4 [Source:HGNC Symbol;Acc:HGNC:10890]	ENSG00000100625.9	SIX4	51804
ENSG00000152661	27.6817	-0.691352	0.272822	-2.41602	0.0156911	0.164129	FALSE	GJA1	protein_coding	121435595	121449727	6	1	chromosome	gap junction protein alpha 1 [Source:HGNC Symbol;Acc:HGNC:4274]	ENSG00000152661.9	GJA1	2697
ENSG00000099341	592.539	0.421222	0.17543	2.4151	0.015731	0.164395	FALSE	PSMD8	protein_coding	38374536	38383824	19	1	chromosome	proteasome 26S subunit, non-ATPase 8 [Source:HGNC Symbol;Acc:HGNC:9566]	ENSG00000099341.11	PSMD8	5714
ENSG00000124802	41.8196	0.509856	0.213962	2.41347	0.0158014	0.164926	FALSE	EEF1E1	protein_coding	8073360	8102559	6	-1	chromosome	eukaryotic translation elongation factor 1 epsilon 1 [Source:HGNC Symbol;Acc:HGNC:3212]	ENSG00000124802.12	EEF1E1	9521
ENSG00000138172	9.90223	-0.743585	0.308271	-2.41325	0.0158108	0.164926	FALSE	CALHM2	protein_coding	103446786	103452402	10	-1	chromosome	calcium homeostasis modulator family member 2 [Source:HGNC Symbol;Acc:HGNC:23493]	ENSG00000138172.11	CALHM2	51063
ENSG00000140682	22.4636	-0.645679	0.257634	-2.41242	0.0158469	0.165095	FALSE	TGFB1I1	protein_coding	31471585	31477960	16	1	chromosome	transforming growth factor beta 1 induced transcript 1 [Source:HGNC Symbol;Acc:HGNC:11767]	ENSG00000140682.19	TGFB1I1	7041
ENSG00000177098	52.7427	-0.603876	0.265089	-2.41221	0.0158561	0.165095	FALSE	SCN4B	protein_coding	118133377	118152888	11	-1	chromosome	sodium voltage-gated channel beta subunit 4 [Source:HGNC Symbol;Acc:HGNC:10592]	ENSG00000177098.8	SCN4B	6330
ENSG00000075702	111.348	0.517011	0.217133	2.40932	0.0159825	0.165664	FALSE	WDR62	protein_coding	36054881	36105108	19	1	chromosome	WD repeat domain 62 [Source:HGNC Symbol;Acc:HGNC:24502]	ENSG00000075702.18	WDR62	284403
ENSG00000104047	54.4614	-0.524147	0.216731	-2.40908	0.0159927	0.165664	FALSE	DTWD1	protein_coding	49621037	49656232	15	1	chromosome	DTW domain containing 1 [Source:HGNC Symbol;Acc:HGNC:30926]	ENSG00000104047.15	DTWD1	56986
ENSG00000129933	297.835	0.366882	0.153057	2.41024	0.0159422	0.165664	FALSE	MAU2	protein_coding	19320829	19358754	19	1	chromosome	MAU2 sister chromatid cohesion factor [Source:HGNC Symbol;Acc:HGNC:29140]	ENSG00000129933.21	MAU2	23383
ENSG00000159377	474.826	0.242407	0.0983361	2.4099	0.0159568	0.165664	FALSE	PSMB4	protein_coding	151399560	151401937	1	1	chromosome	proteasome 20S subunit beta 4 [Source:HGNC Symbol;Acc:HGNC:9541]	ENSG00000159377.11	PSMB4	5692
ENSG00000167258	47.0809	0.544448	0.229697	2.40896	0.0159982	0.165664	FALSE	CDK12	protein_coding	39461486	39564907	17	1	chromosome	cyclin dependent kinase 12 [Source:HGNC Symbol;Acc:HGNC:24224]	ENSG00000167258.14	CDK12	51755
ENSG00000170085	27.037	-0.73853	0.276868	-2.40968	0.0159666	0.165664	FALSE	SIMC1	protein_coding	176238367	176345991	5	1	chromosome	SUMO interacting motifs containing 1 [Source:HGNC Symbol;Acc:HGNC:24779]	ENSG00000170085.18	SIMC1	375484
ENSG00000143771	214.758	0.309522	0.128238	2.40845	0.0160203	0.165743	FALSE	CNIH4	protein_coding	224356858	224379459	1	1	chromosome	cornichon family AMPA receptor auxiliary protein 4 [Source:HGNC Symbol;Acc:HGNC:25013]	ENSG00000143771.12	CNIH4	29097
ENSG00000165626	42.5109	-0.749987	0.308839	-2.40801	0.0160398	0.165793	FALSE	BEND7	protein_coding	13438484	13528974	10	-1	chromosome	BEN domain containing 7 [Source:HGNC Symbol;Acc:HGNC:23514]	ENSG00000165626.17	BEND7	222389
ENSG00000113108	41.2601	0.588947	0.23943	2.40724	0.0160736	0.165859	FALSE	APBB3	protein_coding	140558268	140564781	5	-1	chromosome	amyloid beta precursor protein binding family B member 3 [Source:HGNC Symbol;Acc:HGNC:20708]	ENSG00000113108.19	APBB3	10307
ENSG00000144026	62.2619	0.440933	0.183499	2.4072	0.0160753	0.165859	FALSE	ZNF514	protein_coding	95145000	95165413	2	-1	chromosome	zinc finger protein 514 [Source:HGNC Symbol;Acc:HGNC:25894]	ENSG00000144026.12	ZNF514	84874
ENSG00000172889	14.6585	-0.685053	0.284547	-2.40579	0.0161375	0.166349	FALSE	EGFL7	protein_coding	136658856	136672678	9	1	chromosome	EGF like domain multiple 7 [Source:HGNC Symbol;Acc:HGNC:20594]	ENSG00000172889.16	EGFL7	51162
ENSG00000139998	34.3335	0.704736	0.298753	2.40429	0.0162041	0.166733	FALSE	RAB15	protein_coding	64945814	64973226	14	-1	chromosome	RAB15, member RAS oncogene family [Source:HGNC Symbol;Acc:HGNC:20150]	ENSG00000139998.15	RAB15	376267
ENSG00000168621	110.458	-0.885104	0.336015	-2.40437	0.0162005	0.166733	FALSE	GDNF	protein_coding	37812677	37840041	5	-1	chromosome	glial cell derived neurotrophic factor [Source:HGNC Symbol;Acc:HGNC:4232]	ENSG00000168621.15	GDNF	2668
ENSG00000164818	163.598	0.536019	0.215952	2.40362	0.0162336	0.166886	FALSE	DNAAF5	protein_coding	726699	786475	7	1	chromosome	dynein axonemal assembly factor 5 [Source:HGNC Symbol;Acc:HGNC:26013]	ENSG00000164818.16	DNAAF5	54919
ENSG00000103510	85.4585	0.402211	0.163678	2.4025	0.0162834	0.166945	FALSE	KAT8	protein_coding	31114489	31131393	16	1	chromosome	lysine acetyltransferase 8 [Source:HGNC Symbol;Acc:HGNC:17933]	ENSG00000103510.20	KAT8	84148
ENSG00000128596	18.878	0.971576	0.317298	2.40279	0.0162707	0.166945	FALSE	CCDC136	protein_coding	128790757	128822132	7	1	chromosome	coiled-coil domain containing 136 [Source:HGNC Symbol;Acc:HGNC:22225]	ENSG00000128596.17	CCDC136	64753
ENSG00000145833	616.446	0.290655	0.121276	2.40273	0.0162734	0.166945	FALSE	DDX46	protein_coding	134758771	134855133	5	1	chromosome	DEAD-box helicase 46 [Source:HGNC Symbol;Acc:HGNC:18681]	ENSG00000145833.16	DDX46	9879
ENSG00000063176	19.1418	0.692672	0.299307	2.402	0.0163059	0.167025	FALSE	SPHK2	protein_coding	48619291	48630717	19	1	chromosome	sphingosine kinase 2 [Source:HGNC Symbol;Acc:HGNC:18859]	ENSG00000063176.16	SPHK2	56848
ENSG00000111331	14.6184	-0.69266	0.327295	-2.40004	0.0163931	0.167767	FALSE	OAS3	protein_coding	112938444	112973251	12	1	chromosome	2'-5'-oligoadenylate synthetase 3 [Source:HGNC Symbol;Acc:HGNC:8088]	ENSG00000111331.13	OAS3	4940
ENSG00000125877	105.628	0.474355	0.187813	2.39966	0.0164103	0.167792	FALSE	ITPA	protein_coding	3208868	3223870	20	1	chromosome	inosine triphosphatase [Source:HGNC Symbol;Acc:HGNC:6176]	ENSG00000125877.13	ITPA	3704
ENSG00000158270	37.6995	-0.670159	0.333594	-2.39921	0.0164303	0.167846	FALSE	COLEC12	protein_coding	316737	500722	18	-1	chromosome	collectin subfamily member 12 [Source:HGNC Symbol;Acc:HGNC:16016]	ENSG00000158270.12	COLEC12	81035
ENSG00000126012	114.614	-0.368365	0.15553	-2.398	0.016485	0.168254	FALSE	KDM5C	protein_coding	53191321	53225422	X	-1	chromosome	lysine demethylase 5C [Source:HGNC Symbol;Acc:HGNC:11114]	ENSG00000126012.11	KDM5C	8242
ENSG00000005102	29.1365	-0.579436	0.274024	-2.39507	0.0166174	0.168422	FALSE	MEOX1	protein_coding	43640389	43661922	17	-1	chromosome	mesenchyme homeobox 1 [Source:HGNC Symbol;Acc:HGNC:7013]	ENSG00000005102.14	MEOX1	4222
ENSG00000081248	657.685	0.324001	0.137901	2.39468	0.0166348	0.168422	FALSE	CACNA1S	protein_coding	201039512	201112451	1	-1	chromosome	calcium voltage-gated channel subunit alpha1 S [Source:HGNC Symbol;Acc:HGNC:1397]	ENSG00000081248.11	CACNA1S	779
ENSG00000104205	42.8473	0.59322	0.248562	2.39694	0.0165324	0.168422	FALSE	SGK3	protein_coding	66667552	66862022	8	1	chromosome	serum/glucocorticoid regulated kinase family member 3 [Source:HGNC Symbol;Acc:HGNC:10812]	ENSG00000104205.15	SGK3	23678
ENSG00000104936	67.5772	0.513622	0.245834	2.39543	0.0166008	0.168422	FALSE	DMPK	protein_coding	45769717	45782552	19	-1	chromosome	DM1 protein kinase [Source:HGNC Symbol;Acc:HGNC:2933]	ENSG00000104936.17	DMPK	1760
ENSG00000124212	37.4389	-0.677302	0.282883	-2.39614	0.0165689	0.168422	FALSE	PTGIS	protein_coding	49503874	49568137	20	-1	chromosome	prostaglandin I2 synthase [Source:HGNC Symbol;Acc:HGNC:9603]	ENSG00000124212.6	PTGIS	5740
ENSG00000133687	127.449	-0.484361	0.200969	-2.3955	0.0165977	0.168422	FALSE	TMTC1	protein_coding	29500840	29784759	12	-1	chromosome	transmembrane O-mannosyltransferase targeting cadherins 1 [Source:HGNC Symbol;Acc:HGNC:24099]	ENSG00000133687.16	TMTC1	83857
ENSG00000169242	29.3829	-0.68145	0.297646	-2.39472	0.0166333	0.168422	FALSE	EFNA1	protein_coding	155127876	155134899	1	1	chromosome	ephrin A1 [Source:HGNC Symbol;Acc:HGNC:3221]	ENSG00000169242.12	EFNA1	1942
ENSG00000171729	10.1653	-0.608471	0.312675	-2.39656	0.0165499	0.168422	FALSE	TMEM51	protein_coding	15152532	15220478	1	1	chromosome	transmembrane protein 51 [Source:HGNC Symbol;Acc:HGNC:25488]	ENSG00000171729.14	TMEM51	55092
ENSG00000175265	95.745	-0.658381	0.292988	-2.39677	0.0165403	0.168422	FALSE	GOLGA8A	protein_coding	34379068	34437466	15	-1	chromosome	golgin A8 family member A [Source:HGNC Symbol;Acc:HGNC:31972]	ENSG00000175265.17	GOLGA8A	23015
ENSG00000160932	22.4856	-0.685256	0.303412	-2.39419	0.0166572	0.168499	FALSE	LY6E	protein_coding	143017982	143023832	8	1	chromosome	lymphocyte antigen 6 family member E [Source:HGNC Symbol;Acc:HGNC:6727]	ENSG00000160932.11	LY6E	4061
ENSG00000251247	7.20206	0.562054	0.335081	2.39265	0.0167271	0.169056	FALSE	ZNF345	protein_coding	36850361	36913029	19	1	chromosome	zinc finger protein 345 [Source:HGNC Symbol;Acc:HGNC:16367]	ENSG00000251247.11	ZNF345	25850
ENSG00000101439	479.895	-0.447091	0.184013	-2.38997	0.0168495	0.169735	FALSE	CST3	protein_coding	23626706	23638473	20	-1	chromosome	cystatin C [Source:HGNC Symbol;Acc:HGNC:2475]	ENSG00000101439.9	CST3	1471
ENSG00000138660	19.642	-0.603085	0.253126	-2.39062	0.0168201	0.169735	FALSE	AP1AR	protein_coding	112231740	112273110	4	1	chromosome	adaptor related protein complex 1 associated regulatory protein [Source:HGNC Symbol;Acc:HGNC:28808]	ENSG00000138660.12	AP1AR	55435
ENSG00000156219	564.846	-0.692087	0.268348	-2.38988	0.0168541	0.169735	FALSE	ART3	protein_coding	76011184	76112802	4	1	chromosome	ADP-ribosyltransferase 3 [Source:HGNC Symbol;Acc:HGNC:725]	ENSG00000156219.16	ART3	419
ENSG00000164849	28.2437	-0.459745	0.218334	-2.3903	0.0168346	0.169735	FALSE	GPR146	protein_coding	1044546	1059261	7	1	chromosome	G protein-coupled receptor 146 [Source:HGNC Symbol;Acc:HGNC:21718]	ENSG00000164849.10	GPR146	115330
ENSG00000005812	96.9263	-0.484941	0.211271	-2.38896	0.016896	0.169833	FALSE	FBXL3	protein_coding	76992598	77027195	13	-1	chromosome	F-box and leucine rich repeat protein 3 [Source:HGNC Symbol;Acc:HGNC:13599]	ENSG00000005812.11	FBXL3	26224
ENSG00000171204	59.2706	0.444478	0.186346	2.38894	0.0168973	0.169833	FALSE	TMEM126B	protein_coding	85628573	85636539	11	1	chromosome	transmembrane protein 126B [Source:HGNC Symbol;Acc:HGNC:30883]	ENSG00000171204.12	TMEM126B	55863
ENSG00000172379	32.887	-0.635902	0.278942	-2.38869	0.0169086	0.169833	FALSE	ARNT2	protein_coding	80404350	80597933	15	1	chromosome	aryl hydrocarbon receptor nuclear translocator 2 [Source:HGNC Symbol;Acc:HGNC:16876]	ENSG00000172379.21	ARNT2	9915
ENSG00000162104	125.859	-0.411482	0.176405	-2.38824	0.0169293	0.169891	FALSE	ADCY9	protein_coding	3953387	4116442	16	-1	chromosome	adenylate cyclase 9 [Source:HGNC Symbol;Acc:HGNC:240]	ENSG00000162104.10	ADCY9	115
ENSG00000113758	43.3632	-0.556192	0.273856	-2.38731	0.0169721	0.17017	FALSE	DBN1	protein_coding	177456608	177474401	5	-1	chromosome	drebrin 1 [Source:HGNC Symbol;Acc:HGNC:2695]	ENSG00000113758.13	DBN1	1627
ENSG00000023902	218.107	0.484998	0.208202	2.3853	0.0170651	0.170293	FALSE	PLEKHO1	protein_coding	150149183	150164720	1	1	chromosome	pleckstrin homology domain containing O1 [Source:HGNC Symbol;Acc:HGNC:24310]	ENSG00000023902.14	PLEKHO1	51177
ENSG00000121310	323.195	0.349933	0.15022	2.38543	0.0170593	0.170293	FALSE	ECHDC2	protein_coding	52895910	52927212	1	-1	chromosome	enoyl-CoA hydratase domain containing 2 [Source:HGNC Symbol;Acc:HGNC:23408]	ENSG00000121310.17	ECHDC2	55268
ENSG00000129521	9.01163	0.871627	0.312131	2.38556	0.0170533	0.170293	FALSE	EGLN3	protein_coding	33924227	34462774	14	-1	chromosome	egl-9 family hypoxia inducible factor 3 [Source:HGNC Symbol;Acc:HGNC:14661]	ENSG00000129521.14	EGLN3	112399
ENSG00000144115	71.2059	0.450162	0.200051	2.38594	0.0170357	0.170293	FALSE	THNSL2	protein_coding	88170295	88186636	2	1	chromosome	threonine synthase like 2 [Source:HGNC Symbol;Acc:HGNC:25602]	ENSG00000144115.16	THNSL2	55258
ENSG00000154358	1794.89	0.43192	0.179275	2.38511	0.0170742	0.170293	FALSE	OBSCN	protein_coding	228208063	228378876	1	1	chromosome	obscurin, cytoskeletal calmodulin and titin-interacting RhoGEF [Source:HGNC Symbol;Acc:HGNC:15719]	ENSG00000154358.21	OBSCN	84033
ENSG00000169442	8.59889	-0.650116	0.330452	-2.38575	0.0170446	0.170293	FALSE	CD52	protein_coding	26317958	26320523	1	1	chromosome	CD52 molecule [Source:HGNC Symbol;Acc:HGNC:1804]	ENSG00000169442.9	CD52	1043
ENSG00000035862	364.736	-0.592977	0.260595	-2.38329	0.0171586	0.170614	FALSE	TIMP2	protein_coding	78852977	78925387	17	-1	chromosome	TIMP metallopeptidase inhibitor 2 [Source:HGNC Symbol;Acc:HGNC:11821]	ENSG00000035862.12	TIMP2	7077
ENSG00000104973	82.4001	-0.51007	0.218668	-2.38287	0.0171782	0.170614	FALSE	MED25	protein_coding	49818279	49840383	19	1	chromosome	mediator complex subunit 25 [Source:HGNC Symbol;Acc:HGNC:28845]	ENSG00000104973.18	MED25	81857
ENSG00000105339	19.6273	-0.610655	0.271186	-2.38284	0.0171798	0.170614	FALSE	DENND3	protein_coding	141117278	141195808	8	1	chromosome	DENN domain containing 3 [Source:HGNC Symbol;Acc:HGNC:29134]	ENSG00000105339.10	DENND3	22898
ENSG00000139718	48.5878	-0.479717	0.200529	-2.38318	0.0171639	0.170614	FALSE	SETD1B	protein_coding	121804180	121832584	12	1	chromosome	SET domain containing 1B, histone lysine methyltransferase [Source:HGNC Symbol;Acc:HGNC:29187]	ENSG00000139718.10	SETD1B	23067
ENSG00000158022	869.246	-0.560269	0.242798	-2.38266	0.0171879	0.170614	FALSE	TRIM63	protein_coding	26051304	26068436	1	-1	chromosome	tripartite motif containing 63 [Source:HGNC Symbol;Acc:HGNC:16007]	ENSG00000158022.6	TRIM63	84676
ENSG00000175137	175.954	0.359651	0.153481	2.38248	0.0171965	0.170614	FALSE	SH3BP5L	protein_coding	248810446	248825915	1	-1	chromosome	SH3 binding domain protein 5 like [Source:HGNC Symbol;Acc:HGNC:29360]	ENSG00000175137.11	SH3BP5L	80851
ENSG00000113328	315.234	-0.612128	0.233436	-2.38118	0.0172574	0.170676	FALSE	CCNG1	protein_coding	163437569	163446151	5	1	chromosome	cyclin G1 [Source:HGNC Symbol;Acc:HGNC:1592]	ENSG00000113328.19	CCNG1	900
ENSG00000122515	49.0261	0.458064	0.186013	2.38162	0.0172367	0.170676	FALSE	ZMIZ2	protein_coding	44748581	44769881	7	1	chromosome	zinc finger MIZ-type containing 2 [Source:HGNC Symbol;Acc:HGNC:22229]	ENSG00000122515.15	ZMIZ2	83637
ENSG00000130202	23.2899	-0.597592	0.26266	-2.38074	0.0172777	0.170676	FALSE	NECTIN2	protein_coding	44846175	44889223	19	1	chromosome	nectin cell adhesion molecule 2 [Source:HGNC Symbol;Acc:HGNC:9707]	ENSG00000130202.10	NECTIN2	5819
ENSG00000132155	256.115	-0.352286	0.146083	-2.38122	0.0172556	0.170676	FALSE	RAF1	protein_coding	12583601	12664226	3	-1	chromosome	Raf-1 proto-oncogene, serine/threonine kinase [Source:HGNC Symbol;Acc:HGNC:9829]	ENSG00000132155.12	RAF1	5894
ENSG00000165983	64.5891	-0.588306	0.233748	-2.38081	0.0172748	0.170676	FALSE	PTER	protein_coding	16436943	16513745	10	1	chromosome	phosphotriesterase related [Source:HGNC Symbol;Acc:HGNC:9590]	ENSG00000165983.14	PTER	9317
ENSG00000084090	1445.48	-0.270711	0.113844	-2.37801	0.0174062	0.171583	FALSE	STARD7	protein_coding	96184859	96208825	2	-1	chromosome	StAR related lipid transfer domain containing 7 [Source:HGNC Symbol;Acc:HGNC:18063]	ENSG00000084090.13	STARD7	56910
ENSG00000114021	224.142	0.316704	0.128404	2.3773	0.0174397	0.171583	FALSE	NIT2	protein_coding	100334739	100361635	3	1	chromosome	nitrilase family member 2 [Source:HGNC Symbol;Acc:HGNC:29878]	ENSG00000114021.12	NIT2	56954
ENSG00000120265	459.308	0.217096	0.0924242	2.37719	0.0174452	0.171583	FALSE	PCMT1	protein_coding	149749443	149811420	6	1	chromosome	protein-L-isoaspartate (D-aspartate) O-methyltransferase [Source:HGNC Symbol;Acc:HGNC:8728]	ENSG00000120265.17	PCMT1	5110
ENSG00000134590	375.773	0.334739	0.138736	2.37689	0.0174592	0.171583	FALSE	RTL8C	protein_coding	135032355	135033546	X	1	chromosome	retrotransposon Gag like 8C [Source:HGNC Symbol;Acc:HGNC:2569]	ENSG00000134590.14	RTL8C	8933
ENSG00000159433	41.1569	-0.626788	0.241173	-2.37709	0.0174498	0.171583	FALSE	STARD9	protein_coding	42575606	42720998	15	1	chromosome	StAR related lipid transfer domain containing 9 [Source:HGNC Symbol;Acc:HGNC:19162]	ENSG00000159433.12	STARD9	57519
ENSG00000163468	352.795	0.413906	0.169974	2.37687	0.0174601	0.171583	FALSE	CCT3	protein_coding	156308968	156367873	1	-1	chromosome	chaperonin containing TCP1 subunit 3 [Source:HGNC Symbol;Acc:HGNC:1616]	ENSG00000163468.15	CCT3	7203
ENSG00000071246	33.7339	-0.610441	0.301089	-2.37616	0.0174938	0.171617	FALSE	VASH1	protein_coding	76761468	76783015	14	1	chromosome	vasohibin 1 [Source:HGNC Symbol;Acc:HGNC:19964]	ENSG00000071246.11	VASH1	22846
ENSG00000167528	49.6732	0.523079	0.238645	2.37644	0.0174806	0.171617	FALSE	ZNF641	protein_coding	48337180	48351414	12	-1	chromosome	zinc finger protein 641 [Source:HGNC Symbol;Acc:HGNC:31834]	ENSG00000167528.12	ZNF641	121274
ENSG00000061273	269.716	-0.445106	0.190543	-2.37487	0.0175552	0.172071	FALSE	HDAC7	protein_coding	47782722	47833132	12	-1	chromosome	histone deacetylase 7 [Source:HGNC Symbol;Acc:HGNC:14067]	ENSG00000061273.18	HDAC7	51564
ENSG00000168228	18.2979	-0.623523	0.262367	-2.37319	0.0176352	0.172707	FALSE	ZCCHC4	protein_coding	25312774	25370383	4	1	chromosome	zinc finger CCHC-type containing 4 [Source:HGNC Symbol;Acc:HGNC:22917]	ENSG00000168228.15	ZCCHC4	29063
ENSG00000073536	11.8847	0.706389	0.295956	2.37111	0.0177349	0.173028	FALSE	NLE1	protein_coding	35128730	35142304	17	-1	chromosome	notchless homolog 1 [Source:HGNC Symbol;Acc:HGNC:19889]	ENSG00000073536.18	NLE1	54475
ENSG00000111046	777.272	0.328646	0.136681	2.37091	0.0177441	0.173028	FALSE	MYF6	protein_coding	80707634	80709474	12	1	chromosome	myogenic factor 6 [Source:HGNC Symbol;Acc:HGNC:7566]	ENSG00000111046.4	MYF6	4618
ENSG00000127329	77.8827	-0.614014	0.277118	-2.37151	0.0177154	0.173028	FALSE	PTPRB	protein_coding	70515866	70637440	12	-1	chromosome	protein tyrosine phosphatase receptor type B [Source:HGNC Symbol;Acc:HGNC:9665]	ENSG00000127329.15	PTPRB	5787
ENSG00000146592	302.131	0.972855	0.330474	2.37097	0.0177416	0.173028	FALSE	CREB5	protein_coding	28299321	28825894	7	1	chromosome	cAMP responsive element binding protein 5 [Source:HGNC Symbol;Acc:HGNC:16844]	ENSG00000146592.17	CREB5	9586
ENSG00000163754	660.436	0.464898	0.194914	2.37214	0.0176855	0.173028	FALSE	GYG1	protein_coding	148991341	149027668	3	1	chromosome	glycogenin 1 [Source:HGNC Symbol;Acc:HGNC:4699]	ENSG00000163754.17	GYG1	2992
ENSG00000006459	92.4614	-0.406223	0.168161	-2.36868	0.0178517	0.173394	FALSE	KDM7A	protein_coding	140084746	140176983	7	-1	chromosome	lysine demethylase 7A [Source:HGNC Symbol;Acc:HGNC:22224]	ENSG00000006459.11	KDM7A	80853
ENSG00000113319	21.9762	-0.672162	0.311003	-2.36855	0.0178579	0.173394	FALSE	RASGRF2	protein_coding	80960363	81230162	5	1	chromosome	Ras protein specific guanine nucleotide releasing factor 2 [Source:HGNC Symbol;Acc:HGNC:9876]	ENSG00000113319.13	RASGRF2	5924
ENSG00000129473	16.6358	-0.721751	0.29741	-2.36969	0.0178032	0.173394	FALSE	BCL2L2	protein_coding	23298790	23311759	14	1	chromosome	BCL2 like 2 [Source:HGNC Symbol;Acc:HGNC:995]	ENSG00000129473.9	BCL2L2	599
ENSG00000154265	562.018	0.384885	0.16051	2.36947	0.0178138	0.173394	FALSE	ABCA5	protein_coding	69244311	69327244	17	-1	chromosome	ATP binding cassette subfamily A member 5 [Source:HGNC Symbol;Acc:HGNC:35]	ENSG00000154265.16	ABCA5	23461
ENSG00000270765	12.1484	-0.748404	0.33098	-2.3687	0.0178508	0.173394	FALSE	GAS2L2	protein_coding	35744511	35752878	17	-1	chromosome	growth arrest specific 2 like 2 [Source:HGNC Symbol;Acc:HGNC:24846]	ENSG00000270765.5	GAS2L2	246176
ENSG00000162783	726.423	-0.556716	0.272567	-2.36636	0.0179641	0.17398	FALSE	IER5	protein_coding	181088700	181092900	1	1	chromosome	immediate early response 5 [Source:HGNC Symbol;Acc:HGNC:5393]	ENSG00000162783.11	IER5	51278
ENSG00000170836	21.3391	-0.577119	0.254487	-2.36654	0.0179555	0.17398	FALSE	PPM1D	protein_coding	60600183	60666280	17	1	chromosome	protein phosphatase, Mg2+/Mn2+ dependent 1D [Source:HGNC Symbol;Acc:HGNC:9277]	ENSG00000170836.12	PPM1D	8493
ENSG00000182195	20.7751	-0.616269	0.261104	-2.36665	0.0179501	0.17398	FALSE	LDOC1	protein_coding	141111605	141177129	X	-1	chromosome	LDOC1 regulator of NFKB signaling [Source:HGNC Symbol;Acc:HGNC:6548]	ENSG00000182195.9	LDOC1	23641
ENSG00000079819	340.651	-0.458431	0.191918	-2.36257	0.0181485	0.175616	FALSE	EPB41L2	protein_coding	130839347	131063322	6	-1	chromosome	erythrocyte membrane protein band 4.1 like 2 [Source:HGNC Symbol;Acc:HGNC:3379]	ENSG00000079819.19	EPB41L2	2037
ENSG00000101181	96.2679	0.35397	0.149444	2.3621	0.0181716	0.175689	FALSE	MTG2	protein_coding	62183029	62203568	20	1	chromosome	mitochondrial ribosome associated GTPase 2 [Source:HGNC Symbol;Acc:HGNC:16239]	ENSG00000101181.17	MTG2	26164
ENSG00000065802	106.225	0.369042	0.158776	2.36058	0.0182462	0.176261	FALSE	ASB1	protein_coding	238426742	238452250	2	1	chromosome	ankyrin repeat and SOCS box containing 1 [Source:HGNC Symbol;Acc:HGNC:16011]	ENSG00000065802.12	ASB1	51665
ENSG00000141568	200.046	-0.420759	0.171694	-2.36006	0.0182719	0.176359	FALSE	FOXK2	protein_coding	82519713	82644662	17	1	chromosome	forkhead box K2 [Source:HGNC Symbol;Acc:HGNC:6036]	ENSG00000141568.21	FOXK2	3607
ENSG00000177225	37.6056	0.558086	0.235789	2.35786	0.0183805	0.177258	FALSE	GATD1	protein_coding	767220	777488	11	-1	chromosome	glutamine amidotransferase like class 1 domain containing 1 [Source:HGNC Symbol;Acc:HGNC:26616]	ENSG00000177225.17	GATD1	347862
ENSG00000101246	71.629	0.434897	0.186026	2.35252	0.0186465	0.177724	FALSE	ARFRP1	protein_coding	63698642	63708025	20	-1	chromosome	ADP ribosylation factor related protein 1 [Source:HGNC Symbol;Acc:HGNC:662]	ENSG00000101246.20	ARFRP1	10139
ENSG00000109320	96.0092	-0.367016	0.158576	-2.35444	0.0185507	0.177724	FALSE	NFKB1	protein_coding	102501331	102617302	4	1	chromosome	nuclear factor kappa B subunit 1 [Source:HGNC Symbol;Acc:HGNC:7794]	ENSG00000109320.13	NFKB1	4790
ENSG00000129657	262.992	-0.530573	0.214945	-2.35353	0.0185963	0.177724	FALSE	SEC14L1	protein_coding	77088749	77217101	17	1	chromosome	SEC14 like lipid binding 1 [Source:HGNC Symbol;Acc:HGNC:10698]	ENSG00000129657.16	SEC14L1	6397
ENSG00000134369	100.247	-0.597283	0.254141	-2.35303	0.0186213	0.177724	FALSE	NAV1	protein_coding	201622885	201826969	1	1	chromosome	neuron navigator 1 [Source:HGNC Symbol;Acc:HGNC:15989]	ENSG00000134369.15	NAV1	89796
ENSG00000155090	223.698	-0.745761	0.305982	-2.35547	0.0184994	0.177724	FALSE	KLF10	protein_coding	102648784	102655725	8	-1	chromosome	Kruppel like factor 10 [Source:HGNC Symbol;Acc:HGNC:11810]	ENSG00000155090.15	KLF10	7071
ENSG00000164684	102.578	-0.426307	0.177699	-2.35444	0.0185507	0.177724	FALSE	ZNF704	protein_coding	80628451	80874781	8	-1	chromosome	zinc finger protein 704 [Source:HGNC Symbol;Acc:HGNC:32291]	ENSG00000164684.13	ZNF704	619279
ENSG00000174428	110.937	-0.69134	0.316997	-2.35505	0.01852	0.177724	FALSE	GTF2IRD2B	protein_coding	75092573	75149817	7	1	chromosome	GTF2I repeat domain containing 2B [Source:HGNC Symbol;Acc:HGNC:33125]	ENSG00000174428.18	GTF2IRD2B	389524
ENSG00000176907	20.0709	-0.611093	0.288052	-2.35281	0.0186323	0.177724	FALSE	TCIM	protein_coding	40153482	40155310	8	1	chromosome	transcriptional and immune response regulator [Source:HGNC Symbol;Acc:HGNC:1357]	ENSG00000176907.5	TCIM	56892
ENSG00000177189	407.355	-0.330249	0.137191	-2.35292	0.0186266	0.177724	FALSE	RPS6KA3	protein_coding	20149911	20267519	X	-1	chromosome	ribosomal protein S6 kinase A3 [Source:HGNC Symbol;Acc:HGNC:10432]	ENSG00000177189.14	RPS6KA3	6197
ENSG00000183023	11.9765	-0.617925	0.334103	-2.35552	0.0184967	0.177724	FALSE	SLC8A1	protein_coding	40097270	40611053	2	-1	chromosome	solute carrier family 8 member A1 [Source:HGNC Symbol;Acc:HGNC:11068]	ENSG00000183023.18	SLC8A1	6546
ENSG00000185201	378.452	-0.472828	0.229309	-2.35641	0.0184524	0.177724	FALSE	IFITM2	protein_coding	307631	315272	11	1	chromosome	interferon induced transmembrane protein 2 [Source:HGNC Symbol;Acc:HGNC:5413]	ENSG00000185201.16	IFITM2	10581
ENSG00000185561	44.2161	-0.634041	0.299701	-2.3536	0.0185924	0.177724	FALSE	TLCD2	protein_coding	1702816	1710377	17	-1	chromosome	TLC domain containing 2 [Source:HGNC Symbol;Acc:HGNC:33522]	ENSG00000185561.10	TLCD2	727910
ENSG00000187608	17.528	-0.631219	0.295331	-2.35253	0.0186463	0.177724	FALSE	ISG15	protein_coding	1001138	1014540	1	1	chromosome	ISG15 ubiquitin like modifier [Source:HGNC Symbol;Acc:HGNC:4053]	ENSG00000187608.10	ISG15	9636
ENSG00000205629	115.196	0.329389	0.144398	2.3525	0.0186477	0.177724	FALSE	LCMT1	protein_coding	25111731	25178231	16	1	chromosome	leucine carboxyl methyltransferase 1 [Source:HGNC Symbol;Acc:HGNC:17557]	ENSG00000205629.12	LCMT1	51451
ENSG00000167552	191.06	-0.567487	0.259107	-2.34861	0.0188438	0.179442	FALSE	TUBA1A	protein_coding	49184795	49189080	12	-1	chromosome	tubulin alpha 1a [Source:HGNC Symbol;Acc:HGNC:20766]	ENSG00000167552.14	TUBA1A	7846
ENSG00000112306	10288.4	0.256554	0.109195	2.34526	0.0190139	0.180229	FALSE	RPS12	protein_coding	132814569	132817564	6	1	chromosome	ribosomal protein S12 [Source:HGNC Symbol;Acc:HGNC:10385]	ENSG00000112306.8	RPS12	6206
ENSG00000116667	677.479	0.31299	0.131799	2.34565	0.0189939	0.180229	FALSE	C1orf21	protein_coding	184387029	184629019	1	1	chromosome	chromosome 1 open reading frame 21 [Source:HGNC Symbol;Acc:HGNC:15494]	ENSG00000116667.14	C1orf21	81563
ENSG00000122378	155.139	-0.53637	0.229373	-2.34511	0.0190215	0.180229	FALSE	PRXL2A	protein_coding	80407829	80437115	10	1	chromosome	peroxiredoxin like 2A [Source:HGNC Symbol;Acc:HGNC:28651]	ENSG00000122378.14	PRXL2A	84293
ENSG00000131634	55.035	-0.482844	0.22152	-2.346	0.0189759	0.180229	FALSE	TMEM204	protein_coding	1528688	1555580	16	1	chromosome	transmembrane protein 204 [Source:HGNC Symbol;Acc:HGNC:14158]	ENSG00000131634.14	TMEM204	79652
ENSG00000187325	50.1061	0.44314	0.196936	2.34577	0.018988	0.180229	FALSE	TAF9B	protein_coding	78129748	78139650	X	-1	chromosome	TATA-box binding protein associated factor 9b [Source:HGNC Symbol;Acc:HGNC:17306]	ENSG00000187325.5	TAF9B	51616
ENSG00000198805	9.56005	-0.563909	0.3109	-2.34534	0.0190099	0.180229	FALSE	PNP	protein_coding	20468954	20477094	14	1	chromosome	purine nucleoside phosphorylase [Source:HGNC Symbol;Acc:HGNC:7892]	ENSG00000198805.11	PNP	4860
ENSG00000166169	73.3004	0.425791	0.184791	2.34463	0.019046	0.18024	FALSE	POLL	protein_coding	101578882	101588270	10	-1	chromosome	DNA polymerase lambda [Source:HGNC Symbol;Acc:HGNC:9184]	ENSG00000166169.17	POLL	27343
ENSG00000211455	36.642	-0.633497	0.278856	-2.34447	0.0190544	0.18024	FALSE	STK38L	protein_coding	27243968	27325959	12	1	chromosome	serine/threonine kinase 38 like [Source:HGNC Symbol;Acc:HGNC:17848]	ENSG00000211455.8	STK38L	23012
ENSG00000154330	91.2198	0.624608	0.229639	2.34322	0.0191182	0.180693	FALSE	PGM5	protein_coding	68328308	68531061	9	1	chromosome	phosphoglucomutase 5 [Source:HGNC Symbol;Acc:HGNC:8908]	ENSG00000154330.13	PGM5	5239
ENSG00000092929	12.5274	0.725273	0.307553	2.34143	0.0192099	0.180958	FALSE	UNC13D	protein_coding	75827225	75844717	17	-1	chromosome	unc-13 homolog D [Source:HGNC Symbol;Acc:HGNC:23147]	ENSG00000092929.11	UNC13D	201294
ENSG00000099381	37.0296	-0.475567	0.200441	-2.34195	0.0191835	0.180958	FALSE	SETD1A	protein_coding	30957754	30984664	16	1	chromosome	SET domain containing 1A, histone lysine methyltransferase [Source:HGNC Symbol;Acc:HGNC:29010]	ENSG00000099381.18	SETD1A	9739
ENSG00000127884	536.388	0.381846	0.158058	2.34146	0.0192085	0.180958	FALSE	ECHS1	protein_coding	133362485	133373354	10	-1	chromosome	enoyl-CoA hydratase, short chain 1 [Source:HGNC Symbol;Acc:HGNC:3151]	ENSG00000127884.5	ECHS1	1892
ENSG00000165168	41.1734	-0.648758	0.306194	-2.34147	0.0192082	0.180958	FALSE	CYBB	protein_coding	37780059	37813461	X	1	chromosome	cytochrome b-245 beta chain [Source:HGNC Symbol;Acc:HGNC:2578]	ENSG00000165168.8	CYBB	1536
ENSG00000164124	7.06466	-0.701388	0.330093	-2.34013	0.0192773	0.181336	FALSE	TMEM144	protein_coding	158201604	158255416	4	1	chromosome	transmembrane protein 144 [Source:HGNC Symbol;Acc:HGNC:25633]	ENSG00000164124.11	TMEM144	55314
ENSG00000245680	9.75623	-0.481347	0.318294	-2.34004	0.0192819	0.181336	FALSE	ZNF585B	protein_coding	37181579	37218153	19	-1	chromosome	zinc finger protein 585B [Source:HGNC Symbol;Acc:HGNC:30948]	ENSG00000245680.10	ZNF585B	92285
ENSG00000155621	16.962	-0.62326	0.269445	-2.33816	0.0193788	0.181908	FALSE	C9orf85	protein_coding	71911510	71986054	9	1	chromosome	chromosome 9 open reading frame 85 [Source:HGNC Symbol;Acc:HGNC:28784]	ENSG00000155621.15	C9orf85	138241
ENSG00000163913	13.1469	-0.657493	0.292942	-2.33747	0.019415	0.181908	FALSE	IFT122	protein_coding	129440036	129520507	3	1	chromosome	intraflagellar transport 122 [Source:HGNC Symbol;Acc:HGNC:13556]	ENSG00000163913.11	IFT122	55764
ENSG00000171115	75.8454	-0.514887	0.228135	-2.33732	0.0194227	0.181908	FALSE	GIMAP8	protein_coding	150450630	150479393	7	1	chromosome	GTPase, IMAP family member 8 [Source:HGNC Symbol;Acc:HGNC:21792]	ENSG00000171115.4	GIMAP8	155038
ENSG00000178074	112.386	0.400102	0.168377	2.33748	0.0194145	0.181908	FALSE	C2orf69	protein_coding	199911293	199955935	2	1	chromosome	chromosome 2 open reading frame 69 [Source:HGNC Symbol;Acc:HGNC:26799]	ENSG00000178074.6	C2orf69	205327
ENSG00000197081	279.639	-0.436188	0.189581	-2.3385	0.0193615	0.181908	FALSE	IGF2R	protein_coding	159969099	160113507	6	1	chromosome	insulin like growth factor 2 receptor [Source:HGNC Symbol;Acc:HGNC:5467]	ENSG00000197081.14	IGF2R	3482
ENSG00000125337	14.9445	-0.524696	0.336056	-2.33449	0.0195698	0.182834	FALSE	KIF25	protein_coding	167996241	168045095	6	1	chromosome	kinesin family member 25 [Source:HGNC Symbol;Acc:HGNC:6390]	ENSG00000125337.19	KIF25	3834
ENSG00000156639	392.928	-0.384217	0.158934	-2.33472	0.0195583	0.182834	FALSE	ZFAND3	protein_coding	37819727	38154624	6	1	chromosome	zinc finger AN1-type containing 3 [Source:HGNC Symbol;Acc:HGNC:18019]	ENSG00000156639.12	ZFAND3	60685
ENSG00000206559	36.0767	-0.561387	0.243662	-2.33456	0.0195663	0.182834	FALSE	ZCWPW2	protein_coding	28348721	28538122	3	1	chromosome	zinc finger CW-type and PWWP domain containing 2 [Source:HGNC Symbol;Acc:HGNC:23574]	ENSG00000206559.8	ZCWPW2	152098
ENSG00000088280	37.6653	0.557192	0.247935	2.33284	0.0196565	0.183493	FALSE	ASAP3	protein_coding	23428563	23484568	1	-1	chromosome	ArfGAP with SH3 domain, ankyrin repeat and PH domain 3 [Source:HGNC Symbol;Acc:HGNC:14987]	ENSG00000088280.19	ASAP3	55616
ENSG00000104998	21.8928	-0.613761	0.272738	-2.33067	0.0197708	0.184258	FALSE	IL27RA	protein_coding	14031762	14053218	19	1	chromosome	interleukin 27 receptor subunit alpha [Source:HGNC Symbol;Acc:HGNC:17290]	ENSG00000104998.4	IL27RA	9466
ENSG00000197603	54.3387	-0.582938	0.248469	-2.33071	0.0197688	0.184258	FALSE	CPLANE1	protein_coding	37106228	37249428	5	-1	chromosome	ciliogenesis and planar polarity effector 1 [Source:HGNC Symbol;Acc:HGNC:25801]	ENSG00000197603.14	CPLANE1	65250
ENSG00000283706	8.67075	0.617526	0.332285	2.32909	0.0198543	0.184884	FALSE	PRSS50	protein_coding	46712117	46717869	3	-1	chromosome	serine protease 50 [Source:HGNC Symbol;Acc:HGNC:17910]	ENSG00000283706.2	PRSS50	29122
ENSG00000128789	68.8312	-0.41456	0.178186	-2.32877	0.0198712	0.18489	FALSE	PSMG2	protein_coding	12658043	12725740	18	1	chromosome	proteasome assembly chaperone 2 [Source:HGNC Symbol;Acc:HGNC:24929]	ENSG00000128789.21	PSMG2	56984
ENSG00000061794	272.069	0.276955	0.117107	2.32762	0.0199325	0.185309	FALSE	MRPS35	protein_coding	27710822	27756295	12	1	chromosome	mitochondrial ribosomal protein S35 [Source:HGNC Symbol;Acc:HGNC:16635]	ENSG00000061794.13	MRPS35	60488
ENSG00000130755	24.7485	-0.59526	0.294002	-2.32617	0.0200095	0.185872	FALSE	GMFG	protein_coding	39328353	39342372	19	-1	chromosome	glia maturation factor gamma [Source:HGNC Symbol;Acc:HGNC:4374]	ENSG00000130755.13	GMFG	9535
ENSG00000100065	11.243	-0.662021	0.310287	-2.32578	0.0200301	0.185905	FALSE	CARD10	protein_coding	37490362	37519542	22	-1	chromosome	caspase recruitment domain family member 10 [Source:HGNC Symbol;Acc:HGNC:16422]	ENSG00000100065.15	CARD10	29775
ENSG00000116685	326.075	-0.30963	0.131994	-2.32549	0.0200457	0.185905	FALSE	KIAA2013	protein_coding	11919591	11926428	1	-1	chromosome	KIAA2013 [Source:HGNC Symbol;Acc:HGNC:28513]	ENSG00000116685.16	KIAA2013	90231
ENSG00000124313	56.2692	-0.628735	0.252661	-2.32457	0.020095	0.18621	FALSE	IQSEC2	protein_coding	53225828	53321350	X	-1	chromosome	IQ motif and Sec7 domain ArfGEF 2 [Source:HGNC Symbol;Acc:HGNC:29059]	ENSG00000124313.16	IQSEC2	23096
ENSG00000116157	32.3106	-0.574775	0.230751	-2.32383	0.0201347	0.186427	FALSE	GPX7	protein_coding	52602371	52609051	1	1	chromosome	glutathione peroxidase 7 [Source:HGNC Symbol;Acc:HGNC:4559]	ENSG00000116157.6	GPX7	2882
ENSG00000177150	168.627	0.427301	0.178562	2.32338	0.0201585	0.186495	FALSE	FAM210A	protein_coding	13663347	13726663	18	-1	chromosome	family with sequence similarity 210 member A [Source:HGNC Symbol;Acc:HGNC:28346]	ENSG00000177150.13	FAM210A	125228
ENSG00000137936	45.8773	0.556878	0.288468	2.31916	0.0203863	0.188296	FALSE	BCAR3	protein_coding	93561741	93847150	1	-1	chromosome	BCAR3 adaptor protein, NSP family member [Source:HGNC Symbol;Acc:HGNC:973]	ENSG00000137936.18	BCAR3	8412
ENSG00000206077	32.0193	0.827332	0.33403	2.3192	0.0203842	0.188296	FALSE	ZDHHC11B	protein_coding	710355	784729	5	-1	chromosome	zinc finger DHHC-type containing 11B [Source:HGNC Symbol;Acc:HGNC:32962]	ENSG00000206077.11	ZDHHC11B	653082
ENSG00000117305	91.2049	0.410706	0.185117	2.31839	0.0204279	0.188374	FALSE	HMGCL	protein_coding	23801885	23838620	1	-1	chromosome	3-hydroxy-3-methylglutaryl-CoA lyase [Source:HGNC Symbol;Acc:HGNC:5005]	ENSG00000117305.15	HMGCL	3155
ENSG00000198680	44.667	-0.66779	0.267913	-2.31844	0.0204255	0.188374	FALSE	TUSC1	protein_coding	25676389	25678440	9	-1	chromosome	tumor suppressor candidate 1 [Source:HGNC Symbol;Acc:HGNC:31010]	ENSG00000198680.4	TUSC1	286319
ENSG00000120885	160.575	-0.587173	0.294292	-2.31746	0.0204786	0.188536	FALSE	CLU	protein_coding	27596917	27614700	8	-1	chromosome	clusterin [Source:HGNC Symbol;Acc:HGNC:2095]	ENSG00000120885.22	CLU	1191
ENSG00000152104	434.012	0.33019	0.142759	2.3176	0.0204712	0.188536	FALSE	PTPN14	protein_coding	214348700	214552449	1	-1	chromosome	protein tyrosine phosphatase non-receptor type 14 [Source:HGNC Symbol;Acc:HGNC:9647]	ENSG00000152104.12	PTPN14	5784
ENSG00000113282	196.036	-0.391185	0.166648	-2.31637	0.020538	0.18893	FALSE	CLINT1	protein_coding	157785743	157859175	5	-1	chromosome	clathrin interactor 1 [Source:HGNC Symbol;Acc:HGNC:23186]	ENSG00000113282.13	CLINT1	9685
ENSG00000130522	144.8	-0.441071	0.193922	-2.31589	0.0205645	0.189021	FALSE	JUND	protein_coding	18279694	18281622	19	-1	chromosome	JunD proto-oncogene, AP-1 transcription factor subunit [Source:HGNC Symbol;Acc:HGNC:6206]	ENSG00000130522.6	JUND	3727
ENSG00000140199	103.176	0.452626	0.19725	2.31493	0.0206168	0.189165	FALSE	SLC12A6	protein_coding	34229784	34338060	15	-1	chromosome	solute carrier family 12 member 6 [Source:HGNC Symbol;Acc:HGNC:10914]	ENSG00000140199.12	SLC12A6	9990
ENSG00000151474	42.8839	-0.620188	0.28888	-2.31519	0.0206023	0.189165	FALSE	FRMD4A	protein_coding	13643706	14462142	10	-1	chromosome	FERM domain containing 4A [Source:HGNC Symbol;Acc:HGNC:25491]	ENSG00000151474.23	FRMD4A	55691
ENSG00000198042	40.7991	-0.533346	0.234168	-2.31469	0.0206301	0.189165	FALSE	MAK16	protein_coding	33485182	33501262	8	1	chromosome	MAK16 homolog [Source:HGNC Symbol;Acc:HGNC:13703]	ENSG00000198042.11	MAK16	84549
ENSG00000102978	266.102	0.332122	0.144085	2.31376	0.0206811	0.189479	FALSE	POLR2C	protein_coding	57462660	57472009	16	1	chromosome	RNA polymerase II subunit C [Source:HGNC Symbol;Acc:HGNC:9189]	ENSG00000102978.13	POLR2C	5432
ENSG00000112659	12.3963	0.589224	0.283878	2.31296	0.0207249	0.189727	FALSE	CUL9	protein_coding	43182184	43224587	6	1	chromosome	cullin 9 [Source:HGNC Symbol;Acc:HGNC:15982]	ENSG00000112659.14	CUL9	23113
ENSG00000213465	273.037	0.372787	0.158969	2.31165	0.020797	0.190235	FALSE	ARL2	protein_coding	65014160	65022184	11	1	chromosome	ADP ribosylation factor like GTPase 2 [Source:HGNC Symbol;Acc:HGNC:693]	ENSG00000213465.8	ARL2	402
ENSG00000072506	91.4679	0.419706	0.181528	2.30864	0.0209637	0.19091	FALSE	HSD17B10	protein_coding	53431258	53434370	X	-1	chromosome	hydroxysteroid 17-beta dehydrogenase 10 [Source:HGNC Symbol;Acc:HGNC:4800]	ENSG00000072506.13	HSD17B10	3028
ENSG00000090382	27.7512	-0.584005	0.285135	-2.3085	0.0209715	0.19091	FALSE	LYZ	protein_coding	69348381	69354234	12	1	chromosome	lysozyme [Source:HGNC Symbol;Acc:HGNC:6740]	ENSG00000090382.7	LYZ	4069
ENSG00000113761	45.8759	0.504623	0.250433	2.30993	0.0208922	0.19091	FALSE	ZNF346	protein_coding	177022696	177081189	5	1	chromosome	zinc finger protein 346 [Source:HGNC Symbol;Acc:HGNC:16403]	ENSG00000113761.12	ZNF346	23567
ENSG00000164164	173.677	-0.44672	0.194228	-2.30881	0.020954	0.19091	FALSE	OTUD4	protein_coding	145110838	145180589	4	-1	chromosome	OTU deubiquitinase 4 [Source:HGNC Symbol;Acc:HGNC:24949]	ENSG00000164164.17	OTUD4	54726
ENSG00000178802	79.0017	0.505649	0.213148	2.30863	0.0209639	0.19091	FALSE	MPI	protein_coding	74890005	74902219	15	1	chromosome	mannose phosphate isomerase [Source:HGNC Symbol;Acc:HGNC:7216]	ENSG00000178802.18	MPI	4351
ENSG00000181409	9.75806	-0.841381	0.330308	-2.30888	0.0209505	0.19091	FALSE	AATK	protein_coding	81110487	81166221	17	-1	chromosome	apoptosis associated tyrosine kinase [Source:HGNC Symbol;Acc:HGNC:21]	ENSG00000181409.14	AATK	9625
ENSG00000134072	26.586	-0.614592	0.284954	-2.30573	0.0211259	0.191854	FALSE	CAMK1	protein_coding	9757347	9769992	3	-1	chromosome	calcium/calmodulin dependent protein kinase I [Source:HGNC Symbol;Acc:HGNC:1459]	ENSG00000134072.11	CAMK1	8536
ENSG00000157778	103.426	0.413252	0.17937	2.30614	0.0211029	0.191854	FALSE	PSMG3	protein_coding	1567332	1571005	7	-1	chromosome	proteasome assembly chaperone 3 [Source:HGNC Symbol;Acc:HGNC:22420]	ENSG00000157778.9	PSMG3	84262
ENSG00000171497	251.321	0.444108	0.184332	2.30573	0.0211257	0.191854	FALSE	PPID	protein_coding	158709127	158723396	4	-1	chromosome	peptidylprolyl isomerase D [Source:HGNC Symbol;Acc:HGNC:9257]	ENSG00000171497.5	PPID	5481
ENSG00000020129	34.385	0.582068	0.259952	2.30523	0.0211536	0.191854	FALSE	NCDN	protein_coding	35557473	35567274	1	1	chromosome	neurochondrin [Source:HGNC Symbol;Acc:HGNC:17597]	ENSG00000020129.16	NCDN	23154
ENSG00000152556	1344.52	-0.611407	0.259083	-2.30512	0.0211597	0.191854	FALSE	PFKM	protein_coding	48105139	48146404	12	1	chromosome	phosphofructokinase, muscle [Source:HGNC Symbol;Acc:HGNC:8877]	ENSG00000152556.17	PFKM	5213
ENSG00000005238	48.1802	0.609902	0.252899	2.30461	0.0211882	0.19196	FALSE	FAM214B	protein_coding	35104112	35116341	9	-1	chromosome	family with sequence similarity 214 member B [Source:HGNC Symbol;Acc:HGNC:25666]	ENSG00000005238.19	FAM214B	80256
ENSG00000118473	22.4544	-0.560601	0.278191	-2.30388	0.0212297	0.192182	FALSE	SGIP1	protein_coding	66533383	66751139	1	1	chromosome	SH3GL interacting endocytic adaptor 1 [Source:HGNC Symbol;Acc:HGNC:25412]	ENSG00000118473.22	SGIP1	84251
ENSG00000106624	17.0841	-0.795828	0.318854	-2.30181	0.0213458	0.192366	FALSE	AEBP1	protein_coding	44104345	44114562	7	1	chromosome	AE binding protein 1 [Source:HGNC Symbol;Acc:HGNC:303]	ENSG00000106624.11	AEBP1	165
ENSG00000156162	39.5856	-0.503887	0.214864	-2.30242	0.0213117	0.192366	FALSE	DPY19L4	protein_coding	94719703	94793836	8	1	chromosome	dpy-19 like 4 [Source:HGNC Symbol;Acc:HGNC:27829]	ENSG00000156162.16	DPY19L4	286148
ENSG00000166979	10.611	-0.594511	0.293393	-2.30188	0.021342	0.192366	FALSE	EVA1C	protein_coding	32412006	32515397	21	1	chromosome	eva-1 homolog C [Source:HGNC Symbol;Acc:HGNC:13239]	ENSG00000166979.13	EVA1C	59271
ENSG00000169062	287.333	0.307576	0.135081	2.3031	0.0212734	0.192366	FALSE	UPF3A	protein_coding	114281601	114305817	13	1	chromosome	UPF3A regulator of nonsense mediated mRNA decay [Source:HGNC Symbol;Acc:HGNC:20332]	ENSG00000169062.15	UPF3A	65110
ENSG00000178498	42.8748	-0.498389	0.229841	-2.30215	0.0213265	0.192366	FALSE	DTX3	protein_coding	57604622	57609804	12	1	chromosome	deltex E3 ubiquitin ligase 3 [Source:HGNC Symbol;Acc:HGNC:24457]	ENSG00000178498.16	DTX3	196403
ENSG00000188283	47.0374	0.518287	0.241275	2.30171	0.0213515	0.192366	FALSE	ZNF383	protein_coding	37217926	37248738	19	1	chromosome	zinc finger protein 383 [Source:HGNC Symbol;Acc:HGNC:18609]	ENSG00000188283.11	ZNF383	163087
ENSG00000108946	665.08	-0.276995	0.118076	-2.30101	0.0213913	0.192418	FALSE	PRKAR1A	protein_coding	68511780	68551319	17	1	chromosome	protein kinase cAMP-dependent type I regulatory subunit alpha [Source:HGNC Symbol;Acc:HGNC:9388]	ENSG00000108946.14	PRKAR1A	5573
ENSG00000131669	34.047	-0.477618	0.230436	-2.30041	0.0214249	0.192418	FALSE	NINJ1	protein_coding	93121496	93134251	9	-1	chromosome	ninjurin 1 [Source:HGNC Symbol;Acc:HGNC:7824]	ENSG00000131669.10	NINJ1	4814
ENSG00000180979	33.6178	0.48328	0.225166	2.30129	0.0213753	0.192418	FALSE	LRRC57	protein_coding	42537820	42548802	15	-1	chromosome	leucine rich repeat containing 57 [Source:HGNC Symbol;Acc:HGNC:26719]	ENSG00000180979.10	LRRC57	255252
ENSG00000198919	163.238	0.53514	0.219312	2.3005	0.0214199	0.192418	FALSE	DZIP3	protein_coding	108589705	108694840	3	1	chromosome	DAZ interacting zinc finger protein 3 [Source:HGNC Symbol;Acc:HGNC:30938]	ENSG00000198919.13	DZIP3	9666
ENSG00000100403	81.9982	-0.489299	0.216261	-2.29889	0.0215114	0.193042	FALSE	ZC3H7B	protein_coding	41301525	41360147	22	1	chromosome	zinc finger CCCH-type containing 7B [Source:HGNC Symbol;Acc:HGNC:30869]	ENSG00000100403.12	ZC3H7B	23264
ENSG00000170759	975.174	0.289273	0.12501	2.29847	0.0215352	0.193104	FALSE	KIF5B	protein_coding	32009015	32056425	10	-1	chromosome	kinesin family member 5B [Source:HGNC Symbol;Acc:HGNC:6324]	ENSG00000170759.11	KIF5B	3799
ENSG00000108691	22.4616	-0.786786	0.328599	-2.29773	0.021577	0.193326	FALSE	CCL2	protein_coding	34255218	34257203	17	1	chromosome	C-C motif chemokine ligand 2 [Source:HGNC Symbol;Acc:HGNC:10618]	ENSG00000108691.9	CCL2	6347
ENSG00000135902	36.0755	0.585095	0.257593	2.29705	0.0216159	0.193522	FALSE	CHRND	protein_coding	232525993	232536667	2	1	chromosome	cholinergic receptor nicotinic delta subunit [Source:HGNC Symbol;Acc:HGNC:1965]	ENSG00000135902.10	CHRND	1144
ENSG00000048828	1073.51	0.347799	0.147292	2.29471	0.0217497	0.193744	FALSE	FAM120A	protein_coding	93451685	93566112	9	1	chromosome	family with sequence similarity 120A [Source:HGNC Symbol;Acc:HGNC:13247]	ENSG00000048828.17	FAM120A	23196
ENSG00000114993	31.2544	0.560038	0.253733	2.29536	0.0217125	0.193744	FALSE	RTKN	protein_coding	74425835	74442422	2	-1	chromosome	rhotekin [Source:HGNC Symbol;Acc:HGNC:10466]	ENSG00000114993.17	RTKN	6242
ENSG00000134748	94.0227	0.472939	0.212712	2.29561	0.0216979	0.193744	FALSE	PRPF38A	protein_coding	52404602	52420836	1	1	chromosome	pre-mRNA processing factor 38A [Source:HGNC Symbol;Acc:HGNC:25930]	ENSG00000134748.13	PRPF38A	84950
ENSG00000154217	25.6938	-0.538861	0.30518	-2.29453	0.02176	0.193744	FALSE	PITPNC1	protein_coding	67377281	67697261	17	1	chromosome	phosphatidylinositol transfer protein cytoplasmic 1 [Source:HGNC Symbol;Acc:HGNC:21045]	ENSG00000154217.15	PITPNC1	26207
ENSG00000174839	25.6437	-0.616737	0.276359	-2.29461	0.0217554	0.193744	FALSE	DENND6A	protein_coding	57625454	57693077	3	-1	chromosome	DENN domain containing 6A [Source:HGNC Symbol;Acc:HGNC:26635]	ENSG00000174839.13	DENND6A	201627
ENSG00000198242	4000.41	-0.414163	0.175047	-2.29573	0.0216913	0.193744	FALSE	RPL23A	protein_coding	28719985	28724359	17	1	chromosome	ribosomal protein L23a [Source:HGNC Symbol;Acc:HGNC:10317]	ENSG00000198242.14	RPL23A	6147
ENSG00000204103	340.429	-0.644419	0.273332	-2.29535	0.021713	0.193744	FALSE	MAFB	protein_coding	40685848	40689236	20	-1	chromosome	MAF bZIP transcription factor B [Source:HGNC Symbol;Acc:HGNC:6408]	ENSG00000204103.4	MAFB	9935
ENSG00000143321	664.476	0.349066	0.152351	2.29394	0.021794	0.193895	FALSE	HDGF	protein_coding	156742109	156766925	1	-1	chromosome	heparin binding growth factor [Source:HGNC Symbol;Acc:HGNC:4856]	ENSG00000143321.19	HDGF	3068
ENSG00000112685	24.1257	-0.640952	0.303155	-2.29153	0.0219327	0.194977	FALSE	EXOC2	protein_coding	485154	693139	6	-1	chromosome	exocyst complex component 2 [Source:HGNC Symbol;Acc:HGNC:24968]	ENSG00000112685.14	EXOC2	55770
ENSG00000102786	71.5969	-0.572876	0.251855	-2.28914	0.0220713	0.195902	FALSE	INTS6	protein_coding	51354077	51454264	13	-1	chromosome	integrator complex subunit 6 [Source:HGNC Symbol;Acc:HGNC:14879]	ENSG00000102786.15	INTS6	26512
ENSG00000162851	28.4168	-0.565367	0.258754	-2.2893	0.0220619	0.195902	FALSE	TFB2M	protein_coding	246540561	246566261	1	-1	chromosome	transcription factor B2, mitochondrial [Source:HGNC Symbol;Acc:HGNC:18559]	ENSG00000162851.8	TFB2M	64216
ENSG00000111358	40.1909	0.473711	0.208156	2.2887	0.0220966	0.195973	FALSE	GTF2H3	protein_coding	123633739	123662604	12	1	chromosome	general transcription factor IIH subunit 3 [Source:HGNC Symbol;Acc:HGNC:4657]	ENSG00000111358.14	GTF2H3	2967
ENSG00000085382	12.072	0.610183	0.309975	2.28788	0.0221447	0.196248	FALSE	HACE1	protein_coding	104728094	104859919	6	-1	chromosome	HECT domain and ankyrin repeat containing E3 ubiquitin protein ligase 1 [Source:HGNC Symbol;Acc:HGNC:21033]	ENSG00000085382.12	HACE1	57531
ENSG00000113578	9.32583	-0.490808	0.31616	-2.28708	0.0221914	0.196508	FALSE	FGF1	protein_coding	142592178	142698070	5	-1	chromosome	fibroblast growth factor 1 [Source:HGNC Symbol;Acc:HGNC:3665]	ENSG00000113578.18	FGF1	2246
ENSG00000005007	141.784	0.359398	0.154999	2.28478	0.0223254	0.197165	FALSE	UPF1	protein_coding	18831938	18868236	19	1	chromosome	UPF1 RNA helicase and ATPase [Source:HGNC Symbol;Acc:HGNC:9962]	ENSG00000005007.12	UPF1	5976
ENSG00000103042	28.6129	0.589498	0.252203	2.28479	0.0223254	0.197165	FALSE	SLC38A7	protein_coding	58665109	58684770	16	-1	chromosome	solute carrier family 38 member 7 [Source:HGNC Symbol;Acc:HGNC:25582]	ENSG00000103042.9	SLC38A7	55238
ENSG00000117697	109.317	0.489678	0.207172	2.28518	0.0223021	0.197165	FALSE	NSL1	protein_coding	212726153	212791782	1	-1	chromosome	NSL1 component of MIS12 kinetochore complex [Source:HGNC Symbol;Acc:HGNC:24548]	ENSG00000117697.15	NSL1	25936
ENSG00000135766	517.44	0.396722	0.170423	2.28462	0.0223349	0.197165	FALSE	EGLN1	protein_coding	231363751	231422287	1	-1	chromosome	egl-9 family hypoxia inducible factor 1 [Source:HGNC Symbol;Acc:HGNC:1232]	ENSG00000135766.9	EGLN1	54583
ENSG00000087303	11.7765	-0.70808	0.302498	-2.28136	0.0225273	0.198314	FALSE	NID2	protein_coding	52004803	52069228	14	-1	chromosome	nidogen 2 [Source:HGNC Symbol;Acc:HGNC:13389]	ENSG00000087303.18	NID2	22795
ENSG00000092199	525.796	0.263867	0.113796	2.28171	0.0225062	0.198314	FALSE	HNRNPC	protein_coding	21209136	21269494	14	-1	chromosome	heterogeneous nuclear ribonucleoprotein C [Source:HGNC Symbol;Acc:HGNC:5035]	ENSG00000092199.17	HNRNPC	3183
ENSG00000134824	25.4508	-0.638817	0.313284	-2.28206	0.0224855	0.198314	FALSE	FADS2	protein_coding	61792980	61867354	11	1	chromosome	fatty acid desaturase 2 [Source:HGNC Symbol;Acc:HGNC:3575]	ENSG00000134824.14	FADS2	9415
ENSG00000164125	107.43	-0.506516	0.258715	-2.28123	0.0225349	0.198314	FALSE	GASK1B	protein_coding	158124474	158173318	4	-1	chromosome	golgi associated kinase 1B [Source:HGNC Symbol;Acc:HGNC:25312]	ENSG00000164125.15	GASK1B	51313
ENSG00000118260	73.6252	-0.420061	0.184463	-2.27977	0.0226211	0.198919	FALSE	CREB1	protein_coding	207529737	207605988	2	1	chromosome	cAMP responsive element binding protein 1 [Source:HGNC Symbol;Acc:HGNC:2345]	ENSG00000118260.15	CREB1	1385
ENSG00000143776	93.0522	-0.431235	0.190561	-2.27777	0.0227401	0.199811	FALSE	CDC42BPA	protein_coding	226989865	227318474	1	-1	chromosome	CDC42 binding protein kinase alpha [Source:HGNC Symbol;Acc:HGNC:1737]	ENSG00000143776.18	CDC42BPA	8476
ENSG00000133424	104.485	0.375205	0.170768	2.27644	0.0228197	0.200201	FALSE	LARGE1	protein_coding	33162226	33922841	22	-1	chromosome	LARGE xylosyl- and glucuronyltransferase 1 [Source:HGNC Symbol;Acc:HGNC:6511]	ENSG00000133424.20	LARGE1	9215
ENSG00000204435	147.501	0.367026	0.159941	2.27667	0.0228059	0.200201	FALSE	CSNK2B	protein_coding	31665236	31670343	6	1	chromosome	casein kinase 2 beta [Source:HGNC Symbol;Acc:HGNC:2460]	ENSG00000204435.13	CSNK2B	1460
ENSG00000058804	21.385	-0.647116	0.276175	-2.27496	0.0229083	0.200552	FALSE	NDC1	protein_coding	53765478	53838463	1	-1	chromosome	NDC1 transmembrane nucleoporin [Source:HGNC Symbol;Acc:HGNC:25525]	ENSG00000058804.12	NDC1	55706
ENSG00000114554	71.4219	0.455698	0.205018	2.27517	0.0228956	0.200552	FALSE	PLXNA1	protein_coding	126988594	127037392	3	1	chromosome	plexin A1 [Source:HGNC Symbol;Acc:HGNC:9099]	ENSG00000114554.11	PLXNA1	5361
ENSG00000128965	12.9418	-0.606953	0.327847	-2.2745	0.022936	0.200552	FALSE	CHAC1	protein_coding	40952962	40956512	15	1	chromosome	ChaC glutathione specific gamma-glutamylcyclotransferase 1 [Source:HGNC Symbol;Acc:HGNC:28680]	ENSG00000128965.13	CHAC1	79094
ENSG00000151702	28.3056	-0.613337	0.307332	-2.27469	0.0229247	0.200552	FALSE	FLI1	protein_coding	128686535	128813267	11	1	chromosome	Fli-1 proto-oncogene, ETS transcription factor [Source:HGNC Symbol;Acc:HGNC:3749]	ENSG00000151702.17	FLI1	2313
ENSG00000214595	6.99741	0.666643	0.327997	2.2743	0.0229479	0.200552	FALSE	EML6	protein_coding	54723499	54972025	2	1	chromosome	EMAP like 6 [Source:HGNC Symbol;Acc:HGNC:35412]	ENSG00000214595.12	EML6	400954
ENSG00000114019	54.5447	-0.722948	0.267444	-2.27329	0.0230088	0.20093	FALSE	AMOTL2	protein_coding	134355874	134375479	3	-1	chromosome	angiomotin like 2 [Source:HGNC Symbol;Acc:HGNC:17812]	ENSG00000114019.14	AMOTL2	51421
ENSG00000118292	32.4473	-0.535699	0.241363	-2.27262	0.0230492	0.201127	FALSE	C1orf54	protein_coding	150268200	150280916	1	1	chromosome	chromosome 1 open reading frame 54 [Source:HGNC Symbol;Acc:HGNC:26258]	ENSG00000118292.9	C1orf54	79630
ENSG00000155324	33.1171	0.556173	0.311356	2.27076	0.0231616	0.201953	FALSE	GRAMD2B	protein_coding	126360132	126496494	5	1	chromosome	GRAM domain containing 2B [Source:HGNC Symbol;Acc:HGNC:24911]	ENSG00000155324.10	GRAMD2B	65983
ENSG00000122786	518.992	-0.469102	0.207228	-2.27014	0.0231989	0.202124	FALSE	CALD1	protein_coding	134744252	134970729	7	1	chromosome	caldesmon 1 [Source:HGNC Symbol;Acc:HGNC:1441]	ENSG00000122786.20	CALD1	800
ENSG00000198125	88975.8	0.448301	0.187285	2.26972	0.0232248	0.202195	FALSE	MB	protein_coding	35606764	35637951	22	-1	chromosome	myoglobin [Source:HGNC Symbol;Acc:HGNC:6915]	ENSG00000198125.13	MB	4151
ENSG00000109079	61.4863	-0.460646	0.205809	-2.26923	0.0232545	0.202298	FALSE	TNFAIP1	protein_coding	28335602	28347009	17	1	chromosome	TNF alpha induced protein 1 [Source:HGNC Symbol;Acc:HGNC:11894]	ENSG00000109079.10	TNFAIP1	7126
ENSG00000197142	10.7308	-0.655419	0.30537	-2.26817	0.0233188	0.202703	FALSE	ACSL5	protein_coding	112374018	112428380	10	1	chromosome	acyl-CoA synthetase long chain family member 5 [Source:HGNC Symbol;Acc:HGNC:16526]	ENSG00000197142.10	ACSL5	51703
ENSG00000130449	31.7852	-0.585946	0.256263	-2.26781	0.023341	0.20274	FALSE	ZSWIM6	protein_coding	61332258	61546172	5	1	chromosome	zinc finger SWIM-type containing 6 [Source:HGNC Symbol;Acc:HGNC:29316]	ENSG00000130449.6	ZSWIM6	57688
ENSG00000142634	14.9488	-0.624496	0.265619	-2.26634	0.0234309	0.203055	FALSE	EFHD2	protein_coding	15409888	15430339	1	1	chromosome	EF-hand domain family member D2 [Source:HGNC Symbol;Acc:HGNC:28670]	ENSG00000142634.13	EFHD2	79180
ENSG00000167555	12.4276	-0.600799	0.334391	-2.2668	0.0234027	0.203055	FALSE	ZNF528	protein_coding	52397849	52418412	19	1	chromosome	zinc finger protein 528 [Source:HGNC Symbol;Acc:HGNC:29384]	ENSG00000167555.14	ZNF528	84436
ENSG00000170445	45.1255	0.431743	0.193804	2.26643	0.0234252	0.203055	FALSE	HARS1	protein_coding	140673904	140691537	5	-1	chromosome	histidyl-tRNA synthetase 1 [Source:HGNC Symbol;Acc:HGNC:4816]	ENSG00000170445.15	HARS1	3035
ENSG00000073712	254.003	-0.478704	0.204495	-2.26445	0.0235465	0.203902	FALSE	FERMT2	protein_coding	52857268	52952435	14	-1	chromosome	fermitin family member 2 [Source:HGNC Symbol;Acc:HGNC:15767]	ENSG00000073712.15	FERMT2	10979
ENSG00000116701	11.094	-0.680417	0.323373	-2.26416	0.0235643	0.203902	FALSE	NCF2	protein_coding	183555563	183590876	1	-1	chromosome	neutrophil cytosolic factor 2 [Source:HGNC Symbol;Acc:HGNC:7661]	ENSG00000116701.14	NCF2	4688
ENSG00000170571	8.68249	-0.818032	0.334761	-2.26385	0.0235834	0.203911	FALSE	EMB	protein_coding	50396192	50443248	5	-1	chromosome	embigin [Source:HGNC Symbol;Acc:HGNC:30465]	ENSG00000170571.12	EMB	133418
ENSG00000172663	214.51	0.3668	0.159628	2.26325	0.0236202	0.204074	FALSE	TMEM134	protein_coding	67461710	67469272	11	-1	chromosome	transmembrane protein 134 [Source:HGNC Symbol;Acc:HGNC:26142]	ENSG00000172663.9	TMEM134	80194
ENSG00000119699	32.6688	0.59906	0.268428	2.26223	0.0236835	0.204466	FALSE	TGFB3	protein_coding	75958099	75982991	14	-1	chromosome	transforming growth factor beta 3 [Source:HGNC Symbol;Acc:HGNC:11769]	ENSG00000119699.7	TGFB3	7043
ENSG00000119446	110.496	0.540353	0.227096	2.26151	0.0237277	0.204692	FALSE	RBM18	protein_coding	122237622	122264840	9	-1	chromosome	RNA binding motif protein 18 [Source:HGNC Symbol;Acc:HGNC:28413]	ENSG00000119446.14	RBM18	92400
ENSG00000105576	175.3	0.330599	0.146837	2.26104	0.023757	0.204789	FALSE	TNPO2	protein_coding	12699194	12724011	19	-1	chromosome	transportin 2 [Source:HGNC Symbol;Acc:HGNC:19998]	ENSG00000105576.15	TNPO2	30000
ENSG00000147324	57.9568	-0.558673	0.250698	-2.26051	0.0237897	0.204916	FALSE	MFHAS1	protein_coding	8783354	8893630	8	-1	chromosome	malignant fibrous histiocytoma amplified sequence 1 [Source:HGNC Symbol;Acc:HGNC:16982]	ENSG00000147324.11	MFHAS1	9258
ENSG00000136856	157.206	0.538618	0.22974	2.25986	0.0238301	0.205108	FALSE	SLC2A8	protein_coding	127397138	127408424	9	1	chromosome	solute carrier family 2 member 8 [Source:HGNC Symbol;Acc:HGNC:13812]	ENSG00000136856.18	SLC2A8	29988
ENSG00000115977	124.519	0.440979	0.197465	2.25838	0.023922	0.205642	FALSE	AAK1	protein_coding	69457997	69674349	2	-1	chromosome	AP2 associated kinase 1 [Source:HGNC Symbol;Acc:HGNC:19679]	ENSG00000115977.19	AAK1	22848
ENSG00000235453	97.5606	0.372739	0.161537	2.25828	0.0239282	0.205642	FALSE	SMIM27	protein_coding	32551144	32568621	9	1	chromosome	small integral membrane protein 27 [Source:HGNC Symbol;Acc:HGNC:31420]	ENSG00000235453.10	SMIM27	100129250
ENSG00000136485	216.352	0.468059	0.213757	2.25707	0.024004	0.206074	FALSE	DCAF7	protein_coding	63550477	63594279	17	1	chromosome	DDB1 and CUL4 associated factor 7 [Source:HGNC Symbol;Acc:HGNC:30915]	ENSG00000136485.15	DCAF7	10238
ENSG00000136802	41.5775	-0.490008	0.243957	-2.25689	0.0240148	0.206074	FALSE	LRRC8A	protein_coding	128882112	128918039	9	1	chromosome	leucine rich repeat containing 8 VRAC subunit A [Source:HGNC Symbol;Acc:HGNC:19027]	ENSG00000136802.11	LRRC8A	56262
ENSG00000110799	139.174	-0.429615	0.248314	-2.25525	0.0241179	0.206803	FALSE	VWF	protein_coding	5948874	6124770	12	-1	chromosome	von Willebrand factor [Source:HGNC Symbol;Acc:HGNC:12726]	ENSG00000110799.13	VWF	7450
ENSG00000130528	547.172	0.355083	0.154845	2.25447	0.0241665	0.207063	FALSE	HRC	protein_coding	49151198	49155396	19	-1	chromosome	histidine rich calcium binding protein [Source:HGNC Symbol;Acc:HGNC:5178]	ENSG00000130528.12	HRC	3270
ENSG00000006125	252.25	-0.451658	0.202262	-2.25121	0.0243723	0.207451	FALSE	AP2B1	protein_coding	35578046	35726413	17	1	chromosome	adaptor related protein complex 2 subunit beta 1 [Source:HGNC Symbol;Acc:HGNC:563]	ENSG00000006125.18	AP2B1	163
ENSG00000085662	621.574	0.222525	0.0989177	2.25086	0.0243942	0.207451	FALSE	AKR1B1	protein_coding	134442356	134459284	7	-1	chromosome	aldo-keto reductase family 1 member B [Source:HGNC Symbol;Acc:HGNC:381]	ENSG00000085662.14	AKR1B1	231
ENSG00000101126	100.766	-0.329246	0.145564	-2.25094	0.0243892	0.207451	FALSE	ADNP	protein_coding	50888916	50931437	20	-1	chromosome	activity dependent neuroprotector homeobox [Source:HGNC Symbol;Acc:HGNC:15766]	ENSG00000101126.18	ADNP	23394
ENSG00000102172	164.176	0.410602	0.182999	2.25263	0.0242825	0.207451	FALSE	SMS	protein_coding	21940709	21994837	X	1	chromosome	spermine synthase [Source:HGNC Symbol;Acc:HGNC:11123]	ENSG00000102172.16	SMS	6611
ENSG00000127324	133.343	-0.689894	0.331741	-2.25227	0.024305	0.207451	FALSE	TSPAN8	protein_coding	71125085	71441898	12	-1	chromosome	tetraspanin 8 [Source:HGNC Symbol;Acc:HGNC:11855]	ENSG00000127324.9	TSPAN8	7103
ENSG00000128595	232.318	0.371155	0.164501	2.25133	0.0243647	0.207451	FALSE	CALU	protein_coding	128739292	128773400	7	1	chromosome	calumenin [Source:HGNC Symbol;Acc:HGNC:1458]	ENSG00000128595.17	CALU	813
ENSG00000130649	7.57918	0.62124	0.331604	2.25087	0.0243936	0.207451	FALSE	CYP2E1	protein_coding	133520406	133561220	10	1	chromosome	cytochrome P450 family 2 subfamily E member 1 [Source:HGNC Symbol;Acc:HGNC:2631]	ENSG00000130649.10	CYP2E1	1571
ENSG00000138185	12.5638	-0.651242	0.320121	-2.25196	0.0243246	0.207451	FALSE	ENTPD1	protein_coding	95711779	95877266	10	1	chromosome	ectonucleoside triphosphate diphosphohydrolase 1 [Source:HGNC Symbol;Acc:HGNC:3363]	ENSG00000138185.20	ENTPD1	953
ENSG00000168542	472.179	-0.520677	0.223424	-2.25223	0.0243079	0.207451	FALSE	COL3A1	protein_coding	188974373	189012746	2	1	chromosome	collagen type III alpha 1 chain [Source:HGNC Symbol;Acc:HGNC:2201]	ENSG00000168542.15	COL3A1	1281
ENSG00000170145	97.3844	0.400038	0.174688	2.25093	0.0243898	0.207451	FALSE	SIK2	protein_coding	111602449	111730855	11	1	chromosome	salt inducible kinase 2 [Source:HGNC Symbol;Acc:HGNC:21680]	ENSG00000170145.5	SIK2	23235
ENSG00000151632	264.019	-0.539604	0.291319	-2.24951	0.02448	0.208025	FALSE	AKR1C2	protein_coding	4987400	5018031	10	-1	chromosome	aldo-keto reductase family 1 member C2 [Source:HGNC Symbol;Acc:HGNC:385]	ENSG00000151632.17	AKR1C2	1646
ENSG00000103811	38.4604	-0.578128	0.270835	-2.24687	0.0246484	0.209122	FALSE	CTSH	protein_coding	78921058	78949574	15	-1	chromosome	cathepsin H [Source:HGNC Symbol;Acc:HGNC:2535]	ENSG00000103811.16	CTSH	1512
ENSG00000105404	116.193	-0.48787	0.201959	-2.24653	0.0246702	0.209122	FALSE	RABAC1	protein_coding	41956681	41959321	19	-1	chromosome	Rab acceptor 1 [Source:HGNC Symbol;Acc:HGNC:9794]	ENSG00000105404.11	RABAC1	10567
ENSG00000115652	170.645	0.382575	0.167083	2.24637	0.0246805	0.209122	FALSE	UXS1	protein_coding	106093303	106194339	2	-1	chromosome	UDP-glucuronate decarboxylase 1 [Source:HGNC Symbol;Acc:HGNC:17729]	ENSG00000115652.14	UXS1	80146
ENSG00000130119	62.6163	0.607267	0.252249	2.24608	0.0246988	0.209122	FALSE	GNL3L	protein_coding	54530211	54567289	X	1	chromosome	G protein nucleolar 3 like [Source:HGNC Symbol;Acc:HGNC:25553]	ENSG00000130119.16	GNL3L	54552
ENSG00000163322	66.1065	0.619938	0.277167	2.24605	0.024701	0.209122	FALSE	ABRAXAS1	protein_coding	83459517	83523348	4	-1	chromosome	abraxas 1, BRCA1 A complex subunit [Source:HGNC Symbol;Acc:HGNC:25829]	ENSG00000163322.14	ABRAXAS1	84142
ENSG00000114544	141.805	-0.528493	0.258017	-2.24557	0.0247313	0.209222	FALSE	SLC41A3	protein_coding	126006355	126101561	3	-1	chromosome	solute carrier family 41 member 3 [Source:HGNC Symbol;Acc:HGNC:31046]	ENSG00000114544.16	SLC41A3	54946
ENSG00000070778	55.922	0.434587	0.198912	2.24497	0.0247702	0.209368	FALSE	PTPN21	protein_coding	88465778	88555007	14	-1	chromosome	protein tyrosine phosphatase non-receptor type 21 [Source:HGNC Symbol;Acc:HGNC:9651]	ENSG00000070778.13	PTPN21	11099
ENSG00000139722	33.5567	-0.53532	0.238762	-2.24473	0.0247854	0.209368	FALSE	VPS37B	protein_coding	122865330	122896127	12	-1	chromosome	VPS37B subunit of ESCRT-I [Source:HGNC Symbol;Acc:HGNC:25754]	ENSG00000139722.7	VPS37B	79720
ENSG00000182253	1869.76	-0.338622	0.147121	-2.24318	0.0248853	0.210057	FALSE	SYNM	protein_coding	99098217	99135593	15	1	chromosome	synemin [Source:HGNC Symbol;Acc:HGNC:24466]	ENSG00000182253.15	SYNM	23336
ENSG00000116497	56.353	-0.444585	0.193113	-2.24244	0.0249327	0.210088	FALSE	S100PBP	protein_coding	32816767	32858875	1	1	chromosome	S100P binding protein [Source:HGNC Symbol;Acc:HGNC:25768]	ENSG00000116497.18	S100PBP	64766
ENSG00000142089	494.941	-0.450148	0.234593	-2.24227	0.0249439	0.210088	FALSE	IFITM3	protein_coding	319676	327537	11	-1	chromosome	interferon induced transmembrane protein 3 [Source:HGNC Symbol;Acc:HGNC:5414]	ENSG00000142089.16	IFITM3	10410
ENSG00000181396	83.9526	-0.369174	0.175736	-2.24226	0.0249445	0.210088	FALSE	OGFOD3	protein_coding	82389210	82418637	17	-1	chromosome	2-oxoglutarate and iron dependent oxygenase domain containing 3 [Source:HGNC Symbol;Acc:HGNC:26174]	ENSG00000181396.13	OGFOD3	79701
ENSG00000163083	22.1966	-0.552163	0.306776	-2.2412	0.025013	0.210509	FALSE	INHBB	protein_coding	120346136	120351803	2	1	chromosome	inhibin subunit beta B [Source:HGNC Symbol;Acc:HGNC:6067]	ENSG00000163083.6	INHBB	3625
ENSG00000172890	17.7206	0.607063	0.272256	2.24078	0.0250404	0.210584	FALSE	NADSYN1	protein_coding	71453109	71524107	11	1	chromosome	NAD synthetase 1 [Source:HGNC Symbol;Acc:HGNC:29832]	ENSG00000172890.13	NADSYN1	55191
ENSG00000095383	7.50353	0.630128	0.311991	2.23931	0.0251358	0.211166	FALSE	TBC1D2	protein_coding	98199011	98255649	9	-1	chromosome	TBC1 domain family member 2 [Source:HGNC Symbol;Acc:HGNC:18026]	ENSG00000095383.20	TBC1D2	55357
ENSG00000162174	35.7352	0.566729	0.286273	2.23914	0.0251468	0.211166	FALSE	ASRGL1	protein_coding	62337448	62393412	11	1	chromosome	asparaginase and isoaspartyl peptidase 1 [Source:HGNC Symbol;Acc:HGNC:16448]	ENSG00000162174.12	ASRGL1	80150
ENSG00000123349	1053.35	0.277868	0.123949	2.23841	0.025194	0.211182	FALSE	PFDN5	protein_coding	53295291	53299450	12	1	chromosome	prefoldin subunit 5 [Source:HGNC Symbol;Acc:HGNC:8869]	ENSG00000123349.14	PFDN5	5204
ENSG00000123992	148.584	-0.378813	0.169313	-2.23797	0.025223	0.211182	FALSE	DNPEP	protein_coding	219373527	219400022	2	-1	chromosome	aspartyl aminopeptidase [Source:HGNC Symbol;Acc:HGNC:2981]	ENSG00000123992.19	DNPEP	23549
ENSG00000140474	144.687	0.318014	0.141721	2.23863	0.0251803	0.211182	FALSE	AC091230.1	protein_coding	74836118	74843346	15	-1	chromosome	unc-51 like kinase 3 [Source:NCBI gene;Acc:25989]	ENSG00000140474.14	AC091230.1	25989
ENSG00000155962	15.1158	-0.619178	0.277247	-2.23823	0.0252062	0.211182	FALSE	CLIC2	protein_coding	155276211	155334657	X	-1	chromosome	chloride intracellular channel 2 [Source:HGNC Symbol;Acc:HGNC:2063]	ENSG00000155962.13	CLIC2	1193
ENSG00000121440	327.378	-0.527766	0.23104	-2.23716	0.0252761	0.211471	FALSE	PDZRN3	protein_coding	73382431	73624941	3	-1	chromosome	PDZ domain containing ring finger 3 [Source:HGNC Symbol;Acc:HGNC:17704]	ENSG00000121440.15	PDZRN3	23024
ENSG00000114054	112.619	0.448392	0.190094	2.23576	0.0253677	0.211664	FALSE	PCCB	protein_coding	136250340	136337896	3	1	chromosome	propionyl-CoA carboxylase subunit beta [Source:HGNC Symbol;Acc:HGNC:8654]	ENSG00000114054.14	PCCB	5096
ENSG00000128805	7.60593	0.773768	0.32328	2.23576	0.0253675	0.211664	FALSE	ARHGAP22	protein_coding	48446034	48656265	10	-1	chromosome	Rho GTPase activating protein 22 [Source:HGNC Symbol;Acc:HGNC:30320]	ENSG00000128805.14	ARHGAP22	58504
ENSG00000136895	18.5066	0.680009	0.276905	2.23567	0.0253736	0.211664	FALSE	GARNL3	protein_coding	127224265	127393660	9	1	chromosome	GTPase activating Rap/RanGAP domain like 3 [Source:HGNC Symbol;Acc:HGNC:25425]	ENSG00000136895.19	GARNL3	84253
ENSG00000158985	27.3777	-0.570536	0.251071	-2.23626	0.0253346	0.211664	FALSE	CDC42SE2	protein_coding	131245493	131398447	5	1	chromosome	CDC42 small effector 2 [Source:HGNC Symbol;Acc:HGNC:18547]	ENSG00000158985.13	CDC42SE2	56990
ENSG00000197646	8.15286	0.546416	0.330067	2.23517	0.0254059	0.211778	FALSE	PDCD1LG2	protein_coding	5510531	5571282	9	1	chromosome	programmed cell death 1 ligand 2 [Source:HGNC Symbol;Acc:HGNC:18731]	ENSG00000197646.8	PDCD1LG2	80380
ENSG00000137033	20.8158	-0.76201	0.298824	-2.23412	0.025475	0.212198	FALSE	IL33	protein_coding	6215786	6257983	9	1	chromosome	interleukin 33 [Source:HGNC Symbol;Acc:HGNC:16028]	ENSG00000137033.11	IL33	90865
ENSG00000049239	443.541	-0.372172	0.169638	-2.23306	0.025545	0.212315	FALSE	H6PD	protein_coding	9234775	9271337	1	1	chromosome	hexose-6-phosphate dehydrogenase/glucose 1-dehydrogenase [Source:HGNC Symbol;Acc:HGNC:4795]	ENSG00000049239.12	H6PD	9563
ENSG00000157873	16.0617	-0.655856	0.261616	-2.23332	0.0255277	0.212315	FALSE	TNFRSF14	protein_coding	2555639	2565382	1	1	chromosome	TNF receptor superfamily member 14 [Source:HGNC Symbol;Acc:HGNC:11912]	ENSG00000157873.17	TNFRSF14	8764
ENSG00000259494	180.818	0.375265	0.161535	2.23315	0.0255388	0.212315	FALSE	MRPL46	protein_coding	88459477	88467390	15	-1	chromosome	mitochondrial ribosomal protein L46 [Source:HGNC Symbol;Acc:HGNC:1192]	ENSG00000259494.2	MRPL46	26589
ENSG00000130818	44.5597	0.632363	0.286693	2.23219	0.0256026	0.212328	FALSE	ZNF426	protein_coding	9523223	9538645	19	-1	chromosome	zinc finger protein 426 [Source:HGNC Symbol;Acc:HGNC:20725]	ENSG00000130818.12	ZNF426	79088
ENSG00000163738	72.4535	0.579935	0.244192	2.23235	0.0255919	0.212328	FALSE	MTHFD2L	protein_coding	74114174	74303099	4	1	chromosome	methylenetetrahydrofolate dehydrogenase (NADP+ dependent) 2 like [Source:HGNC Symbol;Acc:HGNC:31865]	ENSG00000163738.18	MTHFD2L	441024
ENSG00000198894	380.96	-0.365788	0.160121	-2.23249	0.0255825	0.212328	FALSE	CIPC	protein_coding	77098126	77117287	14	1	chromosome	CLOCK interacting pacemaker [Source:HGNC Symbol;Acc:HGNC:20365]	ENSG00000198894.8	CIPC	85457
ENSG00000155367	150.012	0.615385	0.246245	2.23122	0.0256666	0.212549	FALSE	PPM1J	protein_coding	112709994	112715477	1	-1	chromosome	protein phosphatase, Mg2+/Mn2+ dependent 1J [Source:HGNC Symbol;Acc:HGNC:20785]	ENSG00000155367.15	PPM1J	333926
ENSG00000198756	80.3636	0.677027	0.279901	2.23138	0.0256562	0.212549	FALSE	COLGALT2	protein_coding	183929854	184037729	1	-1	chromosome	collagen beta(1-O)galactosyltransferase 2 [Source:HGNC Symbol;Acc:HGNC:16790]	ENSG00000198756.12	COLGALT2	23127
ENSG00000121274	160.304	-0.368184	0.16474	-2.23055	0.0257106	0.212758	FALSE	TENT4B	protein_coding	50152911	50235310	16	1	chromosome	terminal nucleotidyltransferase 4B [Source:HGNC Symbol;Acc:HGNC:30758]	ENSG00000121274.13	TENT4B	64282
ENSG00000134109	7.77394	-0.854048	0.330932	-2.2298	0.0257606	0.213016	FALSE	EDEM1	protein_coding	5187646	5219958	3	1	chromosome	ER degradation enhancing alpha-mannosidase like protein 1 [Source:HGNC Symbol;Acc:HGNC:18967]	ENSG00000134109.11	EDEM1	9695
ENSG00000167380	39.7265	0.575589	0.240971	2.22912	0.0258057	0.213235	FALSE	ZNF226	protein_coding	44165073	44178381	19	1	chromosome	zinc finger protein 226 [Source:HGNC Symbol;Acc:HGNC:13019]	ENSG00000167380.16	ZNF226	7769
ENSG00000143486	191.288	-0.325035	0.147512	-2.22866	0.0258364	0.213334	FALSE	EIF2D	protein_coding	206571292	206612465	1	-1	chromosome	eukaryotic translation initiation factor 2D [Source:HGNC Symbol;Acc:HGNC:6583]	ENSG00000143486.16	EIF2D	1939
ENSG00000163558	24.3308	-0.65952	0.279667	-2.22829	0.0258615	0.213352	FALSE	PRKCI	protein_coding	170222424	170305977	3	1	chromosome	protein kinase C iota [Source:HGNC Symbol;Acc:HGNC:9404]	ENSG00000163558.13	PRKCI	5584
ENSG00000177868	137.708	-0.64887	0.278062	-2.22807	0.0258762	0.213352	FALSE	SVBP	protein_coding	42807052	42817397	1	-1	chromosome	small vasohibin binding protein [Source:HGNC Symbol;Acc:HGNC:29204]	ENSG00000177868.12	SVBP	374969
ENSG00000106683	16.5585	-0.614669	0.280687	-2.22755	0.0259104	0.21348	FALSE	LIMK1	protein_coding	74082933	74122525	7	1	chromosome	LIM domain kinase 1 [Source:HGNC Symbol;Acc:HGNC:6613]	ENSG00000106683.15	LIMK1	3984
ENSG00000164330	105.446	-0.636292	0.284194	-2.22668	0.0259686	0.213804	FALSE	EBF1	protein_coding	158695916	159099916	5	-1	chromosome	EBF transcription factor 1 [Source:HGNC Symbol;Acc:HGNC:3126]	ENSG00000164330.17	EBF1	1879
ENSG00000157184	95.5742	0.498724	0.205404	2.22611	0.0260069	0.213964	FALSE	CPT2	protein_coding	53196792	53214197	1	1	chromosome	carnitine palmitoyltransferase 2 [Source:HGNC Symbol;Acc:HGNC:2330]	ENSG00000157184.7	CPT2	1376
ENSG00000124785	22.3496	-0.805358	0.316239	-2.22406	0.0261442	0.214783	FALSE	NRN1	protein_coding	5997999	6007605	6	-1	chromosome	neuritin 1 [Source:HGNC Symbol;Acc:HGNC:17972]	ENSG00000124785.9	NRN1	51299
ENSG00000127947	75.4816	-0.563711	0.253567	-2.2241	0.0261418	0.214783	FALSE	PTPN12	protein_coding	77537295	77640069	7	1	chromosome	protein tyrosine phosphatase non-receptor type 12 [Source:HGNC Symbol;Acc:HGNC:9645]	ENSG00000127947.16	PTPN12	5782
ENSG00000183864	430.299	-0.426708	0.205794	-2.22223	0.0262678	0.215643	FALSE	TOB2	protein_coding	41433494	41446801	22	-1	chromosome	transducer of ERBB2, 2 [Source:HGNC Symbol;Acc:HGNC:11980]	ENSG00000183864.5	TOB2	10766
ENSG00000090263	508.542	0.285236	0.126829	2.22035	0.0263953	0.216303	FALSE	MRPS33	protein_coding	141002610	141015228	7	-1	chromosome	mitochondrial ribosomal protein S33 [Source:HGNC Symbol;Acc:HGNC:16634]	ENSG00000090263.16	MRPS33	51650
ENSG00000103148	55.4724	0.455343	0.202853	2.2202	0.0264054	0.216303	FALSE	NPRL3	protein_coding	84271	138860	16	-1	chromosome	NPR3 like, GATOR1 complex subunit [Source:HGNC Symbol;Acc:HGNC:14124]	ENSG00000103148.16	NPRL3	8131
ENSG00000196642	544.484	0.299541	0.134807	2.22049	0.0263856	0.216303	FALSE	RABL6	protein_coding	136807943	136841187	9	1	chromosome	RAB, member RAS oncogene family like 6 [Source:HGNC Symbol;Acc:HGNC:24703]	ENSG00000196642.19	RABL6	55684
ENSG00000115561	876.154	0.343127	0.156892	2.21937	0.0264615	0.216451	FALSE	CHMP3	protein_coding	86503430	86563479	2	-1	chromosome	charged multivesicular body protein 3 [Source:HGNC Symbol;Acc:HGNC:29865]	ENSG00000115561.16	CHMP3	51652
ENSG00000137942	32.105	-0.502157	0.224543	-2.2194	0.0264598	0.216451	FALSE	FNBP1L	protein_coding	93448131	93554661	1	1	chromosome	formin binding protein 1 like [Source:HGNC Symbol;Acc:HGNC:20851]	ENSG00000137942.16	FNBP1L	54874
ENSG00000090376	22.1144	-0.660507	0.318042	-2.21807	0.0265501	0.21702	FALSE	IRAK3	protein_coding	66189195	66254622	12	1	chromosome	interleukin 1 receptor associated kinase 3 [Source:HGNC Symbol;Acc:HGNC:17020]	ENSG00000090376.11	IRAK3	11213
ENSG00000113272	34.069	0.494374	0.224554	2.21743	0.026594	0.217222	FALSE	THG1L	protein_coding	157731420	157741449	5	1	chromosome	tRNA-histidine guanylyltransferase 1 like [Source:HGNC Symbol;Acc:HGNC:26053]	ENSG00000113272.14	THG1L	54974
ENSG00000277972	107.798	0.444362	0.203189	2.21632	0.0266694	0.217682	FALSE	CISD3	protein_coding	38730341	38735605	17	1	chromosome	CDGSH iron sulfur domain 3 [Source:HGNC Symbol;Acc:HGNC:27578]	ENSG00000277972.2	CISD3	284106
ENSG00000068615	96.134	0.386447	0.167346	2.2156	0.0267187	0.217772	FALSE	REEP1	protein_coding	86213993	86338083	2	-1	chromosome	receptor accessory protein 1 [Source:HGNC Symbol;Acc:HGNC:25786]	ENSG00000068615.18	REEP1	65055
ENSG00000070718	67.1931	0.536325	0.236235	2.21576	0.026708	0.217772	FALSE	AP3M2	protein_coding	42152946	42171673	8	1	chromosome	adaptor related protein complex 3 subunit mu 2 [Source:HGNC Symbol;Acc:HGNC:570]	ENSG00000070718.12	AP3M2	10947
ENSG00000090776	18.0805	-0.571294	0.285703	-2.21494	0.0267641	0.217985	FALSE	EFNB1	protein_coding	68829021	68842160	X	1	chromosome	ephrin B1 [Source:HGNC Symbol;Acc:HGNC:3226]	ENSG00000090776.6	EFNB1	1947
ENSG00000164941	31.2979	-0.581649	0.252249	-2.21458	0.0267886	0.218029	FALSE	INTS8	protein_coding	94813311	94881746	8	1	chromosome	integrator complex subunit 8 [Source:HGNC Symbol;Acc:HGNC:26048]	ENSG00000164941.14	INTS8	55656
ENSG00000198131	19.8938	0.624887	0.332147	2.21419	0.026816	0.218095	FALSE	ZNF544	protein_coding	58228594	58277495	19	1	chromosome	zinc finger protein 544 [Source:HGNC Symbol;Acc:HGNC:16759]	ENSG00000198131.14	ZNF544	27300
ENSG00000163563	8.9536	-0.643371	0.330878	-2.2139	0.0268353	0.218097	FALSE	MNDA	protein_coding	158831351	158849506	1	1	chromosome	myeloid cell nuclear differentiation antigen [Source:HGNC Symbol;Acc:HGNC:7183]	ENSG00000163563.8	MNDA	4332
ENSG00000148700	117.782	-0.500255	0.22781	-2.21355	0.0268595	0.218138	FALSE	ADD3	protein_coding	109996368	110135565	10	1	chromosome	adducin 3 [Source:HGNC Symbol;Acc:HGNC:245]	ENSG00000148700.15	ADD3	120
ENSG00000168653	1757.39	0.265396	0.118908	2.21206	0.0269623	0.218816	FALSE	NDUFS5	protein_coding	39026318	39034636	1	1	chromosome	NADH:ubiquinone oxidoreductase subunit S5 [Source:HGNC Symbol;Acc:HGNC:7712]	ENSG00000168653.11	NDUFS5	4725
ENSG00000127252	190.242	-0.383659	0.168594	-2.21081	0.0270487	0.219361	FALSE	PLAAT1	protein_coding	193241128	193277738	3	1	chromosome	phospholipase A and acyltransferase 1 [Source:HGNC Symbol;Acc:HGNC:14922]	ENSG00000127252.7	PLAAT1	57110
ENSG00000137818	19437.6	0.262369	0.117064	2.20935	0.02715	0.220025	FALSE	RPLP1	protein_coding	69452814	69456205	15	1	chromosome	ribosomal protein lateral stalk subunit P1 [Source:HGNC Symbol;Acc:HGNC:10372]	ENSG00000137818.12	RPLP1	6176
ENSG00000168404	8.57681	-0.756702	0.325605	-2.20887	0.0271834	0.220139	FALSE	MLKL	protein_coding	74671855	74700960	16	-1	chromosome	mixed lineage kinase domain like pseudokinase [Source:HGNC Symbol;Acc:HGNC:26617]	ENSG00000168404.13	MLKL	197259
ENSG00000198589	35.2462	0.468465	0.215514	2.20845	0.0272127	0.22022	FALSE	LRBA	protein_coding	150264435	151015727	4	-1	chromosome	LPS responsive beige-like anchor protein [Source:HGNC Symbol;Acc:HGNC:1742]	ENSG00000198589.13	LRBA	987
ENSG00000113739	23.8316	0.578018	0.314516	2.20774	0.0272625	0.220335	FALSE	STC2	protein_coding	173314713	173329503	5	-1	chromosome	stanniocalcin 2 [Source:HGNC Symbol;Acc:HGNC:11374]	ENSG00000113739.10	STC2	8614
ENSG00000120798	116.839	0.396019	0.181969	2.20769	0.0272658	0.220335	FALSE	NR2C1	protein_coding	95020229	95073628	12	-1	chromosome	nuclear receptor subfamily 2 group C member 1 [Source:HGNC Symbol;Acc:HGNC:7971]	ENSG00000120798.17	NR2C1	7181
ENSG00000069248	111.803	0.439399	0.193797	2.20635	0.0273592	0.220791	FALSE	NUP133	protein_coding	229440259	229508341	1	-1	chromosome	nucleoporin 133 [Source:HGNC Symbol;Acc:HGNC:18016]	ENSG00000069248.12	NUP133	55746
ENSG00000150527	284.55	-0.406948	0.182647	-2.20633	0.027361	0.220791	FALSE	MIA2	protein_coding	39230231	39388513	14	1	chromosome	MIA SH3 domain ER export factor 2 [Source:HGNC Symbol;Acc:HGNC:18432]	ENSG00000150527.17	MIA2	4253
ENSG00000167460	156.982	-0.520905	0.251044	-2.20568	0.0274067	0.221003	FALSE	TPM4	protein_coding	16067021	16103002	19	1	chromosome	tropomyosin 4 [Source:HGNC Symbol;Acc:HGNC:12013]	ENSG00000167460.17	TPM4	7171
ENSG00000125633	104.292	0.498782	0.22805	2.20515	0.0274436	0.221144	FALSE	CCDC93	protein_coding	117915478	118014133	2	-1	chromosome	coiled-coil domain containing 93 [Source:HGNC Symbol;Acc:HGNC:25611]	ENSG00000125633.11	CCDC93	54520
ENSG00000120549	252.289	0.484597	0.204933	2.20442	0.0274949	0.221359	FALSE	KIAA1217	protein_coding	23694746	24547848	10	1	chromosome	KIAA1217 [Source:HGNC Symbol;Acc:HGNC:25428]	ENSG00000120549.18	KIAA1217	56243
ENSG00000135900	101.18	0.368401	0.164456	2.20421	0.0275093	0.221359	FALSE	MRPL44	protein_coding	223957463	223967714	2	1	chromosome	mitochondrial ribosomal protein L44 [Source:HGNC Symbol;Acc:HGNC:16650]	ENSG00000135900.4	MRPL44	65080
ENSG00000144218	17.8701	0.730305	0.2985	2.20333	0.0275716	0.221703	FALSE	AFF3	protein_coding	99545419	100192428	2	-1	chromosome	AF4/FMR2 family member 3 [Source:HGNC Symbol;Acc:HGNC:6473]	ENSG00000144218.19	AFF3	3899
ENSG00000136068	83.7031	-0.586121	0.278893	-2.20274	0.027613	0.221723	FALSE	FLNB	protein_coding	58008400	58172251	3	1	chromosome	filamin B [Source:HGNC Symbol;Acc:HGNC:3755]	ENSG00000136068.14	FLNB	2317
ENSG00000163686	13.8187	-0.604669	0.323108	-2.20275	0.0276125	0.221723	FALSE	ABHD6	protein_coding	58237532	58295693	3	1	chromosome	abhydrolase domain containing 6 [Source:HGNC Symbol;Acc:HGNC:21398]	ENSG00000163686.15	ABHD6	57406
ENSG00000183625	11.4132	0.791633	0.334926	2.20119	0.0277225	0.222445	FALSE	CCR3	protein_coding	46163604	46266706	3	1	chromosome	C-C motif chemokine receptor 3 [Source:HGNC Symbol;Acc:HGNC:1604]	ENSG00000183625.15	CCR3	1232
ENSG00000015171	288.527	-0.258607	0.117294	-2.19911	0.0278705	0.22338	FALSE	ZMYND11	protein_coding	134465	254637	10	1	chromosome	zinc finger MYND-type containing 11 [Source:HGNC Symbol;Acc:HGNC:16966]	ENSG00000015171.19	ZMYND11	10771
ENSG00000119397	16.0892	-0.682217	0.323286	-2.19871	0.0278986	0.22338	FALSE	CNTRL	protein_coding	121074863	121177610	9	1	chromosome	centriolin [Source:HGNC Symbol;Acc:HGNC:1858]	ENSG00000119397.16	CNTRL	11064
ENSG00000145911	7.51922	-0.654289	0.332462	-2.19844	0.0279176	0.22338	FALSE	N4BP3	protein_coding	178113532	178126081	5	1	chromosome	NEDD4 binding protein 3 [Source:HGNC Symbol;Acc:HGNC:29852]	ENSG00000145911.6	N4BP3	23138
ENSG00000165526	603.526	0.264548	0.12119	2.19866	0.0279019	0.22338	FALSE	RPUSD4	protein_coding	126202096	126211692	11	-1	chromosome	RNA pseudouridine synthase D4 [Source:HGNC Symbol;Acc:HGNC:25898]	ENSG00000165526.9	RPUSD4	84881
ENSG00000182534	266.359	0.384615	0.166637	2.19798	0.0279507	0.223488	FALSE	MXRA7	protein_coding	76672551	76711016	17	-1	chromosome	matrix remodeling associated 7 [Source:HGNC Symbol;Acc:HGNC:7541]	ENSG00000182534.13	MXRA7	439921
ENSG00000134480	56.1978	-0.444935	0.226503	-2.19656	0.0280521	0.22414	FALSE	CCNH	protein_coding	87318416	87412930	5	-1	chromosome	cyclin H [Source:HGNC Symbol;Acc:HGNC:1594]	ENSG00000134480.15	CCNH	902
ENSG00000254999	462.756	0.247822	0.113582	2.1959	0.0280988	0.224356	FALSE	BRK1	protein_coding	10115675	10127190	3	1	chromosome	BRICK1 subunit of SCAR/WAVE actin nucleating complex [Source:HGNC Symbol;Acc:HGNC:23057]	ENSG00000254999.4	BRK1	55845
ENSG00000138136	57.0184	-0.502995	0.229642	-2.19542	0.0281331	0.224473	FALSE	LBX1	protein_coding	101226195	101229794	10	-1	chromosome	ladybird homeobox 1 [Source:HGNC Symbol;Acc:HGNC:16960]	ENSG00000138136.6	LBX1	10660
ENSG00000104714	39.691	-0.528306	0.263334	-2.195	0.0281638	0.22456	FALSE	ERICH1	protein_coding	614746	738106	8	-1	chromosome	glutamate rich 1 [Source:HGNC Symbol;Acc:HGNC:27234]	ENSG00000104714.14	ERICH1	157697
ENSG00000102359	14.4472	-0.655754	0.332815	-2.19415	0.0282244	0.224813	FALSE	SRPX2	protein_coding	100644195	100675788	X	1	chromosome	sushi repeat containing protein X-linked 2 [Source:HGNC Symbol;Acc:HGNC:30668]	ENSG00000102359.7	SRPX2	27286
ENSG00000173418	306.148	0.269656	0.12111	2.19401	0.028235	0.224813	FALSE	NAA20	protein_coding	20017310	20033655	20	1	chromosome	N(alpha)-acetyltransferase 20, NatB catalytic subunit [Source:HGNC Symbol;Acc:HGNC:15908]	ENSG00000173418.12	NAA20	51126
ENSG00000116991	23.7849	-0.727739	0.292757	-2.19318	0.0282942	0.224969	FALSE	SIPA1L2	protein_coding	232397965	232561558	1	-1	chromosome	signal induced proliferation associated 1 like 2 [Source:HGNC Symbol;Acc:HGNC:23800]	ENSG00000116991.10	SIPA1L2	57568
ENSG00000177575	22.394	-0.459584	0.334432	-2.19323	0.0282907	0.224969	FALSE	CD163	protein_coding	7470813	7503893	12	-1	chromosome	CD163 molecule [Source:HGNC Symbol;Acc:HGNC:1631]	ENSG00000177575.12	CD163	9332
ENSG00000092529	3357.93	0.352546	0.162398	2.19195	0.028383	0.225517	FALSE	CAPN3	protein_coding	42359498	42412949	15	1	chromosome	calpain 3 [Source:HGNC Symbol;Acc:HGNC:1480]	ENSG00000092529.25	CAPN3	825
ENSG00000137177	644.229	-0.322	0.144491	-2.19156	0.0284112	0.225584	FALSE	KIF13A	protein_coding	17759183	17987635	6	-1	chromosome	kinesin family member 13A [Source:HGNC Symbol;Acc:HGNC:14566]	ENSG00000137177.20	KIF13A	63971
ENSG00000134014	85.0501	0.481323	0.222722	2.19099	0.0284525	0.225754	FALSE	ELP3	protein_coding	28089673	28191156	8	1	chromosome	elongator acetyltransferase complex subunit 3 [Source:HGNC Symbol;Acc:HGNC:20696]	ENSG00000134014.17	ELP3	55140
ENSG00000149357	532.413	0.356255	0.15667	2.19025	0.0285062	0.226022	FALSE	LAMTOR1	protein_coding	72085895	72103297	11	-1	chromosome	late endosomal/lysosomal adaptor, MAPK and MTOR activator 1 [Source:HGNC Symbol;Acc:HGNC:26068]	ENSG00000149357.10	LAMTOR1	55004
ENSG00000129255	33.1128	-0.526996	0.249549	-2.18935	0.0285716	0.226382	FALSE	MPDU1	protein_coding	7583529	7592789	17	1	chromosome	mannose-P-dolichol utilization defect 1 [Source:HGNC Symbol;Acc:HGNC:7207]	ENSG00000129255.16	MPDU1	9526
ENSG00000110536	135.339	0.319896	0.142132	2.18855	0.0286297	0.226685	FALSE	PTPMT1	protein_coding	47565430	47573461	11	1	chromosome	protein tyrosine phosphatase mitochondrial 1 [Source:HGNC Symbol;Acc:HGNC:26965]	ENSG00000110536.14	PTPMT1	114971
ENSG00000100299	18.3776	0.723124	0.328538	2.18741	0.0287125	0.227173	FALSE	ARSA	protein_coding	50622754	50628173	22	-1	chromosome	arylsulfatase A [Source:HGNC Symbol;Acc:HGNC:713]	ENSG00000100299.18	ARSA	410
ENSG00000156502	64.4648	-0.496252	0.225521	-2.18715	0.0287313	0.227173	FALSE	SUPV3L1	protein_coding	69180234	69209099	10	1	chromosome	Suv3 like RNA helicase [Source:HGNC Symbol;Acc:HGNC:11471]	ENSG00000156502.14	SUPV3L1	6832
ENSG00000181991	86.8383	0.349492	0.156922	2.18643	0.0287845	0.227338	FALSE	MRPS11	protein_coding	88467453	88480776	15	1	chromosome	mitochondrial ribosomal protein S11 [Source:HGNC Symbol;Acc:HGNC:14050]	ENSG00000181991.16	MRPS11	64963
ENSG00000205364	18.9799	-0.585286	0.300625	-2.18632	0.0287922	0.227338	FALSE	MT1M	protein_coding	56632659	56633981	16	1	chromosome	metallothionein 1M [Source:HGNC Symbol;Acc:HGNC:14296]	ENSG00000205364.4	MT1M	4499
ENSG00000119431	9.73811	0.579201	0.313579	2.18544	0.0288569	0.227691	FALSE	HDHD3	protein_coding	113373419	113376999	9	-1	chromosome	haloacid dehalogenase like hydrolase domain containing 3 [Source:HGNC Symbol;Acc:HGNC:28171]	ENSG00000119431.9	HDHD3	81932
ENSG00000068878	415.5	0.418595	0.189213	2.18489	0.0288969	0.227849	FALSE	PSME4	protein_coding	53864069	53970993	2	-1	chromosome	proteasome activator subunit 4 [Source:HGNC Symbol;Acc:HGNC:20635]	ENSG00000068878.15	PSME4	23198
ENSG00000141576	240.218	-0.662185	0.260003	-2.18461	0.0289172	0.227851	FALSE	RNF157	protein_coding	76142465	76240493	17	-1	chromosome	ring finger protein 157 [Source:HGNC Symbol;Acc:HGNC:29402]	ENSG00000141576.16	RNF157	114804
ENSG00000110077	50.8521	-0.525358	0.26881	-2.18338	0.0290078	0.228012	FALSE	MS4A6A	protein_coding	60172014	60184666	11	-1	chromosome	membrane spanning 4-domains A6A [Source:HGNC Symbol;Acc:HGNC:13375]	ENSG00000110077.14	MS4A6A	64231
ENSG00000125741	53.6368	0.413506	0.194667	2.18297	0.0290379	0.228012	FALSE	OPA3	protein_coding	45527427	45602212	19	-1	chromosome	outer mitochondrial membrane lipid metabolism regulator OPA3 [Source:HGNC Symbol;Acc:HGNC:8142]	ENSG00000125741.4	OPA3	80207
ENSG00000126524	308.631	-0.583836	0.28386	-2.18313	0.0290266	0.228012	FALSE	SBDS	protein_coding	66987680	66995587	7	-1	chromosome	SBDS ribosome maturation factor [Source:HGNC Symbol;Acc:HGNC:19440]	ENSG00000126524.10	SBDS	51119
ENSG00000185813	46.075	0.538032	0.239436	2.18339	0.0290073	0.228012	FALSE	PCYT2	protein_coding	81900965	81911464	17	-1	chromosome	phosphate cytidylyltransferase 2, ethanolamine [Source:HGNC Symbol;Acc:HGNC:8756]	ENSG00000185813.10	PCYT2	5833
ENSG00000188186	211.875	0.303896	0.140941	2.18326	0.0290164	0.228012	FALSE	LAMTOR4	protein_coding	100148907	100155944	7	1	chromosome	late endosomal/lysosomal adaptor, MAPK and MTOR activator 4 [Source:HGNC Symbol;Acc:HGNC:33772]	ENSG00000188186.10	LAMTOR4	389541
ENSG00000174606	51.9737	0.493046	0.236654	2.18248	0.0290738	0.228136	FALSE	ANGEL2	protein_coding	212992182	213015867	1	-1	chromosome	angel homolog 2 [Source:HGNC Symbol;Acc:HGNC:30534]	ENSG00000174606.14	ANGEL2	90806
ENSG00000129991	44.8751	0.654925	0.279656	2.18136	0.0291566	0.228537	FALSE	TNNI3	protein_coding	55151767	55157773	19	-1	chromosome	troponin I3, cardiac type [Source:HGNC Symbol;Acc:HGNC:11947]	ENSG00000129991.13	TNNI3	7137
ENSG00000142188	109.302	0.369259	0.170665	2.18125	0.0291651	0.228537	FALSE	TMEM50B	protein_coding	33432485	33479974	21	-1	chromosome	transmembrane protein 50B [Source:HGNC Symbol;Acc:HGNC:1280]	ENSG00000142188.17	TMEM50B	757
ENSG00000115289	11.616	-0.611772	0.308774	-2.18063	0.0292108	0.228645	FALSE	PCGF1	protein_coding	74505043	74507695	2	-1	chromosome	polycomb group ring finger 1 [Source:HGNC Symbol;Acc:HGNC:17615]	ENSG00000115289.14	PCGF1	84759
ENSG00000132669	69.8464	-0.430528	0.195127	-2.18052	0.0292191	0.228645	FALSE	RIN2	protein_coding	19757606	20002459	20	1	chromosome	Ras and Rab interactor 2 [Source:HGNC Symbol;Acc:HGNC:18750]	ENSG00000132669.13	RIN2	54453
ENSG00000008282	366.882	-0.341341	0.160027	-2.17959	0.0292876	0.229023	FALSE	SYPL1	protein_coding	106090503	106112576	7	-1	chromosome	synaptophysin like 1 [Source:HGNC Symbol;Acc:HGNC:11507]	ENSG00000008282.8	SYPL1	6856
ENSG00000112695	581.884	0.434711	0.191086	2.17903	0.0293295	0.229193	FALSE	COX7A2	protein_coding	75237675	75250323	6	-1	chromosome	cytochrome c oxidase subunit 7A2 [Source:HGNC Symbol;Acc:HGNC:2288]	ENSG00000112695.11	COX7A2	1347
ENSG00000187824	24.2704	-0.707309	0.303052	-2.17797	0.0294086	0.229653	FALSE	TMEM220	protein_coding	10699015	10730316	17	-1	chromosome	transmembrane protein 220 [Source:HGNC Symbol;Acc:HGNC:33757]	ENSG00000187824.8	TMEM220	388335
ENSG00000185442	65.0811	0.49544	0.252814	2.17734	0.0294553	0.229861	FALSE	FAM174B	protein_coding	92617448	92809884	15	-1	chromosome	family with sequence similarity 174 member B [Source:HGNC Symbol;Acc:HGNC:34339]	ENSG00000185442.13	FAM174B	400451
ENSG00000057252	10.989	-0.671233	0.304315	-2.17673	0.0295009	0.230058	FALSE	SOAT1	protein_coding	179293714	179358680	1	1	chromosome	sterol O-acyltransferase 1 [Source:HGNC Symbol;Acc:HGNC:11177]	ENSG00000057252.13	SOAT1	6646
ENSG00000013503	30.266	0.496114	0.218097	2.17609	0.0295488	0.230274	FALSE	POLR3B	protein_coding	106357748	106510198	12	1	chromosome	RNA polymerase III subunit B [Source:HGNC Symbol;Acc:HGNC:30348]	ENSG00000013503.10	POLR3B	55703
ENSG00000101444	164.111	0.369203	0.164295	2.17578	0.029572	0.230297	FALSE	AHCY	protein_coding	34280268	34311802	20	-1	chromosome	adenosylhomocysteinase [Source:HGNC Symbol;Acc:HGNC:343]	ENSG00000101444.13	AHCY	191
ENSG00000089737	323.333	0.3259	0.148969	2.17459	0.0296609	0.230832	FALSE	DDX24	protein_coding	94048287	94081212	14	-1	chromosome	DEAD-box helicase 24 [Source:HGNC Symbol;Acc:HGNC:13266]	ENSG00000089737.17	DDX24	57062
ENSG00000140694	47.9489	-0.453514	0.205575	-2.17405	0.0297015	0.230989	FALSE	PARN	protein_coding	14435700	14632728	16	-1	chromosome	poly(A)-specific ribonuclease [Source:HGNC Symbol;Acc:HGNC:8609]	ENSG00000140694.17	PARN	5073
ENSG00000003989	311.147	-0.364573	0.164649	-2.17248	0.0298192	0.231337	FALSE	SLC7A2	protein_coding	17497088	17570573	8	1	chromosome	solute carrier family 7 member 2 [Source:HGNC Symbol;Acc:HGNC:11060]	ENSG00000003989.17	SLC7A2	6542
ENSG00000080371	448.07	0.450173	0.202999	2.17113	0.0299214	0.231337	FALSE	RAB21	protein_coding	71754863	71800286	12	1	chromosome	RAB21, member RAS oncogene family [Source:HGNC Symbol;Acc:HGNC:18263]	ENSG00000080371.6	RAB21	23011
ENSG00000085982	105.049	0.441911	0.196635	2.17194	0.0298604	0.231337	FALSE	USP40	protein_coding	233475520	233566782	2	-1	chromosome	ubiquitin specific peptidase 40 [Source:HGNC Symbol;Acc:HGNC:20069]	ENSG00000085982.13	USP40	55230
ENSG00000103404	31.5842	-0.6684	0.258655	-2.17213	0.029846	0.231337	FALSE	USP31	protein_coding	23061406	23149270	16	-1	chromosome	ubiquitin specific peptidase 31 [Source:HGNC Symbol;Acc:HGNC:20060]	ENSG00000103404.14	USP31	57478
ENSG00000111252	19.6766	-0.616299	0.285773	-2.17076	0.0299496	0.231337	FALSE	SH2B3	protein_coding	111405923	111451623	12	1	chromosome	SH2B adaptor protein 3 [Source:HGNC Symbol;Acc:HGNC:29605]	ENSG00000111252.11	SH2B3	10019
ENSG00000142684	100.33	0.476551	0.215658	2.173	0.0297802	0.231337	FALSE	ZNF593	protein_coding	26169908	26170873	1	1	chromosome	zinc finger protein 593 [Source:HGNC Symbol;Acc:HGNC:30943]	ENSG00000142684.9	ZNF593	51042
ENSG00000153879	140.522	-0.415335	0.189501	-2.1718	0.029871	0.231337	FALSE	CEBPG	protein_coding	33373685	33382686	19	1	chromosome	CCAAT enhancer binding protein gamma [Source:HGNC Symbol;Acc:HGNC:1837]	ENSG00000153879.9	CEBPG	1054
ENSG00000163219	14.7921	-0.599912	0.294108	-2.17119	0.0299164	0.231337	FALSE	ARHGAP25	protein_coding	68679601	68826833	2	1	chromosome	Rho GTPase activating protein 25 [Source:HGNC Symbol;Acc:HGNC:28951]	ENSG00000163219.12	ARHGAP25	9938
ENSG00000168685	7.19118	-0.488841	0.336189	-2.17241	0.0298251	0.231337	FALSE	IL7R	protein_coding	35852695	35879603	5	1	chromosome	interleukin 7 receptor [Source:HGNC Symbol;Acc:HGNC:6024]	ENSG00000168685.15	IL7R	3575
ENSG00000180817	203.238	0.433344	0.199977	2.17095	0.0299351	0.231337	FALSE	PPA1	protein_coding	70202835	70233911	10	-1	chromosome	inorganic pyrophosphatase 1 [Source:HGNC Symbol;Acc:HGNC:9226]	ENSG00000180817.12	PPA1	5464
ENSG00000009790	10.2827	0.860628	0.313594	2.16885	0.0300938	0.232293	FALSE	TRAF3IP3	protein_coding	209756032	209782320	1	1	chromosome	TRAF3 interacting protein 3 [Source:HGNC Symbol;Acc:HGNC:30766]	ENSG00000009790.15	TRAF3IP3	80342
ENSG00000121022	293.955	-0.337287	0.154758	-2.16799	0.0301591	0.232481	FALSE	COPS5	protein_coding	67043079	67083783	8	-1	chromosome	COP9 signalosome subunit 5 [Source:HGNC Symbol;Acc:HGNC:2240]	ENSG00000121022.14	COPS5	10987
ENSG00000170584	58.9625	-0.521156	0.230477	-2.16819	0.0301445	0.232481	FALSE	NUDCD2	protein_coding	163446526	163460102	5	-1	chromosome	NudC domain containing 2 [Source:HGNC Symbol;Acc:HGNC:30535]	ENSG00000170584.11	NUDCD2	134492
ENSG00000126457	810.304	0.377848	0.175622	2.16766	0.0301844	0.232518	FALSE	PRMT1	protein_coding	49675786	49689029	19	1	chromosome	protein arginine methyltransferase 1 [Source:HGNC Symbol;Acc:HGNC:5187]	ENSG00000126457.21	PRMT1	3276
ENSG00000006625	171.803	0.335648	0.155247	2.16636	0.030284	0.232655	FALSE	GGCT	protein_coding	30496621	30504841	7	-1	chromosome	gamma-glutamylcyclotransferase [Source:HGNC Symbol;Acc:HGNC:21705]	ENSG00000006625.18	GGCT	79017
ENSG00000112234	38.87	-0.59587	0.25657	-2.16676	0.0302535	0.232655	FALSE	FBXL4	protein_coding	98868535	98948006	6	-1	chromosome	F-box and leucine rich repeat protein 4 [Source:HGNC Symbol;Acc:HGNC:13601]	ENSG00000112234.9	FBXL4	26235
ENSG00000141429	174.509	-0.471036	0.223551	-2.16689	0.030243	0.232655	FALSE	GALNT1	protein_coding	35581117	35711834	18	1	chromosome	polypeptide N-acetylgalactosaminyltransferase 1 [Source:HGNC Symbol;Acc:HGNC:4123]	ENSG00000141429.13	GALNT1	2589
ENSG00000165775	1179.08	0.251362	0.114076	2.16651	0.0302724	0.232655	FALSE	FUNDC2	protein_coding	155025980	155060304	X	1	chromosome	FUN14 domain containing 2 [Source:HGNC Symbol;Acc:HGNC:24925]	ENSG00000165775.18	FUNDC2	65991
ENSG00000136156	769.293	-0.393234	0.190208	-2.16605	0.0303071	0.232675	FALSE	ITM2B	protein_coding	48232612	48270357	13	1	chromosome	integral membrane protein 2B [Source:HGNC Symbol;Acc:HGNC:6174]	ENSG00000136156.15	ITM2B	9445
ENSG00000186868	828.371	0.387723	0.176508	2.16516	0.0303752	0.233041	FALSE	MAPT	protein_coding	45894382	46028334	17	1	chromosome	microtubule associated protein tau [Source:HGNC Symbol;Acc:HGNC:6893]	ENSG00000186868.15	MAPT	4137
ENSG00000103091	106.712	0.514932	0.242367	2.16344	0.030507	0.233579	FALSE	WDR59	protein_coding	74871362	75000173	16	-1	chromosome	WD repeat domain 59 [Source:HGNC Symbol;Acc:HGNC:25706]	ENSG00000103091.15	WDR59	79726
ENSG00000168394	29.7375	-0.504377	0.233477	-2.16357	0.0304975	0.233579	FALSE	TAP1	protein_coding	32845209	32853978	6	-1	chromosome	transporter 1, ATP binding cassette subfamily B member [Source:HGNC Symbol;Acc:HGNC:43]	ENSG00000168394.11	TAP1	6890
ENSG00000185875	14.2723	-0.581146	0.282579	-2.16371	0.0304867	0.233579	FALSE	THNSL1	protein_coding	25016612	25026664	10	1	chromosome	threonine synthase like 1 [Source:HGNC Symbol;Acc:HGNC:26160]	ENSG00000185875.13	THNSL1	79896
ENSG00000109572	175.803	-0.386864	0.181475	-2.16311	0.0305325	0.23359	FALSE	CLCN3	protein_coding	169612633	169723673	4	1	chromosome	chloride voltage-gated channel 3 [Source:HGNC Symbol;Acc:HGNC:2021]	ENSG00000109572.14	CLCN3	1182
ENSG00000140691	48.3973	0.483612	0.222591	2.16289	0.0305496	0.23359	FALSE	ARMC5	protein_coding	31458080	31467166	16	1	chromosome	armadillo repeat containing 5 [Source:HGNC Symbol;Acc:HGNC:25781]	ENSG00000140691.17	ARMC5	79798
ENSG00000163900	70.9293	0.432303	0.195907	2.162	0.0306179	0.233955	FALSE	TMEM41A	protein_coding	185476496	185499057	3	-1	chromosome	transmembrane protein 41A [Source:HGNC Symbol;Acc:HGNC:30544]	ENSG00000163900.11	TMEM41A	90407
ENSG00000198522	96.9569	0.367159	0.173229	2.16057	0.0307288	0.234645	FALSE	GPN1	protein_coding	27628247	27651511	2	1	chromosome	GPN-loop GTPase 1 [Source:HGNC Symbol;Acc:HGNC:17030]	ENSG00000198522.14	GPN1	11321
ENSG00000114978	50.8399	-0.485873	0.228767	-2.15648	0.031046	0.236315	FALSE	MOB1A	protein_coding	74152528	74178898	2	-1	chromosome	MOB kinase activator 1A [Source:HGNC Symbol;Acc:HGNC:16015]	ENSG00000114978.18	MOB1A	55233
ENSG00000138744	14.635	-0.684222	0.312765	-2.15709	0.0309984	0.236315	FALSE	NAAA	protein_coding	75913660	75941013	4	-1	chromosome	N-acylethanolamine acid amidase [Source:HGNC Symbol;Acc:HGNC:736]	ENSG00000138744.16	NAAA	27163
ENSG00000164649	23.7803	-0.63765	0.291837	-2.15641	0.0310514	0.236315	FALSE	CDCA7L	protein_coding	21900899	21945903	7	-1	chromosome	cell division cycle associated 7 like [Source:HGNC Symbol;Acc:HGNC:30777]	ENSG00000164649.20	CDCA7L	55536
ENSG00000167996	7010.63	-0.338485	0.157039	-2.15677	0.0310239	0.236315	FALSE	FTH1	protein_coding	61959718	61967634	11	-1	chromosome	ferritin heavy chain 1 [Source:HGNC Symbol;Acc:HGNC:3976]	ENSG00000167996.16	FTH1	2495
ENSG00000183134	10.1609	-0.623857	0.303761	-2.15698	0.0310074	0.236315	FALSE	PTGDR2	protein_coding	60850933	60855950	11	-1	chromosome	prostaglandin D2 receptor 2 [Source:HGNC Symbol;Acc:HGNC:4502]	ENSG00000183134.5	PTGDR2	11251
ENSG00000052723	79.0273	0.495773	0.233049	2.15563	0.0311128	0.236465	FALSE	SIKE1	protein_coding	114769479	114780685	1	-1	chromosome	suppressor of IKBKE 1 [Source:HGNC Symbol;Acc:HGNC:26119]	ENSG00000052723.11	SIKE1	80143
ENSG00000081181	39.9242	-0.709283	0.327112	-2.15576	0.0311024	0.236465	FALSE	ARG2	protein_coding	67619920	67651708	14	1	chromosome	arginase 2 [Source:HGNC Symbol;Acc:HGNC:664]	ENSG00000081181.8	ARG2	384
ENSG00000117707	51.0674	0.555722	0.271232	2.15523	0.0311441	0.236545	FALSE	PROX1	protein_coding	213983181	214041510	1	1	chromosome	prospero homeobox 1 [Source:HGNC Symbol;Acc:HGNC:9459]	ENSG00000117707.16	PROX1	5629
ENSG00000168916	25.9377	0.588192	0.312996	2.1544	0.0312088	0.236878	FALSE	ZNF608	protein_coding	124636913	124748807	5	-1	chromosome	zinc finger protein 608 [Source:HGNC Symbol;Acc:HGNC:29238]	ENSG00000168916.15	ZNF608	57507
ENSG00000132825	39.5971	-0.642907	0.27534	-2.15391	0.0312475	0.237014	FALSE	PPP1R3D	protein_coding	59936663	59940305	20	-1	chromosome	protein phosphatase 1 regulatory subunit 3D [Source:HGNC Symbol;Acc:HGNC:9294]	ENSG00000132825.7	PPP1R3D	5509
ENSG00000233954	30.9366	0.553761	0.256739	2.1527	0.0313425	0.237576	FALSE	UQCRHL	protein_coding	15807169	15809348	1	-1	chromosome	ubiquinol-cytochrome c reductase hinge protein like [Source:HGNC Symbol;Acc:HGNC:51714]	ENSG00000233954.6	UQCRHL	440567
ENSG00000184743	55.3253	-0.462572	0.225276	-2.15214	0.0313864	0.237611	FALSE	ATL3	protein_coding	63624087	63671921	11	-1	chromosome	atlastin GTPase 3 [Source:HGNC Symbol;Acc:HGNC:24526]	ENSG00000184743.13	ATL3	25923
ENSG00000197885	84.3444	-0.388725	0.182953	-2.15211	0.031389	0.237611	FALSE	NKIRAS1	protein_coding	23891660	23946591	3	-1	chromosome	NFKB inhibitor interacting Ras like 1 [Source:HGNC Symbol;Acc:HGNC:17899]	ENSG00000197885.10	NKIRAS1	28512
ENSG00000105928	20.5295	0.741603	0.315824	2.15081	0.0314911	0.237843	FALSE	GSDME	protein_coding	24698355	24757940	7	-1	chromosome	gasdermin E [Source:HGNC Symbol;Acc:HGNC:2810]	ENSG00000105928.16	GSDME	1687
ENSG00000117724	8.87787	-0.55855	0.336947	-2.15076	0.0314949	0.237843	FALSE	CENPF	protein_coding	214603195	214664571	1	1	chromosome	centromere protein F [Source:HGNC Symbol;Acc:HGNC:1857]	ENSG00000117724.13	CENPF	1063
ENSG00000138303	48.5163	0.388253	0.188304	2.15087	0.0314861	0.237843	FALSE	ASCC1	protein_coding	72096032	72217134	10	-1	chromosome	activating signal cointegrator 1 complex subunit 1 [Source:HGNC Symbol;Acc:HGNC:24268]	ENSG00000138303.18	ASCC1	51008
ENSG00000164405	4134.28	0.311412	0.140055	2.15066	0.0315032	0.237843	FALSE	UQCRQ	protein_coding	132866630	132868847	5	1	chromosome	ubiquinol-cytochrome c reductase complex III subunit VII [Source:HGNC Symbol;Acc:HGNC:29594]	ENSG00000164405.11	UQCRQ	27089
ENSG00000106443	139.097	-0.337716	0.160832	-2.1491	0.0316262	0.238297	FALSE	PHF14	protein_coding	10973336	11169630	7	1	chromosome	PHD finger protein 14 [Source:HGNC Symbol;Acc:HGNC:22203]	ENSG00000106443.16	PHF14	9678
ENSG00000132330	17.7448	0.600086	0.288152	2.14916	0.0316215	0.238297	FALSE	SCLY	protein_coding	238060924	238099413	2	1	chromosome	selenocysteine lyase [Source:HGNC Symbol;Acc:HGNC:18161]	ENSG00000132330.18	SCLY	51540
ENSG00000169129	9.09545	-0.75459	0.314698	-2.14951	0.0315942	0.238297	FALSE	AFAP1L2	protein_coding	114294824	114404756	10	-1	chromosome	actin filament associated protein 1 like 2 [Source:HGNC Symbol;Acc:HGNC:25901]	ENSG00000169129.15	AFAP1L2	84632
ENSG00000104643	183.85	0.287711	0.132713	2.14842	0.0316805	0.238548	FALSE	MTMR9	protein_coding	11284816	11328146	8	1	chromosome	myotubularin related protein 9 [Source:HGNC Symbol;Acc:HGNC:14596]	ENSG00000104643.10	MTMR9	66036
ENSG00000079102	145.01	-0.441604	0.193336	-2.14757	0.0317477	0.238737	FALSE	RUNX1T1	protein_coding	91954967	92103286	8	-1	chromosome	RUNX1 partner transcriptional co-repressor 1 [Source:HGNC Symbol;Acc:HGNC:1535]	ENSG00000079102.16	RUNX1T1	862
ENSG00000143632	208890	-0.265489	0.120983	-2.1478	0.03173	0.238737	FALSE	ACTA1	protein_coding	229431245	229434098	1	-1	chromosome	actin alpha 1, skeletal muscle [Source:HGNC Symbol;Acc:HGNC:129]	ENSG00000143632.14	ACTA1	58
ENSG00000140564	104.051	-0.374958	0.174253	-2.14704	0.0317898	0.238739	FALSE	FURIN	protein_coding	90868588	90883458	15	1	chromosome	furin, paired basic amino acid cleaving enzyme [Source:HGNC Symbol;Acc:HGNC:8568]	ENSG00000140564.12	FURIN	5045
ENSG00000198521	24.5149	0.630101	0.303557	2.14726	0.0317727	0.238739	FALSE	ZNF43	protein_coding	21804949	21852125	19	-1	chromosome	zinc finger protein 43 [Source:HGNC Symbol;Acc:HGNC:13109]	ENSG00000198521.11	ZNF43	7594
ENSG00000143952	29.9639	-0.503327	0.243899	-2.14568	0.0318981	0.239394	FALSE	VPS54	protein_coding	63892146	64019428	2	-1	chromosome	VPS54 subunit of GARP complex [Source:HGNC Symbol;Acc:HGNC:18652]	ENSG00000143952.20	VPS54	51542
ENSG00000159063	33.2549	0.46636	0.218527	2.14509	0.0319457	0.239593	FALSE	ALG8	protein_coding	78100936	78139653	11	-1	chromosome	ALG8 alpha-1,3-glucosyltransferase [Source:HGNC Symbol;Acc:HGNC:23161]	ENSG00000159063.13	ALG8	79053
ENSG00000160145	197.494	0.429287	0.186735	2.1442	0.0320165	0.239754	FALSE	KALRN	protein_coding	124080023	124726325	3	1	chromosome	kalirin RhoGEF kinase [Source:HGNC Symbol;Acc:HGNC:4814]	ENSG00000160145.15	KALRN	8997
ENSG00000166068	34.1959	-0.549074	0.25207	-2.14403	0.0320304	0.239754	FALSE	SPRED1	protein_coding	38252836	38357249	15	1	chromosome	sprouty related EVH1 domain containing 1 [Source:HGNC Symbol;Acc:HGNC:20249]	ENSG00000166068.13	SPRED1	161742
ENSG00000198515	18.9824	-0.561663	0.271621	-2.14421	0.0320159	0.239754	FALSE	CNGA1	protein_coding	47935977	48016672	4	-1	chromosome	cyclic nucleotide gated channel subunit alpha 1 [Source:HGNC Symbol;Acc:HGNC:2148]	ENSG00000198515.13	CNGA1	1259
ENSG00000084774	19.044	0.609408	0.290448	2.14296	0.0321164	0.240239	FALSE	CAD	protein_coding	27217369	27243943	2	1	chromosome	carbamoyl-phosphate synthetase 2, aspartate transcarbamylase, and dihydroorotase [Source:HGNC Symbol;Acc:HGNC:1424]	ENSG00000084774.14	CAD	790
ENSG00000157827	94.6572	0.565563	0.248385	2.14255	0.0321491	0.240325	FALSE	FMNL2	protein_coding	152335174	152649826	2	1	chromosome	formin like 2 [Source:HGNC Symbol;Acc:HGNC:18267]	ENSG00000157827.20	FMNL2	114793
ENSG00000017260	75.0938	-0.508943	0.23078	-2.14138	0.0322433	0.240871	FALSE	ATP2C1	protein_coding	130850595	131016712	3	1	chromosome	ATPase secretory pathway Ca2+ transporting 1 [Source:HGNC Symbol;Acc:HGNC:13211]	ENSG00000017260.19	ATP2C1	27032
ENSG00000120708	97.0557	-0.562769	0.258803	-2.14078	0.0322919	0.241076	FALSE	TGFBI	protein_coding	136028988	136063818	5	1	chromosome	transforming growth factor beta induced [Source:HGNC Symbol;Acc:HGNC:11771]	ENSG00000120708.17	TGFBI	7045
ENSG00000081189	3467.52	0.558404	0.255003	2.14048	0.0323158	0.241096	FALSE	MEF2C	protein_coding	88717117	88904257	5	-1	chromosome	myocyte enhancer factor 2C [Source:HGNC Symbol;Acc:HGNC:6996]	ENSG00000081189.15	MEF2C	4208
ENSG00000116678	8.16501	-0.714018	0.320098	-2.13995	0.0323591	0.241261	FALSE	LEPR	protein_coding	65420652	65641559	1	1	chromosome	leptin receptor [Source:HGNC Symbol;Acc:HGNC:6554]	ENSG00000116678.19	LEPR	3953
ENSG00000160113	235.113	-0.418484	0.185909	-2.13855	0.0324721	0.241945	FALSE	NR2F6	protein_coding	17231883	17245940	19	-1	chromosome	nuclear receptor subfamily 2 group F member 6 [Source:HGNC Symbol;Acc:HGNC:7977]	ENSG00000160113.5	NR2F6	2063
ENSG00000100968	16.5806	-0.587198	0.306759	-2.13779	0.032534	0.242089	FALSE	NFATC4	protein_coding	24365673	24379604	14	1	chromosome	nuclear factor of activated T cells 4 [Source:HGNC Symbol;Acc:HGNC:7778]	ENSG00000100968.14	NFATC4	4776
ENSG00000148834	264.542	0.47125	0.208858	2.13797	0.0325191	0.242089	FALSE	GSTO1	protein_coding	104235356	104267459	10	1	chromosome	glutathione S-transferase omega 1 [Source:HGNC Symbol;Acc:HGNC:13312]	ENSG00000148834.13	GSTO1	9446
ENSG00000102893	582.075	-0.263065	0.119139	-2.13732	0.0325719	0.242144	FALSE	PHKB	protein_coding	47461123	47701523	16	1	chromosome	phosphorylase kinase regulatory subunit beta [Source:HGNC Symbol;Acc:HGNC:8927]	ENSG00000102893.16	PHKB	5257
ENSG00000124193	231.865	0.289696	0.136227	2.13665	0.0326267	0.242144	FALSE	SRSF6	protein_coding	43457893	43466046	20	1	chromosome	serine and arginine rich splicing factor 6 [Source:HGNC Symbol;Acc:HGNC:10788]	ENSG00000124193.16	SRSF6	6431
ENSG00000136160	15.3631	-0.737725	0.326198	-2.13669	0.032623	0.242144	FALSE	EDNRB	protein_coding	77895481	77975529	13	-1	chromosome	endothelin receptor type B [Source:HGNC Symbol;Acc:HGNC:3180]	ENSG00000136160.17	EDNRB	1910
ENSG00000175449	12.175	-0.616061	0.333895	-2.1369	0.0326062	0.242144	FALSE	RFESD	protein_coding	95646754	95684773	5	1	chromosome	Rieske Fe-S domain containing [Source:HGNC Symbol;Acc:HGNC:29587]	ENSG00000175449.14	RFESD	317671
ENSG00000149131	258.802	-0.511073	0.244496	-2.13487	0.0327718	0.242904	FALSE	SERPING1	protein_coding	57597387	57614848	11	1	chromosome	serpin family G member 1 [Source:HGNC Symbol;Acc:HGNC:1228]	ENSG00000149131.16	SERPING1	710
ENSG00000197580	131.11	0.866015	0.301554	2.13507	0.0327553	0.242904	FALSE	BCO2	protein_coding	112175510	112224699	11	1	chromosome	beta-carotene oxygenase 2 [Source:HGNC Symbol;Acc:HGNC:18503]	ENSG00000197580.13	BCO2	83875
ENSG00000241837	3273.08	0.292918	0.134823	2.13449	0.0328026	0.242974	FALSE	ATP5PO	protein_coding	33903453	33915814	21	-1	chromosome	ATP synthase peripheral stalk subunit OSCP [Source:HGNC Symbol;Acc:HGNC:850]	ENSG00000241837.7	ATP5PO	539
ENSG00000140374	1006.65	0.2782	0.126988	2.13395	0.0328471	0.242987	FALSE	ETFA	protein_coding	76215353	76311472	15	-1	chromosome	electron transfer flavoprotein subunit alpha [Source:HGNC Symbol;Acc:HGNC:3481]	ENSG00000140374.16	ETFA	2108
ENSG00000151353	187.108	0.436454	0.204587	2.13408	0.0328364	0.242987	FALSE	TMEM18	protein_coding	663877	677406	2	-1	chromosome	transmembrane protein 18 [Source:HGNC Symbol;Acc:HGNC:25257]	ENSG00000151353.15	TMEM18	129787
ENSG00000151835	169.406	0.533341	0.222289	2.13365	0.0328711	0.243007	FALSE	SACS	protein_coding	23328826	23433740	13	-1	chromosome	sacsin molecular chaperone [Source:HGNC Symbol;Acc:HGNC:10519]	ENSG00000151835.16	SACS	26278
ENSG00000006744	151.227	0.348191	0.163628	2.13297	0.0329271	0.243104	FALSE	ELAC2	protein_coding	12991612	13018065	17	-1	chromosome	elaC ribonuclease Z 2 [Source:HGNC Symbol;Acc:HGNC:14198]	ENSG00000006744.19	ELAC2	60528
ENSG00000143324	37.9502	0.436447	0.200034	2.13309	0.0329176	0.243104	FALSE	XPR1	protein_coding	180632022	180890279	1	1	chromosome	xenotropic and polytropic retrovirus receptor 1 [Source:HGNC Symbol;Acc:HGNC:12827]	ENSG00000143324.14	XPR1	9213
ENSG00000141279	727.114	-0.400433	0.189421	-2.13203	0.0330042	0.243516	FALSE	NPEPPS	protein_coding	47522942	47623276	17	1	chromosome	aminopeptidase puromycin sensitive [Source:HGNC Symbol;Acc:HGNC:7900]	ENSG00000141279.16	NPEPPS	9520
ENSG00000196267	21.9771	0.544612	0.253395	2.13168	0.0330333	0.243572	FALSE	ZNF836	protein_coding	52153864	52171643	19	-1	chromosome	zinc finger protein 836 [Source:HGNC Symbol;Acc:HGNC:34333]	ENSG00000196267.12	ZNF836	162962
ENSG00000177479	1092.28	0.291572	0.131014	2.13062	0.0331207	0.244059	FALSE	ARIH2	protein_coding	48918821	48986382	3	1	chromosome	ariadne RBR E3 ubiquitin protein ligase 2 [Source:HGNC Symbol;Acc:HGNC:690]	ENSG00000177479.19	ARIH2	10425
ENSG00000151491	55.6506	-0.539083	0.261287	-2.13019	0.0331563	0.244163	FALSE	EPS8	protein_coding	15620134	15882329	12	-1	chromosome	epidermal growth factor receptor pathway substrate 8 [Source:HGNC Symbol;Acc:HGNC:3420]	ENSG00000151491.14	EPS8	2059
ENSG00000171208	10.834	-0.598969	0.309335	-2.12868	0.0332807	0.24492	FALSE	NETO2	protein_coding	47077703	47143945	16	-1	chromosome	neuropilin and tolloid like 2 [Source:HGNC Symbol;Acc:HGNC:14644]	ENSG00000171208.10	NETO2	81831
ENSG00000112419	157.351	-0.581945	0.261085	-2.12807	0.0333314	0.244976	FALSE	PHACTR2	protein_coding	143536845	143831185	6	1	chromosome	phosphatase and actin regulator 2 [Source:HGNC Symbol;Acc:HGNC:20956]	ENSG00000112419.14	PHACTR2	9749
ENSG00000143919	16.1799	0.700974	0.307142	2.12825	0.0333165	0.244976	FALSE	CAMKMT	protein_coding	44361947	44772592	2	1	chromosome	calmodulin-lysine N-methyltransferase [Source:HGNC Symbol;Acc:HGNC:26276]	ENSG00000143919.15	CAMKMT	79823
ENSG00000145824	696.451	-0.488177	0.219134	-2.12777	0.0333559	0.244998	FALSE	CXCL14	protein_coding	135570679	135579279	5	-1	chromosome	C-X-C motif chemokine ligand 14 [Source:HGNC Symbol;Acc:HGNC:10640]	ENSG00000145824.13	CXCL14	9547
ENSG00000158526	134.35	0.356539	0.167455	2.12651	0.0334611	0.245612	FALSE	TSR2	protein_coding	54440404	54448032	X	1	chromosome	TSR2 ribosome maturation factor [Source:HGNC Symbol;Acc:HGNC:25455]	ENSG00000158526.8	TSR2	90121
ENSG00000152944	73.8137	-0.413449	0.192191	-2.12577	0.0335221	0.245901	FALSE	MED21	protein_coding	27022546	27066343	12	1	chromosome	mediator complex subunit 21 [Source:HGNC Symbol;Acc:HGNC:11473]	ENSG00000152944.9	MED21	9412
ENSG00000176542	361.206	0.321369	0.150654	2.12432	0.0336432	0.24663	FALSE	USF3	protein_coding	113648385	113696646	3	-1	chromosome	upstream transcription factor family member 3 [Source:HGNC Symbol;Acc:HGNC:30494]	ENSG00000176542.10	USF3	205717
ENSG00000149591	107.499	-0.633913	0.306353	-2.12315	0.0337414	0.247191	FALSE	TAGLN	protein_coding	117199370	117207464	11	1	chromosome	transgelin [Source:HGNC Symbol;Acc:HGNC:11553]	ENSG00000149591.17	TAGLN	6876
ENSG00000047932	169.085	0.289697	0.132975	2.12261	0.0337862	0.247359	FALSE	GOPC	protein_coding	117560269	117602542	6	-1	chromosome	golgi associated PDZ and coiled-coil motif containing [Source:HGNC Symbol;Acc:HGNC:17643]	ENSG00000047932.14	GOPC	57120
ENSG00000144063	13.1283	-0.653319	0.307335	-2.12227	0.0338149	0.24741	FALSE	MALL	protein_coding	110083870	110116022	2	-1	chromosome	mal, T cell differentiation protein like [Source:HGNC Symbol;Acc:HGNC:6818]	ENSG00000144063.4	MALL	7851
ENSG00000165644	60.3528	0.552666	0.240107	2.12168	0.0338646	0.247614	FALSE	COMTD1	protein_coding	75233641	75236030	10	-1	chromosome	catechol-O-methyltransferase domain containing 1 [Source:HGNC Symbol;Acc:HGNC:26309]	ENSG00000165644.11	COMTD1	118881
ENSG00000137267	60.6409	-0.533234	0.240908	-2.11968	0.0340331	0.247942	FALSE	TUBB2A	protein_coding	3153666	3157544	6	-1	chromosome	tubulin beta 2A class IIa [Source:HGNC Symbol;Acc:HGNC:12412]	ENSG00000137267.6	TUBB2A	7280
ENSG00000138496	57.2076	-0.464177	0.233872	-2.12014	0.0339939	0.247942	FALSE	PARP9	protein_coding	122527924	122564577	3	-1	chromosome	poly(ADP-ribose) polymerase family member 9 [Source:HGNC Symbol;Acc:HGNC:24118]	ENSG00000138496.16	PARP9	83666
ENSG00000159167	8.11319	-0.611811	0.335997	-2.1196	0.0340402	0.247942	FALSE	STC1	protein_coding	23841929	23854806	8	-1	chromosome	stanniocalcin 1 [Source:HGNC Symbol;Acc:HGNC:11373]	ENSG00000159167.12	STC1	6781
ENSG00000167770	121.138	0.303809	0.146037	2.12086	0.0339334	0.247942	FALSE	OTUB1	protein_coding	63985853	64001811	11	1	chromosome	OTU deubiquitinase, ubiquitin aldehyde binding 1 [Source:HGNC Symbol;Acc:HGNC:23077]	ENSG00000167770.11	OTUB1	55611
ENSG00000173041	58.7435	0.496606	0.231453	2.12	0.0340063	0.247942	FALSE	ZNF680	protein_coding	64519878	64563075	7	-1	chromosome	zinc finger protein 680 [Source:HGNC Symbol;Acc:HGNC:26897]	ENSG00000173041.12	ZNF680	340252
ENSG00000177354	1130.44	0.65382	0.278967	2.11993	0.0340118	0.247942	FALSE	C10orf71	protein_coding	49299170	49327492	10	1	chromosome	chromosome 10 open reading frame 71 [Source:HGNC Symbol;Acc:HGNC:26973]	ENSG00000177354.12	C10orf71	118461
ENSG00000171451	17.5594	0.494416	0.28573	2.11925	0.034069	0.247992	FALSE	DSEL	protein_coding	67506587	67516720	18	-1	chromosome	dermatan sulfate epimerase like [Source:HGNC Symbol;Acc:HGNC:18144]	ENSG00000171451.14	DSEL	92126
ENSG00000189058	652.891	-0.53768	0.242995	-2.11845	0.034137	0.248328	FALSE	APOD	protein_coding	195568705	195584033	3	-1	chromosome	apolipoprotein D [Source:HGNC Symbol;Acc:HGNC:612]	ENSG00000189058.9	APOD	347
ENSG00000066629	109.692	-0.363029	0.168272	-2.11767	0.0342029	0.248335	FALSE	EML1	protein_coding	99737693	99942060	14	1	chromosome	EMAP like 1 [Source:HGNC Symbol;Acc:HGNC:3330]	ENSG00000066629.17	EML1	2009
ENSG00000129128	265.527	0.323724	0.148505	2.11813	0.0341636	0.248335	FALSE	SPCS3	protein_coding	176319966	176332245	4	1	chromosome	signal peptidase complex subunit 3 [Source:HGNC Symbol;Acc:HGNC:26212]	ENSG00000129128.13	SPCS3	60559
ENSG00000198053	58.9479	-0.476243	0.220098	-2.11767	0.0342033	0.248335	FALSE	SIRPA	protein_coding	1894167	1940592	20	1	chromosome	signal regulatory protein alpha [Source:HGNC Symbol;Acc:HGNC:9662]	ENSG00000198053.11	SIRPA	140885
ENSG00000164930	14.9025	-0.514615	0.304158	-2.11602	0.0343432	0.249191	FALSE	FZD6	protein_coding	103298433	103332866	8	1	chromosome	frizzled class receptor 6 [Source:HGNC Symbol;Acc:HGNC:4044]	ENSG00000164930.12	FZD6	8323
ENSG00000179403	18.8336	-0.515039	0.291968	-2.11485	0.0344427	0.249754	FALSE	VWA1	protein_coding	1434861	1442882	1	1	chromosome	von Willebrand factor A domain containing 1 [Source:HGNC Symbol;Acc:HGNC:30910]	ENSG00000179403.12	VWA1	64856
ENSG00000033867	239.319	0.536503	0.244634	2.11172	0.0347107	0.250427	FALSE	SLC4A7	protein_coding	27372721	27484420	3	-1	chromosome	solute carrier family 4 member 7 [Source:HGNC Symbol;Acc:HGNC:11033]	ENSG00000033867.16	SLC4A7	9497
ENSG00000122862	86.7994	-0.481697	0.275294	-2.11281	0.0346169	0.250427	FALSE	SRGN	protein_coding	69088103	69104805	10	1	chromosome	serglycin [Source:HGNC Symbol;Acc:HGNC:9361]	ENSG00000122862.5	SRGN	5552
ENSG00000130348	89.184	0.35688	0.169462	2.112	0.0346861	0.250427	FALSE	QRSL1	protein_coding	106629578	106668417	6	1	chromosome	glutaminyl-tRNA amidotransferase subunit QRSL1 [Source:HGNC Symbol;Acc:HGNC:21020]	ENSG00000130348.11	QRSL1	55278
ENSG00000141664	76.7022	-0.419543	0.215283	-2.11191	0.0346941	0.250427	FALSE	ZCCHC2	protein_coding	62523025	62587709	18	1	chromosome	zinc finger CCHC-type containing 2 [Source:HGNC Symbol;Acc:HGNC:22916]	ENSG00000141664.10	ZCCHC2	54877
ENSG00000143382	50.703	0.543395	0.23345	2.11329	0.0345763	0.250427	FALSE	ADAMTSL4	protein_coding	150549369	150560937	1	1	chromosome	ADAMTS like 4 [Source:HGNC Symbol;Acc:HGNC:19706]	ENSG00000143382.15	ADAMTSL4	54507
ENSG00000185340	30.3424	-0.528029	0.245218	-2.1117	0.0347118	0.250427	FALSE	GAS2L1	protein_coding	29306582	29312785	22	1	chromosome	growth arrest specific 2 like 1 [Source:HGNC Symbol;Acc:HGNC:16955]	ENSG00000185340.15	GAS2L1	10634
ENSG00000196391	20.121	0.648902	0.281208	2.11207	0.0346803	0.250427	FALSE	ZNF774	protein_coding	90352284	90369146	15	1	chromosome	zinc finger protein 774 [Source:HGNC Symbol;Acc:HGNC:33108]	ENSG00000196391.11	ZNF774	342132
ENSG00000204519	15.985	0.544017	0.296723	2.1118	0.0347034	0.250427	FALSE	ZNF551	protein_coding	57681969	57717301	19	1	chromosome	zinc finger protein 551 [Source:HGNC Symbol;Acc:HGNC:25108]	ENSG00000204519.11	ZNF551	90233
ENSG00000164932	13.824	-0.578349	0.301443	-2.11137	0.0347409	0.250478	FALSE	CTHRC1	protein_coding	103371538	103382989	8	1	chromosome	collagen triple helix repeat containing 1 [Source:HGNC Symbol;Acc:HGNC:18831]	ENSG00000164932.13	CTHRC1	115908
ENSG00000102409	18.9135	-0.542234	0.261428	-2.11106	0.0347668	0.250506	FALSE	BEX4	protein_coding	103215108	103217246	X	1	chromosome	brain expressed X-linked 4 [Source:HGNC Symbol;Acc:HGNC:25475]	ENSG00000102409.10	BEX4	56271
ENSG00000100744	24.1492	0.566099	0.24847	2.10993	0.0348648	0.251053	FALSE	GSKIP	protein_coding	96363452	96387288	14	1	chromosome	GSK3B interacting protein [Source:HGNC Symbol;Acc:HGNC:20343]	ENSG00000100744.15	GSKIP	51527
ENSG00000101407	65.7022	0.397807	0.188803	2.10906	0.0349397	0.251352	FALSE	TTI1	protein_coding	37983007	38033461	20	-1	chromosome	TELO2 interacting protein 1 [Source:HGNC Symbol;Acc:HGNC:29029]	ENSG00000101407.13	TTI1	9675
ENSG00000144320	309.45	-0.447226	0.206497	-2.10893	0.0349505	0.251352	FALSE	LNPK	protein_coding	175923882	176002839	2	-1	chromosome	lunapark, ER junction formation factor [Source:HGNC Symbol;Acc:HGNC:21610]	ENSG00000144320.14	LNPK	80856
ENSG00000161217	295.313	0.354821	0.167329	2.10694	0.0351224	0.252269	FALSE	PCYT1A	protein_coding	196214222	196287957	3	-1	chromosome	phosphate cytidylyltransferase 1, choline, alpha [Source:HGNC Symbol;Acc:HGNC:8754]	ENSG00000161217.12	PCYT1A	5130
ENSG00000268350	49.6954	0.4898	0.229344	2.10696	0.035121	0.252269	FALSE	FAM156A	protein_coding	52926402	52995472	X	-1	chromosome	family with sequence similarity 156 member A [Source:HGNC Symbol;Acc:HGNC:30114]	ENSG00000268350.7	FAM156A	29057
ENSG00000167280	100.338	0.457026	0.222954	2.10603	0.0352014	0.252677	FALSE	ENGASE	protein_coding	79074939	79088599	17	1	chromosome	endo-beta-N-acetylglucosaminidase [Source:HGNC Symbol;Acc:HGNC:24622]	ENSG00000167280.16	ENGASE	64772
ENSG00000165757	41.418	-0.507309	0.278648	-2.10508	0.0352839	0.253109	FALSE	JCAD	protein_coding	30012803	30115494	10	-1	chromosome	junctional cadherin 5 associated [Source:HGNC Symbol;Acc:HGNC:29283]	ENSG00000165757.9	JCAD	57608
ENSG00000185482	248.661	0.552266	0.264215	2.10389	0.0353882	0.253631	FALSE	STAC3	protein_coding	57243453	57251188	12	-1	chromosome	SH3 and cysteine rich domain 3 [Source:HGNC Symbol;Acc:HGNC:28423]	ENSG00000185482.8	STAC3	246329
ENSG00000197448	334.085	0.23164	0.108734	2.10374	0.0354013	0.253631	FALSE	GSTK1	protein_coding	143244093	143270854	7	1	chromosome	glutathione S-transferase kappa 1 [Source:HGNC Symbol;Acc:HGNC:16906]	ENSG00000197448.14	GSTK1	373156
ENSG00000183137	21.2821	0.557376	0.269682	2.1031	0.0354567	0.253868	FALSE	CEP57L1	protein_coding	109095110	109163932	6	1	chromosome	centrosomal protein 57 like 1 [Source:HGNC Symbol;Acc:HGNC:21561]	ENSG00000183137.14	CEP57L1	285753
ENSG00000148400	29.9857	-0.52321	0.240875	-2.10241	0.0355177	0.254065	FALSE	NOTCH1	protein_coding	136494433	136546048	9	-1	chromosome	notch receptor 1 [Source:HGNC Symbol;Acc:HGNC:7881]	ENSG00000148400.12	NOTCH1	4851
ENSG00000175879	29.1985	-0.741065	0.310858	-2.10228	0.0355289	0.254065	FALSE	HOXD8	protein_coding	176129694	176132695	2	1	chromosome	homeobox D8 [Source:HGNC Symbol;Acc:HGNC:5139]	ENSG00000175879.9	HOXD8	3234
ENSG00000115526	17.4259	0.595626	0.286065	2.10158	0.0355902	0.254343	FALSE	CHST10	protein_coding	100391860	100417668	2	-1	chromosome	carbohydrate sulfotransferase 10 [Source:HGNC Symbol;Acc:HGNC:19650]	ENSG00000115526.11	CHST10	9486
ENSG00000176623	153.473	0.374785	0.176314	2.09985	0.035742	0.255268	FALSE	RMDN1	protein_coding	86468257	86514357	8	-1	chromosome	regulator of microtubule dynamics 1 [Source:HGNC Symbol;Acc:HGNC:24285]	ENSG00000176623.12	RMDN1	51115
ENSG00000111266	100.964	0.352327	0.16456	2.09789	0.0359149	0.256181	FALSE	DUSP16	protein_coding	12473282	12562863	12	-1	chromosome	dual specificity phosphatase 16 [Source:HGNC Symbol;Acc:HGNC:17909]	ENSG00000111266.9	DUSP16	80824
ENSG00000185291	14.6276	-0.708198	0.304521	-2.09804	0.0359019	0.256181	FALSE	IL3RA	protein_coding	1336616	1382689	X	1	chromosome	interleukin 3 receptor subunit alpha [Source:HGNC Symbol;Acc:HGNC:6012]	ENSG00000185291.12	IL3RA	3563
ENSG00000116830	24.121	0.483904	0.294767	2.09668	0.0360216	0.256781	FALSE	TTF2	protein_coding	117060326	117107453	1	1	chromosome	transcription termination factor 2 [Source:HGNC Symbol;Acc:HGNC:12398]	ENSG00000116830.12	TTF2	8458
ENSG00000090020	46.72	0.795696	0.303195	2.09443	0.0362221	0.256971	FALSE	SLC9A1	protein_coding	27098809	27166981	1	-1	chromosome	solute carrier family 9 member A1 [Source:HGNC Symbol;Acc:HGNC:11071]	ENSG00000090020.11	SLC9A1	6548
ENSG00000129084	344.462	0.212701	0.100175	2.09435	0.036229	0.256971	FALSE	PSMA1	protein_coding	14504874	14643635	11	-1	chromosome	proteasome 20S subunit alpha 1 [Source:HGNC Symbol;Acc:HGNC:9530]	ENSG00000129084.17	PSMA1	5682
ENSG00000133169	7.6363	0.651281	0.335292	2.09442	0.0362224	0.256971	FALSE	BEX1	protein_coding	103062651	103064171	X	-1	chromosome	brain expressed X-linked 1 [Source:HGNC Symbol;Acc:HGNC:1036]	ENSG00000133169.6	BEX1	55859
ENSG00000153391	38.1764	-0.486394	0.224562	-2.09487	0.0361828	0.256971	FALSE	INO80C	protein_coding	35452230	35497991	18	-1	chromosome	INO80 complex subunit C [Source:HGNC Symbol;Acc:HGNC:26994]	ENSG00000153391.15	INO80C	125476
ENSG00000179094	400.493	-0.581814	0.324886	-2.09581	0.0360989	0.256971	FALSE	PER1	protein_coding	8140472	8156506	17	-1	chromosome	period circadian regulator 1 [Source:HGNC Symbol;Acc:HGNC:8845]	ENSG00000179094.16	PER1	5187
ENSG00000185043	71.2056	0.362061	0.16607	2.09518	0.036155	0.256971	FALSE	CIB1	protein_coding	90229975	90234047	15	-1	chromosome	calcium and integrin binding 1 [Source:HGNC Symbol;Acc:HGNC:16920]	ENSG00000185043.12	CIB1	10519
ENSG00000198431	81.0558	-0.409139	0.199487	-2.0944	0.0362248	0.256971	FALSE	TXNRD1	protein_coding	104215779	104350307	12	1	chromosome	thioredoxin reductase 1 [Source:HGNC Symbol;Acc:HGNC:12437]	ENSG00000198431.16	TXNRD1	7296
ENSG00000243646	94.9891	0.474351	0.211613	2.09575	0.036104	0.256971	FALSE	IL10RB	protein_coding	33266367	33310187	21	1	chromosome	interleukin 10 receptor subunit beta [Source:HGNC Symbol;Acc:HGNC:5965]	ENSG00000243646.10	IL10RB	3588
ENSG00000030066	51.1892	0.49088	0.238392	2.0931	0.0363402	0.257213	FALSE	NUP160	protein_coding	47778087	47848555	11	-1	chromosome	nucleoporin 160 [Source:HGNC Symbol;Acc:HGNC:18017]	ENSG00000030066.13	NUP160	23279
ENSG00000089289	527.534	0.261595	0.124158	2.0926	0.0363849	0.257213	FALSE	IGBP1	protein_coding	70133447	70166324	X	1	chromosome	immunoglobulin binding protein 1 [Source:HGNC Symbol;Acc:HGNC:5461]	ENSG00000089289.16	IGBP1	3476
ENSG00000100342	32.6962	-0.476338	0.233547	-2.09199	0.0364392	0.257213	FALSE	APOL1	protein_coding	36253010	36267530	22	1	chromosome	apolipoprotein L1 [Source:HGNC Symbol;Acc:HGNC:618]	ENSG00000100342.20	APOL1	8542
ENSG00000104369	795.716	-0.429274	0.193937	-2.09278	0.036369	0.257213	FALSE	JPH1	protein_coding	74234700	74321540	8	-1	chromosome	junctophilin 1 [Source:HGNC Symbol;Acc:HGNC:14201]	ENSG00000104369.5	JPH1	56704
ENSG00000153815	36.1018	-0.500414	0.240168	-2.09268	0.036378	0.257213	FALSE	CMIP	protein_coding	81445170	81711762	16	1	chromosome	c-Maf inducing protein [Source:HGNC Symbol;Acc:HGNC:24319]	ENSG00000153815.16	CMIP	80790
ENSG00000178896	30.8106	0.534814	0.241385	2.09194	0.0364442	0.257213	FALSE	EXOSC4	protein_coding	144078648	144080648	8	1	chromosome	exosome component 4 [Source:HGNC Symbol;Acc:HGNC:18189]	ENSG00000178896.9	EXOSC4	54512
ENSG00000185608	345.711	0.288559	0.135005	2.09319	0.0363319	0.257213	FALSE	MRPL40	protein_coding	19431902	19436075	22	1	chromosome	mitochondrial ribosomal protein L40 [Source:HGNC Symbol;Acc:HGNC:14491]	ENSG00000185608.8	MRPL40	64976
ENSG00000186352	105.686	0.632268	0.251628	2.092	0.0364383	0.257213	FALSE	ANKRD37	protein_coding	185396021	185400628	4	1	chromosome	ankyrin repeat domain 37 [Source:HGNC Symbol;Acc:HGNC:29593]	ENSG00000186352.9	ANKRD37	353322
ENSG00000126804	17.8629	-0.604708	0.26615	-2.09118	0.0365117	0.257223	FALSE	ZBTB1	protein_coding	64503712	64533690	14	1	chromosome	zinc finger and BTB domain containing 1 [Source:HGNC Symbol;Acc:HGNC:20259]	ENSG00000126804.13	ZBTB1	22890
ENSG00000151465	139.023	0.291924	0.137614	2.09151	0.0364827	0.257223	FALSE	CDC123	protein_coding	12195965	12250589	10	1	chromosome	cell division cycle 123 [Source:HGNC Symbol;Acc:HGNC:16827]	ENSG00000151465.14	CDC123	8872
ENSG00000165934	115.709	0.33897	0.157933	2.09116	0.0365134	0.257223	FALSE	CPSF2	protein_coding	92121969	92172145	14	1	chromosome	cleavage and polyadenylation specific factor 2 [Source:HGNC Symbol;Acc:HGNC:2325]	ENSG00000165934.13	CPSF2	53981
ENSG00000075568	133.659	0.438127	0.200585	2.09011	0.0366079	0.257729	FALSE	TMEM131	protein_coding	97756333	97995948	2	-1	chromosome	transmembrane protein 131 [Source:HGNC Symbol;Acc:HGNC:30366]	ENSG00000075568.17	TMEM131	23505
ENSG00000175538	8.11786	-0.560833	0.30805	-2.08971	0.036644	0.257823	FALSE	KCNE3	protein_coding	74454841	74467729	11	-1	chromosome	potassium voltage-gated channel subfamily E regulatory subunit 3 [Source:HGNC Symbol;Acc:HGNC:6243]	ENSG00000175538.10	KCNE3	10008
ENSG00000130305	135.718	0.40878	0.191218	2.08935	0.0366765	0.257873	FALSE	NSUN5	protein_coding	73302516	73308826	7	-1	chromosome	NOP2/Sun RNA methyltransferase 5 [Source:HGNC Symbol;Acc:HGNC:16385]	ENSG00000130305.17	NSUN5	55695
ENSG00000224531	69.5423	0.374799	0.181305	2.08913	0.0366964	0.257873	FALSE	SMIM13	protein_coding	11093834	11138733	6	1	chromosome	small integral membrane protein 13 [Source:HGNC Symbol;Acc:HGNC:27356]	ENSG00000224531.6	SMIM13	221710
ENSG00000116809	44.815	-0.518504	0.242854	-2.08861	0.0367428	0.257882	FALSE	ZBTB17	protein_coding	15941869	15976132	1	-1	chromosome	zinc finger and BTB domain containing 17 [Source:HGNC Symbol;Acc:HGNC:12936]	ENSG00000116809.11	ZBTB17	7709
ENSG00000169976	438.009	0.304998	0.145427	2.08836	0.0367654	0.257882	FALSE	SF3B5	protein_coding	144094884	144095573	6	-1	chromosome	splicing factor 3b subunit 5 [Source:HGNC Symbol;Acc:HGNC:21083]	ENSG00000169976.7	SF3B5	83443
ENSG00000196369	36.2887	-0.573856	0.274672	-2.08835	0.0367658	0.257882	FALSE	SRGAP2B	protein_coding	144887265	145095528	1	-1	chromosome	SLIT-ROBO Rho GTPase activating protein 2B [Source:HGNC Symbol;Acc:HGNC:35237]	ENSG00000196369.11	SRGAP2B	647135
ENSG00000232859	64.1895	0.39925	0.197884	2.08803	0.0367954	0.257931	FALSE	LYRM9	protein_coding	27878314	27894752	17	-1	chromosome	LYR motif containing 9 [Source:HGNC Symbol;Acc:HGNC:27314]	ENSG00000232859.9	LYRM9	201229
ENSG00000113296	191.746	0.834048	0.284026	2.08689	0.0368979	0.258331	FALSE	THBS4	protein_coding	79991311	80083287	5	1	chromosome	thrombospondin 4 [Source:HGNC Symbol;Acc:HGNC:11788]	ENSG00000113296.14	THBS4	7060
ENSG00000182199	72.4643	0.392727	0.181529	2.08692	0.0368951	0.258331	FALSE	SHMT2	protein_coding	57229573	57234935	12	1	chromosome	serine hydroxymethyltransferase 2 [Source:HGNC Symbol;Acc:HGNC:10852]	ENSG00000182199.11	SHMT2	6472
ENSG00000131116	138.039	0.328892	0.157723	2.08542	0.0370315	0.258589	FALSE	ZNF428	protein_coding	43607224	43619629	19	-1	chromosome	zinc finger protein 428 [Source:HGNC Symbol;Acc:HGNC:20804]	ENSG00000131116.12	ZNF428	126299
ENSG00000142230	137.966	0.319056	0.159609	2.08592	0.0369857	0.258589	FALSE	SAE1	protein_coding	47113274	47210636	19	1	chromosome	SUMO1 activating enzyme subunit 1 [Source:HGNC Symbol;Acc:HGNC:30660]	ENSG00000142230.13	SAE1	10055
ENSG00000149761	194.107	0.437584	0.203614	2.08523	0.0370485	0.258589	FALSE	NUDT22	protein_coding	64225941	64230686	11	1	chromosome	nudix hydrolase 22 [Source:HGNC Symbol;Acc:HGNC:28189]	ENSG00000149761.9	NUDT22	84304
ENSG00000154529	26.7796	-0.590201	0.289323	-2.0854	0.0370327	0.258589	FALSE	CNTNAP3B	protein_coding	41890314	42129510	9	-1	chromosome	contactin associated protein like 3B [Source:HGNC Symbol;Acc:HGNC:32035]	ENSG00000154529.14	CNTNAP3B	728577
ENSG00000179456	160.066	-0.487981	0.218902	-2.08579	0.036998	0.258589	FALSE	ZBTB18	protein_coding	244048939	244057476	1	1	chromosome	zinc finger and BTB domain containing 18 [Source:HGNC Symbol;Acc:HGNC:13030]	ENSG00000179456.10	ZBTB18	10472
ENSG00000196208	14.4945	0.656785	0.28712	2.08476	0.0370915	0.258731	FALSE	GREB1	protein_coding	11482341	11642788	2	1	chromosome	growth regulating estrogen receptor binding 1 [Source:HGNC Symbol;Acc:HGNC:24885]	ENSG00000196208.14	GREB1	9687
ENSG00000152284	58.4394	-0.395837	0.210997	-2.08446	0.0371185	0.25876	FALSE	TCF7L1	protein_coding	85133392	85310387	2	1	chromosome	transcription factor 7 like 1 [Source:HGNC Symbol;Acc:HGNC:11640]	ENSG00000152284.5	TCF7L1	83439
ENSG00000100478	47.8445	0.518934	0.228872	2.08313	0.0372398	0.258914	FALSE	AP4S1	protein_coding	31025106	31130996	14	1	chromosome	adaptor related protein complex 4 subunit sigma 1 [Source:HGNC Symbol;Acc:HGNC:575]	ENSG00000100478.15	AP4S1	11154
ENSG00000114650	89.0945	0.481968	0.223509	2.08347	0.0372087	0.258914	FALSE	SCAP	protein_coding	47413681	47477126	3	-1	chromosome	SREBF chaperone [Source:HGNC Symbol;Acc:HGNC:30634]	ENSG00000114650.20	SCAP	22937
ENSG00000166913	1324.92	0.280927	0.135488	2.08297	0.0372536	0.258914	FALSE	YWHAB	protein_coding	44885702	44908532	20	1	chromosome	tyrosine 3-monooxygenase/tryptophan 5-monooxygenase activation protein beta [Source:HGNC Symbol;Acc:HGNC:12849]	ENSG00000166913.13	YWHAB	7529
ENSG00000170852	200.082	-0.413024	0.192655	-2.08296	0.0372545	0.258914	FALSE	KBTBD2	protein_coding	32868172	32894131	7	-1	chromosome	kelch repeat and BTB domain containing 2 [Source:HGNC Symbol;Acc:HGNC:21751]	ENSG00000170852.11	KBTBD2	25948
ENSG00000173171	42.2353	0.447459	0.204766	2.0831	0.0372423	0.258914	FALSE	MTX1	protein_coding	155208699	155213824	1	1	chromosome	metaxin 1 [Source:HGNC Symbol;Acc:HGNC:7504]	ENSG00000173171.14	MTX1	4580
ENSG00000004779	1608.58	0.334471	0.156485	2.08202	0.0373403	0.259165	FALSE	NDUFAB1	protein_coding	23581014	23596316	16	-1	chromosome	NADH:ubiquinone oxidoreductase subunit AB1 [Source:HGNC Symbol;Acc:HGNC:7694]	ENSG00000004779.10	NDUFAB1	4706
ENSG00000124535	58.7019	-0.470356	0.214741	-2.08162	0.0373773	0.259165	FALSE	WRNIP1	protein_coding	2765393	2786952	6	1	chromosome	WRN helicase interacting protein 1 [Source:HGNC Symbol;Acc:HGNC:20876]	ENSG00000124535.16	WRNIP1	56897
ENSG00000162066	39.0773	0.519541	0.247935	2.08157	0.0373818	0.259165	FALSE	AMDHD2	protein_coding	2520357	2531422	16	1	chromosome	amidohydrolase domain containing 2 [Source:HGNC Symbol;Acc:HGNC:24262]	ENSG00000162066.15	AMDHD2	51005
ENSG00000182224	13.8666	-0.587676	0.334964	-2.08182	0.0373593	0.259165	FALSE	CYB5D1	protein_coding	7857746	7862282	17	1	chromosome	cytochrome b5 domain containing 1 [Source:HGNC Symbol;Acc:HGNC:26516]	ENSG00000182224.12	CYB5D1	124637
ENSG00000058404	993.954	0.338465	0.165849	2.08129	0.0374076	0.259186	FALSE	CAMK2B	protein_coding	44217150	44334577	7	-1	chromosome	calcium/calmodulin dependent protein kinase II beta [Source:HGNC Symbol;Acc:HGNC:1461]	ENSG00000058404.20	CAMK2B	816
ENSG00000051009	35.4989	-0.516327	0.24562	-2.07868	0.0376472	0.259281	FALSE	FAM160A2	protein_coding	6211335	6234711	11	-1	chromosome	family with sequence similarity 160 member A2 [Source:HGNC Symbol;Acc:HGNC:25378]	ENSG00000051009.10	FAM160A2	84067
ENSG00000135341	147.111	0.411215	0.197287	2.08045	0.0374841	0.259281	FALSE	MAP3K7	protein_coding	90513573	90587072	6	-1	chromosome	mitogen-activated protein kinase kinase kinase 7 [Source:HGNC Symbol;Acc:HGNC:6859]	ENSG00000135341.18	MAP3K7	6885
ENSG00000137168	84.3244	0.39711	0.181279	2.07933	0.0375866	0.259281	FALSE	PPIL1	protein_coding	36854827	36874803	6	-1	chromosome	peptidylprolyl isomerase like 1 [Source:HGNC Symbol;Acc:HGNC:9260]	ENSG00000137168.8	PPIL1	51645
ENSG00000166341	15.547	-0.62419	0.310913	-2.07865	0.0376494	0.259281	FALSE	DCHS1	protein_coding	6621330	6655809	11	-1	chromosome	dachsous cadherin-related 1 [Source:HGNC Symbol;Acc:HGNC:13681]	ENSG00000166341.8	DCHS1	8642
ENSG00000175792	32.1321	0.447057	0.201996	2.07883	0.0376332	0.259281	FALSE	RUVBL1	protein_coding	128064778	128153914	3	-1	chromosome	RuvB like AAA ATPase 1 [Source:HGNC Symbol;Acc:HGNC:10474]	ENSG00000175792.12	RUVBL1	8607
ENSG00000183207	73.831	0.370498	0.180855	2.07926	0.0375938	0.259281	FALSE	RUVBL2	protein_coding	48993562	49015970	19	1	chromosome	RuvB like AAA ATPase 2 [Source:HGNC Symbol;Acc:HGNC:10475]	ENSG00000183207.14	RUVBL2	10856
ENSG00000184162	11.2986	-0.629924	0.298336	-2.07995	0.0375297	0.259281	FALSE	NR2C2AP	protein_coding	19201416	19203424	19	-1	chromosome	nuclear receptor 2C2 associated protein [Source:HGNC Symbol;Acc:HGNC:30763]	ENSG00000184162.14	NR2C2AP	126382
ENSG00000198873	34.3464	-0.502686	0.241491	-2.07974	0.0375497	0.259281	FALSE	GRK5	protein_coding	119207571	119459745	10	1	chromosome	G protein-coupled receptor kinase 5 [Source:HGNC Symbol;Acc:HGNC:4544]	ENSG00000198873.12	GRK5	2869
ENSG00000213397	23.3841	0.577589	0.264087	2.07989	0.0375361	0.259281	FALSE	HAUS7	protein_coding	153447666	153495516	X	-1	chromosome	HAUS augmin like complex subunit 7 [Source:HGNC Symbol;Acc:HGNC:32979]	ENSG00000213397.10	HAUS7	55559
ENSG00000257594	9.67901	-0.603312	0.327301	-2.07887	0.0376297	0.259281	FALSE	GALNT4	protein_coding	89519412	89524796	12	-1	chromosome	polypeptide N-acetylgalactosaminyltransferase 4 [Source:HGNC Symbol;Acc:HGNC:4126]	ENSG00000257594.4	GALNT4	8693
ENSG00000105227	15.0253	-0.694102	0.310735	-2.07691	0.0378101	0.260023	FALSE	PRX	protein_coding	40393766	40414742	19	-1	chromosome	periaxin [Source:HGNC Symbol;Acc:HGNC:13797]	ENSG00000105227.15	PRX	57716
ENSG00000140983	122.609	0.341041	0.160978	2.07674	0.0378257	0.260023	FALSE	RHOT2	protein_coding	668105	674174	16	1	chromosome	ras homolog family member T2 [Source:HGNC Symbol;Acc:HGNC:21169]	ENSG00000140983.14	RHOT2	89941
ENSG00000203485	11.4534	-0.640093	0.32092	-2.07686	0.0378146	0.260023	FALSE	INF2	protein_coding	104689606	104722535	14	1	chromosome	inverted formin, FH2 and WH2 domain containing [Source:HGNC Symbol;Acc:HGNC:23791]	ENSG00000203485.13	INF2	64423
ENSG00000133818	128.996	0.544812	0.227611	2.07437	0.0380445	0.260896	FALSE	RRAS2	protein_coding	14277922	14364506	11	-1	chromosome	RAS related 2 [Source:HGNC Symbol;Acc:HGNC:17271]	ENSG00000133818.14	RRAS2	22800
ENSG00000158467	35.3575	-0.503707	0.302307	-2.07449	0.038034	0.260896	FALSE	AHCYL2	protein_coding	129225023	129430211	7	1	chromosome	adenosylhomocysteinase like 2 [Source:HGNC Symbol;Acc:HGNC:22204]	ENSG00000158467.16	AHCYL2	23382
ENSG00000179144	104.925	-0.404525	0.196224	-2.07472	0.0380129	0.260896	FALSE	GIMAP7	protein_coding	150514872	150521073	7	1	chromosome	GTPase, IMAP family member 7 [Source:HGNC Symbol;Acc:HGNC:22404]	ENSG00000179144.5	GIMAP7	168537
ENSG00000244687	217.706	-0.343032	0.160762	-2.07463	0.0380211	0.260896	FALSE	UBE2V1	protein_coding	50081124	50115959	20	-1	chromosome	ubiquitin conjugating enzyme E2 V1 [Source:HGNC Symbol;Acc:HGNC:12494]	ENSG00000244687.11	UBE2V1	7335
ENSG00000198380	101.007	0.35674	0.172031	2.07231	0.0382369	0.262058	FALSE	GFPT1	protein_coding	69319769	69387254	2	-1	chromosome	glutamine--fructose-6-phosphate transaminase 1 [Source:HGNC Symbol;Acc:HGNC:4241]	ENSG00000198380.12	GFPT1	2673
ENSG00000117640	214.738	0.410827	0.193974	2.07091	0.0383673	0.262793	FALSE	MTFR1L	protein_coding	25818640	25832942	1	1	chromosome	mitochondrial fission regulator 1 like [Source:HGNC Symbol;Acc:HGNC:28836]	ENSG00000117640.18	MTFR1L	56181
ENSG00000109118	66.4104	-0.480247	0.232069	-2.07058	0.0383977	0.262843	FALSE	PHF12	protein_coding	28905250	28951771	17	-1	chromosome	PHD finger protein 12 [Source:HGNC Symbol;Acc:HGNC:20816]	ENSG00000109118.14	PHF12	57649
ENSG00000188725	41.0179	-0.411949	0.195558	-2.0698	0.0384715	0.26319	FALSE	SMIM15	protein_coding	61157704	61162468	5	-1	chromosome	small integral membrane protein 15 [Source:HGNC Symbol;Acc:HGNC:33861]	ENSG00000188725.8	SMIM15	643155
ENSG00000073711	1025.87	0.322462	0.155028	2.06192	0.0392153	0.264048	FALSE	PPP2R3A	protein_coding	135965728	136147894	3	1	chromosome	protein phosphatase 2 regulatory subunit B''alpha [Source:HGNC Symbol;Acc:HGNC:9307]	ENSG00000073711.11	PPP2R3A	5523
ENSG00000080573	35.6804	-0.460279	0.231586	-2.06061	0.0393401	0.264048	FALSE	COL5A3	protein_coding	9959561	10010504	19	-1	chromosome	collagen type V alpha 3 chain [Source:HGNC Symbol;Acc:HGNC:14864]	ENSG00000080573.7	COL5A3	50509
ENSG00000085719	79.6038	-0.356784	0.170535	-2.06083	0.0393197	0.264048	FALSE	CPNE3	protein_coding	86514435	86561498	8	1	chromosome	copine 3 [Source:HGNC Symbol;Acc:HGNC:2316]	ENSG00000085719.13	CPNE3	8895
ENSG00000100890	38.399	0.499175	0.231544	2.06746	0.038691	0.264048	FALSE	PRORP	protein_coding	35121846	35277622	14	1	chromosome	protein only RNase P catalytic subunit [Source:HGNC Symbol;Acc:HGNC:19958]	ENSG00000100890.16	PRORP	9692
ENSG00000102038	124.439	-0.284474	0.139743	-2.06752	0.038685	0.264048	FALSE	SMARCA1	protein_coding	129446501	129523500	X	-1	chromosome	SWI/SNF related, matrix associated, actin dependent regulator of chromatin, subfamily a, member 1 [Source:HGNC Symbol;Acc:HGNC:11097]	ENSG00000102038.15	SMARCA1	6594
ENSG00000112208	84.8324	0.383994	0.181312	2.063	0.0391129	0.264048	FALSE	BAG2	protein_coding	57172326	57189833	6	1	chromosome	BCL2 associated athanogene 2 [Source:HGNC Symbol;Acc:HGNC:938]	ENSG00000112208.11	BAG2	9532
ENSG00000120306	634.929	0.406508	0.192489	2.06712	0.0387229	0.264048	FALSE	CYSTM1	protein_coding	140175156	140282052	5	1	chromosome	cysteine rich transmembrane module containing 1 [Source:HGNC Symbol;Acc:HGNC:30239]	ENSG00000120306.11	CYSTM1	84418
ENSG00000121858	76.2497	-0.464472	0.25276	-2.06084	0.0393179	0.264048	FALSE	TNFSF10	protein_coding	172505508	172523475	3	-1	chromosome	TNF superfamily member 10 [Source:HGNC Symbol;Acc:HGNC:11925]	ENSG00000121858.11	TNFSF10	8743
ENSG00000123353	23.3636	0.493245	0.264103	2.0676	0.0386773	0.264048	FALSE	ORMDL2	protein_coding	55818041	55821879	12	1	chromosome	ORMDL sphingolipid biosynthesis regulator 2 [Source:HGNC Symbol;Acc:HGNC:16037]	ENSG00000123353.10	ORMDL2	29095
ENSG00000127540	4239.47	0.291302	0.13775	2.06455	0.0389655	0.264048	FALSE	UQCR11	protein_coding	1597169	1605473	19	-1	chromosome	ubiquinol-cytochrome c reductase, complex III subunit XI [Source:HGNC Symbol;Acc:HGNC:30862]	ENSG00000127540.12	UQCR11	10975
ENSG00000130208	103.85	0.565381	0.262499	2.0654	0.0388849	0.264048	FALSE	APOC1	protein_coding	44914247	44919349	19	1	chromosome	apolipoprotein C1 [Source:HGNC Symbol;Acc:HGNC:607]	ENSG00000130208.9	APOC1	341
ENSG00000132768	53.8298	0.429715	0.199056	2.06294	0.0391187	0.264048	FALSE	DPH2	protein_coding	43970000	43973369	1	1	chromosome	diphthamide biosynthesis 2 [Source:HGNC Symbol;Acc:HGNC:3004]	ENSG00000132768.14	DPH2	1802
ENSG00000133805	37.2426	0.716809	0.287849	2.06192	0.0392154	0.264048	FALSE	AMPD3	protein_coding	10308313	10507579	11	1	chromosome	adenosine monophosphate deaminase 3 [Source:HGNC Symbol;Acc:HGNC:470]	ENSG00000133805.15	AMPD3	272
ENSG00000135631	103.116	-0.387857	0.183608	-2.0665	0.0387811	0.264048	FALSE	RAB11FIP5	protein_coding	73073382	73156721	2	-1	chromosome	RAB11 family interacting protein 5 [Source:HGNC Symbol;Acc:HGNC:24845]	ENSG00000135631.17	RAB11FIP5	26056
ENSG00000157404	15.5887	-0.648535	0.325814	-2.06205	0.0392032	0.264048	FALSE	KIT	protein_coding	54657918	54740715	4	1	chromosome	KIT proto-oncogene, receptor tyrosine kinase [Source:HGNC Symbol;Acc:HGNC:6342]	ENSG00000157404.15	KIT	3815
ENSG00000157933	144.81	-0.434239	0.214014	-2.06121	0.0392828	0.264048	FALSE	SKI	protein_coding	2228319	2310213	1	1	chromosome	SKI proto-oncogene [Source:HGNC Symbol;Acc:HGNC:10896]	ENSG00000157933.10	SKI	6497
ENSG00000164048	26.4931	0.743301	0.311351	2.0677	0.0386684	0.264048	FALSE	ZNF589	protein_coding	48241100	48299253	3	1	chromosome	zinc finger protein 589 [Source:HGNC Symbol;Acc:HGNC:16747]	ENSG00000164048.14	ZNF589	51385
ENSG00000166225	27.9306	0.56426	0.256372	2.06153	0.039253	0.264048	FALSE	FRS2	protein_coding	69470349	69579789	12	1	chromosome	fibroblast growth factor receptor substrate 2 [Source:HGNC Symbol;Acc:HGNC:16971]	ENSG00000166225.8	FRS2	10818
ENSG00000167553	124.673	0.528338	0.257234	2.06168	0.0392385	0.264048	FALSE	TUBA1C	protein_coding	49188736	49274603	12	1	chromosome	tubulin alpha 1c [Source:HGNC Symbol;Acc:HGNC:20768]	ENSG00000167553.15	TUBA1C	84790
ENSG00000168077	19.2546	-0.614173	0.315187	-2.06196	0.0392112	0.264048	FALSE	SCARA3	protein_coding	27633868	27676776	8	1	chromosome	scavenger receptor class A member 3 [Source:HGNC Symbol;Acc:HGNC:19000]	ENSG00000168077.14	SCARA3	51435
ENSG00000173918	60.9026	-0.481098	0.285802	-2.06276	0.0391353	0.264048	FALSE	C1QTNF1	protein_coding	79022814	79049788	17	1	chromosome	C1q and TNF related 1 [Source:HGNC Symbol;Acc:HGNC:14324]	ENSG00000173918.15	C1QTNF1	114897
ENSG00000175854	46.9529	0.506297	0.226227	2.0626	0.0391508	0.264048	FALSE	SWI5	protein_coding	128275379	128316123	9	1	chromosome	SWI5 homologous recombination repair protein [Source:HGNC Symbol;Acc:HGNC:31412]	ENSG00000175854.12	SWI5	375757
ENSG00000178719	178.414	0.284979	0.136889	2.0608	0.0393225	0.264048	FALSE	GRINA	protein_coding	143990056	143993415	8	1	chromosome	glutamate ionotropic receptor NMDA type subunit associated protein 1 [Source:HGNC Symbol;Acc:HGNC:4589]	ENSG00000178719.17	GRINA	2907
ENSG00000179134	130.451	-0.309683	0.147025	-2.06347	0.0390683	0.264048	FALSE	SAMD4B	protein_coding	39342396	39385710	19	1	chromosome	sterile alpha motif domain containing 4B [Source:HGNC Symbol;Acc:HGNC:25492]	ENSG00000179134.15	SAMD4B	55095
ENSG00000180758	159.932	-0.519214	0.254497	-2.0621	0.0391982	0.264048	FALSE	GPR157	protein_coding	9100305	9129102	1	-1	chromosome	G protein-coupled receptor 157 [Source:HGNC Symbol;Acc:HGNC:23687]	ENSG00000180758.12	GPR157	80045
ENSG00000183696	18.129	-0.611947	0.286663	-2.06108	0.039295	0.264048	FALSE	UPP1	protein_coding	48088628	48108736	7	1	chromosome	uridine phosphorylase 1 [Source:HGNC Symbol;Acc:HGNC:12576]	ENSG00000183696.14	UPP1	7378
ENSG00000184160	12.1398	-0.597399	0.320964	-2.0661	0.0388191	0.264048	FALSE	ADRA2C	protein_coding	3766348	3768526	4	1	chromosome	adrenoceptor alpha 2C [Source:HGNC Symbol;Acc:HGNC:283]	ENSG00000184160.8	ADRA2C	152
ENSG00000196781	269.941	-0.635856	0.28012	-2.06088	0.0393142	0.264048	FALSE	TLE1	protein_coding	81583683	81689547	9	-1	chromosome	TLE family member 1, transcriptional corepressor [Source:HGNC Symbol;Acc:HGNC:11837]	ENSG00000196781.16	TLE1	7088
ENSG00000204514	54.8035	0.446006	0.214708	2.06669	0.0387629	0.264048	FALSE	ZNF814	protein_coding	57848731	57889074	19	-1	chromosome	zinc finger protein 814 [Source:HGNC Symbol;Acc:HGNC:33258]	ENSG00000204514.10	ZNF814	730051
ENSG00000224578	7.10199	0.553385	0.324598	2.06103	0.0392999	0.264048	FALSE	HNRNPA1P48	protein_coding	51553436	51647132	16	1	chromosome	heterogeneous nuclear ribonucleoprotein A1 pseudogene 48 [Source:HGNC Symbol;Acc:HGNC:48778]	ENSG00000224578.5	HNRNPA1P48
ENSG00000239857	127.235	0.33281	0.161182	2.06085	0.0393174	0.264048	FALSE	GET4	protein_coding	876554	896436	7	1	chromosome	guided entry of tail-anchored proteins factor 4 [Source:HGNC Symbol;Acc:HGNC:21690]	ENSG00000239857.7	GET4	51608
ENSG00000272398	14.2873	-1.00802	0.316125	-2.06254	0.039156	0.264048	FALSE	CD24	protein_coding	106969831	106975627	6	-1	chromosome	CD24 molecule [Source:HGNC Symbol;Acc:HGNC:1645]	ENSG00000272398.6	CD24	100133941
ENSG00000170860	358.296	0.231827	0.112115	2.06033	0.0393671	0.264073	FALSE	LSM3	protein_coding	14178817	14201122	3	1	chromosome	LSM3 homolog, U6 small nuclear RNA and mRNA degradation associated [Source:HGNC Symbol;Acc:HGNC:17874]	ENSG00000170860.4	LSM3	27258
ENSG00000064205	185.55	0.598662	0.333937	2.05987	0.0394107	0.26421	FALSE	CCN5	protein_coding	44714844	44728509	20	1	chromosome	cellular communication network factor 5 [Source:HGNC Symbol;Acc:HGNC:12770]	ENSG00000064205.10	CCN5	8839
ENSG00000048052	52.2148	-0.556201	0.300144	-2.05923	0.0394719	0.264236	FALSE	HDAC9	protein_coding	18086949	19002416	7	1	chromosome	histone deacetylase 9 [Source:HGNC Symbol;Acc:HGNC:14065]	ENSG00000048052.21	HDAC9	9734
ENSG00000134375	198.084	0.366574	0.17306	2.05957	0.0394401	0.264236	FALSE	TIMM17A	protein_coding	201955503	201970664	1	1	chromosome	translocase of inner mitochondrial membrane 17A [Source:HGNC Symbol;Acc:HGNC:17315]	ENSG00000134375.11	TIMM17A	10440
ENSG00000219200	338.538	0.291012	0.142373	2.0591	0.0394843	0.264236	FALSE	RNASEK	protein_coding	7012417	7014532	17	1	chromosome	ribonuclease K [Source:HGNC Symbol;Acc:HGNC:33911]	ENSG00000219200.11	RNASEK	440400
ENSG00000151413	148.752	-0.335492	0.161855	-2.05877	0.0395164	0.264295	FALSE	NUBPL	protein_coding	31489956	31861224	14	1	chromosome	nucleotide binding protein like [Source:HGNC Symbol;Acc:HGNC:20278]	ENSG00000151413.17	NUBPL	80224
ENSG00000100280	150.701	0.288096	0.138408	2.05761	0.0396279	0.26438	FALSE	AP1B1	protein_coding	29327680	29423179	22	-1	chromosome	adaptor related protein complex 1 subunit beta 1 [Source:HGNC Symbol;Acc:HGNC:554]	ENSG00000100280.16	AP1B1	162
ENSG00000131069	193.325	0.304194	0.148381	2.0578	0.0396095	0.26438	FALSE	ACSS2	protein_coding	34872146	34927962	20	1	chromosome	acyl-CoA synthetase short chain family member 2 [Source:HGNC Symbol;Acc:HGNC:15814]	ENSG00000131069.20	ACSS2	55902
ENSG00000158571	59.484	-0.684385	0.309283	-2.05742	0.0396454	0.26438	FALSE	PFKFB1	protein_coding	54932961	54998534	X	-1	chromosome	6-phosphofructo-2-kinase/fructose-2,6-biphosphatase 1 [Source:HGNC Symbol;Acc:HGNC:8872]	ENSG00000158571.11	PFKFB1	5207
ENSG00000213928	20.85	-0.577392	0.265438	-2.05797	0.0395926	0.26438	FALSE	IRF9	protein_coding	24161265	24166565	14	1	chromosome	interferon regulatory factor 9 [Source:HGNC Symbol;Acc:HGNC:6131]	ENSG00000213928.9	IRF9	10379
ENSG00000223547	42.3894	0.501644	0.241626	2.05834	0.0395571	0.26438	FALSE	ZNF844	protein_coding	12064731	12081565	19	1	chromosome	zinc finger protein 844 [Source:HGNC Symbol;Acc:HGNC:25932]	ENSG00000223547.10	ZNF844	284391
ENSG00000120837	128.222	-0.337664	0.15816	-2.05658	0.0397271	0.26477	FALSE	NFYB	protein_coding	104117086	104138241	12	-1	chromosome	nuclear transcription factor Y subunit beta [Source:HGNC Symbol;Acc:HGNC:7805]	ENSG00000120837.8	NFYB	4801
ENSG00000120833	8.73601	-0.775141	0.330819	-2.0562	0.0397634	0.264856	FALSE	SOCS2	protein_coding	93569814	93583487	12	1	chromosome	suppressor of cytokine signaling 2 [Source:HGNC Symbol;Acc:HGNC:19382]	ENSG00000120833.14	SOCS2	8835
ENSG00000151500	106.667	0.365638	0.173468	2.05565	0.0398163	0.265054	FALSE	THYN1	protein_coding	134248279	134253370	11	-1	chromosome	thymocyte nuclear protein 1 [Source:HGNC Symbol;Acc:HGNC:29560]	ENSG00000151500.15	THYN1	29087
ENSG00000166135	285.486	0.29053	0.142552	2.0552	0.0398595	0.265186	FALSE	HIF1AN	protein_coding	100529072	100559998	10	1	chromosome	hypoxia inducible factor 1 subunit alpha inhibitor [Source:HGNC Symbol;Acc:HGNC:17113]	ENSG00000166135.14	HIF1AN	55662
ENSG00000141753	168.226	-0.462431	0.24211	-2.05404	0.0399717	0.265752	FALSE	IGFBP4	protein_coding	40443450	40457725	17	1	chromosome	insulin like growth factor binding protein 4 [Source:HGNC Symbol;Acc:HGNC:5473]	ENSG00000141753.7	IGFBP4	3487
ENSG00000163531	22.8958	-0.613513	0.283778	-2.05384	0.0399913	0.265752	FALSE	NFASC	protein_coding	204828651	205022822	1	1	chromosome	neurofascin [Source:HGNC Symbol;Acc:HGNC:29866]	ENSG00000163531.15	NFASC	23114
ENSG00000088876	25.909	-0.509857	0.26188	-2.05303	0.0400695	0.26596	FALSE	ZNF343	protein_coding	2481817	2524702	20	-1	chromosome	zinc finger protein 343 [Source:HGNC Symbol;Acc:HGNC:16017]	ENSG00000088876.13	ZNF343	79175
ENSG00000182118	50.2063	-0.447638	0.251135	-2.05322	0.0400516	0.26596	FALSE	FAM89A	protein_coding	231018958	231040254	1	-1	chromosome	family with sequence similarity 89 member A [Source:HGNC Symbol;Acc:HGNC:25057]	ENSG00000182118.8	FAM89A	375061
[truncated: 9,657 more rows]
