# Supplementary material for: RYR1-Related Myopathies Involve More than Calcium Dysregulation: Insights from Transcriptomic Profiling
Source: Biomolecules. 2025 Nov 14;15(11):1599. doi: 10.3390/biom15111599 (PMC12650710; doi:10.3390/biom15111599)
Supplement: Supplementary file 1 [file biomolecules-15-01599-s001.zip › Table_S9.xls]

## Sheet: Sheet 1
Table S9: Symptomatic MmD vs controls.
gene	baseMean	log2FoldChange	lfcSE	stat	pvalue	padj	threshold_OE	gene_name	gene_biotype	gene_seq_start	gene_seq_end	seq_name	seq_strand	seq_coord_system	description	gene_id_version	symbol	entrezid
ENSG00000132465	211.871	6.38486	0.384076	13.6097	3.50451e-42	4.38484e-38	TRUE	JCHAIN	protein_coding	70655541	70681817	4	-1	chromosome	joining chain of multimeric IgA and IgM [Source:HGNC Symbol;Acc:HGNC:5713]	ENSG00000132465.11	JCHAIN	3512
ENSG00000111245	25721.8	-2.79615	0.24913	-11.0585	1.99455e-28	1.24779e-24	TRUE	MYL2	protein_coding	110910819	110921443	12	-1	chromosome	myosin light chain 2 [Source:HGNC Symbol;Acc:HGNC:7583]	ENSG00000111245.16	MYL2	4633
ENSG00000223865	224.134	3.20143	0.307759	10.2166	1.67131e-24	6.97047e-21	TRUE	HLA-DPB1	protein_coding	33075990	33089696	6	1	chromosome	major histocompatibility complex, class II, DP beta 1 [Source:HGNC Symbol;Acc:HGNC:4940]	ENSG00000223865.11	HLA-DPB1	3115
ENSG00000148377	346.806	-3.49693	0.353546	-9.81896	9.32967e-23	2.91832e-19	TRUE	IDI2	protein_coding	1018910	1025859	10	-1	chromosome	isopentenyl-diphosphate delta isomerase 2 [Source:HGNC Symbol;Acc:HGNC:23487]	ENSG00000148377.6	IDI2	91734
ENSG00000092054	33539.1	-2.64693	0.266797	-9.79092	1.23167e-22	3.08212e-19	TRUE	MYH7	protein_coding	23412740	23435660	14	-1	chromosome	myosin heavy chain 7 [Source:HGNC Symbol;Acc:HGNC:7577]	ENSG00000092054.13	MYH7	4625
ENSG00000115415	420.115	3.50849	0.348906	9.72293	2.4075e-22	4.30323e-19	TRUE	STAT1	protein_coding	190908460	191020960	2	-1	chromosome	signal transducer and activator of transcription 1 [Source:HGNC Symbol;Acc:HGNC:11362]	ENSG00000115415.19	STAT1	6772
ENSG00000234745	2069.78	3.22778	0.325507	9.73568	2.12403e-22	4.30323e-19	TRUE	HLA-B	protein_coding	31269491	31357188	6	-1	chromosome	major histocompatibility complex, class I, B [Source:HGNC Symbol;Acc:HGNC:4932]	ENSG00000234745.11	HLA-B	3106
ENSG00000240045	9760.51	-2.99565	0.310088	-9.48379	2.45217e-21	3.8352e-18	TRUE	STRIT1	protein_coding	155290227	155293683	3	-1	chromosome	small transmembrane regulator of ion transport 1 [Source:HGNC Symbol;Acc:HGNC:52297]	ENSG00000240045.2	STRIT1	100507537
ENSG00000172458	568.535	-2.93122	0.322451	-8.99603	2.34018e-19	3.25337e-16	TRUE	IL17D	protein_coding	20702127	20723098	13	1	chromosome	interleukin 17D [Source:HGNC Symbol;Acc:HGNC:5984]	ENSG00000172458.4	IL17D	53342
ENSG00000105048	41488.7	-2.43288	0.268395	-8.96321	3.15362e-19	3.91713e-16	TRUE	TNNT1	protein_coding	55132698	55149206	19	-1	chromosome	troponin T1, slow skeletal type [Source:HGNC Symbol;Acc:HGNC:11948]	ENSG00000105048.17	TNNT1	7138
ENSG00000174437	7463.72	-2.15557	0.23593	-8.9535	3.44377e-19	3.91713e-16	TRUE	ATP2A2	protein_coding	110280756	110351093	12	1	chromosome	ATPase sarcoplasmic/endoplasmic reticulum Ca2+ transporting 2 [Source:HGNC Symbol;Acc:HGNC:812]	ENSG00000174437.17	ATP2A2	488
ENSG00000172399	597.06	-2.51453	0.283525	-8.65802	4.80043e-18	5.00525e-15	TRUE	MYOZ2	protein_coding	119135784	119187789	4	1	chromosome	myozenin 2 [Source:HGNC Symbol;Acc:HGNC:1330]	ENSG00000172399.5	MYOZ2	51778
ENSG00000168394	92.7141	3.36323	0.37842	8.53748	1.37181e-17	1.32031e-14	TRUE	TAP1	protein_coding	32845209	32853978	6	-1	chromosome	transporter 1, ATP binding cassette subfamily B member [Source:HGNC Symbol;Acc:HGNC:43]	ENSG00000168394.11	TAP1	6890
ENSG00000204264	142.439	3.532	0.396555	8.38367	5.13043e-17	4.58514e-14	TRUE	PSMB8	protein_coding	32840717	32844679	6	-1	chromosome	proteasome 20S subunit beta 8 [Source:HGNC Symbol;Acc:HGNC:9545]	ENSG00000204264.11	PSMB8	5696
ENSG00000019582	1148.22	2.6012	0.307113	8.31318	9.31734e-17	7.31034e-14	TRUE	CD74	protein_coding	150400041	150412929	5	-1	chromosome	CD74 molecule [Source:HGNC Symbol;Acc:HGNC:1697]	ENSG00000019582.15	CD74	972
ENSG00000231389	260.887	2.90073	0.340077	8.31278	9.34826e-17	7.31034e-14	TRUE	HLA-DPA1	protein_coding	33064569	33080775	6	-1	chromosome	major histocompatibility complex, class II, DP alpha 1 [Source:HGNC Symbol;Acc:HGNC:4938]	ENSG00000231389.7	HLA-DPA1	3113
ENSG00000160808	4516.48	-2.20536	0.265407	-8.20423	2.32077e-16	1.70808e-13	TRUE	MYL3	protein_coding	46835111	46882172	3	-1	chromosome	myosin light chain 3 [Source:HGNC Symbol;Acc:HGNC:7584]	ENSG00000160808.11	MYL3	4634
ENSG00000181374	90.3766	4.09177	0.439937	8.03617	9.2687e-16	6.44278e-13	TRUE	CCL13	protein_coding	34356480	34358610	17	1	chromosome	C-C motif chemokine ligand 13 [Source:HGNC Symbol;Acc:HGNC:10611]	ENSG00000181374.8	CCL13	6357
ENSG00000179344	119.453	3.47055	0.409132	7.9314	2.16681e-15	1.4269e-12	TRUE	HLA-DQB1	protein_coding	32659467	32668383	6	-1	chromosome	major histocompatibility complex, class II, DQ beta 1 [Source:HGNC Symbol;Acc:HGNC:4944]	ENSG00000179344.16	HLA-DQB1	3119
ENSG00000143549	9092.13	-2.14785	0.270243	-7.84478	4.33699e-15	2.71322e-12	TRUE	TPM3	protein_coding	154155304	154194648	1	-1	chromosome	tropomyosin 3 [Source:HGNC Symbol;Acc:HGNC:12012]	ENSG00000143549.21	TPM3	7170
ENSG00000133321	149.302	3.36501	0.414155	7.76239	8.33469e-15	4.96589e-12	TRUE	PLAAT4	protein_coding	63536808	63546462	11	1	chromosome	phospholipase A and acyltransferase 4 [Source:HGNC Symbol;Acc:HGNC:9869]	ENSG00000133321.11	PLAAT4	5920
ENSG00000204287	957.586	2.84765	0.357652	7.73368	1.0448e-14	5.94205e-12	TRUE	HLA-DRA	protein_coding	32439878	32445046	6	1	chromosome	major histocompatibility complex, class II, DR alpha [Source:HGNC Symbol;Acc:HGNC:4947]	ENSG00000204287.14	HLA-DRA	3122
ENSG00000204642	147.738	2.862	0.355045	7.68614	1.51644e-14	8.24944e-12	TRUE	HLA-F	protein_coding	29722775	29738528	6	1	chromosome	major histocompatibility complex, class I, F [Source:HGNC Symbol;Acc:HGNC:4963]	ENSG00000204642.14	HLA-F	3134
ENSG00000114854	8465.04	-2.48775	0.338009	-7.28388	3.24357e-13	1.69098e-10	TRUE	TNNC1	protein_coding	52451100	52454041	3	-1	chromosome	troponin C1, slow skeletal and cardiac type [Source:HGNC Symbol;Acc:HGNC:11943]	ENSG00000114854.8	TNNC1	7134
ENSG00000240065	114.066	2.90115	0.372602	7.26209	3.81159e-13	1.90762e-10	TRUE	PSMB9	protein_coding	32844136	32859851	6	1	chromosome	proteasome 20S subunit beta 9 [Source:HGNC Symbol;Acc:HGNC:9546]	ENSG00000240065.8	PSMB9	5698
ENSG00000138755	51.1109	3.88397	0.480047	7.1172	1.10138e-12	5.30017e-10	TRUE	CXCL9	protein_coding	76001275	76007509	4	-1	chromosome	C-X-C motif chemokine ligand 9 [Source:HGNC Symbol;Acc:HGNC:7098]	ENSG00000138755.6	CXCL9	4283
ENSG00000119013	977.142	-2.4411	0.343064	-7.05273	1.7544e-12	8.13003e-10	TRUE	NDUFB3	protein_coding	201071433	201085750	2	1	chromosome	NADH:ubiquinone oxidoreductase subunit B3 [Source:HGNC Symbol;Acc:HGNC:7698]	ENSG00000119013.9	NDUFB3	4709
ENSG00000205678	180.377	-4.17422	0.436366	-6.94018	3.91603e-12	1.74991e-09	TRUE	TECRL	protein_coding	64275257	64409468	4	-1	chromosome	trans-2,3-enoyl-CoA reductase like [Source:HGNC Symbol;Acc:HGNC:27365]	ENSG00000205678.8	TECRL	253017
ENSG00000166710	4005.22	2.4728	0.347146	6.90765	4.92731e-12	2.12588e-09	TRUE	B2M	protein_coding	44711487	44718877	15	1	chromosome	beta-2-microglobulin [Source:HGNC Symbol;Acc:HGNC:914]	ENSG00000166710.20	B2M	567
ENSG00000264424	31.7809	3.82394	0.470766	6.79577	1.07738e-11	4.49341e-09	TRUE	MYH4	protein_coding	10443290	10469559	17	-1	chromosome	myosin heavy chain 4 [Source:HGNC Symbol;Acc:HGNC:7574]	ENSG00000264424.1	MYH4	4622
ENSG00000185880	203.617	2.31861	0.330538	6.73981	1.58591e-11	6.40092e-09	TRUE	TRIM69	protein_coding	44728988	44767829	15	1	chromosome	tripartite motif containing 69 [Source:HGNC Symbol;Acc:HGNC:17857]	ENSG00000185880.13	TRIM69	140691
ENSG00000204592	728.014	1.84687	0.27465	6.65023	2.92639e-11	1.14422e-08	TRUE	HLA-E	protein_coding	30489509	30494194	6	1	chromosome	major histocompatibility complex, class I, E [Source:HGNC Symbol;Acc:HGNC:4962]	ENSG00000204592.9	HLA-E	3133
ENSG00000119917	123.863	2.61961	0.388202	6.61912	3.61341e-11	1.37003e-08	TRUE	IFIT3	protein_coding	89327997	89340971	10	1	chromosome	interferon induced protein with tetratricopeptide repeats 3 [Source:HGNC Symbol;Acc:HGNC:5411]	ENSG00000119917.14	IFIT3	3437
ENSG00000100342	78.0163	2.59064	0.386527	6.3334	2.39824e-10	8.82552e-08	TRUE	APOL1	protein_coding	36253010	36267530	22	1	chromosome	apolipoprotein L1 [Source:HGNC Symbol;Acc:HGNC:618]	ENSG00000100342.20	APOL1	8542
ENSG00000132953	212.568	-2.21784	0.36571	-5.98205	2.20342e-09	7.87693e-07	TRUE	XPO4	protein_coding	20777329	20903048	13	-1	chromosome	exportin 4 [Source:HGNC Symbol;Acc:HGNC:17796]	ENSG00000132953.16	XPO4	64328
ENSG00000271503	35.2052	3.23306	0.473179	5.88354	4.01592e-09	1.39576e-06	TRUE	CCL5	protein_coding	35871491	35880793	17	-1	chromosome	C-C motif chemokine ligand 5 [Source:HGNC Symbol;Acc:HGNC:10632]	ENSG00000271503.6	CCL5	6352
ENSG00000159173	19342.6	-1.49253	0.255457	-5.74047	9.44151e-09	3.19276e-06	TRUE	TNNI1	protein_coding	201403768	201429866	1	-1	chromosome	troponin I1, slow skeletal type [Source:HGNC Symbol;Acc:HGNC:11945]	ENSG00000159173.19	TNNI1	7135
ENSG00000197646	36.672	3.54137	0.477659	5.71642	1.08792e-08	3.58213e-06	TRUE	PDCD1LG2	protein_coding	5510531	5571282	9	1	chromosome	programmed cell death 1 ligand 2 [Source:HGNC Symbol;Acc:HGNC:18731]	ENSG00000197646.8	PDCD1LG2	80380
ENSG00000186470	99.9339	2.10595	0.361894	5.56934	2.55703e-08	8.20349e-06	TRUE	BTN3A2	protein_coding	26365159	26378320	6	1	chromosome	butyrophilin subfamily 3 member A2 [Source:HGNC Symbol;Acc:HGNC:1139]	ENSG00000186470.14	BTN3A2	11118
ENSG00000221963	142.095	1.98225	0.345389	5.52051	3.38009e-08	1.05729e-05	TRUE	APOL6	protein_coding	35648446	35668404	22	1	chromosome	apolipoprotein L6 [Source:HGNC Symbol;Acc:HGNC:14870]	ENSG00000221963.6	APOL6	80830
ENSG00000078814	321.523	-1.83093	0.335748	-5.51105	3.56693e-08	1.08852e-05	TRUE	MYH7B	protein_coding	34955810	35002437	20	1	chromosome	myosin heavy chain 7B [Source:HGNC Symbol;Acc:HGNC:15906]	ENSG00000078814.16	MYH7B	57644
ENSG00000140853	47.464	2.3468	0.41918	5.47579	4.35552e-08	1.29753e-05	TRUE	NLRC5	protein_coding	56989485	57083531	16	1	chromosome	NLR family CARD domain containing 5 [Source:HGNC Symbol;Acc:HGNC:29933]	ENSG00000140853.15	NLRC5	84166
ENSG00000138835	87.0572	-2.32003	0.402607	-5.46636	4.59364e-08	1.33664e-05	TRUE	RGS3	protein_coding	113444731	113597743	9	1	chromosome	regulator of G protein signaling 3 [Source:HGNC Symbol;Acc:HGNC:9999]	ENSG00000138835.22	RGS3	5998
ENSG00000142494	123.593	-2.03534	0.369841	-5.45384	4.92942e-08	1.40175e-05	TRUE	SLC47A1	protein_coding	19495385	19579034	17	1	chromosome	solute carrier family 47 member 1 [Source:HGNC Symbol;Acc:HGNC:25588]	ENSG00000142494.13	SLC47A1	55244
ENSG00000026950	43.9507	2.49726	0.438712	5.3265	1.00123e-07	2.78385e-05	TRUE	BTN3A1	protein_coding	26402237	26415208	6	1	chromosome	butyrophilin subfamily 3 member A1 [Source:HGNC Symbol;Acc:HGNC:1138]	ENSG00000026950.17	BTN3A1	11119
ENSG00000205279	36.3832	3.12987	0.463951	5.24283	1.5813e-07	4.30113e-05	TRUE	CTXN3	protein_coding	127649044	127658630	5	1	chromosome	cortexin 3 [Source:HGNC Symbol;Acc:HGNC:31110]	ENSG00000205279.8	CTXN3	613212
ENSG00000165949	268.499	1.72427	0.329035	5.23464	1.65303e-07	4.40057e-05	TRUE	IFI27	protein_coding	94104836	94116698	14	1	chromosome	interferon alpha inducible protein 27 [Source:HGNC Symbol;Acc:HGNC:5397]	ENSG00000165949.12	IFI27	3429
ENSG00000125347	114.005	2.3842	0.439614	5.22108	1.77881e-07	4.63677e-05	TRUE	IRF1	protein_coding	132481609	132490777	5	-1	chromosome	interferon regulatory factor 1 [Source:HGNC Symbol;Acc:HGNC:6116]	ENSG00000125347.14	IRF1	3659
ENSG00000168575	530.556	-1.52874	0.291913	-5.19948	1.99843e-07	5.10294e-05	TRUE	SLC20A2	protein_coding	42416475	42541926	8	-1	chromosome	solute carrier family 20 member 2 [Source:HGNC Symbol;Acc:HGNC:10947]	ENSG00000168575.10	SLC20A2	6575
ENSG00000163840	121.935	1.85722	0.352059	5.16766	2.37041e-07	5.9317e-05	TRUE	DTX3L	protein_coding	122564338	122575203	3	1	chromosome	deltex E3 ubiquitin ligase 3L [Source:HGNC Symbol;Acc:HGNC:30323]	ENSG00000163840.10	DTX3L	151636
ENSG00000101608	5060.3	-1.21234	0.236245	-5.1199	3.05694e-07	7.49968e-05	TRUE	MYL12A	protein_coding	3247481	3256236	18	1	chromosome	myosin light chain 12A [Source:HGNC Symbol;Acc:HGNC:16701]	ENSG00000101608.12	MYL12A	10627
ENSG00000020577	490.228	-1.92225	0.379033	-5.10078	3.38253e-07	8.13889e-05	TRUE	SAMD4A	protein_coding	54566117	54793315	14	1	chromosome	sterile alpha motif domain containing 4A [Source:HGNC Symbol;Acc:HGNC:23023]	ENSG00000020577.14	SAMD4A	23034
ENSG00000153956	574.344	-1.42301	0.281736	-5.00976	5.44979e-07	0.000128656	TRUE	CACNA2D1	protein_coding	81946444	82443777	7	-1	chromosome	calcium voltage-gated channel auxiliary subunit alpha2delta 1 [Source:HGNC Symbol;Acc:HGNC:1399]	ENSG00000153956.16	CACNA2D1	781
ENSG00000100911	188.534	1.7669	0.33739	4.97981	6.36471e-07	0.000147473	TRUE	PSME2	protein_coding	24143362	24147570	14	-1	chromosome	proteasome activator subunit 2 [Source:HGNC Symbol;Acc:HGNC:9569]	ENSG00000100911.16	PSME2	5721
ENSG00000177575	53.4696	2.45803	0.452817	4.87386	1.0944e-06	0.000248966	TRUE	CD163	protein_coding	7470813	7503893	12	-1	chromosome	CD163 molecule [Source:HGNC Symbol;Acc:HGNC:1631]	ENSG00000177575.12	CD163	9332
ENSG00000005844	13.8261	2.3346	0.501141	4.86013	1.17306e-06	0.000262095	TRUE	ITGAL	protein_coding	30472719	30523185	16	1	chromosome	integrin subunit alpha L [Source:HGNC Symbol;Acc:HGNC:6148]	ENSG00000005844.18	ITGAL	3683
ENSG00000231925	225.652	1.50687	0.307589	4.81389	1.48017e-06	0.00032491	TRUE	TAPBP	protein_coding	33299694	33314387	6	-1	chromosome	TAP binding protein [Source:HGNC Symbol;Acc:HGNC:11566]	ENSG00000231925.11	TAPBP	6892
ENSG00000128284	97.2481	1.89866	0.378182	4.8048	1.54906e-06	0.00033417	TRUE	APOL3	protein_coding	36140330	36166177	22	-1	chromosome	apolipoprotein L3 [Source:HGNC Symbol;Acc:HGNC:14868]	ENSG00000128284.19	APOL3	80833
ENSG00000136167	97.6206	2.06197	0.385468	4.78479	1.71166e-06	0.000362987	TRUE	LCP1	protein_coding	46125920	46211871	13	-1	chromosome	lymphocyte cytosolic protein 1 [Source:HGNC Symbol;Acc:HGNC:6528]	ENSG00000136167.14	LCP1	3936
ENSG00000162600	61.1373	-2.03641	0.429789	-4.77491	1.79785e-06	0.000374911	TRUE	OMA1	protein_coding	58415384	58546802	1	-1	chromosome	OMA1 zinc metallopeptidase [Source:HGNC Symbol;Acc:HGNC:29661]	ENSG00000162600.12	OMA1	115209
ENSG00000117228	33.6048	2.25133	0.442601	4.7228	2.32619e-06	0.000477135	TRUE	GBP1	protein_coding	89052319	89065230	1	-1	chromosome	guanylate binding protein 1 [Source:HGNC Symbol;Acc:HGNC:4182]	ENSG00000117228.10	GBP1	2633
ENSG00000126524	392.543	-2.07128	0.429328	-4.70716	2.5119e-06	0.000506918	TRUE	SBDS	protein_coding	66987680	66995587	7	-1	chromosome	SBDS ribosome maturation factor [Source:HGNC Symbol;Acc:HGNC:19440]	ENSG00000126524.10	SBDS	51119
ENSG00000120727	392.486	-1.66487	0.350058	-4.69458	2.67157e-06	0.000530583	TRUE	PAIP2	protein_coding	139341587	139369720	5	1	chromosome	poly(A) binding protein interacting protein 2 [Source:HGNC Symbol;Acc:HGNC:17970]	ENSG00000120727.13	PAIP2	51247
ENSG00000171105	449.445	-1.44036	0.297497	-4.68789	2.76042e-06	0.000539662	TRUE	INSR	protein_coding	7112255	7294414	19	-1	chromosome	insulin receptor [Source:HGNC Symbol;Acc:HGNC:6091]	ENSG00000171105.14	INSR	3643
ENSG00000169442	29.3517	2.53522	0.481152	4.66679	3.05942e-06	0.000588915	TRUE	CD52	protein_coding	26317958	26320523	1	1	chromosome	CD52 molecule [Source:HGNC Symbol;Acc:HGNC:1804]	ENSG00000169442.9	CD52	1043
ENSG00000204267	99.8916	1.87345	0.373796	4.63634	3.5463e-06	0.000672292	TRUE	TAP2	protein_coding	32821833	32838770	6	-1	chromosome	transporter 2, ATP binding cassette subfamily B member [Source:HGNC Symbol;Acc:HGNC:44]	ENSG00000204267.15	TAP2	6891
ENSG00000176597	209.165	-1.84165	0.383126	-4.61828	3.86931e-06	0.000722578	TRUE	B3GNT5	protein_coding	183253253	183298504	3	1	chromosome	UDP-GlcNAc:betaGal beta-1,3-N-acetylglucosaminyltransferase 5 [Source:HGNC Symbol;Acc:HGNC:15684]	ENSG00000176597.12	B3GNT5	84002
ENSG00000139116	152.429	-1.6286	0.358619	-4.53531	5.75198e-06	0.00105836	TRUE	KIF21A	protein_coding	39293228	39443390	12	-1	chromosome	kinesin family member 21A [Source:HGNC Symbol;Acc:HGNC:19349]	ENSG00000139116.18	KIF21A	55605
ENSG00000168062	33.4683	2.50962	0.466092	4.5042	6.66248e-06	0.00120813	TRUE	BATF2	protein_coding	64987945	64997018	11	-1	chromosome	basic leucine zipper ATF-like transcription factor 2 [Source:HGNC Symbol;Acc:HGNC:25163]	ENSG00000168062.10	BATF2	116071
ENSG00000110077	100.006	1.98212	0.429235	4.49526	6.94863e-06	0.00122452	TRUE	MS4A6A	protein_coding	60172014	60184666	11	-1	chromosome	membrane spanning 4-domains A6A [Source:HGNC Symbol;Acc:HGNC:13375]	ENSG00000110077.14	MS4A6A	64231
ENSG00000198796	464.513	-1.72436	0.364813	-4.49668	6.9023e-06	0.00122452	TRUE	ALPK2	protein_coding	58481247	58629091	18	-1	chromosome	alpha kinase 2 [Source:HGNC Symbol;Acc:HGNC:20565]	ENSG00000198796.7	ALPK2	115701
ENSG00000121966	29.7901	2.08875	0.475278	4.46776	7.90426e-06	0.00137358	TRUE	CXCR4	protein_coding	136114349	136118149	2	-1	chromosome	C-X-C motif chemokine receptor 4 [Source:HGNC Symbol;Acc:HGNC:2561]	ENSG00000121966.7	CXCR4	7852
ENSG00000090382	62.0814	2.07272	0.420456	4.44303	8.87019e-06	0.00152033	TRUE	LYZ	protein_coding	69348381	69354234	12	1	chromosome	lysozyme [Source:HGNC Symbol;Acc:HGNC:6740]	ENSG00000090382.7	LYZ	4069
ENSG00000025708	42.6796	2.36021	0.474925	4.43189	9.34119e-06	0.00157942	TRUE	TYMP	protein_coding	50525752	50530032	22	-1	chromosome	thymidine phosphorylase [Source:HGNC Symbol;Acc:HGNC:3148]	ENSG00000025708.14	TYMP	1890
ENSG00000147256	12.4213	3.46799	0.504664	4.41967	9.88531e-06	0.00164913	TRUE	ARHGAP36	protein_coding	131058346	131089885	X	1	chromosome	Rho GTPase activating protein 36 [Source:HGNC Symbol;Acc:HGNC:26388]	ENSG00000147256.12	ARHGAP36	158763
ENSG00000116396	32.4408	2.33901	0.476062	4.41313	1.01888e-05	0.00165561	TRUE	KCNC4	protein_coding	110211343	110283100	1	1	chromosome	potassium voltage-gated channel subfamily C member 4 [Source:HGNC Symbol;Acc:HGNC:6236]	ENSG00000116396.14	KCNC4	3749
ENSG00000122477	449.652	-1.51605	0.342258	-4.41337	1.01774e-05	0.00165561	TRUE	LRRC39	protein_coding	100148449	100178273	1	-1	chromosome	leucine rich repeat containing 39 [Source:HGNC Symbol;Acc:HGNC:28228]	ENSG00000122477.12	LRRC39	127495
ENSG00000111801	41.1909	2.03419	0.451164	4.36829	1.2522e-05	0.00200866	TRUE	BTN3A3	protein_coding	26440472	26453415	6	1	chromosome	butyrophilin subfamily 3 member A3 [Source:HGNC Symbol;Acc:HGNC:1140]	ENSG00000111801.16	BTN3A3	10384
ENSG00000155657	142261	-1.81683	0.392177	-4.3508	1.35639e-05	0.00214825	TRUE	TTN	protein_coding	178525989	178830802	2	-1	chromosome	titin [Source:HGNC Symbol;Acc:HGNC:12403]	ENSG00000155657.26	TTN	7273
ENSG00000082701	161.217	-1.68069	0.376843	-4.31888	1.56821e-05	0.00245267	TRUE	GSK3B	protein_coding	119821323	120094417	3	-1	chromosome	glycogen synthase kinase 3 beta [Source:HGNC Symbol;Acc:HGNC:4617]	ENSG00000082701.15	GSK3B	2932
ENSG00000146192	14.4826	2.43125	0.499744	4.27761	1.88914e-05	0.00291813	TRUE	FGD2	protein_coding	37005646	37029069	6	1	chromosome	FYVE, RhoGEF and PH domain containing 2 [Source:HGNC Symbol;Acc:HGNC:3664]	ENSG00000146192.15	FGD2	221472
ENSG00000140795	618.127	-1.30618	0.293116	-4.2379	2.25621e-05	0.00344265	TRUE	MYLK3	protein_coding	46702282	46790407	16	-1	chromosome	myosin light chain kinase 3 [Source:HGNC Symbol;Acc:HGNC:29826]	ENSG00000140795.13	MYLK3	91807
ENSG00000182326	259.604	1.59674	0.354451	4.22884	2.34895e-05	0.00354097	TRUE	C1S	protein_coding	6988259	7071032	12	1	chromosome	complement C1s [Source:HGNC Symbol;Acc:HGNC:1247]	ENSG00000182326.15	C1S	716
ENSG00000166927	43.1849	1.98103	0.426869	4.22084	2.43395e-05	0.00362542	TRUE	MS4A7	protein_coding	60378485	60395951	11	1	chromosome	membrane spanning 4-domains A7 [Source:NCBI gene;Acc:58475]	ENSG00000166927.13	MS4A7	58475
ENSG00000145649	13.6611	2.60688	0.504618	4.21075	2.54529e-05	0.00374667	TRUE	GZMA	protein_coding	55102646	55110252	5	1	chromosome	granzyme A [Source:HGNC Symbol;Acc:HGNC:4708]	ENSG00000145649.8	GZMA	3001
ENSG00000203747	16.6989	2.31776	0.496459	4.19493	2.72956e-05	0.00397119	TRUE	FCGR3A	protein_coding	161541759	161550737	1	-1	chromosome	Fc fragment of IgG receptor IIIa [Source:HGNC Symbol;Acc:HGNC:3619]	ENSG00000203747.11	FCGR3A	2214
ENSG00000162390	95.2217	-1.99634	0.467485	-4.17432	2.98876e-05	0.00429832	TRUE	ACOT11	protein_coding	54542257	54639192	1	1	chromosome	acyl-CoA thioesterase 11 [Source:HGNC Symbol;Acc:HGNC:18156]	ENSG00000162390.17	ACOT11	26027
ENSG00000092010	278.648	1.43396	0.341671	4.1518	3.29875e-05	0.00468496	TRUE	PSME1	protein_coding	24136163	24138967	14	1	chromosome	proteasome activator subunit 1 [Source:HGNC Symbol;Acc:HGNC:9568]	ENSG00000092010.15	PSME1	5720
ENSG00000244509	60.1078	1.85044	0.408865	4.14947	3.33249e-05	0.00468496	TRUE	APOBEC3C	protein_coding	39014257	39020352	22	1	chromosome	apolipoprotein B mRNA editing enzyme catalytic subunit 3C [Source:HGNC Symbol;Acc:HGNC:17353]	ENSG00000244509.4	APOBEC3C	27350
ENSG00000143153	2786.91	-1.28518	0.310359	-4.14286	3.43004e-05	0.00476852	TRUE	ATP1B1	protein_coding	169105697	169132722	1	1	chromosome	ATPase Na+/K+ transporting subunit beta 1 [Source:HGNC Symbol;Acc:HGNC:804]	ENSG00000143153.13	ATP1B1	481
ENSG00000090621	1756.45	-1.07103	0.25351	-4.13045	3.6206e-05	0.00486336	TRUE	PABPC4	protein_coding	39560816	39576790	1	-1	chromosome	poly(A) binding protein cytoplasmic 4 [Source:HGNC Symbol;Acc:HGNC:8557]	ENSG00000090621.14	PABPC4	8761
ENSG00000116132	317.724	-1.30162	0.306011	-4.13274	3.58462e-05	0.00486336	TRUE	PRRX1	protein_coding	170662728	170739421	1	1	chromosome	paired related homeobox 1 [Source:HGNC Symbol;Acc:HGNC:9142]	ENSG00000116132.12	PRRX1	5396
ENSG00000151929	839.681	-1.10271	0.263045	-4.13533	3.54451e-05	0.00486336	TRUE	BAG3	protein_coding	119651370	119677819	10	1	chromosome	BCL2 associated athanogene 3 [Source:HGNC Symbol;Acc:HGNC:939]	ENSG00000151929.9	BAG3	9531
ENSG00000184227	45.6892	-2.33476	0.502789	-4.12835	3.65374e-05	0.00486336	TRUE	ACOT1	protein_coding	73537143	73543796	14	1	chromosome	acyl-CoA thioesterase 1 [Source:HGNC Symbol;Acc:HGNC:33128]	ENSG00000184227.8	ACOT1	641371
ENSG00000173369	53.6242	2.15457	0.450685	4.11926	3.80095e-05	0.00500605	TRUE	C1QB	protein_coding	22652762	22661637	1	1	chromosome	complement C1q B chain [Source:HGNC Symbol;Acc:HGNC:1242]	ENSG00000173369.16	C1QB	713
ENSG00000069275	3028.27	-1.41153	0.332557	-4.1102	3.95319e-05	0.00509921	TRUE	NUCKS1	protein_coding	205712822	205750182	1	-1	chromosome	nuclear casein kinase and cyclin dependent kinase substrate 1 [Source:HGNC Symbol;Acc:HGNC:29923]	ENSG00000069275.13	NUCKS1	64710
ENSG00000128335	48.1893	1.70779	0.422887	4.11219	3.91923e-05	0.00509921	TRUE	APOL2	protein_coding	36226209	36239954	22	-1	chromosome	apolipoprotein L2 [Source:HGNC Symbol;Acc:HGNC:619]	ENSG00000128335.14	APOL2	23780
ENSG00000179583	57.1921	2.0962	0.462825	4.09466	4.22797e-05	0.00539799	TRUE	CIITA	protein_coding	10866222	10943021	16	1	chromosome	class II major histocompatibility complex transactivator [Source:HGNC Symbol;Acc:HGNC:7067]	ENSG00000179583.19	CIITA	4261
ENSG00000125730	186.318	1.45781	0.332972	4.07085	4.68428e-05	0.00588591	TRUE	C3	protein_coding	6677704	6730562	19	-1	chromosome	complement C3 [Source:HGNC Symbol;Acc:HGNC:1318]	ENSG00000125730.17	C3	718
ENSG00000145675	394.996	-1.46514	0.352221	-4.06986	4.70421e-05	0.00588591	TRUE	PIK3R1	protein_coding	68215756	68301821	5	1	chromosome	phosphoinositide-3-kinase regulatory subunit 1 [Source:HGNC Symbol;Acc:HGNC:8979]	ENSG00000145675.15	PIK3R1	5295
ENSG00000160255	202.606	1.87166	0.431091	4.0508	5.10435e-05	0.00632332	TRUE	ITGB2	protein_coding	44885953	44931989	21	-1	chromosome	integrin subunit beta 2 [Source:HGNC Symbol;Acc:HGNC:6155]	ENSG00000160255.18	ITGB2	3689
ENSG00000114126	261.684	-1.8259	0.419302	-4.04227	5.29364e-05	0.00649353	TRUE	TFDP2	protein_coding	141944428	142149544	3	-1	chromosome	transcription factor Dp-2 [Source:HGNC Symbol;Acc:HGNC:11751]	ENSG00000114126.17	TFDP2	7029
ENSG00000168621	152.714	-1.13296	0.500833	-4.02044	5.809e-05	0.00705653	TRUE	GDNF	protein_coding	37812677	37840041	5	-1	chromosome	glial cell derived neurotrophic factor [Source:HGNC Symbol;Acc:HGNC:4232]	ENSG00000168621.15	GDNF	2668
ENSG00000275385	11.7621	2.54547	0.491817	4.00039	6.32378e-05	0.00760799	TRUE	CCL18	protein_coding	36064272	36072032	17	1	chromosome	C-C motif chemokine ligand 18 [Source:HGNC Symbol;Acc:HGNC:10616]	ENSG00000275385.2	CCL18	6362
ENSG00000170577	78.5436	-1.8744	0.421777	-3.98921	6.62942e-05	0.00789974	TRUE	SIX2	protein_coding	45005182	45009452	2	-1	chromosome	SIX homeobox 2 [Source:HGNC Symbol;Acc:HGNC:10888]	ENSG00000170577.8	SIX2	10736
ENSG00000163827	2470	-1.07639	0.26634	-3.97005	7.18584e-05	0.00839778	TRUE	LRRC2	protein_coding	46515385	46580099	3	-1	chromosome	leucine rich repeat containing 2 [Source:HGNC Symbol;Acc:HGNC:14676]	ENSG00000163827.13	LRRC2	79442
ENSG00000170871	299.522	-1.30438	0.320859	-3.96797	7.24872e-05	0.00839778	TRUE	KIAA0232	protein_coding	6781375	6884170	4	1	chromosome	KIAA0232 [Source:HGNC Symbol;Acc:HGNC:28992]	ENSG00000170871.12	KIAA0232	9778
ENSG00000173193	143.416	1.41714	0.360755	3.96893	7.2197e-05	0.00839778	TRUE	PARP14	protein_coding	122680839	122730840	3	1	chromosome	poly(ADP-ribose) polymerase family member 14 [Source:HGNC Symbol;Acc:HGNC:29232]	ENSG00000173193.15	PARP14	54625
ENSG00000004478	169.125	-1.3594	0.340476	-3.9618	7.43862e-05	0.00853871	TRUE	FKBP4	protein_coding	2794970	2805423	12	1	chromosome	FKBP prolyl isomerase 4 [Source:HGNC Symbol;Acc:HGNC:3720]	ENSG00000004478.8	FKBP4	2288
ENSG00000115738	109.841	1.56794	0.398229	3.95527	7.6449e-05	0.00869572	TRUE	ID2	protein_coding	8678845	8684461	2	1	chromosome	inhibitor of DNA binding 2 [Source:HGNC Symbol;Acc:HGNC:5361]	ENSG00000115738.10	ID2	3398
ENSG00000259112	36.3593	-2.40768	0.501994	-3.95136	7.77075e-05	0.00875925	TRUE	NDUFC2-KCTD14	protein_coding	78016971	78079865	11	-1	chromosome	NDUFC2-KCTD14 readthrough [Source:HGNC Symbol;Acc:HGNC:42956]	ENSG00000259112.2	NDUFC2-KCTD14	100532726
ENSG00000077009	411.037	1.41545	0.355463	3.94487	7.98448e-05	0.00891981	TRUE	NMRK2	protein_coding	3933103	3942416	19	1	chromosome	nicotinamide riboside kinase 2 [Source:HGNC Symbol;Acc:HGNC:17871]	ENSG00000077009.13	NMRK2	27231
ENSG00000093010	424.334	-1.0693	0.273089	-3.93939	8.16877e-05	0.00892102	TRUE	COMT	protein_coding	19941733	19969975	22	1	chromosome	catechol-O-methyltransferase [Source:HGNC Symbol;Acc:HGNC:2228]	ENSG00000093010.14	COMT	1312
ENSG00000103145	1149.67	1.13335	0.279865	3.94157	8.09508e-05	0.00892102	TRUE	HCFC1R1	protein_coding	3022620	3024286	16	-1	chromosome	host cell factor C1 regulator 1 [Source:HGNC Symbol;Acc:HGNC:21198]	ENSG00000103145.10	HCFC1R1	54985
ENSG00000140105	201.251	1.27236	0.324769	3.93642	8.27076e-05	0.00892102	TRUE	WARS1	protein_coding	100333790	100376805	14	-1	chromosome	tryptophanyl-tRNA synthetase 1 [Source:HGNC Symbol;Acc:HGNC:12729]	ENSG00000140105.18	WARS1	7453
ENSG00000146374	205.511	-1.73807	0.418566	-3.93648	8.26843e-05	0.00892102	TRUE	RSPO3	protein_coding	127118671	127199481	6	1	chromosome	R-spondin 3 [Source:HGNC Symbol;Acc:HGNC:20866]	ENSG00000146374.14	RSPO3	84870
ENSG00000187742	146.645	-1.5138	0.37961	-3.93059	8.47369e-05	0.00906178	TRUE	SECISBP2	protein_coding	89318500	89359663	9	1	chromosome	SECIS binding protein 2 [Source:HGNC Symbol;Acc:HGNC:30972]	ENSG00000187742.15	SECISBP2	79048
ENSG00000023445	46.0916	2.018	0.4589	3.91057	9.20788e-05	0.00976348	TRUE	BIRC3	protein_coding	102317450	102339403	11	1	chromosome	baculoviral IAP repeat containing 3 [Source:HGNC Symbol;Acc:HGNC:591]	ENSG00000023445.15	BIRC3	330
ENSG00000158008	48.0088	-1.84146	0.493365	-3.86023	0.000113281	0.0119107	TRUE	EXTL1	protein_coding	26019884	26036464	1	1	chromosome	exostosin like glycosyltransferase 1 [Source:HGNC Symbol;Acc:HGNC:3515]	ENSG00000158008.10	EXTL1	2134
ENSG00000243147	1293.71	-1.02535	0.267839	-3.85267	0.000116836	0.0121821	TRUE	MRPL33	protein_coding	27771717	27988087	2	1	chromosome	mitochondrial ribosomal protein L33 [Source:HGNC Symbol;Acc:HGNC:14487]	ENSG00000243147.8	MRPL33	9553
ENSG00000102524	39.2306	2.01592	0.470814	3.84978	0.000118225	0.0122251	TRUE	TNFSF13B	protein_coding	108251240	108308484	13	1	chromosome	TNF superfamily member 13b [Source:HGNC Symbol;Acc:HGNC:11929]	ENSG00000102524.11	TNFSF13B	10673
ENSG00000112667	296.79	-1.25001	0.327496	-3.84358	0.000121254	0.0123344	TRUE	DNPH1	protein_coding	43225629	43229484	6	-1	chromosome	2'-deoxynucleoside 5'-phosphate N-hydrolase 1 [Source:HGNC Symbol;Acc:HGNC:21218]	ENSG00000112667.12	DNPH1	10591
ENSG00000204472	74.8579	1.74557	0.409294	3.8439	0.000121096	0.0123344	TRUE	AIF1	protein_coding	31615217	31617021	6	1	chromosome	allograft inflammatory factor 1 [Source:HGNC Symbol;Acc:HGNC:352]	ENSG00000204472.13	AIF1	199
ENSG00000059378	22.7915	1.8758	0.474684	3.83225	0.000126978	0.0127461	TRUE	PARP12	protein_coding	140023749	140062951	7	-1	chromosome	poly(ADP-ribose) polymerase family member 12 [Source:HGNC Symbol;Acc:HGNC:21919]	ENSG00000059378.13	PARP12	64761
ENSG00000075223	144.607	-1.453	0.358182	-3.82959	0.000128357	0.0127461	TRUE	SEMA3C	protein_coding	80742538	80922359	7	-1	chromosome	semaphorin 3C [Source:HGNC Symbol;Acc:HGNC:10725]	ENSG00000075223.14	SEMA3C	10512
ENSG00000158714	12.9435	2.39316	0.506124	3.83075	0.000127755	0.0127461	TRUE	SLAMF8	protein_coding	159826811	159837492	1	1	chromosome	SLAM family member 8 [Source:HGNC Symbol;Acc:HGNC:21391]	ENSG00000158714.11	SLAMF8	56833
ENSG00000015568	62.2018	-2.64397	0.498107	-3.8216	0.000132588	0.0130625	TRUE	RGPD5	protein_coding	109792758	109857705	2	1	chromosome	RANBP2 like and GRIP domain containing 5 [Source:HGNC Symbol;Acc:HGNC:32418]	ENSG00000015568.13	RGPD5	84220
ENSG00000151468	47.1697	1.73031	0.47856	3.81567	0.000135816	0.013276	TRUE	CCDC3	protein_coding	12896625	13099652	10	-1	chromosome	coiled-coil domain containing 3 [Source:HGNC Symbol;Acc:HGNC:23813]	ENSG00000151468.11	CCDC3	83643
ENSG00000173372	169.049	1.75074	0.416665	3.79585	0.000147139	0.0142713	TRUE	C1QA	protein_coding	22636628	22639678	1	1	chromosome	complement C1q A chain [Source:HGNC Symbol;Acc:HGNC:1241]	ENSG00000173372.17	C1QA	712
ENSG00000188994	206.007	-1.48125	0.366994	-3.79142	0.00014979	0.0144167	TRUE	ZNF292	protein_coding	87152833	87265943	6	1	chromosome	zinc finger protein 292 [Source:HGNC Symbol;Acc:HGNC:18410]	ENSG00000188994.13	ZNF292	23036
ENSG00000127914	1671.91	-1.28131	0.322637	-3.78533	0.000153502	0.0145501	TRUE	AKAP9	protein_coding	91940867	92110673	7	1	chromosome	A-kinase anchoring protein 9 [Source:HGNC Symbol;Acc:HGNC:379]	ENSG00000127914.16	AKAP9	10142
ENSG00000198786	14262.5	-1.15226	0.292664	-3.78576	0.000153242	0.0145501	TRUE	MT-ND5	protein_coding	12337	14148	MT	1	chromosome	mitochondrially encoded NADH:ubiquinone oxidoreductase core subunit 5 [Source:HGNC Symbol;Acc:HGNC:7461]	ENSG00000198786.2	MT-ND5	4540
ENSG00000111676	45.2269	-1.81606	0.486028	-3.77199	0.00016195	0.0151218	TRUE	ATN1	protein_coding	6924463	6942321	12	1	chromosome	atrophin 1 [Source:HGNC Symbol;Acc:HGNC:3033]	ENSG00000111676.15	ATN1	1822
ENSG00000203883	68.9926	-1.74222	0.451686	-3.77383	0.000160758	0.0151218	TRUE	SOX18	protein_coding	64047582	64049639	20	-1	chromosome	SRY-box transcription factor 18 [Source:HGNC Symbol;Acc:HGNC:11194]	ENSG00000203883.7	SOX18	54345
ENSG00000138496	86.5932	1.43776	0.369932	3.75939	0.000170326	0.01567	TRUE	PARP9	protein_coding	122527924	122564577	3	-1	chromosome	poly(ADP-ribose) polymerase family member 9 [Source:HGNC Symbol;Acc:HGNC:24118]	ENSG00000138496.16	PARP9	83666
ENSG00000198242	4669.71	-0.947454	0.251939	-3.75963	0.000170167	0.01567	TRUE	RPL23A	protein_coding	28719985	28724359	17	1	chromosome	ribosomal protein L23a [Source:HGNC Symbol;Acc:HGNC:10317]	ENSG00000198242.14	RPL23A	6147
ENSG00000189339	104.709	-1.61422	0.41134	-3.75399	0.000174041	0.0158949	TRUE	SLC35E2B	protein_coding	1659529	1692795	1	-1	chromosome	solute carrier family 35 member E2B [Source:HGNC Symbol;Acc:HGNC:33941]	ENSG00000189339.12	SLC35E2B	728661
ENSG00000103657	400.162	-1.73733	0.425515	-3.74884	0.000177652	0.0161071	TRUE	HERC1	protein_coding	63608618	63833948	15	-1	chromosome	HECT and RLD domain containing E3 ubiquitin protein ligase family member 1 [Source:HGNC Symbol;Acc:HGNC:4867]	ENSG00000103657.14	HERC1	8925
ENSG00000070087	771.803	-0.992237	0.264708	-3.74418	0.000180982	0.016291	TRUE	PFN2	protein_coding	149964904	150050788	3	-1	chromosome	profilin 2 [Source:HGNC Symbol;Acc:HGNC:8882]	ENSG00000070087.14	PFN2	5217
ENSG00000095066	120.734	-1.33995	0.372671	-3.73454	0.000188058	0.016807	TRUE	HOOK2	protein_coding	12763003	12872740	19	-1	chromosome	hook microtubule tethering protein 2 [Source:HGNC Symbol;Acc:HGNC:19885]	ENSG00000095066.11	HOOK2	29911
ENSG00000100092	11.6056	1.84123	0.505602	3.73064	0.000190995	0.0169485	TRUE	SH3BP1	protein_coding	37634654	37656119	22	1	chromosome	SH3 domain binding protein 1 [Source:HGNC Symbol;Acc:HGNC:10824]	ENSG00000100092.23	SH3BP1	23616
ENSG00000101347	175.393	1.3122	0.352125	3.72408	0.000196032	0.0172729	TRUE	SAMHD1	protein_coding	36889773	36951901	20	-1	chromosome	SAM and HD domain containing deoxynucleoside triphosphate triphosphohydrolase 1 [Source:HGNC Symbol;Acc:HGNC:15925]	ENSG00000101347.9	SAMHD1	25939
ENSG00000004776	2308.12	-1.05197	0.283415	-3.71675	0.000201799	0.0176567	TRUE	HSPB6	protein_coding	35754566	35758079	19	-1	chromosome	heat shock protein family B (small) member 6 [Source:HGNC Symbol;Acc:HGNC:26511]	ENSG00000004776.13	HSPB6	126393
ENSG00000213809	15.9702	2.03846	0.502375	3.69892	0.00021652	0.0188132	TRUE	KLRK1	protein_coding	10372353	10391874	12	-1	chromosome	killer cell lectin like receptor K1 [Source:HGNC Symbol;Acc:HGNC:18788]	ENSG00000213809.9	KLRK1	22914
ENSG00000254709	6.32254	2.68017	0.460204	3.69328	0.000221382	0.0189722	TRUE	IGLL5	protein_coding	22887780	22896111	22	1	chromosome	immunoglobulin lambda like polypeptide 5 [Source:HGNC Symbol;Acc:HGNC:38476]	ENSG00000254709.8	IGLL5	100423062
ENSG00000278817	360.063	-1.42008	0.397389	-3.69491	0.000219961	0.0189722	TRUE	AC007325.4	protein_coding	131494	137392	KI270734.1	1	scaffold	protein DGCR6 [Source:NCBI gene;Acc:102724770]	ENSG00000278817.1	AC007325.4	102724770
ENSG00000187608	32.4374	1.67275	0.458319	3.69151	0.000222927	0.0189745	TRUE	ISG15	protein_coding	1001138	1014540	1	1	chromosome	ISG15 ubiquitin like modifier [Source:HGNC Symbol;Acc:HGNC:4053]	ENSG00000187608.10	ISG15	9636
ENSG00000169245	17.4473	2.49392	0.505504	3.66882	0.000243673	0.0206003	TRUE	CXCL10	protein_coding	76021118	76023497	4	-1	chromosome	C-X-C motif chemokine ligand 10 [Source:HGNC Symbol;Acc:HGNC:10637]	ENSG00000169245.6	CXCL10	3627
ENSG00000188820	14.8238	2.1021	0.503715	3.64169	0.00027085	0.0227441	TRUE	CALHM6	protein_coding	116461370	116463771	6	1	chromosome	calcium homeostasis modulator family member 6 [Source:HGNC Symbol;Acc:HGNC:33391]	ENSG00000188820.13	CALHM6	441168
ENSG00000150337	4.69776	1.59278	0.457456	3.63902	0.000273681	0.0228287	TRUE	FCGR1A	protein_coding	149782671	149792518	1	1	chromosome	Fc fragment of IgG receptor Ia [Source:HGNC Symbol;Acc:HGNC:3613]	ENSG00000150337.13	FCGR1A	2209
ENSG00000140403	398.09	-1.23774	0.335192	-3.63718	0.000275642	0.0228399	TRUE	DNAJA4	protein_coding	78264086	78282196	15	1	chromosome	DnaJ heat shock protein family (Hsp40) member A4 [Source:HGNC Symbol;Acc:HGNC:14885]	ENSG00000140403.12	DNAJA4	55466
ENSG00000068024	184	-1.43571	0.379801	-3.63487	0.000278122	0.0228714	TRUE	HDAC4	protein_coding	239048168	239401654	2	-1	chromosome	histone deacetylase 4 [Source:HGNC Symbol;Acc:HGNC:14063]	ENSG00000068024.16	HDAC4	9759
ENSG00000137942	36.916	-1.86186	0.469459	-3.63343	0.000279677	0.0228714	TRUE	FNBP1L	protein_coding	93448131	93554661	1	1	chromosome	formin binding protein 1 like [Source:HGNC Symbol;Acc:HGNC:20851]	ENSG00000137942.16	FNBP1L	54874
ENSG00000156587	36.2441	1.86579	0.451015	3.62655	0.000287238	0.0232432	TRUE	UBE2L6	protein_coding	57551656	57568284	11	-1	chromosome	ubiquitin conjugating enzyme E2 L6 [Source:HGNC Symbol;Acc:HGNC:12490]	ENSG00000156587.16	UBE2L6	9246
ENSG00000204389	804.481	-1.14895	0.326223	-3.62592	0.000287939	0.0232432	TRUE	HSPA1A	protein_coding	31815543	31817946	6	1	chromosome	heat shock protein family A (Hsp70) member 1A [Source:HGNC Symbol;Acc:HGNC:5232]	ENSG00000204389.10	HSPA1A	3303
ENSG00000103187	71.3317	1.62467	0.411298	3.61626	0.000298892	0.0238319	TRUE	COTL1	protein_coding	84565596	84618078	16	-1	chromosome	coactosin like F-actin binding protein 1 [Source:HGNC Symbol;Acc:HGNC:18304]	ENSG00000103187.8	COTL1	23406
ENSG00000103326	54.4519	1.57548	0.442031	3.61613	0.000299042	0.0238319	TRUE	CAPN15	protein_coding	527712	554636	16	1	chromosome	calpain 15 [Source:HGNC Symbol;Acc:HGNC:11182]	ENSG00000103326.12	CAPN15	6650
ENSG00000113296	148.157	1.49803	0.410791	3.60567	0.000311353	0.024656	TRUE	THBS4	protein_coding	79991311	80083287	5	1	chromosome	thrombospondin 4 [Source:HGNC Symbol;Acc:HGNC:11788]	ENSG00000113296.14	THBS4	7060
ENSG00000175567	174.466	1.14322	0.337517	3.60389	0.000313494	0.0246694	TRUE	UCP2	protein_coding	73974672	73983246	11	-1	chromosome	uncoupling protein 2 [Source:HGNC Symbol;Acc:HGNC:12518]	ENSG00000175567.10	UCP2	7351
ENSG00000242574	51.2308	1.90261	0.4726	3.60074	0.000317314	0.024814	TRUE	HLA-DMB	protein_coding	32934629	32941028	6	-1	chromosome	major histocompatibility complex, class II, DM beta [Source:HGNC Symbol;Acc:HGNC:4935]	ENSG00000242574.9	HLA-DMB	3109
ENSG00000170807	7926.9	-0.985293	0.267259	-3.59194	0.000328229	0.0255081	TRUE	LMOD2	protein_coding	123655866	123664290	7	1	chromosome	leiomodin 2 [Source:HGNC Symbol;Acc:HGNC:6648]	ENSG00000170807.12	LMOD2	442721
ENSG00000162645	150.389	1.63244	0.435764	3.58443	0.000337822	0.0257733	TRUE	GBP2	protein_coding	89106132	89150456	1	-1	chromosome	guanylate binding protein 2 [Source:HGNC Symbol;Acc:HGNC:4183]	ENSG00000162645.13	GBP2	2634
ENSG00000168172	583.106	-1.42091	0.372871	-3.5865	0.000335146	0.0257733	TRUE	HOOK3	protein_coding	42896946	43030535	8	1	chromosome	hook microtubule tethering protein 3 [Source:HGNC Symbol;Acc:HGNC:23576]	ENSG00000168172.9	HOOK3	84376
ENSG00000180875	55.1991	1.60913	0.457019	3.58554	0.000336375	0.0257733	TRUE	GREM2	protein_coding	240489573	240612155	1	-1	chromosome	gremlin 2, DAN family BMP antagonist [Source:HGNC Symbol;Acc:HGNC:17655]	ENSG00000180875.5	GREM2	64388
ENSG00000166398	171.261	-1.71985	0.446965	-3.57708	0.00034745	0.0263472	TRUE	KIAA0355	protein_coding	34254552	34355571	19	1	chromosome	KIAA0355 [Source:HGNC Symbol;Acc:HGNC:29016]	ENSG00000166398.13	KIAA0355	9710
ENSG00000126264	25.9963	2.08976	0.484585	3.5642	0.00036497	0.0274869	TRUE	HCST	protein_coding	35902529	35904377	19	1	chromosome	hematopoietic cell signal transducer [Source:HGNC Symbol;Acc:HGNC:16977]	ENSG00000126264.10	HCST	10870
ENSG00000197629	45.7823	1.60619	0.418535	3.56283	0.000366873	0.0274869	TRUE	MPEG1	protein_coding	59208510	59212927	11	-1	chromosome	macrophage expressed 1 [Source:HGNC Symbol;Acc:HGNC:29619]	ENSG00000197629.6	MPEG1	219972
ENSG00000147697	203.656	-1.28787	0.505028	-3.55914	0.000372073	0.0277106	TRUE	GSDMC	protein_coding	129748196	129786624	8	-1	chromosome	gasdermin C [Source:HGNC Symbol;Acc:HGNC:7151]	ENSG00000147697.9	GSDMC	56169
ENSG00000080546	463.27	-1.12738	0.310048	-3.54603	0.000391077	0.0286149	TRUE	SESN1	protein_coding	108986437	109094819	6	-1	chromosome	sestrin 1 [Source:HGNC Symbol;Acc:HGNC:21595]	ENSG00000080546.13	SESN1	27244
ENSG00000109861	124.095	1.40491	0.370384	3.54619	0.000390844	0.0286149	TRUE	CTSC	protein_coding	88293592	88337761	11	-1	chromosome	cathepsin C [Source:HGNC Symbol;Acc:HGNC:2528]	ENSG00000109861.16	CTSC	1075
ENSG00000158717	101.365	-1.45132	0.409366	-3.5461	0.000390982	0.0286149	TRUE	RNF166	protein_coding	88696499	88706408	16	-1	chromosome	ring finger protein 166 [Source:HGNC Symbol;Acc:HGNC:28856]	ENSG00000158717.11	RNF166	115992
ENSG00000161405	10.9194	2.16532	0.504932	3.541	0.000398617	0.0289971	TRUE	IKZF3	protein_coding	39757718	39864312	17	-1	chromosome	IKAROS family zinc finger 3 [Source:HGNC Symbol;Acc:HGNC:13178]	ENSG00000161405.17	IKZF3	22806
ENSG00000134853	227.744	1.22871	0.330823	3.53727	0.000404287	0.0292395	TRUE	PDGFRA	protein_coding	54229280	54298245	4	1	chromosome	platelet derived growth factor receptor alpha [Source:HGNC Symbol;Acc:HGNC:8803]	ENSG00000134853.12	PDGFRA	5156
ENSG00000177694	14.3262	-1.49169	0.501609	-3.53372	0.000409757	0.0293958	TRUE	NAALADL2	protein_coding	174438573	175810548	3	1	chromosome	N-acetylated alpha-linked acidic dipeptidase like 2 [Source:HGNC Symbol;Acc:HGNC:23219]	ENSG00000177694.16	NAALADL2	254827
ENSG00000215845	139.795	1.19582	0.34487	3.53282	0.000411146	0.0293958	TRUE	TSTD1	protein_coding	161037631	161038977	1	-1	chromosome	thiosulfate sulfurtransferase like domain containing 1 [Source:HGNC Symbol;Acc:HGNC:35410]	ENSG00000215845.11	TSTD1	100131187
ENSG00000121769	638.306	-1.12301	0.293445	-3.52856	0.000417829	0.0297038	TRUE	FABP3	protein_coding	31365253	31376850	1	-1	chromosome	fatty acid binding protein 3 [Source:HGNC Symbol;Acc:HGNC:3557]	ENSG00000121769.8	FABP3	2170
ENSG00000106211	8791.75	-0.982862	0.279	-3.51534	0.000439198	0.0310466	TRUE	HSPB1	protein_coding	76302673	76304295	7	1	chromosome	heat shock protein family B (small) member 1 [Source:HGNC Symbol;Acc:HGNC:5246]	ENSG00000106211.9	HSPB1	3315
ENSG00000130300	65.652	1.52141	0.401161	3.51286	0.000443306	0.0311609	TRUE	PLVAP	protein_coding	17351450	17377342	19	-1	chromosome	plasmalemma vesicle associated protein [Source:HGNC Symbol;Acc:HGNC:13635]	ENSG00000130300.9	PLVAP	83483
ENSG00000130037	47.565	-1.95194	0.467535	-3.50556	0.000455651	0.0318497	TRUE	KCNA5	protein_coding	5043879	5046788	12	1	chromosome	potassium voltage-gated channel subfamily A member 5 [Source:HGNC Symbol;Acc:HGNC:6224]	ENSG00000130037.5	KCNA5	3741
ENSG00000186566	360.385	-1.42019	0.380643	-3.50317	0.000459753	0.0319579	TRUE	GPATCH8	protein_coding	44395281	44503430	17	-1	chromosome	G-patch domain containing 8 [Source:HGNC Symbol;Acc:HGNC:29066]	ENSG00000186566.13	GPATCH8	23131
ENSG00000113657	581.055	-1.25846	0.341213	-3.49469	0.000474609	0.0328083	TRUE	DPYSL3	protein_coding	147390808	147510068	5	-1	chromosome	dihydropyrimidinase like 3 [Source:HGNC Symbol;Acc:HGNC:3015]	ENSG00000113657.13	DPYSL3	1809
ENSG00000204104	184.408	-1.33521	0.36936	-3.4924	0.000478698	0.0329092	TRUE	TRAF3IP1	protein_coding	238320441	238400897	2	1	chromosome	TRAF3 interacting protein 1 [Source:HGNC Symbol;Acc:HGNC:17861]	ENSG00000204104.12	TRAF3IP1	26146
ENSG00000117479	44.3365	-1.72933	0.495398	-3.48498	0.000492178	0.0334681	TRUE	SLC19A2	protein_coding	169463909	169485944	1	-1	chromosome	solute carrier family 19 member 2 [Source:HGNC Symbol;Acc:HGNC:10938]	ENSG00000117479.15	SLC19A2	10560
ENSG00000126709	148.234	1.30624	0.378555	3.48519	0.000491792	0.0334681	TRUE	IFI6	protein_coding	27666064	27672198	1	-1	chromosome	interferon alpha inducible protein 6 [Source:HGNC Symbol;Acc:HGNC:4054]	ENSG00000126709.15	IFI6	2537
ENSG00000162511	48.1187	1.70065	0.45491	3.48251	0.000496743	0.0335959	TRUE	LAPTM5	protein_coding	30732469	30757774	1	-1	chromosome	lysosomal protein transmembrane 5 [Source:HGNC Symbol;Acc:HGNC:29612]	ENSG00000162511.8	LAPTM5	7805
ENSG00000118257	29.6952	1.04402	0.471611	3.471	0.000518519	0.0348802	TRUE	NRP2	protein_coding	205681990	205798133	2	1	chromosome	neuropilin 2 [Source:HGNC Symbol;Acc:HGNC:8005]	ENSG00000118257.16	NRP2	8828
ENSG00000163380	5008.64	-1.12281	0.309486	-3.46936	0.000521701	0.0349066	TRUE	LMOD3	protein_coding	69106872	69123032	3	-1	chromosome	leiomodin 3 [Source:HGNC Symbol;Acc:HGNC:6649]	ENSG00000163380.15	LMOD3	56203
ENSG00000023287	378.92	-1.29159	0.350318	-3.46335	0.000533493	0.0351319	TRUE	RB1CC1	protein_coding	52622458	52745843	8	-1	chromosome	RB1 inducible coiled-coil 1 [Source:HGNC Symbol;Acc:HGNC:15574]	ENSG00000023287.13	RB1CC1	9821
ENSG00000071282	1759.9	-0.857884	0.243698	-3.46441	0.000531388	0.0351319	TRUE	LMCD1	protein_coding	8501807	8574668	3	1	chromosome	LIM and cysteine rich domains 1 [Source:HGNC Symbol;Acc:HGNC:6633]	ENSG00000071282.12	LMCD1	29995
ENSG00000162104	142.771	-1.2381	0.343729	-3.4641	0.000532008	0.0351319	TRUE	ADCY9	protein_coding	3953387	4116442	16	-1	chromosome	adenylate cyclase 9 [Source:HGNC Symbol;Acc:HGNC:240]	ENSG00000162104.10	ADCY9	115
ENSG00000075856	97.1275	-1.31212	0.372204	-3.44459	0.000571921	0.0374653	TRUE	SART3	protein_coding	108522214	108561400	12	-1	chromosome	spliceosome associated factor 3, U4/U6 recycling protein [Source:HGNC Symbol;Acc:HGNC:16860]	ENSG00000075856.12	SART3	9733
ENSG00000102879	33.7828	1.92833	0.481773	3.44203	0.000577359	0.0376246	TRUE	CORO1A	protein_coding	30182827	30189076	16	1	chromosome	coronin 1A [Source:HGNC Symbol;Acc:HGNC:2252]	ENSG00000102879.15	CORO1A	11151
ENSG00000128591	2214.36	-0.953934	0.277269	-3.43632	0.000589679	0.0382283	TRUE	FLNC	protein_coding	128830377	128859274	7	1	chromosome	filamin C [Source:HGNC Symbol;Acc:HGNC:3756]	ENSG00000128591.15	FLNC	2318
ENSG00000260314	68.8234	1.57171	0.421404	3.42779	0.000608524	0.0392467	TRUE	MRC1	protein_coding	17809348	17911164	10	1	chromosome	mannose receptor C-type 1 [Source:HGNC Symbol;Acc:HGNC:7228]	ENSG00000260314.3	MRC1	4360
ENSG00000171860	16.9592	1.75177	0.500318	3.42534	0.00061402	0.039398	TRUE	C3AR1	protein_coding	8056844	8066359	12	-1	chromosome	complement C3a receptor 1 [Source:HGNC Symbol;Acc:HGNC:1319]	ENSG00000171860.5	C3AR1	719
ENSG00000026751	12.497	2.39963	0.503016	3.42007	0.000626042	0.0397616	TRUE	SLAMF7	protein_coding	160739057	160754821	1	1	chromosome	SLAM family member 7 [Source:HGNC Symbol;Acc:HGNC:21394]	ENSG00000026751.17	SLAMF7	57823
ENSG00000081059	12.7118	1.68144	0.504618	3.42114	0.000623584	0.0397616	TRUE	TCF7	protein_coding	134114681	134151865	5	1	chromosome	transcription factor 7 [Source:HGNC Symbol;Acc:HGNC:11639]	ENSG00000081059.20	TCF7	6932
ENSG00000186517	26.2617	1.73283	0.474277	3.41786	0.000631145	0.0398833	TRUE	ARHGAP30	protein_coding	161046946	161069970	1	-1	chromosome	Rho GTPase activating protein 30 [Source:HGNC Symbol;Acc:HGNC:27414]	ENSG00000186517.14	ARHGAP30	257106
ENSG00000156639	467.333	-0.980505	0.292107	-3.41251	0.000643672	0.0403998	TRUE	ZFAND3	protein_coding	37819727	38154624	6	1	chromosome	zinc finger AN1-type containing 3 [Source:HGNC Symbol;Acc:HGNC:18019]	ENSG00000156639.12	ZFAND3	60685
ENSG00000172508	169.675	1.18488	0.333841	3.41162	0.000645776	0.0403998	TRUE	CARNS1	protein_coding	67414968	67425607	11	1	chromosome	carnosine synthase 1 [Source:HGNC Symbol;Acc:HGNC:29268]	ENSG00000172508.10	CARNS1	57571
ENSG00000184545	58.5985	-1.51011	0.423575	-3.40889	0.000652271	0.0406031	TRUE	DUSP8	protein_coding	1554051	1572271	11	-1	chromosome	dual specificity phosphatase 8 [Source:HGNC Symbol;Acc:HGNC:3074]	ENSG00000184545.11	DUSP8	1850
ENSG00000170345	835.974	-1.24478	0.505155	-3.40458	0.000662662	0.0410457	TRUE	FOS	protein_coding	75278826	75282230	14	1	chromosome	Fos proto-oncogene, AP-1 transcription factor subunit [Source:HGNC Symbol;Acc:HGNC:3796]	ENSG00000170345.10	FOS	2353
ENSG00000017427	309.938	1.31251	0.41519	3.40042	0.000672813	0.0411706	TRUE	IGF1	protein_coding	102395874	102481744	12	-1	chromosome	insulin like growth factor 1 [Source:HGNC Symbol;Acc:HGNC:5464]	ENSG00000017427.16	IGF1	3479
ENSG00000117707	40.5553	-1.6252	0.468205	-3.4007	0.000672138	0.0411706	TRUE	PROX1	protein_coding	213983181	214041510	1	1	chromosome	prospero homeobox 1 [Source:HGNC Symbol;Acc:HGNC:9459]	ENSG00000117707.16	PROX1	5629
ENSG00000158470	232.053	-1.3868	0.394603	-3.39972	0.00067455	0.0411706	TRUE	B4GALT5	protein_coding	49632945	49713878	20	-1	chromosome	beta-1,4-galactosyltransferase 5 [Source:HGNC Symbol;Acc:HGNC:928]	ENSG00000158470.5	B4GALT5	9334
ENSG00000134321	59.0759	1.56741	0.462517	3.39802	0.000678747	0.0412257	TRUE	RSAD2	protein_coding	6865806	6898239	2	1	chromosome	radical S-adenosyl methionine domain containing 2 [Source:HGNC Symbol;Acc:HGNC:30908]	ENSG00000134321.12	RSAD2	91543
ENSG00000143851	7.98995	1.77152	0.486292	3.39536	0.000685378	0.0414273	TRUE	PTPN7	protein_coding	202147013	202161588	1	-1	chromosome	protein tyrosine phosphatase non-receptor type 7 [Source:HGNC Symbol;Acc:HGNC:9659]	ENSG00000143851.15	PTPN7	5778
ENSG00000181195	22.8657	2.0107	0.492613	3.39319	0.000690826	0.0415558	TRUE	PENK	protein_coding	56436674	56446671	8	-1	chromosome	proenkephalin [Source:HGNC Symbol;Acc:HGNC:8831]	ENSG00000181195.11	PENK	5179
ENSG00000112139	7.49928	2.22609	0.448359	3.38733	0.00070577	0.0422517	TRUE	MDGA1	protein_coding	37630679	37699306	6	-1	chromosome	MAM domain containing glycosylphosphatidylinositol anchor 1 [Source:HGNC Symbol;Acc:HGNC:19267]	ENSG00000112139.16	MDGA1	266727
ENSG00000284820	6.04101	-0.0868903	0.225074	-3.38346	0.000715784	0.0426471	FALSE	AC068946.2	protein_coding	219209772	219222738	2	-1	chromosome	novel protein	ENSG00000284820.1	AC068946.2
ENSG00000170185	243.954	-1.13152	0.330918	-3.3707	0.000749766	0.0444601	TRUE	USP38	protein_coding	143184917	143223874	4	1	chromosome	ubiquitin specific peptidase 38 [Source:HGNC Symbol;Acc:HGNC:20067]	ENSG00000170185.10	USP38	84640
ENSG00000167244	377.437	-1.21427	0.334994	-3.36698	0.000759954	0.0448516	TRUE	IGF2	protein_coding	2129112	2141238	11	-1	chromosome	insulin like growth factor 2 [Source:HGNC Symbol;Acc:HGNC:5466]	ENSG00000167244.21	IGF2	3481
ENSG00000125733	850.913	-0.861191	0.2592	-3.35696	0.000788056	0.0462918	TRUE	TRIP10	protein_coding	6737925	6751530	19	1	chromosome	thyroid hormone receptor interactor 10 [Source:HGNC Symbol;Acc:HGNC:12304]	ENSG00000125733.18	TRIP10	9322
ENSG00000133773	210.527	-1.14179	0.326296	-3.35319	0.00079885	0.0467066	TRUE	CCDC59	protein_coding	82223681	82358805	12	-1	chromosome	coiled-coil domain containing 59 [Source:HGNC Symbol;Acc:HGNC:25005]	ENSG00000133773.12	CCDC59	29080
ENSG00000124491	70.7538	1.85605	0.454534	3.35028	0.000807302	0.0469812	TRUE	F13A1	protein_coding	6144084	6321013	6	-1	chromosome	coagulation factor XIII A chain [Source:HGNC Symbol;Acc:HGNC:3531]	ENSG00000124491.16	F13A1	2162
ENSG00000270885	40.1748	-1.72214	0.473375	-3.34685	0.000817359	0.0473463	TRUE	RASL10B	protein_coding	35731639	35743521	17	1	chromosome	RAS like family 10 member B [Source:HGNC Symbol;Acc:HGNC:30295]	ENSG00000270885.2	RASL10B	91608
ENSG00000124225	299.717	-1.28515	0.392982	-3.34477	0.000823503	0.0474823	TRUE	PMEPA1	protein_coding	57648392	57711536	20	-1	chromosome	prostate transmembrane protein, androgen induced 1 [Source:HGNC Symbol;Acc:HGNC:14107]	ENSG00000124225.16	PMEPA1	56937
ENSG00000197321	3088.89	-1.1526	0.325864	-3.34233	0.000830778	0.0476821	TRUE	SVIL	protein_coding	29457338	29736781	10	-1	chromosome	supervillin [Source:HGNC Symbol;Acc:HGNC:11480]	ENSG00000197321.14	SVIL	6840
ENSG00000110446	48.3901	1.44329	0.411905	3.33854	0.000842196	0.0481167	TRUE	SLC15A3	protein_coding	60937084	60952530	11	-1	chromosome	solute carrier family 15 member 3 [Source:HGNC Symbol;Acc:HGNC:18068]	ENSG00000110446.11	SLC15A3	51296
ENSG00000205683	152.699	-1.2593	0.367525	-3.33723	0.000846165	0.0481237	TRUE	DPF3	protein_coding	72619296	72894116	14	-1	chromosome	double PHD fingers 3 [Source:HGNC Symbol;Acc:HGNC:17427]	ENSG00000205683.11	DPF3	8110
ENSG00000106049	50.4707	-1.62205	0.486672	-3.32845	0.000873304	0.0494425	TRUE	HIBADH	protein_coding	27525442	27662883	7	-1	chromosome	3-hydroxyisobutyrate dehydrogenase [Source:HGNC Symbol;Acc:HGNC:4907]	ENSG00000106049.9	HIBADH	11112
ENSG00000248144	46.8132	1.49201	0.43035	3.32701	0.000877818	0.0494741	TRUE	ADH1C	protein_coding	99336497	99352746	4	-1	chromosome	alcohol dehydrogenase 1C (class I), gamma polypeptide [Source:HGNC Symbol;Acc:HGNC:251]	ENSG00000248144.6	ADH1C	126
ENSG00000139292	30.3938	-1.91334	0.492279	-3.31974	0.000900998	0.0505529	FALSE	LGR5	protein_coding	71439798	71586310	12	1	chromosome	leucine rich repeat containing G protein-coupled receptor 5 [Source:HGNC Symbol;Acc:HGNC:4504]	ENSG00000139292.13	LGR5	8549
ENSG00000198899	282920	-1.03261	0.295602	-3.31591	0.000913468	0.0510237	FALSE	MT-ATP6	protein_coding	8527	9207	MT	1	chromosome	mitochondrially encoded ATP synthase membrane subunit 6 [Source:HGNC Symbol;Acc:HGNC:7414]	ENSG00000198899.2	MT-ATP6	4508
ENSG00000173821	137.319	1.14194	0.351071	3.31246	0.00092479	0.0514266	FALSE	RNF213	protein_coding	80260866	80398786	17	1	chromosome	ring finger protein 213 [Source:HGNC Symbol;Acc:HGNC:14539]	ENSG00000173821.19	RNF213	57674
ENSG00000197535	37.7799	-1.48146	0.453118	-3.30765	0.000940835	0.0520491	FALSE	MYO5A	protein_coding	52307283	52529050	15	-1	chromosome	myosin VA [Source:HGNC Symbol;Acc:HGNC:7602]	ENSG00000197535.14	MYO5A	4644
ENSG00000205571	41.7245	-0.58102	0.445534	-3.30661	0.000944306	0.0520491	FALSE	SMN2	protein_coding	70049612	70078522	5	1	chromosome	survival of motor neuron 2, centromeric [Source:HGNC Symbol;Acc:HGNC:11118]	ENSG00000205571.13	SMN2	6606
ENSG00000180353	25.4145	1.8314	0.488924	3.30501	0.00094974	0.052119	FALSE	HCLS1	protein_coding	121631399	121660927	3	-1	chromosome	hematopoietic cell-specific Lyn substrate 1 [Source:HGNC Symbol;Acc:HGNC:4844]	ENSG00000180353.11	HCLS1	3059
ENSG00000212907	14131.2	-1.14172	0.335759	-3.29921	0.000969569	0.0529749	FALSE	MT-ND4L	protein_coding	10470	10766	MT	1	chromosome	mitochondrially encoded NADH:ubiquinone oxidoreductase core subunit 4L [Source:HGNC Symbol;Acc:HGNC:7460]	ENSG00000212907.2	MT-ND4L	4539
ENSG00000109846	8321.27	-0.838734	0.258232	-3.29378	0.000988509	0.0537749	FALSE	CRYAB	protein_coding	111908564	111923722	11	-1	chromosome	crystallin alpha B [Source:HGNC Symbol;Acc:HGNC:2389]	ENSG00000109846.9	CRYAB	1410
ENSG00000122884	180.023	-1.29378	0.399921	-3.28611	0.00101583	0.0550218	FALSE	P4HA1	protein_coding	73007217	73096974	10	-1	chromosome	prolyl 4-hydroxylase subunit alpha 1 [Source:HGNC Symbol;Acc:HGNC:8546]	ENSG00000122884.12	P4HA1	5033
ENSG00000105609	26.8457	1.79107	0.46223	3.28153	0.00103247	0.0554633	FALSE	LILRB5	protein_coding	54249421	54257301	19	-1	chromosome	leukocyte immunoglobulin like receptor B5 [Source:HGNC Symbol;Acc:HGNC:6609]	ENSG00000105609.17	LILRB5	10990
ENSG00000275740	13.4952	-0.0742635	0.209789	-3.28142	0.00103284	0.0554633	FALSE	AC091959.3	protein_coding	146203550	146339251	5	1	chromosome	novel readthrough transcript	ENSG00000275740.1	AC091959.3
ENSG00000164898	539.884	-0.900797	0.272337	-3.27481	0.00105733	0.0565355	FALSE	FMC1	protein_coding	139339457	139346328	7	1	chromosome	formation of mitochondrial complex V assembly factor 1 homolog [Source:HGNC Symbol;Acc:HGNC:26946]	ENSG00000164898.13	FMC1	154791
ENSG00000130755	42.7813	1.53112	0.462384	3.27047	0.00107371	0.0569247	FALSE	GMFG	protein_coding	39328353	39342372	19	-1	chromosome	glia maturation factor gamma [Source:HGNC Symbol;Acc:HGNC:4374]	ENSG00000130755.13	GMFG	9535
ENSG00000163995	385.013	-0.94833	0.29507	-3.27135	0.00107037	0.0569247	FALSE	ABLIM2	protein_coding	7965310	8158832	4	-1	chromosome	actin binding LIM protein family member 2 [Source:HGNC Symbol;Acc:HGNC:19195]	ENSG00000163995.20	ABLIM2	84448
ENSG00000185811	15.2584	1.52287	0.505494	3.26875	0.00108024	0.0570292	FALSE	IKZF1	protein_coding	50304068	50405101	7	1	chromosome	IKAROS family zinc finger 1 [Source:HGNC Symbol;Acc:HGNC:13176]	ENSG00000185811.19	IKZF1	10320
ENSG00000108679	53.2287	1.40154	0.414879	3.26684	0.00108756	0.0571746	FALSE	LGALS3BP	protein_coding	78971238	78979947	17	-1	chromosome	galectin 3 binding protein [Source:HGNC Symbol;Acc:HGNC:6564]	ENSG00000108679.13	LGALS3BP	3959
ENSG00000110324	41.8181	1.68468	0.461995	3.26007	0.00111385	0.0579468	FALSE	IL10RA	protein_coding	117986348	118003037	11	1	chromosome	interleukin 10 receptor subunit alpha [Source:HGNC Symbol;Acc:HGNC:5964]	ENSG00000110324.10	IL10RA	3587
ENSG00000149269	415.019	1.00559	0.309903	3.25976	0.00111508	0.0579468	FALSE	PAK1	protein_coding	77321707	77474635	11	-1	chromosome	p21 (RAC1) activated kinase 1 [Source:HGNC Symbol;Acc:HGNC:8590]	ENSG00000149269.9	PAK1	5058
ENSG00000185129	966.237	-1.15885	0.346663	-3.25949	0.00111614	0.0579468	FALSE	PURA	protein_coding	140107777	140125619	5	1	chromosome	purine rich element binding protein A [Source:HGNC Symbol;Acc:HGNC:9701]	ENSG00000185129.7	PURA	5813
ENSG00000103222	39.8975	-1.63656	0.469035	-3.24719	0.00116549	0.0602585	FALSE	ABCC1	protein_coding	15949577	16143074	16	1	chromosome	ATP binding cassette subfamily C member 1 [Source:HGNC Symbol;Acc:HGNC:51]	ENSG00000103222.19	ABCC1	4363
ENSG00000147168	7.07373	2.09599	0.498973	3.245	0.00117449	0.0604743	FALSE	IL2RG	protein_coding	71107404	71112108	X	-1	chromosome	interleukin 2 receptor subunit gamma [Source:HGNC Symbol;Acc:HGNC:6010]	ENSG00000147168.12	IL2RG	3561
ENSG00000160654	4.12136	1.47633	0.440911	3.24181	0.00118775	0.0606887	FALSE	CD3G	protein_coding	118344344	118355161	11	1	chromosome	CD3g molecule [Source:HGNC Symbol;Acc:HGNC:1675]	ENSG00000160654.10	CD3G	917
ENSG00000198517	410.03	-1.04869	0.319606	-3.24166	0.00118836	0.0606887	FALSE	MAFK	protein_coding	1530702	1543043	7	1	chromosome	MAF bZIP transcription factor K [Source:HGNC Symbol;Acc:HGNC:6782]	ENSG00000198517.10	MAFK	7975
ENSG00000064313	24.2387	-1.73906	0.491005	-3.24019	0.0011945	0.0607545	FALSE	TAF2	protein_coding	119730774	119832841	8	-1	chromosome	TATA-box binding protein associated factor 2 [Source:HGNC Symbol;Acc:HGNC:11536]	ENSG00000064313.12	TAF2	6873
ENSG00000008513	343.902	-1.0087	0.304709	-3.23504	0.00121624	0.0613612	FALSE	ST3GAL1	protein_coding	133454848	133571940	8	-1	chromosome	ST3 beta-galactoside alpha-2,3-sialyltransferase 1 [Source:HGNC Symbol;Acc:HGNC:10862]	ENSG00000008513.16	ST3GAL1	6482
ENSG00000107562	447.488	0.922855	0.283872	3.23527	0.00121528	0.0613612	FALSE	CXCL12	protein_coding	44370165	44386493	10	-1	chromosome	C-X-C motif chemokine ligand 12 [Source:HGNC Symbol;Acc:HGNC:10672]	ENSG00000107562.16	CXCL12	6387
ENSG00000159713	97.6702	1.26739	0.389997	3.23386	0.00122131	0.0613695	FALSE	TPPP3	protein_coding	67389809	67393518	16	-1	chromosome	tubulin polymerization promoting protein family member 3 [Source:HGNC Symbol;Acc:HGNC:24162]	ENSG00000159713.11	TPPP3	51673
ENSG00000020633	13.5277	1.90015	0.502031	3.23144	0.00123166	0.0616423	FALSE	RUNX3	protein_coding	24899511	24965121	1	-1	chromosome	RUNX family transcription factor 3 [Source:HGNC Symbol;Acc:HGNC:10473]	ENSG00000020633.18	RUNX3	864
ENSG00000125954	4.88884	2.28155	0.420587	3.21312	0.00131302	0.0654522	FALSE	CHURC1-FNTB	protein_coding	64914485	65061803	14	1	chromosome	CHURC1-FNTB readthrough [Source:HGNC Symbol;Acc:HGNC:42960]	ENSG00000125954.12	CHURC1-FNTB	100529261
ENSG00000188042	38.324	1.75945	0.48527	3.21071	0.00132409	0.065742	FALSE	ARL4C	protein_coding	234493041	234497081	2	-1	chromosome	ADP ribosylation factor like GTPase 4C [Source:HGNC Symbol;Acc:HGNC:698]	ENSG00000188042.8	ARL4C	10123
ENSG00000170581	66.6864	1.24721	0.380702	3.20596	0.00134611	0.0665715	FALSE	STAT2	protein_coding	56341597	56360167	12	-1	chromosome	signal transducer and activator of transcription 2 [Source:HGNC Symbol;Acc:HGNC:11363]	ENSG00000170581.14	STAT2	6773
ENSG00000117226	12.2882	1.54126	0.503302	3.20365	0.00135695	0.0668433	FALSE	GBP3	protein_coding	89006679	89022894	1	-1	chromosome	guanylate binding protein 3 [Source:HGNC Symbol;Acc:HGNC:4184]	ENSG00000117226.12	GBP3	2635
ENSG00000124201	336.864	0.88657	0.273399	3.2022	0.00136383	0.0669184	FALSE	ZNFX1	protein_coding	49237946	49278426	20	-1	chromosome	zinc finger NFX1-type containing 1 [Source:HGNC Symbol;Acc:HGNC:29271]	ENSG00000124201.15	ZNFX1	57169
ENSG00000170162	321.78	-1.18421	0.407993	-3.19702	0.00138857	0.06734	FALSE	VGLL2	protein_coding	117265558	117273565	6	1	chromosome	vestigial like family member 2 [Source:HGNC Symbol;Acc:HGNC:20232]	ENSG00000170162.14	VGLL2	245806
ENSG00000179262	695.324	-0.992685	0.303914	-3.19724	0.00138748	0.06734	FALSE	RAD23A	protein_coding	12945855	12953642	19	1	chromosome	RAD23 homolog A, nucleotide excision repair protein [Source:HGNC Symbol;Acc:HGNC:9812]	ENSG00000179262.10	RAD23A	5886
ENSG00000213928	35.5306	1.42038	0.442075	3.1972	0.0013877	0.06734	FALSE	IRF9	protein_coding	24161265	24166565	14	1	chromosome	interferon regulatory factor 9 [Source:HGNC Symbol;Acc:HGNC:6131]	ENSG00000213928.9	IRF9	10379
ENSG00000176974	91.5733	-1.30054	0.425474	-3.19473	0.0013996	0.0676131	FALSE	SHMT1	protein_coding	18327860	18363563	17	-1	chromosome	serine hydroxymethyltransferase 1 [Source:HGNC Symbol;Acc:HGNC:10850]	ENSG00000176974.20	SHMT1	6470
ENSG00000128340	33.6102	1.91282	0.488111	3.18896	0.00142787	0.0687137	FALSE	RAC2	protein_coding	37225270	37244448	22	-1	chromosome	Rac family small GTPase 2 [Source:HGNC Symbol;Acc:HGNC:9802]	ENSG00000128340.15	RAC2	5880
ENSG00000185201	505.067	0.909722	0.282366	3.18388	0.00145313	0.0696613	FALSE	IFITM2	protein_coding	307631	315272	11	1	chromosome	interferon induced transmembrane protein 2 [Source:HGNC Symbol;Acc:HGNC:5413]	ENSG00000185201.16	IFITM2	10581
ENSG00000168461	97.4703	1.17654	0.359287	3.17966	0.00147446	0.070414	FALSE	RAB31	protein_coding	9708275	9862551	18	1	chromosome	RAB31, member RAS oncogene family [Source:HGNC Symbol;Acc:HGNC:9771]	ENSG00000168461.13	RAB31	11031
ENSG00000138600	468.881	-1.05449	0.323836	-3.17699	0.00148813	0.0707036	FALSE	SPPL2A	protein_coding	50702266	50765709	15	-1	chromosome	signal peptide peptidase like 2A [Source:HGNC Symbol;Acc:HGNC:30227]	ENSG00000138600.10	SPPL2A	84888
ENSG00000204257	19.402	1.76499	0.484004	3.17627	0.00149183	0.0707036	FALSE	HLA-DMA	protein_coding	32948613	32969094	6	-1	chromosome	major histocompatibility complex, class II, DM alpha [Source:HGNC Symbol;Acc:HGNC:4934]	ENSG00000204257.15	HLA-DMA	3108
ENSG00000121807	9.76344	1.61344	0.503537	3.17345	0.00150637	0.0711234	FALSE	CCR2	protein_coding	46353734	46360928	3	1	chromosome	C-C motif chemokine receptor 2 [Source:HGNC Symbol;Acc:HGNC:1603]	ENSG00000121807.5	CCR2	729230
ENSG00000114999	332.565	1.07807	0.320535	3.16969	0.00152599	0.0715102	FALSE	TTL	protein_coding	112482156	112541739	2	1	chromosome	tubulin tyrosine ligase [Source:HGNC Symbol;Acc:HGNC:21586]	ENSG00000114999.8	TTL	150465
ENSG00000172765	273.624	-1.29017	0.412233	-3.17016	0.00152353	0.0715102	FALSE	TMCC1	protein_coding	129647792	129893606	3	-1	chromosome	transmembrane and coiled-coil domain family 1 [Source:HGNC Symbol;Acc:HGNC:29116]	ENSG00000172765.17	TMCC1	23023
ENSG00000197728	1748.02	-0.814356	0.258249	-3.16768	0.00153659	0.0717382	FALSE	RPS26	protein_coding	56041351	56044697	12	1	chromosome	ribosomal protein S26 [Source:HGNC Symbol;Acc:HGNC:10414]	ENSG00000197728.11	RPS26	6231
ENSG00000108306	68.0256	-1.3296	0.396799	-3.16474	0.0015522	0.0721975	FALSE	FBXL20	protein_coding	39252663	39402523	17	-1	chromosome	F-box and leucine rich repeat protein 20 [Source:HGNC Symbol;Acc:HGNC:24679]	ENSG00000108306.13	FBXL20	84961
ENSG00000089682	47.3668	-1.58062	0.473727	-3.15684	0.00159488	0.0739078	FALSE	RBM41	protein_coding	107064420	107118823	X	-1	chromosome	RNA binding motif protein 41 [Source:HGNC Symbol;Acc:HGNC:25617]	ENSG00000089682.16	RBM41	55285
ENSG00000144868	37.6968	-1.44009	0.452721	-3.15378	0.00161169	0.0744114	FALSE	TMEM108	protein_coding	133038391	133397792	3	1	chromosome	transmembrane protein 108 [Source:HGNC Symbol;Acc:HGNC:28451]	ENSG00000144868.13	TMEM108	66000
ENSG00000198886	227310	-0.926142	0.281849	-3.13666	0.00170883	0.0786061	FALSE	MT-ND4	protein_coding	10760	12137	MT	1	chromosome	mitochondrially encoded NADH:ubiquinone oxidoreductase core subunit 4 [Source:HGNC Symbol;Acc:HGNC:7459]	ENSG00000198886.2	MT-ND4	4538
ENSG00000152642	887.799	-1.00444	0.314743	-3.13501	0.00171848	0.0787605	FALSE	GPD1L	protein_coding	32105689	32168713	3	1	chromosome	glycerol-3-phosphate dehydrogenase 1 like [Source:HGNC Symbol;Acc:HGNC:28956]	ENSG00000152642.10	GPD1L	23171
ENSG00000134318	781.973	-0.885386	0.275169	-3.13128	0.00174047	0.0794771	FALSE	ROCK2	protein_coding	11179759	11348330	2	-1	chromosome	Rho associated coiled-coil containing protein kinase 2 [Source:HGNC Symbol;Acc:HGNC:10252]	ENSG00000134318.14	ROCK2	9475
ENSG00000129991	31.8593	-1.68587	0.491668	-3.1264	0.00176962	0.0802227	FALSE	TNNI3	protein_coding	55151767	55157773	19	-1	chromosome	troponin I3, cardiac type [Source:HGNC Symbol;Acc:HGNC:11947]	ENSG00000129991.13	TNNI3	7137
ENSG00000151893	361.943	-1.25043	0.390893	-3.12645	0.0017693	0.0802227	FALSE	CACUL1	protein_coding	118674167	118755249	10	-1	chromosome	CDK2 associated cullin domain 1 [Source:HGNC Symbol;Acc:HGNC:23727]	ENSG00000151893.15	CACUL1	143384
ENSG00000116133	327.594	-1.20214	0.40827	-3.12341	0.00178768	0.0807489	FALSE	DHCR24	protein_coding	54849627	54887195	1	-1	chromosome	24-dehydrocholesterol reductase [Source:HGNC Symbol;Acc:HGNC:2859]	ENSG00000116133.13	DHCR24	1718
ENSG00000157330	11.9068	1.78425	0.484125	3.12197	0.00179644	0.0808528	FALSE	C1orf158	protein_coding	12746200	12763699	1	1	chromosome	chromosome 1 open reading frame 158 [Source:HGNC Symbol;Acc:HGNC:28567]	ENSG00000157330.10	C1orf158	93190
ENSG00000169860	130.573	1.06222	0.379703	3.11948	0.00181173	0.0812486	FALSE	P2RY1	protein_coding	152835131	152841439	3	1	chromosome	purinergic receptor P2Y1 [Source:HGNC Symbol;Acc:HGNC:8539]	ENSG00000169860.7	P2RY1	5028
ENSG00000122862	135.528	1.29685	0.391149	3.1173	0.00182516	0.0813468	FALSE	SRGN	protein_coding	69088103	69104805	10	1	chromosome	serglycin [Source:HGNC Symbol;Acc:HGNC:9361]	ENSG00000122862.5	SRGN	5552
ENSG00000185215	283.573	1.09394	0.340062	3.11702	0.00182692	0.0813468	FALSE	TNFAIP2	protein_coding	103123442	103137439	14	1	chromosome	TNF alpha induced protein 2 [Source:HGNC Symbol;Acc:HGNC:11895]	ENSG00000185215.9	TNFAIP2	7127
ENSG00000169515	19.9573	1.38796	0.497598	3.11122	0.00186318	0.0826671	FALSE	CCDC8	protein_coding	46410329	46413564	19	-1	chromosome	coiled-coil domain containing 8 [Source:HGNC Symbol;Acc:HGNC:25367]	ENSG00000169515.8	CCDC8	83987
ENSG00000151632	304.999	-1.39114	0.434616	-3.10828	0.0018818	0.083198	FALSE	AKR1C2	protein_coding	4987400	5018031	10	-1	chromosome	aldo-keto reductase family 1 member C2 [Source:HGNC Symbol;Acc:HGNC:385]	ENSG00000151632.17	AKR1C2	1646
ENSG00000083896	251.681	-1.00861	0.314947	-3.10393	0.00190966	0.0838766	FALSE	YTHDC1	protein_coding	68310387	68350089	4	-1	chromosome	YTH domain containing 1 [Source:HGNC Symbol;Acc:HGNC:30626]	ENSG00000083896.12	YTHDC1	91746
ENSG00000156508	3807.67	0.949097	0.298386	3.1038	0.00191055	0.0838766	FALSE	EEF1A1	protein_coding	73515750	73523797	6	-1	chromosome	eukaryotic translation elongation factor 1 alpha 1 [Source:HGNC Symbol;Acc:HGNC:3189]	ENSG00000156508.18	EEF1A1	1915
ENSG00000172403	3979.31	-0.782158	0.249109	-3.09956	0.00193811	0.0844884	FALSE	SYNPO2	protein_coding	118850688	119061247	4	1	chromosome	synaptopodin 2 [Source:HGNC Symbol;Acc:HGNC:17732]	ENSG00000172403.11	SYNPO2	171024
ENSG00000174080	282.092	-1.00945	0.309454	-3.09866	0.00194396	0.0844884	FALSE	CTSF	protein_coding	66563464	66568841	11	-1	chromosome	cathepsin F [Source:HGNC Symbol;Acc:HGNC:2531]	ENSG00000174080.11	CTSF	8722
ENSG00000188086	22.643	-1.41931	0.503799	-3.09854	0.00194475	0.0844884	FALSE	PRSS45P	protein_coding	46742092	46750891	3	-1	chromosome	serine protease 45, pseudogene [Source:HGNC Symbol;Acc:HGNC:30717]	ENSG00000188086.15	PRSS45P
ENSG00000154380	569.147	-0.832003	0.266183	-3.09546	0.00196507	0.0850759	FALSE	ENAH	protein_coding	225486835	225653142	1	-1	chromosome	ENAH actin regulator [Source:HGNC Symbol;Acc:HGNC:18271]	ENSG00000154380.17	ENAH	55740
ENSG00000009950	68.3826	-1.40683	0.426205	-3.0898	0.0020029	0.0858228	FALSE	MLXIPL	protein_coding	73593194	73624543	7	-1	chromosome	MLX interacting protein like [Source:HGNC Symbol;Acc:HGNC:12744]	ENSG00000009950.16	MLXIPL	51085
ENSG00000113522	358.391	-1.26957	0.385171	-3.08991	0.00200216	0.0858228	FALSE	RAD50	protein_coding	132556019	132646349	5	1	chromosome	RAD50 double strand break repair protein [Source:HGNC Symbol;Acc:HGNC:9816]	ENSG00000113522.14	RAD50	10111
ENSG00000140545	368.489	-0.922399	0.307557	-3.09131	0.00199273	0.0858228	FALSE	MFGE8	protein_coding	88898683	88913381	15	-1	chromosome	milk fat globule-EGF factor 8 protein [Source:HGNC Symbol;Acc:HGNC:7036]	ENSG00000140545.15	MFGE8	4240
ENSG00000042980	4.89985	1.04892	0.457787	3.07805	0.0020836	0.0889762	FALSE	ADAM28	protein_coding	24294069	24359014	8	1	chromosome	ADAM metallopeptidase domain 28 [Source:HGNC Symbol;Acc:HGNC:206]	ENSG00000042980.13	ADAM28	10863
ENSG00000179144	142.517	1.01765	0.337584	3.07002	0.00214042	0.0910918	FALSE	GIMAP7	protein_coding	150514872	150521073	7	1	chromosome	GTPase, IMAP family member 7 [Source:HGNC Symbol;Acc:HGNC:22404]	ENSG00000179144.5	GIMAP7	168537
ENSG00000101439	690.856	0.98303	0.314401	3.06743	0.00215907	0.091574	FALSE	CST3	protein_coding	23626706	23638473	20	-1	chromosome	cystatin C [Source:HGNC Symbol;Acc:HGNC:2475]	ENSG00000101439.9	CST3	1471
ENSG00000125354	79.8472	1.20468	0.380728	3.06456	0.0021799	0.0918348	FALSE	SEPTIN6	protein_coding	119615724	119693370	X	-1	chromosome	septin 6 [Source:HGNC Symbol;Acc:HGNC:15848]	ENSG00000125354.23	SEPTIN6	23157
ENSG00000261796	4.94635	-0.0734854	0.20876	-3.06548	0.00217322	0.0918348	FALSE	ISY1-RAB43	protein_coding	129087575	129161036	3	-1	chromosome	ISY1-RAB43 readthrough [Source:HGNC Symbol;Acc:HGNC:42969]	ENSG00000261796.1	ISY1-RAB43	100534599
ENSG00000169413	15.4977	1.89827	0.494951	3.0609	0.00220676	0.0926542	FALSE	RNASE6	protein_coding	20781268	20782467	14	1	chromosome	ribonuclease A family member k6 [Source:HGNC Symbol;Acc:HGNC:10048]	ENSG00000169413.3	RNASE6	6039
ENSG00000159403	292.795	1.22449	0.370751	3.05692	0.00223627	0.0935794	FALSE	C1R	protein_coding	7080214	7092540	12	-1	chromosome	complement C1r [Source:HGNC Symbol;Acc:HGNC:1246]	ENSG00000159403.18	C1R	715
ENSG00000149781	11.7658	1.52112	0.504192	3.05449	0.00225444	0.093713	FALSE	FERMT3	protein_coding	64206678	64223886	11	1	chromosome	fermitin family member 3 [Source:HGNC Symbol;Acc:HGNC:23151]	ENSG00000149781.12	FERMT3	83706
ENSG00000151657	60.4169	-1.52728	0.460295	-3.05461	0.00225355	0.093713	FALSE	KIN	protein_coding	7750962	7787993	10	-1	chromosome	Kin17 DNA and RNA binding protein [Source:HGNC Symbol;Acc:HGNC:6327]	ENSG00000151657.12	KIN	22944
ENSG00000187474	9.27579	1.80472	0.502418	3.05071	0.00228298	0.094585	FALSE	FPR3	protein_coding	51795157	51826190	19	1	chromosome	formyl peptide receptor 3 [Source:HGNC Symbol;Acc:HGNC:3828]	ENSG00000187474.5	FPR3	2359
ENSG00000135899	71.2076	1.22536	0.38962	3.04401	0.00233451	0.0964007	FALSE	SP110	protein_coding	230167293	230225729	2	-1	chromosome	SP110 nuclear body protein [Source:HGNC Symbol;Acc:HGNC:5401]	ENSG00000135899.17	SP110	3431
ENSG00000143119	19.2778	1.81475	0.499899	3.04129	0.00235569	0.0969554	FALSE	CD53	protein_coding	110871188	110899922	1	1	chromosome	CD53 molecule [Source:HGNC Symbol;Acc:HGNC:1686]	ENSG00000143119.14	CD53	963
ENSG00000145431	67.7465	1.22189	0.388545	3.03798	0.00238166	0.0977029	FALSE	PDGFC	protein_coding	156760454	156971799	4	-1	chromosome	platelet derived growth factor C [Source:HGNC Symbol;Acc:HGNC:8801]	ENSG00000145431.11	PDGFC	56034
ENSG00000114416	1172.48	-1.16255	0.365396	-3.03157	0.00243285	0.0994764	FALSE	FXR1	protein_coding	180868141	180982753	3	1	chromosome	FMR1 autosomal homolog 1 [Source:HGNC Symbol;Acc:HGNC:4023]	ENSG00000114416.18	FXR1	8087
ENSG00000175899	679.374	0.821325	0.279129	3.02927	0.00245146	0.0995868	FALSE	A2M	protein_coding	9067664	9116229	12	-1	chromosome	alpha-2-macroglobulin [Source:HGNC Symbol;Acc:HGNC:7]	ENSG00000175899.14	A2M	2
ENSG00000286095	15.0437	1.55904	0.499142	3.03001	0.00244542	0.0995868	FALSE	SPEGNB	protein_coding	219496125	219498287	2	1	chromosome	SPEG neighbor [Source:HGNC Symbol;Acc:HGNC:51251]	ENSG00000286095.1	SPEGNB	100996693
ENSG00000107099	17.7178	1.52206	0.493184	3.02345	0.00249913	0.100477	FALSE	DOCK8	protein_coding	214854	465259	9	1	chromosome	dedicator of cytokinesis 8 [Source:HGNC Symbol;Acc:HGNC:19191]	ENSG00000107099.15	DOCK8	81704
ENSG00000107742	32.3996	1.30163	0.461574	3.02407	0.00249401	0.100477	FALSE	SPOCK2	protein_coding	72059034	72089032	10	-1	chromosome	SPARC (osteonectin), cwcv and kazal like domains proteoglycan 2 [Source:HGNC Symbol;Acc:HGNC:13564]	ENSG00000107742.13	SPOCK2	9806
ENSG00000166592	668.433	0.858619	0.360431	3.02408	0.00249393	0.100477	FALSE	RRAD	protein_coding	66921679	66925536	16	-1	chromosome	RRAD, Ras related glycolysis inhibitor and calcium channel regulator [Source:HGNC Symbol;Acc:HGNC:10446]	ENSG00000166592.12	RRAD	6236
ENSG00000239264	101.712	1.37465	0.417958	3.02268	0.00250549	0.100477	FALSE	TXNDC5	protein_coding	7881517	7910788	6	-1	chromosome	thioredoxin domain containing 5 [Source:HGNC Symbol;Acc:HGNC:21073]	ENSG00000239264.9	TXNDC5	81567
ENSG00000167613	26.5462	1.71006	0.478499	3.01607	0.00256072	0.102363	FALSE	LAIR1	protein_coding	54351384	54370558	19	-1	chromosome	leukocyte associated immunoglobulin like receptor 1 [Source:HGNC Symbol;Acc:HGNC:6477]	ENSG00000167613.16	LAIR1	3903
ENSG00000138615	81.0634	1.36953	0.412046	3.01354	0.00258219	0.102893	FALSE	CILP	protein_coding	65194760	65211473	15	-1	chromosome	cartilage intermediate layer protein [Source:HGNC Symbol;Acc:HGNC:1980]	ENSG00000138615.6	CILP	8483
ENSG00000126246	22.5434	1.57845	0.501626	3.00207	0.00268152	0.106106	FALSE	IGFLR1	protein_coding	35738801	35742453	19	-1	chromosome	IGF like family receptor 1 [Source:HGNC Symbol;Acc:HGNC:23620]	ENSG00000126246.10	IGFLR1	79713
ENSG00000169895	208.411	-1.32904	0.411483	-3.0013	0.00268826	0.106106	FALSE	SYAP1	protein_coding	16719612	16765340	X	1	chromosome	synapse associated protein 1 [Source:HGNC Symbol;Acc:HGNC:16273]	ENSG00000169895.6	SYAP1	94056
ENSG00000197142	21.8511	1.54363	0.474781	3.00182	0.00268372	0.106106	FALSE	ACSL5	protein_coding	112374018	112428380	10	1	chromosome	acyl-CoA synthetase long chain family member 5 [Source:HGNC Symbol;Acc:HGNC:16526]	ENSG00000197142.10	ACSL5	51703
ENSG00000091490	30.0463	1.47674	0.452045	2.99821	0.00271568	0.10644	FALSE	SEL1L3	protein_coding	25747433	25863760	4	-1	chromosome	SEL1L family member 3 [Source:HGNC Symbol;Acc:HGNC:29108]	ENSG00000091490.11	SEL1L3	23231
ENSG00000168772	7.13585	-1.19756	0.500466	-2.99772	0.00272006	0.10644	FALSE	CXXC4	protein_coding	104468308	104494901	4	-1	chromosome	CXXC finger protein 4 [Source:HGNC Symbol;Acc:HGNC:24593]	ENSG00000168772.11	CXXC4	80319
ENSG00000185437	691.809	-0.97458	0.302272	-2.99748	0.00272226	0.10644	FALSE	SH3BGR	protein_coding	39445855	39515506	21	1	chromosome	SH3 domain binding glutamate rich protein [Source:HGNC Symbol;Acc:HGNC:10822]	ENSG00000185437.13	SH3BGR	6450
ENSG00000138381	73.0891	-1.44762	0.471531	-2.99618	0.00273384	0.10656	FALSE	ASNSD1	protein_coding	189661385	189670831	2	1	chromosome	asparagine synthetase domain containing 1 [Source:HGNC Symbol;Acc:HGNC:24910]	ENSG00000138381.10	ASNSD1	54529
ENSG00000165269	163.922	-1.22249	0.411652	-2.9939	0.00275437	0.107027	FALSE	AQP7	protein_coding	33383179	33402682	9	-1	chromosome	aquaporin 7 [Source:HGNC Symbol;Acc:HGNC:640]	ENSG00000165269.13	AQP7	364
ENSG00000140525	7.80319	1.37911	0.499986	2.99177	0.00277365	0.107442	FALSE	FANCI	protein_coding	89243949	89317261	15	1	chromosome	FA complementation group I [Source:HGNC Symbol;Acc:HGNC:25568]	ENSG00000140525.17	FANCI	55215
ENSG00000104714	49.5022	-1.49839	0.448964	-2.98888	0.00280003	0.107797	FALSE	ERICH1	protein_coding	614746	738106	8	-1	chromosome	glutamate rich 1 [Source:HGNC Symbol;Acc:HGNC:27234]	ENSG00000104714.14	ERICH1	157697
ENSG00000140367	92.7845	1.11872	0.369895	2.98953	0.00279404	0.107797	FALSE	UBE2Q2	protein_coding	75843307	75901078	15	1	chromosome	ubiquitin conjugating enzyme E2 Q2 [Source:HGNC Symbol;Acc:HGNC:19248]	ENSG00000140367.12	UBE2Q2	92912
ENSG00000134363	43.2474	1.38712	0.464769	2.98653	0.0028216	0.108294	FALSE	FST	protein_coding	53480626	53487134	5	1	chromosome	follistatin [Source:HGNC Symbol;Acc:HGNC:3971]	ENSG00000134363.12	FST	10468
ENSG00000107438	724.945	-1.07002	0.328207	-2.9804	0.00287875	0.110149	FALSE	PDLIM1	protein_coding	95237572	95291012	10	-1	chromosome	PDZ and LIM domain 1 [Source:HGNC Symbol;Acc:HGNC:2067]	ENSG00000107438.9	PDLIM1	9124
ENSG00000170290	18014.7	0.890583	0.297866	2.97869	0.00289482	0.110427	FALSE	SLN	protein_coding	107707378	107719693	11	-1	chromosome	sarcolipin [Source:HGNC Symbol;Acc:HGNC:11089]	ENSG00000170290.4	SLN	6588
ENSG00000011600	144.46	1.42945	0.436641	2.97368	0.00294251	0.111459	FALSE	TYROBP	protein_coding	35904401	35908295	19	-1	chromosome	TYRO protein tyrosine kinase binding protein [Source:HGNC Symbol;Acc:HGNC:12449]	ENSG00000011600.12	TYROBP	7305
ENSG00000108671	808.514	-0.783265	0.258264	-2.97483	0.00293149	0.111459	FALSE	PSMD11	protein_coding	32444379	32483319	17	1	chromosome	proteasome 26S subunit, non-ATPase 11 [Source:HGNC Symbol;Acc:HGNC:9556]	ENSG00000108671.11	PSMD11	5717
ENSG00000114867	699.329	-0.761301	0.25138	-2.97305	0.00294859	0.111459	FALSE	EIF4G1	protein_coding	184314495	184335358	3	1	chromosome	eukaryotic translation initiation factor 4 gamma 1 [Source:HGNC Symbol;Acc:HGNC:3296]	ENSG00000114867.20	EIF4G1	1981
ENSG00000099875	1832.58	-0.703387	0.236412	-2.97029	0.00297521	0.111789	FALSE	MKNK2	protein_coding	2037465	2051244	19	-1	chromosome	MAPK interacting serine/threonine kinase 2 [Source:HGNC Symbol;Acc:HGNC:7111]	ENSG00000099875.14	MKNK2	2872
ENSG00000135902	47.3671	1.53275	0.433834	2.97105	0.00296786	0.111789	FALSE	CHRND	protein_coding	232525993	232536667	2	1	chromosome	cholinergic receptor nicotinic delta subunit [Source:HGNC Symbol;Acc:HGNC:1965]	ENSG00000135902.10	CHRND	1144
ENSG00000103811	63.8886	1.29426	0.404619	2.96684	0.00300879	0.112712	FALSE	CTSH	protein_coding	78921058	78949574	15	-1	chromosome	cathepsin H [Source:HGNC Symbol;Acc:HGNC:2535]	ENSG00000103811.16	CTSH	1512
ENSG00000166532	44.2516	1.32123	0.420316	2.96488	0.00302805	0.113095	FALSE	RIMKLB	protein_coding	8681600	8783095	12	1	chromosome	ribosomal modification protein rimK like family member B [Source:HGNC Symbol;Acc:HGNC:29228]	ENSG00000166532.16	RIMKLB	57494
ENSG00000285437	185.394	-1.23782	0.391745	-2.95862	0.00309025	0.115075	FALSE	POLR2J3	protein_coding	102562133	102572583	7	-1	chromosome	RNA polymerase II subunit J3 [Source:HGNC Symbol;Acc:HGNC:33853]	ENSG00000285437.1	POLR2J3	548644
ENSG00000162692	28.6651	1.48158	0.496412	2.95725	0.00310396	0.115242	FALSE	VCAM1	protein_coding	100719742	100739045	1	1	chromosome	vascular cell adhesion molecule 1 [Source:HGNC Symbol;Acc:HGNC:12663]	ENSG00000162692.12	VCAM1	7412
ENSG00000127325	134.407	1.08763	0.391711	2.95036	0.00317399	0.117454	FALSE	BEST3	protein_coding	69643360	69699476	12	-1	chromosome	bestrophin 3 [Source:HGNC Symbol;Acc:HGNC:17105]	ENSG00000127325.19	BEST3	144453
ENSG00000198756	59.1288	-1.21797	0.41787	-2.94956	0.00318229	0.117454	FALSE	COLGALT2	protein_coding	183929854	184037729	1	-1	chromosome	collagen beta(1-O)galactosyltransferase 2 [Source:HGNC Symbol;Acc:HGNC:16790]	ENSG00000198756.12	COLGALT2	23127
ENSG00000109445	139.956	-1.02131	0.356658	-2.94515	0.00322801	0.118261	FALSE	ZNF330	protein_coding	141220887	141234697	4	1	chromosome	zinc finger protein 330 [Source:HGNC Symbol;Acc:HGNC:15462]	ENSG00000109445.11	ZNF330	27309
ENSG00000123338	43.3528	1.41172	0.485628	2.94459	0.00323379	0.118261	FALSE	NCKAP1L	protein_coding	54497752	54548243	12	1	chromosome	NCK associated protein 1 like [Source:HGNC Symbol;Acc:HGNC:4862]	ENSG00000123338.13	NCKAP1L	3071
ENSG00000124406	481.937	-1.02599	0.340586	-2.94612	0.00321784	0.118261	FALSE	ATP8A1	protein_coding	42408373	42657105	4	-1	chromosome	ATPase phospholipid transporting 8A1 [Source:HGNC Symbol;Acc:HGNC:13531]	ENSG00000124406.16	ATP8A1	10396
ENSG00000137491	39.5486	1.25537	0.424154	2.94349	0.00324539	0.118261	FALSE	SLCO2B1	protein_coding	75100563	75206549	11	1	chromosome	solute carrier organic anion transporter family member 2B1 [Source:HGNC Symbol;Acc:HGNC:10962]	ENSG00000137491.15	SLCO2B1	11309
ENSG00000162654	67.2478	1.06284	0.378469	2.94291	0.00325143	0.118261	FALSE	GBP4	protein_coding	89181144	89198942	1	-1	chromosome	guanylate binding protein 4 [Source:HGNC Symbol;Acc:HGNC:20480]	ENSG00000162654.9	GBP4	115361
ENSG00000175445	624.212	-1.25306	0.395802	-2.93903	0.00329241	0.119405	FALSE	LPL	protein_coding	19901717	19967259	8	1	chromosome	lipoprotein lipase [Source:HGNC Symbol;Acc:HGNC:6677]	ENSG00000175445.17	LPL	4023
ENSG00000150637	8.33936	2.09362	0.494126	2.93583	0.00332654	0.120294	FALSE	CD226	protein_coding	69831158	69961803	18	-1	chromosome	CD226 molecule [Source:HGNC Symbol;Acc:HGNC:16961]	ENSG00000150637.9	CD226	10666
ENSG00000119927	152.196	-1.28305	0.446471	-2.93264	0.00336091	0.121187	FALSE	GPAM	protein_coding	112149865	112215377	10	-1	chromosome	glycerol-3-phosphate acyltransferase, mitochondrial [Source:HGNC Symbol;Acc:HGNC:24865]	ENSG00000119927.14	GPAM	57678
ENSG00000142089	665.88	0.866448	0.290512	2.92886	0.00340212	0.12232	FALSE	IFITM3	protein_coding	319676	327537	11	-1	chromosome	interferon induced transmembrane protein 3 [Source:HGNC Symbol;Acc:HGNC:5414]	ENSG00000142089.16	IFITM3	10410
ENSG00000009790	11.9375	1.77079	0.50436	2.92595	0.00343407	0.122673	FALSE	TRAF3IP3	protein_coding	209756032	209782320	1	1	chromosome	TRAF3 interacting protein 3 [Source:HGNC Symbol;Acc:HGNC:30766]	ENSG00000009790.15	TRAF3IP3	80342
ENSG00000121064	37.7692	1.42738	0.434044	2.9259	0.00343467	0.122673	FALSE	SCPEP1	protein_coding	56978129	57006768	17	1	chromosome	serine carboxypeptidase 1 [Source:HGNC Symbol;Acc:HGNC:29507]	ENSG00000121064.13	SCPEP1	59342
ENSG00000169871	228.143	0.886114	0.298634	2.92529	0.00344135	0.122673	FALSE	TRIM56	protein_coding	101085481	101097967	7	1	chromosome	tripartite motif containing 56 [Source:HGNC Symbol;Acc:HGNC:19028]	ENSG00000169871.13	TRIM56	81844
ENSG00000083312	329.659	-0.967314	0.314504	-2.92204	0.00347745	0.123369	FALSE	TNPO1	protein_coding	72816312	72916733	5	1	chromosome	transportin 1 [Source:HGNC Symbol;Acc:HGNC:6401]	ENSG00000083312.17	TNPO1	3842
ENSG00000136603	115.892	-1.08392	0.362598	-2.92176	0.0034806	0.123369	FALSE	SKIL	protein_coding	170357678	170396835	3	1	chromosome	SKI like proto-oncogene [Source:HGNC Symbol;Acc:HGNC:10897]	ENSG00000136603.14	SKIL	6498
ENSG00000144445	53.7408	-1.29346	0.428269	-2.92013	0.00349882	0.123664	FALSE	KANSL1L	protein_coding	210021421	210171409	2	-1	chromosome	KAT8 regulatory NSL complex subunit 1 like [Source:HGNC Symbol;Acc:HGNC:26310]	ENSG00000144445.17	KANSL1L	151050
ENSG00000130024	354.493	-0.833922	0.289047	-2.91206	0.0035905	0.126192	FALSE	PHF10	protein_coding	169703902	169725566	6	-1	chromosome	PHD finger protein 10 [Source:HGNC Symbol;Acc:HGNC:18250]	ENSG00000130024.15	PHF10	55274
ENSG00000162461	233.722	1.07892	0.407254	2.91212	0.00358988	0.126192	FALSE	SLC25A34	protein_coding	15736258	15741392	1	1	chromosome	solute carrier family 25 member 34 [Source:HGNC Symbol;Acc:HGNC:27653]	ENSG00000162461.8	SLC25A34	284723
ENSG00000108064	120.873	-1.21165	0.380676	-2.90846	0.00363215	0.127298	FALSE	TFAM	protein_coding	58385345	58399220	10	1	chromosome	transcription factor A, mitochondrial [Source:HGNC Symbol;Acc:HGNC:11741]	ENSG00000108064.11	TFAM	7019
ENSG00000006704	194.04	-1.02147	0.341001	-2.90457	0.00367763	0.128532	FALSE	GTF2IRD1	protein_coding	74453790	74602604	7	1	chromosome	GTF2I repeat domain containing 1 [Source:HGNC Symbol;Acc:HGNC:4661]	ENSG00000006704.10	GTF2IRD1	9569
ENSG00000162494	108.387	1.35923	0.447799	2.90256	0.00370127	0.128993	FALSE	LRRC38	protein_coding	13474973	13514003	1	-1	chromosome	leucine rich repeat containing 38 [Source:HGNC Symbol;Acc:HGNC:27005]	ENSG00000162494.6	LRRC38	126755
ENSG00000265491	660.666	-0.923621	0.322031	-2.9017	0.00371144	0.128993	FALSE	RNF115	protein_coding	145738868	145824095	1	-1	chromosome	ring finger protein 115 [Source:HGNC Symbol;Acc:HGNC:18154]	ENSG00000265491.5	RNF115	27246
ENSG00000104131	1348.82	-0.796539	0.274301	-2.89613	0.0037779	0.130939	FALSE	EIF3J	protein_coding	44537125	44563029	15	1	chromosome	eukaryotic translation initiation factor 3 subunit J [Source:HGNC Symbol;Acc:HGNC:3270]	ENSG00000104131.13	EIF3J	8669
ENSG00000196091	25610.3	-0.803295	0.273299	-2.88925	0.00386167	0.133473	FALSE	MYBPC1	protein_coding	101568353	101686028	12	1	chromosome	myosin binding protein C, slow type [Source:HGNC Symbol;Acc:HGNC:7549]	ENSG00000196091.15	MYBPC1	4604
ENSG00000136813	1522.58	-0.774536	0.268472	-2.88482	0.0039164	0.134992	FALSE	ECPAS	protein_coding	111360692	111484745	9	-1	chromosome	Ecm29 proteasome adaptor and scaffold [Source:HGNC Symbol;Acc:HGNC:29020]	ENSG00000136813.14	ECPAS	23392
ENSG00000235162	187.371	-1.12842	0.356187	-2.88146	0.00395836	0.136063	FALSE	C12orf75	protein_coding	105235290	105396097	12	1	chromosome	chromosome 12 open reading frame 75 [Source:HGNC Symbol;Acc:HGNC:35164]	ENSG00000235162.8	C12orf75	387882
ENSG00000082074	33.8693	1.62615	0.486997	2.87945	0.00398374	0.136232	FALSE	FYB1	protein_coding	39105252	39274528	5	-1	chromosome	FYN binding protein 1 [Source:HGNC Symbol;Acc:HGNC:4036]	ENSG00000082074.18	FYB1	2533
ENSG00000120708	151.217	1.12498	0.371783	2.87934	0.00398506	0.136232	FALSE	TGFBI	protein_coding	136028988	136063818	5	1	chromosome	transforming growth factor beta induced [Source:HGNC Symbol;Acc:HGNC:11771]	ENSG00000120708.17	TGFBI	7045
ENSG00000177981	877.543	-0.820077	0.281754	-2.87546	0.00403438	0.137543	FALSE	ASB8	protein_coding	48147789	48181213	12	-1	chromosome	ankyrin repeat and SOCS box containing 8 [Source:HGNC Symbol;Acc:HGNC:17183]	ENSG00000177981.11	ASB8	140461
ENSG00000073711	992.756	-0.757684	0.258528	-2.87338	0.004061	0.137831	FALSE	PPP2R3A	protein_coding	135965728	136147894	3	1	chromosome	protein phosphatase 2 regulatory subunit B''alpha [Source:HGNC Symbol;Acc:HGNC:9307]	ENSG00000073711.11	PPP2R3A	5523
ENSG00000103316	37.4978	-0.337879	0.383549	-2.87308	0.00406486	0.137831	FALSE	CRYM	protein_coding	21238874	21303083	16	-1	chromosome	crystallin mu [Source:HGNC Symbol;Acc:HGNC:2418]	ENSG00000103316.11	CRYM	1428
ENSG00000258311	14.2029	-1.02236	0.491423	-2.87156	0.00408451	0.138123	FALSE	AC009779.4	protein_coding	55716036	55724703	12	1	chromosome	novel protein	ENSG00000258311.5	AC009779.4
ENSG00000167286	13.0727	1.74883	0.492964	2.86856	0.00412346	0.139064	FALSE	CD3D	protein_coding	118338954	118342744	11	-1	chromosome	CD3d molecule [Source:HGNC Symbol;Acc:HGNC:1673]	ENSG00000167286.9	CD3D	915
ENSG00000001461	34.1597	1.26177	0.446435	2.86583	0.00415922	0.139758	FALSE	NIPAL3	protein_coding	24415802	24472976	1	1	chromosome	NIPA like domain containing 3 [Source:HGNC Symbol;Acc:HGNC:25233]	ENSG00000001461.17	NIPAL3	57185
ENSG00000185905	5.90126	1.43985	0.483581	2.86528	0.00416638	0.139758	FALSE	C16orf54	protein_coding	29742463	29745990	16	-1	chromosome	chromosome 16 open reading frame 54 [Source:HGNC Symbol;Acc:HGNC:26649]	ENSG00000185905.4	C16orf54	283897
ENSG00000060138	12035.7	-0.793402	0.280238	-2.86189	0.00421126	0.140529	FALSE	YBX3	protein_coding	10699089	10723323	12	-1	chromosome	Y-box binding protein 3 [Source:HGNC Symbol;Acc:HGNC:2428]	ENSG00000060138.13	YBX3	8531
ENSG00000196735	48.9117	0.687018	0.333369	2.86185	0.00421183	0.140529	FALSE	HLA-DQA1	protein_coding	32628179	32647062	6	1	chromosome	major histocompatibility complex, class II, DQ alpha 1 [Source:HGNC Symbol;Acc:HGNC:4942]	ENSG00000196735.13	HLA-DQA1	3117
ENSG00000119922	13.078	1.16222	0.504083	2.85379	0.00432013	0.142341	FALSE	IFIT2	protein_coding	89283694	89309271	10	1	chromosome	interferon induced protein with tetratricopeptide repeats 2 [Source:HGNC Symbol;Acc:HGNC:5409]	ENSG00000119922.10	IFIT2	3433
ENSG00000140323	10.2101	1.4993	0.421956	2.8557	0.00429421	0.142341	FALSE	DISP2	protein_coding	40358219	40378621	15	1	chromosome	dispatched RND transporter family member 2 [Source:HGNC Symbol;Acc:HGNC:19712]	ENSG00000140323.6	DISP2	85455
ENSG00000161558	406.138	-0.885124	0.304851	-2.85358	0.00432302	0.142341	FALSE	TMEM143	protein_coding	48332356	48364059	19	-1	chromosome	transmembrane protein 143 [Source:HGNC Symbol;Acc:HGNC:25603]	ENSG00000161558.11	TMEM143	55260
ENSG00000162601	45.5372	-1.26374	0.501043	-2.85458	0.00430938	0.142341	FALSE	MYSM1	protein_coding	58643440	58700077	1	-1	chromosome	Myb like, SWIRM and MPN domains 1 [Source:HGNC Symbol;Acc:HGNC:29401]	ENSG00000162601.11	MYSM1	114803
ENSG00000189350	29.1009	-1.5673	0.500854	-2.85651	0.00428325	0.142341	FALSE	TOGARAM2	protein_coding	28956611	29061373	2	1	chromosome	TOG array regulator of axonemal microtubules 2 [Source:HGNC Symbol;Acc:HGNC:33715]	ENSG00000189350.12	TOGARAM2	165186
ENSG00000073464	249.113	-0.880576	0.301896	-2.85254	0.00433712	0.142431	FALSE	CLCN4	protein_coding	10156945	10237660	X	1	chromosome	chloride voltage-gated channel 4 [Source:HGNC Symbol;Acc:HGNC:2022]	ENSG00000073464.12	CLCN4	1183
ENSG00000100697	250.176	-1.16188	0.379568	-2.85083	0.00436058	0.142453	FALSE	DICER1	protein_coding	95086228	95158010	14	-1	chromosome	dicer 1, ribonuclease III [Source:HGNC Symbol;Acc:HGNC:17098]	ENSG00000100697.14	DICER1	23405
ENSG00000138768	645.054	-0.882129	0.306523	-2.85115	0.00435614	0.142453	FALSE	USO1	protein_coding	75724593	75814286	4	1	chromosome	USO1 vesicle transport factor [Source:HGNC Symbol;Acc:HGNC:30904]	ENSG00000138768.14	USO1	8615
ENSG00000113088	12.1769	2.3347	0.497345	2.84982	0.00437439	0.142532	FALSE	GZMK	protein_coding	55024256	55034570	5	1	chromosome	granzyme K [Source:HGNC Symbol;Acc:HGNC:4711]	ENSG00000113088.6	GZMK	3003
ENSG00000078403	46.7056	-1.40821	0.476502	-2.84794	0.00440029	0.143004	FALSE	MLLT10	protein_coding	21524646	21743630	10	1	chromosome	MLLT10 histone lysine methyltransferase DOT1L cofactor [Source:HGNC Symbol;Acc:HGNC:16063]	ENSG00000078403.17	MLLT10	8028
ENSG00000170315	3597.55	-0.697285	0.243706	-2.8464	0.00442164	0.143325	FALSE	UBB	protein_coding	16380798	16382745	17	1	chromosome	ubiquitin B [Source:HGNC Symbol;Acc:HGNC:12463]	ENSG00000170315.14	UBB	7314
ENSG00000158158	130.131	-1.03766	0.372464	-2.84302	0.00446882	0.14448	FALSE	CNNM4	protein_coding	96760902	96811874	2	1	chromosome	cyclin and CBS domain divalent metal cation transport mediator 4 [Source:HGNC Symbol;Acc:HGNC:105]	ENSG00000158158.12	CNNM4	26504
ENSG00000138032	436.267	-0.814602	0.286378	-2.84211	0.00448161	0.14452	FALSE	PPM1B	protein_coding	44167969	44244384	2	1	chromosome	protein phosphatase, Mg2+/Mn2+ dependent 1B [Source:HGNC Symbol;Acc:HGNC:9276]	ENSG00000138032.21	PPM1B	5495
ENSG00000100219	103.402	1.05028	0.346045	2.83442	0.00459095	0.146984	FALSE	XBP1	protein_coding	28794555	28800597	22	-1	chromosome	X-box binding protein 1 [Source:HGNC Symbol;Acc:HGNC:12801]	ENSG00000100219.16	XBP1	7494
ENSG00000111348	145.6	1.10004	0.370554	2.83496	0.00458318	0.146984	FALSE	ARHGDIB	protein_coding	14942031	14961728	12	-1	chromosome	Rho GDP dissociation inhibitor beta [Source:HGNC Symbol;Acc:HGNC:679]	ENSG00000111348.9	ARHGDIB	397
ENSG00000133106	15.1232	1.56511	0.501479	2.83426	0.00459325	0.146984	FALSE	EPSTI1	protein_coding	42886388	42992271	13	-1	chromosome	epithelial stromal interaction 1 [Source:HGNC Symbol;Acc:HGNC:16465]	ENSG00000133106.14	EPSTI1	94240
ENSG00000135744	176.241	-0.920539	0.318401	-2.82967	0.00465961	0.148727	FALSE	AGT	protein_coding	230702523	230714122	1	-1	chromosome	angiotensinogen [Source:HGNC Symbol;Acc:HGNC:333]	ENSG00000135744.8	AGT	183
ENSG00000155330	82.8065	-1.28312	0.462557	-2.82745	0.00469201	0.14938	FALSE	C16orf87	protein_coding	46796603	46831180	16	-1	chromosome	chromosome 16 open reading frame 87 [Source:HGNC Symbol;Acc:HGNC:33754]	ENSG00000155330.10	C16orf87	388272
ENSG00000112335	349.959	-0.807771	0.283124	-2.82412	0.00474101	0.150557	FALSE	SNX3	protein_coding	108211222	108261246	6	-1	chromosome	sorting nexin 3 [Source:HGNC Symbol;Acc:HGNC:11174]	ENSG00000112335.15	SNX3	8724
ENSG00000185532	363.698	-0.885991	0.301403	-2.82305	0.00475687	0.150678	FALSE	PRKG1	protein_coding	50990888	52298423	10	1	chromosome	protein kinase cGMP-dependent 1 [Source:HGNC Symbol;Acc:HGNC:9414]	ENSG00000185532.19	PRKG1	5592
ENSG00000134294	1079.67	-0.968323	0.343052	-2.82056	0.00479394	0.151469	FALSE	SLC38A2	protein_coding	46358188	46372773	12	-1	chromosome	solute carrier family 38 member 2 [Source:HGNC Symbol;Acc:HGNC:13448]	ENSG00000134294.14	SLC38A2	54407
ENSG00000196083	5.70727	-0.731124	0.475731	-2.81363	0.00489849	0.154383	FALSE	IL1RAP	protein_coding	190514051	190659750	3	1	chromosome	interleukin 1 receptor accessory protein [Source:HGNC Symbol;Acc:HGNC:5995]	ENSG00000196083.10	IL1RAP	3556
ENSG00000018625	2549.49	-0.766307	0.264905	-2.81249	0.00491599	0.154545	FALSE	ATP1A2	protein_coding	160115759	160143591	1	1	chromosome	ATPase Na+/K+ transporting subunit alpha 2 [Source:HGNC Symbol;Acc:HGNC:800]	ENSG00000018625.15	ATP1A2	477
ENSG00000100941	197.853	-1.26196	0.433236	-2.81164	0.00492892	0.154563	FALSE	PNN	protein_coding	39175183	39183220	14	1	chromosome	pinin, desmosome associated protein [Source:HGNC Symbol;Acc:HGNC:9162]	ENSG00000100941.9	PNN	5411
ENSG00000076685	137.225	-0.932964	0.340331	-2.81051	0.00494633	0.154721	FALSE	NT5C2	protein_coding	103088017	103193306	10	-1	chromosome	5'-nucleotidase, cytosolic II [Source:HGNC Symbol;Acc:HGNC:8022]	ENSG00000076685.18	NT5C2	22978
ENSG00000050426	39.8136	1.15332	0.439542	2.80737	0.00499475	0.155846	FALSE	LETMD1	protein_coding	51047962	51060424	12	1	chromosome	LETM1 domain containing 1 [Source:HGNC Symbol;Acc:HGNC:24241]	ENSG00000050426.16	LETMD1	25875
ENSG00000151414	155.34	-1.0036	0.342604	-2.80298	0.0050633	0.157592	FALSE	NEK7	protein_coding	198156994	198322420	1	1	chromosome	NIMA related kinase 7 [Source:HGNC Symbol;Acc:HGNC:13386]	ENSG00000151414.15	NEK7	140609
ENSG00000133687	146.366	-1.00944	0.343866	-2.79648	0.00516633	0.159792	FALSE	TMTC1	protein_coding	29500840	29784759	12	-1	chromosome	transmembrane O-mannosyltransferase targeting cadherins 1 [Source:HGNC Symbol;Acc:HGNC:24099]	ENSG00000133687.16	TMTC1	83857
ENSG00000150347	321.431	-1.16873	0.401848	-2.79598	0.0051742	0.159792	FALSE	ARID5B	protein_coding	61901684	62096944	10	1	chromosome	AT-rich interaction domain 5B [Source:HGNC Symbol;Acc:HGNC:17362]	ENSG00000150347.16	ARID5B	84159
ENSG00000166266	1014.03	-1.12428	0.381811	-2.79677	0.00516162	0.159792	FALSE	CUL5	protein_coding	108008898	108107761	11	1	chromosome	cullin 5 [Source:HGNC Symbol;Acc:HGNC:2556]	ENSG00000166266.14	CUL5	8065
ENSG00000214194	341.334	-0.862435	0.307833	-2.79531	0.00518506	0.159792	FALSE	SMIM30	protein_coding	113116718	113118560	7	-1	chromosome	small integral membrane protein 30 [Source:HGNC Symbol;Acc:HGNC:48953]	ENSG00000214194.9	SMIM30	401397
ENSG00000092421	69.8562	-1.32352	0.419153	-2.79345	0.00521495	0.159925	FALSE	SEMA6A	protein_coding	116443616	116574934	5	-1	chromosome	semaphorin 6A [Source:HGNC Symbol;Acc:HGNC:10738]	ENSG00000092421.16	SEMA6A	57556
ENSG00000106771	527.586	-0.808106	0.283146	-2.79419	0.00520297	0.159925	FALSE	TMEM245	protein_coding	109015135	109119947	9	-1	chromosome	transmembrane protein 245 [Source:HGNC Symbol;Acc:HGNC:1363]	ENSG00000106771.13	TMEM245	23731
ENSG00000114120	251.782	-1.13458	0.386768	-2.79232	0.00523318	0.160092	FALSE	SLC25A36	protein_coding	140941830	140980995	3	1	chromosome	solute carrier family 25 member 36 [Source:HGNC Symbol;Acc:HGNC:25554]	ENSG00000114120.14	SLC25A36	55186
ENSG00000140836	357.823	-0.974177	0.35985	-2.78647	0.00532863	0.162514	FALSE	ZFHX3	protein_coding	72782885	73891871	16	-1	chromosome	zinc finger homeobox 3 [Source:HGNC Symbol;Acc:HGNC:777]	ENSG00000140836.17	ZFHX3	463
ENSG00000144674	1797.07	-1.00918	0.352427	-2.78588	0.00533833	0.162514	FALSE	GOLGA4	protein_coding	37243177	37366751	3	1	chromosome	golgin A4 [Source:HGNC Symbol;Acc:HGNC:4427]	ENSG00000144674.16	GOLGA4	2803
ENSG00000122378	190.21	-0.949932	0.342641	-2.78386	0.00537154	0.163128	FALSE	PRXL2A	protein_coding	80407829	80437115	10	1	chromosome	peroxiredoxin like 2A [Source:HGNC Symbol;Acc:HGNC:28651]	ENSG00000122378.14	PRXL2A	84293
ENSG00000221866	8.6912	-1.22359	0.501932	-2.78268	0.0053912	0.163329	FALSE	PLXNA4	protein_coding	132123332	132648688	7	-1	chromosome	plexin A4 [Source:HGNC Symbol;Acc:HGNC:9102]	ENSG00000221866.9	PLXNA4	91584
ENSG00000123636	575.09	-1.08805	0.368321	-2.78115	0.00541672	0.163705	FALSE	BAZ2B	protein_coding	159318979	159616569	2	-1	chromosome	bromodomain adjacent to zinc finger domain 2B [Source:HGNC Symbol;Acc:HGNC:963]	ENSG00000123636.18	BAZ2B	29994
ENSG00000006652	133.453	-1.06409	0.377886	-2.7791	0.00545096	0.163948	FALSE	IFRD1	protein_coding	112422968	112481017	7	1	chromosome	interferon related developmental regulator 1 [Source:HGNC Symbol;Acc:HGNC:5456]	ENSG00000006652.14	IFRD1	3475
ENSG00000111652	310.648	-0.875449	0.325054	-2.77973	0.00544046	0.163948	FALSE	COPS7A	protein_coding	6724014	6731875	12	1	chromosome	COP9 signalosome subunit 7A [Source:HGNC Symbol;Acc:HGNC:16758]	ENSG00000111652.10	COPS7A	50813
ENSG00000102189	270.566	-1.04731	0.35439	-2.77766	0.00547524	0.163953	FALSE	EEA1	protein_coding	92770637	92929331	12	-1	chromosome	early endosome antigen 1 [Source:HGNC Symbol;Acc:HGNC:3185]	ENSG00000102189.17	EEA1	8411
ENSG00000172046	202.936	-0.977353	0.364474	-2.77753	0.00547734	0.163953	FALSE	USP19	protein_coding	49108046	49120938	3	-1	chromosome	ubiquitin specific peptidase 19 [Source:HGNC Symbol;Acc:HGNC:12617]	ENSG00000172046.19	USP19	10869
ENSG00000129538	374.068	0.920612	0.317204	2.7755	0.00551176	0.16459	FALSE	RNASE1	protein_coding	20801228	20802855	14	-1	chromosome	ribonuclease A family member 1, pancreatic [Source:HGNC Symbol;Acc:HGNC:10044]	ENSG00000129538.14	RNASE1	6035
ENSG00000174428	133.028	-0.998259	0.502303	-2.77282	0.00555721	0.165159	FALSE	GTF2IRD2B	protein_coding	75092573	75149817	7	1	chromosome	GTF2I repeat domain containing 2B [Source:HGNC Symbol;Acc:HGNC:33125]	ENSG00000174428.18	GTF2IRD2B	389524
ENSG00000243716	80.9137	-1.41223	0.471475	-2.77327	0.00554959	0.165159	FALSE	NPIPB5	protein_coding	22479121	22536521	16	1	chromosome	nuclear pore complex interacting protein family member B5 [Source:HGNC Symbol;Acc:HGNC:37233]	ENSG00000243716.10	NPIPB5	100132247
ENSG00000020426	85.1144	-1.31536	0.414768	-2.77081	0.00559172	0.165791	FALSE	MNAT1	protein_coding	60734742	60969965	14	1	chromosome	MNAT1 component of CDK activating kinase [Source:HGNC Symbol;Acc:HGNC:7181]	ENSG00000020426.11	MNAT1	4331
ENSG00000167110	192.488	-0.969528	0.334609	-2.76384	0.00571257	0.168973	FALSE	GOLGA2	protein_coding	128255829	128275995	9	-1	chromosome	golgin A2 [Source:HGNC Symbol;Acc:HGNC:4425]	ENSG00000167110.17	GOLGA2	2801
ENSG00000127951	93.72	1.0735	0.416889	2.76262	0.00573395	0.169206	FALSE	FGL2	protein_coding	77193369	77199848	7	-1	chromosome	fibrinogen like 2 [Source:HGNC Symbol;Acc:HGNC:3696]	ENSG00000127951.7	FGL2	10875
ENSG00000095059	114.288	-0.99514	0.354766	-2.76076	0.00576675	0.169773	FALSE	DHPS	protein_coding	12675717	12681880	19	-1	chromosome	deoxyhypusine synthase [Source:HGNC Symbol;Acc:HGNC:2869]	ENSG00000095059.16	DHPS	1725
ENSG00000215375	229.215	1.14116	0.49666	2.75955	0.00578803	0.17	FALSE	MYL5	protein_coding	673580	682033	4	1	chromosome	myosin light chain 5 [Source:HGNC Symbol;Acc:HGNC:7586]	ENSG00000215375.6	MYL5	4636
ENSG00000168653	1688.4	-0.690424	0.24917	-2.75841	0.00580839	0.170198	FALSE	NDUFS5	protein_coding	39026318	39034636	1	1	chromosome	NADH:ubiquinone oxidoreductase subunit S5 [Source:HGNC Symbol;Acc:HGNC:7712]	ENSG00000168653.11	NDUFS5	4725
ENSG00000111707	77.0413	-1.21228	0.418439	-2.75039	0.00595246	0.173734	FALSE	SUDS3	protein_coding	118376555	118418033	12	1	chromosome	SDS3 homolog, SIN3A corepressor complex component [Source:HGNC Symbol;Acc:HGNC:29545]	ENSG00000111707.12	SUDS3	64426
ENSG00000166949	309.255	-1.03066	0.368086	-2.75015	0.00595684	0.173734	FALSE	SMAD3	protein_coding	67063763	67195169	15	1	chromosome	SMAD family member 3 [Source:HGNC Symbol;Acc:HGNC:6769]	ENSG00000166949.16	SMAD3	4088
ENSG00000164483	5.06306	1.67469	0.440265	2.74839	0.00598896	0.174265	FALSE	SAMD3	protein_coding	130144315	130365425	6	-1	chromosome	sterile alpha motif domain containing 3 [Source:HGNC Symbol;Acc:HGNC:21574]	ENSG00000164483.17	SAMD3	154075
ENSG00000100442	1622.02	-0.704632	0.260258	-2.74452	0.00605994	0.174867	FALSE	FKBP3	protein_coding	45115599	45135319	14	-1	chromosome	FKBP prolyl isomerase 3 [Source:HGNC Symbol;Acc:HGNC:3719]	ENSG00000100442.11	FKBP3	2287
ENSG00000137710	1458.45	-0.760369	0.272875	-2.74346	0.00607954	0.174867	FALSE	RDX	protein_coding	109864295	110296712	11	-1	chromosome	radixin [Source:HGNC Symbol;Acc:HGNC:9944]	ENSG00000137710.16	RDX	5962
ENSG00000159251	305.396	1.40451	0.435845	2.74413	0.00606715	0.174867	FALSE	ACTC1	protein_coding	34790230	34795549	15	-1	chromosome	actin alpha cardiac muscle 1 [Source:HGNC Symbol;Acc:HGNC:143]	ENSG00000159251.8	ACTC1	70
ENSG00000163219	25.6885	1.41553	0.469954	2.74492	0.00605258	0.174867	FALSE	ARHGAP25	protein_coding	68679601	68826833	2	1	chromosome	Rho GTPase activating protein 25 [Source:HGNC Symbol;Acc:HGNC:28951]	ENSG00000163219.12	ARHGAP25	9938
ENSG00000177354	958.772	-1.20821	0.391601	-2.7438	0.00607321	0.174867	FALSE	C10orf71	protein_coding	49299170	49327492	10	1	chromosome	chromosome 10 open reading frame 71 [Source:HGNC Symbol;Acc:HGNC:26973]	ENSG00000177354.12	C10orf71	118461
ENSG00000166501	25.7144	1.52888	0.480854	2.7418	0.00611026	0.175348	FALSE	PRKCB	protein_coding	23835983	24220611	16	1	chromosome	protein kinase C beta [Source:HGNC Symbol;Acc:HGNC:9395]	ENSG00000166501.14	PRKCB	5579
ENSG00000120868	17.0556	-1.33925	0.49655	-2.73927	0.00615764	0.176303	FALSE	APAF1	protein_coding	98645141	98735433	12	1	chromosome	apoptotic peptidase activating factor 1 [Source:HGNC Symbol;Acc:HGNC:576]	ENSG00000120868.13	APAF1	317
ENSG00000257341	94.8776	1.19933	0.437955	2.73557	0.00622718	0.177887	FALSE	AL928654.3	protein_coding	105487199	105492267	14	1	chromosome	novel protein	ENSG00000257341.5	AL928654.3
ENSG00000080371	433.714	-0.821254	0.303606	-2.73197	0.00629561	0.179432	FALSE	RAB21	protein_coding	71754863	71800286	12	1	chromosome	RAB21, member RAS oncogene family [Source:HGNC Symbol;Acc:HGNC:18263]	ENSG00000080371.6	RAB21	23011
ENSG00000204370	258.996	-0.983706	0.365508	-2.73087	0.00631671	0.179624	FALSE	SDHD	protein_coding	112086824	112120016	11	1	chromosome	succinate dehydrogenase complex subunit D [Source:HGNC Symbol;Acc:HGNC:10683]	ENSG00000204370.12	SDHD	6392
ENSG00000092820	57.2396	1.22818	0.427097	2.72204	0.00648803	0.182423	FALSE	EZR	protein_coding	158765741	158819368	6	-1	chromosome	ezrin [Source:HGNC Symbol;Acc:HGNC:12691]	ENSG00000092820.18	EZR	7430
ENSG00000117625	339.32	-0.955232	0.338124	-2.72311	0.00646709	0.182423	FALSE	RCOR3	protein_coding	211258377	211316385	1	1	chromosome	REST corepressor 3 [Source:HGNC Symbol;Acc:HGNC:25594]	ENSG00000117625.13	RCOR3	55758
ENSG00000126464	63.796	-1.12523	0.402011	-2.72421	0.00644547	0.182423	FALSE	PRR12	protein_coding	49591182	49626439	19	1	chromosome	proline rich 12 [Source:HGNC Symbol;Acc:HGNC:29217]	ENSG00000126464.14	PRR12	57479
ENSG00000143621	171.618	-0.942779	0.331751	-2.72271	0.00647489	0.182423	FALSE	ILF2	protein_coding	153661788	153671028	1	-1	chromosome	interleukin enhancer binding factor 2 [Source:HGNC Symbol;Acc:HGNC:6037]	ENSG00000143621.17	ILF2	3608
ENSG00000152818	210.681	-1.02715	0.348617	-2.72481	0.00643376	0.182423	FALSE	UTRN	protein_coding	144285701	144853034	6	1	chromosome	utrophin [Source:HGNC Symbol;Acc:HGNC:12635]	ENSG00000152818.18	UTRN	7402
ENSG00000070214	145.661	0.962703	0.341469	2.71885	0.00655085	0.183776	FALSE	SLC44A1	protein_coding	105244622	105439171	9	1	chromosome	solute carrier family 44 member 1 [Source:HGNC Symbol;Acc:HGNC:18798]	ENSG00000070214.16	SLC44A1	23446
ENSG00000184216	116.448	1.02387	0.353248	2.71797	0.00656831	0.183854	FALSE	IRAK1	protein_coding	154010506	154019902	X	-1	chromosome	interleukin 1 receptor associated kinase 1 [Source:HGNC Symbol;Acc:HGNC:6112]	ENSG00000184216.14	IRAK1	3654
ENSG00000131042	9.25734	1.34037	0.5044	2.70983	0.00673176	0.188008	FALSE	LILRB2	protein_coding	54273821	54281184	19	-1	chromosome	leukocyte immunoglobulin like receptor B2 [Source:HGNC Symbol;Acc:HGNC:6606]	ENSG00000131042.14	LILRB2	10288
ENSG00000084733	837.12	-0.838107	0.307182	-2.70825	0.00676393	0.188486	FALSE	RAB10	protein_coding	26034084	26137454	2	1	chromosome	RAB10, member RAS oncogene family [Source:HGNC Symbol;Acc:HGNC:9759]	ENSG00000084733.11	RAB10	10890
ENSG00000228253	5195.44	-1.13019	0.366032	-2.70131	0.00690674	0.192038	FALSE	MT-ATP8	protein_coding	8366	8572	MT	1	chromosome	mitochondrially encoded ATP synthase membrane subunit 8 [Source:HGNC Symbol;Acc:HGNC:7415]	ENSG00000228253.1	MT-ATP8	4509
ENSG00000092931	125.456	-0.930784	0.350423	-2.69515	0.00703567	0.192459	FALSE	MFSD11	protein_coding	76735865	76781449	17	1	chromosome	major facilitator superfamily domain containing 11 [Source:HGNC Symbol;Acc:HGNC:25458]	ENSG00000092931.11	MFSD11	79157
ENSG00000116062	93.3053	-1.09525	0.399791	-2.69342	0.00707229	0.192459	FALSE	MSH6	protein_coding	47695530	47810101	2	1	chromosome	mutS homolog 6 [Source:HGNC Symbol;Acc:HGNC:7329]	ENSG00000116062.16	MSH6	2956
ENSG00000134056	313.557	-0.82333	0.304222	-2.69326	0.00707569	0.192459	FALSE	MRPS36	protein_coding	69217760	69230158	5	1	chromosome	mitochondrial ribosomal protein S36 [Source:HGNC Symbol;Acc:HGNC:16631]	ENSG00000134056.12	MRPS36	92259
ENSG00000134326	14.6198	1.32243	0.504233	2.6951	0.00703674	0.192459	FALSE	CMPK2	protein_coding	6840570	6866635	2	-1	chromosome	cytidine/uridine monophosphate kinase 2 [Source:HGNC Symbol;Acc:HGNC:27015]	ENSG00000134326.11	CMPK2	129607
ENSG00000154330	80.2523	1.00842	0.371246	2.69446	0.00705028	0.192459	FALSE	PGM5	protein_coding	68328308	68531061	9	1	chromosome	phosphoglucomutase 5 [Source:HGNC Symbol;Acc:HGNC:8908]	ENSG00000154330.13	PGM5	5239
ENSG00000168918	35.4482	1.41361	0.481547	2.69903	0.00695426	0.192459	FALSE	INPP5D	protein_coding	233059967	233207903	2	1	chromosome	inositol polyphosphate-5-phosphatase D [Source:HGNC Symbol;Acc:HGNC:6079]	ENSG00000168918.14	INPP5D	3635
ENSG00000175322	17.1606	-1.41265	0.502145	-2.69677	0.00700161	0.192459	FALSE	ZNF519	protein_coding	14057457	14132490	18	-1	chromosome	zinc finger protein 519 [Source:HGNC Symbol;Acc:HGNC:30574]	ENSG00000175322.11	ZNF519	162655
ENSG00000185761	56.2037	-1.20985	0.440025	-2.69637	0.00701001	0.192459	FALSE	ADAMTSL5	protein_coding	1505022	1513604	19	-1	chromosome	ADAMTS like 5 [Source:HGNC Symbol;Acc:HGNC:27912]	ENSG00000185761.11	ADAMTSL5	339366
ENSG00000185864	247.82	-1.04006	0.506106	-2.69342	0.00707228	0.192459	FALSE	NPIPB4	protein_coding	21834569	21880827	16	-1	chromosome	nuclear pore complex interacting protein family member B4 [Source:HGNC Symbol;Acc:HGNC:41985]	ENSG00000185864.16	NPIPB4	440345
ENSG00000216921	14.1628	-1.17765	0.499557	-2.69573	0.00702352	0.192459	FALSE	FAM240C	protein_coding	241893985	241902551	2	-1	chromosome	family with sequence similarity 240 member C [Source:HGNC Symbol;Acc:HGNC:54200]	ENSG00000216921.8	FAM240C
ENSG00000140650	20.2079	-1.25455	0.502	-2.69056	0.00713321	0.193528	FALSE	PMM2	protein_coding	8788823	8849325	16	1	chromosome	phosphomannomutase 2 [Source:HGNC Symbol;Acc:HGNC:9115]	ENSG00000140650.12	PMM2	5373
ENSG00000169031	119.78	-1.58442	0.467519	-2.68997	0.00714594	0.193528	FALSE	COL4A3	protein_coding	227164624	227314792	2	1	chromosome	collagen type IV alpha 3 chain [Source:HGNC Symbol;Acc:HGNC:2204]	ENSG00000169031.20	COL4A3	1285
ENSG00000166582	182.755	-1.15375	0.391579	-2.6889	0.00716885	0.193572	FALSE	CENPV	protein_coding	16342534	16353656	17	-1	chromosome	centromere protein V [Source:HGNC Symbol;Acc:HGNC:29920]	ENSG00000166582.10	CENPV	201161
ENSG00000187837	308.207	-0.785821	0.306287	-2.68845	0.00717849	0.193572	FALSE	H1-2	protein_coding	26055787	26056428	6	-1	chromosome	H1.2 linker histone, cluster member [Source:HGNC Symbol;Acc:HGNC:4716]	ENSG00000187837.3	H1-2	3006
ENSG00000174944	27.4433	1.41061	0.456976	2.67974	0.00736783	0.19825	FALSE	P2RY14	protein_coding	151212117	151278542	3	-1	chromosome	purinergic receptor P2Y14 [Source:HGNC Symbol;Acc:HGNC:16442]	ENSG00000174944.9	P2RY14	9934
ENSG00000103260	10.5072	-1.23219	0.506753	-2.67775	0.00741194	0.199009	FALSE	METRN	protein_coding	715118	719655	16	1	chromosome	meteorin, glial cell differentiation regulator [Source:HGNC Symbol;Acc:HGNC:14151]	ENSG00000103260.9	METRN	79006
ENSG00000165219	101.163	-1.00759	0.384211	-2.67644	0.00744091	0.199359	FALSE	GAPVD1	protein_coding	125261794	125367207	9	1	chromosome	GTPase activating protein and VPS9 domains 1 [Source:HGNC Symbol;Acc:HGNC:23375]	ENSG00000165219.22	GAPVD1	26130
ENSG00000154930	160.605	-1.09855	0.38884	-2.67474	0.00747883	0.199947	FALSE	ACSS1	protein_coding	25006230	25058980	20	-1	chromosome	acyl-CoA synthetase short chain family member 1 [Source:HGNC Symbol;Acc:HGNC:16091]	ENSG00000154930.15	ACSS1	84532
ENSG00000172183	10.7368	1.56716	0.503621	2.67315	0.00751437	0.200469	FALSE	ISG20	protein_coding	88636153	88656483	15	1	chromosome	interferon stimulated exonuclease gene 20 [Source:HGNC Symbol;Acc:HGNC:6130]	ENSG00000172183.15	ISG20	3669
ENSG00000153071	179.576	0.836258	0.319866	2.66916	0.00760416	0.202308	FALSE	DAB2	protein_coding	39371675	39462300	5	-1	chromosome	DAB adaptor protein 2 [Source:HGNC Symbol;Acc:HGNC:2662]	ENSG00000153071.15	DAB2	1601
ENSG00000277443	293.903	0.781638	0.291932	2.66865	0.00761565	0.202308	FALSE	MARCKS	protein_coding	113857345	113863475	6	1	chromosome	myristoylated alanine rich protein kinase C substrate [Source:HGNC Symbol;Acc:HGNC:6759]	ENSG00000277443.3	MARCKS	4082
ENSG00000138796	742.279	-0.71725	0.268742	-2.66727	0.00764696	0.202709	FALSE	HADH	protein_coding	107989714	108035175	4	1	chromosome	hydroxyacyl-CoA dehydrogenase [Source:HGNC Symbol;Acc:HGNC:4799]	ENSG00000138796.16	HADH	3033
ENSG00000154727	44.9378	-1.19243	0.435249	-2.66187	0.00777075	0.205555	FALSE	GABPA	protein_coding	25734570	25772460	21	1	chromosome	GA binding protein transcription factor subunit alpha [Source:HGNC Symbol;Acc:HGNC:4071]	ENSG00000154727.10	GABPA	2551
ENSG00000136527	350.667	-0.918599	0.329034	-2.65909	0.00783529	0.206825	FALSE	TRA2B	protein_coding	185914558	185938103	3	-1	chromosome	transformer 2 beta homolog [Source:HGNC Symbol;Acc:HGNC:10781]	ENSG00000136527.18	TRA2B	6434
ENSG00000177479	1013.24	-0.779285	0.282438	-2.65597	0.00790808	0.20815	FALSE	ARIH2	protein_coding	48918821	48986382	3	1	chromosome	ariadne RBR E3 ubiquitin protein ligase 2 [Source:HGNC Symbol;Acc:HGNC:690]	ENSG00000177479.19	ARIH2	10425
ENSG00000205268	146.108	-0.863261	0.34085	-2.65551	0.00791876	0.20815	FALSE	PDE7A	protein_coding	65717510	65842322	8	-1	chromosome	phosphodiesterase 7A [Source:HGNC Symbol;Acc:HGNC:8791]	ENSG00000205268.10	PDE7A	5150
ENSG00000147454	412.901	-0.895048	0.380536	-2.65399	0.00795465	0.208655	FALSE	SLC25A37	protein_coding	23528956	23575463	8	1	chromosome	solute carrier family 25 member 37 [Source:HGNC Symbol;Acc:HGNC:29786]	ENSG00000147454.14	SLC25A37	51312
ENSG00000137216	64.8175	-1.24016	0.445593	-2.65326	0.00797193	0.208671	FALSE	TMEM63B	protein_coding	44126914	44155519	6	1	chromosome	transmembrane protein 63B [Source:HGNC Symbol;Acc:HGNC:17735]	ENSG00000137216.19	TMEM63B	55362
ENSG00000134352	312.728	-1.12891	0.400162	-2.65246	0.00799088	0.20873	FALSE	IL6ST	protein_coding	55935095	55995022	5	-1	chromosome	interleukin 6 signal transducer [Source:HGNC Symbol;Acc:HGNC:6021]	ENSG00000134352.20	IL6ST	3572
ENSG00000102753	463.719	-0.946854	0.35055	-2.65174	0.00800779	0.208736	FALSE	KPNA3	protein_coding	49699320	49792682	13	-1	chromosome	karyopherin subunit alpha 3 [Source:HGNC Symbol;Acc:HGNC:6396]	ENSG00000102753.10	KPNA3	3839
ENSG00000182378	13.6524	-1.19897	0.504798	-2.63703	0.00836367	0.216741	FALSE	PLCXD1	protein_coding	276322	303356	X	1	chromosome	phosphatidylinositol specific phospholipase C X domain containing 1 [Source:HGNC Symbol;Acc:HGNC:23148]	ENSG00000182378.14	PLCXD1	55344
ENSG00000184990	531.683	-0.807737	0.315415	-2.6369	0.00836685	0.216741	FALSE	SIVA1	protein_coding	104753147	104768494	14	1	chromosome	SIVA1 apoptosis inducing factor [Source:HGNC Symbol;Acc:HGNC:17712]	ENSG00000184990.13	SIVA1	10572
ENSG00000197956	1275.38	1.22991	0.405929	2.63772	0.00834647	0.216741	FALSE	S100A6	protein_coding	153534599	153536244	1	-1	chromosome	S100 calcium binding protein A6 [Source:HGNC Symbol;Acc:HGNC:10496]	ENSG00000197956.10	S100A6	6277
ENSG00000165192	219.872	-0.960191	0.411386	-2.63505	0.00841257	0.217475	FALSE	ASB11	protein_coding	15281697	15315640	X	-1	chromosome	ankyrin repeat and SOCS box containing 11 [Source:HGNC Symbol;Acc:HGNC:17186]	ENSG00000165192.14	ASB11	140456
ENSG00000105707	31.7281	-1.50924	0.492077	-2.63304	0.00846236	0.218311	FALSE	HPN	protein_coding	35040506	35066571	19	1	chromosome	hepsin [Source:HGNC Symbol;Acc:HGNC:5155]	ENSG00000105707.14	HPN	3249
ENSG00000143774	161.869	0.885358	0.318615	2.63053	0.00852517	0.219274	FALSE	GUK1	protein_coding	228139962	228148984	1	1	chromosome	guanylate kinase 1 [Source:HGNC Symbol;Acc:HGNC:4693]	ENSG00000143774.16	GUK1	2987
ENSG00000182578	39.6059	1.2768	0.444264	2.62982	0.00854297	0.219274	FALSE	CSF1R	protein_coding	150053291	150113372	5	-1	chromosome	colony stimulating factor 1 receptor [Source:HGNC Symbol;Acc:HGNC:2433]	ENSG00000182578.13	CSF1R	1436
ENSG00000188976	66.3494	-1.12311	0.425295	-2.62945	0.00855223	0.219274	FALSE	NOC2L	protein_coding	944203	959309	1	-1	chromosome	NOC2 like nucleolar associated transcriptional repressor [Source:HGNC Symbol;Acc:HGNC:24517]	ENSG00000188976.11	NOC2L	26155
ENSG00000163029	116.699	-1.28925	0.430627	-2.62745	0.00860273	0.220117	FALSE	SMC6	protein_coding	17663812	17800242	2	-1	chromosome	structural maintenance of chromosomes 6 [Source:HGNC Symbol;Acc:HGNC:20466]	ENSG00000163029.16	SMC6	79677
ENSG00000162618	73.9907	0.934728	0.387442	2.62506	0.00866344	0.220768	FALSE	ADGRL4	protein_coding	78889764	79282124	1	-1	chromosome	adhesion G protein-coupled receptor L4 [Source:HGNC Symbol;Acc:HGNC:20822]	ENSG00000162618.15	ADGRL4	64123
ENSG00000184588	61.4225	-1.30079	0.443986	-2.62519	0.00866007	0.220768	FALSE	PDE4B	protein_coding	65792514	66374579	1	1	chromosome	phosphodiesterase 4B [Source:HGNC Symbol;Acc:HGNC:8781]	ENSG00000184588.18	PDE4B	5142
ENSG00000066294	28.3536	1.34341	0.456516	2.62308	0.00871392	0.221294	FALSE	CD84	protein_coding	160541095	160579516	1	-1	chromosome	CD84 molecule [Source:HGNC Symbol;Acc:HGNC:1704]	ENSG00000066294.14	CD84	8832
ENSG00000124356	199.665	-1.03362	0.37471	-2.62286	0.00871947	0.221294	FALSE	STAMBP	protein_coding	73828916	73873659	2	1	chromosome	STAM binding protein [Source:HGNC Symbol;Acc:HGNC:16950]	ENSG00000124356.16	STAMBP	10617
ENSG00000129351	308.78	-0.902967	0.330083	-2.61724	0.00886431	0.223667	FALSE	ILF3	protein_coding	10654261	10692417	19	1	chromosome	interleukin enhancer binding factor 3 [Source:HGNC Symbol;Acc:HGNC:6038]	ENSG00000129351.17	ILF3	3609
ENSG00000163508	5.41228	1.44954	0.431752	2.61716	0.0088666	0.223667	FALSE	EOMES	protein_coding	27715949	27722711	3	-1	chromosome	eomesodermin [Source:HGNC Symbol;Acc:HGNC:3372]	ENSG00000163508.13	EOMES	8320
ENSG00000189221	145.367	-0.46105	0.429	-2.6174	0.00886016	0.223667	FALSE	MAOA	protein_coding	43654907	43746824	X	1	chromosome	monoamine oxidase A [Source:HGNC Symbol;Acc:HGNC:6833]	ENSG00000189221.9	MAOA	4128
ENSG00000198718	149.173	-1.04863	0.372867	-2.61218	0.00899674	0.226493	FALSE	TOGARAM1	protein_coding	44962190	45074431	14	1	chromosome	TOG array regulator of axonemal microtubules 1 [Source:HGNC Symbol;Acc:HGNC:19959]	ENSG00000198718.13	TOGARAM1	23116
ENSG00000153339	52.1714	-1.23795	0.437985	-2.60975	0.00906092	0.227651	FALSE	TRAPPC8	protein_coding	31829180	31953136	18	-1	chromosome	trafficking protein particle complex 8 [Source:HGNC Symbol;Acc:HGNC:29169]	ENSG00000153339.14	TRAPPC8	22878
ENSG00000198894	449.048	-0.809513	0.317126	-2.60409	0.00921176	0.230977	FALSE	CIPC	protein_coding	77098126	77117287	14	1	chromosome	CLOCK interacting pacemaker [Source:HGNC Symbol;Acc:HGNC:20365]	ENSG00000198894.8	CIPC	85457
ENSG00000137269	9.76479	1.47273	0.506114	2.60201	0.00926803	0.231923	FALSE	LRRC1	protein_coding	53794497	53924125	6	1	chromosome	leucine rich repeat containing 1 [Source:HGNC Symbol;Acc:HGNC:14307]	ENSG00000137269.15	LRRC1	55227
ENSG00000158517	5.52841	1.53593	0.478386	2.59681	0.00940949	0.234993	FALSE	NCF1	protein_coding	74773962	74789376	7	1	chromosome	neutrophil cytosolic factor 1 [Source:HGNC Symbol;Acc:HGNC:7660]	ENSG00000158517.15	NCF1	653361
ENSG00000169762	367.244	-0.69335	0.274087	-2.59574	0.00943886	0.235257	FALSE	TAPT1	protein_coding	16160505	16227410	4	-1	chromosome	transmembrane anterior posterior transformation 1 [Source:HGNC Symbol;Acc:HGNC:26887]	ENSG00000169762.17	TAPT1	202018
ENSG00000124942	1988.59	0.774899	0.295117	2.59351	0.00950014	0.236314	FALSE	AHNAK	protein_coding	62433542	62556235	11	-1	chromosome	AHNAK nucleoprotein [Source:HGNC Symbol;Acc:HGNC:347]	ENSG00000124942.14	AHNAK	79026
ENSG00000100979	56.8945	1.17355	0.415927	2.59203	0.00954103	0.23686	FALSE	PLTP	protein_coding	45898621	45912155	20	-1	chromosome	phospholipid transfer protein [Source:HGNC Symbol;Acc:HGNC:9093]	ENSG00000100979.15	PLTP	5360
ENSG00000178053	295.234	1.04981	0.426814	2.58942	0.00961382	0.238194	FALSE	MLF1	protein_coding	158571163	158607252	3	1	chromosome	myeloid leukemia factor 1 [Source:HGNC Symbol;Acc:HGNC:7125]	ENSG00000178053.19	MLF1	4291
ENSG00000167635	158.576	-0.909801	0.357187	-2.58872	0.00963345	0.238209	FALSE	ZNF146	protein_coding	36214602	36238774	19	1	chromosome	zinc finger protein 146 [Source:HGNC Symbol;Acc:HGNC:12931]	ENSG00000167635.11	ZNF146	7705
ENSG00000122707	25.4816	-1.38928	0.486374	-2.58731	0.00967298	0.238215	FALSE	RECK	protein_coding	36036913	36124455	9	1	chromosome	reversion inducing cysteine rich protein with kazal motifs [Source:HGNC Symbol;Acc:HGNC:11345]	ENSG00000122707.12	RECK	8434
ENSG00000188738	7.63245	-0.71475	0.461381	-2.58667	0.00969082	0.238215	FALSE	FSIP2	protein_coding	185738804	185833290	2	1	chromosome	fibrous sheath interacting protein 2 [Source:HGNC Symbol;Acc:HGNC:21675]	ENSG00000188738.15	FSIP2	401024
ENSG00000233024	81.5575	-1.04673	0.401125	-2.58714	0.0096777	0.238215	FALSE	NPIPA9	protein_coding	18358086	18379331	16	-1	chromosome	nuclear pore complex interacting protein family, member A9 [Source:HGNC Symbol;Acc:HGNC:41984]	ENSG00000233024.7	NPIPA9
ENSG00000170458	76.337	1.27003	0.426228	2.58573	0.00971744	0.238401	FALSE	CD14	protein_coding	140631728	140633701	5	-1	chromosome	CD14 molecule [Source:HGNC Symbol;Acc:HGNC:1628]	ENSG00000170458.14	CD14	929
ENSG00000100784	122.607	-1.10823	0.39993	-2.58446	0.00975315	0.238809	FALSE	RPS6KA5	protein_coding	90847861	91060641	14	-1	chromosome	ribosomal protein S6 kinase A5 [Source:HGNC Symbol;Acc:HGNC:10434]	ENSG00000100784.12	RPS6KA5	9252
ENSG00000198727	133068	-0.819954	0.297626	-2.58217	0.00981801	0.239928	FALSE	MT-CYB	protein_coding	14747	15887	MT	1	chromosome	mitochondrially encoded cytochrome b [Source:HGNC Symbol;Acc:HGNC:7427]	ENSG00000198727.2	MT-CYB	4519
ENSG00000100055	23.7419	1.48908	0.492295	2.58104	0.00985045	0.240251	FALSE	CYTH4	protein_coding	37282027	37315341	22	1	chromosome	cytohesin 4 [Source:HGNC Symbol;Acc:HGNC:9505]	ENSG00000100055.21	CYTH4	27128
ENSG00000180530	162.738	-1.02858	0.396139	-2.57902	0.00990802	0.241185	FALSE	NRIP1	protein_coding	14961235	15065936	21	-1	chromosome	nuclear receptor interacting protein 1 [Source:HGNC Symbol;Acc:HGNC:8001]	ENSG00000180530.11	NRIP1	8204
ENSG00000090659	13.7997	1.54442	0.501628	2.57753	0.00995094	0.241759	FALSE	CD209	protein_coding	7739993	7747564	19	-1	chromosome	CD209 molecule [Source:HGNC Symbol;Acc:HGNC:1641]	ENSG00000090659.18	CD209	30835
ENSG00000159399	131.284	-1.31078	0.449938	-2.57392	0.0100553	0.243821	FALSE	HK2	protein_coding	74834127	74893359	2	1	chromosome	hexokinase 2 [Source:HGNC Symbol;Acc:HGNC:4923]	ENSG00000159399.10	HK2	3099
ENSG00000124126	32.2915	1.24304	0.464227	2.57096	0.0101417	0.24544	FALSE	PREX1	protein_coding	48624252	48827999	20	-1	chromosome	phosphatidylinositol-3,4,5-trisphosphate dependent Rac exchange factor 1 [Source:HGNC Symbol;Acc:HGNC:32594]	ENSG00000124126.14	PREX1	57580
ENSG00000013364	56.57	1.15618	0.416238	2.56797	0.0102295	0.246137	FALSE	MVP	protein_coding	29820394	29848039	16	1	chromosome	major vault protein [Source:HGNC Symbol;Acc:HGNC:7531]	ENSG00000013364.19	MVP	9961
ENSG00000115295	157.927	-0.911549	0.335209	-2.56857	0.0102119	0.246137	FALSE	CLIP4	protein_coding	29097705	29189643	2	1	chromosome	CAP-Gly domain containing linker protein family member 4 [Source:HGNC Symbol;Acc:HGNC:26108]	ENSG00000115295.20	CLIP4	79745
ENSG00000166343	378.227	-0.896325	0.401341	-2.56871	0.0102077	0.246137	FALSE	MSS51	protein_coding	73423579	73433561	10	-1	chromosome	MSS51 mitochondrial translational activator [Source:HGNC Symbol;Acc:HGNC:21000]	ENSG00000166343.10	MSS51	118490
ENSG00000183579	16.0128	-1.40911	0.504208	-2.5663	0.010279	0.246855	FALSE	ZNRF3	protein_coding	28883572	29057488	22	1	chromosome	zinc and ring finger 3 [Source:HGNC Symbol;Acc:HGNC:18126]	ENSG00000183579.16	ZNRF3	84133
ENSG00000161533	287.665	-0.809396	0.313937	-2.5627	0.0103863	0.248953	FALSE	ACOX1	protein_coding	75941507	75979177	17	-1	chromosome	acyl-CoA oxidase 1 [Source:HGNC Symbol;Acc:HGNC:119]	ENSG00000161533.12	ACOX1	51
ENSG00000147576	176.258	-0.978062	0.365308	-2.56154	0.0104208	0.249303	FALSE	ADHFE1	protein_coding	66432492	66468907	8	1	chromosome	alcohol dehydrogenase iron containing 1 [Source:HGNC Symbol;Acc:HGNC:16354]	ENSG00000147576.17	ADHFE1	137872
ENSG00000143344	36.0878	1.23296	0.457925	2.55843	0.0105146	0.250587	FALSE	RGL1	protein_coding	183636085	183928531	1	1	chromosome	ral guanine nucleotide dissociation stimulator like 1 [Source:HGNC Symbol;Acc:HGNC:30281]	ENSG00000143344.15	RGL1	23179
ENSG00000182013	13.485	1.00323	0.50525	2.55847	0.0105135	0.250587	FALSE	PNMA8A	protein_coding	46466491	46471563	19	-1	chromosome	PNMA family member 8A [Source:HGNC Symbol;Acc:HGNC:25578]	ENSG00000182013.18	PNMA8A	55228
ENSG00000271303	129.553	-0.983686	0.38136	-2.55744	0.0105445	0.250823	FALSE	SRXN1	protein_coding	646615	653370	20	-1	chromosome	sulfiredoxin 1 [Source:HGNC Symbol;Acc:HGNC:16132]	ENSG00000271303.1	SRXN1	140809
ENSG00000131069	185.361	-0.831248	0.33038	-2.55366	0.0106597	0.253083	FALSE	ACSS2	protein_coding	34872146	34927962	20	1	chromosome	acyl-CoA synthetase short chain family member 2 [Source:HGNC Symbol;Acc:HGNC:15814]	ENSG00000131069.20	ACSS2	55902
ENSG00000117091	6.64499	1.48056	0.499837	2.55207	0.0107084	0.253757	FALSE	CD48	protein_coding	160678746	160711831	1	-1	chromosome	CD48 molecule [Source:HGNC Symbol;Acc:HGNC:1683]	ENSG00000117091.10	CD48	962
ENSG00000057657	11.4519	1.58961	0.50341	2.55129	0.0107324	0.253844	FALSE	PRDM1	protein_coding	105993463	106109939	6	1	chromosome	PR/SET domain 1 [Source:HGNC Symbol;Acc:HGNC:9346]	ENSG00000057657.17	PRDM1	639
ENSG00000113013	505.108	-0.736136	0.283826	-2.55057	0.0107548	0.253894	FALSE	HSPA9	protein_coding	138553756	138575416	5	-1	chromosome	heat shock protein family A (Hsp70) member 9 [Source:HGNC Symbol;Acc:HGNC:5244]	ENSG00000113013.15	HSPA9	3313
ENSG00000116824	10.4376	1.75736	0.498107	2.54268	0.0110005	0.259207	FALSE	CD2	protein_coding	116754430	116769229	1	1	chromosome	CD2 molecule [Source:HGNC Symbol;Acc:HGNC:1639]	ENSG00000116824.5	CD2	914
ENSG00000186818	12.7388	1.64302	0.505962	2.53993	0.0110874	0.260763	FALSE	LILRB4	protein_coding	54643889	54670359	19	1	chromosome	leukocyte immunoglobulin like receptor B4 [Source:HGNC Symbol;Acc:HGNC:6608]	ENSG00000186818.12	LILRB4	11006
ENSG00000137210	377.709	-0.735353	0.291226	-2.53688	0.0111844	0.262092	FALSE	TMEM14B	protein_coding	10747759	10852753	6	1	chromosome	transmembrane protein 14B [Source:HGNC Symbol;Acc:HGNC:21384]	ENSG00000137210.14	TMEM14B	81853
ENSG00000197063	390.371	-0.986588	0.364829	-2.53684	0.0111858	0.262092	FALSE	MAFG	protein_coding	81918270	81927735	17	-1	chromosome	MAF bZIP transcription factor G [Source:HGNC Symbol;Acc:HGNC:6781]	ENSG00000197063.11	MAFG	4097
ENSG00000155659	35.9028	1.33059	0.447839	2.53213	0.0113373	0.265145	FALSE	VSIG4	protein_coding	66021738	66040125	X	-1	chromosome	V-set and immunoglobulin domain containing 4 [Source:HGNC Symbol;Acc:HGNC:17032]	ENSG00000155659.15	VSIG4	11326
ENSG00000136383	1027.8	-0.820127	0.331047	-2.52928	0.0114297	0.26631	FALSE	ALPK3	protein_coding	84816680	84873482	15	1	chromosome	alpha kinase 3 [Source:HGNC Symbol;Acc:HGNC:17574]	ENSG00000136383.6	ALPK3	57538
ENSG00000177098	73.4145	0.956761	0.424759	2.52954	0.0114211	0.26631	FALSE	SCN4B	protein_coding	118133377	118152888	11	-1	chromosome	sodium voltage-gated channel beta subunit 4 [Source:HGNC Symbol;Acc:HGNC:10592]	ENSG00000177098.8	SCN4B	6330
ENSG00000173641	1435.84	-0.771636	0.325353	-2.52485	0.0115749	0.269192	FALSE	HSPB7	protein_coding	16014028	16019594	1	-1	chromosome	heat shock protein family B (small) member 7 [Source:HGNC Symbol;Acc:HGNC:5249]	ENSG00000173641.17	HSPB7	27129
ENSG00000087460	2984.72	-0.595491	0.235889	-2.52321	0.0116289	0.269227	FALSE	GNAS	protein_coding	58839718	58911192	20	1	chromosome	GNAS complex locus [Source:HGNC Symbol;Acc:HGNC:4392]	ENSG00000087460.25	GNAS	2778
ENSG00000143382	40.0551	-1.35908	0.465472	-2.52284	0.011641	0.269227	FALSE	ADAMTSL4	protein_coding	150549369	150560937	1	1	chromosome	ADAMTS like 4 [Source:HGNC Symbol;Acc:HGNC:19706]	ENSG00000143382.15	ADAMTSL4	54507
ENSG00000213341	56.7452	-1.03771	0.41333	-2.5233	0.0116259	0.269227	FALSE	CHUK	protein_coding	100188300	100229596	10	-1	chromosome	component of inhibitor of nuclear factor kappa B kinase complex [Source:HGNC Symbol;Acc:HGNC:1974]	ENSG00000213341.11	CHUK	1147
ENSG00000135164	31.4192	1.4126	0.497111	2.52018	0.0117296	0.270777	FALSE	DMTF1	protein_coding	87152361	87196337	7	1	chromosome	cyclin D binding myb like transcription factor 1 [Source:HGNC Symbol;Acc:HGNC:14603]	ENSG00000135164.18	DMTF1	9988
ENSG00000006282	55.9752	0.98323	0.428909	2.51769	0.0118127	0.271195	FALSE	SPATA20	protein_coding	50543058	50555852	17	1	chromosome	spermatogenesis associated 20 [Source:HGNC Symbol;Acc:HGNC:26125]	ENSG00000006282.21	SPATA20	64847
ENSG00000141968	9.11938	1.6049	0.501184	2.51797	0.0118033	0.271195	FALSE	VAV1	protein_coding	6772708	6857366	19	1	chromosome	vav guanine nucleotide exchange factor 1 [Source:HGNC Symbol;Acc:HGNC:12657]	ENSG00000141968.8	VAV1	7409
ENSG00000162520	433.925	0.712209	0.279055	2.51776	0.0118103	0.271195	FALSE	SYNC	protein_coding	32679906	32703596	1	-1	chromosome	syncoilin, intermediate filament protein [Source:HGNC Symbol;Acc:HGNC:28897]	ENSG00000162520.15	SYNC	81493
ENSG00000188257	48.7499	-0.500674	0.434659	-2.51406	0.0119351	0.273501	FALSE	PLA2G2A	protein_coding	19975431	19980416	1	-1	chromosome	phospholipase A2 group IIA [Source:HGNC Symbol;Acc:HGNC:9031]	ENSG00000188257.11	PLA2G2A	5320
ENSG00000106537	17.025	1.26422	0.497053	2.51031	0.0120625	0.275915	FALSE	TSPAN13	protein_coding	16753755	16784536	7	1	chromosome	tetraspanin 13 [Source:HGNC Symbol;Acc:HGNC:21643]	ENSG00000106537.8	TSPAN13	27075
ENSG00000204525	732.531	1.73058	0.502471	2.50772	0.0121514	0.277442	FALSE	HLA-C	protein_coding	31268749	31272130	6	-1	chromosome	major histocompatibility complex, class I, C [Source:HGNC Symbol;Acc:HGNC:4933]	ENSG00000204525.16	HLA-C	3107
ENSG00000154451	7.54207	1.80048	0.491071	2.50506	0.0122432	0.278056	FALSE	GBP5	protein_coding	89258950	89272804	1	-1	chromosome	guanylate binding protein 5 [Source:HGNC Symbol;Acc:HGNC:19895]	ENSG00000154451.14	GBP5	115362
ENSG00000184221	11.8607	1.05234	0.494875	2.505	0.012245	0.278056	FALSE	OLIG1	protein_coding	33070141	33072413	21	1	chromosome	oligodendrocyte transcription factor 1 [Source:HGNC Symbol;Acc:HGNC:16983]	ENSG00000184221.13	OLIG1	116448
ENSG00000205726	220.171	-0.973012	0.352732	-2.50625	0.012202	0.278056	FALSE	ITSN1	protein_coding	33642400	33899861	21	1	chromosome	intersectin 1 [Source:HGNC Symbol;Acc:HGNC:6183]	ENSG00000205726.15	ITSN1	6453
ENSG00000182472	4.0896	1.3735	0.454201	2.50041	0.0124051	0.281183	FALSE	CAPN12	protein_coding	38730187	38769904	19	-1	chromosome	calpain 12 [Source:HGNC Symbol;Acc:HGNC:13249]	ENSG00000182472.9	CAPN12	147968
ENSG00000089820	27.665	1.32634	0.472688	2.49431	0.0126202	0.282058	FALSE	ARHGAP4	protein_coding	153907367	153934999	X	-1	chromosome	Rho GTPase activating protein 4 [Source:HGNC Symbol;Acc:HGNC:674]	ENSG00000089820.15	ARHGAP4	393
ENSG00000119711	362.039	-0.932779	0.341979	-2.49436	0.0126183	0.282058	FALSE	ALDH6A1	protein_coding	74056847	74084492	14	-1	chromosome	aldehyde dehydrogenase 6 family member A1 [Source:HGNC Symbol;Acc:HGNC:7179]	ENSG00000119711.13	ALDH6A1	4329
ENSG00000148229	462.073	0.686084	0.275979	2.49641	0.0125456	0.282058	FALSE	POLE3	protein_coding	113407235	113410675	9	-1	chromosome	DNA polymerase epsilon 3, accessory subunit [Source:HGNC Symbol;Acc:HGNC:13546]	ENSG00000148229.13	POLE3	54107
ENSG00000160097	842.309	0.805628	0.325684	2.49751	0.0125069	0.282058	FALSE	FNDC5	protein_coding	32862268	32872482	1	-1	chromosome	fibronectin type III domain containing 5 [Source:HGNC Symbol;Acc:HGNC:20240]	ENSG00000160097.18	FNDC5	252995
ENSG00000160299	485.923	-0.908572	0.348667	-2.49647	0.0125436	0.282058	FALSE	PCNT	protein_coding	46324141	46445769	21	1	chromosome	pericentrin [Source:HGNC Symbol;Acc:HGNC:16068]	ENSG00000160299.17	PCNT	5116
ENSG00000168685	14.0442	1.16932	0.50263	2.4954	0.0125814	0.282058	FALSE	IL7R	protein_coding	35852695	35879603	5	1	chromosome	interleukin 7 receptor [Source:HGNC Symbol;Acc:HGNC:6024]	ENSG00000168685.15	IL7R	3575
ENSG00000179057	5.94409	1.11464	0.457184	2.4936	0.0126454	0.282058	FALSE	IGSF22	protein_coding	18704305	18726230	11	-1	chromosome	immunoglobulin superfamily member 22 [Source:HGNC Symbol;Acc:HGNC:26750]	ENSG00000179057.13	IGSF22	283284
ENSG00000198829	5.92333	1.3727	0.481615	2.49855	0.0124703	0.282058	FALSE	SUCNR1	protein_coding	151873643	151884619	3	1	chromosome	succinate receptor 1 [Source:HGNC Symbol;Acc:HGNC:4542]	ENSG00000198829.6	SUCNR1	56670
ENSG00000205413	19.5143	1.29089	0.490309	2.49357	0.0126466	0.282058	FALSE	SAMD9	protein_coding	93099513	93118023	7	-1	chromosome	sterile alpha motif domain containing 9 [Source:HGNC Symbol;Acc:HGNC:1348]	ENSG00000205413.8	SAMD9	54809
ENSG00000070018	82.9686	-0.980453	0.399859	-2.48808	0.0128435	0.28594	FALSE	LRP6	protein_coding	12116025	12267044	12	-1	chromosome	LDL receptor related protein 6 [Source:HGNC Symbol;Acc:HGNC:6698]	ENSG00000070018.9	LRP6	4040
ENSG00000218336	19.0244	-1.3369	0.507675	-2.48712	0.0128782	0.286203	FALSE	TENM3	protein_coding	182143987	182803024	4	1	chromosome	teneurin transmembrane protein 3 [Source:HGNC Symbol;Acc:HGNC:29944]	ENSG00000218336.9	TENM3	55714
ENSG00000149923	21.3797	-1.18058	0.500142	-2.48617	0.0129125	0.286456	FALSE	PPP4C	protein_coding	30075978	30085376	16	1	chromosome	protein phosphatase 4 catalytic subunit [Source:HGNC Symbol;Acc:HGNC:9319]	ENSG00000149923.14	PPP4C	5531
ENSG00000171928	30.3173	-0.43002	0.412485	-2.48297	0.0130294	0.288537	FALSE	TVP23B	protein_coding	18781111	18806714	17	1	chromosome	trans-golgi network vesicle protein 23 homolog B [Source:HGNC Symbol;Acc:HGNC:20399]	ENSG00000171928.14	TVP23B	51030
ENSG00000114942	3846.5	-0.610698	0.248327	-2.48061	0.0131158	0.289428	FALSE	EEF1B2	protein_coding	206159585	206162928	2	1	chromosome	eukaryotic translation elongation factor 1 beta 2 [Source:HGNC Symbol;Acc:HGNC:3208]	ENSG00000114942.14	EEF1B2	1933
ENSG00000115816	202.845	-0.927902	0.344031	-2.48122	0.0130933	0.289428	FALSE	CEBPZ	protein_coding	37201612	37231596	2	-1	chromosome	CCAAT enhancer binding protein zeta [Source:HGNC Symbol;Acc:HGNC:24218]	ENSG00000115816.15	CEBPZ	10153
ENSG00000010810	109.284	0.924003	0.366104	2.47481	0.0133308	0.293138	FALSE	FYN	protein_coding	111660332	111873452	6	-1	chromosome	FYN proto-oncogene, Src family tyrosine kinase [Source:HGNC Symbol;Acc:HGNC:4037]	ENSG00000010810.17	FYN	2534
ENSG00000213886	21.7788	1.61484	0.400283	2.47485	0.0133291	0.293138	FALSE	UBD	protein_coding	29555515	29559732	6	-1	chromosome	ubiquitin D [Source:HGNC Symbol;Acc:HGNC:18795]	ENSG00000213886.4	UBD	10537
ENSG00000100448	17.6298	1.64475	0.497599	2.46935	0.0135358	0.296546	FALSE	CTSG	protein_coding	24573518	24576250	14	-1	chromosome	cathepsin G [Source:HGNC Symbol;Acc:HGNC:2532]	ENSG00000100448.4	CTSG	1511
ENSG00000101096	82.6159	0.946678	0.373867	2.4678	0.0135947	0.296546	FALSE	NFATC2	protein_coding	51386957	51562831	20	-1	chromosome	nuclear factor of activated T cells 2 [Source:HGNC Symbol;Acc:HGNC:7776]	ENSG00000101096.20	NFATC2	4773
ENSG00000108861	1039.66	-0.874825	0.36548	-2.4676	0.0136021	0.296546	FALSE	DUSP3	protein_coding	43766125	43778977	17	-1	chromosome	dual specificity phosphatase 3 [Source:HGNC Symbol;Acc:HGNC:3069]	ENSG00000108861.9	DUSP3	1845
ENSG00000183091	30173.2	-0.75417	0.293708	-2.46755	0.0136043	0.296546	FALSE	NEB	protein_coding	151485336	151734487	2	-1	chromosome	nebulin [Source:HGNC Symbol;Acc:HGNC:7720]	ENSG00000183091.19	NEB	4703
ENSG00000283782	52.6751	0.0445153	0.37538	2.46821	0.0135789	0.296546	FALSE	AC116366.3	protein_coding	132410832	132646079	5	1	chromosome	novel protein	ENSG00000283782.2	AC116366.3
ENSG00000116539	279.282	-0.803167	0.313165	-2.46432	0.0137274	0.296808	FALSE	ASH1L	protein_coding	155335268	155562807	1	-1	chromosome	ASH1 like histone lysine methyltransferase [Source:HGNC Symbol;Acc:HGNC:19088]	ENSG00000116539.13	ASH1L	55870
ENSG00000118689	806.776	-0.907622	0.350327	-2.46412	0.0137349	0.296808	FALSE	FOXO3	protein_coding	108559835	108684774	6	1	chromosome	forkhead box O3 [Source:HGNC Symbol;Acc:HGNC:3821]	ENSG00000118689.15	FOXO3	2309
ENSG00000134900	212.34	-0.978417	0.386726	-2.46548	0.0136829	0.296808	FALSE	TPP2	protein_coding	102596986	102679958	13	1	chromosome	tripeptidyl peptidase 2 [Source:HGNC Symbol;Acc:HGNC:12016]	ENSG00000134900.12	TPP2	7174
ENSG00000185950	426.495	-0.879991	0.352545	-2.4646	0.0137168	0.296808	FALSE	IRS2	protein_coding	109752695	109786583	13	-1	chromosome	insulin receptor substrate 2 [Source:HGNC Symbol;Acc:HGNC:6126]	ENSG00000185950.9	IRS2	8660
ENSG00000189190	14.1994	1.37985	0.503997	2.46624	0.0136539	0.296808	FALSE	ZNF600	protein_coding	52749942	52786807	19	-1	chromosome	zinc finger protein 600 [Source:HGNC Symbol;Acc:HGNC:30951]	ENSG00000189190.10	ZNF600	162966
ENSG00000166801	34.7366	1.15592	0.449734	2.46343	0.0137616	0.296871	FALSE	FAM111A	protein_coding	59142748	59155039	11	1	chromosome	family with sequence similarity 111 member A [Source:HGNC Symbol;Acc:HGNC:24725]	ENSG00000166801.15	FAM111A	63901
ENSG00000112419	192.87	-1.0763	0.368509	-2.46146	0.0138373	0.297479	FALSE	PHACTR2	protein_coding	143536845	143831185	6	1	chromosome	phosphatase and actin regulator 2 [Source:HGNC Symbol;Acc:HGNC:20956]	ENSG00000112419.14	PHACTR2	9749
ENSG00000166888	77.938	0.958371	0.36698	2.46172	0.0138272	0.297479	FALSE	STAT6	protein_coding	57095408	57132139	12	-1	chromosome	signal transducer and activator of transcription 6 [Source:HGNC Symbol;Acc:HGNC:11368]	ENSG00000166888.12	STAT6	6778
ENSG00000113282	227.961	-0.774581	0.308196	-2.46068	0.0138674	0.297613	FALSE	CLINT1	protein_coding	157785743	157859175	5	-1	chromosome	clathrin interactor 1 [Source:HGNC Symbol;Acc:HGNC:23186]	ENSG00000113282.13	CLINT1	9685
ENSG00000119318	691.614	-0.634641	0.255589	-2.45795	0.0139731	0.299369	FALSE	RAD23B	protein_coding	107283137	107332192	9	1	chromosome	RAD23 homolog B, nucleotide excision repair protein [Source:HGNC Symbol;Acc:HGNC:9813]	ENSG00000119318.13	RAD23B	5887
ENSG00000150764	125.273	-0.855298	0.349713	-2.45305	0.014165	0.302961	FALSE	DIXDC1	protein_coding	111927144	112022653	11	1	chromosome	DIX domain containing 1 [Source:HGNC Symbol;Acc:HGNC:23695]	ENSG00000150764.14	DIXDC1	85458
ENSG00000166348	368.26	-1.03764	0.425402	-2.45042	0.0142691	0.304667	FALSE	USP54	protein_coding	73497538	73625953	10	-1	chromosome	ubiquitin specific peptidase 54 [Source:HGNC Symbol;Acc:HGNC:23513]	ENSG00000166348.18	USP54	159195
ENSG00000196126	204.641	0.51271	0.495837	2.44717	0.0143983	0.306903	FALSE	HLA-DRB1	protein_coding	32578769	32589848	6	-1	chromosome	major histocompatibility complex, class II, DR beta 1 [Source:HGNC Symbol;Acc:HGNC:4948]	ENSG00000196126.11	HLA-DRB1	3123
ENSG00000157637	81.341	0.989346	0.38552	2.44304	0.0145643	0.309912	FALSE	SLC38A10	protein_coding	81244811	81295547	17	-1	chromosome	solute carrier family 38 member 10 [Source:HGNC Symbol;Acc:HGNC:28237]	ENSG00000157637.13	SLC38A10	124565
ENSG00000084070	23.5543	1.33073	0.472444	2.44184	0.0146125	0.310411	FALSE	SMAP2	protein_coding	40344850	40423326	1	1	chromosome	small ArfGAP2 [Source:HGNC Symbol;Acc:HGNC:25082]	ENSG00000084070.12	SMAP2	64744
ENSG00000118640	50.3363	1.11805	0.423329	2.43778	0.0147777	0.312858	FALSE	VAMP8	protein_coding	85561562	85582031	2	1	chromosome	vesicle associated membrane protein 8 [Source:HGNC Symbol;Acc:HGNC:12647]	ENSG00000118640.11	VAMP8	8673
ENSG00000169403	19.6958	1.48743	0.505104	2.43827	0.0147579	0.312858	FALSE	PTAFR	protein_coding	28147166	28193936	1	-1	chromosome	platelet activating factor receptor [Source:HGNC Symbol;Acc:HGNC:9582]	ENSG00000169403.12	PTAFR	5724
ENSG00000078328	651.138	-0.953357	0.366535	-2.43615	0.0148447	0.313216	FALSE	RBFOX1	protein_coding	5239802	7713340	16	1	chromosome	RNA binding fox-1 homolog 1 [Source:HGNC Symbol;Acc:HGNC:18222]	ENSG00000078328.21	RBFOX1	54715
ENSG00000196436	4.87206	-0.674058	0.46099	-2.43616	0.0148443	0.313216	FALSE	NPIPB15	protein_coding	74377878	74392080	16	1	chromosome	nuclear pore complex interacting protein family member B15 [Source:HGNC Symbol;Acc:HGNC:34409]	ENSG00000196436.8	NPIPB15	440348
ENSG00000091136	155.261	0.80399	0.355071	2.43316	0.0149678	0.313602	FALSE	LAMB1	protein_coding	107923799	108003187	7	-1	chromosome	laminin subunit beta 1 [Source:HGNC Symbol;Acc:HGNC:6486]	ENSG00000091136.14	LAMB1	3912
ENSG00000102531	56.197	-1.07862	0.444848	-2.43145	0.0150384	0.313602	FALSE	FNDC3A	protein_coding	48975912	49209779	13	1	chromosome	fibronectin type III domain containing 3A [Source:HGNC Symbol;Acc:HGNC:20296]	ENSG00000102531.16	FNDC3A	22862
ENSG00000105939	57.8014	1.12338	0.409032	2.43276	0.0149843	0.313602	FALSE	ZC3HAV1	protein_coding	139043515	139109720	7	-1	chromosome	zinc finger CCCH-type containing, antiviral 1 [Source:HGNC Symbol;Acc:HGNC:23721]	ENSG00000105939.13	ZC3HAV1	56829
ENSG00000113163	169.909	-0.995473	0.376454	-2.43445	0.0149146	0.313602	FALSE	CERT1	protein_coding	75356345	75512138	5	-1	chromosome	ceramide transporter 1 [Source:HGNC Symbol;Acc:HGNC:2205]	ENSG00000113163.17	CERT1	10087
ENSG00000135424	358.537	-0.739848	0.31052	-2.43208	0.0150122	0.313602	FALSE	ITGA7	protein_coding	55684568	55716043	12	-1	chromosome	integrin subunit alpha 7 [Source:HGNC Symbol;Acc:HGNC:6143]	ENSG00000135424.17	ITGA7	3679
ENSG00000136514	7.41943	1.32022	0.496037	2.43168	0.0150288	0.313602	FALSE	RTP4	protein_coding	187368385	187372076	3	1	chromosome	receptor transporter protein 4 [Source:HGNC Symbol;Acc:HGNC:23992]	ENSG00000136514.3	RTP4	64108
ENSG00000163126	2592.69	-0.635022	0.256526	-2.43299	0.0149745	0.313602	FALSE	ANKRD23	protein_coding	96824526	96857934	2	-1	chromosome	ankyrin repeat domain 23 [Source:HGNC Symbol;Acc:HGNC:24470]	ENSG00000163126.15	ANKRD23	200539
ENSG00000118454	36.2022	-1.11792	0.460754	-2.43085	0.0150635	0.313603	FALSE	ANKRD13C	protein_coding	70258999	70354734	1	-1	chromosome	ankyrin repeat domain 13C [Source:HGNC Symbol;Acc:HGNC:25374]	ENSG00000118454.13	ANKRD13C	81573
ENSG00000040341	494.816	-0.892573	0.352866	-2.42663	0.01524	0.316223	FALSE	STAU2	protein_coding	73420369	73747708	8	-1	chromosome	staufen double-stranded RNA binding protein 2 [Source:HGNC Symbol;Acc:HGNC:11371]	ENSG00000040341.18	STAU2	27067
ENSG00000251322	14.022	-1.13727	0.507661	-2.42664	0.0152395	0.316223	FALSE	SHANK3	protein_coding	50674415	50733298	22	1	chromosome	SH3 and multiple ankyrin repeat domains 3 [Source:HGNC Symbol;Acc:HGNC:14294]	ENSG00000251322.9	SHANK3	85358
ENSG00000089220	4153.23	-0.662907	0.267405	-2.42294	0.0153956	0.318923	FALSE	PEBP1	protein_coding	118136124	118145584	12	1	chromosome	phosphatidylethanolamine binding protein 1 [Source:HGNC Symbol;Acc:HGNC:8630]	ENSG00000089220.5	PEBP1	5037
ENSG00000138385	223.411	-0.873214	0.349699	-2.42117	0.0154708	0.319953	FALSE	SSB	protein_coding	169791933	169812064	2	1	chromosome	small RNA binding exonuclease protection factor La [Source:HGNC Symbol;Acc:HGNC:11316]	ENSG00000138385.16	SSB	6741
ENSG00000100106	261.064	-0.808555	0.31846	-2.41867	0.0155775	0.320643	FALSE	TRIOBP	protein_coding	37697048	37776556	22	1	chromosome	TRIO and F-actin binding protein [Source:HGNC Symbol;Acc:HGNC:17009]	ENSG00000100106.22	TRIOBP	11078
ENSG00000204574	438.925	-0.844593	0.334754	-2.41858	0.0155811	0.320643	FALSE	ABCF1	protein_coding	30571393	30597179	6	1	chromosome	ATP binding cassette subfamily F member 1 [Source:HGNC Symbol;Acc:HGNC:70]	ENSG00000204574.13	ABCF1	23
ENSG00000216490	44.9594	1.71416	0.478789	2.41965	0.0155355	0.320643	FALSE	IFI30	protein_coding	18173162	18178117	19	1	chromosome	IFI30 lysosomal thiol reductase [Source:HGNC Symbol;Acc:HGNC:5398]	ENSG00000216490.4	IFI30	10437
ENSG00000185946	174.419	-1.02644	0.411709	-2.4172	0.0156404	0.321334	FALSE	RNPC3	protein_coding	103525691	103555239	1	1	chromosome	RNA binding region (RNP1, RRM) containing 3 [Source:HGNC Symbol;Acc:HGNC:18666]	ENSG00000185946.16	RNPC3	55599
ENSG00000067369	58.0605	0.933659	0.431349	2.41624	0.0156817	0.32165	FALSE	TP53BP1	protein_coding	43403061	43510728	15	-1	chromosome	tumor protein p53 binding protein 1 [Source:HGNC Symbol;Acc:HGNC:11999]	ENSG00000067369.13	TP53BP1	7158
ENSG00000165457	75.8471	1.29181	0.451375	2.41565	0.0157072	0.32165	FALSE	FOLR2	protein_coding	72216601	72221950	11	1	chromosome	folate receptor beta [Source:HGNC Symbol;Acc:HGNC:3793]	ENSG00000165457.14	FOLR2	2350
ENSG00000150527	321.837	-0.860859	0.353263	-2.41344	0.0158029	0.323082	FALSE	MIA2	protein_coding	39230231	39388513	14	1	chromosome	MIA SH3 domain ER export factor 2 [Source:HGNC Symbol;Acc:HGNC:18432]	ENSG00000150527.17	MIA2	4253
ENSG00000170242	478.109	-0.821291	0.321484	-2.41256	0.015841	0.323333	FALSE	USP47	protein_coding	11841423	11961887	11	1	chromosome	ubiquitin specific peptidase 47 [Source:HGNC Symbol;Acc:HGNC:20076]	ENSG00000170242.18	USP47	55031
ENSG00000136147	45.9999	1.12024	0.434232	2.40731	0.0160703	0.326416	FALSE	PHF11	protein_coding	49495610	49528981	13	1	chromosome	PHD finger protein 11 [Source:HGNC Symbol;Acc:HGNC:17024]	ENSG00000136147.18	PHF11	51131
ENSG00000136261	620.951	-0.691717	0.289598	-2.40744	0.0160649	0.326416	FALSE	BZW2	protein_coding	16646131	16706523	7	1	chromosome	basic leucine zipper and W2 domains 2 [Source:HGNC Symbol;Acc:HGNC:18808]	ENSG00000136261.15	BZW2	28969
ENSG00000198300	21.2381	0.837741	0.504898	2.40843	0.0160213	0.326416	FALSE	PEG3	protein_coding	56810077	56840728	19	-1	chromosome	paternally expressed 3 [Source:HGNC Symbol;Acc:HGNC:8826]	ENSG00000198300.14	PEG3	5178
ENSG00000074800	362.223	0.684017	0.282279	2.40013	0.0163894	0.331703	FALSE	ENO1	protein_coding	8861000	8879190	1	-1	chromosome	enolase 1 [Source:HGNC Symbol;Acc:HGNC:3350]	ENSG00000074800.16	ENO1	2023
ENSG00000178695	127.406	0.970566	0.387445	2.39966	0.0164102	0.331703	FALSE	KCTD12	protein_coding	76880175	76886405	13	-1	chromosome	potassium channel tetramerization domain containing 12 [Source:HGNC Symbol;Acc:HGNC:14678]	ENSG00000178695.6	KCTD12	115207
ENSG00000198563	134.852	-0.987166	0.394102	-2.40073	0.0163626	0.331703	FALSE	DDX39B	protein_coding	31530219	31542448	6	-1	chromosome	DExD-box helicase 39B [Source:HGNC Symbol;Acc:HGNC:13917]	ENSG00000198563.14	DDX39B	7919
ENSG00000029363	390.088	-0.929799	0.37312	-2.39337	0.0166943	0.333141	FALSE	BCLAF1	protein_coding	136256627	136289851	6	-1	chromosome	BCL2 associated transcription factor 1 [Source:HGNC Symbol;Acc:HGNC:16863]	ENSG00000029363.17	BCLAF1	9774
ENSG00000034510	1142.24	0.708263	0.287403	2.39444	0.0166456	0.333141	FALSE	TMSB10	protein_coding	84905656	84906671	2	1	chromosome	thymosin beta 10 [Source:HGNC Symbol;Acc:HGNC:11879]	ENSG00000034510.6	TMSB10	9168
ENSG00000103363	632.775	-0.669981	0.292008	-2.396	0.0165751	0.333141	FALSE	ELOB	protein_coding	2771414	2777297	16	-1	chromosome	elongin B [Source:HGNC Symbol;Acc:HGNC:11619]	ENSG00000103363.14	ELOB	6923
ENSG00000111913	286.765	-0.738862	0.308986	-2.39699	0.0165303	0.333141	FALSE	RIPOR2	protein_coding	24804282	25042170	6	-1	chromosome	RHO family interacting cell polarization regulator 2 [Source:HGNC Symbol;Acc:HGNC:13872]	ENSG00000111913.19	RIPOR2	9750
ENSG00000113068	302.024	-0.925076	0.363767	-2.39415	0.0166589	0.333141	FALSE	PFDN1	protein_coding	140245035	140303113	5	-1	chromosome	prefoldin subunit 1 [Source:HGNC Symbol;Acc:HGNC:8866]	ENSG00000113068.10	PFDN1	5201
ENSG00000145824	977.083	0.753736	0.31568	2.39346	0.0166904	0.333141	FALSE	CXCL14	protein_coding	135570679	135579279	5	-1	chromosome	C-X-C motif chemokine ligand 14 [Source:HGNC Symbol;Acc:HGNC:10640]	ENSG00000145824.13	CXCL14	9547
ENSG00000159348	1428.92	-0.647207	0.271565	-2.39428	0.0166532	0.333141	FALSE	CYB5R1	protein_coding	202961873	202967275	1	-1	chromosome	cytochrome b5 reductase 1 [Source:HGNC Symbol;Acc:HGNC:13397]	ENSG00000159348.13	CYB5R1	51706
ENSG00000197471	14.8165	1.38688	0.504894	2.39502	0.0166195	0.333141	FALSE	SPN	protein_coding	29662979	29670876	16	1	chromosome	sialophorin [Source:HGNC Symbol;Acc:HGNC:11249]	ENSG00000197471.12	SPN	6693
ENSG00000188342	349.205	0.825101	0.337423	2.39269	0.0167252	0.333226	FALSE	GTF2F2	protein_coding	45120510	45284893	13	1	chromosome	general transcription factor IIF subunit 2 [Source:HGNC Symbol;Acc:HGNC:4653]	ENSG00000188342.12	GTF2F2	2963
ENSG00000174165	42.1163	1.11627	0.438727	2.39171	0.0167702	0.333591	FALSE	ZDHHC24	protein_coding	66520637	66546235	11	-1	chromosome	zinc finger DHHC-type containing 24 [Source:HGNC Symbol;Acc:HGNC:27387]	ENSG00000174165.8	ZDHHC24	254359
ENSG00000111229	289.99	0.76218	0.308284	2.3908	0.0168117	0.333885	FALSE	ARPC3	protein_coding	110434823	110450422	12	-1	chromosome	actin related protein 2/3 complex subunit 3 [Source:HGNC Symbol;Acc:HGNC:706]	ENSG00000111229.16	ARPC3	10094
ENSG00000123146	108.308	0.944385	0.373352	2.38862	0.0169119	0.335344	FALSE	ADGRE5	protein_coding	14380501	14408725	19	1	chromosome	adhesion G protein-coupled receptor E5 [Source:HGNC Symbol;Acc:HGNC:1711]	ENSG00000123146.20	ADGRE5	976
ENSG00000163681	401.971	-0.918246	0.356351	-2.38478	0.0170892	0.338323	FALSE	SLMAP	protein_coding	57755450	57930003	3	1	chromosome	sarcolemma associated protein [Source:HGNC Symbol;Acc:HGNC:16643]	ENSG00000163681.15	SLMAP	7871
ENSG00000150722	15.4988	-0.933464	0.507246	-2.38376	0.0171368	0.33873	FALSE	PPP1R1C	protein_coding	181954241	182131398	2	1	chromosome	protein phosphatase 1 regulatory inhibitor subunit 1C [Source:HGNC Symbol;Acc:HGNC:14940]	ENSG00000150722.10	PPP1R1C	151242
ENSG00000280987	45.0251	-0.217896	0.329282	-2.38117	0.0172577	0.340581	FALSE	MATR3	protein_coding	139273752	139331671	5	1	chromosome	matrin 3 [Source:NCBI gene;Acc:9782]	ENSG00000280987.4	MATR3	9782
ENSG00000164142	551.657	-0.694509	0.292444	-2.37733	0.0174384	0.343065	FALSE	FAM160A1	protein_coding	151409176	151670503	4	1	chromosome	family with sequence similarity 160 member A1 [Source:HGNC Symbol;Acc:HGNC:34237]	ENSG00000164142.16	FAM160A1	729830
ENSG00000167522	676.959	-0.802237	0.316878	-2.37749	0.017431	0.343065	FALSE	ANKRD11	protein_coding	89267630	89490561	16	-1	chromosome	ankyrin repeat domain 11 [Source:HGNC Symbol;Acc:HGNC:21316]	ENSG00000167522.16	ANKRD11	29123
ENSG00000053918	8.71534	1.19526	0.504951	2.3752	0.0175392	0.343967	FALSE	KCNQ1	protein_coding	2444684	2849105	11	1	chromosome	potassium voltage-gated channel subfamily Q member 1 [Source:HGNC Symbol;Acc:HGNC:6294]	ENSG00000053918.18	KCNQ1	3784
ENSG00000144895	147.998	-1.09684	0.435058	-2.37567	0.0175172	0.343967	FALSE	EIF2A	protein_coding	150546678	150586016	3	1	chromosome	eukaryotic translation initiation factor 2A [Source:HGNC Symbol;Acc:HGNC:3254]	ENSG00000144895.12	EIF2A	83939
ENSG00000198821	4.90429	1.16495	0.478232	2.3743	0.0175821	0.344269	FALSE	CD247	protein_coding	167430640	167518610	1	-1	chromosome	CD247 molecule [Source:HGNC Symbol;Acc:HGNC:1677]	ENSG00000198821.10	CD247	919
ENSG00000180828	8.1952	1.32176	0.500895	2.37323	0.0176332	0.344729	FALSE	BHLHE22	protein_coding	64580365	64583627	8	1	chromosome	basic helix-loop-helix family member e22 [Source:HGNC Symbol;Acc:HGNC:11963]	ENSG00000180828.3	BHLHE22	27319
ENSG00000108774	159.389	0.782271	0.316368	2.37188	0.0176976	0.34507	FALSE	RAB5C	protein_coding	42124976	42155044	17	-1	chromosome	RAB5C, member RAS oncogene family [Source:HGNC Symbol;Acc:HGNC:9785]	ENSG00000108774.14	RAB5C	5878
ENSG00000173253	26.611	1.0103	0.489023	2.37171	0.0177058	0.34507	FALSE	DMRT2	protein_coding	1049858	1057552	9	1	chromosome	doublesex and mab-3 related transcription factor 2 [Source:HGNC Symbol;Acc:HGNC:2935]	ENSG00000173253.15	DMRT2	10655
ENSG00000026508	122.235	0.96184	0.382347	2.37038	0.01777	0.345533	FALSE	CD44	protein_coding	35138870	35232402	11	1	chromosome	CD44 molecule (Indian blood group) [Source:HGNC Symbol;Acc:HGNC:1681]	ENSG00000026508.19	CD44	960
ENSG00000091436	3462.16	-0.569342	0.240031	-2.36721	0.0179228	0.345533	FALSE	MAP3K20	protein_coding	173075435	173268015	2	1	chromosome	mitogen-activated protein kinase kinase kinase 20 [Source:HGNC Symbol;Acc:HGNC:17797]	ENSG00000091436.17	MAP3K20	51776
ENSG00000112701	157.265	-0.982584	0.385918	-2.36721	0.0179229	0.345533	FALSE	SENP6	protein_coding	75601509	75718281	6	1	chromosome	SUMO specific peptidase 6 [Source:HGNC Symbol;Acc:HGNC:20944]	ENSG00000112701.18	SENP6	26054
ENSG00000146477	84.0264	-1.10608	0.463918	-2.3684	0.0178653	0.345533	FALSE	SLC22A3	protein_coding	160348378	160452577	6	1	chromosome	solute carrier family 22 member 3 [Source:HGNC Symbol;Acc:HGNC:10967]	ENSG00000146477.6	SLC22A3	6581
ENSG00000167553	135.665	1.05303	0.397181	2.36947	0.0178136	0.345533	FALSE	TUBA1C	protein_coding	49188736	49274603	12	1	chromosome	tubulin alpha 1c [Source:HGNC Symbol;Acc:HGNC:20768]	ENSG00000167553.15	TUBA1C	84790
ENSG00000168724	336.605	-0.967587	0.385811	-2.36813	0.0178782	0.345533	FALSE	DNAJC21	protein_coding	34929559	34958964	5	1	chromosome	DnaJ heat shock protein family (Hsp40) member C21 [Source:HGNC Symbol;Acc:HGNC:27030]	ENSG00000168724.17	DNAJC21	134218
ENSG00000182253	2174.15	-0.635237	0.261955	-2.36991	0.0177926	0.345533	FALSE	SYNM	protein_coding	99098217	99135593	15	1	chromosome	synemin [Source:HGNC Symbol;Acc:HGNC:24466]	ENSG00000182253.15	SYNM	23336
ENSG00000164346	2102.98	0.663009	0.286513	2.36521	0.0180197	0.346864	FALSE	NSA2	protein_coding	74766991	74780113	5	1	chromosome	NSA2 ribosome biogenesis factor [Source:HGNC Symbol;Acc:HGNC:30728]	ENSG00000164346.10	NSA2	10412
ENSG00000087086	1835.47	0.683088	0.277174	2.35971	0.0182894	0.347642	FALSE	FTL	protein_coding	48965309	48966879	19	1	chromosome	ferritin light chain [Source:HGNC Symbol;Acc:HGNC:3999]	ENSG00000087086.15	FTL	2512
ENSG00000124701	1635.75	0.666721	0.276737	2.36222	0.0181658	0.347642	FALSE	APOBEC2	protein_coding	41053304	41064511	6	1	chromosome	apolipoprotein B mRNA editing enzyme catalytic subunit 2 [Source:HGNC Symbol;Acc:HGNC:605]	ENSG00000124701.5	APOBEC2	10930
ENSG00000137941	63.0941	-1.10305	0.457522	-2.35941	0.0183039	0.347642	FALSE	TTLL7	protein_coding	83865024	83999150	1	-1	chromosome	tubulin tyrosine ligase like 7 [Source:HGNC Symbol;Acc:HGNC:26242]	ENSG00000137941.17	TTLL7	79739
ENSG00000141480	150.094	0.869146	0.335581	2.35872	0.0183379	0.347642	FALSE	ARRB2	protein_coding	4710596	4721499	17	1	chromosome	arrestin beta 2 [Source:HGNC Symbol;Acc:HGNC:712]	ENSG00000141480.18	ARRB2	409
ENSG00000145730	228.228	-0.765944	0.314022	-2.36232	0.0181612	0.347642	FALSE	PAM	protein_coding	102753981	103031105	5	1	chromosome	peptidylglycine alpha-amidating monooxygenase [Source:HGNC Symbol;Acc:HGNC:8596]	ENSG00000145730.20	PAM	5066
ENSG00000156671	65.158	-0.935699	0.394368	-2.36355	0.0181006	0.347642	FALSE	SAMD8	protein_coding	75099586	75182123	10	1	chromosome	sterile alpha motif domain containing 8 [Source:HGNC Symbol;Acc:HGNC:26320]	ENSG00000156671.15	SAMD8	142891
ENSG00000177606	1671.75	-0.798939	0.329248	-2.3595	0.0182998	0.347642	FALSE	JUN	protein_coding	58780791	58784047	1	-1	chromosome	Jun proto-oncogene, AP-1 transcription factor subunit [Source:HGNC Symbol;Acc:HGNC:6204]	ENSG00000177606.7	JUN	3725
ENSG00000197782	21.061	0.919668	0.506899	2.36043	0.0182537	0.347642	FALSE	ZNF780A	protein_coding	40069152	40090938	19	-1	chromosome	zinc finger protein 780A [Source:HGNC Symbol;Acc:HGNC:27603]	ENSG00000197782.14	ZNF780A	284323
ENSG00000198677	151.283	-0.884594	0.35966	-2.35905	0.0183218	0.347642	FALSE	TTC37	protein_coding	95461755	95555007	5	-1	chromosome	tetratricopeptide repeat domain 37 [Source:HGNC Symbol;Acc:HGNC:23639]	ENSG00000198677.11	TTC37	9652
ENSG00000204673	86.0326	-0.929411	0.390178	-2.36134	0.0182089	0.347642	FALSE	AKT1S1	protein_coding	49869033	49878459	19	-1	chromosome	AKT1 substrate 1 [Source:HGNC Symbol;Acc:HGNC:28426]	ENSG00000204673.10	AKT1S1	84335
ENSG00000100336	14.9293	1.38257	0.502668	2.35654	0.0184462	0.348846	FALSE	APOL4	protein_coding	36189124	36204840	22	-1	chromosome	apolipoprotein L4 [Source:HGNC Symbol;Acc:HGNC:14867]	ENSG00000100336.17	APOL4	80832
ENSG00000146054	528.837	-0.637036	0.276265	-2.35632	0.0184572	0.348846	FALSE	TRIM7	protein_coding	181193924	181205293	5	-1	chromosome	tripartite motif containing 7 [Source:HGNC Symbol;Acc:HGNC:16278]	ENSG00000146054.18	TRIM7	81786
ENSG00000100380	863.019	-0.662475	0.274021	-2.35389	0.0185781	0.350602	FALSE	ST13	protein_coding	40824535	40856639	22	-1	chromosome	ST13 Hsp70 interacting protein [Source:HGNC Symbol;Acc:HGNC:11343]	ENSG00000100380.14	ST13	6767
ENSG00000175106	9.40164	1.05522	0.466166	2.35186	0.0186797	0.351988	FALSE	TVP23C	protein_coding	15502264	15563595	17	-1	chromosome	trans-golgi network vesicle protein 23 homolog C [Source:HGNC Symbol;Acc:HGNC:30453]	ENSG00000175106.16	TVP23C	201158
ENSG00000026297	99.4424	0.979581	0.379583	2.34575	0.018989	0.352815	FALSE	RNASET2	protein_coding	166929504	166957191	6	-1	chromosome	ribonuclease T2 [Source:HGNC Symbol;Acc:HGNC:21686]	ENSG00000026297.15	RNASET2	8635
ENSG00000052795	178.123	-0.787172	0.339338	-2.34094	0.0192354	0.352815	FALSE	FNIP2	protein_coding	158769026	158908050	4	1	chromosome	folliculin interacting protein 2 [Source:HGNC Symbol;Acc:HGNC:29280]	ENSG00000052795.13	FNIP2	57600
ENSG00000081237	40.924	1.29117	0.493559	2.34474	0.0190404	0.352815	FALSE	PTPRC	protein_coding	198638457	198757476	1	1	chromosome	protein tyrosine phosphatase receptor type C [Source:HGNC Symbol;Acc:HGNC:9666]	ENSG00000081237.20	PTPRC	5788
ENSG00000100578	52.3795	-0.981173	0.433535	-2.34851	0.0188488	0.352815	FALSE	KIAA0586	protein_coding	58427385	58551297	14	1	chromosome	KIAA0586 [Source:HGNC Symbol;Acc:HGNC:19960]	ENSG00000100578.17	KIAA0586	9786
ENSG00000102786	86.5012	-1.09958	0.439826	-2.35021	0.0187627	0.352815	FALSE	INTS6	protein_coding	51354077	51454264	13	-1	chromosome	integrator complex subunit 6 [Source:HGNC Symbol;Acc:HGNC:14879]	ENSG00000102786.15	INTS6	26512
ENSG00000110911	104.9	-0.821958	0.353968	-2.34929	0.0188092	0.352815	FALSE	SLC11A2	protein_coding	50979401	51028566	12	-1	chromosome	solute carrier family 11 member 2 [Source:HGNC Symbol;Acc:HGNC:10908]	ENSG00000110911.16	SLC11A2	4891
ENSG00000111275	626.478	-0.706299	0.284577	-2.34657	0.018947	0.352815	FALSE	ALDH2	protein_coding	111766887	111817532	12	1	chromosome	aldehyde dehydrogenase 2 family member [Source:HGNC Symbol;Acc:HGNC:404]	ENSG00000111275.13	ALDH2	217
ENSG00000115165	5.1053	1.12357	0.47716	2.33938	0.0193157	0.352815	FALSE	CYTIP	protein_coding	157414619	157488961	2	-1	chromosome	cytohesin 1 interacting protein [Source:HGNC Symbol;Acc:HGNC:9506]	ENSG00000115165.10	CYTIP	9595
ENSG00000115464	312.578	-0.805871	0.340123	-2.34133	0.0192153	0.352815	FALSE	USP34	protein_coding	61187463	61471087	2	-1	chromosome	ubiquitin specific peptidase 34 [Source:HGNC Symbol;Acc:HGNC:20066]	ENSG00000115464.15	USP34	9736
ENSG00000129757	691.692	-0.795834	0.299828	-2.34798	0.0188756	0.352815	FALSE	CDKN1C	protein_coding	2883213	2885773	11	-1	chromosome	cyclin dependent kinase inhibitor 1C [Source:HGNC Symbol;Acc:HGNC:1786]	ENSG00000129757.13	CDKN1C	1028
ENSG00000131771	6.95297	-0.69289	0.462871	-2.33971	0.0192989	0.352815	FALSE	PPP1R1B	protein_coding	39626740	39636626	17	1	chromosome	protein phosphatase 1 regulatory inhibitor subunit 1B [Source:HGNC Symbol;Acc:HGNC:9287]	ENSG00000131771.14	PPP1R1B	84152
ENSG00000132840	60.2502	-1.03075	0.432978	-2.34615	0.0189684	0.352815	FALSE	BHMT2	protein_coding	79069767	79090069	5	1	chromosome	betaine--homocysteine S-methyltransferase 2 [Source:HGNC Symbol;Acc:HGNC:1048]	ENSG00000132840.10	BHMT2	23743
ENSG00000138964	9.70257	1.55166	0.487746	2.34841	0.0188538	0.352815	FALSE	PARVG	protein_coding	44172956	44219533	22	1	chromosome	parvin gamma [Source:HGNC Symbol;Acc:HGNC:14654]	ENSG00000138964.17	PARVG	64098
ENSG00000141232	318.058	-0.897623	0.375955	-2.34041	0.0192625	0.352815	FALSE	TOB1	protein_coding	50862223	50867978	17	-1	chromosome	transducer of ERBB2, 1 [Source:HGNC Symbol;Acc:HGNC:11979]	ENSG00000141232.5	TOB1	10140
ENSG00000162998	175.202	1.17152	0.496769	2.34226	0.0191676	0.352815	FALSE	FRZB	protein_coding	182833275	182866637	2	-1	chromosome	frizzled related protein [Source:HGNC Symbol;Acc:HGNC:3959]	ENSG00000162998.5	FRZB	2487
ENSG00000164241	33.6476	1.17217	0.483349	2.34715	0.0189178	0.352815	FALSE	C5orf63	protein_coding	127042558	127073492	5	-1	chromosome	chromosome 5 open reading frame 63 [Source:HGNC Symbol;Acc:HGNC:40051]	ENSG00000164241.13	C5orf63	401207
ENSG00000175826	2564.23	-0.599142	0.255632	-2.34344	0.0191069	0.352815	FALSE	CTDNEP1	protein_coding	7243591	7252491	17	-1	chromosome	CTD nuclear envelope phosphatase 1 [Source:HGNC Symbol;Acc:HGNC:19085]	ENSG00000175826.12	CTDNEP1	23399
ENSG00000196154	401.833	1.03549	0.382641	2.34512	0.0190212	0.352815	FALSE	S100A4	protein_coding	153543613	153550136	1	-1	chromosome	S100 calcium binding protein A4 [Source:HGNC Symbol;Acc:HGNC:10494]	ENSG00000196154.12	S100A4	6275
ENSG00000197943	22.8715	1.15349	0.483008	2.34407	0.0190744	0.352815	FALSE	PLCG2	protein_coding	81739097	81962685	16	1	chromosome	phospholipase C gamma 2 [Source:HGNC Symbol;Acc:HGNC:9066]	ENSG00000197943.10	PLCG2	5336
ENSG00000198692	188.524	1.18552	0.331397	2.34097	0.0192339	0.352815	FALSE	EIF1AY	protein_coding	20575776	20593154	Y	1	chromosome	eukaryotic translation initiation factor 1A Y-linked [Source:HGNC Symbol;Acc:HGNC:3252]	ENSG00000198692.10	EIF1AY	9086
ENSG00000204569	107.14	-1.00376	0.397456	-2.3412	0.019222	0.352815	FALSE	PPP1R10	protein_coding	30600413	30618612	6	-1	chromosome	protein phosphatase 1 regulatory subunit 10 [Source:HGNC Symbol;Acc:HGNC:9284]	ENSG00000204569.10	PPP1R10	5514
ENSG00000159086	38.3854	-1.18074	0.485795	-2.33845	0.0193641	0.352947	FALSE	PAXBP1	protein_coding	32733899	32771792	21	-1	chromosome	PAX3 and PAX7 binding protein 1 [Source:HGNC Symbol;Acc:HGNC:13579]	ENSG00000159086.15	PAXBP1	94104
ENSG00000165516	305.304	0.672895	0.295494	2.3377	0.0194028	0.352947	FALSE	KLHDC2	protein_coding	49768130	49786385	14	1	chromosome	kelch domain containing 2 [Source:HGNC Symbol;Acc:HGNC:20231]	ENSG00000165516.11	KLHDC2	23588
ENSG00000196873	9.16002	-0.91128	0.485086	-2.33761	0.0194076	0.352947	FALSE	CBWD3	protein_coding	68232003	68300015	9	1	chromosome	COBW domain containing 3 [Source:HGNC Symbol;Acc:HGNC:18519]	ENSG00000196873.15	CBWD3	445571
ENSG00000136869	46.5287	1.03609	0.424362	2.33628	0.0194765	0.353686	FALSE	TLR4	protein_coding	117704175	117724735	9	1	chromosome	toll like receptor 4 [Source:HGNC Symbol;Acc:HGNC:11850]	ENSG00000136869.16	TLR4	7099
ENSG00000103490	28.4458	1.281	0.464376	2.33465	0.0195616	0.354448	FALSE	PYCARD	protein_coding	31201486	31203450	16	-1	chromosome	PYD and CARD domain containing [Source:HGNC Symbol;Acc:HGNC:16608]	ENSG00000103490.14	PYCARD	29108
ENSG00000172175	73.221	-0.858579	0.411784	-2.33439	0.0195751	0.354448	FALSE	MALT1	protein_coding	58671465	58754477	18	1	chromosome	MALT1 paracaspase [Source:HGNC Symbol;Acc:HGNC:6819]	ENSG00000172175.15	MALT1	10892
ENSG00000104369	973.897	-0.671432	0.2876	-2.33263	0.0196673	0.355604	FALSE	JPH1	protein_coding	74234700	74321540	8	-1	chromosome	junctophilin 1 [Source:HGNC Symbol;Acc:HGNC:14201]	ENSG00000104369.5	JPH1	56704
ENSG00000137571	155.814	-0.835502	0.345701	-2.32932	0.0198422	0.358247	FALSE	SLCO5A1	protein_coding	69667046	69834978	8	-1	chromosome	solute carrier organic anion transporter family member 5A1 [Source:HGNC Symbol;Acc:HGNC:19046]	ENSG00000137571.11	SLCO5A1	81796
ENSG00000165175	359.648	-0.712038	0.291047	-2.32719	0.0199551	0.359767	FALSE	MID1IP1	protein_coding	38801432	38806537	X	1	chromosome	MID1 interacting protein 1 [Source:HGNC Symbol;Acc:HGNC:20715]	ENSG00000165175.15	MID1IP1	58526
ENSG00000166123	1400.9	-0.727075	0.285669	-2.32642	0.0199961	0.359987	FALSE	GPT2	protein_coding	46884362	46931289	16	1	chromosome	glutamic--pyruvic transaminase 2 [Source:HGNC Symbol;Acc:HGNC:18062]	ENSG00000166123.14	GPT2	84706
ENSG00000136636	99.3046	-0.989421	0.392577	-2.32255	0.0202032	0.362996	FALSE	KCTD3	protein_coding	215567304	215621807	1	1	chromosome	potassium channel tetramerization domain containing 3 [Source:HGNC Symbol;Acc:HGNC:21305]	ENSG00000136636.13	KCTD3	51133
ENSG00000158050	17.9076	0.865014	0.504082	2.32222	0.0202212	0.362996	FALSE	DUSP2	protein_coding	96143169	96145440	2	-1	chromosome	dual specificity phosphatase 2 [Source:HGNC Symbol;Acc:HGNC:3068]	ENSG00000158050.5	DUSP2	1844
ENSG00000131236	168.602	0.82865	0.340211	2.32099	0.0202872	0.363658	FALSE	CAP1	protein_coding	40040233	40072649	1	1	chromosome	cyclase associated actin cytoskeleton regulatory protein 1 [Source:HGNC Symbol;Acc:HGNC:20040]	ENSG00000131236.17	CAP1	10487
ENSG00000153317	202.254	0.785245	0.342504	2.31997	0.0203426	0.364129	FALSE	ASAP1	protein_coding	130052104	130443674	8	-1	chromosome	ArfGAP with SH3 domain, ankyrin repeat and PH domain 1 [Source:HGNC Symbol;Acc:HGNC:2720]	ENSG00000153317.15	ASAP1	50807
ENSG00000000938	10.6561	1.17141	0.505363	2.3186	0.020417	0.364131	FALSE	FGR	protein_coding	27612064	27635185	1	-1	chromosome	FGR proto-oncogene, Src family tyrosine kinase [Source:HGNC Symbol;Acc:HGNC:3697]	ENSG00000000938.13	FGR	2268
ENSG00000005020	51.5238	1.09478	0.420699	2.31848	0.0204232	0.364131	FALSE	SKAP2	protein_coding	26667068	26995239	7	-1	chromosome	src kinase associated phosphoprotein 2 [Source:HGNC Symbol;Acc:HGNC:15687]	ENSG00000005020.13	SKAP2	8935
ENSG00000135837	462.471	-0.829469	0.35258	-2.31736	0.0204841	0.364131	FALSE	CEP350	protein_coding	179954773	180114875	1	1	chromosome	centrosomal protein 350 [Source:HGNC Symbol;Acc:HGNC:24238]	ENSG00000135837.16	CEP350	9857
ENSG00000138434	75.4517	-0.954411	0.440871	-2.31729	0.0204882	0.364131	FALSE	ITPRID2	protein_coding	181891730	181930738	2	1	chromosome	ITPR interacting domain containing 2 [Source:HGNC Symbol;Acc:HGNC:11319]	ENSG00000138434.17	ITPRID2	6744
ENSG00000142661	525.327	0.665119	0.283914	2.31831	0.0204327	0.364131	FALSE	MYOM3	protein_coding	24056035	24112135	1	-1	chromosome	myomesin 3 [Source:HGNC Symbol;Acc:HGNC:26679]	ENSG00000142661.19	MYOM3	127294
ENSG00000006125	289.214	-0.880107	0.34986	-2.31404	0.0206654	0.36469	FALSE	AP2B1	protein_coding	35578046	35726413	17	1	chromosome	adaptor related protein complex 2 subunit beta 1 [Source:HGNC Symbol;Acc:HGNC:563]	ENSG00000006125.18	AP2B1	163
ENSG00000065978	2464.87	-0.675403	0.289568	-2.31534	0.0205942	0.36469	FALSE	YBX1	protein_coding	42682418	42703805	1	1	chromosome	Y-box binding protein 1 [Source:HGNC Symbol;Acc:HGNC:8014]	ENSG00000065978.19	YBX1	4904
ENSG00000103356	36.0875	0.932217	0.454152	2.31436	0.0206482	0.36469	FALSE	EARS2	protein_coding	23522016	23557731	16	-1	chromosome	glutamyl-tRNA synthetase 2, mitochondrial [Source:HGNC Symbol;Acc:HGNC:29419]	ENSG00000103356.16	EARS2	124454
ENSG00000119185	157.707	0.918426	0.356427	2.31479	0.0206242	0.36469	FALSE	ITGB1BP1	protein_coding	9403475	9423547	2	-1	chromosome	integrin subunit beta 1 binding protein 1 [Source:HGNC Symbol;Acc:HGNC:23927]	ENSG00000119185.12	ITGB1BP1	9270
ENSG00000148908	101.389	1.05991	0.480032	2.31472	0.0206282	0.36469	FALSE	RGS10	protein_coding	119499817	119542719	10	-1	chromosome	regulator of G protein signaling 10 [Source:HGNC Symbol;Acc:HGNC:9992]	ENSG00000148908.15	RGS10	6001
ENSG00000115271	23.5826	1.29183	0.499293	2.31098	0.0208339	0.365089	FALSE	GCA	protein_coding	162318840	162371595	2	1	chromosome	grancalcin [Source:HGNC Symbol;Acc:HGNC:15990]	ENSG00000115271.11	GCA	25801
ENSG00000133226	503.391	-0.837463	0.343802	-2.3114	0.0208106	0.365089	FALSE	SRRM1	protein_coding	24631716	24673281	1	1	chromosome	serine and arginine repetitive matrix 1 [Source:HGNC Symbol;Acc:HGNC:16638]	ENSG00000133226.17	SRRM1	10250
ENSG00000146285	5.09552	1.40017	0.438562	2.31127	0.0208181	0.365089	FALSE	SCML4	protein_coding	107702154	107824317	6	-1	chromosome	Scm polycomb group protein like 4 [Source:HGNC Symbol;Acc:HGNC:21397]	ENSG00000146285.14	SCML4	256380
ENSG00000175564	877.534	0.818607	0.369003	2.31234	0.0207589	0.365089	FALSE	UCP3	protein_coding	74000277	74009085	11	-1	chromosome	uncoupling protein 3 [Source:HGNC Symbol;Acc:HGNC:12519]	ENSG00000175564.13	UCP3	7352
ENSG00000197530	195.387	-0.843733	0.360127	-2.3114	0.0208109	0.365089	FALSE	MIB2	protein_coding	1615415	1630610	1	1	chromosome	mindbomb E3 ubiquitin protein ligase 2 [Source:HGNC Symbol;Acc:HGNC:30577]	ENSG00000197530.12	MIB2	142678
ENSG00000178796	8.83515	1.50675	0.501202	2.30982	0.0208984	0.365707	FALSE	RIIAD1	protein_coding	151710433	151729805	1	1	chromosome	regulatory subunit of type II PKA R-subunit domain containing 1 [Source:HGNC Symbol;Acc:HGNC:26686]	ENSG00000178796.13	RIIAD1	284485
ENSG00000100316	677.037	0.71183	0.294812	2.30766	0.0210182	0.366267	FALSE	RPL3	protein_coding	39312882	39320389	22	-1	chromosome	ribosomal protein L3 [Source:HGNC Symbol;Acc:HGNC:10332]	ENSG00000100316.16	RPL3	6122
ENSG00000120688	409.82	-0.653758	0.278992	-2.30806	0.0209961	0.366267	FALSE	WBP4	protein_coding	41061509	41084006	13	1	chromosome	WW domain binding protein 4 [Source:HGNC Symbol;Acc:HGNC:12739]	ENSG00000120688.9	WBP4	11193
ENSG00000197616	95.7082	-1.19253	0.443079	-2.30808	0.0209945	0.366267	FALSE	MYH6	protein_coding	23381982	23408273	14	-1	chromosome	myosin heavy chain 6 [Source:HGNC Symbol;Acc:HGNC:7576]	ENSG00000197616.12	MYH6	4624
ENSG00000129116	295.623	-0.868708	0.369896	-2.30577	0.0211234	0.367589	FALSE	PALLD	protein_coding	168497052	168928457	4	1	chromosome	palladin, cytoskeletal associated protein [Source:HGNC Symbol;Acc:HGNC:17068]	ENSG00000129116.19	PALLD	23022
ENSG00000089101	15.3247	-0.989023	0.506745	-2.30321	0.0212669	0.368524	FALSE	CFAP61	protein_coding	20052514	20360698	20	1	chromosome	cilia and flagella associated protein 61 [Source:HGNC Symbol;Acc:HGNC:15872]	ENSG00000089101.18	CFAP61	26074
ENSG00000141568	250.02	-0.744954	0.318715	-2.30271	0.021295	0.368524	FALSE	FOXK2	protein_coding	82519713	82644662	17	1	chromosome	forkhead box K2 [Source:HGNC Symbol;Acc:HGNC:6036]	ENSG00000141568.21	FOXK2	3607
ENSG00000146463	112.938	-1.08445	0.432874	-2.3037	0.0212397	0.368524	FALSE	ZMYM4	protein_coding	35268709	35422058	1	1	chromosome	zinc finger MYM-type containing 4 [Source:HGNC Symbol;Acc:HGNC:13055]	ENSG00000146463.12	ZMYM4	9202
ENSG00000250722	500.828	0.656934	0.284555	2.30317	0.0212694	0.368524	FALSE	SELENOP	protein_coding	42799880	42887392	5	-1	chromosome	selenoprotein P [Source:HGNC Symbol;Acc:HGNC:10751]	ENSG00000250722.6	SELENOP	6414
ENSG00000055118	8.44121	0.0737896	0.486343	2.30167	0.0213536	0.369027	FALSE	KCNH2	protein_coding	150944961	150978321	7	-1	chromosome	potassium voltage-gated channel subfamily H member 2 [Source:HGNC Symbol;Acc:HGNC:6251]	ENSG00000055118.15	KCNH2	3757
ENSG00000163159	155.514	-0.744584	0.338343	-2.30086	0.0213994	0.36931	FALSE	VPS72	protein_coding	151176304	151195321	1	-1	chromosome	vacuolar protein sorting 72 homolog [Source:HGNC Symbol;Acc:HGNC:11644]	ENSG00000163159.13	VPS72	6944
ENSG00000026103	10.4636	0.984474	0.505143	2.29965	0.0214681	0.369984	FALSE	FAS	protein_coding	88990531	89017059	10	1	chromosome	Fas cell surface death receptor [Source:HGNC Symbol;Acc:HGNC:11920]	ENSG00000026103.22	FAS	355
ENSG00000107186	97.5796	-1.02746	0.404212	-2.29757	0.0215862	0.371031	FALSE	MPDZ	protein_coding	13105704	13279590	9	-1	chromosome	multiple PDZ domain crumbs cell polarity complex component [Source:HGNC Symbol;Acc:HGNC:7208]	ENSG00000107186.16	MPDZ	8777
ENSG00000108231	15.5438	-0.956922	0.49902	-2.29672	0.0216348	0.371031	FALSE	LGI1	protein_coding	93757840	93806272	10	1	chromosome	leucine rich glioma inactivated 1 [Source:HGNC Symbol;Acc:HGNC:6572]	ENSG00000108231.13	LGI1	9211
ENSG00000179314	89.0557	-1.0775	0.426031	-2.29699	0.0216191	0.371031	FALSE	WSCD1	protein_coding	6057807	6124427	17	1	chromosome	WSC domain containing 1 [Source:HGNC Symbol;Acc:HGNC:29060]	ENSG00000179314.14	WSCD1	23302
ENSG00000196376	10.5736	-0.627193	0.483404	-2.2965	0.0216474	0.371031	FALSE	SLC35F1	protein_coding	117907264	118317676	6	1	chromosome	solute carrier family 35 member F1 [Source:HGNC Symbol;Acc:HGNC:21483]	ENSG00000196376.11	SLC35F1	222553
ENSG00000106948	15.6767	1.30254	0.494026	2.29342	0.021824	0.373547	FALSE	AKNA	protein_coding	114334156	114394405	9	-1	chromosome	AT-hook transcription factor [Source:HGNC Symbol;Acc:HGNC:24108]	ENSG00000106948.16	AKNA	80709
ENSG00000125878	131.085	-0.923641	0.37332	-2.2923	0.0218881	0.374131	FALSE	TCF15	protein_coding	603797	610398	20	-1	chromosome	transcription factor 15 [Source:HGNC Symbol;Acc:HGNC:11627]	ENSG00000125878.6	TCF15	6939
ENSG00000119632	24.3616	1.29695	0.473922	2.29139	0.0219411	0.374526	FALSE	IFI27L2	protein_coding	94127779	94130253	14	-1	chromosome	interferon alpha inducible protein 27 like 2 [Source:HGNC Symbol;Acc:HGNC:19753]	ENSG00000119632.4	IFI27L2	83982
ENSG00000134109	10.512	-0.941886	0.5044	-2.28817	0.0221276	0.376682	FALSE	EDEM1	protein_coding	5187646	5219958	3	1	chromosome	ER degradation enhancing alpha-mannosidase like protein 1 [Source:HGNC Symbol;Acc:HGNC:18967]	ENSG00000134109.11	EDEM1	9695
ENSG00000171714	337.255	-0.696826	0.310865	-2.28827	0.0221221	0.376682	FALSE	ANO5	protein_coding	21799934	22283357	11	1	chromosome	anoctamin 5 [Source:HGNC Symbol;Acc:HGNC:27337]	ENSG00000171714.11	ANO5	203859
ENSG00000015153	166.595	-0.801537	0.344778	-2.28448	0.0223434	0.378808	FALSE	YAF2	protein_coding	42157104	42238349	12	-1	chromosome	YY1 associated factor 2 [Source:HGNC Symbol;Acc:HGNC:17363]	ENSG00000015153.14	YAF2	10138
ENSG00000159110	61.1118	0.984714	0.405845	2.28472	0.0223291	0.378808	FALSE	IFNAR2	protein_coding	33229901	33265675	21	1	chromosome	interferon alpha and beta receptor subunit 2 [Source:HGNC Symbol;Acc:HGNC:5433]	ENSG00000159110.19	IFNAR2	3455
ENSG00000159189	17.3	1.26535	0.489134	2.28449	0.0223426	0.378808	FALSE	C1QC	protein_coding	22643633	22648110	1	1	chromosome	complement C1q C chain [Source:HGNC Symbol;Acc:HGNC:1245]	ENSG00000159189.12	C1QC	714
ENSG00000171867	171.193	0.715009	0.314831	2.28363	0.0223932	0.379138	FALSE	PRNP	protein_coding	4686350	4701590	20	1	chromosome	prion protein [Source:HGNC Symbol;Acc:HGNC:9449]	ENSG00000171867.17	PRNP	5621
ENSG00000198804	27278.8	-0.813904	0.334909	-2.28277	0.0224441	0.379488	FALSE	MT-CO1	protein_coding	5904	7445	MT	1	chromosome	mitochondrially encoded cytochrome c oxidase I [Source:HGNC Symbol;Acc:HGNC:7419]	ENSG00000198804.2	MT-CO1	4512
ENSG00000089335	197.379	-0.768821	0.332422	-2.28106	0.0225447	0.379829	FALSE	ZNF302	protein_coding	34677639	34686397	19	1	chromosome	zinc finger protein 302 [Source:HGNC Symbol;Acc:HGNC:13848]	ENSG00000089335.21	ZNF302	55900
ENSG00000100027	41.2896	1.07637	0.459286	2.28088	0.0225554	0.379829	FALSE	YPEL1	protein_coding	21697536	21735794	22	-1	chromosome	yippee like 1 [Source:HGNC Symbol;Acc:HGNC:12845]	ENSG00000100027.16	YPEL1	29799
ENSG00000184939	42.155	-0.999026	0.450052	-2.28148	0.0225203	0.379829	FALSE	ZFP90	protein_coding	68530090	68576072	16	1	chromosome	ZFP90 zinc finger protein [Source:HGNC Symbol;Acc:HGNC:23329]	ENSG00000184939.16	ZFP90	146198
ENSG00000168546	10.8582	1.24809	0.505734	2.28	0.0226077	0.380199	FALSE	GFRA2	protein_coding	21690398	21812357	8	-1	chromosome	GDNF family receptor alpha 2 [Source:HGNC Symbol;Acc:HGNC:4244]	ENSG00000168546.11	GFRA2	2675
ENSG00000137038	452.762	0.631654	0.273898	2.27671	0.0228037	0.38298	FALSE	DMAC1	protein_coding	7796500	7888380	9	-1	chromosome	distal membrane arm assembly complex 1 [Source:HGNC Symbol;Acc:HGNC:30536]	ENSG00000137038.8	DMAC1	90871
ENSG00000140092	150.918	0.814423	0.337255	2.27564	0.0228677	0.38328	FALSE	FBLN5	protein_coding	91869412	91947987	14	-1	chromosome	fibulin 5 [Source:HGNC Symbol;Acc:HGNC:3602]	ENSG00000140092.14	FBLN5	10516
ENSG00000141905	2382.91	-0.726209	0.310078	-2.27487	0.0229135	0.38328	FALSE	NFIC	protein_coding	3314403	3469217	19	1	chromosome	nuclear factor I C [Source:HGNC Symbol;Acc:HGNC:7786]	ENSG00000141905.19	NFIC	4782
ENSG00000156256	256.873	-0.853575	0.359382	-2.27505	0.0229029	0.38328	FALSE	USP16	protein_coding	29024629	29054488	21	1	chromosome	ubiquitin specific peptidase 16 [Source:HGNC Symbol;Acc:HGNC:12614]	ENSG00000156256.15	USP16	10600
ENSG00000135720	516.666	-0.90878	0.378849	-2.27392	0.0229707	0.383724	FALSE	DYNC1LI2	protein_coding	66720893	66751609	16	-1	chromosome	dynein cytoplasmic 1 light intermediate chain 2 [Source:HGNC Symbol;Acc:HGNC:2966]	ENSG00000135720.13	DYNC1LI2	1783
ENSG00000102096	27.8541	1.13204	0.461501	2.27181	0.023098	0.384209	FALSE	PIM2	protein_coding	48913182	48919024	X	-1	chromosome	Pim-2 proto-oncogene, serine/threonine kinase [Source:HGNC Symbol;Acc:HGNC:8987]	ENSG00000102096.9	PIM2	11040
ENSG00000130522	167.098	-0.861775	0.372148	-2.2714	0.023123	0.384209	FALSE	JUND	protein_coding	18279694	18281622	19	-1	chromosome	JunD proto-oncogene, AP-1 transcription factor subunit [Source:HGNC Symbol;Acc:HGNC:6206]	ENSG00000130522.6	JUND	3727
ENSG00000155760	67.4151	-0.980804	0.4216	-2.27183	0.0230968	0.384209	FALSE	FZD7	protein_coding	202034587	202038445	2	1	chromosome	frizzled class receptor 7 [Source:HGNC Symbol;Acc:HGNC:4045]	ENSG00000155760.2	FZD7	8324
ENSG00000157927	24.0502	1.01398	0.492625	2.27215	0.0230774	0.384209	FALSE	RADIL	protein_coding	4797055	4883716	7	-1	chromosome	Rap associating with DIL domain [Source:HGNC Symbol;Acc:HGNC:22226]	ENSG00000157927.17	RADIL	55698
ENSG00000164440	1547.36	-0.594358	0.24982	-2.2702	0.0231952	0.384209	FALSE	TXLNB	protein_coding	139240061	139291998	6	-1	chromosome	taxilin beta [Source:HGNC Symbol;Acc:HGNC:21617]	ENSG00000164440.15	TXLNB	167838
ENSG00000166224	75.849	-0.999252	0.399087	-2.26988	0.0232147	0.384209	FALSE	SGPL1	protein_coding	70815948	70881184	10	1	chromosome	sphingosine-1-phosphate lyase 1 [Source:HGNC Symbol;Acc:HGNC:10817]	ENSG00000166224.17	SGPL1	8879
ENSG00000256060	44.4325	-1.04012	0.437917	-2.27076	0.0231614	0.384209	FALSE	TRAPPC2B	protein_coding	57363551	57365405	19	1	chromosome	trafficking protein particle complex 2B [Source:HGNC Symbol;Acc:HGNC:10710]	ENSG00000256060.3	TRAPPC2B	10597
ENSG00000204272	38.399	1.0278	0.443253	2.26885	0.0232773	0.384737	FALSE	NBDY	protein_coding	56729241	56819179	X	1	chromosome	negative regulator of P-body association [Source:HGNC Symbol;Acc:HGNC:50713]	ENSG00000204272.13	NBDY	550643
ENSG00000136152	37.5832	-1.00613	0.459346	-2.26768	0.0233484	0.385403	FALSE	COG3	protein_coding	45464898	45536701	13	1	chromosome	component of oligomeric golgi complex 3 [Source:HGNC Symbol;Acc:HGNC:18619]	ENSG00000136152.15	COG3	83548
ENSG00000076706	21.7462	-0.938275	0.50531	-2.26472	0.0235298	0.387886	FALSE	MCAM	protein_coding	119308529	119321521	11	-1	chromosome	melanoma cell adhesion molecule [Source:HGNC Symbol;Acc:HGNC:6934]	ENSG00000076706.17	MCAM	4162
ENSG00000163811	151.897	-0.815259	0.342764	-2.26161	0.0237217	0.390534	FALSE	WDR43	protein_coding	28894667	28948219	2	1	chromosome	WD repeat domain 43 [Source:HGNC Symbol;Acc:HGNC:28945]	ENSG00000163811.12	WDR43	23160
ENSG00000152689	96.9801	0.821963	0.377399	2.25954	0.0238498	0.391606	FALSE	RASGRP3	protein_coding	33436324	33564750	2	1	chromosome	RAS guanyl releasing protein 3 [Source:HGNC Symbol;Acc:HGNC:14545]	ENSG00000152689.18	RASGRP3	25780
ENSG00000164308	21.6353	1.30038	0.498285	2.25917	0.023873	0.391606	FALSE	ERAP2	protein_coding	96875986	96919703	5	1	chromosome	endoplasmic reticulum aminopeptidase 2 [Source:HGNC Symbol;Acc:HGNC:29499]	ENSG00000164308.17	ERAP2	64167
ENSG00000170873	117.884	0.741523	0.352419	2.25904	0.0238807	0.391606	FALSE	MTSS1	protein_coding	124550790	124728429	8	-1	chromosome	MTSS I-BAR domain containing 1 [Source:HGNC Symbol;Acc:HGNC:20443]	ENSG00000170873.18	MTSS1	9788
ENSG00000184058	223.501	-0.86775	0.387907	-2.2567	0.0240267	0.393485	FALSE	TBX1	protein_coding	19756703	19783593	22	1	chromosome	T-box transcription factor 1 [Source:HGNC Symbol;Acc:HGNC:11592]	ENSG00000184058.14	TBX1	6899
ENSG00000136051	85.6118	-1.12888	0.474778	-2.25414	0.0241876	0.394611	FALSE	WASHC4	protein_coding	105107324	105169134	12	1	chromosome	WASH complex subunit 4 [Source:HGNC Symbol;Acc:HGNC:29174]	ENSG00000136051.14	WASHC4	23325
ENSG00000167670	51.7016	0.924203	0.453345	2.25413	0.0241882	0.394611	FALSE	CHAF1A	protein_coding	4402640	4445018	19	1	chromosome	chromatin assembly factor 1 subunit A [Source:HGNC Symbol;Acc:HGNC:1910]	ENSG00000167670.16	CHAF1A	10036
ENSG00000224712	33.2549	-1.05805	0.500355	-2.2541	0.0241901	0.394611	FALSE	NPIPA3	protein_coding	14708944	14726338	16	1	chromosome	nuclear pore complex interacting protein family member A3 [Source:HGNC Symbol;Acc:HGNC:41978]	ENSG00000224712.12	NPIPA3	642778
ENSG00000101224	44.9664	0.926349	0.429796	2.25258	0.0242856	0.395606	FALSE	CDC25B	protein_coding	3786772	3806121	20	1	chromosome	cell division cycle 25B [Source:HGNC Symbol;Acc:HGNC:1726]	ENSG00000101224.17	CDC25B	994
ENSG00000149308	50.5528	-1.0567	0.437832	-2.25213	0.0243143	0.395606	FALSE	NPAT	protein_coding	108157215	108222638	11	-1	chromosome	nuclear protein, coactivator of histone transcription [Source:HGNC Symbol;Acc:HGNC:7896]	ENSG00000149308.17	NPAT	4863
ENSG00000123700	44.1069	-1.0743	0.454473	-2.2516	0.0243473	0.395628	FALSE	KCNJ2	protein_coding	70168673	70180044	17	1	chromosome	potassium inwardly rectifying channel subfamily J member 2 [Source:HGNC Symbol;Acc:HGNC:6263]	ENSG00000123700.5	KCNJ2	3759
ENSG00000060656	19.7532	-1.21087	0.506502	-2.24988	0.0244565	0.39586	FALSE	PTPRU	protein_coding	29236516	29326813	1	1	chromosome	protein tyrosine phosphatase receptor type U [Source:HGNC Symbol;Acc:HGNC:9683]	ENSG00000060656.20	PTPRU	10076
ENSG00000100453	4.68233	1.39073	0.470628	2.25042	0.0244226	0.39586	FALSE	GZMB	protein_coding	24630954	24634267	14	-1	chromosome	granzyme B [Source:HGNC Symbol;Acc:HGNC:4709]	ENSG00000100453.13	GZMB	3002
ENSG00000198763	139419	-0.82381	0.34058	-2.25008	0.0244442	0.39586	FALSE	MT-ND2	protein_coding	4470	5511	MT	1	chromosome	mitochondrially encoded NADH:ubiquinone oxidoreductase core subunit 2 [Source:HGNC Symbol;Acc:HGNC:7456]	ENSG00000198763.3	MT-ND2	4536
ENSG00000162614	12001	-0.730572	0.319884	-2.24781	0.0245882	0.396965	FALSE	NEXN	protein_coding	77888513	77943895	1	1	chromosome	nexilin F-actin binding protein [Source:HGNC Symbol;Acc:HGNC:29557]	ENSG00000162614.18	NEXN	91624
ENSG00000196305	211.171	-0.669087	0.303938	-2.2481	0.02457	0.396965	FALSE	IARS1	protein_coding	92210207	92293756	9	-1	chromosome	isoleucyl-tRNA synthetase 1 [Source:HGNC Symbol;Acc:HGNC:5330]	ENSG00000196305.17	IARS1	3376
ENSG00000116350	233.199	-0.861531	0.380262	-2.24711	0.0246332	0.397178	FALSE	SRSF4	protein_coding	29147743	29181900	1	-1	chromosome	serine and arginine rich splicing factor 4 [Source:HGNC Symbol;Acc:HGNC:10786]	ENSG00000116350.17	SRSF4	6429
ENSG00000177556	72.6582	0.887726	0.381674	2.24596	0.0247064	0.397514	FALSE	ATOX1	protein_coding	151742316	151772532	5	-1	chromosome	antioxidant 1 copper chaperone [Source:HGNC Symbol;Acc:HGNC:798]	ENSG00000177556.12	ATOX1	475
ENSG00000186187	163.142	-0.763531	0.349536	-2.24579	0.0247175	0.397514	FALSE	ZNRF1	protein_coding	74999024	75110994	16	1	chromosome	zinc and ring finger 1 [Source:HGNC Symbol;Acc:HGNC:18452]	ENSG00000186187.12	ZNRF1	84937
ENSG00000175334	801.997	-0.612451	0.278574	-2.24384	0.0248429	0.399017	FALSE	BANF1	protein_coding	66002228	66004149	11	1	chromosome	barrier to autointegration factor 1 [Source:HGNC Symbol;Acc:HGNC:17397]	ENSG00000175334.8	BANF1	8815
ENSG00000130598	30291.4	0.586275	0.25075	2.24294	0.0249007	0.399433	FALSE	TNNI2	protein_coding	1838981	1841680	11	1	chromosome	troponin I2, fast skeletal type [Source:HGNC Symbol;Acc:HGNC:11946]	ENSG00000130598.16	TNNI2	7136
ENSG00000101745	1518.05	-0.76735	0.329099	-2.23953	0.0251218	0.40165	FALSE	ANKRD12	protein_coding	9136228	9285985	18	1	chromosome	ankyrin repeat domain 12 [Source:HGNC Symbol;Acc:HGNC:29135]	ENSG00000101745.17	ANKRD12	23253
ENSG00000130985	209.324	-0.72079	0.325526	-2.23888	0.0251634	0.40165	FALSE	UBA1	protein_coding	47190861	47215128	X	1	chromosome	ubiquitin like modifier activating enzyme 1 [Source:HGNC Symbol;Acc:HGNC:12469]	ENSG00000130985.17	UBA1	7317
ENSG00000142156	908.805	0.648343	0.282321	2.23911	0.0251487	0.40165	FALSE	COL6A1	protein_coding	45981769	46005050	21	1	chromosome	collagen type VI alpha 1 chain [Source:HGNC Symbol;Acc:HGNC:2211]	ENSG00000142156.15	COL6A1	1291
ENSG00000168427	539.076	-0.764732	0.339656	-2.23882	0.0251674	0.40165	FALSE	KLHL30	protein_coding	238138668	238152947	2	1	chromosome	kelch like family member 30 [Source:HGNC Symbol;Acc:HGNC:24770]	ENSG00000168427.9	KLHL30	377007
ENSG00000072042	92.2656	0.831386	0.362505	2.23814	0.0252122	0.401853	FALSE	RDH11	protein_coding	67676800	67695793	14	-1	chromosome	retinol dehydrogenase 11 [Source:HGNC Symbol;Acc:HGNC:17964]	ENSG00000072042.13	RDH11	51109
ENSG00000165675	68.9595	0.907874	0.398932	2.2363	0.0253321	0.403251	FALSE	ENOX2	protein_coding	130623369	130903317	X	-1	chromosome	ecto-NOX disulfide-thiol exchanger 2 [Source:HGNC Symbol;Acc:HGNC:2259]	ENSG00000165675.16	ENOX2	10495
ENSG00000066654	178.829	-0.804381	0.349512	-2.23368	0.025504	0.405471	FALSE	THUMPD1	protein_coding	20702816	20742084	16	-1	chromosome	THUMP domain containing 1 [Source:HGNC Symbol;Acc:HGNC:23807]	ENSG00000066654.14	THUMPD1	55623
ENSG00000171055	691.737	-0.887203	0.40041	-2.23307	0.0255442	0.405596	FALSE	FEZ2	protein_coding	36531805	36646087	2	-1	chromosome	fasciculation and elongation protein zeta 2 [Source:HGNC Symbol;Acc:HGNC:3660]	ENSG00000171055.15	FEZ2	9637
ENSG00000143801	113.493	0.87452	0.361369	2.2313	0.0256615	0.406941	FALSE	PSEN2	protein_coding	226870184	226896105	1	1	chromosome	presenilin 2 [Source:HGNC Symbol;Acc:HGNC:9509]	ENSG00000143801.17	PSEN2	5664
ENSG00000185818	14.4581	-1.15052	0.506947	-2.23053	0.0257123	0.407231	FALSE	NAT8L	protein_coding	2059327	2069089	4	1	chromosome	N-acetyltransferase 8 like [Source:HGNC Symbol;Acc:HGNC:26742]	ENSG00000185818.8	NAT8L	339983
ENSG00000105483	103.322	0.836057	0.364794	2.22849	0.0258477	0.408341	FALSE	CARD8	protein_coding	48180770	48255946	19	-1	chromosome	caspase recruitment domain family member 8 [Source:HGNC Symbol;Acc:HGNC:17057]	ENSG00000105483.18	CARD8	22900
ENSG00000185745	144.268	0.814382	0.385426	2.22886	0.0258233	0.408341	FALSE	IFIT1	protein_coding	89392546	89406487	10	1	chromosome	interferon induced protein with tetratricopeptide repeats 1 [Source:HGNC Symbol;Acc:HGNC:5407]	ENSG00000185745.10	IFIT1	3434
ENSG00000198513	5.66986	-0.764704	0.469786	-2.22776	0.0258968	0.408601	FALSE	ATL1	protein_coding	50532509	50633068	14	1	chromosome	atlastin GTPase 1 [Source:HGNC Symbol;Acc:HGNC:11231]	ENSG00000198513.12	ATL1	51062
ENSG00000023902	254.803	0.924783	0.356292	2.22518	0.0260691	0.410802	FALSE	PLEKHO1	protein_coding	150149183	150164720	1	1	chromosome	pleckstrin homology domain containing O1 [Source:HGNC Symbol;Acc:HGNC:24310]	ENSG00000023902.14	PLEKHO1	51177
ENSG00000101605	7890.51	-0.568475	0.258622	-2.22467	0.0261033	0.410823	FALSE	MYOM1	protein_coding	3066807	3220108	18	-1	chromosome	myomesin 1 [Source:HGNC Symbol;Acc:HGNC:7613]	ENSG00000101605.12	MYOM1	8736
ENSG00000147421	42.5907	-1.09089	0.470019	-2.22315	0.0262059	0.410888	FALSE	HMBOX1	protein_coding	28890395	29064764	8	1	chromosome	homeobox containing 1 [Source:HGNC Symbol;Acc:HGNC:26137]	ENSG00000147421.18	HMBOX1	79618
ENSG00000164122	920.009	-0.56605	0.266633	-2.22324	0.0261996	0.410888	FALSE	ASB5	protein_coding	176213673	176277571	4	-1	chromosome	ankyrin repeat and SOCS box containing 5 [Source:HGNC Symbol;Acc:HGNC:17180]	ENSG00000164122.9	ASB5	140458
ENSG00000185432	783.116	0.670368	0.286984	2.22368	0.0261701	0.410888	FALSE	METTL7A	protein_coding	50923472	50932510	12	1	chromosome	methyltransferase like 7A [Source:HGNC Symbol;Acc:HGNC:24550]	ENSG00000185432.12	METTL7A	25840
ENSG00000133816	44.4552	0.818118	0.47284	2.22107	0.0263465	0.412356	FALSE	MICAL2	protein_coding	12094008	12359144	11	1	chromosome	microtubule associated monooxygenase, calponin and LIM domain containing 2 [Source:HGNC Symbol;Acc:HGNC:24693]	ENSG00000133816.15	MICAL2	9645
ENSG00000146112	61.0433	0.930738	0.38792	2.22079	0.0263655	0.412356	FALSE	PPP1R18	protein_coding	30676389	30687895	6	-1	chromosome	protein phosphatase 1 regulatory subunit 18 [Source:HGNC Symbol;Acc:HGNC:29413]	ENSG00000146112.12	PPP1R18	170954
ENSG00000112531	1388.46	-0.67727	0.289917	-2.21891	0.0264926	0.412797	FALSE	QKI	protein_coding	163414000	163578592	6	1	chromosome	QKI, KH domain containing RNA binding [Source:HGNC Symbol;Acc:HGNC:21100]	ENSG00000112531.17	QKI	9444
ENSG00000139626	6.29577	1.48654	0.495868	2.21899	0.0264875	0.412797	FALSE	ITGB7	protein_coding	53191323	53207282	12	-1	chromosome	integrin subunit beta 7 [Source:HGNC Symbol;Acc:HGNC:6162]	ENSG00000139626.16	ITGB7	3695
ENSG00000157502	107.25	-0.853972	0.385434	-2.21982	0.0264308	0.412797	FALSE	PWWP3B	protein_coding	106168305	106208956	X	1	chromosome	PWWP domain containing 3B [Source:HGNC Symbol;Acc:HGNC:26583]	ENSG00000157502.13	PWWP3B	139221
ENSG00000067113	253.021	0.789056	0.340457	2.21607	0.0266869	0.414715	FALSE	PLPP1	protein_coding	55424854	55534969	5	-1	chromosome	phospholipid phosphatase 1 [Source:HGNC Symbol;Acc:HGNC:9228]	ENSG00000067113.17	PLPP1	8611
ENSG00000142669	122.979	0.955418	0.385547	2.21629	0.0266719	0.414715	FALSE	SH3BGRL3	protein_coding	26280086	26281522	1	1	chromosome	SH3 domain binding glutamate rich protein like 3 [Source:HGNC Symbol;Acc:HGNC:15568]	ENSG00000142669.15	SH3BGRL3	83442
ENSG00000187134	93.0604	-0.99485	0.45925	-2.21517	0.0267483	0.414715	FALSE	AKR1C1	protein_coding	4963253	4983283	10	1	chromosome	aldo-keto reductase family 1 member C1 [Source:HGNC Symbol;Acc:HGNC:384]	ENSG00000187134.14	AKR1C1	1645
ENSG00000274750	23.3543	-1.45246	0.50646	-2.21523	0.0267444	0.414715	FALSE	H3C6	protein_coding	26224199	26227473	6	1	chromosome	H3 clustered histone 6 [Source:HGNC Symbol;Acc:HGNC:4769]	ENSG00000274750.2	H3C6	8353
ENSG00000155957	290.959	0.685234	0.303478	2.21447	0.0267967	0.414951	FALSE	TMBIM4	protein_coding	66135846	66170072	12	-1	chromosome	transmembrane BAX inhibitor motif containing 4 [Source:HGNC Symbol;Acc:HGNC:24257]	ENSG00000155957.17	TMBIM4	51643
ENSG00000011198	105.114	-1.01515	0.469675	-2.21338	0.0268711	0.415589	FALSE	ABHD5	protein_coding	43690108	43734371	3	1	chromosome	abhydrolase domain containing 5 [Source:HGNC Symbol;Acc:HGNC:21396]	ENSG00000011198.10	ABHD5	51099
ENSG00000184371	31.6292	1.06246	0.470075	2.20996	0.0271083	0.418739	FALSE	CSF1	protein_coding	109910242	109930992	1	1	chromosome	colony stimulating factor 1 [Source:HGNC Symbol;Acc:HGNC:2432]	ENSG00000184371.14	CSF1	1435
ENSG00000118482	270.52	-0.804302	0.334162	-2.20832	0.0272218	0.419514	FALSE	PHF3	protein_coding	63635820	63779336	6	1	chromosome	PHD finger protein 3 [Source:HGNC Symbol;Acc:HGNC:8921]	ENSG00000118482.11	PHF3	23469
ENSG00000174917	316.959	0.895633	0.373875	2.20827	0.0272255	0.419514	FALSE	MICOS13	protein_coding	5678421	5680896	19	-1	chromosome	mitochondrial contact site and cristae organizing system subunit 13 [Source:HGNC Symbol;Acc:HGNC:33702]	ENSG00000174917.8	MICOS13	125988
ENSG00000099341	563.401	-0.563411	0.26676	-2.20746	0.0272817	0.419677	FALSE	PSMD8	protein_coding	38374536	38383824	19	1	chromosome	proteasome 26S subunit, non-ATPase 8 [Source:HGNC Symbol;Acc:HGNC:9566]	ENSG00000099341.11	PSMD8	5714
ENSG00000165168	73.3342	1.17711	0.462463	2.20716	0.0273032	0.419677	FALSE	CYBB	protein_coding	37780059	37813461	X	1	chromosome	cytochrome b-245 beta chain [Source:HGNC Symbol;Acc:HGNC:2578]	ENSG00000165168.8	CYBB	1536
ENSG00000072274	215.152	-0.91423	0.426842	-2.20556	0.0274145	0.420872	FALSE	TFRC	protein_coding	196027183	196082096	3	-1	chromosome	transferrin receptor [Source:HGNC Symbol;Acc:HGNC:11763]	ENSG00000072274.13	TFRC	7037
ENSG00000073803	62.0587	0.907746	0.424599	2.20466	0.0274779	0.421328	FALSE	MAP3K13	protein_coding	185282941	185489094	3	1	chromosome	mitogen-activated protein kinase kinase kinase 13 [Source:HGNC Symbol;Acc:HGNC:6852]	ENSG00000073803.14	MAP3K13	9175
ENSG00000176842	14.6346	-0.796845	0.502777	-2.20362	0.027551	0.421932	FALSE	IRX5	protein_coding	54930865	54934485	16	1	chromosome	iroquois homeobox 5 [Source:HGNC Symbol;Acc:HGNC:14361]	ENSG00000176842.15	IRX5	10265
ENSG00000115232	7.06853	1.44103	0.499714	2.20258	0.027624	0.422533	FALSE	ITGA4	protein_coding	181457202	181538940	2	1	chromosome	integrin subunit alpha 4 [Source:HGNC Symbol;Acc:HGNC:6140]	ENSG00000115232.14	ITGA4	3676
ENSG00000091656	148.294	-0.741912	0.328043	-2.20093	0.0277409	0.423209	FALSE	ZFHX4	protein_coding	76681239	76867281	8	1	chromosome	zinc finger homeobox 4 [Source:HGNC Symbol;Acc:HGNC:30939]	ENSG00000091656.19	ZFHX4	79776
ENSG00000113532	8.23505	1.24045	0.50053	2.20052	0.0277697	0.423209	FALSE	ST8SIA4	protein_coding	100806933	100903282	5	-1	chromosome	ST8 alpha-N-acetyl-neuraminide alpha-2,8-sialyltransferase 4 [Source:HGNC Symbol;Acc:HGNC:10871]	ENSG00000113532.13	ST8SIA4	7903
ENSG00000113712	735.816	-0.903712	0.378334	-2.20109	0.02773	0.423209	FALSE	CSNK1A1	protein_coding	149492982	149551471	5	-1	chromosome	casein kinase 1 alpha 1 [Source:HGNC Symbol;Acc:HGNC:2451]	ENSG00000113712.18	CSNK1A1	1452
ENSG00000159788	44.5015	-1.01132	0.461605	-2.19937	0.0278517	0.423942	FALSE	RGS12	protein_coding	3293028	3439913	4	1	chromosome	regulator of G protein signaling 12 [Source:HGNC Symbol;Acc:HGNC:9994]	ENSG00000159788.19	RGS12	6002
ENSG00000154734	58.4543	-1.0502	0.498008	-2.19888	0.0278867	0.42396	FALSE	ADAMTS1	protein_coding	26835755	26845409	21	-1	chromosome	ADAM metallopeptidase with thrombospondin type 1 motif 1 [Source:HGNC Symbol;Acc:HGNC:217]	ENSG00000154734.15	ADAMTS1	9510
ENSG00000160007	167.987	-0.71453	0.321199	-2.19801	0.0279487	0.424041	FALSE	ARHGAP35	protein_coding	46860997	47005077	19	1	chromosome	Rho GTPase activating protein 35 [Source:HGNC Symbol;Acc:HGNC:4591]	ENSG00000160007.19	ARHGAP35	2909
ENSG00000163879	14.2683	0.884509	0.506079	2.19785	0.0279599	0.424041	FALSE	DNALI1	protein_coding	37556919	37566857	1	1	chromosome	dynein axonemal light intermediate chain 1 [Source:HGNC Symbol;Acc:HGNC:14353]	ENSG00000163879.11	DNALI1	7802
ENSG00000171608	27.7865	1.11698	0.465471	2.19735	0.0279954	0.424065	FALSE	PIK3CD	protein_coding	9651731	9729114	1	1	chromosome	phosphatidylinositol-4,5-bisphosphate 3-kinase catalytic subunit delta [Source:HGNC Symbol;Acc:HGNC:8977]	ENSG00000171608.16	PIK3CD	5293
ENSG00000184898	24.3952	1.09463	0.491254	2.19379	0.0282507	0.427416	FALSE	RBM43	protein_coding	151247940	151261863	2	-1	chromosome	RNA binding motif protein 43 [Source:HGNC Symbol;Acc:HGNC:24790]	ENSG00000184898.7	RBM43	375287
ENSG00000101460	37.7552	1.04672	0.430261	2.19012	0.0285154	0.43038	FALSE	MAP1LC3A	protein_coding	34546854	34560345	20	1	chromosome	microtubule associated protein 1 light chain 3 alpha [Source:HGNC Symbol;Acc:HGNC:6838]	ENSG00000101460.13	MAP1LC3A	84557
ENSG00000172349	33.1646	1.03975	0.489745	2.19035	0.0284992	0.43038	FALSE	IL16	protein_coding	81159575	81314058	15	1	chromosome	interleukin 16 [Source:HGNC Symbol;Acc:HGNC:5980]	ENSG00000172349.17	IL16	3603
ENSG00000162704	74.5318	0.91037	0.386268	2.18924	0.0285795	0.430828	FALSE	ARPC5	protein_coding	183620846	183635783	1	-1	chromosome	actin related protein 2/3 complex subunit 5 [Source:HGNC Symbol;Acc:HGNC:708]	ENSG00000162704.16	ARPC5	10092
ENSG00000139725	7.08098	1.2376	0.4965	2.18817	0.0286571	0.431477	FALSE	RHOF	protein_coding	121777754	121803403	12	-1	chromosome	ras homolog family member F, filopodia associated [Source:HGNC Symbol;Acc:HGNC:15703]	ENSG00000139725.8	RHOF	54509
ENSG00000093072	27.6255	1.2842	0.487217	2.18584	0.0288274	0.433519	FALSE	ADA2	protein_coding	17178790	17258235	22	-1	chromosome	adenosine deaminase 2 [Source:HGNC Symbol;Acc:HGNC:1839]	ENSG00000093072.18	ADA2	51816
ENSG00000167077	6.6332	1.50326	0.494722	2.18391	0.028969	0.435126	FALSE	MEI1	protein_coding	41699503	41799456	22	1	chromosome	meiotic double-stranded break formation protein 1 [Source:HGNC Symbol;Acc:HGNC:28613]	ENSG00000167077.13	MEI1	150365
ENSG00000104814	6.24996	1.36276	0.483397	2.18188	0.0291183	0.435391	FALSE	MAP4K1	protein_coding	38587641	38618882	19	-1	chromosome	mitogen-activated protein kinase kinase kinase kinase 1 [Source:HGNC Symbol;Acc:HGNC:6863]	ENSG00000104814.13	MAP4K1	11184
ENSG00000113593	46.1562	-0.975714	0.437536	-2.18178	0.0291258	0.435391	FALSE	PPWD1	protein_coding	65563236	65587549	5	1	chromosome	peptidylprolyl isomerase domain and WD repeat containing 1 [Source:HGNC Symbol;Acc:HGNC:28954]	ENSG00000113593.12	PPWD1	23398
ENSG00000161955	41.6881	1.10253	0.447533	2.18219	0.0290958	0.435391	FALSE	TNFSF13	protein_coding	7558292	7561608	17	1	chromosome	TNF superfamily member 13 [Source:HGNC Symbol;Acc:HGNC:11928]	ENSG00000161955.16	TNFSF13	8741
ENSG00000163565	64.725	0.833036	0.401687	2.18214	0.029099	0.435391	FALSE	IFI16	protein_coding	158999968	159055155	1	1	chromosome	interferon gamma inducible protein 16 [Source:HGNC Symbol;Acc:HGNC:5395]	ENSG00000163565.18	IFI16	3428
ENSG00000122566	1556.14	-0.539661	0.249831	-2.17865	0.029358	0.436953	FALSE	HNRNPA2B1	protein_coding	26173057	26201529	7	-1	chromosome	heterogeneous nuclear ribonucleoprotein A2/B1 [Source:HGNC Symbol;Acc:HGNC:5033]	ENSG00000122566.21	HNRNPA2B1	3181
ENSG00000124006	152.466	-0.723696	0.329807	-2.17936	0.0293046	0.436953	FALSE	OBSL1	protein_coding	219550728	219571859	2	-1	chromosome	obscurin like cytoskeletal adaptor 1 [Source:HGNC Symbol;Acc:HGNC:29092]	ENSG00000124006.15	OBSL1	23363
ENSG00000184206	11.6567	-0.868124	0.493714	-2.17848	0.02937	0.436953	FALSE	GOLGA6L4	protein_coding	84235773	84245368	15	1	chromosome	golgin A6 family like 4 [Source:HGNC Symbol;Acc:HGNC:27256]	ENSG00000184206.12	GOLGA6L4	643707
ENSG00000284194	52.0176	0.900447	0.406336	2.17919	0.0293175	0.436953	FALSE	SCO2	protein_coding	50523568	50526461	22	-1	chromosome	SCO cytochrome c oxidase assembly protein 2 [Source:HGNC Symbol;Acc:HGNC:10604]	ENSG00000284194.2	SCO2	9997
ENSG00000164074	116.791	-0.811061	0.366223	-2.17725	0.0294616	0.437795	FALSE	ABHD18	protein_coding	127965306	128039927	4	1	chromosome	abhydrolase domain containing 18 [Source:HGNC Symbol;Acc:HGNC:26111]	ENSG00000164074.15	ABHD18	80167
ENSG00000092445	13.6079	-1.18234	0.505899	-2.17448	0.0296693	0.437923	FALSE	TYRO3	protein_coding	41557675	41583589	15	1	chromosome	TYRO3 protein tyrosine kinase [Source:HGNC Symbol;Acc:HGNC:12446]	ENSG00000092445.12	TYRO3	7301
ENSG00000104408	880.3	-0.611322	0.279785	-2.17629	0.0295338	0.437923	FALSE	EIF3E	protein_coding	108201216	108435333	8	-1	chromosome	eukaryotic translation initiation factor 3 subunit E [Source:HGNC Symbol;Acc:HGNC:3277]	ENSG00000104408.10	EIF3E	3646
ENSG00000110876	16.7835	1.42886	0.504858	2.17471	0.0296521	0.437923	FALSE	SELPLG	protein_coding	108622277	108633959	12	-1	chromosome	selectin P ligand [Source:HGNC Symbol;Acc:HGNC:10722]	ENSG00000110876.9	SELPLG	6404
ENSG00000184897	435.902	-0.654058	0.297856	-2.17474	0.0296496	0.437923	FALSE	H1-10	protein_coding	129314771	129316286	3	-1	chromosome	H1.10 linker histone [Source:HGNC Symbol;Acc:HGNC:4722]	ENSG00000184897.6	H1-10	8971
ENSG00000206127	6.26417	-0.742172	0.467387	-2.17512	0.0296209	0.437923	FALSE	GOLGA8O	protein_coding	32441914	32455634	15	-1	chromosome	golgin A8 family member O [Source:HGNC Symbol;Acc:HGNC:44406]	ENSG00000206127.11	GOLGA8O	728047
ENSG00000254087	27.4386	1.06951	0.480763	2.17433	0.0296802	0.437923	FALSE	LYN	protein_coding	55879835	56014169	8	1	chromosome	LYN proto-oncogene, Src family tyrosine kinase [Source:HGNC Symbol;Acc:HGNC:6735]	ENSG00000254087.8	LYN	4067
ENSG00000009954	231.396	-0.825135	0.350467	-2.17088	0.0299403	0.438144	FALSE	BAZ1B	protein_coding	73440406	73522293	7	-1	chromosome	bromodomain adjacent to zinc finger domain 1B [Source:HGNC Symbol;Acc:HGNC:961]	ENSG00000009954.11	BAZ1B	9031
ENSG00000060491	45.9388	0.990412	0.445879	2.17099	0.0299317	0.438144	FALSE	OGFR	protein_coding	62804835	62814000	20	1	chromosome	opioid growth factor receptor [Source:HGNC Symbol;Acc:HGNC:15768]	ENSG00000060491.16	OGFR	11054
ENSG00000104812	588.988	-0.586367	0.276883	-2.17202	0.0298543	0.438144	FALSE	GYS1	protein_coding	48968130	48993310	19	-1	chromosome	glycogen synthase 1 [Source:HGNC Symbol;Acc:HGNC:4706]	ENSG00000104812.15	GYS1	2997
ENSG00000108523	25.8824	-0.88972	0.505024	-2.17142	0.0298997	0.438144	FALSE	RNF167	protein_coding	4940008	4945222	17	1	chromosome	ring finger protein 167 [Source:HGNC Symbol;Acc:HGNC:24544]	ENSG00000108523.16	RNF167	26001
ENSG00000169019	32.9311	1.03106	0.454405	2.17093	0.0299365	0.438144	FALSE	COMMD8	protein_coding	47450787	47463702	4	-1	chromosome	COMM domain containing 8 [Source:HGNC Symbol;Acc:HGNC:26036]	ENSG00000169019.11	COMMD8	54951
ENSG00000204252	18.6611	1.51345	0.505038	2.17122	0.0299142	0.438144	FALSE	HLA-DOA	protein_coding	33004182	33009591	6	-1	chromosome	major histocompatibility complex, class II, DO alpha [Source:HGNC Symbol;Acc:HGNC:4936]	ENSG00000204252.14	HLA-DOA	3111
ENSG00000267368	68.7394	-0.388043	0.403971	-2.17315	0.0297692	0.438144	FALSE	UPK3BL1	protein_coding	102637025	102642791	7	-1	chromosome	uroplakin 3B like 1 [Source:HGNC Symbol;Acc:HGNC:37278]	ENSG00000267368.1	UPK3BL1	100134938
ENSG00000160741	13.5894	-1.01858	0.506627	-2.17025	0.0299879	0.438328	FALSE	CRTC2	protein_coding	153947669	153958615	1	-1	chromosome	CREB regulated transcription coactivator 2 [Source:HGNC Symbol;Acc:HGNC:27301]	ENSG00000160741.17	CRTC2	200186
ENSG00000182621	183.336	-0.82986	0.361955	-2.16719	0.0302204	0.44121	FALSE	PLCB1	protein_coding	8077251	8968360	20	1	chromosome	phospholipase C beta 1 [Source:HGNC Symbol;Acc:HGNC:15917]	ENSG00000182621.18	PLCB1	23236
ENSG00000104972	4.69584	1.16704	0.472547	2.16383	0.0304772	0.444442	FALSE	LILRB1	protein_coding	54617158	54637528	19	1	chromosome	leukocyte immunoglobulin like receptor B1 [Source:HGNC Symbol;Acc:HGNC:6605]	ENSG00000104972.15	LILRB1	10859
ENSG00000116754	1323.83	-0.71621	0.318634	-2.16173	0.030639	0.44475	FALSE	SRSF11	protein_coding	70205682	70253052	1	1	chromosome	serine and arginine rich splicing factor 11 [Source:HGNC Symbol;Acc:HGNC:10782]	ENSG00000116754.13	SRSF11	9295
ENSG00000132155	306.103	-0.625776	0.292609	-2.16136	0.0306678	0.44475	FALSE	RAF1	protein_coding	12583601	12664226	3	-1	chromosome	Raf-1 proto-oncogene, serine/threonine kinase [Source:HGNC Symbol;Acc:HGNC:9829]	ENSG00000132155.12	RAF1	5894
ENSG00000137509	131.884	0.775734	0.350952	2.163	0.0305408	0.44475	FALSE	PRCP	protein_coding	82822936	82970584	11	-1	chromosome	prolylcarboxypeptidase [Source:HGNC Symbol;Acc:HGNC:9344]	ENSG00000137509.11	PRCP	5547
ENSG00000175928	15.0329	-1.01856	0.503095	-2.16261	0.0305713	0.44475	FALSE	LRRN1	protein_coding	3799431	3849834	3	1	chromosome	leucine rich repeat neuronal 1 [Source:HGNC Symbol;Acc:HGNC:20980]	ENSG00000175928.6	LRRN1	57633
ENSG00000188735	194.347	-0.78037	0.384012	-2.16125	0.0306761	0.44475	FALSE	TMEM120B	protein_coding	121712752	121783001	12	1	chromosome	transmembrane protein 120B [Source:HGNC Symbol;Acc:HGNC:32008]	ENSG00000188735.13	TMEM120B	144404
ENSG00000134453	474.935	-0.857873	0.366943	-2.1606	0.030726	0.444875	FALSE	RBM17	protein_coding	6089034	6117457	10	1	chromosome	RNA binding motif protein 17 [Source:HGNC Symbol;Acc:HGNC:16944]	ENSG00000134453.16	RBM17	84991
ENSG00000177200	365.094	-0.918195	0.386109	-2.16022	0.0307558	0.444875	FALSE	CHD9	protein_coding	53055033	53329150	16	1	chromosome	chromodomain helicase DNA binding protein 9 [Source:HGNC Symbol;Acc:HGNC:25701]	ENSG00000177200.17	CHD9	80205
ENSG00000110048	121.839	-0.852991	0.367251	-2.15572	0.0311059	0.445638	FALSE	OSBP	protein_coding	59574398	59615774	11	-1	chromosome	oxysterol binding protein [Source:HGNC Symbol;Acc:HGNC:8503]	ENSG00000110048.12	OSBP	5007
ENSG00000114013	5.82346	1.09198	0.475867	2.15605	0.0310796	0.445638	FALSE	CD86	protein_coding	122055362	122121139	3	1	chromosome	CD86 molecule [Source:HGNC Symbol;Acc:HGNC:1705]	ENSG00000114013.16	CD86	942
ENSG00000130939	148.984	-0.811043	0.357745	-2.15654	0.0310418	0.445638	FALSE	UBE4B	protein_coding	10032832	10181239	1	1	chromosome	ubiquitination factor E4B [Source:HGNC Symbol;Acc:HGNC:12500]	ENSG00000130939.20	UBE4B	10277
ENSG00000135905	8.34288	0.892643	0.494171	2.15564	0.0311119	0.445638	FALSE	DOCK10	protein_coding	224765090	225042445	2	-1	chromosome	dedicator of cytokinesis 10 [Source:HGNC Symbol;Acc:HGNC:23479]	ENSG00000135905.19	DOCK10	55619
ENSG00000140577	108.829	-0.786684	0.357122	-2.15542	0.0311291	0.445638	FALSE	CRTC3	protein_coding	90529923	90645345	15	1	chromosome	CREB regulated transcription coactivator 3 [Source:HGNC Symbol;Acc:HGNC:26148]	ENSG00000140577.16	CRTC3	64784
ENSG00000142949	28.826	-1.04391	0.500995	-2.15591	0.0310909	0.445638	FALSE	PTPRF	protein_coding	43525187	43623666	1	1	chromosome	protein tyrosine phosphatase receptor type F [Source:HGNC Symbol;Acc:HGNC:9670]	ENSG00000142949.17	PTPRF	5792
ENSG00000156804	4038.42	-0.894948	0.382955	-2.156	0.0310836	0.445638	FALSE	FBXO32	protein_coding	123497889	123541206	8	-1	chromosome	F-box protein 32 [Source:HGNC Symbol;Acc:HGNC:16731]	ENSG00000156804.7	FBXO32	114907
ENSG00000169230	76.698	0.782355	0.372844	2.15704	0.0310029	0.445638	FALSE	PRELID1	protein_coding	177303799	177306949	5	1	chromosome	PRELI domain containing 1 [Source:HGNC Symbol;Acc:HGNC:30255]	ENSG00000169230.10	PRELID1	27166
ENSG00000186603	8.24579	0.260926	0.485792	2.15646	0.0310479	0.445638	FALSE	HPDL	protein_coding	45326895	45328679	1	1	chromosome	4-hydroxyphenylpyruvate dioxygenase like [Source:HGNC Symbol;Acc:HGNC:28242]	ENSG00000186603.6	HPDL	84842
ENSG00000157833	17.699	-1.14336	0.502904	-2.15481	0.0311769	0.445812	FALSE	GAREM2	protein_coding	26173088	26189663	2	1	chromosome	GRB2 associated regulator of MAPK1 subtype 2 [Source:HGNC Symbol;Acc:HGNC:27172]	ENSG00000157833.13	GAREM2	150946
ENSG00000047346	190.734	-0.983531	0.412866	-2.15418	0.0312259	0.446002	FALSE	FAM214A	protein_coding	52581317	52709817	15	-1	chromosome	family with sequence similarity 214 member A [Source:HGNC Symbol;Acc:HGNC:25609]	ENSG00000047346.12	FAM214A	56204
ENSG00000109756	67.586	-0.948926	0.399505	-2.15364	0.0312681	0.446097	FALSE	RAPGEF2	protein_coding	159103013	159360174	4	1	chromosome	Rap guanine nucleotide exchange factor 2 [Source:HGNC Symbol;Acc:HGNC:16854]	ENSG00000109756.9	RAPGEF2	9693
ENSG00000163714	384.843	-0.753728	0.334877	-2.1521	0.0313894	0.447189	FALSE	U2SURP	protein_coding	142964497	143060725	3	1	chromosome	U2 snRNP associated SURP domain containing [Source:HGNC Symbol;Acc:HGNC:30855]	ENSG00000163714.18	U2SURP	23350
ENSG00000173221	161.151	0.799177	0.381416	2.15176	0.0314162	0.447189	FALSE	GLRX	protein_coding	95751319	95822726	5	-1	chromosome	glutaredoxin [Source:HGNC Symbol;Acc:HGNC:4330]	ENSG00000173221.14	GLRX	2745
ENSG00000197594	27.0538	-1.02653	0.481025	-2.15017	0.0315421	0.448471	FALSE	ENPP1	protein_coding	131808016	131895155	6	1	chromosome	ectonucleotide pyrophosphatase/phosphodiesterase 1 [Source:HGNC Symbol;Acc:HGNC:3356]	ENSG00000197594.13	ENPP1	5167
ENSG00000163492	24.7065	-0.918002	0.477894	-2.14896	0.0316374	0.449315	FALSE	CCDC141	protein_coding	178829757	179050086	2	-1	chromosome	coiled-coil domain containing 141 [Source:HGNC Symbol;Acc:HGNC:26821]	ENSG00000163492.15	CCDC141	285025
ENSG00000029534	3339.14	-0.654014	0.304992	-2.14722	0.0317762	0.450089	FALSE	ANK1	protein_coding	41653220	41896762	8	-1	chromosome	ankyrin 1 [Source:HGNC Symbol;Acc:HGNC:492]	ENSG00000029534.20	ANK1	286
ENSG00000077044	307.458	-0.662978	0.319757	-2.14441	0.0320002	0.450089	FALSE	DGKD	protein_coding	233354507	233472104	2	1	chromosome	diacylglycerol kinase delta [Source:HGNC Symbol;Acc:HGNC:2851]	ENSG00000077044.10	DGKD	8527
ENSG00000083097	54.199	-0.906168	0.411278	-2.14427	0.0320114	0.450089	FALSE	DOP1A	protein_coding	83067666	83171350	6	1	chromosome	DOP1 leucine zipper like protein A [Source:HGNC Symbol;Acc:HGNC:21194]	ENSG00000083097.14	DOP1A	23033
ENSG00000086300	10.8242	1.32264	0.504942	2.14669	0.0318183	0.450089	FALSE	SNX10	protein_coding	26291895	26374329	7	1	chromosome	sorting nexin 10 [Source:HGNC Symbol;Acc:HGNC:14974]	ENSG00000086300.15	SNX10	29887
ENSG00000119414	421.887	-0.609321	0.28664	-2.14422	0.0320151	0.450089	FALSE	PPP6C	protein_coding	125146573	125189939	9	-1	chromosome	protein phosphatase 6 catalytic subunit [Source:HGNC Symbol;Acc:HGNC:9323]	ENSG00000119414.11	PPP6C	5537
ENSG00000127527	187.109	-0.8237	0.394727	-2.14422	0.0320156	0.450089	FALSE	EPS15L1	protein_coding	16355239	16472085	19	-1	chromosome	epidermal growth factor receptor pathway substrate 15 like 1 [Source:HGNC Symbol;Acc:HGNC:24634]	ENSG00000127527.14	EPS15L1	58513
ENSG00000137962	111.97	-1.06631	0.434658	-2.14688	0.0318025	0.450089	FALSE	ARHGAP29	protein_coding	94148988	94275068	1	-1	chromosome	Rho GTPase activating protein 29 [Source:HGNC Symbol;Acc:HGNC:30207]	ENSG00000137962.13	ARHGAP29	9411
ENSG00000172915	67.7965	-1.06122	0.485733	-2.14563	0.0319024	0.450089	FALSE	NBEA	protein_coding	34942287	35673022	13	1	chromosome	neurobeachin [Source:HGNC Symbol;Acc:HGNC:7648]	ENSG00000172915.18	NBEA	26960
ENSG00000175155	163.661	-0.722288	0.342265	-2.14554	0.0319094	0.450089	FALSE	YPEL2	protein_coding	59331655	59401729	17	1	chromosome	yippee like 2 [Source:HGNC Symbol;Acc:HGNC:18326]	ENSG00000175155.10	YPEL2	388403
ENSG00000159267	27.3363	-1.01797	0.475344	-2.14255	0.0321496	0.451465	FALSE	HLCS	protein_coding	36750888	36990236	21	-1	chromosome	holocarboxylase synthetase [Source:HGNC Symbol;Acc:HGNC:4976]	ENSG00000159267.14	HLCS	3141
ENSG00000107863	271.211	-0.726065	0.327008	-2.14123	0.0322555	0.452445	FALSE	ARHGAP21	protein_coding	24583609	24723887	10	-1	chromosome	Rho GTPase activating protein 21 [Source:HGNC Symbol;Acc:HGNC:23725]	ENSG00000107863.18	ARHGAP21	57584
ENSG00000153201	252.847	-0.731292	0.332431	-2.13975	0.0323753	0.453616	FALSE	RANBP2	protein_coding	108719482	108785809	2	1	chromosome	RAN binding protein 2 [Source:HGNC Symbol;Acc:HGNC:9848]	ENSG00000153201.16	RANBP2	5903
ENSG00000131067	9.69263	-0.688671	0.503779	-2.13722	0.03258	0.455465	FALSE	GGT7	protein_coding	34844720	34872856	20	-1	chromosome	gamma-glutamyltransferase 7 [Source:HGNC Symbol;Acc:HGNC:4259]	ENSG00000131067.17	GGT7	2686
ENSG00000214717	186.32	-0.679949	0.338383	-2.13736	0.0325683	0.455465	FALSE	ZBED1	protein_coding	2486414	2500976	X	-1	chromosome	zinc finger BED-type containing 1 [Source:HGNC Symbol;Acc:HGNC:447]	ENSG00000214717.12	ZBED1	9189
ENSG00000080802	263.979	-0.663546	0.314709	-2.13341	0.0328908	0.456531	FALSE	CNOT4	protein_coding	135361795	135510127	7	-1	chromosome	CCR4-NOT transcription complex subunit 4 [Source:HGNC Symbol;Acc:HGNC:7880]	ENSG00000080802.18	CNOT4	4850
ENSG00000089060	31.9794	0.948992	0.451287	2.13316	0.0329117	0.456531	FALSE	SLC8B1	protein_coding	113298759	113359493	12	-1	chromosome	solute carrier family 8 member B1 [Source:HGNC Symbol;Acc:HGNC:26175]	ENSG00000089060.11	SLC8B1	80024
ENSG00000100591	323.142	-0.695838	0.3324	-2.13429	0.0328189	0.456531	FALSE	AHSA1	protein_coding	77457870	77469472	14	1	chromosome	activator of HSP90 ATPase activity 1 [Source:HGNC Symbol;Acc:HGNC:1189]	ENSG00000100591.8	AHSA1	10598
ENSG00000115267	18.1481	0.917123	0.499255	2.1349	0.0327688	0.456531	FALSE	IFIH1	protein_coding	162267074	162318684	2	-1	chromosome	interferon induced with helicase C domain 1 [Source:HGNC Symbol;Acc:HGNC:18873]	ENSG00000115267.8	IFIH1	64135
ENSG00000131732	65.3768	-0.912773	0.442112	-2.1338	0.0328595	0.456531	FALSE	ZCCHC9	protein_coding	81301587	81313297	5	1	chromosome	zinc finger CCHC-type containing 9 [Source:HGNC Symbol;Acc:HGNC:25424]	ENSG00000131732.12	ZCCHC9	84240
ENSG00000180448	24.2833	1.36681	0.500088	2.13396	0.0328465	0.456531	FALSE	AC004151.1	protein_coding	1065923	1086628	19	1	chromosome	Rho GTPase activating protein 45 [Source:NCBI gene;Acc:23526]	ENSG00000180448.10	AC004151.1	23526
ENSG00000186432	824.896	-0.601225	0.282879	-2.13412	0.0328331	0.456531	FALSE	KPNA4	protein_coding	160495007	160565571	3	-1	chromosome	karyopherin subunit alpha 4 [Source:HGNC Symbol;Acc:HGNC:6397]	ENSG00000186432.9	KPNA4	3840
ENSG00000180113	11.3714	-0.998636	0.506534	-2.13196	0.0330104	0.457393	FALSE	TDRD6	protein_coding	46687875	46704319	6	1	chromosome	tudor domain containing 6 [Source:HGNC Symbol;Acc:HGNC:21339]	ENSG00000180113.16	TDRD6	221400
ENSG00000130584	28.1785	0.756709	0.469795	2.12917	0.0332399	0.458542	FALSE	ZBTB46	protein_coding	63743666	63832038	20	-1	chromosome	zinc finger and BTB domain containing 46 [Source:HGNC Symbol;Acc:HGNC:16094]	ENSG00000130584.11	ZBTB46	140685
ENSG00000158869	31.2824	1.3671	0.482271	2.12937	0.0332237	0.458542	FALSE	FCER1G	protein_coding	161215234	161220699	1	1	chromosome	Fc fragment of IgE receptor Ig [Source:HGNC Symbol;Acc:HGNC:3611]	ENSG00000158869.11	FCER1G	2207
ENSG00000163083	25.6797	-1.27424	0.496676	-2.1293	0.0332297	0.458542	FALSE	INHBB	protein_coding	120346136	120351803	2	1	chromosome	inhibin subunit beta B [Source:HGNC Symbol;Acc:HGNC:6067]	ENSG00000163083.6	INHBB	3625
ENSG00000206503	1157.03	1.37082	0.50621	2.13046	0.0331334	0.458542	FALSE	HLA-A	protein_coding	29941260	29945884	6	1	chromosome	major histocompatibility complex, class I, A [Source:HGNC Symbol;Acc:HGNC:4931]	ENSG00000206503.13	HLA-A	3105
ENSG00000072609	19.9187	0.701768	0.491632	2.12858	0.033289	0.458714	FALSE	CHFR	protein_coding	132822187	132956304	12	-1	chromosome	checkpoint with forkhead and ring finger domains [Source:HGNC Symbol;Acc:HGNC:20455]	ENSG00000072609.17	CHFR	55743
ENSG00000124374	287.756	-1.01175	0.444278	-2.12786	0.033349	0.459035	FALSE	PAIP2B	protein_coding	71182738	71227103	2	-1	chromosome	poly(A) binding protein interacting protein 2B [Source:HGNC Symbol;Acc:HGNC:29200]	ENSG00000124374.9	PAIP2B	400961
ENSG00000161013	136.038	0.717866	0.338861	2.12683	0.0334342	0.459411	FALSE	MGAT4B	protein_coding	179797597	179806952	5	-1	chromosome	alpha-1,3-mannosyl-glycoprotein 4-beta-N-acetylglucosaminyltransferase B [Source:HGNC Symbol;Acc:HGNC:7048]	ENSG00000161013.17	MGAT4B	11282
ENSG00000273590	94.689	-0.822232	0.391881	-2.12664	0.0334498	0.459411	FALSE	SMIM11B	protein_coding	7744962	7777853	21	1	chromosome	small integral membrane protein 11B [Source:HGNC Symbol;Acc:HGNC:51846]	ENSG00000273590.4	SMIM11B	102723553
ENSG00000124813	5.34588	1.10148	0.483947	2.12488	0.0335965	0.460921	FALSE	RUNX2	protein_coding	45328157	45664349	6	1	chromosome	RUNX family transcription factor 2 [Source:HGNC Symbol;Acc:HGNC:10472]	ENSG00000124813.23	RUNX2	860
ENSG00000118407	1178.91	-0.751054	0.32747	-2.12369	0.0336964	0.461784	FALSE	FILIP1	protein_coding	75291859	75493800	6	-1	chromosome	filamin A interacting protein 1 [Source:HGNC Symbol;Acc:HGNC:21015]	ENSG00000118407.15	FILIP1	27145
ENSG00000166278	14.0756	1.84575	0.504475	2.12276	0.0337742	0.462344	FALSE	C2	protein_coding	31897785	31945672	6	1	chromosome	complement C2 [Source:HGNC Symbol;Acc:HGNC:1248]	ENSG00000166278.15	C2	717
ENSG00000038427	92.4678	-0.880264	0.447546	-2.12123	0.0339023	0.462605	FALSE	VCAN	protein_coding	83471618	83582303	5	1	chromosome	versican [Source:HGNC Symbol;Acc:HGNC:2464]	ENSG00000038427.16	VCAN	1462
ENSG00000125977	1623.78	-0.531283	0.247782	-2.1216	0.0338713	0.462605	FALSE	EIF2S2	protein_coding	34088309	34112243	20	-1	chromosome	eukaryotic translation initiation factor 2 subunit beta [Source:HGNC Symbol;Acc:HGNC:3266]	ENSG00000125977.7	EIF2S2	8894
ENSG00000149428	55.0138	0.942812	0.426935	2.12121	0.0339042	0.462605	FALSE	HYOU1	protein_coding	119044188	119057227	11	-1	chromosome	hypoxia up-regulated 1 [Source:HGNC Symbol;Acc:HGNC:16931]	ENSG00000149428.19	HYOU1	10525
ENSG00000002549	55.778	0.94986	0.409664	2.11973	0.0340292	0.462628	FALSE	LAP3	protein_coding	17577192	17607972	4	1	chromosome	leucine aminopeptidase 3 [Source:HGNC Symbol;Acc:HGNC:18449]	ENSG00000002549.12	LAP3	51056
ENSG00000100292	24.5145	0.941908	0.474593	2.11943	0.0340537	0.462628	FALSE	HMOX1	protein_coding	35380361	35394207	22	1	chromosome	heme oxygenase 1 [Source:HGNC Symbol;Acc:HGNC:5013]	ENSG00000100292.17	HMOX1	3162
ENSG00000101624	9.17684	-0.847056	0.500359	-2.11974	0.0340279	0.462628	FALSE	CEP76	protein_coding	12661833	12702777	18	-1	chromosome	centrosomal protein 76 [Source:HGNC Symbol;Acc:HGNC:25727]	ENSG00000101624.11	CEP76	79959
ENSG00000184601	12.071	-0.836338	0.496595	-2.11996	0.0340096	0.462628	FALSE	C14orf180	protein_coding	104579684	104590515	14	1	chromosome	chromosome 14 open reading frame 180 [Source:HGNC Symbol;Acc:HGNC:33795]	ENSG00000184601.10	C14orf180	400258
ENSG00000095209	333.599	-0.563205	0.287322	-2.11583	0.0343596	0.463806	FALSE	TMEM38B	protein_coding	105694541	105776629	9	1	chromosome	transmembrane protein 38B [Source:HGNC Symbol;Acc:HGNC:25535]	ENSG00000095209.12	TMEM38B	55151
ENSG00000105287	18.606	0.969287	0.496588	2.1169	0.0342686	0.463806	FALSE	PRKD2	protein_coding	46674275	46717127	19	-1	chromosome	protein kinase D2 [Source:HGNC Symbol;Acc:HGNC:17293]	ENSG00000105287.12	PRKD2	25865
ENSG00000112851	220.714	-0.723354	0.325531	-2.11316	0.0345868	0.463806	FALSE	ERBIN	protein_coding	65926475	66082549	5	1	chromosome	erbb2 interacting protein [Source:HGNC Symbol;Acc:HGNC:15842]	ENSG00000112851.14	ERBIN	55914
ENSG00000118515	152.326	-0.796231	0.456065	-2.11275	0.0346224	0.463806	FALSE	SGK1	protein_coding	134169246	134318112	6	-1	chromosome	serum/glucocorticoid regulated kinase 1 [Source:HGNC Symbol;Acc:HGNC:10810]	ENSG00000118515.11	SGK1	6446
ENSG00000135116	4.89698	-0.794437	0.4741	-2.11748	0.0342189	0.463806	FALSE	HRK	protein_coding	116856144	116881441	12	-1	chromosome	harakiri, BCL2 interacting protein [Source:HGNC Symbol;Acc:HGNC:5185]	ENSG00000135116.9	HRK	8739
ENSG00000145685	25.4235	1.07017	0.483874	2.11525	0.0344084	0.463806	FALSE	LHFPL2	protein_coding	78485215	78770021	5	-1	chromosome	LHFPL tetraspan subfamily member 2 [Source:HGNC Symbol;Acc:HGNC:6588]	ENSG00000145685.14	LHFPL2	10184
ENSG00000155926	10.0099	1.29513	0.505348	2.11367	0.0345434	0.463806	FALSE	SLA	protein_coding	133036728	133102912	8	-1	chromosome	Src like adaptor [Source:HGNC Symbol;Acc:HGNC:10902]	ENSG00000155926.14	SLA	6503
ENSG00000160886	27.8507	-1.20487	0.497558	-2.11312	0.0345905	0.463806	FALSE	LY6K	protein_coding	142700111	142705127	8	1	chromosome	lymphocyte antigen 6 family member K [Source:HGNC Symbol;Acc:HGNC:24225]	ENSG00000160886.13	LY6K	54742
ENSG00000164879	12856.8	0.604497	0.283661	2.11313	0.03459	0.463806	FALSE	CA3	protein_coding	85373436	85449040	8	1	chromosome	carbonic anhydrase 3 [Source:HGNC Symbol;Acc:HGNC:1374]	ENSG00000164879.7	CA3	761
ENSG00000170855	400.33	-0.599675	0.28701	-2.11753	0.0342148	0.463806	FALSE	TRIAP1	protein_coding	120443964	120446384	12	-1	chromosome	TP53 regulated inhibitor of apoptosis 1 [Source:HGNC Symbol;Acc:HGNC:26937]	ENSG00000170855.4	TRIAP1	51499
ENSG00000171385	35.9904	-0.985962	0.469174	-2.11435	0.0344854	0.463806	FALSE	KCND3	protein_coding	111770662	111989155	1	-1	chromosome	potassium voltage-gated channel subfamily D member 3 [Source:HGNC Symbol;Acc:HGNC:6239]	ENSG00000171385.9	KCND3	3752
ENSG00000172318	23.4155	-0.964397	0.49406	-2.11455	0.0344686	0.463806	FALSE	B3GALT1	protein_coding	167868948	167874041	2	1	chromosome	beta-1,3-galactosyltransferase 1 [Source:HGNC Symbol;Acc:HGNC:916]	ENSG00000172318.5	B3GALT1	8708
ENSG00000214097	971.447	-0.652112	0.303993	-2.11384	0.0345288	0.463806	FALSE	SMCO1	protein_coding	196506879	196515346	3	-1	chromosome	single-pass membrane protein with coiled-coil domains 1 [Source:HGNC Symbol;Acc:HGNC:27407]	ENSG00000214097.5	SMCO1	255798
ENSG00000065613	377.228	-0.657267	0.296255	-2.11178	0.034705	0.46392	FALSE	SLK	protein_coding	103967140	104029233	10	1	chromosome	STE20 like kinase [Source:HGNC Symbol;Acc:HGNC:11088]	ENSG00000065613.15	SLK	9748
ENSG00000120729	3382.16	-0.504301	0.245719	-2.11198	0.0346879	0.46392	FALSE	MYOT	protein_coding	137867858	137887851	5	1	chromosome	myotilin [Source:HGNC Symbol;Acc:HGNC:12399]	ENSG00000120729.10	MYOT	9499
ENSG00000125740	187.866	-0.494518	0.430931	-2.11026	0.0348358	0.46516	FALSE	FOSB	protein_coding	45467995	45475179	19	1	chromosome	FosB proto-oncogene, AP-1 transcription factor subunit [Source:HGNC Symbol;Acc:HGNC:3797]	ENSG00000125740.14	FOSB	2354
ENSG00000140678	13.8744	1.47763	0.50041	2.10954	0.0348978	0.46516	FALSE	ITGAX	protein_coding	31355134	31382997	16	1	chromosome	integrin subunit alpha X [Source:HGNC Symbol;Acc:HGNC:6152]	ENSG00000140678.16	ITGAX	3687
ENSG00000168209	208.681	0.764339	0.361	2.10941	0.0349093	0.46516	FALSE	DDIT4	protein_coding	72273924	72276036	10	1	chromosome	DNA damage inducible transcript 4 [Source:HGNC Symbol;Acc:HGNC:24944]	ENSG00000168209.5	DDIT4	54541
ENSG00000088986	209.147	0.671755	0.310602	2.10588	0.0352148	0.468732	FALSE	DYNLL1	protein_coding	120469850	120498493	12	1	chromosome	dynein light chain LC8-type 1 [Source:HGNC Symbol;Acc:HGNC:15476]	ENSG00000088986.11	DYNLL1	8655
ENSG00000108854	51.2023	-1.01846	0.451799	-2.10423	0.0353582	0.469381	FALSE	SMURF2	protein_coding	64542282	64662307	17	-1	chromosome	SMAD specific E3 ubiquitin protein ligase 2 [Source:HGNC Symbol;Acc:HGNC:16809]	ENSG00000108854.16	SMURF2	64750
ENSG00000166411	307.234	-0.639102	0.302979	-2.10384	0.0353927	0.469381	FALSE	IDH3A	protein_coding	78131498	78171945	15	1	chromosome	isocitrate dehydrogenase (NAD(+)) 3 catalytic subunit alpha [Source:HGNC Symbol;Acc:HGNC:5384]	ENSG00000166411.14	IDH3A	3419
ENSG00000197081	309.648	-0.72923	0.320666	-2.10431	0.0353516	0.469381	FALSE	IGF2R	protein_coding	159969099	160113507	6	1	chromosome	insulin like growth factor 2 receptor [Source:HGNC Symbol;Acc:HGNC:5467]	ENSG00000197081.14	IGF2R	3482
ENSG00000197448	359.074	0.588602	0.276995	2.1036	0.0354137	0.469381	FALSE	GSTK1	protein_coding	143244093	143270854	7	1	chromosome	glutathione S-transferase kappa 1 [Source:HGNC Symbol;Acc:HGNC:16906]	ENSG00000197448.14	GSTK1	373156
ENSG00000136999	16.8921	-1.0639	0.504129	-2.10278	0.0354848	0.469827	FALSE	CCN3	protein_coding	119416446	119424434	8	1	chromosome	cellular communication network factor 3 [Source:HGNC Symbol;Acc:HGNC:7885]	ENSG00000136999.5	CCN3	4856
ENSG00000122299	58.2609	-0.975585	0.44681	-2.10159	0.0355891	0.470709	FALSE	ZC3H7A	protein_coding	11750586	11797258	16	-1	chromosome	zinc finger CCCH-type containing 7A [Source:HGNC Symbol;Acc:HGNC:30959]	ENSG00000122299.12	ZC3H7A	29066
ENSG00000121281	36.2645	0.944021	0.448382	2.10071	0.0356666	0.470739	FALSE	ADCY7	protein_coding	50246137	50318135	16	1	chromosome	adenylate cyclase 7 [Source:HGNC Symbol;Acc:HGNC:238]	ENSG00000121281.13	ADCY7	113
ENSG00000172995	204.457	-0.948684	0.398729	-2.10077	0.0356608	0.470739	FALSE	ARPP21	protein_coding	35638945	35794496	3	1	chromosome	cAMP regulated phosphoprotein 21 [Source:HGNC Symbol;Acc:HGNC:16968]	ENSG00000172995.16	ARPP21	10777
ENSG00000127616	273.174	0.591426	0.288313	2.09965	0.0357595	0.471467	FALSE	SMARCA4	protein_coding	10960825	11079426	19	1	chromosome	SWI/SNF related, matrix associated, actin dependent regulator of chromatin, subfamily a, member 4 [Source:HGNC Symbol;Acc:HGNC:11100]	ENSG00000127616.18	SMARCA4	6597
ENSG00000169184	343.149	-0.594871	0.28649	-2.09887	0.0358282	0.471876	FALSE	MN1	protein_coding	27748277	27801756	22	-1	chromosome	MN1 proto-oncogene, transcriptional regulator [Source:HGNC Symbol;Acc:HGNC:7180]	ENSG00000169184.6	MN1	4330
ENSG00000187210	7.36262	1.2609	0.498997	2.09798	0.0359073	0.47242	FALSE	GCNT1	protein_coding	76419850	76651203	9	1	chromosome	glucosaminyl (N-acetyl) transferase 1 [Source:HGNC Symbol;Acc:HGNC:4203]	ENSG00000187210.14	GCNT1	2650
ENSG00000203797	24.4617	0.918152	0.483447	2.09638	0.0360484	0.473282	FALSE	DDO	protein_coding	110391771	110415575	6	-1	chromosome	D-aspartate oxidase [Source:HGNC Symbol;Acc:HGNC:2727]	ENSG00000203797.10	DDO	8528
ENSG00000214456	332.375	-0.897563	0.396011	-2.0968	0.0360111	0.473282	FALSE	PLIN5	protein_coding	4522531	4535224	19	-1	chromosome	perilipin 5 [Source:HGNC Symbol;Acc:HGNC:33196]	ENSG00000214456.8	PLIN5	440503
ENSG00000138592	237.894	-0.930269	0.411571	-2.09228	0.0364131	0.476097	FALSE	USP8	protein_coding	50424380	50514421	15	1	chromosome	ubiquitin specific peptidase 8 [Source:HGNC Symbol;Acc:HGNC:12631]	ENSG00000138592.14	USP8	9101
ENSG00000144485	38.5924	-1.15976	0.498073	-2.09228	0.0364138	0.476097	FALSE	HES6	protein_coding	238238267	238240662	2	-1	chromosome	hes family bHLH transcription factor 6 [Source:HGNC Symbol;Acc:HGNC:18254]	ENSG00000144485.11	HES6	55502
ENSG00000149575	80.9678	-1.00224	0.421914	-2.09329	0.0363234	0.476097	FALSE	SCN2B	protein_coding	118157849	118176639	11	-1	chromosome	sodium voltage-gated channel beta subunit 2 [Source:HGNC Symbol;Acc:HGNC:10589]	ENSG00000149575.6	SCN2B	6327
ENSG00000179673	9.81446	-0.602026	0.482993	-2.09226	0.036415	0.476097	FALSE	RPRML	protein_coding	46978156	46979253	17	-1	chromosome	reprimo like [Source:HGNC Symbol;Acc:HGNC:32422]	ENSG00000179673.5	RPRML	388394
ENSG00000176834	159.725	-0.744123	0.332534	-2.09093	0.0365344	0.476907	FALSE	VSIG10	protein_coding	118063593	118136026	12	-1	chromosome	V-set and immunoglobulin domain containing 10 [Source:HGNC Symbol;Acc:HGNC:26078]	ENSG00000176834.14	VSIG10	54621
ENSG00000180879	171.474	0.678667	0.314517	2.09056	0.0365677	0.476907	FALSE	SSR4	protein_coding	153793516	153798499	X	1	chromosome	signal sequence receptor subunit 4 [Source:HGNC Symbol;Acc:HGNC:11326]	ENSG00000180879.14	SSR4	6748
ENSG00000188153	20.4963	-0.875272	0.501283	-2.09029	0.0365914	0.476907	FALSE	COL4A5	protein_coding	108439844	108697545	X	1	chromosome	collagen type IV alpha 5 chain [Source:HGNC Symbol;Acc:HGNC:2207]	ENSG00000188153.13	COL4A5	1287
ENSG00000182095	16.0031	-1.02321	0.503163	-2.08823	0.0367774	0.478834	FALSE	TNRC18	protein_coding	5306790	5425414	7	-1	chromosome	trinucleotide repeat containing 18 [Source:HGNC Symbol;Acc:HGNC:11962]	ENSG00000182095.14	TNRC18	84629
ENSG00000006534	8.26073	0.976817	0.503407	2.08296	0.0372552	0.482207	FALSE	ALDH3B1	protein_coding	68008578	68029282	11	1	chromosome	aldehyde dehydrogenase 3 family member B1 [Source:HGNC Symbol;Acc:HGNC:410]	ENSG00000006534.16	ALDH3B1	221
ENSG00000016402	7.14415	1.55049	0.498435	2.0824	0.0373063	0.482207	FALSE	IL20RA	protein_coding	136999971	137045180	6	-1	chromosome	interleukin 20 receptor subunit alpha [Source:HGNC Symbol;Acc:HGNC:6003]	ENSG00000016402.13	IL20RA	53832
ENSG00000103429	109.011	-0.75847	0.348239	-2.08443	0.0371206	0.482207	FALSE	BFAR	protein_coding	14632931	14669236	16	1	chromosome	bifunctional apoptosis regulator [Source:HGNC Symbol;Acc:HGNC:17613]	ENSG00000103429.11	BFAR	51283
ENSG00000110721	60.7093	-0.930344	0.425714	-2.08327	0.0372268	0.482207	FALSE	CHKA	protein_coding	68052859	68121444	11	-1	chromosome	choline kinase alpha [Source:HGNC Symbol;Acc:HGNC:1937]	ENSG00000110721.12	CHKA	1119
ENSG00000138435	90.4718	0.762117	0.407407	2.08296	0.0372551	0.482207	FALSE	CHRNA1	protein_coding	174747592	174787935	2	-1	chromosome	cholinergic receptor nicotinic alpha 1 subunit [Source:HGNC Symbol;Acc:HGNC:1955]	ENSG00000138435.16	CHRNA1	1134
ENSG00000164134	184.894	-0.782025	0.367904	-2.08381	0.0371778	0.482207	FALSE	NAA15	protein_coding	139301505	139420033	4	1	chromosome	N(alpha)-acetyltransferase 15, NatA auxiliary subunit [Source:HGNC Symbol;Acc:HGNC:30782]	ENSG00000164134.13	NAA15	80155
ENSG00000196850	293.32	-0.830586	0.384588	-2.08244	0.037302	0.482207	FALSE	PPTC7	protein_coding	110533245	110583318	12	-1	chromosome	PTC7 protein phosphatase homolog [Source:HGNC Symbol;Acc:HGNC:30695]	ENSG00000196850.6	PPTC7	160760
ENSG00000034152	797.708	0.749897	0.348161	2.07895	0.0376222	0.482304	FALSE	MAP2K3	protein_coding	21284672	21315232	17	1	chromosome	mitogen-activated protein kinase kinase 3 [Source:HGNC Symbol;Acc:HGNC:6843]	ENSG00000034152.19	MAP2K3	5606
ENSG00000048028	242.641	-0.626605	0.316118	-2.08015	0.0375117	0.482304	FALSE	USP28	protein_coding	113797874	113875570	11	-1	chromosome	ubiquitin specific peptidase 28 [Source:HGNC Symbol;Acc:HGNC:12625]	ENSG00000048028.11	USP28	57646
ENSG00000081041	40.214	-1.22149	0.495146	-2.08144	0.0373935	0.482304	FALSE	CXCL2	protein_coding	74097040	74099196	4	-1	chromosome	C-X-C motif chemokine ligand 2 [Source:HGNC Symbol;Acc:HGNC:4603]	ENSG00000081041.9	CXCL2	2920
ENSG00000112992	714.219	-0.546996	0.259206	-2.08019	0.0375083	0.482304	FALSE	NNT	protein_coding	43602692	43707405	5	1	chromosome	nicotinamide nucleotide transhydrogenase [Source:HGNC Symbol;Acc:HGNC:7863]	ENSG00000112992.18	NNT	23530
ENSG00000124205	9.03976	-0.978373	0.490128	-2.07965	0.0375572	0.482304	FALSE	EDN3	protein_coding	59300443	59325992	20	1	chromosome	endothelin 3 [Source:HGNC Symbol;Acc:HGNC:3178]	ENSG00000124205.18	EDN3	1908
ENSG00000133433	36.5461	0.579589	0.457842	2.07995	0.0375301	0.482304	FALSE	GSTT2B	protein_coding	23957414	23961186	22	-1	chromosome	glutathione S-transferase theta 2B (gene/pseudogene) [Source:HGNC Symbol;Acc:HGNC:33437]	ENSG00000133433.10	GSTT2B	653689
ENSG00000150977	17.9982	0.967634	0.487989	2.07896	0.0376208	0.482304	FALSE	RILPL2	protein_coding	123410683	123436717	12	-1	chromosome	Rab interacting lysosomal protein like 2 [Source:HGNC Symbol;Acc:HGNC:28787]	ENSG00000150977.10	RILPL2	196383
ENSG00000158195	383.368	0.56884	0.27767	2.08147	0.0373914	0.482304	FALSE	WASF2	protein_coding	27404230	27490167	1	-1	chromosome	WASP family member 2 [Source:HGNC Symbol;Acc:HGNC:12733]	ENSG00000158195.11	WASF2	10163
ENSG00000099282	20.3997	1.20488	0.506905	2.07782	0.0377256	0.482641	FALSE	TSPAN15	protein_coding	69451465	69507666	10	1	chromosome	tetraspanin 15 [Source:HGNC Symbol;Acc:HGNC:23298]	ENSG00000099282.10	TSPAN15	23555
ENSG00000131018	178.28	-0.806682	0.351719	-2.0782	0.0376907	0.482641	FALSE	SYNE1	protein_coding	152121684	152637801	6	-1	chromosome	spectrin repeat containing nuclear envelope protein 1 [Source:HGNC Symbol;Acc:HGNC:17089]	ENSG00000131018.24	SYNE1	23345
ENSG00000213719	32.8919	0.943205	0.454067	2.07737	0.0377678	0.482687	FALSE	CLIC1	protein_coding	31730581	31739763	6	-1	chromosome	chloride intracellular channel 1 [Source:HGNC Symbol;Acc:HGNC:2062]	ENSG00000213719.8	CLIC1	1192
ENSG00000217555	62.2124	0.948348	0.409804	2.07621	0.0378747	0.483559	FALSE	CKLF	protein_coding	66552563	66566251	16	1	chromosome	chemokine like factor [Source:HGNC Symbol;Acc:HGNC:13253]	ENSG00000217555.12	CKLF	51192
ENSG00000182117	345.612	-0.598112	0.289562	-2.07481	0.0380039	0.484715	FALSE	NOP10	protein_coding	34341713	34343177	15	-1	chromosome	NOP10 ribonucleoprotein [Source:HGNC Symbol;Acc:HGNC:14378]	ENSG00000182117.5	NOP10	55505
ENSG00000131238	49.8936	0.954031	0.407466	2.07274	0.0381962	0.486671	FALSE	PPT1	protein_coding	40071461	40097727	1	-1	chromosome	palmitoyl-protein thioesterase 1 [Source:HGNC Symbol;Acc:HGNC:9325]	ENSG00000131238.17	PPT1	5538
ENSG00000123329	10.8858	1.08074	0.505391	2.07204	0.0382618	0.486763	FALSE	ARHGAP9	protein_coding	57472264	57488814	12	-1	chromosome	Rho GTPase activating protein 9 [Source:HGNC Symbol;Acc:HGNC:14130]	ENSG00000123329.19	ARHGAP9	64333
ENSG00000181418	234.341	1.0426	0.404241	2.07141	0.0383202	0.486763	FALSE	DDN	protein_coding	48995149	48999375	12	-1	chromosome	dendrin [Source:HGNC Symbol;Acc:HGNC:24458]	ENSG00000181418.8	DDN	23109
ENSG00000186814	38.7121	-0.943675	0.464481	-2.0718	0.038284	0.486763	FALSE	ZSCAN30	protein_coding	35251058	35290245	18	-1	chromosome	zinc finger and SCAN domain containing 30 [Source:HGNC Symbol;Acc:HGNC:33517]	ENSG00000186814.14	ZSCAN30	100101467
ENSG00000144659	94.0277	-0.798487	0.38512	-2.07037	0.038418	0.487511	FALSE	SLC25A38	protein_coding	39383370	39397351	3	1	chromosome	solute carrier family 25 member 38 [Source:HGNC Symbol;Acc:HGNC:26054]	ENSG00000144659.13	SLC25A38	54977
ENSG00000105771	15.1016	0.939569	0.500024	2.06557	0.0388688	0.490249	FALSE	SMG9	protein_coding	43727983	43754962	19	-1	chromosome	SMG9 nonsense mediated mRNA decay factor [Source:HGNC Symbol;Acc:HGNC:25763]	ENSG00000105771.14	SMG9	56006
ENSG00000106483	82.7455	-0.951792	0.473461	-2.06628	0.0388016	0.490249	FALSE	SFRP4	protein_coding	37905932	38025695	7	-1	chromosome	secreted frizzled related protein 4 [Source:HGNC Symbol;Acc:HGNC:10778]	ENSG00000106483.12	SFRP4	6424
ENSG00000112530	6.13643	-0.875851	0.492118	-2.06594	0.0388343	0.490249	FALSE	PACRG	protein_coding	162727132	163315492	6	1	chromosome	parkin coregulated [Source:HGNC Symbol;Acc:HGNC:19152]	ENSG00000112530.11	PACRG	135138
ENSG00000115107	116.574	-0.701557	0.351055	-2.06638	0.0387924	0.490249	FALSE	STEAP3	protein_coding	119223831	119265652	2	1	chromosome	STEAP3 metalloreductase [Source:HGNC Symbol;Acc:HGNC:24592]	ENSG00000115107.20	STEAP3	55240
ENSG00000167632	101.094	-0.771776	0.383056	-2.06664	0.0387681	0.490249	FALSE	TRAPPC9	protein_coding	139727725	140458579	8	-1	chromosome	trafficking protein particle complex 9 [Source:HGNC Symbol;Acc:HGNC:30832]	ENSG00000167632.16	TRAPPC9	83696
ENSG00000286190	8.07472	-0.604074	0.449721	-2.06734	0.0387024	0.490249	FALSE	AC055839.2	protein_coding	5499439	5501145	17	-1	chromosome	uncharacterized LOC728392 [Source:NCBI gene;Acc:728392]	ENSG00000286190.1	AC055839.2	728392
ENSG00000015285	29.9039	1.19668	0.462882	2.06482	0.03894	0.490652	FALSE	WAS	protein_coding	48676596	48691427	X	1	chromosome	WASP actin nucleation promoting factor [Source:HGNC Symbol;Acc:HGNC:12731]	ENSG00000015285.11	WAS	7454
ENSG00000205085	6.67231	0.467065	0.497235	2.0643	0.0389896	0.490783	FALSE	FAM71F2	protein_coding	128672288	128687872	7	1	chromosome	family with sequence similarity 71 member F2 [Source:HGNC Symbol;Acc:HGNC:27998]	ENSG00000205085.11	FAM71F2	346653
ENSG00000147872	392.948	-0.596795	0.27786	-2.06385	0.039032	0.490822	FALSE	PLIN2	protein_coding	19108375	19149290	9	-1	chromosome	perilipin 2 [Source:HGNC Symbol;Acc:HGNC:248]	ENSG00000147872.10	PLIN2	123
ENSG00000066056	44.8177	-0.987741	0.435788	-2.0622	0.0391888	0.4923	FALSE	TIE1	protein_coding	43300982	43323108	1	1	chromosome	tyrosine kinase with immunoglobulin like and EGF like domains 1 [Source:HGNC Symbol;Acc:HGNC:11809]	ENSG00000066056.14	TIE1	7075
ENSG00000106688	4.24583	-0.508023	0.431411	-2.06065	0.0393364	0.493421	FALSE	SLC1A1	protein_coding	4490468	4587469	9	1	chromosome	solute carrier family 1 member 1 [Source:HGNC Symbol;Acc:HGNC:10939]	ENSG00000106688.12	SLC1A1	6505
ENSG00000157404	28.6215	1.12104	0.462121	2.06002	0.0393964	0.493421	FALSE	KIT	protein_coding	54657918	54740715	4	1	chromosome	KIT proto-oncogene, receptor tyrosine kinase [Source:HGNC Symbol;Acc:HGNC:6342]	ENSG00000157404.15	KIT	3815
ENSG00000185052	136.2	0.864543	0.437685	2.06004	0.0393949	0.493421	FALSE	SLC24A3	protein_coding	19212642	19722926	20	1	chromosome	solute carrier family 24 member 3 [Source:HGNC Symbol;Acc:HGNC:10977]	ENSG00000185052.12	SLC24A3	57419
ENSG00000158710	263.011	0.687996	0.331184	2.05833	0.0395589	0.494466	FALSE	TAGLN2	protein_coding	159918107	159925732	1	-1	chromosome	transgelin 2 [Source:HGNC Symbol;Acc:HGNC:11554]	ENSG00000158710.14	TAGLN2	8407
ENSG00000162734	249.126	0.655885	0.305178	2.05846	0.0395463	0.494466	FALSE	PEA15	protein_coding	160205337	160215376	1	1	chromosome	proliferation and apoptosis adaptor protein 15 [Source:HGNC Symbol;Acc:HGNC:8822]	ENSG00000162734.12	PEA15	8682
ENSG00000067066	184.103	0.788256	0.370524	2.05652	0.0397322	0.494656	FALSE	SP100	protein_coding	230415942	230545606	2	1	chromosome	SP100 nuclear antigen [Source:HGNC Symbol;Acc:HGNC:11206]	ENSG00000067066.17	SP100	6672
ENSG00000087074	185.277	-0.850592	0.408985	-2.05667	0.0397175	0.494656	FALSE	PPP1R15A	protein_coding	48872421	48876058	19	1	chromosome	protein phosphatase 1 regulatory subunit 15A [Source:HGNC Symbol;Acc:HGNC:14375]	ENSG00000087074.8	PPP1R15A	23645
ENSG00000124380	304.128	-0.634043	0.294624	-2.05673	0.0397124	0.494656	FALSE	SNRNP27	protein_coding	69893956	69905575	2	1	chromosome	small nuclear ribonucleoprotein U4/U6.U5 subunit 27 [Source:HGNC Symbol;Acc:HGNC:30240]	ENSG00000124380.11	SNRNP27	11017
ENSG00000256618	26.366	-0.151325	0.285436	-2.05713	0.0396739	0.494656	FALSE	MTRNR2L1	protein_coding	22523111	22524663	17	1	chromosome	MT-RNR2 like 1 [Source:HGNC Symbol;Acc:HGNC:37155]	ENSG00000256618.2	MTRNR2L1	100462977
ENSG00000134516	8.92792	1.43378	0.49455	2.05507	0.0398723	0.494923	FALSE	DOCK2	protein_coding	169637268	170083382	5	1	chromosome	dedicator of cytokinesis 2 [Source:HGNC Symbol;Acc:HGNC:2988]	ENSG00000134516.17	DOCK2	1794
ENSG00000136156	982.352	0.587416	0.279854	2.05542	0.0398385	0.494923	FALSE	ITM2B	protein_coding	48232612	48270357	13	1	chromosome	integral membrane protein 2B [Source:HGNC Symbol;Acc:HGNC:6174]	ENSG00000136156.15	ITM2B	9445
ENSG00000162852	69.0828	-0.825569	0.408932	-2.05542	0.0398381	0.494923	FALSE	CNST	protein_coding	246566444	246668595	1	1	chromosome	consortin, connexin sorting protein [Source:HGNC Symbol;Acc:HGNC:26486]	ENSG00000162852.14	CNST	163882
ENSG00000069345	110.376	-0.768757	0.363798	-2.05361	0.040013	0.496177	FALSE	DNAJA2	protein_coding	46955362	46973674	16	-1	chromosome	DnaJ heat shock protein family (Hsp40) member A2 [Source:HGNC Symbol;Acc:HGNC:14884]	ENSG00000069345.12	DNAJA2	10294
ENSG00000198799	49.559	-0.874394	0.41896	-2.05301	0.0400718	0.496415	FALSE	LRIG2	protein_coding	113073198	113132260	1	1	chromosome	leucine rich repeats and immunoglobulin like domains 2 [Source:HGNC Symbol;Acc:HGNC:20889]	ENSG00000198799.12	LRIG2	9860
ENSG00000145147	39.1121	0.787982	0.486778	2.05217	0.0401529	0.496529	FALSE	SLIT2	protein_coding	20251905	20620561	4	1	chromosome	slit guidance ligand 2 [Source:HGNC Symbol;Acc:HGNC:11086]	ENSG00000145147.20	SLIT2	9353
ENSG00000164151	121.24	-0.909979	0.413237	-2.05209	0.0401605	0.496529	FALSE	ICE1	protein_coding	5420664	5490220	5	1	chromosome	interactor of little elongation complex ELL subunit 1 [Source:HGNC Symbol;Acc:HGNC:29154]	ENSG00000164151.12	ICE1	23379
ENSG00000204397	13.6694	0.96972	0.501255	2.05157	0.0402119	0.496675	FALSE	CARD16	protein_coding	105041326	105101431	11	-1	chromosome	caspase recruitment domain family member 16 [Source:HGNC Symbol;Acc:HGNC:33701]	ENSG00000204397.8	CARD16	114769
ENSG00000099250	127.068	0.701619	0.37346	2.0511	0.0402569	0.49674	FALSE	NRP1	protein_coding	33177492	33336262	10	-1	chromosome	neuropilin 1 [Source:HGNC Symbol;Acc:HGNC:8004]	ENSG00000099250.18	NRP1	8829
ENSG00000145779	19.6256	1.15326	0.488864	2.04956	0.0404073	0.498105	FALSE	TNFAIP8	protein_coding	119268692	119399688	5	1	chromosome	TNF alpha induced protein 8 [Source:HGNC Symbol;Acc:HGNC:17260]	ENSG00000145779.8	TNFAIP8	25816
ENSG00000132274	30.2564	1.06397	0.480025	2.04852	0.0405093	0.498871	FALSE	TRIM22	protein_coding	5689697	5737089	11	1	chromosome	tripartite motif containing 22 [Source:HGNC Symbol;Acc:HGNC:16379]	ENSG00000132274.16	TRIM22	10346
ENSG00000119820	299.638	-0.696241	0.326041	-2.04754	0.0406046	0.499553	FALSE	YIPF4	protein_coding	32277904	32316594	2	1	chromosome	Yip1 domain family member 4 [Source:HGNC Symbol;Acc:HGNC:28145]	ENSG00000119820.11	YIPF4	84272
ENSG00000163131	48.6341	1.04663	0.438375	2.04661	0.0406964	0.50019	FALSE	CTSS	protein_coding	150730188	150765792	1	-1	chromosome	cathepsin S [Source:HGNC Symbol;Acc:HGNC:2545]	ENSG00000163131.11	CTSS	1520
ENSG00000106333	103.245	0.826015	0.385948	2.04598	0.0407581	0.500457	FALSE	PCOLCE	protein_coding	100602363	100608175	7	1	chromosome	procollagen C-endopeptidase enhancer [Source:HGNC Symbol;Acc:HGNC:8738]	ENSG00000106333.13	PCOLCE	5118
ENSG00000082684	9.77242	-0.905892	0.506497	-2.04533	0.0408219	0.500749	FALSE	SEMA5B	protein_coding	122909082	123028605	3	-1	chromosome	semaphorin 5B [Source:HGNC Symbol;Acc:HGNC:10737]	ENSG00000082684.16	SEMA5B	54437
ENSG00000136720	78.3587	-0.759982	0.378401	-2.04413	0.0409405	0.501711	FALSE	HS6ST1	protein_coding	128236716	128318868	2	-1	chromosome	heparan sulfate 6-O-sulfotransferase 1 [Source:HGNC Symbol;Acc:HGNC:5201]	ENSG00000136720.7	HS6ST1	9394
ENSG00000108094	52.6196	-0.938195	0.433241	-2.04321	0.041032	0.50234	FALSE	CUL2	protein_coding	35008551	35090642	10	-1	chromosome	cullin 2 [Source:HGNC Symbol;Acc:HGNC:2552]	ENSG00000108094.15	CUL2	8453
ENSG00000103342	700.393	-0.583218	0.287525	-2.04234	0.0411174	0.502894	FALSE	GSPT1	protein_coding	11868128	11916082	16	-1	chromosome	G1 to S phase transition 1 [Source:HGNC Symbol;Acc:HGNC:4621]	ENSG00000103342.13	GSPT1	2935
ENSG00000083799	158.197	0.661907	0.325429	2.04141	0.0412103	0.503539	FALSE	CYLD	protein_coding	50742050	50801935	16	1	chromosome	CYLD lysine 63 deubiquitinase [Source:HGNC Symbol;Acc:HGNC:2584]	ENSG00000083799.17	CYLD	1540
ENSG00000148339	226.872	0.68184	0.358018	2.04049	0.0413011	0.503665	FALSE	SLC25A25	protein_coding	128068201	128109245	9	1	chromosome	solute carrier family 25 member 25 [Source:HGNC Symbol;Acc:HGNC:20663]	ENSG00000148339.12	SLC25A25	114789
ENSG00000165917	139.46	-0.770846	0.366922	-2.04062	0.0412884	0.503665	FALSE	RAPSN	protein_coding	47437764	47449143	11	-1	chromosome	receptor associated protein of the synapse [Source:HGNC Symbol;Acc:HGNC:9863]	ENSG00000165917.10	RAPSN	5913
ENSG00000137393	376.589	-0.701268	0.402686	-2.03823	0.0415268	0.505924	FALSE	RNF144B	protein_coding	18387350	18468874	6	1	chromosome	ring finger protein 144B [Source:HGNC Symbol;Acc:HGNC:21578]	ENSG00000137393.9	RNF144B	255488
ENSG00000116774	66.3677	0.882712	0.385684	2.0378	0.0415703	0.505961	FALSE	OLFML3	protein_coding	113979391	114035572	1	1	chromosome	olfactomedin like 3 [Source:HGNC Symbol;Acc:HGNC:24956]	ENSG00000116774.12	OLFML3	56944
ENSG00000115042	50.8415	-0.915554	0.464958	-2.03483	0.0418678	0.507606	FALSE	FAHD2A	protein_coding	95402708	95416616	2	1	chromosome	fumarylacetoacetate hydrolase domain containing 2A [Source:HGNC Symbol;Acc:HGNC:24252]	ENSG00000115042.10	FAHD2A	51011
ENSG00000133055	126.101	1.70128	0.450537	2.03562	0.0417887	0.507606	FALSE	MYBPH	protein_coding	203167811	203175826	1	-1	chromosome	myosin binding protein H [Source:HGNC Symbol;Acc:HGNC:7552]	ENSG00000133055.9	MYBPH	4608
ENSG00000141574	15.777	1.13025	0.501163	2.03576	0.0417748	0.507606	FALSE	SECTM1	protein_coding	82321024	82334074	17	-1	chromosome	secreted and transmembrane 1 [Source:HGNC Symbol;Acc:HGNC:10707]	ENSG00000141574.8	SECTM1	6398
ENSG00000185862	23.3159	1.2906	0.501282	2.03484	0.041867	0.507606	FALSE	EVI2B	protein_coding	31303770	31314105	17	-1	chromosome	ecotropic viral integration site 2B [Source:HGNC Symbol;Acc:HGNC:3500]	ENSG00000185862.7	EVI2B	2124
ENSG00000011465	2146.67	0.732169	0.329392	2.03284	0.0420691	0.509554	FALSE	DCN	protein_coding	91140484	91182824	12	-1	chromosome	decorin [Source:HGNC Symbol;Acc:HGNC:2705]	ENSG00000011465.17	DCN	1634
ENSG00000162924	26.6592	-1.16433	0.488844	-2.03021	0.0423348	0.511429	FALSE	REL	protein_coding	60881521	60931610	2	1	chromosome	REL proto-oncogene, NF-kB subunit [Source:HGNC Symbol;Acc:HGNC:9954]	ENSG00000162924.14	REL	5966
ENSG00000171940	15.3451	1.05235	0.495058	2.0308	0.0422751	0.511429	FALSE	ZNF217	protein_coding	53567065	53609907	20	-1	chromosome	zinc finger protein 217 [Source:HGNC Symbol;Acc:HGNC:13009]	ENSG00000171940.13	ZNF217	7764
ENSG00000228696	83.2871	0.665719	0.456879	2.0301	0.0423466	0.511429	FALSE	ARL17B	protein_coding	46274784	46361797	17	-1	chromosome	ADP ribosylation factor like GTPase 17B [Source:HGNC Symbol;Acc:HGNC:32387]	ENSG00000228696.9	ARL17B	51326
ENSG00000120156	45.7669	0.777652	0.414997	2.02926	0.0424314	0.511959	FALSE	TEK	protein_coding	27109141	27230174	9	1	chromosome	TEK receptor tyrosine kinase [Source:HGNC Symbol;Acc:HGNC:11724]	ENSG00000120156.21	TEK	7010
ENSG00000140986	2074.94	-0.551581	0.275958	-2.02857	0.0425025	0.512323	FALSE	RPL3L	protein_coding	1943974	1957606	16	-1	chromosome	ribosomal protein L3 like [Source:HGNC Symbol;Acc:HGNC:10351]	ENSG00000140986.8	RPL3L	6123
ENSG00000178202	17.5465	-0.994921	0.505103	-2.027	0.0426622	0.513753	FALSE	POGLUT3	protein_coding	108472112	108498384	11	-1	chromosome	protein O-glucosyltransferase 3 [Source:HGNC Symbol;Acc:HGNC:28496]	ENSG00000178202.13	POGLUT3	143888
ENSG00000092841	748.539	0.60421	0.289908	2.02651	0.042713	0.51387	FALSE	MYL6	protein_coding	56158161	56163496	12	1	chromosome	myosin light chain 6 [Source:HGNC Symbol;Acc:HGNC:7587]	ENSG00000092841.18	MYL6	4637
ENSG00000142864	1753.06	-0.575721	0.274848	-2.02469	0.0428995	0.515124	FALSE	SERBP1	protein_coding	67407810	67430415	1	-1	chromosome	SERPINE1 mRNA binding protein 1 [Source:HGNC Symbol;Acc:HGNC:17860]	ENSG00000142864.14	SERBP1	26135
ENSG00000143420	206.035	-0.654367	0.332347	-2.02497	0.0428701	0.515124	FALSE	ENSA	protein_coding	150600851	150629612	1	-1	chromosome	endosulfine alpha [Source:HGNC Symbol;Acc:HGNC:3360]	ENSG00000143420.18	ENSA	2029
ENSG00000167766	30.6103	0.770881	0.472687	2.02428	0.0429411	0.515128	FALSE	ZNF83	protein_coding	52594060	52690496	19	-1	chromosome	zinc finger protein 83 [Source:HGNC Symbol;Acc:HGNC:13158]	ENSG00000167766.18	ZNF83	55769
ENSG00000137959	101.52	0.706783	0.388612	2.02313	0.0430602	0.516063	FALSE	IFI44L	protein_coding	78619922	78646145	1	1	chromosome	interferon induced protein 44 like [Source:HGNC Symbol;Acc:HGNC:17817]	ENSG00000137959.16	IFI44L	10964
ENSG00000028137	81.2937	0.873786	0.381101	2.02143	0.0432357	0.517669	FALSE	TNFRSF1B	protein_coding	12166991	12209228	1	1	chromosome	TNF receptor superfamily member 1B [Source:HGNC Symbol;Acc:HGNC:11917]	ENSG00000028137.19	TNFRSF1B	7133
ENSG00000082014	487.44	-0.576317	0.285036	-2.02044	0.0433376	0.51818	FALSE	SMARCD3	protein_coding	151238764	151277896	7	-1	chromosome	SWI/SNF related, matrix associated, actin dependent regulator of chromatin, subfamily d, member 3 [Source:HGNC Symbol;Acc:HGNC:11108]	ENSG00000082014.16	SMARCD3	6604
ENSG00000189077	293.021	-0.693335	0.312273	-2.02021	0.0433612	0.51818	FALSE	TMEM120A	protein_coding	75986831	75994656	7	-1	chromosome	transmembrane protein 120A [Source:HGNC Symbol;Acc:HGNC:21697]	ENSG00000189077.11	TMEM120A	83862
ENSG00000111832	989.402	-0.527968	0.260989	-2.01868	0.0435206	0.518737	FALSE	RWDD1	protein_coding	116571409	116597675	6	1	chromosome	RWD domain containing 1 [Source:HGNC Symbol;Acc:HGNC:20993]	ENSG00000111832.13	RWDD1	51389
ENSG00000154237	12.6403	1.00567	0.506182	2.01857	0.0435321	0.518737	FALSE	LRRK1	protein_coding	100919327	101078257	15	1	chromosome	leucine rich repeat kinase 1 [Source:HGNC Symbol;Acc:HGNC:18608]	ENSG00000154237.13	LRRK1	79705
ENSG00000196391	14.9859	-0.912025	0.505144	-2.0187	0.0435188	0.518737	FALSE	ZNF774	protein_coding	90352284	90369146	15	1	chromosome	zinc finger protein 774 [Source:HGNC Symbol;Acc:HGNC:33108]	ENSG00000196391.11	ZNF774	342132
ENSG00000135968	152.088	-0.696068	0.338714	-2.01814	0.0435771	0.518779	FALSE	GCC2	protein_coding	108449191	108509415	2	1	chromosome	GRIP and coiled-coil domain containing 2 [Source:HGNC Symbol;Acc:HGNC:23218]	ENSG00000135968.21	GCC2	9648
ENSG00000078804	165.193	-0.695672	0.361064	-2.01673	0.0437239	0.519985	FALSE	TP53INP2	protein_coding	34704339	34713439	20	1	chromosome	tumor protein p53 inducible nuclear protein 2 [Source:HGNC Symbol;Acc:HGNC:16104]	ENSG00000078804.13	TP53INP2	58476
ENSG00000152242	101.093	-0.705564	0.351379	-2.01603	0.0437967	0.519985	FALSE	C18orf25	protein_coding	46173553	46266992	18	1	chromosome	chromosome 18 open reading frame 25 [Source:HGNC Symbol;Acc:HGNC:28172]	ENSG00000152242.11	C18orf25	147339
ENSG00000169504	149.696	0.717724	0.344366	2.01597	0.0438031	0.519985	FALSE	CLIC4	protein_coding	24745382	24844321	1	1	chromosome	chloride intracellular channel 4 [Source:HGNC Symbol;Acc:HGNC:13518]	ENSG00000169504.15	CLIC4	25932
ENSG00000135709	19.8573	1.05049	0.482918	2.01319	0.0440948	0.522951	FALSE	KIAA0513	protein_coding	85027751	85094230	16	1	chromosome	KIAA0513 [Source:HGNC Symbol;Acc:HGNC:29058]	ENSG00000135709.12	KIAA0513	9764
ENSG00000132464	24.0762	-0.954517	0.491313	-2.01255	0.0441624	0.523257	FALSE	ENAM	protein_coding	70628744	70646824	4	1	chromosome	enamelin [Source:HGNC Symbol;Acc:HGNC:3344]	ENSG00000132464.12	ENAM	10117
ENSG00000075391	61.8129	-0.867638	0.415695	-2.01138	0.0442857	0.524079	FALSE	RASAL2	protein_coding	178094141	178484147	1	1	chromosome	RAS protein activator like 2 [Source:HGNC Symbol;Acc:HGNC:9874]	ENSG00000075391.16	RASAL2	9462
ENSG00000198851	5.67121	1.77047	0.475599	2.01109	0.0443155	0.524079	FALSE	CD3E	protein_coding	118304730	118316175	11	1	chromosome	CD3e molecule [Source:HGNC Symbol;Acc:HGNC:1674]	ENSG00000198851.10	CD3E	916
ENSG00000159322	48.522	0.915534	0.421166	2.01022	0.0444079	0.524407	FALSE	ADPGK	protein_coding	72751369	72785846	15	-1	chromosome	ADP dependent glucokinase [Source:HGNC Symbol;Acc:HGNC:25250]	ENSG00000159322.17	ADPGK	83440
ENSG00000186642	89.5956	0.713252	0.368408	2.01004	0.0444271	0.524407	FALSE	PDE2A	protein_coding	72576141	72674591	11	-1	chromosome	phosphodiesterase 2A [Source:HGNC Symbol;Acc:HGNC:8777]	ENSG00000186642.16	PDE2A	5138
ENSG00000102683	360.579	-0.595733	0.286466	-2.00908	0.0445285	0.525109	FALSE	SGCG	protein_coding	23180952	23325165	13	1	chromosome	sarcoglycan gamma [Source:HGNC Symbol;Acc:HGNC:10809]	ENSG00000102683.7	SGCG	6445
ENSG00000078668	2030.16	-0.524521	0.2524	-2.00834	0.0446076	0.525547	FALSE	VDAC3	protein_coding	42391624	42405937	8	1	chromosome	voltage dependent anion channel 3 [Source:HGNC Symbol;Acc:HGNC:12674]	ENSG00000078668.14	VDAC3	7419
ENSG00000166133	75.8374	-0.843514	0.396335	-2.00727	0.0447208	0.526384	FALSE	RPUSD2	protein_coding	40569299	40574949	15	1	chromosome	RNA pseudouridine synthase domain containing 2 [Source:HGNC Symbol;Acc:HGNC:24180]	ENSG00000166133.18	RPUSD2	27079
ENSG00000132275	19.8542	0.859045	0.48467	2.00659	0.0447929	0.526738	FALSE	RRP8	protein_coding	6595072	6603616	11	-1	chromosome	ribosomal RNA processing 8 [Source:HGNC Symbol;Acc:HGNC:29030]	ENSG00000132275.11	RRP8	23378
ENSG00000002746	6.4268	1.14356	0.436434	2.00294	0.0451833	0.530171	FALSE	HECW1	protein_coding	43112629	43566001	7	1	chromosome	HECT, C2 and WW domain containing E3 ubiquitin protein ligase 1 [Source:HGNC Symbol;Acc:HGNC:22195]	ENSG00000002746.15	HECW1	23072
ENSG00000100417	19.051	0.940259	0.493743	2.00303	0.0451742	0.530171	FALSE	PMM1	protein_coding	41576900	41589871	22	-1	chromosome	phosphomannomutase 1 [Source:HGNC Symbol;Acc:HGNC:9114]	ENSG00000100417.12	PMM1	5372
ENSG00000171992	2631.17	-0.582539	0.28929	-2.00268	0.045212	0.530171	FALSE	SYNPO	protein_coding	150601080	150659207	5	1	chromosome	synaptopodin [Source:HGNC Symbol;Acc:HGNC:30672]	ENSG00000171992.13	SYNPO	11346
ENSG00000133639	326.508	0.581372	0.305087	2.00211	0.0452728	0.530387	FALSE	BTG1	protein_coding	92140278	92145846	12	-1	chromosome	BTG anti-proliferation factor 1 [Source:HGNC Symbol;Acc:HGNC:1130]	ENSG00000133639.6	BTG1	694
ENSG00000164180	61.2587	-0.896436	0.409478	-2.00166	0.0453216	0.530462	FALSE	TMEM161B	protein_coding	88189633	88269476	5	-1	chromosome	transmembrane protein 161B [Source:HGNC Symbol;Acc:HGNC:28483]	ENSG00000164180.13	TMEM161B	153396
ENSG00000000419	135.592	-0.72611	0.372523	-1.99746	0.045775	0.531317	FALSE	DPM1	protein_coding	50934867	50958555	20	-1	chromosome	dolichyl-phosphate mannosyltransferase subunit 1, catalytic [Source:HGNC Symbol;Acc:HGNC:3005]	ENSG00000000419.12	DPM1	8813
ENSG00000008838	353.525	-0.602104	0.306895	-1.99923	0.0455838	0.531317	FALSE	MED24	protein_coding	40019097	40061215	17	-1	chromosome	mediator complex subunit 24 [Source:HGNC Symbol;Acc:HGNC:22963]	ENSG00000008838.20	MED24	9862
ENSG00000011523	234.617	-0.741085	0.343532	-1.99859	0.0456524	0.531317	FALSE	CEP68	protein_coding	65056366	65087004	2	1	chromosome	centrosomal protein 68 [Source:HGNC Symbol;Acc:HGNC:29076]	ENSG00000011523.14	CEP68	23177
ENSG00000111846	8.18681	-0.807402	0.497748	-1.9985	0.0456625	0.531317	FALSE	GCNT2	protein_coding	10492223	10629368	6	1	chromosome	glucosaminyl (N-acetyl) transferase 2 (I blood group) [Source:HGNC Symbol;Acc:HGNC:4204]	ENSG00000111846.17	GCNT2	2651
ENSG00000114904	20.252	-1.05528	0.493547	-1.9976	0.0457596	0.531317	FALSE	NEK4	protein_coding	52708444	52770946	3	-1	chromosome	NIMA related kinase 4 [Source:HGNC Symbol;Acc:HGNC:11399]	ENSG00000114904.13	NEK4	6787
ENSG00000154229	41.4955	-0.73965	0.491995	-1.99745	0.0457768	0.531317	FALSE	PRKCA	protein_coding	66302613	66810743	17	1	chromosome	protein kinase C alpha [Source:HGNC Symbol;Acc:HGNC:9393]	ENSG00000154229.12	PRKCA	5578
ENSG00000164494	55.5524	-0.951406	0.43482	-2.00052	0.0454445	0.531317	FALSE	PDSS2	protein_coding	107152562	107459564	6	-1	chromosome	decaprenyl diphosphate synthase subunit 2 [Source:HGNC Symbol;Acc:HGNC:23041]	ENSG00000164494.12	PDSS2	57107
ENSG00000204291	430.266	0.603523	0.317397	1.99865	0.0456468	0.531317	FALSE	COL15A1	protein_coding	98943179	99070792	9	1	chromosome	collagen type XV alpha 1 chain [Source:HGNC Symbol;Acc:HGNC:2192]	ENSG00000204291.11	COL15A1	1306
ENSG00000267855	738.252	-0.494906	0.251836	-1.99835	0.0456789	0.531317	FALSE	NDUFA7	protein_coding	8308768	8321375	19	-1	chromosome	NADH:ubiquinone oxidoreductase subunit A7 [Source:HGNC Symbol;Acc:HGNC:7691]	ENSG00000267855.6	NDUFA7	4701
ENSG00000023892	5.64834	1.50708	0.480672	1.99226	0.0463426	0.536733	FALSE	DEF6	protein_coding	35297818	35321771	6	1	chromosome	DEF6 guanine nucleotide exchange factor [Source:HGNC Symbol;Acc:HGNC:2760]	ENSG00000023892.11	DEF6	50619
ENSG00000111669	2353.04	0.599421	0.27708	1.99163	0.0464121	0.536733	FALSE	TPI1	protein_coding	6867119	6870948	12	1	chromosome	triosephosphate isomerase 1 [Source:HGNC Symbol;Acc:HGNC:12009]	ENSG00000111669.15	TPI1	7167
ENSG00000131171	81.1203	0.800784	0.404192	1.99115	0.0464645	0.536733	FALSE	SH3BGRL	protein_coding	81202102	81298547	X	1	chromosome	SH3 domain binding glutamate rich protein like [Source:HGNC Symbol;Acc:HGNC:10823]	ENSG00000131171.13	SH3BGRL	6451
ENSG00000136100	125.727	-0.71791	0.342441	-1.99133	0.0464451	0.536733	FALSE	VPS36	protein_coding	52412602	52450634	13	-1	chromosome	vacuolar protein sorting 36 homolog [Source:HGNC Symbol;Acc:HGNC:20312]	ENSG00000136100.14	VPS36	51028
ENSG00000141576	305.096	-0.761476	0.405402	-1.99045	0.0465409	0.536733	FALSE	RNF157	protein_coding	76142465	76240493	17	-1	chromosome	ring finger protein 157 [Source:HGNC Symbol;Acc:HGNC:29402]	ENSG00000141576.16	RNF157	114804
ENSG00000234545	202.662	0.686839	0.351969	1.99043	0.0465437	0.536733	FALSE	FAM133B	protein_coding	92560758	92590393	7	-1	chromosome	family with sequence similarity 133 member B [Source:HGNC Symbol;Acc:HGNC:28629]	ENSG00000234545.8	FAM133B	257415
ENSG00000275464	21.6985	0.876059	0.505552	1.99104	0.0464763	0.536733	FALSE	FP565260.1	protein_coding	5130871	5154658	21	-1	chromosome	periodic tryptophan protein 2 homolog [Source:NCBI gene;Acc:102724159]	ENSG00000275464.5	FP565260.1	102724159
ENSG00000135447	4777.89	0.617607	0.302559	1.98921	0.0466782	0.5368	FALSE	PPP1R1A	protein_coding	54575387	54588659	12	-1	chromosome	protein phosphatase 1 regulatory inhibitor subunit 1A [Source:HGNC Symbol;Acc:HGNC:9286]	ENSG00000135447.17	PPP1R1A	5502
ENSG00000182670	754.639	-0.655746	0.313431	-1.98986	0.0466062	0.5368	FALSE	TTC3	protein_coding	37073226	37203112	21	1	chromosome	tetratricopeptide repeat domain 3 [Source:HGNC Symbol;Acc:HGNC:12393]	ENSG00000182670.13	TTC3	7267
ENSG00000274211	220.594	-0.624526	0.309467	-1.98937	0.04666	0.5368	FALSE	SOCS7	protein_coding	38351844	38405593	17	1	chromosome	suppressor of cytokine signaling 7 [Source:HGNC Symbol;Acc:HGNC:29846]	ENSG00000274211.6	SOCS7	30837
ENSG00000160113	284.012	-0.676548	0.33051	-1.98764	0.0468512	0.538294	FALSE	NR2F6	protein_coding	17231883	17245940	19	-1	chromosome	nuclear receptor subfamily 2 group F member 6 [Source:HGNC Symbol;Acc:HGNC:7977]	ENSG00000160113.5	NR2F6	2063
ENSG00000118194	15.7624	1.15458	0.505027	1.98669	0.0469563	0.539006	FALSE	TNNT2	protein_coding	201359008	201377764	1	-1	chromosome	troponin T2, cardiac type [Source:HGNC Symbol;Acc:HGNC:11949]	ENSG00000118194.20	TNNT2	7139
ENSG00000205220	171.94	0.717799	0.34593	1.98597	0.0470364	0.539431	FALSE	PSMB10	protein_coding	67934506	67936864	16	-1	chromosome	proteasome 20S subunit beta 10 [Source:HGNC Symbol;Acc:HGNC:9538]	ENSG00000205220.12	PSMB10	5699
ENSG00000124198	48.5494	-1.10916	0.499526	-1.98541	0.0470986	0.53965	FALSE	ARFGEF2	protein_coding	48921711	49036693	20	1	chromosome	ADP ribosylation factor guanine nucleotide exchange factor 2 [Source:HGNC Symbol;Acc:HGNC:15853]	ENSG00000124198.9	ARFGEF2	10564
ENSG00000286112	59.1999	-0.884539	0.428814	-1.98416	0.0472379	0.540751	FALSE	AL441992.3	protein_coding	128819663	128881931	9	-1	chromosome	kynurenine aminotransferase 1 [Source:NCBI gene;Acc:883]	ENSG00000286112.1	AL441992.3	883
ENSG00000118292	46.0031	0.850259	0.427244	1.98274	0.0473964	0.541574	FALSE	C1orf54	protein_coding	150268200	150280916	1	1	chromosome	chromosome 1 open reading frame 54 [Source:HGNC Symbol;Acc:HGNC:26258]	ENSG00000118292.9	C1orf54	79630
ENSG00000205309	35.2242	0.827895	0.442045	1.98287	0.0473818	0.541574	FALSE	NT5M	protein_coding	17303335	17347663	17	1	chromosome	5',3'-nucleotidase, mitochondrial [Source:HGNC Symbol;Acc:HGNC:15769]	ENSG00000205309.14	NT5M	56953
ENSG00000104043	7.57873	0.857563	0.502782	1.98191	0.0474893	0.541647	FALSE	ATP8B4	protein_coding	49858238	50182817	15	-1	chromosome	ATPase phospholipid transporting 8B4 (putative) [Source:HGNC Symbol;Acc:HGNC:13536]	ENSG00000104043.14	ATP8B4	79895
ENSG00000156502	75.971	-0.811993	0.404621	-1.98217	0.0474597	0.541647	FALSE	SUPV3L1	protein_coding	69180234	69209099	10	1	chromosome	Suv3 like RNA helicase [Source:HGNC Symbol;Acc:HGNC:11471]	ENSG00000156502.14	SUPV3L1	6832
ENSG00000178927	17.6969	0.999315	0.503298	1.9814	0.0475467	0.541807	FALSE	CYBC1	protein_coding	82442586	82450829	17	-1	chromosome	cytochrome b-245 chaperone 1 [Source:HGNC Symbol;Acc:HGNC:28672]	ENSG00000178927.18	CYBC1	79415
ENSG00000161921	12.1021	1.0661	0.505913	1.98052	0.0476453	0.542437	FALSE	CXCL16	protein_coding	4733533	4739928	17	-1	chromosome	C-X-C motif chemokine ligand 16 [Source:HGNC Symbol;Acc:HGNC:16642]	ENSG00000161921.15	CXCL16	58191
ENSG00000091542	674.837	-0.513601	0.261664	-1.9794	0.0477706	0.542826	FALSE	ALKBH5	protein_coding	18183078	18209954	17	1	chromosome	alkB homolog 5, RNA demethylase [Source:HGNC Symbol;Acc:HGNC:25996]	ENSG00000091542.9	ALKBH5	54890
ENSG00000137872	77.7109	-0.696664	0.401905	-1.97906	0.0478094	0.542826	FALSE	SEMA6D	protein_coding	47184101	47774223	15	1	chromosome	semaphorin 6D [Source:HGNC Symbol;Acc:HGNC:16770]	ENSG00000137872.16	SEMA6D	80031
ENSG00000188612	532.821	-0.646991	0.318688	-1.97906	0.0478096	0.542826	FALSE	SUMO2	protein_coding	75165586	75182959	17	-1	chromosome	small ubiquitin like modifier 2 [Source:HGNC Symbol;Acc:HGNC:11125]	ENSG00000188612.12	SUMO2	6613
ENSG00000049449	133.392	0.704991	0.33797	1.9775	0.0479851	0.543572	FALSE	RCN1	protein_coding	32090904	32105755	11	1	chromosome	reticulocalbin 1 [Source:HGNC Symbol;Acc:HGNC:9934]	ENSG00000049449.9	RCN1	5954
ENSG00000069248	108.273	0.664309	0.352781	1.97604	0.0481507	0.543572	FALSE	NUP133	protein_coding	229440259	229508341	1	-1	chromosome	nucleoporin 133 [Source:HGNC Symbol;Acc:HGNC:18016]	ENSG00000069248.12	NUP133	55746
ENSG00000069535	305.058	-0.644508	0.326518	-1.97565	0.0481941	0.543572	FALSE	MAOB	protein_coding	43766610	43882450	X	-1	chromosome	monoamine oxidase B [Source:HGNC Symbol;Acc:HGNC:6834]	ENSG00000069535.14	MAOB	4129
ENSG00000102265	97.3752	0.86318	0.395612	1.97653	0.0480948	0.543572	FALSE	TIMP1	protein_coding	47582408	47586789	X	1	chromosome	TIMP metallopeptidase inhibitor 1 [Source:HGNC Symbol;Acc:HGNC:11820]	ENSG00000102265.12	TIMP1	7076
ENSG00000109466	12.1844	1.20568	0.504085	1.97538	0.0482254	0.543572	FALSE	KLHL2	protein_coding	165207561	165323156	4	1	chromosome	kelch like family member 2 [Source:HGNC Symbol;Acc:HGNC:6353]	ENSG00000109466.14	KLHL2	11275
ENSG00000116903	54.6481	-0.814008	0.419316	-1.9766	0.0480866	0.543572	FALSE	EXOC8	protein_coding	231332753	231337852	1	-1	chromosome	exocyst complex component 8 [Source:HGNC Symbol;Acc:HGNC:24659]	ENSG00000116903.7	EXOC8	149371
ENSG00000137124	103.379	0.717525	0.421102	1.97579	0.0481787	0.543572	FALSE	ALDH1B1	protein_coding	38392702	38398661	9	1	chromosome	aldehyde dehydrogenase 1 family member B1 [Source:HGNC Symbol;Acc:HGNC:407]	ENSG00000137124.8	ALDH1B1	219
ENSG00000157077	54.7633	-1.01328	0.47019	-1.97502	0.0482664	0.543572	FALSE	ZFYVE9	protein_coding	52142094	52346686	1	1	chromosome	zinc finger FYVE-type containing 9 [Source:HGNC Symbol;Acc:HGNC:6775]	ENSG00000157077.14	ZFYVE9	9372
ENSG00000166913	1479.33	0.583168	0.289729	1.9759	0.0481664	0.543572	FALSE	YWHAB	protein_coding	44885702	44908532	20	1	chromosome	tyrosine 3-monooxygenase/tryptophan 5-monooxygenase activation protein beta [Source:HGNC Symbol;Acc:HGNC:12849]	ENSG00000166913.13	YWHAB	7529
ENSG00000107201	59.2709	0.838198	0.427051	1.97189	0.0486226	0.546129	FALSE	DDX58	protein_coding	32455302	32526208	9	-1	chromosome	DExD/H-box helicase 58 [Source:HGNC Symbol;Acc:HGNC:19102]	ENSG00000107201.10	DDX58	23586
ENSG00000125826	171.47	0.709955	0.352023	1.97187	0.0486244	0.546129	FALSE	RBCK1	protein_coding	407498	430966	20	1	chromosome	RANBP2-type and C3HC4-type zinc finger containing 1 [Source:HGNC Symbol;Acc:HGNC:15864]	ENSG00000125826.20	RBCK1	10616
ENSG00000130312	600.756	-0.523652	0.277481	-1.97191	0.0486194	0.546129	FALSE	MRPL34	protein_coding	17292609	17306843	19	1	chromosome	mitochondrial ribosomal protein L34 [Source:HGNC Symbol;Acc:HGNC:14488]	ENSG00000130312.6	MRPL34	64981
ENSG00000059145	68.0968	-0.915203	0.41489	-1.97088	0.0487378	0.546913	FALSE	UNKL	protein_coding	1363205	1414751	16	-1	chromosome	unk like zinc finger [Source:HGNC Symbol;Acc:HGNC:14184]	ENSG00000059145.18	UNKL	64718
ENSG00000110218	19.4741	1.19817	0.485581	1.96935	0.0489124	0.54838	FALSE	PANX1	protein_coding	94128841	94181968	11	1	chromosome	pannexin 1 [Source:HGNC Symbol;Acc:HGNC:8599]	ENSG00000110218.9	PANX1	24145
ENSG00000142634	23.6695	1.02101	0.467751	1.96768	0.0491052	0.550048	FALSE	EFHD2	protein_coding	15409888	15430339	1	1	chromosome	EF-hand domain family member D2 [Source:HGNC Symbol;Acc:HGNC:28670]	ENSG00000142634.13	EFHD2	79180
ENSG00000112186	1463.74	-0.518414	0.268582	-1.96658	0.049232	0.550976	FALSE	CAP2	protein_coding	17393505	17557790	6	1	chromosome	cyclase associated actin cytoskeleton regulatory protein 2 [Source:HGNC Symbol;Acc:HGNC:20039]	ENSG00000112186.12	CAP2	10486
ENSG00000141696	31.4244	0.698037	0.460402	1.96585	0.0493164	0.551427	FALSE	P3H4	protein_coding	41801947	41812604	17	-1	chromosome	prolyl 3-hydroxylase family member 4 (inactive) [Source:HGNC Symbol;Acc:HGNC:16946]	ENSG00000141696.13	P3H4	10609
ENSG00000130764	1049.15	-0.504377	0.2549	-1.9644	0.0494837	0.552803	FALSE	LRRC47	protein_coding	3778559	3796498	1	-1	chromosome	leucine rich repeat containing 47 [Source:HGNC Symbol;Acc:HGNC:29207]	ENSG00000130764.10	LRRC47	57470
ENSG00000145041	65.2932	-0.850391	0.407494	-1.96235	0.0497214	0.553928	FALSE	DCAF1	protein_coding	51395867	51500002	3	-1	chromosome	DDB1 and CUL4 associated factor 1 [Source:HGNC Symbol;Acc:HGNC:30911]	ENSG00000145041.15	DCAF1	9730
ENSG00000160226	16.8696	-1.02812	0.50566	-1.96201	0.0497614	0.553928	FALSE	CFAP410	protein_coding	44328944	44339402	21	-1	chromosome	cilia and flagella associated protein 410 [Source:HGNC Symbol;Acc:HGNC:1260]	ENSG00000160226.16	CFAP410	755
ENSG00000171843	32.9929	-0.956443	0.460151	-1.96278	0.0496722	0.553928	FALSE	MLLT3	protein_coding	20341669	20622518	9	-1	chromosome	MLLT3 super elongation complex subunit [Source:HGNC Symbol;Acc:HGNC:7136]	ENSG00000171843.16	MLLT3	4300
ENSG00000264522	173.808	-0.650296	0.327556	-1.96241	0.0497147	0.553928	FALSE	OTUD7B	protein_coding	149937812	150010726	1	-1	chromosome	OTU deubiquitinase 7B [Source:HGNC Symbol;Acc:HGNC:16683]	ENSG00000264522.6	OTUD7B	56957
ENSG00000067208	88.5216	-0.83044	0.402429	-1.9595	0.0500548	0.555426	FALSE	EVI5	protein_coding	92508696	92792404	1	-1	chromosome	ecotropic viral integration site 5 [Source:HGNC Symbol;Acc:HGNC:3501]	ENSG00000067208.14	EVI5	7813
ENSG00000081052	79.5916	-1.04834	0.441188	-1.9591	0.0501006	0.555426	FALSE	COL4A4	protein_coding	227002714	227164453	2	-1	chromosome	collagen type IV alpha 4 chain [Source:HGNC Symbol;Acc:HGNC:2206]	ENSG00000081052.13	COL4A4	1286
ENSG00000107185	167.977	-0.659664	0.331676	-1.95921	0.0500879	0.555426	FALSE	RGP1	protein_coding	35749287	35758585	9	1	chromosome	RGP1 homolog, RAB6A GEF complex partner 1 [Source:HGNC Symbol;Acc:HGNC:21965]	ENSG00000107185.10	RGP1	9827
ENSG00000126432	377.744	-0.662438	0.329704	-1.9596	0.0500422	0.555426	FALSE	PRDX5	protein_coding	64318121	64321811	11	1	chromosome	peroxiredoxin 5 [Source:HGNC Symbol;Acc:HGNC:9355]	ENSG00000126432.14	PRDX5	25824
ENSG00000143226	47.1312	1.14211	0.432002	1.95896	0.0501179	0.555426	FALSE	FCGR2A	protein_coding	161505430	161524013	1	1	chromosome	Fc fragment of IgG receptor IIa [Source:HGNC Symbol;Acc:HGNC:3616]	ENSG00000143226.14	FCGR2A	2212
ENSG00000079337	36.1266	0.71877	0.454408	1.95685	0.0503647	0.557666	FALSE	RAPGEF3	protein_coding	47734363	47771040	12	-1	chromosome	Rap guanine nucleotide exchange factor 3 [Source:HGNC Symbol;Acc:HGNC:16629]	ENSG00000079337.16	RAPGEF3	10411
ENSG00000167325	376.67	-0.607381	0.298586	-1.9563	0.0504303	0.557899	FALSE	RRM1	protein_coding	4094707	4138932	11	1	chromosome	ribonucleotide reductase catalytic subunit M1 [Source:HGNC Symbol;Acc:HGNC:10451]	ENSG00000167325.15	RRM1	6240
ENSG00000164054	68.6123	0.777195	0.391624	1.95567	0.050504	0.558221	FALSE	SHISA5	protein_coding	48467798	48504826	3	-1	chromosome	shisa family member 5 [Source:HGNC Symbol;Acc:HGNC:30376]	ENSG00000164054.15	SHISA5	51246
ENSG00000132514	14.7229	1.13822	0.502584	1.95466	0.0506232	0.559044	FALSE	CLEC10A	protein_coding	7074537	7080307	17	-1	chromosome	C-type lectin domain containing 10A [Source:HGNC Symbol;Acc:HGNC:16916]	ENSG00000132514.13	CLEC10A	10462
ENSG00000133739	37.1642	0.810245	0.452122	1.95378	0.050727	0.559697	FALSE	LRRCC1	protein_coding	85107215	85146080	8	1	chromosome	leucine rich repeat and coiled-coil centrosomal protein 1 [Source:HGNC Symbol;Acc:HGNC:29373]	ENSG00000133739.16	LRRCC1	85444
ENSG00000167257	68.0204	-0.817623	0.391236	-1.95283	0.0508397	0.560446	FALSE	RNF214	protein_coding	117232625	117286454	11	1	chromosome	ring finger protein 214 [Source:HGNC Symbol;Acc:HGNC:25335]	ENSG00000167257.11	RNF214	257160
ENSG00000100445	229.055	-0.599051	0.304989	-1.9506	0.0511047	0.5609	FALSE	SDR39U1	protein_coding	24439766	24442905	14	-1	chromosome	short chain dehydrogenase/reductase family 39U member 1 [Source:HGNC Symbol;Acc:HGNC:20275]	ENSG00000100445.17	SDR39U1	56948
ENSG00000130770	1399	-0.57144	0.293209	-1.95028	0.0511433	0.5609	FALSE	ATP5IF1	protein_coding	28236109	28246906	1	1	chromosome	ATP synthase inhibitory factor subunit 1 [Source:HGNC Symbol;Acc:HGNC:871]	ENSG00000130770.18	ATP5IF1	93974
ENSG00000133561	61.6128	0.822629	0.398817	1.95085	0.0510748	0.5609	FALSE	GIMAP6	protein_coding	150625375	150632648	7	-1	chromosome	GTPase, IMAP family member 6 [Source:HGNC Symbol;Acc:HGNC:21918]	ENSG00000133561.15	GIMAP6	474344
ENSG00000149218	365.248	0.624899	0.297494	1.94999	0.0511773	0.5609	FALSE	ENDOD1	protein_coding	95089846	95132645	11	1	chromosome	endonuclease domain containing 1 [Source:HGNC Symbol;Acc:HGNC:29129]	ENSG00000149218.5	ENDOD1	23052
ENSG00000178035	363.137	-0.541176	0.273437	-1.94984	0.0511947	0.5609	FALSE	IMPDH2	protein_coding	49024325	49029408	3	-1	chromosome	inosine monophosphate dehydrogenase 2 [Source:HGNC Symbol;Acc:HGNC:6053]	ENSG00000178035.12	IMPDH2	3615
ENSG00000197323	252.994	-0.619393	0.31363	-1.95027	0.0511438	0.5609	FALSE	TRIM33	protein_coding	114392790	114511203	1	-1	chromosome	tripartite motif containing 33 [Source:HGNC Symbol;Acc:HGNC:16290]	ENSG00000197323.12	TRIM33	51592
ENSG00000198840	238063	-0.607509	0.291423	-1.94992	0.0511854	0.5609	FALSE	MT-ND3	protein_coding	10059	10404	MT	1	chromosome	mitochondrially encoded NADH:ubiquinone oxidoreductase core subunit 3 [Source:HGNC Symbol;Acc:HGNC:7458]	ENSG00000198840.2	MT-ND3	4537
ENSG00000250565	30.9373	0.842347	0.447993	1.94804	0.05141	0.562766	FALSE	ATP6V1E2	protein_coding	46490750	46542577	2	-1	chromosome	ATPase H+ transporting V1 subunit E2 [Source:HGNC Symbol;Acc:HGNC:18125]	ENSG00000250565.7	ATP6V1E2	90423
ENSG00000003402	1139.8	-0.543945	0.268761	-1.94662	0.0515799	0.564133	FALSE	CFLAR	protein_coding	201116154	201176687	2	1	chromosome	CASP8 and FADD like apoptosis regulator [Source:HGNC Symbol;Acc:HGNC:1876]	ENSG00000003402.20	CFLAR	8837
ENSG00000131242	4.97297	1.1245	0.459963	1.94563	0.0516994	0.564946	FALSE	RAB11FIP4	protein_coding	31391675	31538211	17	1	chromosome	RAB11 family interacting protein 4 [Source:HGNC Symbol;Acc:HGNC:30267]	ENSG00000131242.18	RAB11FIP4	84440
ENSG00000104518	17.4552	1.03651	0.487164	1.94511	0.0517622	0.565138	FALSE	GSDMD	protein_coding	143553207	143563062	8	1	chromosome	gasdermin D [Source:HGNC Symbol;Acc:HGNC:25697]	ENSG00000104518.11	GSDMD	79792
ENSG00000101194	4.18327	0.985251	0.473365	1.94261	0.0520628	0.566696	FALSE	SLC17A9	protein_coding	62952707	62969585	20	1	chromosome	solute carrier family 17 member 9 [Source:HGNC Symbol;Acc:HGNC:16192]	ENSG00000101194.18	SLC17A9	63910
ENSG00000107738	50.0687	0.743616	0.437526	1.9424	0.0520887	0.566696	FALSE	VSIR	protein_coding	71747556	71773520	10	-1	chromosome	V-set immunoregulatory receptor [Source:HGNC Symbol;Acc:HGNC:30085]	ENSG00000107738.20	VSIR	64115
ENSG00000157540	301.861	-0.56674	0.295841	-1.94315	0.0519978	0.566696	FALSE	DYRK1A	protein_coding	37365573	37526358	21	1	chromosome	dual specificity tyrosine phosphorylation regulated kinase 1A [Source:HGNC Symbol;Acc:HGNC:3091]	ENSG00000157540.21	DYRK1A	1859
ENSG00000185070	165.686	-0.824689	0.432138	-1.94205	0.0521313	0.566696	FALSE	FLRT2	protein_coding	85530144	85654428	14	1	chromosome	fibronectin leucine rich transmembrane protein 2 [Source:HGNC Symbol;Acc:HGNC:3761]	ENSG00000185070.11	FLRT2	23768
ENSG00000198888	128959	-0.616251	0.296829	-1.94291	0.0520266	0.566696	FALSE	MT-ND1	protein_coding	3307	4262	MT	1	chromosome	mitochondrially encoded NADH:ubiquinone oxidoreductase core subunit 1 [Source:HGNC Symbol;Acc:HGNC:7455]	ENSG00000198888.2	MT-ND1	4535
ENSG00000100266	68.6846	0.673457	0.384766	1.94034	0.0523379	0.567241	FALSE	PACSIN2	protein_coding	42835412	43015149	22	-1	chromosome	protein kinase C and casein kinase substrate in neurons 2 [Source:HGNC Symbol;Acc:HGNC:8571]	ENSG00000100266.19	PACSIN2	11252
ENSG00000115593	1174.22	-0.53147	0.281888	-1.94048	0.0523212	0.567241	FALSE	SMYD1	protein_coding	88067825	88113384	2	1	chromosome	SET and MYND domain containing 1 [Source:HGNC Symbol;Acc:HGNC:20986]	ENSG00000115593.15	SMYD1	150572
ENSG00000115641	174.527	0.66123	0.322177	1.9409	0.0522709	0.567241	FALSE	FHL2	protein_coding	105357712	105438513	2	-1	chromosome	four and a half LIM domains 2 [Source:HGNC Symbol;Acc:HGNC:3703]	ENSG00000115641.19	FHL2	2274
ENSG00000160791	5.00685	1.2112	0.467592	1.94014	0.0523628	0.567241	FALSE	CCR5	protein_coding	46370854	46376206	3	1	chromosome	C-C motif chemokine receptor 5 (gene/pseudogene) [Source:HGNC Symbol;Acc:HGNC:1606]	ENSG00000160791.13	CCR5	1234
ENSG00000043462	15.1743	1.37629	0.50384	1.93866	0.0525433	0.568704	FALSE	LCP2	protein_coding	170246233	170297818	5	-1	chromosome	lymphocyte cytosolic protein 2 [Source:HGNC Symbol;Acc:HGNC:6529]	ENSG00000043462.12	LCP2	3937
ENSG00000119655	146.853	0.701384	0.331245	1.9371	0.0527333	0.56947	FALSE	NPC2	protein_coding	74476192	74494177	14	-1	chromosome	NPC intracellular cholesterol transporter 2 [Source:HGNC Symbol;Acc:HGNC:14537]	ENSG00000119655.10	NPC2	10577
ENSG00000138398	758.661	-0.635889	0.312621	-1.93704	0.0527402	0.56947	FALSE	PPIG	protein_coding	169584344	169641406	2	1	chromosome	peptidylprolyl isomerase G [Source:HGNC Symbol;Acc:HGNC:14650]	ENSG00000138398.16	PPIG	9360
ENSG00000166557	19.216	0.9944	0.483587	1.93696	0.0527506	0.56947	FALSE	TMED3	protein_coding	79311112	79427432	15	1	chromosome	transmembrane p24 trafficking protein 3 [Source:HGNC Symbol;Acc:HGNC:28889]	ENSG00000166557.13	TMED3	23423
ENSG00000130723	239.791	-0.607774	0.311544	-1.93466	0.0530323	0.57023	FALSE	PRRC2B	protein_coding	131373636	131500197	9	1	chromosome	proline rich coiled-coil 2B [Source:HGNC Symbol;Acc:HGNC:28121]	ENSG00000130723.20	PRRC2B	84726
ENSG00000144677	207.127	0.812039	0.426749	1.93485	0.0530089	0.57023	FALSE	CTDSPL	protein_coding	37861880	37984469	3	1	chromosome	CTD small phosphatase like [Source:HGNC Symbol;Acc:HGNC:16890]	ENSG00000144677.15	CTDSPL	10217
ENSG00000150281	98.8475	-0.750327	0.382139	-1.93564	0.0529119	0.57023	FALSE	CTF1	protein_coding	30896607	30903560	16	1	chromosome	cardiotrophin 1 [Source:HGNC Symbol;Acc:HGNC:2499]	ENSG00000150281.6	CTF1	1489
ENSG00000166321	12.7508	-1.01679	0.506845	-1.93452	0.0530489	0.57023	FALSE	NUDT13	protein_coding	73110375	73131828	10	1	chromosome	nudix hydrolase 13 [Source:HGNC Symbol;Acc:HGNC:18827]	ENSG00000166321.14	NUDT13	25961
ENSG00000184557	372.203	-0.897254	0.496642	-1.93516	0.0529707	0.57023	FALSE	SOCS3	protein_coding	78356778	78360077	17	-1	chromosome	suppressor of cytokine signaling 3 [Source:HGNC Symbol;Acc:HGNC:19391]	ENSG00000184557.4	SOCS3	9021
ENSG00000167549	957.464	-0.481589	0.250199	-1.93385	0.0531315	0.570628	FALSE	CORO6	protein_coding	29614756	29622907	17	-1	chromosome	coronin 6 [Source:HGNC Symbol;Acc:HGNC:21356]	ENSG00000167549.18	CORO6	84940
ENSG00000119314	72.2507	0.740159	0.390767	1.93223	0.0533309	0.572278	FALSE	PTBP3	protein_coding	112217716	112333667	9	-1	chromosome	polypyrimidine tract binding protein 3 [Source:HGNC Symbol;Acc:HGNC:10253]	ENSG00000119314.15	PTBP3	9991
ENSG00000185404	53.0665	0.832151	0.443543	1.93171	0.0533954	0.572479	FALSE	SP140L	protein_coding	230327184	230403732	2	1	chromosome	SP140 nuclear body protein like [Source:HGNC Symbol;Acc:HGNC:25105]	ENSG00000185404.16	SP140L	93349
ENSG00000116771	305.931	0.775355	0.422536	1.93108	0.0534734	0.572825	FALSE	AGMAT	protein_coding	15571699	15585051	1	-1	chromosome	agmatinase [Source:HGNC Symbol;Acc:HGNC:18407]	ENSG00000116771.6	AGMAT	79814
ENSG00000096401	226.562	-0.682005	0.338453	-1.92827	0.0538212	0.575565	FALSE	CDC5L	protein_coding	44387706	44450425	6	1	chromosome	cell division cycle 5 like [Source:HGNC Symbol;Acc:HGNC:1743]	ENSG00000096401.8	CDC5L	988
ENSG00000105559	86.1414	0.813798	0.389542	1.92845	0.0537998	0.575565	FALSE	PLEKHA4	protein_coding	48837097	48868617	19	-1	chromosome	pleckstrin homology domain containing A4 [Source:HGNC Symbol;Acc:HGNC:14339]	ENSG00000105559.12	PLEKHA4	57664
ENSG00000055732	8.79642	-1.04889	0.503749	-1.92654	0.0540368	0.576532	FALSE	MCOLN3	protein_coding	85018082	85048500	1	-1	chromosome	mucolipin 3 [Source:HGNC Symbol;Acc:HGNC:13358]	ENSG00000055732.13	MCOLN3	55283
ENSG00000137878	4.3512	-0.692406	0.463373	-1.92714	0.053962	0.576532	FALSE	GCOM1	protein_coding	57591908	57714745	15	1	chromosome	GRINL1A complex locus 1 [Source:HGNC Symbol;Acc:HGNC:26424]	ENSG00000137878.17	GCOM1	145781
ENSG00000151247	156.764	-0.621396	0.334594	-1.92644	0.0540499	0.576532	FALSE	EIF4E	protein_coding	98871684	98930637	4	-1	chromosome	eukaryotic translation initiation factor 4E [Source:HGNC Symbol;Acc:HGNC:3287]	ENSG00000151247.12	EIF4E	1977
ENSG00000078596	248.711	0.697811	0.356246	1.92563	0.0541509	0.57704	FALSE	ITM2A	protein_coding	79360384	79367667	X	-1	chromosome	integral membrane protein 2A [Source:HGNC Symbol;Acc:HGNC:6173]	ENSG00000078596.11	ITM2A	9452
ENSG00000106992	1756.01	0.709512	0.3373	1.92532	0.0541898	0.57704	FALSE	AK1	protein_coding	127866486	127877675	9	-1	chromosome	adenylate kinase 1 [Source:HGNC Symbol;Acc:HGNC:361]	ENSG00000106992.19	AK1	203
ENSG00000103710	100.963	-0.750283	0.404784	-1.92401	0.0543533	0.57829	FALSE	RASL12	protein_coding	65053337	65076690	15	-1	chromosome	RAS like family 12 [Source:HGNC Symbol;Acc:HGNC:30289]	ENSG00000103710.11	RASL12	51285
ENSG00000165609	27.6188	0.887699	0.471017	1.92346	0.0544222	0.57853	FALSE	NUDT5	protein_coding	12165330	12196144	10	-1	chromosome	nudix hydrolase 5 [Source:HGNC Symbol;Acc:HGNC:8052]	ENSG00000165609.13	NUDT5	11164
ENSG00000124935	10.5972	-0.82782	0.506989	-1.9222	0.0545809	0.579725	FALSE	SCGB1D2	protein_coding	62242239	62244812	11	1	chromosome	secretoglobin family 1D member 2 [Source:HGNC Symbol;Acc:HGNC:18396]	ENSG00000124935.4	SCGB1D2	10647
ENSG00000068383	369.869	-0.505985	0.277683	-1.91896	0.0549899	0.583309	FALSE	INPP5A	protein_coding	132537787	132783480	10	1	chromosome	inositol polyphosphate-5-phosphatase A [Source:HGNC Symbol;Acc:HGNC:6076]	ENSG00000068383.19	INPP5A	3632
ENSG00000169764	970.946	-0.476507	0.261382	-1.91879	0.0550115	0.583309	FALSE	UGP2	protein_coding	63840940	63891562	2	1	chromosome	UDP-glucose pyrophosphorylase 2 [Source:HGNC Symbol;Acc:HGNC:12527]	ENSG00000169764.15	UGP2	7360
ENSG00000110328	39.086	0.701396	0.446685	1.91629	0.0553284	0.585676	FALSE	GALNT18	protein_coding	11270877	11622005	11	-1	chromosome	polypeptide N-acetylgalactosaminyltransferase 18 [Source:HGNC Symbol;Acc:HGNC:30488]	ENSG00000110328.6	GALNT18	374378
ENSG00000196535	1374.18	-0.535125	0.281015	-1.91647	0.0553059	0.585676	FALSE	MYO18A	protein_coding	29071124	29180412	17	-1	chromosome	myosin XVIIIA [Source:HGNC Symbol;Acc:HGNC:31104]	ENSG00000196535.16	MYO18A	399687
ENSG00000104147	65.0401	0.793985	0.427847	1.91454	0.0555515	0.586101	FALSE	OIP5	protein_coding	41309273	41332591	15	-1	chromosome	Opa interacting protein 5 [Source:HGNC Symbol;Acc:HGNC:20300]	ENSG00000104147.9	OIP5	11339
ENSG00000132388	967.473	-0.572435	0.285144	-1.9145	0.055556	0.586101	FALSE	UBE2G1	protein_coding	4269259	4366628	17	-1	chromosome	ubiquitin conjugating enzyme E2 G1 [Source:HGNC Symbol;Acc:HGNC:12482]	ENSG00000132388.12	UBE2G1	7326
ENSG00000183426	61.3442	-0.967747	0.457487	-1.91479	0.0555193	0.586101	FALSE	NPIPA1	protein_coding	14922802	14952060	16	1	chromosome	nuclear pore complex interacting protein family member A1 [Source:HGNC Symbol;Acc:HGNC:7909]	ENSG00000183426.17	NPIPA1	9284
ENSG00000197061	22.5408	-1.04519	0.507214	-1.91477	0.0555217	0.586101	FALSE	H4C3	protein_coding	26103876	26104310	6	1	chromosome	H4 clustered histone 3 [Source:HGNC Symbol;Acc:HGNC:4787]	ENSG00000197061.4	H4C3	8364
ENSG00000146085	66.9265	-0.84233	0.410725	-1.91384	0.05564	0.586493	FALSE	MMUT	protein_coding	49430360	49463253	6	-1	chromosome	methylmalonyl-CoA mutase [Source:HGNC Symbol;Acc:HGNC:7526]	ENSG00000146085.8	MMUT	4594
ENSG00000126860	15.225	1.07253	0.500099	1.91157	0.0559309	0.587153	FALSE	EVI2A	protein_coding	31317560	31321884	17	-1	chromosome	ecotropic viral integration site 2A [Source:HGNC Symbol;Acc:HGNC:3499]	ENSG00000126860.11	EVI2A	2123
ENSG00000127954	62.1886	0.709867	0.385616	1.91091	0.0560165	0.587153	FALSE	STEAP4	protein_coding	88270892	88306891	7	-1	chromosome	STEAP4 metalloreductase [Source:HGNC Symbol;Acc:HGNC:21923]	ENSG00000127954.12	STEAP4	79689
ENSG00000155465	12.4165	1.10635	0.503141	1.91082	0.0560278	0.587153	FALSE	SLC7A7	protein_coding	22773222	22829820	14	-1	chromosome	solute carrier family 7 member 7 [Source:HGNC Symbol;Acc:HGNC:11065]	ENSG00000155465.18	SLC7A7	9056
ENSG00000162989	11.2831	-0.639497	0.474733	-1.91079	0.0560311	0.587153	FALSE	KCNJ3	protein_coding	154697855	154858354	2	1	chromosome	potassium inwardly rectifying channel subfamily J member 3 [Source:HGNC Symbol;Acc:HGNC:6264]	ENSG00000162989.5	KCNJ3	3760
ENSG00000173559	14.556	1.27043	0.504004	1.91133	0.0559626	0.587153	FALSE	NABP1	protein_coding	191678068	191696664	2	1	chromosome	nucleic acid binding protein 1 [Source:HGNC Symbol;Acc:HGNC:26232]	ENSG00000173559.13	NABP1	64859
ENSG00000184500	25.5697	0.819993	0.473716	1.91277	0.055778	0.587153	FALSE	PROS1	protein_coding	93873051	93980003	3	-1	chromosome	protein S [Source:HGNC Symbol;Acc:HGNC:9456]	ENSG00000184500.16	PROS1	5627
ENSG00000205609	117.379	-0.695734	0.357369	-1.9113	0.0559658	0.587153	FALSE	EIF3CL	protein_coding	28379579	28403879	16	-1	chromosome	eukaryotic translation initiation factor 3 subunit C like [Source:HGNC Symbol;Acc:HGNC:26347]	ENSG00000205609.12	EIF3CL	728689
ENSG00000034971	77.6151	1.22386	0.471815	1.90962	0.0561822	0.588244	FALSE	MYOC	protein_coding	171635417	171652688	1	-1	chromosome	myocilin [Source:HGNC Symbol;Acc:HGNC:7610]	ENSG00000034971.17	MYOC	4653
ENSG00000101413	53.0097	-0.801024	0.418321	-1.90759	0.0564444	0.589649	FALSE	RPRD1B	protein_coding	38033725	38127780	20	1	chromosome	regulation of nuclear pre-mRNA domain containing 1B [Source:HGNC Symbol;Acc:HGNC:16209]	ENSG00000101413.12	RPRD1B	58490
ENSG00000105993	1109.57	-0.480802	0.257745	-1.90769	0.0564318	0.589649	FALSE	DNAJB6	protein_coding	157335381	157417439	7	1	chromosome	DnaJ heat shock protein family (Hsp40) member B6 [Source:HGNC Symbol;Acc:HGNC:14888]	ENSG00000105993.15	DNAJB6	10049
ENSG00000181192	189.93	-0.743861	0.357631	-1.90734	0.0564763	0.589649	FALSE	DHTKD1	protein_coding	12068954	12123221	10	1	chromosome	dehydrogenase E1 and transketolase domain containing 1 [Source:HGNC Symbol;Acc:HGNC:23537]	ENSG00000181192.12	DHTKD1	55526
ENSG00000285976	303.968	-0.558274	0.314628	-1.90712	0.0565049	0.589649	FALSE	AL135905.2	protein_coding	63572472	63583587	6	1	chromosome	novel protein	ENSG00000285976.2	AL135905.2
ENSG00000005448	9.01308	0.943445	0.505194	1.90613	0.0566337	0.59001	FALSE	WDR54	protein_coding	74421678	74425755	2	1	chromosome	WD repeat domain 54 [Source:HGNC Symbol;Acc:HGNC:25770]	ENSG00000005448.17	WDR54	84058
ENSG00000137094	488.395	-0.532757	0.289065	-1.90644	0.056593	0.59001	FALSE	DNAJB5	protein_coding	34989641	34998900	9	1	chromosome	DnaJ heat shock protein family (Hsp40) member B5 [Source:HGNC Symbol;Acc:HGNC:14887]	ENSG00000137094.14	DNAJB5	25822
ENSG00000106809	37.147	-0.977736	0.481905	-1.90422	0.056881	0.5916	FALSE	OGN	protein_coding	92383268	92404696	9	-1	chromosome	osteoglycin [Source:HGNC Symbol;Acc:HGNC:8126]	ENSG00000106809.11	OGN	4969
ENSG00000137770	51.8243	-0.993295	0.483588	-1.90428	0.056874	0.5916	FALSE	CTDSPL2	protein_coding	44427622	44529038	15	1	chromosome	CTD small phosphatase like 2 [Source:HGNC Symbol;Acc:HGNC:26936]	ENSG00000137770.14	CTDSPL2	51496
ENSG00000008294	253.182	-0.746729	0.36576	-1.90241	0.0571178	0.592095	FALSE	SPAG9	protein_coding	50962174	51120868	17	-1	chromosome	sperm associated antigen 9 [Source:HGNC Symbol;Acc:HGNC:14524]	ENSG00000008294.21	SPAG9	9043
ENSG00000102401	247.606	-0.62523	0.326115	-1.90246	0.0571108	0.592095	FALSE	ARMCX3	protein_coding	101622797	101627843	X	1	chromosome	armadillo repeat containing X-linked 3 [Source:HGNC Symbol;Acc:HGNC:24065]	ENSG00000102401.20	ARMCX3	51566
ENSG00000141753	226.019	0.667461	0.349231	1.90295	0.0570469	0.592095	FALSE	IGFBP4	protein_coding	40443450	40457725	17	1	chromosome	insulin like growth factor binding protein 4 [Source:HGNC Symbol;Acc:HGNC:5473]	ENSG00000141753.7	IGFBP4	3487
ENSG00000180644	6.61634	1.18344	0.498855	1.90332	0.0569982	0.592095	FALSE	PRF1	protein_coding	70597348	70602759	10	-1	chromosome	perforin 1 [Source:HGNC Symbol;Acc:HGNC:9360]	ENSG00000180644.8	PRF1	5551
ENSG00000108953	1694.25	-0.445133	0.233297	-1.90007	0.0574242	0.594778	FALSE	YWHAE	protein_coding	1344275	1400222	17	-1	chromosome	tyrosine 3-monooxygenase/tryptophan 5-monooxygenase activation protein epsilon [Source:HGNC Symbol;Acc:HGNC:12851]	ENSG00000108953.17	YWHAE	7531
ENSG00000107165	4.63577	-0.575877	0.444923	-1.89882	0.0575883	0.595984	FALSE	TYRP1	protein_coding	12685439	12710285	9	1	chromosome	tyrosinase related protein 1 [Source:HGNC Symbol;Acc:HGNC:12450]	ENSG00000107165.13	TYRP1	7306
ENSG00000188846	3895.45	-0.447833	0.233139	-1.89642	0.0579044	0.598761	FALSE	RPL14	protein_coding	40457292	40468587	3	1	chromosome	ribosomal protein L14 [Source:HGNC Symbol;Acc:HGNC:10305]	ENSG00000188846.14	RPL14	9045
ENSG00000153044	11.7315	0.711246	0.505634	1.89587	0.0579777	0.599023	FALSE	CENPH	protein_coding	69189574	69210357	5	1	chromosome	centromere protein H [Source:HGNC Symbol;Acc:HGNC:17268]	ENSG00000153044.10	CENPH	64946
ENSG00000134324	851.251	0.56497	0.317504	1.89544	0.0580342	0.599112	FALSE	LPIN1	protein_coding	11677595	11827409	2	1	chromosome	lipin 1 [Source:HGNC Symbol;Acc:HGNC:13345]	ENSG00000134324.11	LPIN1	23175
ENSG00000118418	249.44	0.574659	0.298493	1.89491	0.0581042	0.59934	FALSE	HMGN3	protein_coding	79201245	79234738	6	-1	chromosome	high mobility group nucleosomal binding domain 3 [Source:HGNC Symbol;Acc:HGNC:12312]	ENSG00000118418.14	HMGN3	9324
ENSG00000101473	84.2387	-0.725703	0.390539	-1.8939	0.0582385	0.600231	FALSE	ACOT8	protein_coding	45841721	45857405	20	-1	chromosome	acyl-CoA thioesterase 8 [Source:HGNC Symbol;Acc:HGNC:15919]	ENSG00000101473.17	ACOT8	10005
ENSG00000047662	23.9552	1.16765	0.495896	1.89175	0.0585238	0.600944	FALSE	FAM184B	protein_coding	17629306	17781621	4	-1	chromosome	family with sequence similarity 184 member B [Source:HGNC Symbol;Acc:HGNC:29235]	ENSG00000047662.5	FAM184B	27146
ENSG00000071243	115.013	-0.734885	0.367045	-1.89157	0.0585478	0.600944	FALSE	ING3	protein_coding	120950763	120977216	7	1	chromosome	inhibitor of growth family member 3 [Source:HGNC Symbol;Acc:HGNC:14587]	ENSG00000071243.16	ING3	54556
ENSG00000116685	380.482	-0.535396	0.285251	-1.89166	0.0585357	0.600944	FALSE	KIAA2013	protein_coding	11919591	11926428	1	-1	chromosome	KIAA2013 [Source:HGNC Symbol;Acc:HGNC:28513]	ENSG00000116685.16	KIAA2013	90231
ENSG00000185915	221.877	-0.852949	0.506535	-1.89233	0.0584467	0.600944	FALSE	KLHL34	protein_coding	21654690	21658330	X	-1	chromosome	kelch like family member 34 [Source:HGNC Symbol;Acc:HGNC:26634]	ENSG00000185915.5	KLHL34	257240
ENSG00000197442	31.2178	0.623462	0.466792	1.8922	0.058465	0.600944	FALSE	MAP3K5	protein_coding	136557046	136792477	6	-1	chromosome	mitogen-activated protein kinase kinase kinase 5 [Source:HGNC Symbol;Acc:HGNC:6857]	ENSG00000197442.10	MAP3K5	4217
ENSG00000198839	55.0637	-0.786658	0.424471	-1.89121	0.0585964	0.600949	FALSE	ZNF277	protein_coding	112206695	112343934	7	1	chromosome	zinc finger protein 277 [Source:HGNC Symbol;Acc:HGNC:13070]	ENSG00000198839.10	ZNF277	11179
ENSG00000050165	32.3317	0.836867	0.478974	1.88934	0.0588459	0.601285	FALSE	DKK3	protein_coding	11956207	12009769	11	-1	chromosome	dickkopf WNT signaling pathway inhibitor 3 [Source:HGNC Symbol;Acc:HGNC:2893]	ENSG00000050165.18	DKK3	27122
ENSG00000089127	11.3874	0.963469	0.50256	1.88738	0.0591097	0.601285	FALSE	OAS1	protein_coding	112906783	112933222	12	1	chromosome	2'-5'-oligoadenylate synthetase 1 [Source:HGNC Symbol;Acc:HGNC:8086]	ENSG00000089127.13	OAS1	4938
ENSG00000100320	777.142	-0.649931	0.336356	-1.888	0.0590254	0.601285	FALSE	RBFOX2	protein_coding	35738736	36028824	22	-1	chromosome	RNA binding fox-1 homolog 2 [Source:HGNC Symbol;Acc:HGNC:9906]	ENSG00000100320.23	RBFOX2	23543
ENSG00000121864	70.3444	-0.791624	0.417207	-1.88849	0.0589598	0.601285	FALSE	ZNF639	protein_coding	179323031	179338583	3	1	chromosome	zinc finger protein 639 [Source:HGNC Symbol;Acc:HGNC:30950]	ENSG00000121864.10	ZNF639	51193
ENSG00000129007	21.3292	1.24235	0.50337	1.88931	0.0588509	0.601285	FALSE	CALML4	protein_coding	68190705	68206110	15	-1	chromosome	calmodulin like 4 [Source:HGNC Symbol;Acc:HGNC:18445]	ENSG00000129007.14	CALML4	91860
ENSG00000145569	10.3127	1.04777	0.504797	1.8876	0.0590796	0.601285	FALSE	OTULINL	protein_coding	14581792	14616180	5	1	chromosome	OTU deubiquitinase with linear linkage specificity like [Source:HGNC Symbol;Acc:HGNC:25629]	ENSG00000145569.6	OTULINL	54491
ENSG00000169826	36.4836	0.855428	0.441183	1.88974	0.0587926	0.601285	FALSE	CSGALNACT2	protein_coding	43138445	43185302	10	1	chromosome	chondroitin sulfate N-acetylgalactosaminyltransferase 2 [Source:HGNC Symbol;Acc:HGNC:24292]	ENSG00000169826.8	CSGALNACT2	55454
ENSG00000177752	222.261	-0.592068	0.307426	-1.8882	0.0589987	0.601285	FALSE	YIPF7	protein_coding	44622065	44678556	4	-1	chromosome	Yip1 domain family member 7 [Source:HGNC Symbol;Acc:HGNC:26825]	ENSG00000177752.14	YIPF7	285525
ENSG00000178764	97.66	-0.718526	0.370997	-1.88835	0.0589784	0.601285	FALSE	ZHX2	protein_coding	122781655	122974510	8	1	chromosome	zinc fingers and homeoboxes 2 [Source:HGNC Symbol;Acc:HGNC:18513]	ENSG00000178764.8	ZHX2	22882
ENSG00000213203	58.7788	0.793324	0.420959	1.88815	0.0590057	0.601285	FALSE	GIMAP1	protein_coding	150716606	150724284	7	1	chromosome	GTPase, IMAP family member 1 [Source:HGNC Symbol;Acc:HGNC:23237]	ENSG00000213203.3	GIMAP1	170575
ENSG00000091592	26.5008	0.83507	0.497664	1.8865	0.0592282	0.601512	FALSE	NLRP1	protein_coding	5499427	5619424	17	-1	chromosome	NLR family pyrin domain containing 1 [Source:HGNC Symbol;Acc:HGNC:14374]	ENSG00000091592.16	NLRP1	22861
ENSG00000169891	5.94594	0.667387	0.444197	1.8868	0.0591877	0.601512	FALSE	REPS2	protein_coding	16946658	17153272	X	1	chromosome	RALBP1 associated Eps domain containing 2 [Source:HGNC Symbol;Acc:HGNC:9963]	ENSG00000169891.18	REPS2	9185
ENSG00000237190	114.472	-0.668198	0.358119	-1.88604	0.0592902	0.601654	FALSE	CDKN2AIPNL	protein_coding	134402065	134411881	5	-1	chromosome	CDKN2A interacting protein N-terminal like [Source:HGNC Symbol;Acc:HGNC:30545]	ENSG00000237190.4	CDKN2AIPNL	91368
ENSG00000168702	30.6487	-0.882817	0.475885	-1.88547	0.0593659	0.601933	FALSE	LRP1B	protein_coding	140231423	142131016	2	-1	chromosome	LDL receptor related protein 1B [Source:HGNC Symbol;Acc:HGNC:6693]	ENSG00000168702.18	LRP1B	53353
ENSG00000179630	5.02174	0.77613	0.482195	1.88467	0.0594741	0.602542	FALSE	LACC1	protein_coding	43879284	43893932	13	1	chromosome	laccase domain containing 1 [Source:HGNC Symbol;Acc:HGNC:26789]	ENSG00000179630.11	LACC1	144811
ENSG00000044524	6.02813	0.56168	0.485929	1.88341	0.0596451	0.60286	FALSE	EPHA3	protein_coding	89107621	89482134	3	1	chromosome	EPH receptor A3 [Source:HGNC Symbol;Acc:HGNC:3387]	ENSG00000044524.11	EPHA3	2042
ENSG00000138193	47.9797	-1.02655	0.456783	-1.88337	0.05965	0.60286	FALSE	PLCE1	protein_coding	94030812	94332823	10	1	chromosome	phospholipase C epsilon 1 [Source:HGNC Symbol;Acc:HGNC:17175]	ENSG00000138193.15	PLCE1	51196
ENSG00000205542	1810.85	0.573385	0.302972	1.88351	0.0596313	0.60286	FALSE	TMSB4X	protein_coding	12975110	12977227	X	1	chromosome	thymosin beta 4 X-linked [Source:HGNC Symbol;Acc:HGNC:11881]	ENSG00000205542.11	TMSB4X	7114
ENSG00000131203	33.5042	0.877813	0.441207	1.88263	0.05975	0.602981	FALSE	IDO1	protein_coding	39902275	39928790	8	1	chromosome	indoleamine 2,3-dioxygenase 1 [Source:HGNC Symbol;Acc:HGNC:6059]	ENSG00000131203.13	IDO1	3620
ENSG00000143632	245468	-0.475823	0.254606	-1.88257	0.0597584	0.602981	FALSE	ACTA1	protein_coding	229431245	229434098	1	-1	chromosome	actin alpha 1, skeletal muscle [Source:HGNC Symbol;Acc:HGNC:129]	ENSG00000143632.14	ACTA1	58
ENSG00000112096	1269.77	0.46096	0.243644	1.88066	0.0600179	0.604138	FALSE	SOD2	protein_coding	159669069	159745186	6	-1	chromosome	superoxide dismutase 2 [Source:HGNC Symbol;Acc:HGNC:11180]	ENSG00000112096.18	SOD2	6648
ENSG00000152977	26.1798	0.818328	0.497045	1.88081	0.0599982	0.604138	FALSE	ZIC1	protein_coding	147393422	147510293	3	1	chromosome	Zic family member 1 [Source:HGNC Symbol;Acc:HGNC:12872]	ENSG00000152977.10	ZIC1	7545
ENSG00000163491	64.647	-0.967904	0.464124	-1.88093	0.0599814	0.604138	FALSE	NEK10	protein_coding	27110085	27369460	3	-1	chromosome	NIMA related kinase 10 [Source:HGNC Symbol;Acc:HGNC:18592]	ENSG00000163491.16	NEK10	152110
ENSG00000116005	780.929	-0.491662	0.256957	-1.87974	0.0601433	0.604339	FALSE	PCYOX1	protein_coding	70257386	70281185	2	1	chromosome	prenylcysteine oxidase 1 [Source:HGNC Symbol;Acc:HGNC:20588]	ENSG00000116005.12	PCYOX1	51449
ENSG00000171033	2832.48	-0.456432	0.240949	-1.87945	0.0601828	0.604339	FALSE	PKIA	protein_coding	78516340	78605267	8	1	chromosome	cAMP-dependent protein kinase inhibitor alpha [Source:HGNC Symbol;Acc:HGNC:9017]	ENSG00000171033.13	PKIA	5569
ENSG00000186660	320.614	-0.584036	0.300927	-1.87971	0.060147	0.604339	FALSE	ZFP91	protein_coding	58579063	58621550	11	1	chromosome	ZFP91 zinc finger protein [Source:HGNC Symbol;Acc:HGNC:14983]	ENSG00000186660.15	ZFP91	80829
ENSG00000198892	1139.84	0.682621	0.340044	1.87875	0.0602793	0.604823	FALSE	SHISA4	protein_coding	201888680	201892306	1	1	chromosome	shisa family member 4 [Source:HGNC Symbol;Acc:HGNC:27139]	ENSG00000198892.6	SHISA4	149345
ENSG00000041982	6.23003	0.950058	0.479861	1.87667	0.0605638	0.606704	FALSE	TNC	protein_coding	115019575	115118257	9	-1	chromosome	tenascin C [Source:HGNC Symbol;Acc:HGNC:5318]	ENSG00000041982.16	TNC	3371
ENSG00000172432	62.1116	-0.805992	0.432247	-1.87698	0.0605215	0.606704	FALSE	GTPBP2	protein_coding	43605316	43629264	6	-1	chromosome	GTP binding protein 2 [Source:HGNC Symbol;Acc:HGNC:4670]	ENSG00000172432.19	GTPBP2	54676
ENSG00000090372	34.1887	-0.945167	0.458183	-1.87578	0.0606854	0.607437	FALSE	STRN4	protein_coding	46719511	46746994	19	-1	chromosome	striatin 4 [Source:HGNC Symbol;Acc:HGNC:15721]	ENSG00000090372.15	STRN4	29888
ENSG00000196455	33.6302	0.906905	0.473029	1.87531	0.0607501	0.607598	FALSE	PIK3R4	protein_coding	130678934	130746829	3	-1	chromosome	phosphoinositide-3-kinase regulatory subunit 4 [Source:HGNC Symbol;Acc:HGNC:8982]	ENSG00000196455.8	PIK3R4	30849
ENSG00000121858	100.33	0.702581	0.395223	1.87469	0.060835	0.607961	FALSE	TNFSF10	protein_coding	172505508	172523475	3	-1	chromosome	TNF superfamily member 10 [Source:HGNC Symbol;Acc:HGNC:11925]	ENSG00000121858.11	TNFSF10	8743
ENSG00000121310	315.861	-0.576542	0.311791	-1.87427	0.0608933	0.608058	FALSE	ECHDC2	protein_coding	52895910	52927212	1	-1	chromosome	enoyl-CoA hydratase domain containing 2 [Source:HGNC Symbol;Acc:HGNC:23408]	ENSG00000121310.17	ECHDC2	55268
ENSG00000080824	5103.8	-0.483894	0.258525	-1.87351	0.0609985	0.608623	FALSE	HSP90AA1	protein_coding	102080738	102139699	14	-1	chromosome	heat shock protein 90 alpha family class A member 1 [Source:HGNC Symbol;Acc:HGNC:5253]	ENSG00000080824.18	HSP90AA1	3320
ENSG00000260916	189.983	-0.65214	0.335334	-1.87265	0.0611169	0.609318	FALSE	CCPG1	protein_coding	55340032	55408510	15	-1	chromosome	cell cycle progression 1 [Source:HGNC Symbol;Acc:HGNC:24227]	ENSG00000260916.7	CCPG1	9236
ENSG00000136542	4.73206	0.605075	0.419846	1.87097	0.061349	0.611146	FALSE	GALNT5	protein_coding	157257705	157318491	2	1	chromosome	polypeptide N-acetylgalactosaminyltransferase 5 [Source:HGNC Symbol;Acc:HGNC:4127]	ENSG00000136542.9	GALNT5	11227
ENSG00000105926	102.662	-0.899298	0.391661	-1.86992	0.0614949	0.611625	FALSE	MPP6	protein_coding	24573268	24694193	7	1	chromosome	membrane palmitoylated protein 6 [Source:HGNC Symbol;Acc:HGNC:18167]	ENSG00000105926.15	MPP6	51678
ENSG00000164591	790.812	-0.571162	0.312841	-1.87005	0.0614766	0.611625	FALSE	MYOZ3	protein_coding	150660874	150679365	5	1	chromosome	myozenin 3 [Source:HGNC Symbol;Acc:HGNC:18565]	ENSG00000164591.13	MYOZ3	91977
ENSG00000196329	48.793	0.824677	0.434359	1.86949	0.061555	0.611737	FALSE	GIMAP5	protein_coding	150722253	150750033	7	1	chromosome	GTPase, IMAP family member 5 [Source:HGNC Symbol;Acc:HGNC:18005]	ENSG00000196329.11	GIMAP5	55340
ENSG00000239713	10.4719	1.21132	0.505585	1.86884	0.0616458	0.612152	FALSE	APOBEC3G	protein_coding	39077067	39087743	22	1	chromosome	apolipoprotein B mRNA editing enzyme catalytic subunit 3G [Source:HGNC Symbol;Acc:HGNC:17357]	ENSG00000239713.9	APOBEC3G	60489
ENSG00000168961	65.5783	0.781743	0.404246	1.86739	0.0618477	0.613671	FALSE	LGALS9	protein_coding	27629798	27649560	17	1	chromosome	galectin 9 [Source:HGNC Symbol;Acc:HGNC:6570]	ENSG00000168961.17	LGALS9	3965
ENSG00000125970	173.262	0.663833	0.332168	1.86681	0.0619279	0.613979	FALSE	RALY	protein_coding	33993646	34108308	20	1	chromosome	RALY heterogeneous nuclear ribonucleoprotein [Source:HGNC Symbol;Acc:HGNC:15921]	ENSG00000125970.12	RALY	22913
ENSG00000106031	16.0639	-1.09146	0.506138	-1.86522	0.0621506	0.614891	FALSE	HOXA13	protein_coding	27193503	27200091	7	-1	chromosome	homeobox A13 [Source:HGNC Symbol;Acc:HGNC:5102]	ENSG00000106031.9	HOXA13	3209
ENSG00000147065	204.64	0.686473	0.357093	1.86475	0.0622164	0.614891	FALSE	MSN	protein_coding	65588377	65741931	X	1	chromosome	moesin [Source:HGNC Symbol;Acc:HGNC:7373]	ENSG00000147065.17	MSN	4478
ENSG00000169021	2026.71	0.478888	0.25463	1.86492	0.0621925	0.614891	FALSE	UQCRFS1	protein_coding	29205320	29213151	19	-1	chromosome	ubiquinol-cytochrome c reductase, Rieske iron-sulfur polypeptide 1 [Source:HGNC Symbol;Acc:HGNC:12587]	ENSG00000169021.6	UQCRFS1	7386
ENSG00000198947	2275.14	-0.69127	0.346359	-1.86481	0.0622081	0.614891	FALSE	DMD	protein_coding	31097677	33339441	X	-1	chromosome	dystrophin [Source:HGNC Symbol;Acc:HGNC:2928]	ENSG00000198947.15	DMD	1756
ENSG00000005471	58.0732	-0.815799	0.441267	-1.86313	0.0624436	0.616649	FALSE	ABCB4	protein_coding	87401697	87480435	7	-1	chromosome	ATP binding cassette subfamily B member 4 [Source:HGNC Symbol;Acc:HGNC:45]	ENSG00000005471.17	ABCB4	5244
ENSG00000120693	15.8134	0.463941	0.5052	1.86084	0.0627671	0.617852	FALSE	SMAD9	protein_coding	36844831	36920765	13	-1	chromosome	SMAD family member 9 [Source:HGNC Symbol;Acc:HGNC:6774]	ENSG00000120693.13	SMAD9	4093
ENSG00000131055	9.1733	-0.790947	0.502564	-1.86023	0.0628523	0.617852	FALSE	COX4I2	protein_coding	31637912	31645006	20	1	chromosome	cytochrome c oxidase subunit 4I2 [Source:HGNC Symbol;Acc:HGNC:16232]	ENSG00000131055.5	COX4I2	84701
ENSG00000136159	26.6803	-0.795432	0.470008	-1.86017	0.0628617	0.617852	FALSE	NUDT15	protein_coding	48037726	48047221	13	1	chromosome	nudix hydrolase 15 [Source:HGNC Symbol;Acc:HGNC:23063]	ENSG00000136159.4	NUDT15	55270
ENSG00000178460	5.20004	-0.79212	0.483999	-1.86097	0.0627484	0.617852	FALSE	MCMDC2	protein_coding	66870749	66922048	8	1	chromosome	minichromosome maintenance domain containing 2 [Source:HGNC Symbol;Acc:HGNC:26368]	ENSG00000178460.18	MCMDC2	157777
ENSG00000180104	186.398	-0.63365	0.340249	-1.86159	0.0626609	0.617852	FALSE	EXOC3	protein_coding	443175	471937	5	1	chromosome	exocyst complex component 3 [Source:HGNC Symbol;Acc:HGNC:30378]	ENSG00000180104.16	EXOC3	11336
ENSG00000249853	14.8681	-0.667105	0.504819	-1.86095	0.0627506	0.617852	FALSE	HS3ST5	protein_coding	114055586	114343045	6	-1	chromosome	heparan sulfate-glucosamine 3-sulfotransferase 5 [Source:HGNC Symbol;Acc:HGNC:19419]	ENSG00000249853.7	HS3ST5	222537
ENSG00000114315	519.587	-0.739123	0.353659	-1.85727	0.0632721	0.618485	FALSE	HES1	protein_coding	194136148	194138732	3	1	chromosome	hes family bHLH transcription factor 1 [Source:HGNC Symbol;Acc:HGNC:5192]	ENSG00000114315.4	HES1	3280
ENSG00000120051	5.12576	-0.651324	0.457704	-1.85863	0.0630802	0.618485	FALSE	CFAP58	protein_coding	104353833	104455102	10	1	chromosome	cilia and flagella associated protein 58 [Source:HGNC Symbol;Acc:HGNC:26676]	ENSG00000120051.15	CFAP58	159686
ENSG00000138347	1136.05	-0.50012	0.26022	-1.8588	0.0630558	0.618485	FALSE	MYPN	protein_coding	68106117	68212017	10	1	chromosome	myopalladin [Source:HGNC Symbol;Acc:HGNC:23246]	ENSG00000138347.15	MYPN	84665
ENSG00000154359	174.376	-0.62542	0.35674	-1.85798	0.0631717	0.618485	FALSE	LONRF1	protein_coding	12721906	12756073	8	-1	chromosome	LON peptidase N-terminal domain and ring finger 1 [Source:HGNC Symbol;Acc:HGNC:26302]	ENSG00000154359.13	LONRF1	91694
ENSG00000160213	250.292	0.633424	0.324576	1.85744	0.0632483	0.618485	FALSE	CSTB	protein_coding	43772511	43776445	21	-1	chromosome	cystatin B [Source:HGNC Symbol;Acc:HGNC:2482]	ENSG00000160213.7	CSTB	1476
ENSG00000181031	26.6842	-1.0864	0.499291	-1.85793	0.0631794	0.618485	FALSE	RPH3AL	protein_coding	212389	386254	17	-1	chromosome	rabphilin 3A like (without C2 domains) [Source:HGNC Symbol;Acc:HGNC:10296]	ENSG00000181031.16	RPH3AL	9501
ENSG00000189306	101.377	-0.695172	0.394887	-1.85749	0.0632415	0.618485	FALSE	RRP7A	protein_coding	42508344	42519796	22	-1	chromosome	ribosomal RNA processing 7 homolog A [Source:HGNC Symbol;Acc:HGNC:24286]	ENSG00000189306.11	RRP7A	27341
ENSG00000039123	168.504	-0.785159	0.393329	-1.85678	0.0633421	0.618686	FALSE	MTREX	protein_coding	55307989	55425579	5	1	chromosome	Mtr4 exosome RNA helicase [Source:HGNC Symbol;Acc:HGNC:18734]	ENSG00000039123.16	MTREX	23517
ENSG00000134539	14.4928	1.39088	0.495748	1.85643	0.063393	0.6187	FALSE	KLRD1	protein_coding	10226058	10329608	12	1	chromosome	killer cell lectin like receptor D1 [Source:HGNC Symbol;Acc:HGNC:6378]	ENSG00000134539.17	KLRD1	3824
ENSG00000116977	76.9117	0.755156	0.398787	1.85604	0.0634484	0.618736	FALSE	LGALS8	protein_coding	236518000	236552981	1	1	chromosome	galectin 8 [Source:HGNC Symbol;Acc:HGNC:6569]	ENSG00000116977.18	LGALS8	3964
ENSG00000139970	16.9901	1.14584	0.498482	1.85541	0.0635384	0.618736	FALSE	RTN1	protein_coding	59595976	59870776	14	-1	chromosome	reticulon 1 [Source:HGNC Symbol;Acc:HGNC:10467]	ENSG00000139970.17	RTN1	6252
ENSG00000149596	146.46	-0.637565	0.369321	-1.85536	0.063545	0.618736	FALSE	JPH2	protein_coding	44111695	44187578	20	-1	chromosome	junctophilin 2 [Source:HGNC Symbol;Acc:HGNC:14202]	ENSG00000149596.6	JPH2	57158
ENSG00000204947	8.02491	1.23639	0.500598	1.85499	0.0635983	0.618773	FALSE	ZNF425	protein_coding	149102784	149126324	7	-1	chromosome	zinc finger protein 425 [Source:HGNC Symbol;Acc:HGNC:20690]	ENSG00000204947.9	ZNF425	155054
ENSG00000108771	14.0333	1.03977	0.498993	1.85388	0.0637569	0.619353	FALSE	DHX58	protein_coding	42101404	42112714	17	-1	chromosome	DExH-box helicase 58 [Source:HGNC Symbol;Acc:HGNC:29517]	ENSG00000108771.13	DHX58	79132
ENSG00000153310	146.101	0.723579	0.350547	1.85399	0.0637402	0.619353	FALSE	FAM49B	protein_coding	129839593	130017129	8	-1	chromosome	family with sequence similarity 49 member B [Source:HGNC Symbol;Acc:HGNC:25216]	ENSG00000153310.19	FAM49B	51571
ENSG00000001561	139.039	0.686062	0.331371	1.85161	0.0640814	0.619618	FALSE	ENPP4	protein_coding	46129989	46146688	6	1	chromosome	ectonucleotide pyrophosphatase/phosphodiesterase 4 [Source:HGNC Symbol;Acc:HGNC:3359]	ENSG00000001561.7	ENPP4	22875
ENSG00000104870	163.096	0.588411	0.316266	1.85239	0.0639701	0.619618	FALSE	FCGRT	protein_coding	49506816	49526428	19	1	chromosome	Fc fragment of IgG receptor and transporter [Source:HGNC Symbol;Acc:HGNC:3621]	ENSG00000104870.13	FCGRT	2217
ENSG00000139289	22.3756	0.996815	0.476045	1.85219	0.0639982	0.619618	FALSE	PHLDA1	protein_coding	76025447	76033932	12	-1	chromosome	pleckstrin homology like domain family A member 1 [Source:HGNC Symbol;Acc:HGNC:8933]	ENSG00000139289.13	PHLDA1	22822
ENSG00000161298	8.30003	0.174243	0.473368	1.85252	0.0639518	0.619618	FALSE	ZNF382	protein_coding	36604817	36634114	19	1	chromosome	zinc finger protein 382 [Source:HGNC Symbol;Acc:HGNC:17409]	ENSG00000161298.18	ZNF382	84911
ENSG00000173041	54.9912	-0.911111	0.454147	-1.85114	0.0641494	0.619618	FALSE	ZNF680	protein_coding	64519878	64563075	7	-1	chromosome	zinc finger protein 680 [Source:HGNC Symbol;Acc:HGNC:26897]	ENSG00000173041.12	ZNF680	340252
ENSG00000197622	115.742	0.609229	0.334672	1.85113	0.0641511	0.619618	FALSE	CDC42SE1	protein_coding	151050971	151070325	1	-1	chromosome	CDC42 small effector 1 [Source:HGNC Symbol;Acc:HGNC:17719]	ENSG00000197622.13	CDC42SE1	56882
ENSG00000247596	226.563	-0.615594	0.371626	-1.85108	0.0641581	0.619618	FALSE	TWF2	protein_coding	52228612	52239158	3	-1	chromosome	twinfilin actin binding protein 2 [Source:HGNC Symbol;Acc:HGNC:9621]	ENSG00000247596.9	TWF2	11344
ENSG00000280778	6.64947	-0.632173	0.454357	-1.85092	0.0641804	0.619618	FALSE	AC243547.3	protein_coding	145927258	145977811	1	1	chromosome	novel protein, lncRNA-POLR3GL readthrough	ENSG00000280778.1	AC243547.3
ENSG00000007866	66.828	-0.718001	0.420954	-1.85017	0.0642891	0.620189	FALSE	TEAD3	protein_coding	35473597	35497079	6	-1	chromosome	TEA domain transcription factor 3 [Source:HGNC Symbol;Acc:HGNC:11716]	ENSG00000007866.21	TEAD3	7005
ENSG00000130429	63.1606	0.859852	0.431012	1.84922	0.0644261	0.621032	FALSE	ARPC1B	protein_coding	99374249	99394816	7	1	chromosome	actin related protein 2/3 complex subunit 1B [Source:HGNC Symbol;Acc:HGNC:704]	ENSG00000130429.15	ARPC1B	10095
ENSG00000072952	40.2307	0.848761	0.45119	1.84792	0.0646138	0.621462	FALSE	MRVI1	protein_coding	10573091	10693988	11	-1	chromosome	murine retrovirus integration site 1 homolog [Source:HGNC Symbol;Acc:HGNC:7237]	ENSG00000072952.18	MRVI1	10335
ENSG00000169271	1050.94	0.494829	0.264256	1.84788	0.0646198	0.621462	FALSE	HSPB3	protein_coding	54455699	54456377	5	1	chromosome	heat shock protein family B (small) member 3 [Source:HGNC Symbol;Acc:HGNC:5248]	ENSG00000169271.3	HSPB3	8988
ENSG00000180628	256.679	0.671279	0.32929	1.84844	0.0645392	0.621462	FALSE	PCGF5	protein_coding	91163012	91284337	10	1	chromosome	polycomb group ring finger 5 [Source:HGNC Symbol;Acc:HGNC:28264]	ENSG00000180628.15	PCGF5	84333
ENSG00000132481	34.4865	0.64124	0.446214	1.84619	0.0648641	0.623333	FALSE	TRIM47	protein_coding	75874164	75878581	17	-1	chromosome	tripartite motif containing 47 [Source:HGNC Symbol;Acc:HGNC:19020]	ENSG00000132481.7	TRIM47	91107
ENSG00000241644	42.7833	0.772134	0.469483	1.84537	0.0649835	0.624001	FALSE	INMT	protein_coding	30697985	30757602	7	1	chromosome	indolethylamine N-methyltransferase [Source:HGNC Symbol;Acc:HGNC:6069]	ENSG00000241644.2	INMT	11185
ENSG00000102871	23.8425	0.887369	0.469217	1.84415	0.0651615	0.625176	FALSE	TRADD	protein_coding	67154185	67159909	16	-1	chromosome	TNFRSF1A associated via death domain [Source:HGNC Symbol;Acc:HGNC:12030]	ENSG00000102871.16	TRADD	8717
ENSG00000154864	8.01316	-0.909181	0.494833	-1.84384	0.0652058	0.625176	FALSE	PIEZO2	protein_coding	10666483	11148762	18	-1	chromosome	piezo type mechanosensitive ion channel component 2 [Source:HGNC Symbol;Acc:HGNC:26270]	ENSG00000154864.12	PIEZO2	63895
ENSG00000108510	232.894	-0.663406	0.339461	-1.84194	0.0654839	0.626229	FALSE	MED13	protein_coding	61942605	62065278	17	-1	chromosome	mediator complex subunit 13 [Source:HGNC Symbol;Acc:HGNC:22474]	ENSG00000108510.10	MED13	9969
ENSG00000119138	286.229	-0.657739	0.335972	-1.84153	0.0655442	0.626229	FALSE	KLF9	protein_coding	70384597	70414624	9	-1	chromosome	Kruppel like factor 9 [Source:HGNC Symbol;Acc:HGNC:1123]	ENSG00000119138.4	KLF9	687
ENSG00000121410	24.1185	0.648487	0.47682	1.84138	0.0655658	0.626229	FALSE	A1BG	protein_coding	58345178	58353492	19	-1	chromosome	alpha-1-B glycoprotein [Source:HGNC Symbol;Acc:HGNC:5]	ENSG00000121410.12	A1BG	1
ENSG00000180209	35561.3	0.500898	0.256632	1.8414	0.0655635	0.626229	FALSE	MYLPF	protein_coding	30370934	30377991	16	1	chromosome	myosin light chain, phosphorylatable, fast skeletal muscle [Source:HGNC Symbol;Acc:HGNC:29824]	ENSG00000180209.12	MYLPF	29895
ENSG00000214941	167.874	0.836921	0.416265	1.84217	0.0654504	0.626229	FALSE	ZSWIM7	protein_coding	15976560	15999717	17	-1	chromosome	zinc finger SWIM-type containing 7 [Source:HGNC Symbol;Acc:HGNC:26993]	ENSG00000214941.8	ZSWIM7	125150
ENSG00000054523	1499.63	-0.496718	0.269413	-1.84102	0.065619	0.626259	FALSE	KIF1B	protein_coding	10210805	10381603	1	1	chromosome	kinesin family member 1B [Source:HGNC Symbol;Acc:HGNC:16636]	ENSG00000054523.17	KIF1B	23095
ENSG00000170348	582.116	0.514981	0.26647	1.84063	0.0656752	0.626318	FALSE	TMED10	protein_coding	75131469	75176612	14	-1	chromosome	transmembrane p24 trafficking protein 10 [Source:HGNC Symbol;Acc:HGNC:16998]	ENSG00000170348.9	TMED10	10972
ENSG00000008128	65.2159	-0.86165	0.447237	-1.83932	0.0658688	0.627207	FALSE	CDK11A	protein_coding	1702379	1724357	1	-1	chromosome	cyclin dependent kinase 11A [Source:HGNC Symbol;Acc:HGNC:1730]	ENSG00000008128.23	CDK11A	728642
ENSG00000197226	109.728	0.684083	0.359579	1.83956	0.0658323	0.627207	FALSE	TBC1D9B	protein_coding	179862066	179907859	5	-1	chromosome	TBC1 domain family member 9B [Source:HGNC Symbol;Acc:HGNC:29097]	ENSG00000197226.12	TBC1D9B	23061
ENSG00000205502	8.1247	-0.825228	0.500654	-1.83719	0.0661823	0.629235	FALSE	C2CD4B	protein_coding	62163535	62165285	15	-1	chromosome	C2 calcium dependent domain containing 4B [Source:HGNC Symbol;Acc:HGNC:33628]	ENSG00000205502.4	C2CD4B	388125
ENSG00000268043	27.4096	0.712435	0.484176	1.83725	0.0661727	0.629235	FALSE	NBPF12	protein_coding	146938744	146996202	1	1	chromosome	NBPF member 12 [Source:HGNC Symbol;Acc:HGNC:24297]	ENSG00000268043.7	NBPF12	149013
ENSG00000125898	11.1174	0.860471	0.504806	1.83533	0.0664569	0.631366	FALSE	FAM110A	protein_coding	833715	857463	20	1	chromosome	family with sequence similarity 110 member A [Source:HGNC Symbol;Acc:HGNC:16188]	ENSG00000125898.13	FAM110A	83541
ENSG00000126773	144.38	-0.775012	0.441437	-1.83392	0.0666659	0.632289	FALSE	PCNX4	protein_coding	60091911	60169133	14	1	chromosome	pecanex 4 [Source:HGNC Symbol;Acc:HGNC:20349]	ENSG00000126773.13	PCNX4	64430
ENSG00000130779	1963.37	-0.680567	0.359275	-1.83389	0.066671	0.632289	FALSE	CLIP1	protein_coding	122271432	122422632	12	-1	chromosome	CAP-Gly domain containing linker protein 1 [Source:HGNC Symbol;Acc:HGNC:10461]	ENSG00000130779.20	CLIP1	6249
ENSG00000153815	50.5082	0.767172	0.438515	1.83365	0.0667057	0.632289	FALSE	CMIP	protein_coding	81445170	81711762	16	1	chromosome	c-Maf inducing protein [Source:HGNC Symbol;Acc:HGNC:24319]	ENSG00000153815.16	CMIP	80790
ENSG00000006459	110.047	-0.671245	0.358054	-1.83294	0.0668109	0.632354	FALSE	KDM7A	protein_coding	140084746	140176983	7	-1	chromosome	lysine demethylase 7A [Source:HGNC Symbol;Acc:HGNC:22224]	ENSG00000006459.11	KDM7A	80853
ENSG00000111731	22.3314	-0.961049	0.488556	-1.83293	0.0668137	0.632354	FALSE	C2CD5	protein_coding	22448583	22544546	12	-1	chromosome	C2 calcium dependent domain containing 5 [Source:HGNC Symbol;Acc:HGNC:29062]	ENSG00000111731.12	C2CD5	9847
ENSG00000105849	133.088	-0.792052	0.419588	-1.83222	0.0669186	0.632528	FALSE	TWISTNB	protein_coding	19695461	19709037	7	-1	chromosome	TWIST neighbor [Source:HGNC Symbol;Acc:HGNC:18027]	ENSG00000105849.6	TWISTNB	221830
ENSG00000167588	1394.05	0.570009	0.292646	1.83212	0.0669331	0.632528	FALSE	GPD1	protein_coding	50103982	50111313	12	1	chromosome	glycerol-3-phosphate dehydrogenase 1 [Source:HGNC Symbol;Acc:HGNC:4455]	ENSG00000167588.13	GPD1	2819
ENSG00000010610	12.3741	1.22836	0.505846	1.82669	0.0677471	0.63552	FALSE	CD4	protein_coding	6786858	6820799	12	1	chromosome	CD4 molecule [Source:HGNC Symbol;Acc:HGNC:1678]	ENSG00000010610.10	CD4	920
ENSG00000046651	49.1925	0.755776	0.415795	1.82793	0.0675594	0.63552	FALSE	OFD1	protein_coding	13734745	13769357	X	1	chromosome	OFD1 centriole and centriolar satellite protein [Source:HGNC Symbol;Acc:HGNC:2567]	ENSG00000046651.15	OFD1	8481
ENSG00000064651	469.206	0.59809	0.336273	1.82766	0.067601	0.63552	FALSE	SLC12A2	protein_coding	128083766	128189677	5	1	chromosome	solute carrier family 12 member 2 [Source:HGNC Symbol;Acc:HGNC:10911]	ENSG00000064651.14	SLC12A2	6558
ENSG00000107521	59.4695	0.823217	0.39501	1.82727	0.067659	0.63552	FALSE	HPS1	protein_coding	98416198	98446947	10	-1	chromosome	HPS1 biogenesis of lysosomal organelles complex 3 subunit 1 [Source:HGNC Symbol;Acc:HGNC:5163]	ENSG00000107521.19	HPS1	3257
ENSG00000113658	144.021	-0.726826	0.39096	-1.82898	0.0674023	0.63552	FALSE	SMAD5	protein_coding	136132845	136188747	5	1	chromosome	SMAD family member 5 [Source:HGNC Symbol;Acc:HGNC:6771]	ENSG00000113658.18	SMAD5	4090
ENSG00000117592	1004.24	-0.582159	0.308042	-1.82629	0.0678065	0.63552	FALSE	PRDX6	protein_coding	173477330	173488815	1	1	chromosome	peroxiredoxin 6 [Source:HGNC Symbol;Acc:HGNC:16753]	ENSG00000117592.9	PRDX6	9588
ENSG00000163527	358.833	-0.494286	0.281122	-1.82628	0.0678084	0.63552	FALSE	STT3B	protein_coding	31532638	31637616	3	1	chromosome	STT3 oligosaccharyltransferase complex catalytic subunit B [Source:HGNC Symbol;Acc:HGNC:30611]	ENSG00000163527.10	STT3B	201595
ENSG00000179295	261.029	-0.689366	0.378868	-1.82916	0.0673758	0.63552	FALSE	PTPN11	protein_coding	112418351	112509913	12	1	chromosome	protein tyrosine phosphatase non-receptor type 11 [Source:HGNC Symbol;Acc:HGNC:9644]	ENSG00000179295.17	PTPN11	5781
ENSG00000181315	18.7504	-1.02476	0.505129	-1.82731	0.0676527	0.63552	FALSE	ZNF322	protein_coding	26634383	26659752	6	-1	chromosome	zinc finger protein 322 [Source:HGNC Symbol;Acc:HGNC:23640]	ENSG00000181315.11	ZNF322	79692
ENSG00000182177	4.22213	-0.571106	0.457377	-1.82805	0.0675417	0.63552	FALSE	ASB18	protein_coding	236194872	236264409	2	-1	chromosome	ankyrin repeat and SOCS box containing 18 [Source:HGNC Symbol;Acc:HGNC:19770]	ENSG00000182177.14	ASB18	401036
ENSG00000204060	33.8851	-0.865952	0.474441	-1.82869	0.0674454	0.63552	FALSE	FOXO6	protein_coding	41361922	41383590	1	1	chromosome	forkhead box O6 [Source:HGNC Symbol;Acc:HGNC:24814]	ENSG00000204060.7	FOXO6	100132074
ENSG00000111252	29.9563	0.802725	0.478746	1.82551	0.0679234	0.635879	FALSE	SH2B3	protein_coding	111405923	111451623	12	1	chromosome	SH2B adaptor protein 3 [Source:HGNC Symbol;Acc:HGNC:29605]	ENSG00000111252.11	SH2B3	10019
ENSG00000131848	21.1269	-0.913868	0.486931	-1.82535	0.0679484	0.635879	FALSE	ZSCAN5A	protein_coding	56219670	56368383	19	-1	chromosome	zinc finger and SCAN domain containing 5A [Source:HGNC Symbol;Acc:HGNC:23710]	ENSG00000131848.9	ZSCAN5A	79149
ENSG00000070731	47.7231	-0.818371	0.469129	-1.82315	0.068281	0.636005	FALSE	ST6GALNAC2	protein_coding	76565377	76586956	17	-1	chromosome	ST6 N-acetylgalactosaminide alpha-2,6-sialyltransferase 2 [Source:HGNC Symbol;Acc:HGNC:10867]	ENSG00000070731.11	ST6GALNAC2	10610
ENSG00000073331	11.9184	1.01609	0.50451	1.82123	0.0685718	0.636005	FALSE	ALPK1	protein_coding	112285509	112442621	4	1	chromosome	alpha kinase 1 [Source:HGNC Symbol;Acc:HGNC:20917]	ENSG00000073331.18	ALPK1	80216
ENSG00000110031	11.2157	0.939706	0.505658	1.82197	0.068459	0.636005	FALSE	LPXN	protein_coding	58526871	58578220	11	-1	chromosome	leupaxin [Source:HGNC Symbol;Acc:HGNC:14061]	ENSG00000110031.12	LPXN	9404
ENSG00000111335	14.7654	0.800824	0.499221	1.82272	0.0683464	0.636005	FALSE	OAS2	protein_coding	112978395	113011723	12	1	chromosome	2'-5'-oligoadenylate synthetase 2 [Source:HGNC Symbol;Acc:HGNC:8087]	ENSG00000111335.12	OAS2	4939
ENSG00000120913	184.393	-0.644715	0.393469	-1.82229	0.0684113	0.636005	FALSE	PDLIM2	protein_coding	22578279	22598025	8	1	chromosome	PDZ and LIM domain 2 [Source:HGNC Symbol;Acc:HGNC:13992]	ENSG00000120913.23	PDLIM2	64236
ENSG00000124496	5.60949	0.807095	0.469613	1.82484	0.0680251	0.636005	FALSE	TRERF1	protein_coding	42224931	42452051	6	-1	chromosome	transcriptional regulating factor 1 [Source:HGNC Symbol;Acc:HGNC:18273]	ENSG00000124496.12	TRERF1	55809
ENSG00000149131	366.657	0.628274	0.323299	1.82134	0.0685549	0.636005	FALSE	SERPING1	protein_coding	57597387	57614848	11	1	chromosome	serpin family G member 1 [Source:HGNC Symbol;Acc:HGNC:1228]	ENSG00000149131.16	SERPING1	710
ENSG00000166822	41.2681	0.782927	0.443015	1.82369	0.0681995	0.636005	FALSE	TMEM170A	protein_coding	75443054	75465497	16	-1	chromosome	transmembrane protein 170A [Source:HGNC Symbol;Acc:HGNC:29577]	ENSG00000166822.13	TMEM170A	124491
ENSG00000168612	40.1774	-0.890206	0.462475	-1.82235	0.0684023	0.636005	FALSE	ZSWIM1	protein_coding	45881227	45885266	20	1	chromosome	zinc finger SWIM-type containing 1 [Source:HGNC Symbol;Acc:HGNC:16155]	ENSG00000168612.4	ZSWIM1	90204
ENSG00000178209	614.968	-0.491747	0.265939	-1.82363	0.0682076	0.636005	FALSE	PLEC	protein_coding	143915147	143976734	8	-1	chromosome	plectin [Source:HGNC Symbol;Acc:HGNC:9069]	ENSG00000178209.15	PLEC	5339
ENSG00000196878	18.942	-0.615506	0.506702	-1.82142	0.0685429	0.636005	FALSE	LAMB3	protein_coding	209614870	209652425	1	-1	chromosome	laminin subunit beta 3 [Source:HGNC Symbol;Acc:HGNC:6490]	ENSG00000196878.15	LAMB3	3914
ENSG00000253293	283.572	-0.619068	0.344967	-1.82376	0.068189	0.636005	FALSE	HOXA10	protein_coding	27170592	27180261	7	-1	chromosome	homeobox A10 [Source:HGNC Symbol;Acc:HGNC:5100]	ENSG00000253293.5	HOXA10	3206
ENSG00000144668	33.474	0.695702	0.470136	1.82048	0.0686853	0.636586	FALSE	ITGA9	protein_coding	37452115	37823507	3	1	chromosome	integrin subunit alpha 9 [Source:HGNC Symbol;Acc:HGNC:6145]	ENSG00000144668.12	ITGA9	3680
ENSG00000157212	19.7377	0.737708	0.492037	1.82014	0.0687373	0.636596	FALSE	PAXIP1	protein_coding	154943687	155003124	7	-1	chromosome	PAX interacting protein 1 [Source:HGNC Symbol;Acc:HGNC:8624]	ENSG00000157212.19	PAXIP1	22976
ENSG00000092148	691.402	-0.576007	0.300028	-1.81958	0.0688228	0.636905	FALSE	HECTD1	protein_coding	31100112	31207804	14	-1	chromosome	HECT domain E3 ubiquitin protein ligase 1 [Source:HGNC Symbol;Acc:HGNC:20157]	ENSG00000092148.13	HECTD1	25831
ENSG00000110852	83.6813	0.903929	0.4426	1.81926	0.0688725	0.636905	FALSE	CLEC2B	protein_coding	9852984	9870136	12	-1	chromosome	C-type lectin domain family 2 member B [Source:HGNC Symbol;Acc:HGNC:2053]	ENSG00000110852.4	CLEC2B	9976
ENSG00000154134	22.9993	0.991505	0.494938	1.81845	0.0689961	0.637577	FALSE	ROBO3	protein_coding	124865432	124881471	11	1	chromosome	roundabout guidance receptor 3 [Source:HGNC Symbol;Acc:HGNC:13433]	ENSG00000154134.15	ROBO3	64221
ENSG00000103966	24.2661	0.743124	0.476814	1.81655	0.0692865	0.638488	FALSE	EHD4	protein_coding	41895933	41972557	15	-1	chromosome	EH domain containing 4 [Source:HGNC Symbol;Acc:HGNC:3245]	ENSG00000103966.11	EHD4	30844
ENSG00000106993	189.079	-0.610474	0.354481	-1.81671	0.0692619	0.638488	FALSE	CDC37L1	protein_coding	4679559	4708399	9	1	chromosome	cell division cycle 37 like 1 [Source:HGNC Symbol;Acc:HGNC:17179]	ENSG00000106993.12	CDC37L1	55664
ENSG00000214021	27.0001	0.814809	0.468311	1.8171	0.0692017	0.638488	FALSE	TTLL3	protein_coding	9808086	9855138	3	1	chromosome	tubulin tyrosine ligase like 3 [Source:HGNC Symbol;Acc:HGNC:24483]	ENSG00000214021.16	TTLL3	26140
ENSG00000266028	36.954	0.737749	0.456446	1.81647	0.0692988	0.638488	FALSE	SRGAP2	protein_coding	206203345	206464443	1	1	chromosome	SLIT-ROBO Rho GTPase activating protein 2 [Source:HGNC Symbol;Acc:HGNC:19751]	ENSG00000266028.7	SRGAP2	23380
ENSG00000164506	52.1955	-0.74089	0.432537	-1.8153	0.0694782	0.63967	FALSE	STXBP5	protein_coding	147204425	147390476	6	1	chromosome	syntaxin binding protein 5 [Source:HGNC Symbol;Acc:HGNC:19665]	ENSG00000164506.14	STXBP5	134957
ENSG00000131979	4.62453	0.872205	0.479349	1.8139	0.0696929	0.640726	FALSE	GCH1	protein_coding	54842008	54902826	14	-1	chromosome	GTP cyclohydrolase 1 [Source:HGNC Symbol;Acc:HGNC:4193]	ENSG00000131979.19	GCH1	2643
ENSG00000173207	100.222	0.693065	0.354035	1.81389	0.0696953	0.640726	FALSE	CKS1B	protein_coding	154974653	154979251	1	1	chromosome	CDC28 protein kinase regulatory subunit 1B [Source:HGNC Symbol;Acc:HGNC:19083]	ENSG00000173207.13	CKS1B	1163
ENSG00000003989	368.322	-0.578749	0.324136	-1.81251	0.0699074	0.641733	FALSE	SLC7A2	protein_coding	17497088	17570573	8	1	chromosome	solute carrier family 7 member 2 [Source:HGNC Symbol;Acc:HGNC:11060]	ENSG00000003989.17	SLC7A2	6542
ENSG00000114480	326.986	-0.574362	0.310857	-1.81271	0.0698768	0.641733	FALSE	GBE1	protein_coding	81489703	81761645	3	-1	chromosome	1,4-alpha-glucan branching enzyme 1 [Source:HGNC Symbol;Acc:HGNC:4180]	ENSG00000114480.13	GBE1	2632
ENSG00000109180	1570.04	-0.491207	0.276169	-1.81156	0.0700535	0.642602	FALSE	OCIAD1	protein_coding	48805212	48861817	4	1	chromosome	OCIA domain containing 1 [Source:HGNC Symbol;Acc:HGNC:16074]	ENSG00000109180.14	OCIAD1	54940
ENSG00000111817	39.8921	0.796346	0.459388	1.80972	0.070339	0.642865	FALSE	DSE	protein_coding	116254173	116444861	6	1	chromosome	dermatan sulfate epimerase [Source:HGNC Symbol;Acc:HGNC:21144]	ENSG00000111817.18	DSE	29940
ENSG00000128815	4.72681	1.2188	0.472961	1.80993	0.0703065	0.642865	FALSE	WDFY4	protein_coding	48684876	48982956	10	1	chromosome	WDFY family member 4 [Source:HGNC Symbol;Acc:HGNC:29323]	ENSG00000128815.19	WDFY4	57705
ENSG00000160336	9.00786	0.67158	0.504656	1.81086	0.070163	0.642865	FALSE	ZNF761	protein_coding	53445001	53458261	19	1	chromosome	zinc finger protein 761 [Source:HGNC Symbol;Acc:HGNC:23179]	ENSG00000160336.15	ZNF761	388561
ENSG00000169499	53.0569	0.778021	0.427465	1.80995	0.0703037	0.642865	FALSE	PLEKHA2	protein_coding	38901235	38973912	8	1	chromosome	pleckstrin homology domain containing A2 [Source:HGNC Symbol;Acc:HGNC:14336]	ENSG00000169499.15	PLEKHA2	59339
ENSG00000171680	15.4952	0.914399	0.497821	1.80975	0.0703343	0.642865	FALSE	PLEKHG5	protein_coding	6466092	6520061	1	-1	chromosome	pleckstrin homology and RhoGEF domain containing G5 [Source:HGNC Symbol;Acc:HGNC:29105]	ENSG00000171680.22	PLEKHG5	57449
ENSG00000260428	110.821	-0.620217	0.348522	-1.80878	0.0704859	0.643737	FALSE	SCX	protein_coding	144266453	144268481	8	1	chromosome	scleraxis bHLH transcription factor [Source:HGNC Symbol;Acc:HGNC:32322]	ENSG00000260428.3	SCX	642658
ENSG00000143771	233.895	0.598796	0.312718	1.80825	0.0705681	0.6439	FALSE	CNIH4	protein_coding	224356858	224379459	1	1	chromosome	cornichon family AMPA receptor auxiliary protein 4 [Source:HGNC Symbol;Acc:HGNC:25013]	ENSG00000143771.12	CNIH4	29097
ENSG00000186577	39.8379	0.893985	0.449392	1.808	0.0706067	0.6439	FALSE	SMIM29	protein_coding	34246381	34249108	6	-1	chromosome	small integral membrane protein 29 [Source:HGNC Symbol;Acc:HGNC:1340]	ENSG00000186577.14	SMIM29	221491
ENSG00000073756	7.4322	0.183379	0.46654	1.80692	0.0707746	0.644023	FALSE	PTGS2	protein_coding	186671791	186680423	1	-1	chromosome	prostaglandin-endoperoxide synthase 2 [Source:HGNC Symbol;Acc:HGNC:9605]	ENSG00000073756.12	PTGS2	5743
ENSG00000163602	89.0292	-0.771997	0.390875	-1.80751	0.0706831	0.644023	FALSE	RYBP	protein_coding	72371825	72446621	3	-1	chromosome	RING1 and YY1 binding protein [Source:HGNC Symbol;Acc:HGNC:10480]	ENSG00000163602.10	RYBP	23429
ENSG00000197013	18.5746	0.674627	0.502772	1.80693	0.0707736	0.644023	FALSE	ZNF429	protein_coding	21496682	21556270	19	1	chromosome	zinc finger protein 429 [Source:HGNC Symbol;Acc:HGNC:20817]	ENSG00000197013.10	ZNF429	353088
ENSG00000164136	35.8772	0.891638	0.457898	1.80589	0.0709354	0.645017	FALSE	IL15	protein_coding	141636583	141733987	4	1	chromosome	interleukin 15 [Source:HGNC Symbol;Acc:HGNC:5977]	ENSG00000164136.17	IL15	3600
ENSG00000075884	7.89943	1.0502	0.503419	1.80278	0.071423	0.646365	FALSE	ARHGAP15	protein_coding	143091362	143768352	2	1	chromosome	Rho GTPase activating protein 15 [Source:HGNC Symbol;Acc:HGNC:21030]	ENSG00000075884.14	ARHGAP15	55843
ENSG00000090054	61.3674	0.744079	0.404438	1.80191	0.071559	0.646365	FALSE	SPTLC1	protein_coding	92000087	92115413	9	-1	chromosome	serine palmitoyltransferase long chain base subunit 1 [Source:HGNC Symbol;Acc:HGNC:11277]	ENSG00000090054.15	SPTLC1	10558
ENSG00000105186	40.8538	-0.962909	0.487937	-1.80356	0.0713008	0.646365	FALSE	ANKRD27	protein_coding	32597006	32676597	19	-1	chromosome	ankyrin repeat domain 27 [Source:HGNC Symbol;Acc:HGNC:25310]	ENSG00000105186.16	ANKRD27	84079
ENSG00000112245	2287.31	-0.549652	0.324555	-1.80182	0.0715731	0.646365	FALSE	PTP4A1	protein_coding	63521746	63583436	6	1	chromosome	protein tyrosine phosphatase 4A1 [Source:HGNC Symbol;Acc:HGNC:9634]	ENSG00000112245.12	PTP4A1	7803
ENSG00000138646	12.4368	0.904678	0.505912	1.80165	0.0716002	0.646365	FALSE	HERC5	protein_coding	88457119	88506163	4	1	chromosome	HECT and RLD domain containing E3 ubiquitin protein ligase 5 [Source:HGNC Symbol;Acc:HGNC:24368]	ENSG00000138646.9	HERC5	51191
ENSG00000155962	23.8532	0.903485	0.480655	1.80381	0.0712615	0.646365	FALSE	CLIC2	protein_coding	155276211	155334657	X	-1	chromosome	chloride intracellular channel 2 [Source:HGNC Symbol;Acc:HGNC:2063]	ENSG00000155962.13	CLIC2	1193
ENSG00000156976	1462.5	-0.479402	0.270462	-1.80181	0.0715751	0.646365	FALSE	EIF4A2	protein_coding	186783205	186789897	3	1	chromosome	eukaryotic translation initiation factor 4A2 [Source:HGNC Symbol;Acc:HGNC:3284]	ENSG00000156976.17	EIF4A2	1974
ENSG00000174373	138.247	-0.629435	0.353033	-1.80246	0.0714733	0.646365	FALSE	RALGAPA1	protein_coding	35538352	35809304	14	-1	chromosome	Ral GTPase activating protein catalytic alpha subunit 1 [Source:HGNC Symbol;Acc:HGNC:17770]	ENSG00000174373.16	RALGAPA1	253959
ENSG00000188859	18.9259	1.01399	0.489383	1.80442	0.0711652	0.646365	FALSE	FAM78B	protein_coding	166057426	166167001	1	-1	chromosome	family with sequence similarity 78 member B [Source:HGNC Symbol;Acc:HGNC:13495]	ENSG00000188859.7	FAM78B	149297
ENSG00000196743	47.2441	0.818734	0.42926	1.803	0.0713877	0.646365	FALSE	GM2A	protein_coding	151212150	151270440	5	1	chromosome	GM2 ganglioside activator [Source:HGNC Symbol;Acc:HGNC:4367]	ENSG00000196743.9	GM2A	2760
ENSG00000130775	9.64185	1.0796	0.505219	1.80105	0.0716947	0.646752	FALSE	THEMIS2	protein_coding	27872543	27886685	1	1	chromosome	thymocyte selection associated family member 2 [Source:HGNC Symbol;Acc:HGNC:16839]	ENSG00000130775.16	THEMIS2	9473
ENSG00000064607	182.278	0.616829	0.325986	1.8004	0.0717973	0.64721	FALSE	SUGP2	protein_coding	18990888	19034023	19	-1	chromosome	SURP and G-patch domain containing 2 [Source:HGNC Symbol;Acc:HGNC:18641]	ENSG00000064607.17	SUGP2	10147
ENSG00000125968	182.518	-0.699704	0.408068	-1.79908	0.0720064	0.648628	FALSE	ID1	protein_coding	31605283	31606515	20	1	chromosome	inhibitor of DNA binding 1, HLH protein [Source:HGNC Symbol;Acc:HGNC:5360]	ENSG00000125968.9	ID1	3397
ENSG00000115020	60.2552	-0.787046	0.479225	-1.79856	0.0720879	0.648895	FALSE	PIKFYVE	protein_coding	208266255	208358746	2	1	chromosome	phosphoinositide kinase, FYVE-type zinc finger containing [Source:HGNC Symbol;Acc:HGNC:23785]	ENSG00000115020.17	PIKFYVE	200576
ENSG00000181856	1125.99	-0.477105	0.26379	-1.79741	0.0722709	0.650075	FALSE	SLC2A4	protein_coding	7281718	7288257	17	1	chromosome	solute carrier family 2 member 4 [Source:HGNC Symbol;Acc:HGNC:11009]	ENSG00000181856.15	SLC2A4	6517
ENSG00000077157	917.381	-0.516423	0.278705	-1.79663	0.0723942	0.650279	FALSE	PPP1R12B	protein_coding	202348699	202592706	1	1	chromosome	protein phosphatase 1 regulatory subunit 12B [Source:HGNC Symbol;Acc:HGNC:7619]	ENSG00000077157.22	PPP1R12B	4660
ENSG00000147324	79.2152	0.73505	0.412108	1.79573	0.0725373	0.650279	FALSE	MFHAS1	protein_coding	8783354	8893630	8	-1	chromosome	malignant fibrous histiocytoma amplified sequence 1 [Source:HGNC Symbol;Acc:HGNC:16982]	ENSG00000147324.11	MFHAS1	9258
ENSG00000153303	4.49628	0.360313	0.427738	1.79563	0.0725535	0.650279	FALSE	FRMD1	protein_coding	168053166	168101511	6	-1	chromosome	FERM domain containing 1 [Source:HGNC Symbol;Acc:HGNC:21240]	ENSG00000153303.17	FRMD1	79981
ENSG00000163513	144.235	0.641788	0.335481	1.79587	0.0725147	0.650279	FALSE	TGFBR2	protein_coding	30606601	30694142	3	1	chromosome	transforming growth factor beta receptor 2 [Source:HGNC Symbol;Acc:HGNC:11773]	ENSG00000163513.19	TGFBR2	7048
ENSG00000184220	81.1607	0.648714	0.405226	1.79624	0.0724558	0.650279	FALSE	CMSS1	protein_coding	99817837	100181732	3	1	chromosome	cms1 ribosomal small subunit homolog [Source:HGNC Symbol;Acc:HGNC:28666]	ENSG00000184220.12	CMSS1	84319
ENSG00000079974	47.5966	0.761874	0.416007	1.79487	0.0726747	0.650899	FALSE	RABL2B	protein_coding	50767501	50783663	22	-1	chromosome	RAB, member of RAS oncogene family like 2B [Source:HGNC Symbol;Acc:HGNC:9800]	ENSG00000079974.17	RABL2B	11158
ENSG00000165092	135.606	-0.619089	0.365384	-1.79437	0.0727537	0.651141	FALSE	ALDH1A1	protein_coding	72900671	73080442	9	-1	chromosome	aldehyde dehydrogenase 1 family member A1 [Source:HGNC Symbol;Acc:HGNC:402]	ENSG00000165092.13	ALDH1A1	216
ENSG00000152990	102.572	-0.759243	0.390381	-1.79356	0.0728834	0.651369	FALSE	ADGRA3	protein_coding	22345071	22516066	4	-1	chromosome	adhesion G protein-coupled receptor A3 [Source:HGNC Symbol;Acc:HGNC:13839]	ENSG00000152990.14	ADGRA3	166647
ENSG00000196653	17.7795	-0.893495	0.502395	-1.7937	0.0728609	0.651369	FALSE	ZNF502	protein_coding	44712643	44723831	3	1	chromosome	zinc finger protein 502 [Source:HGNC Symbol;Acc:HGNC:23718]	ENSG00000196653.12	ZNF502	91392
ENSG00000266094	30.8031	1.2247	0.449967	1.79247	0.0730584	0.652467	FALSE	RASSF5	protein_coding	206507531	206589448	1	1	chromosome	Ras association domain family member 5 [Source:HGNC Symbol;Acc:HGNC:17609]	ENSG00000266094.8	RASSF5	83593
ENSG00000172006	33.1848	-0.87648	0.458182	-1.79193	0.0731447	0.652772	FALSE	ZNF554	protein_coding	2819868	2836735	19	1	chromosome	zinc finger protein 554 [Source:HGNC Symbol;Acc:HGNC:26629]	ENSG00000172006.12	ZNF554	115196
ENSG00000068079	5.53516	0.920406	0.486117	1.79136	0.0732363	0.653124	FALSE	IFI35	protein_coding	43006725	43014456	17	1	chromosome	interferon induced protein 35 [Source:HGNC Symbol;Acc:HGNC:5399]	ENSG00000068079.7	IFI35	3430
ENSG00000103353	173.32	-0.628845	0.352384	-1.78927	0.0735719	0.654716	FALSE	UBFD1	protein_coding	23557721	23574389	16	1	chromosome	ubiquitin family domain containing 1 [Source:HGNC Symbol;Acc:HGNC:30565]	ENSG00000103353.16	UBFD1	56061
ENSG00000115539	19.5779	-1.02027	0.50444	-1.78954	0.0735278	0.654716	FALSE	PDCL3	protein_coding	100562993	100576739	2	1	chromosome	phosducin like 3 [Source:HGNC Symbol;Acc:HGNC:28860]	ENSG00000115539.14	PDCL3	79031
ENSG00000153814	36.9864	0.718	0.447517	1.7895	0.0735348	0.654716	FALSE	JAZF1	protein_coding	27830573	28180795	7	-1	chromosome	JAZF zinc finger 1 [Source:HGNC Symbol;Acc:HGNC:28917]	ENSG00000153814.13	JAZF1	221895
ENSG00000148450	754.519	-0.473913	0.267407	-1.78754	0.0738499	0.655791	FALSE	MSRB2	protein_coding	23095579	23122013	10	1	chromosome	methionine sulfoxide reductase B2 [Source:HGNC Symbol;Acc:HGNC:17061]	ENSG00000148450.13	MSRB2	22921
ENSG00000198612	298.488	-0.505158	0.290103	-1.78779	0.0738098	0.655791	FALSE	COPS8	protein_coding	237085882	237100474	2	1	chromosome	COP9 signalosome subunit 8 [Source:HGNC Symbol;Acc:HGNC:24335]	ENSG00000198612.11	COPS8	10920
ENSG00000198937	42.8186	0.792102	0.420961	1.78786	0.0737986	0.655791	FALSE	CCDC167	protein_coding	37482938	37499893	6	-1	chromosome	coiled-coil domain containing 167 [Source:HGNC Symbol;Acc:HGNC:21239]	ENSG00000198937.9	CCDC167	154467
ENSG00000124357	77.5379	0.695952	0.375012	1.78616	0.074073	0.65684	FALSE	NAGK	protein_coding	71064344	71079808	2	1	chromosome	N-acetylglucosamine kinase [Source:HGNC Symbol;Acc:HGNC:17174]	ENSG00000124357.13	NAGK	55577
ENSG00000146386	12.9298	1.13568	0.502428	1.78636	0.0740418	0.65684	FALSE	ABRACL	protein_coding	139028745	139043302	6	1	chromosome	ABRA C-terminal like [Source:HGNC Symbol;Acc:HGNC:21230]	ENSG00000146386.8	ABRACL	58527
ENSG00000138071	236.223	0.553235	0.304739	1.78564	0.0741578	0.657126	FALSE	ACTR2	protein_coding	65227753	65271253	2	1	chromosome	actin related protein 2 [Source:HGNC Symbol;Acc:HGNC:169]	ENSG00000138071.13	ACTR2	10097
ENSG00000074695	621.356	-0.636836	0.337467	-1.78168	0.0748009	0.657815	FALSE	LMAN1	protein_coding	59327823	59359265	18	-1	chromosome	lectin, mannose binding 1 [Source:HGNC Symbol;Acc:HGNC:6631]	ENSG00000074695.6	LMAN1	3998
ENSG00000100815	238.831	-0.70878	0.360878	-1.78447	0.0743475	0.657815	FALSE	TRIP11	protein_coding	91965991	92040896	14	-1	chromosome	thyroid hormone receptor interactor 11 [Source:HGNC Symbol;Acc:HGNC:12305]	ENSG00000100815.12	TRIP11	9321
ENSG00000109390	930.409	-0.482667	0.276256	-1.78228	0.0747028	0.657815	FALSE	NDUFC1	protein_coding	139266880	139302551	4	-1	chromosome	NADH:ubiquinone oxidoreductase subunit C1 [Source:HGNC Symbol;Acc:HGNC:7705]	ENSG00000109390.12	NDUFC1	4717
ENSG00000111452	16.6351	-0.749361	0.502552	-1.78285	0.0746102	0.657815	FALSE	ADGRD1	protein_coding	130953907	131141469	12	1	chromosome	adhesion G protein-coupled receptor D1 [Source:HGNC Symbol;Acc:HGNC:19893]	ENSG00000111452.13	ADGRD1	283383
ENSG00000138735	67.9828	0.806518	0.415965	1.78219	0.0747184	0.657815	FALSE	PDE5A	protein_coding	119494397	119628804	4	-1	chromosome	phosphodiesterase 5A [Source:HGNC Symbol;Acc:HGNC:8784]	ENSG00000138735.16	PDE5A	8654
ENSG00000144476	103.429	-0.731294	0.43039	-1.78358	0.0744914	0.657815	FALSE	ACKR3	protein_coding	236567787	236582354	2	1	chromosome	atypical chemokine receptor 3 [Source:HGNC Symbol;Acc:HGNC:23692]	ENSG00000144476.6	ACKR3	57007
ENSG00000171159	18.0579	1.13292	0.496732	1.78258	0.0746547	0.657815	FALSE	C9orf16	protein_coding	128160265	128163924	9	1	chromosome	chromosome 9 open reading frame 16 [Source:HGNC Symbol;Acc:HGNC:17823]	ENSG00000171159.5	C9orf16	79095
ENSG00000171223	472.217	-0.909792	0.50628	-1.7816	0.0748138	0.657815	FALSE	JUNB	protein_coding	12791486	12793315	19	1	chromosome	JunB proto-oncogene, AP-1 transcription factor subunit [Source:HGNC Symbol;Acc:HGNC:6205]	ENSG00000171223.6	JUNB	3726
ENSG00000187164	12.7414	0.91219	0.501365	1.78403	0.0744183	0.657815	FALSE	SHTN1	protein_coding	116881477	117126586	10	-1	chromosome	shootin 1 [Source:HGNC Symbol;Acc:HGNC:29319]	ENSG00000187164.20	SHTN1	57698
ENSG00000198668	5269.22	-0.578255	0.309452	-1.78336	0.0745274	0.657815	FALSE	CALM1	protein_coding	90396502	90408268	14	1	chromosome	calmodulin 1 [Source:HGNC Symbol;Acc:HGNC:1442]	ENSG00000198668.12	CALM1	801
ENSG00000264343	18.1613	0.865891	0.491205	1.78192	0.0747618	0.657815	FALSE	NOTCH2NLA	protein_coding	146146203	146229026	1	-1	chromosome	notch 2 N-terminal like A [Source:HGNC Symbol;Acc:HGNC:31862]	ENSG00000264343.6	NOTCH2NLA	388677
ENSG00000187778	318.332	-0.441678	0.276977	-1.78126	0.0748703	0.657849	FALSE	MCRS1	protein_coding	49556544	49568145	12	-1	chromosome	microspherule protein 1 [Source:HGNC Symbol;Acc:HGNC:6960]	ENSG00000187778.14	MCRS1	10445
ENSG00000142733	27.1484	0.902095	0.4738	1.78021	0.0750421	0.658896	FALSE	MAP3K6	protein_coding	27354067	27366961	1	-1	chromosome	mitogen-activated protein kinase kinase kinase 6 [Source:HGNC Symbol;Acc:HGNC:6858]	ENSG00000142733.17	MAP3K6	9064
ENSG00000100243	502.282	0.490929	0.259333	1.77951	0.0751568	0.658903	FALSE	CYB5R3	protein_coding	42617840	42649392	22	-1	chromosome	cytochrome b5 reductase 3 [Source:HGNC Symbol;Acc:HGNC:2873]	ENSG00000100243.21	CYB5R3	1727
ENSG00000111679	6.35157	1.2821	0.481232	1.77924	0.0752009	0.658903	FALSE	PTPN6	protein_coding	6946468	6961316	12	1	chromosome	protein tyrosine phosphatase non-receptor type 6 [Source:HGNC Symbol;Acc:HGNC:9658]	ENSG00000111679.17	PTPN6	5777
ENSG00000163157	1979.02	-0.479752	0.295003	-1.77969	0.0751261	0.658903	FALSE	TMOD4	protein_coding	151169986	151176284	1	-1	chromosome	tropomodulin 4 [Source:HGNC Symbol;Acc:HGNC:11874]	ENSG00000163157.15	TMOD4	29765
ENSG00000204371	39.342	0.766006	0.452346	1.77881	0.0752711	0.659056	FALSE	EHMT2	protein_coding	31879759	31897687	6	-1	chromosome	euchromatic histone lysine methyltransferase 2 [Source:HGNC Symbol;Acc:HGNC:14129]	ENSG00000204371.11	EHMT2	10919
ENSG00000165626	51.3232	-1.04905	0.465496	-1.7777	0.0754533	0.66019	FALSE	BEND7	protein_coding	13438484	13528974	10	-1	chromosome	BEN domain containing 7 [Source:HGNC Symbol;Acc:HGNC:23514]	ENSG00000165626.17	BEND7	222389
ENSG00000161217	293.837	-0.507273	0.289026	-1.776	0.0757332	0.662176	FALSE	PCYT1A	protein_coding	196214222	196287957	3	-1	chromosome	phosphate cytidylyltransferase 1, choline, alpha [Source:HGNC Symbol;Acc:HGNC:8754]	ENSG00000161217.12	PCYT1A	5130
ENSG00000135047	173.221	0.564486	0.316356	1.77491	0.0759134	0.662825	FALSE	CTSL	protein_coding	87726109	87731469	9	1	chromosome	cathepsin L [Source:HGNC Symbol;Acc:HGNC:2537]	ENSG00000135047.15	CTSL	1514
ENSG00000145050	56.2746	0.740441	0.412472	1.77508	0.0758846	0.662825	FALSE	MANF	protein_coding	51385291	51389397	3	1	chromosome	mesencephalic astrocyte derived neurotrophic factor [Source:HGNC Symbol;Acc:HGNC:15461]	ENSG00000145050.18	MANF	7873
ENSG00000162706	14.1812	-0.86909	0.502136	-1.77458	0.0759669	0.662829	FALSE	CADM3	protein_coding	159171609	159203313	1	1	chromosome	cell adhesion molecule 3 [Source:HGNC Symbol;Acc:HGNC:17601]	ENSG00000162706.13	CADM3	57863
ENSG00000109971	3805.56	-0.458066	0.262886	-1.77305	0.0762204	0.663192	FALSE	HSPA8	protein_coding	123057489	123063230	11	-1	chromosome	heat shock protein family A (Hsp70) member 8 [Source:HGNC Symbol;Acc:HGNC:5241]	ENSG00000109971.14	HSPA8	3312
ENSG00000134986	326.081	-0.660272	0.337873	-1.7733	0.0761793	0.663192	FALSE	NREP	protein_coding	111662621	111997464	5	-1	chromosome	neuronal regeneration related protein [Source:HGNC Symbol;Acc:HGNC:16834]	ENSG00000134986.14	NREP	9315
ENSG00000146411	13.1022	-1.03973	0.507582	-1.77323	0.0761902	0.663192	FALSE	SLC2A12	protein_coding	133987581	134052624	6	-1	chromosome	solute carrier family 2 member 12 [Source:HGNC Symbol;Acc:HGNC:18067]	ENSG00000146411.6	SLC2A12	154091
ENSG00000196967	50.1279	-0.795406	0.421719	-1.77311	0.0762097	0.663192	FALSE	ZNF585A	protein_coding	37106734	37172741	19	-1	chromosome	zinc finger protein 585A [Source:HGNC Symbol;Acc:HGNC:26305]	ENSG00000196967.10	ZNF585A	199704
ENSG00000162337	12.0406	-0.733815	0.485801	-1.77219	0.076363	0.66328	FALSE	LRP5	protein_coding	68312591	68449275	11	1	chromosome	LDL receptor related protein 5 [Source:HGNC Symbol;Acc:HGNC:6697]	ENSG00000162337.12	LRP5	4041
ENSG00000184232	97.3855	0.670658	0.358697	1.77259	0.0762975	0.66328	FALSE	OAF	protein_coding	120211032	120230334	11	1	chromosome	out at first homolog [Source:HGNC Symbol;Acc:HGNC:28752]	ENSG00000184232.9	OAF	220323
ENSG00000184867	23.608	0.731058	0.478998	1.77203	0.0763896	0.66328	FALSE	ARMCX2	protein_coding	101655281	101659850	X	-1	chromosome	armadillo repeat containing X-linked 2 [Source:HGNC Symbol;Acc:HGNC:16869]	ENSG00000184867.14	ARMCX2	9823
ENSG00000124343	17.4751	-0.813068	0.504283	-1.77163	0.0764568	0.663403	FALSE	XG	protein_coding	2752048	2816500	X	1	chromosome	Xg glycoprotein (Xg blood group) [Source:HGNC Symbol;Acc:HGNC:12806]	ENSG00000124343.13	XG	7499
ENSG00000167994	17.1439	0.939833	0.490044	1.77085	0.0765854	0.664059	FALSE	RAB3IL1	protein_coding	61897301	61920269	11	-1	chromosome	RAB3A interacting protein like 1 [Source:HGNC Symbol;Acc:HGNC:9780]	ENSG00000167994.13	RAB3IL1	5866
ENSG00000213190	26.6138	1.00943	0.481654	1.77025	0.0766863	0.664473	FALSE	MLLT11	protein_coding	151060397	151069544	1	1	chromosome	MLLT11 transcription factor 7 cofactor [Source:HGNC Symbol;Acc:HGNC:16997]	ENSG00000213190.4	MLLT11	10962
ENSG00000012779	7.36575	1.04435	0.498091	1.76969	0.0767783	0.664593	FALSE	ALOX5	protein_coding	45374176	45446119	10	1	chromosome	arachidonate 5-lipoxygenase [Source:HGNC Symbol;Acc:HGNC:435]	ENSG00000012779.11	ALOX5	240
ENSG00000054118	593.489	-0.637583	0.331032	-1.76921	0.0768595	0.664593	FALSE	THRAP3	protein_coding	36224432	36305357	1	1	chromosome	thyroid hormone receptor associated protein 3 [Source:HGNC Symbol;Acc:HGNC:22964]	ENSG00000054118.15	THRAP3	9967
ENSG00000107537	793.031	-0.551923	0.301243	-1.76939	0.0768291	0.664593	FALSE	PHYH	protein_coding	13277796	13302412	10	-1	chromosome	phytanoyl-CoA 2-hydroxylase [Source:HGNC Symbol;Acc:HGNC:8940]	ENSG00000107537.14	PHYH	5264
ENSG00000167984	5.98725	0.896841	0.491936	1.76863	0.0769552	0.664961	FALSE	NLRC3	protein_coding	3539033	3577403	16	-1	chromosome	NLR family CARD domain containing 3 [Source:HGNC Symbol;Acc:HGNC:29889]	ENSG00000167984.18	NLRC3	197358
ENSG00000145555	113.058	-0.948402	0.453484	-1.76759	0.0771294	0.666007	FALSE	MYO10	protein_coding	16661907	16936288	5	-1	chromosome	myosin X [Source:HGNC Symbol;Acc:HGNC:7593]	ENSG00000145555.15	MYO10	4651
ENSG00000010626	17.8793	-0.758647	0.49591	-1.76503	0.0775594	0.666957	FALSE	LRRC23	protein_coding	6873569	6914241	12	1	chromosome	leucine rich repeat containing 23 [Source:HGNC Symbol;Acc:HGNC:19138]	ENSG00000010626.15	LRRC23	10233
ENSG00000050130	64.576	-0.752711	0.423594	-1.766	0.0773951	0.666957	FALSE	JKAMP	protein_coding	59484443	59505410	14	1	chromosome	JNK1/MAPK8 associated membrane protein [Source:HGNC Symbol;Acc:HGNC:20184]	ENSG00000050130.18	JKAMP	51528
ENSG00000181467	37.2201	0.829882	0.443945	1.76542	0.0774927	0.666957	FALSE	RAP2B	protein_coding	153162226	153170627	3	1	chromosome	RAP2B, member of RAS oncogene family [Source:HGNC Symbol;Acc:HGNC:9862]	ENSG00000181467.5	RAP2B	5912
ENSG00000182836	5.581	0.97945	0.482563	1.76525	0.0775215	0.666957	FALSE	PLCXD3	protein_coding	41306952	41510628	5	-1	chromosome	phosphatidylinositol specific phospholipase C X domain containing 3 [Source:HGNC Symbol;Acc:HGNC:31822]	ENSG00000182836.10	PLCXD3	345557
ENSG00000253846	15.1827	-1.08199	0.507558	-1.76649	0.0773144	0.666957	FALSE	PCDHGA10	protein_coding	141412987	141512979	5	1	chromosome	protocadherin gamma subfamily A, 10 [Source:HGNC Symbol;Acc:HGNC:8697]	ENSG00000253846.2	PCDHGA10	56106
ENSG00000267060	286.13	0.52035	0.292049	1.76535	0.0775052	0.666957	FALSE	PTGES3L	protein_coding	42968088	42980433	17	-1	chromosome	prostaglandin E synthase 3 like [Source:HGNC Symbol;Acc:HGNC:43943]	ENSG00000267060.5	PTGES3L	100885848
ENSG00000134215	4.43633	-0.611211	0.452481	-1.76451	0.0776453	0.667238	FALSE	VAV3	protein_coding	107571161	107965180	1	-1	chromosome	vav guanine nucleotide exchange factor 3 [Source:HGNC Symbol;Acc:HGNC:12659]	ENSG00000134215.16	VAV3	10451
ENSG00000138642	14.8775	0.729646	0.505682	1.7642	0.077699	0.667241	FALSE	HERC6	protein_coding	88378739	88443111	4	1	chromosome	HECT and RLD domain containing E3 ubiquitin protein ligase family member 6 [Source:HGNC Symbol;Acc:HGNC:26072]	ENSG00000138642.14	HERC6	55008
ENSG00000104517	211.244	-0.65756	0.355049	-1.76381	0.077764	0.667341	FALSE	UBR5	protein_coding	102252273	102412759	8	-1	chromosome	ubiquitin protein ligase E3 component n-recognin 5 [Source:HGNC Symbol;Acc:HGNC:16806]	ENSG00000104517.13	UBR5	51366
ENSG00000090554	15.9542	0.935971	0.505269	1.76229	0.0780206	0.668032	FALSE	FLT3LG	protein_coding	49474207	49486231	19	1	chromosome	fms related tyrosine kinase 3 ligand [Source:HGNC Symbol;Acc:HGNC:3766]	ENSG00000090554.13	FLT3LG	2323
ENSG00000165806	31.9674	0.884735	0.481532	1.76207	0.0780581	0.668032	FALSE	CASP7	protein_coding	113679162	113730907	10	1	chromosome	caspase 7 [Source:HGNC Symbol;Acc:HGNC:1508]	ENSG00000165806.20	CASP7	840
ENSG00000170946	46.6048	-0.803705	0.442472	-1.76232	0.078015	0.668032	FALSE	DNAJC24	protein_coding	31369840	31432835	11	1	chromosome	DnaJ heat shock protein family (Hsp40) member C24 [Source:HGNC Symbol;Acc:HGNC:26979]	ENSG00000170946.15	DNAJC24	120526
ENSG00000174429	288.988	-0.625126	0.414187	-1.76254	0.0779785	0.668032	FALSE	ABRA	protein_coding	106759483	106770244	8	-1	chromosome	actin binding Rho activating protein [Source:HGNC Symbol;Acc:HGNC:30655]	ENSG00000174429.4	ABRA	137735
ENSG00000175087	22.9667	-0.728861	0.490231	-1.76175	0.0781123	0.668039	FALSE	PDIK1L	protein_coding	26111165	26125555	1	1	chromosome	PDLIM1 interacting kinase 1 like [Source:HGNC Symbol;Acc:HGNC:18981]	ENSG00000175087.10	PDIK1L	149420
ENSG00000124191	16.9666	1.04794	0.498925	1.7612	0.0782048	0.668175	FALSE	TOX2	protein_coding	43914852	44069616	20	1	chromosome	TOX high mobility group box family member 2 [Source:HGNC Symbol;Acc:HGNC:16095]	ENSG00000124191.18	TOX2	84969
ENSG00000142675	163.707	-0.552667	0.372209	-1.76102	0.078235	0.668175	FALSE	CNKSR1	protein_coding	26177484	26189884	1	1	chromosome	connector enhancer of kinase suppressor of Ras 1 [Source:HGNC Symbol;Acc:HGNC:19700]	ENSG00000142675.18	CNKSR1	10256
ENSG00000111011	256.906	-0.614072	0.325385	-1.76034	0.0783497	0.668242	FALSE	RSRC2	protein_coding	122503454	122527000	12	-1	chromosome	arginine and serine rich coiled-coil 2 [Source:HGNC Symbol;Acc:HGNC:30559]	ENSG00000111011.18	RSRC2	65117
ENSG00000166478	29.0884	-0.840651	0.473324	-1.7606	0.0783063	0.668242	FALSE	ZNF143	protein_coding	9460319	9528524	11	1	chromosome	zinc finger protein 143 [Source:HGNC Symbol;Acc:HGNC:12928]	ENSG00000166478.10	ZNF143	7702
ENSG00000090520	82.2255	0.720983	0.378795	1.75853	0.0786566	0.668523	FALSE	DNAJB11	protein_coding	186567403	186585800	3	1	chromosome	DnaJ heat shock protein family (Hsp40) member B11 [Source:HGNC Symbol;Acc:HGNC:14889]	ENSG00000090520.11	DNAJB11	51726
ENSG00000114166	170.802	-0.64595	0.355	-1.75858	0.0786496	0.668523	FALSE	KAT2B	protein_coding	20040446	20154404	3	1	chromosome	lysine acetyltransferase 2B [Source:HGNC Symbol;Acc:HGNC:8638]	ENSG00000114166.8	KAT2B	8850
ENSG00000166889	204.685	-0.577549	0.313751	-1.75795	0.0787566	0.668523	FALSE	PATL1	protein_coding	59636716	59669037	11	-1	chromosome	PAT1 homolog 1, processing body mRNA decay factor [Source:HGNC Symbol;Acc:HGNC:26721]	ENSG00000166889.14	PATL1	219988
ENSG00000175137	169.975	-0.580307	0.335836	-1.75795	0.0787552	0.668523	FALSE	SH3BP5L	protein_coding	248810446	248825915	1	-1	chromosome	SH3 binding domain protein 5 like [Source:HGNC Symbol;Acc:HGNC:29360]	ENSG00000175137.11	SH3BP5L	80851
ENSG00000205581	119.522	0.634554	0.356313	1.7596	0.0784761	0.668523	FALSE	HMGN1	protein_coding	39342315	39349647	21	-1	chromosome	high mobility group nucleosome binding domain 1 [Source:HGNC Symbol;Acc:HGNC:4984]	ENSG00000205581.11	HMGN1	3150
ENSG00000242265	28.1407	0.748605	0.497972	1.75909	0.0785623	0.668523	FALSE	PEG10	protein_coding	94656325	94669695	7	1	chromosome	paternally expressed 10 [Source:HGNC Symbol;Acc:HGNC:14005]	ENSG00000242265.5	PEG10	23089
ENSG00000244005	78.4142	0.669639	0.373406	1.75921	0.0785423	0.668523	FALSE	NFS1	protein_coding	35668052	35699355	20	-1	chromosome	NFS1 cysteine desulfurase [Source:HGNC Symbol;Acc:HGNC:15910]	ENSG00000244005.13	NFS1	9054
ENSG00000156232	128.873	-0.782578	0.404996	-1.75715	0.0788919	0.669218	FALSE	WHAMM	protein_coding	82809628	82836108	15	1	chromosome	WASP homolog associated with actin, golgi membranes and microtubules [Source:HGNC Symbol;Acc:HGNC:30493]	ENSG00000156232.7	WHAMM	123720
ENSG00000147586	99.7214	-0.643444	0.377102	-1.75645	0.0790123	0.669648	FALSE	MRPS28	protein_coding	79918717	80030289	8	-1	chromosome	mitochondrial ribosomal protein S28 [Source:HGNC Symbol;Acc:HGNC:14513]	ENSG00000147586.10	MRPS28	28957
ENSG00000154803	121.794	-0.654945	0.378336	-1.75623	0.0790497	0.669648	FALSE	FLCN	protein_coding	17212212	17237188	17	-1	chromosome	folliculin [Source:HGNC Symbol;Acc:HGNC:27310]	ENSG00000154803.13	FLCN	201163
ENSG00000128567	142.32	0.53732	0.329922	1.75571	0.0791381	0.669943	FALSE	PODXL	protein_coding	131500262	131558217	7	-1	chromosome	podocalyxin like [Source:HGNC Symbol;Acc:HGNC:9171]	ENSG00000128567.17	PODXL	5420
ENSG00000161267	107.098	-0.893614	0.407384	-1.75538	0.0791936	0.66996	FALSE	BDH1	protein_coding	197509783	197573323	3	-1	chromosome	3-hydroxybutyrate dehydrogenase 1 [Source:HGNC Symbol;Acc:HGNC:1027]	ENSG00000161267.12	BDH1	622
ENSG00000082805	89.4403	-0.930596	0.450644	-1.75493	0.0792714	0.670164	FALSE	ERC1	protein_coding	990509	1495933	12	1	chromosome	ELKS/RAB6-interacting/CAST family member 1 [Source:HGNC Symbol;Acc:HGNC:17072]	ENSG00000082805.20	ERC1	23085
ENSG00000146592	171.646	-0.767851	0.505735	-1.75432	0.0793759	0.670595	FALSE	CREB5	protein_coding	28299321	28825894	7	1	chromosome	cAMP responsive element binding protein 5 [Source:HGNC Symbol;Acc:HGNC:16844]	ENSG00000146592.17	CREB5	9586
ENSG00000129493	85.2073	-0.921416	0.454802	-1.7539	0.0794473	0.670745	FALSE	HEATR5A	protein_coding	31291788	31420550	14	-1	chromosome	HEAT repeat containing 5A [Source:HGNC Symbol;Acc:HGNC:20276]	ENSG00000129493.15	HEATR5A	25938
ENSG00000141380	64.4134	0.699278	0.408707	1.75338	0.0795362	0.671043	FALSE	SS18	protein_coding	26016253	26091217	18	-1	chromosome	SS18 subunit of BAF chromatin remodeling complex [Source:HGNC Symbol;Acc:HGNC:11340]	ENSG00000141380.14	SS18	6760
ENSG00000177565	222.301	-0.538813	0.314603	-1.7526	0.0796715	0.671732	FALSE	TBL1XR1	protein_coding	177019340	177228000	3	-1	chromosome	transducin beta like 1 X-linked receptor 1 [Source:HGNC Symbol;Acc:HGNC:29529]	ENSG00000177565.17	TBL1XR1	79718
ENSG00000038945	10.0629	0.952471	0.503976	1.75131	0.0798924	0.673141	FALSE	MSR1	protein_coding	16107878	16567490	8	-1	chromosome	macrophage scavenger receptor 1 [Source:HGNC Symbol;Acc:HGNC:7376]	ENSG00000038945.15	MSR1	4481
ENSG00000176971	29.6885	1.03383	0.470202	1.75078	0.0799842	0.673461	FALSE	FIBIN	protein_coding	26994112	26997087	11	1	chromosome	fin bud initiation factor homolog [Source:HGNC Symbol;Acc:HGNC:33747]	ENSG00000176971.4	FIBIN	387758
ENSG00000100599	13.3212	0.652937	0.5062	1.7499	0.0801351	0.673757	FALSE	AL159141.1	protein_coding	92513781	92688994	14	1	chromosome	Ras and Rab interactor 3 [Source:NCBI gene;Acc:79890]	ENSG00000100599.16	AL159141.1	79890
ENSG00000110057	31.9189	0.888285	0.479861	1.74933	0.0802348	0.673757	FALSE	UNC93B1	protein_coding	67991100	68004982	11	-1	chromosome	unc-93 homolog B1, TLR signaling regulator [Source:HGNC Symbol;Acc:HGNC:13481]	ENSG00000110057.8	UNC93B1	81622
ENSG00000136490	6.59811	0.986346	0.490095	1.74934	0.0802325	0.673757	FALSE	LIMD2	protein_coding	63695888	63701172	17	-1	chromosome	LIM domain containing 2 [Source:HGNC Symbol;Acc:HGNC:28142]	ENSG00000136490.9	LIMD2	80774
ENSG00000167461	31.1577	0.803984	0.47364	1.74944	0.0802148	0.673757	FALSE	RAB8A	protein_coding	16111889	16134234	19	1	chromosome	RAB8A, member RAS oncogene family [Source:HGNC Symbol;Acc:HGNC:7007]	ENSG00000167461.12	RAB8A	4218
ENSG00000133398	109.055	0.577165	0.345211	1.7482	0.0804293	0.674447	FALSE	MED10	protein_coding	6371874	6378571	5	-1	chromosome	mediator complex subunit 10 [Source:HGNC Symbol;Acc:HGNC:28760]	ENSG00000133398.4	MED10	84246
ENSG00000186908	49.49	-0.790731	0.447109	-1.74822	0.0804267	0.674447	FALSE	ZDHHC17	protein_coding	76763588	76853696	12	1	chromosome	zinc finger DHHC-type containing 17 [Source:HGNC Symbol;Acc:HGNC:18412]	ENSG00000186908.14	ZDHHC17	23390
ENSG00000196465	1632.1	-0.536608	0.302455	-1.74792	0.0804786	0.674447	FALSE	MYL6B	protein_coding	56152256	56159647	12	1	chromosome	myosin light chain 6B [Source:HGNC Symbol;Acc:HGNC:29823]	ENSG00000196465.10	MYL6B	140465
ENSG00000110090	127.014	0.643108	0.397167	1.74755	0.0805423	0.674529	FALSE	CPT1A	protein_coding	68754620	68844410	11	-1	chromosome	carnitine palmitoyltransferase 1A [Source:HGNC Symbol;Acc:HGNC:2328]	ENSG00000110090.13	CPT1A	1374
ENSG00000075790	282.983	-0.900539	0.505328	-1.74668	0.0806932	0.67534	FALSE	BCAP29	protein_coding	107579977	107629170	7	1	chromosome	B cell receptor associated protein 29 [Source:HGNC Symbol;Acc:HGNC:24131]	ENSG00000075790.10	BCAP29	55973
ENSG00000111231	123.228	-0.614957	0.361398	-1.74556	0.0808875	0.676513	FALSE	GPN3	protein_coding	110452486	110469268	12	-1	chromosome	GPN-loop GTPase 3 [Source:HGNC Symbol;Acc:HGNC:30186]	ENSG00000111231.9	GPN3	51184
ENSG00000149573	12.7801	1.01782	0.500398	1.74478	0.0810234	0.677198	FALSE	MPZL2	protein_coding	118253416	118264536	11	-1	chromosome	myelin protein zero like 2 [Source:HGNC Symbol;Acc:HGNC:3496]	ENSG00000149573.9	MPZL2	10205
ENSG00000101265	22.157	0.995611	0.477706	1.74336	0.081271	0.677691	FALSE	RASSF2	protein_coding	4780023	4823608	20	-1	chromosome	Ras association domain family member 2 [Source:HGNC Symbol;Acc:HGNC:9883]	ENSG00000101265.16	RASSF2	9770
ENSG00000106236	7.36003	-0.673294	0.475017	-1.74344	0.0812571	0.677691	FALSE	NPTX2	protein_coding	98617285	98629869	7	1	chromosome	neuronal pentraxin 2 [Source:HGNC Symbol;Acc:HGNC:7953]	ENSG00000106236.4	NPTX2	4885
ENSG00000116199	79.3833	-0.708133	0.38762	-1.7434	0.0812645	0.677691	FALSE	FAM20B	protein_coding	179025804	179076567	1	1	chromosome	FAM20B glycosaminoglycan xylosylkinase [Source:HGNC Symbol;Acc:HGNC:23017]	ENSG00000116199.12	FAM20B	9917
ENSG00000198521	22.1764	0.663906	0.497511	1.7432	0.0812991	0.677691	FALSE	ZNF43	protein_coding	21804949	21852125	19	-1	chromosome	zinc finger protein 43 [Source:HGNC Symbol;Acc:HGNC:13109]	ENSG00000198521.11	ZNF43	7594
ENSG00000114861	319.363	0.477388	0.28847	1.74249	0.0814232	0.677822	FALSE	FOXP1	protein_coding	70952817	71583993	3	-1	chromosome	forkhead box P1 [Source:HGNC Symbol;Acc:HGNC:3823]	ENSG00000114861.21	FOXP1	27086
ENSG00000167208	70.794	-0.736274	0.434528	-1.74264	0.0813969	0.677822	FALSE	SNX20	protein_coding	50666300	50681353	16	-1	chromosome	sorting nexin 20 [Source:HGNC Symbol;Acc:HGNC:30390]	ENSG00000167208.15	SNX20	124460
ENSG00000111247	4.07459	-0.544231	0.451973	-1.74149	0.0815983	0.678829	FALSE	RAD51AP1	protein_coding	4538798	4560048	12	1	chromosome	RAD51 associated protein 1 [Source:HGNC Symbol;Acc:HGNC:16956]	ENSG00000111247.14	RAD51AP1	10635
ENSG00000173812	5036.52	-0.465652	0.259812	-1.74093	0.0816961	0.679191	FALSE	EIF1	protein_coding	41688885	41692668	17	1	chromosome	eukaryotic translation initiation factor 1 [Source:HGNC Symbol;Acc:HGNC:3249]	ENSG00000173812.11	EIF1	10209
ENSG00000023330	129.88	-0.644648	0.381705	-1.73979	0.081895	0.680392	FALSE	ALAS1	protein_coding	52198086	52214327	3	1	chromosome	5'-aminolevulinate synthase 1 [Source:HGNC Symbol;Acc:HGNC:396]	ENSG00000023330.15	ALAS1	211
ENSG00000010278	199.744	-0.671603	0.39166	-1.73854	0.0821151	0.680985	FALSE	CD9	protein_coding	6199715	6238271	12	1	chromosome	CD9 molecule [Source:HGNC Symbol;Acc:HGNC:1709]	ENSG00000010278.14	CD9	928
ENSG00000120889	29.1411	0.836903	0.46581	1.73815	0.0821841	0.680985	FALSE	TNFRSF10B	protein_coding	23020133	23069031	8	-1	chromosome	TNF receptor superfamily member 10b [Source:HGNC Symbol;Acc:HGNC:11905]	ENSG00000120889.13	TNFRSF10B	8795
ENSG00000128016	132.521	-0.713403	0.482749	-1.73844	0.0821324	0.680985	FALSE	ZFP36	protein_coding	39406847	39409412	19	1	chromosome	ZFP36 ring finger protein [Source:HGNC Symbol;Acc:HGNC:12862]	ENSG00000128016.7	ZFP36	7538
ENSG00000130348	87.3072	-0.598419	0.370364	-1.7388	0.0820697	0.680985	FALSE	QRSL1	protein_coding	106629578	106668417	6	1	chromosome	glutaminyl-tRNA amidotransferase subunit QRSL1 [Source:HGNC Symbol;Acc:HGNC:21020]	ENSG00000130348.11	QRSL1	55278
ENSG00000131116	131.891	-0.607166	0.346934	-1.73742	0.082313	0.681602	FALSE	ZNF428	protein_coding	43607224	43619629	19	-1	chromosome	zinc finger protein 428 [Source:HGNC Symbol;Acc:HGNC:20804]	ENSG00000131116.12	ZNF428	126299
ENSG00000145416	11.1049	1.17907	0.505338	1.73623	0.0825238	0.682896	FALSE	MARCHF1	protein_coding	163524298	164384050	4	-1	chromosome	membrane associated ring-CH-type finger 1 [Source:HGNC Symbol;Acc:HGNC:26077]	ENSG00000145416.13	MARCHF1	55016
ENSG00000105967	6.38746	1.43773	0.471659	1.73575	0.0826072	0.683134	FALSE	TFEC	protein_coding	115935148	116159896	7	-1	chromosome	transcription factor EC [Source:HGNC Symbol;Acc:HGNC:11754]	ENSG00000105967.16	TFEC	22797
ENSG00000102763	98.7406	-0.662475	0.362434	-1.7352	0.0827058	0.683238	FALSE	VWA8	protein_coding	41566835	41961120	13	-1	chromosome	von Willebrand factor A domain containing 8 [Source:HGNC Symbol;Acc:HGNC:29071]	ENSG00000102763.18	VWA8	23078
ENSG00000166165	295.138	0.71043	0.437573	1.73476	0.0827837	0.683238	FALSE	CKB	protein_coding	103519667	103522833	14	-1	chromosome	creatine kinase B [Source:HGNC Symbol;Acc:HGNC:1991]	ENSG00000166165.13	CKB	1152
ENSG00000173457	228.808	0.544638	0.304598	1.73488	0.0827616	0.683238	FALSE	PPP1R14B	protein_coding	64244479	64246943	11	-1	chromosome	protein phosphatase 1 regulatory inhibitor subunit 14B [Source:HGNC Symbol;Acc:HGNC:9057]	ENSG00000173457.11	PPP1R14B	26472
ENSG00000163166	198.258	-0.578826	0.318379	-1.7339	0.0829362	0.684046	FALSE	IWS1	protein_coding	127436207	127526886	2	-1	chromosome	interacts with SUPT6H, CTD assembly factor 1 [Source:HGNC Symbol;Acc:HGNC:25467]	ENSG00000163166.15	IWS1	55677
ENSG00000106477	16.7838	0.781956	0.497474	1.73263	0.0831606	0.684994	FALSE	CEP41	protein_coding	130393771	130442433	7	-1	chromosome	centrosomal protein 41 [Source:HGNC Symbol;Acc:HGNC:12370]	ENSG00000106477.19	CEP41	95681
ENSG00000164366	129.082	-0.590147	0.343145	-1.73268	0.0831523	0.684994	FALSE	CCDC127	protein_coding	196868	218153	5	-1	chromosome	coiled-coil domain containing 127 [Source:HGNC Symbol;Acc:HGNC:30520]	ENSG00000164366.4	CCDC127	133957
ENSG00000123737	130.616	-0.6379	0.378995	-1.73157	0.0833502	0.685653	FALSE	EXOSC9	protein_coding	121801317	121817021	4	1	chromosome	exosome component 9 [Source:HGNC Symbol;Acc:HGNC:9137]	ENSG00000123737.12	EXOSC9	5393
ENSG00000165819	46.6939	0.617685	0.423237	1.73166	0.0833341	0.685653	FALSE	METTL3	protein_coding	21498133	21511342	14	-1	chromosome	methyltransferase like 3 [Source:HGNC Symbol;Acc:HGNC:17563]	ENSG00000165819.12	METTL3	56339
ENSG00000107485	27.2091	0.795367	0.467215	1.73123	0.0834103	0.685696	FALSE	GATA3	protein_coding	8045378	8075198	10	1	chromosome	GATA binding protein 3 [Source:HGNC Symbol;Acc:HGNC:4172]	ENSG00000107485.18	GATA3	2625
ENSG00000010327	23.0476	0.942266	0.483416	1.73001	0.0836277	0.686548	FALSE	STAB1	protein_coding	52495338	52524495	3	1	chromosome	stabilin 1 [Source:HGNC Symbol;Acc:HGNC:18628]	ENSG00000010327.10	STAB1	23166
ENSG00000068976	12113.8	-0.502334	0.295503	-1.73028	0.0835807	0.686548	FALSE	PYGM	protein_coding	64746389	64759974	11	-1	chromosome	glycogen phosphorylase, muscle associated [Source:HGNC Symbol;Acc:HGNC:9726]	ENSG00000068976.14	PYGM	5837
ENSG00000110696	439.28	-0.495941	0.289869	-1.72881	0.0838431	0.686548	FALSE	C11orf58	protein_coding	16613132	16758340	11	1	chromosome	chromosome 11 open reading frame 58 [Source:HGNC Symbol;Acc:HGNC:16990]	ENSG00000110696.10	C11orf58	10944
ENSG00000127452	44.6476	-0.750548	0.429611	-1.72917	0.0837787	0.686548	FALSE	FBXL12	protein_coding	9810267	9827816	19	-1	chromosome	F-box and leucine rich repeat protein 12 [Source:HGNC Symbol;Acc:HGNC:13611]	ENSG00000127452.9	FBXL12	54850
ENSG00000153208	13.2803	1.0363	0.502769	1.72889	0.0838286	0.686548	FALSE	MERTK	protein_coding	111898607	112029561	2	1	chromosome	MER proto-oncogene, tyrosine kinase [Source:HGNC Symbol;Acc:HGNC:7027]	ENSG00000153208.17	MERTK	10461
ENSG00000242247	71.07	-0.658577	0.399326	-1.72943	0.0837319	0.686548	FALSE	ARFGAP3	protein_coding	42796502	42858106	22	-1	chromosome	ADP ribosylation factor GTPase activating protein 3 [Source:HGNC Symbol;Acc:HGNC:661]	ENSG00000242247.11	ARFGAP3	26286
ENSG00000115085	8.05021	0.562534	0.47028	1.7285	0.0838982	0.686549	FALSE	ZAP70	protein_coding	97713560	97739862	2	1	chromosome	zeta chain of T cell receptor associated protein kinase 70 [Source:HGNC Symbol;Acc:HGNC:12858]	ENSG00000115085.13	ZAP70	7535
ENSG00000070182	832.166	0.460959	0.27301	1.72796	0.0839948	0.686626	FALSE	SPTB	protein_coding	64746283	64879907	14	-1	chromosome	spectrin beta, erythrocytic [Source:HGNC Symbol;Acc:HGNC:11274]	ENSG00000070182.21	SPTB	6710
ENSG00000176809	4.87256	0.871835	0.479292	1.72784	0.0840173	0.686626	FALSE	LRRC37A3	protein_coding	64854312	64919480	17	-1	chromosome	leucine rich repeat containing 37 member A3 [Source:HGNC Symbol;Acc:HGNC:32427]	ENSG00000176809.10	LRRC37A3	374819
ENSG00000006025	80.0909	0.788817	0.372944	1.72544	0.0844473	0.686686	FALSE	OSBPL7	protein_coding	47807372	47821834	17	-1	chromosome	oxysterol binding protein like 7 [Source:HGNC Symbol;Acc:HGNC:16387]	ENSG00000006025.12	OSBPL7	114881
ENSG00000076770	14.9343	0.82233	0.506071	1.72556	0.0844275	0.686686	FALSE	MBNL3	protein_coding	132369317	132489968	X	-1	chromosome	muscleblind like splicing regulator 3 [Source:HGNC Symbol;Acc:HGNC:20564]	ENSG00000076770.14	MBNL3	55796
ENSG00000117862	72.5442	0.673041	0.385487	1.72444	0.0846283	0.686686	FALSE	TXNDC12	protein_coding	52020131	52055191	1	-1	chromosome	thioredoxin domain containing 12 [Source:HGNC Symbol;Acc:HGNC:24626]	ENSG00000117862.13	TXNDC12	51060
ENSG00000123992	191.629	0.658206	0.35334	1.72701	0.0841659	0.686686	FALSE	DNPEP	protein_coding	219373527	219400022	2	-1	chromosome	aspartyl aminopeptidase [Source:HGNC Symbol;Acc:HGNC:2981]	ENSG00000123992.19	DNPEP	23549
ENSG00000129245	536.86	-0.468514	0.274426	-1.72474	0.0845743	0.686686	FALSE	FXR2	protein_coding	7591230	7614897	17	-1	chromosome	FMR1 autosomal homolog 2 [Source:HGNC Symbol;Acc:HGNC:4024]	ENSG00000129245.12	FXR2	9513
ENSG00000158623	15.7593	-0.775424	0.504588	-1.72749	0.0840802	0.686686	FALSE	COPG2	protein_coding	130506238	130668748	7	-1	chromosome	coatomer protein complex subunit gamma 2 [Source:HGNC Symbol;Acc:HGNC:2237]	ENSG00000158623.14	COPG2	26958
ENSG00000165312	223.429	-0.622087	0.490567	-1.7246	0.0845994	0.686686	FALSE	OTUD1	protein_coding	23439458	23442390	10	1	chromosome	OTU deubiquitinase 1 [Source:HGNC Symbol;Acc:HGNC:27346]	ENSG00000165312.6	OTUD1	220213
ENSG00000168334	857.891	-0.728682	0.505313	-1.72504	0.0845197	0.686686	FALSE	XIRP1	protein_coding	39183210	39192596	3	-1	chromosome	xin actin binding repeat containing 1 [Source:HGNC Symbol;Acc:HGNC:14301]	ENSG00000168334.9	XIRP1	165904
ENSG00000178980	2615.22	-0.584453	0.337462	-1.72539	0.0844571	0.686686	FALSE	SELENOW	protein_coding	47778585	47784686	19	1	chromosome	selenoprotein W [Source:HGNC Symbol;Acc:HGNC:10752]	ENSG00000178980.15	SELENOW	6415
ENSG00000184840	379.314	0.500565	0.268646	1.72639	0.0842774	0.686686	FALSE	TMED9	protein_coding	177592203	177597242	5	1	chromosome	transmembrane p24 trafficking protein 9 [Source:HGNC Symbol;Acc:HGNC:24878]	ENSG00000184840.12	TMED9	54732
ENSG00000189367	318.64	-0.702461	0.36291	-1.72529	0.0844747	0.686686	FALSE	KIAA0408	protein_coding	127438406	127459389	6	-1	chromosome	KIAA0408 [Source:HGNC Symbol;Acc:HGNC:21636]	ENSG00000189367.15	KIAA0408	9729
ENSG00000106591	109.853	-0.653895	0.371352	-1.72357	0.0847864	0.687522	FALSE	MRPL32	protein_coding	42932376	42948958	7	1	chromosome	mitochondrial ribosomal protein L32 [Source:HGNC Symbol;Acc:HGNC:14035]	ENSG00000106591.4	MRPL32	64983
ENSG00000055955	220.952	-0.562315	0.350743	-1.72234	0.0850077	0.68798	FALSE	ITIH4	protein_coding	52812962	52830688	3	-1	chromosome	inter-alpha-trypsin inhibitor heavy chain 4 [Source:HGNC Symbol;Acc:HGNC:6169]	ENSG00000055955.17	ITIH4	3700
ENSG00000069493	21.4815	0.814296	0.479462	1.72254	0.0849711	0.68798	FALSE	CLEC2D	protein_coding	9664969	9699553	12	1	chromosome	C-type lectin domain family 2 member D [Source:HGNC Symbol;Acc:HGNC:14351]	ENSG00000069493.15	CLEC2D	29121
ENSG00000275895	274.821	-0.278598	0.371212	-1.72288	0.0849098	0.68798	FALSE	U2AF1L5	protein_coding	6484623	6499261	21	-1	chromosome	U2 small nuclear RNA auxiliary factor 1 like 5 [Source:HGNC Symbol;Acc:HGNC:51830]	ENSG00000275895.7	U2AF1L5	102724594
ENSG00000043514	36.4146	-0.904206	0.476111	-1.72128	0.0852009	0.689098	FALSE	TRIT1	protein_coding	39838110	39883511	1	-1	chromosome	tRNA isopentenyltransferase 1 [Source:HGNC Symbol;Acc:HGNC:20286]	ENSG00000043514.17	TRIT1	54802
ENSG00000081870	42.1721	0.767134	0.432569	1.72038	0.0853632	0.689486	FALSE	HSPB11	protein_coding	53916574	53945929	1	-1	chromosome	heat shock protein family B (small) member 11 [Source:HGNC Symbol;Acc:HGNC:25019]	ENSG00000081870.11	HSPB11	51668
ENSG00000090013	352.902	-0.498874	0.290912	-1.7201	0.0854143	0.689486	FALSE	BLVRB	protein_coding	40447765	40465764	19	-1	chromosome	biliverdin reductase B [Source:HGNC Symbol;Acc:HGNC:1063]	ENSG00000090013.11	BLVRB	645
ENSG00000128908	123.461	-0.720399	0.417236	-1.72038	0.0853635	0.689486	FALSE	INO80	protein_coding	40978880	41116280	15	-1	chromosome	INO80 complex ATPase subunit [Source:HGNC Symbol;Acc:HGNC:26956]	ENSG00000128908.17	INO80	54617
ENSG00000115750	7.22782	-0.894475	0.496966	-1.71966	0.0854942	0.68959	FALSE	TAF1B	protein_coding	9843443	9934416	2	1	chromosome	TATA-box binding protein associated factor, RNA polymerase I subunit B [Source:HGNC Symbol;Acc:HGNC:11533]	ENSG00000115750.17	TAF1B	9014
ENSG00000127920	153.222	0.561649	0.341777	1.71942	0.0855373	0.68959	FALSE	GNG11	protein_coding	93921735	93928610	7	1	chromosome	G protein subunit gamma 11 [Source:HGNC Symbol;Acc:HGNC:4403]	ENSG00000127920.6	GNG11	2791
ENSG00000169914	27.1132	-0.742209	0.500113	-1.71881	0.0856498	0.690052	FALSE	OTUD3	protein_coding	19882395	19912945	1	1	chromosome	OTU deubiquitinase 3 [Source:HGNC Symbol;Acc:HGNC:29038]	ENSG00000169914.6	OTUD3	23252
ENSG00000213689	19.9845	0.731346	0.490118	1.71827	0.0857473	0.690392	FALSE	TREX1	protein_coding	48465811	48467645	3	1	chromosome	three prime repair exonuclease 1 [Source:HGNC Symbol;Acc:HGNC:12269]	ENSG00000213689.14	TREX1	11277
ENSG00000106785	8.04815	1.12345	0.502828	1.71647	0.0860762	0.690469	FALSE	TRIM14	protein_coding	98069275	98119222	9	-1	chromosome	tripartite motif containing 14 [Source:HGNC Symbol;Acc:HGNC:16283]	ENSG00000106785.15	TRIM14	9830
ENSG00000131437	34.1652	-0.778929	0.485714	-1.71754	0.08588	0.690469	FALSE	KIF3A	protein_coding	132692628	132737638	5	-1	chromosome	kinesin family member 3A [Source:HGNC Symbol;Acc:HGNC:6319]	ENSG00000131437.15	KIF3A	11127
ENSG00000177169	317.61	-0.57049	0.317681	-1.71681	0.0860141	0.690469	FALSE	ULK1	protein_coding	131894622	131923150	12	1	chromosome	unc-51 like autophagy activating kinase 1 [Source:HGNC Symbol;Acc:HGNC:12558]	ENSG00000177169.10	ULK1	8408
ENSG00000181744	34.1959	0.768891	0.456767	1.71702	0.0859749	0.690469	FALSE	DIPK2A	protein_coding	143971798	144048719	3	1	chromosome	divergent protein kinase domain 2A [Source:HGNC Symbol;Acc:HGNC:28490]	ENSG00000181744.8	DIPK2A	205428
ENSG00000182568	410.215	-0.661375	0.359106	-1.7164	0.0860879	0.690469	FALSE	SATB1	protein_coding	18345377	18445588	3	-1	chromosome	SATB homeobox 1 [Source:HGNC Symbol;Acc:HGNC:10541]	ENSG00000182568.17	SATB1	6304
ENSG00000187627	9.18302	-0.896098	0.500199	-1.71651	0.086069	0.690469	FALSE	RGPD1	protein_coding	86907953	87013976	2	1	chromosome	RANBP2 like and GRIP domain containing 1 [Source:HGNC Symbol;Acc:HGNC:32414]	ENSG00000187627.15	RGPD1	400966
ENSG00000056097	169.819	-0.818201	0.403082	-1.71432	0.0864704	0.691321	FALSE	ZFR	protein_coding	32354350	32444740	5	-1	chromosome	zinc finger RNA binding protein [Source:HGNC Symbol;Acc:HGNC:17277]	ENSG00000056097.16	ZFR	51663
ENSG00000095015	54.0951	0.73343	0.407062	1.71526	0.0862971	0.691321	FALSE	MAP3K1	protein_coding	56815549	56896152	5	1	chromosome	mitogen-activated protein kinase kinase kinase 1 [Source:HGNC Symbol;Acc:HGNC:6848]	ENSG00000095015.6	MAP3K1	4214
ENSG00000149091	185.474	-0.562037	0.3497	-1.71474	0.0863935	0.691321	FALSE	DGKZ	protein_coding	46332905	46380554	11	1	chromosome	diacylglycerol kinase zeta [Source:HGNC Symbol;Acc:HGNC:2857]	ENSG00000149091.15	DGKZ	8525
ENSG00000152778	15.6511	0.766873	0.499809	1.71481	0.0863805	0.691321	FALSE	IFIT5	protein_coding	89414568	89420997	10	1	chromosome	interferon induced protein with tetratricopeptide repeats 5 [Source:HGNC Symbol;Acc:HGNC:13328]	ENSG00000152778.9	IFIT5	24138
ENSG00000156876	17.4108	-0.803341	0.498913	-1.71444	0.0864486	0.691321	FALSE	SASS6	protein_coding	100083563	100132955	1	-1	chromosome	SAS-6 centriolar assembly protein [Source:HGNC Symbol;Acc:HGNC:25403]	ENSG00000156876.10	SASS6	163786
ENSG00000106299	110.886	-0.674022	0.379016	-1.71106	0.0870704	0.691713	FALSE	WASL	protein_coding	123681943	123749003	7	-1	chromosome	WASP like actin nucleation promoting factor [Source:HGNC Symbol;Acc:HGNC:12735]	ENSG00000106299.8	WASL	8976
ENSG00000115286	466.654	-0.488842	0.27916	-1.71173	0.0869459	0.691713	FALSE	NDUFS7	protein_coding	1383527	1395589	19	1	chromosome	NADH:ubiquinone oxidoreductase core subunit S7 [Source:HGNC Symbol;Acc:HGNC:7714]	ENSG00000115286.20	NDUFS7	374291
ENSG00000121644	65.3293	-0.721657	0.410028	-1.7119	0.0869148	0.691713	FALSE	DESI2	protein_coding	244653103	244709033	1	1	chromosome	desumoylating isopeptidase 2 [Source:HGNC Symbol;Acc:HGNC:24264]	ENSG00000121644.19	DESI2	51029
ENSG00000135362	4.81279	0.618583	0.460714	1.71154	0.0869821	0.691713	FALSE	PRR5L	protein_coding	36296288	36465204	11	1	chromosome	proline rich 5 like [Source:HGNC Symbol;Acc:HGNC:25878]	ENSG00000135362.14	PRR5L	79899
ENSG00000143127	4.18538	0.498493	0.44625	1.71283	0.0867441	0.691713	FALSE	ITGA10	protein_coding	145891208	145910111	1	-1	chromosome	integrin subunit alpha 10 [Source:HGNC Symbol;Acc:HGNC:6135]	ENSG00000143127.13	ITGA10	8515
ENSG00000154945	304.69	-0.49542	0.290203	-1.7128	0.0867493	0.691713	FALSE	ANKRD40	protein_coding	50693198	50707914	17	-1	chromosome	ankyrin repeat domain 40 [Source:HGNC Symbol;Acc:HGNC:28233]	ENSG00000154945.7	ANKRD40	91369
ENSG00000168495	75.5155	-0.779913	0.414971	-1.71145	0.0869986	0.691713	FALSE	POLR3D	protein_coding	22245133	22254601	8	1	chromosome	RNA polymerase III subunit D [Source:HGNC Symbol;Acc:HGNC:1080]	ENSG00000168495.13	POLR3D	661
ENSG00000171811	64.9924	-0.683737	0.475988	-1.71105	0.0870723	0.691713	FALSE	CFAP46	protein_coding	132808392	132942823	10	-1	chromosome	cilia and flagella associated protein 46 [Source:HGNC Symbol;Acc:HGNC:25247]	ENSG00000171811.14	CFAP46	54777
ENSG00000196440	31.9418	-0.755269	0.482959	-1.71317	0.0866819	0.691713	FALSE	ARMCX4	protein_coding	101418287	101533459	X	1	chromosome	armadillo repeat containing X-linked 4 [Source:HGNC Symbol;Acc:HGNC:28615]	ENSG00000196440.11	ARMCX4	100131755
ENSG00000261371	261.585	0.512867	0.329936	1.71178	0.0869365	0.691713	FALSE	PECAM1	protein_coding	64319415	64413776	17	-1	chromosome	platelet and endothelial cell adhesion molecule 1 [Source:HGNC Symbol;Acc:HGNC:8823]	ENSG00000261371.6	PECAM1	5175
ENSG00000149257	66.8561	-0.800686	0.419815	-1.70828	0.087585	0.695345	FALSE	SERPINH1	protein_coding	75562056	75572783	11	1	chromosome	serpin family H member 1 [Source:HGNC Symbol;Acc:HGNC:1546]	ENSG00000149257.14	SERPINH1	871
ENSG00000115541	489.312	-0.46133	0.26511	-1.70681	0.0878569	0.695373	FALSE	HSPE1	protein_coding	197500140	197503449	2	1	chromosome	heat shock protein family E (Hsp10) member 1 [Source:HGNC Symbol;Acc:HGNC:5269]	ENSG00000115541.11	HSPE1	3336
ENSG00000129226	13.058	1.09256	0.500924	1.70701	0.0878194	0.695373	FALSE	CD68	protein_coding	7579491	7582111	17	1	chromosome	CD68 molecule [Source:HGNC Symbol;Acc:HGNC:1693]	ENSG00000129226.14	CD68	968
ENSG00000130816	86.1708	0.657961	0.400201	1.70676	0.0878665	0.695373	FALSE	DNMT1	protein_coding	10133345	10231286	19	-1	chromosome	DNA methyltransferase 1 [Source:HGNC Symbol;Acc:HGNC:2976]	ENSG00000130816.16	DNMT1	1786
ENSG00000135679	195.739	0.541541	0.302945	1.70789	0.0876569	0.695373	FALSE	MDM2	protein_coding	68808177	68850686	12	1	chromosome	MDM2 proto-oncogene [Source:HGNC Symbol;Acc:HGNC:6973]	ENSG00000135679.25	MDM2	4193
ENSG00000182985	115.402	0.620311	0.357833	1.70726	0.0877743	0.695373	FALSE	CADM1	protein_coding	115169218	115504957	11	-1	chromosome	cell adhesion molecule 1 [Source:HGNC Symbol;Acc:HGNC:5951]	ENSG00000182985.17	CADM1	23705
ENSG00000164691	6.48827	1.0679	0.484085	1.70625	0.087962	0.69569	FALSE	TAGAP	protein_coding	159034468	159045152	6	-1	chromosome	T cell activation RhoGTPase activating protein [Source:HGNC Symbol;Acc:HGNC:15669]	ENSG00000164691.17	TAGAP	117289
ENSG00000132294	212.323	-0.590315	0.349459	-1.70519	0.0881593	0.696809	FALSE	EFR3A	protein_coding	131904093	132013642	8	1	chromosome	EFR3 homolog A [Source:HGNC Symbol;Acc:HGNC:28970]	ENSG00000132294.15	EFR3A	23167
ENSG00000154856	68.9684	-0.74518	0.414177	-1.70457	0.0882738	0.696834	FALSE	APCDD1	protein_coding	10454635	10489949	18	1	chromosome	APC down-regulated 1 [Source:HGNC Symbol;Acc:HGNC:15718]	ENSG00000154856.13	APCDD1	147495
ENSG00000284024	14.9603	0.702588	0.496933	1.70458	0.0882727	0.696834	FALSE	HSPA14	protein_coding	14838160	14847018	10	1	chromosome	heat shock protein family A (Hsp70) member 14 [Source:NCBI gene;Acc:51182]	ENSG00000284024.2	HSPA14	51182
ENSG00000094916	89.9789	-0.7717	0.416536	-1.70392	0.0883965	0.696884	FALSE	CBX5	protein_coding	54230942	54280133	12	-1	chromosome	chromobox 5 [Source:HGNC Symbol;Acc:HGNC:1555]	ENSG00000094916.16	CBX5	23468
ENSG00000101336	14.2616	1.27976	0.502237	1.70419	0.0883454	0.696884	FALSE	HCK	protein_coding	32052188	32101856	20	1	chromosome	HCK proto-oncogene, Src family tyrosine kinase [Source:HGNC Symbol;Acc:HGNC:4840]	ENSG00000101336.14	HCK	3055
ENSG00000164070	13.6909	-0.791738	0.493419	-1.70365	0.0884473	0.696884	FALSE	HSPA4L	protein_coding	127781821	127840733	4	1	chromosome	heat shock protein family A (Hsp70) member 4 like [Source:HGNC Symbol;Acc:HGNC:17041]	ENSG00000164070.12	HSPA4L	22824
ENSG00000075151	188.065	-0.608197	0.373803	-1.70328	0.0885153	0.696981	FALSE	EIF4G3	protein_coding	20806292	21176888	1	-1	chromosome	eukaryotic translation initiation factor 4 gamma 3 [Source:HGNC Symbol;Acc:HGNC:3298]	ENSG00000075151.20	EIF4G3	8672
ENSG00000167377	23.8946	-0.853901	0.483496	-1.70291	0.0885846	0.697089	FALSE	ZNF23	protein_coding	71447597	71463095	16	-1	chromosome	zinc finger protein 23 [Source:HGNC Symbol;Acc:HGNC:13023]	ENSG00000167377.18	ZNF23	7571
ENSG00000197696	6.26656	-0.60939	0.471054	-1.70246	0.0886692	0.697316	FALSE	NMB	protein_coding	84655129	84658563	15	-1	chromosome	neuromedin B [Source:HGNC Symbol;Acc:HGNC:7842]	ENSG00000197696.10	NMB	4828
ENSG00000179912	136.716	-0.789819	0.41448	-1.70152	0.0888462	0.698269	FALSE	R3HDM2	protein_coding	57253762	57431005	12	-1	chromosome	R3H domain containing 2 [Source:HGNC Symbol;Acc:HGNC:29167]	ENSG00000179912.20	R3HDM2	22864
ENSG00000064300	5.69508	1.13609	0.472861	1.70078	0.0889846	0.698734	FALSE	NGFR	protein_coding	49495293	49515008	17	1	chromosome	nerve growth factor receptor [Source:HGNC Symbol;Acc:HGNC:7809]	ENSG00000064300.9	NGFR	4804
ENSG00000185187	40.6556	0.777178	0.443357	1.70061	0.0890171	0.698734	FALSE	SIGIRR	protein_coding	405716	417455	11	-1	chromosome	single Ig and TIR domain containing [Source:HGNC Symbol;Acc:HGNC:30575]	ENSG00000185187.13	SIGIRR	59307
ENSG00000102007	167.566	0.587095	0.357422	1.69955	0.0892151	0.69941	FALSE	PLP2	protein_coding	49171898	49175235	X	1	chromosome	proteolipid protein 2 [Source:HGNC Symbol;Acc:HGNC:9087]	ENSG00000102007.11	PLP2	5355
ENSG00000187514	1122.64	0.476801	0.286089	1.69962	0.0892025	0.69941	FALSE	PTMA	protein_coding	231706895	231713541	2	1	chromosome	prothymosin alpha [Source:HGNC Symbol;Acc:HGNC:9623]	ENSG00000187514.16	PTMA	5757
ENSG00000134874	12.325	0.661429	0.505605	1.69889	0.0893403	0.699953	FALSE	DZIP1	protein_coding	95578202	95644703	13	-1	chromosome	DAZ interacting zinc finger protein 1 [Source:HGNC Symbol;Acc:HGNC:20908]	ENSG00000134874.17	DZIP1	22873
ENSG00000100813	103.331	-0.723068	0.395165	-1.69841	0.0894303	0.700099	FALSE	ACIN1	protein_coding	23058564	23095614	14	-1	chromosome	apoptotic chromatin condensation inducer 1 [Source:HGNC Symbol;Acc:HGNC:17066]	ENSG00000100813.14	ACIN1	22985
ENSG00000110492	9.75617	0.662288	0.504253	1.6982	0.0894707	0.700099	FALSE	MDK	protein_coding	46380756	46383837	11	1	chromosome	midkine [Source:HGNC Symbol;Acc:HGNC:6972]	ENSG00000110492.15	MDK	4192
ENSG00000165233	91.5933	0.678062	0.364473	1.69721	0.0896577	0.700919	FALSE	CARD19	protein_coding	93096217	93113283	9	1	chromosome	caspase recruitment domain family member 19 [Source:HGNC Symbol;Acc:HGNC:28148]	ENSG00000165233.18	CARD19	84270
ENSG00000277791	218.665	-0.561684	0.322712	-1.69705	0.0896876	0.700919	FALSE	PSMB3	protein_coding	38752741	38764225	17	1	chromosome	proteasome 20S subunit beta 3 [Source:HGNC Symbol;Acc:HGNC:9540]	ENSG00000277791.5	PSMB3	5691
ENSG00000138380	30.1954	-0.753042	0.472216	-1.69673	0.0897486	0.700958	FALSE	CARF	protein_coding	202912214	202988263	2	1	chromosome	calcium responsive transcription factor [Source:HGNC Symbol;Acc:HGNC:14435]	ENSG00000138380.18	CARF	79800
ENSG00000008283	53.7758	0.700468	0.419805	1.69473	0.0901267	0.702609	FALSE	CYB561	protein_coding	63432304	63446354	17	-1	chromosome	cytochrome b561 [Source:HGNC Symbol;Acc:HGNC:2571]	ENSG00000008283.16	CYB561	1534
ENSG00000151320	425.991	-0.574863	0.315032	-1.69477	0.0901181	0.702609	FALSE	AKAP6	protein_coding	32329298	32837684	14	1	chromosome	A-kinase anchoring protein 6 [Source:HGNC Symbol;Acc:HGNC:376]	ENSG00000151320.11	AKAP6	9472
ENSG00000153561	438.218	-0.45238	0.265986	-1.69472	0.0901284	0.702609	FALSE	RMND5A	protein_coding	86720291	86778041	2	1	chromosome	required for meiotic nuclear division 5 homolog A [Source:HGNC Symbol;Acc:HGNC:25850]	ENSG00000153561.13	RMND5A	64795
ENSG00000163106	18.7791	0.910812	0.495827	1.69404	0.090258	0.702991	FALSE	HPGDS	protein_coding	94298535	94342876	4	-1	chromosome	hematopoietic prostaglandin D synthase [Source:HGNC Symbol;Acc:HGNC:17890]	ENSG00000163106.11	HPGDS	27306
ENSG00000168672	12.3758	0.894125	0.507237	1.69387	0.0902898	0.702991	FALSE	LRATD2	protein_coding	126552443	126558478	8	-1	chromosome	LRAT domain containing 2 [Source:HGNC Symbol;Acc:HGNC:24166]	ENSG00000168672.4	LRATD2	157638
ENSG00000182628	68.177	0.786981	0.41369	1.69342	0.0903755	0.70322	FALSE	SKA2	protein_coding	59109857	59155260	17	-1	chromosome	spindle and kinetochore associated complex subunit 2 [Source:HGNC Symbol;Acc:HGNC:28006]	ENSG00000182628.13	SKA2	348235
ENSG00000112796	45.189	0.684309	0.42074	1.69242	0.0905664	0.703831	FALSE	ENPP5	protein_coding	46159185	46170980	6	-1	chromosome	ectonucleotide pyrophosphatase/phosphodiesterase family member 5 [Source:HGNC Symbol;Acc:HGNC:13717]	ENSG00000112796.10	ENPP5	59084
ENSG00000139083	44.5314	0.955371	0.423912	1.69249	0.0905528	0.703831	FALSE	ETV6	protein_coding	11649674	11895377	12	1	chromosome	ETS variant transcription factor 6 [Source:HGNC Symbol;Acc:HGNC:3495]	ENSG00000139083.11	ETV6	2120
ENSG00000157514	1488.57	0.534257	0.303488	1.69159	0.0907235	0.704614	FALSE	TSC22D3	protein_coding	107713221	107777342	X	-1	chromosome	TSC22 domain family member 3 [Source:HGNC Symbol;Acc:HGNC:3051]	ENSG00000157514.16	TSC22D3	1831
ENSG00000113070	178.85	-0.824442	0.446567	-1.69088	0.0908601	0.705236	FALSE	HBEGF	protein_coding	140332843	140346603	5	-1	chromosome	heparin binding EGF like growth factor [Source:HGNC Symbol;Acc:HGNC:3059]	ENSG00000113070.8	HBEGF	1839
ENSG00000006210	22.4438	0.894821	0.476357	1.68945	0.0911336	0.706921	FALSE	CX3CL1	protein_coding	57372477	57385044	16	1	chromosome	C-X3-C motif chemokine ligand 1 [Source:HGNC Symbol;Acc:HGNC:10647]	ENSG00000006210.7	CX3CL1	6376
ENSG00000136160	22.2617	0.563058	0.488293	1.68899	0.0912215	0.707165	FALSE	EDNRB	protein_coding	77895481	77975529	13	-1	chromosome	endothelin receptor type B [Source:HGNC Symbol;Acc:HGNC:3180]	ENSG00000136160.17	EDNRB	1910
ENSG00000149089	65.0052	-0.542689	0.406341	-1.68868	0.0912814	0.70719	FALSE	APIP	protein_coding	34853094	34916379	11	-1	chromosome	APAF1 interacting protein [Source:HGNC Symbol;Acc:HGNC:17581]	ENSG00000149089.13	APIP	51074
ENSG00000073849	101.954	0.736301	0.403726	1.68482	0.0920238	0.70774	FALSE	ST6GAL1	protein_coding	186930502	187078553	3	1	chromosome	ST6 beta-galactoside alpha-2,6-sialyltransferase 1 [Source:HGNC Symbol;Acc:HGNC:10860]	ENSG00000073849.15	ST6GAL1	6480
ENSG00000088543	81.0598	0.793446	0.401883	1.68531	0.091928	0.70774	FALSE	C3orf18	protein_coding	50558025	50571027	3	-1	chromosome	chromosome 3 open reading frame 18 [Source:HGNC Symbol;Acc:HGNC:24837]	ENSG00000088543.15	C3orf18	51161
ENSG00000102858	79.9868	-0.682276	0.394797	-1.6862	0.0917579	0.70774	FALSE	MGRN1	protein_coding	4616493	4690974	16	1	chromosome	mahogunin ring finger 1 [Source:HGNC Symbol;Acc:HGNC:20254]	ENSG00000102858.13	MGRN1	23295
ENSG00000105122	6.13844	0.901493	0.494634	1.68652	0.0916958	0.70774	FALSE	RASAL3	protein_coding	15451624	15464544	19	-1	chromosome	RAS protein activator like 3 [Source:HGNC Symbol;Acc:HGNC:26129]	ENSG00000105122.13	RASAL3	64926
ENSG00000113441	363.774	-0.521894	0.318617	-1.68472	0.0920422	0.70774	FALSE	LNPEP	protein_coding	96935394	97037513	5	1	chromosome	leucyl and cystinyl aminopeptidase [Source:HGNC Symbol;Acc:HGNC:6656]	ENSG00000113441.16	LNPEP	4012
ENSG00000115484	474.178	-0.464729	0.273269	-1.68365	0.0922487	0.70774	FALSE	CCT4	protein_coding	61868085	61888671	2	-1	chromosome	chaperonin containing TCP1 subunit 4 [Source:HGNC Symbol;Acc:HGNC:1617]	ENSG00000115484.15	CCT4	10575
ENSG00000128271	10.0411	0.955337	0.505337	1.68455	0.0920762	0.70774	FALSE	ADORA2A	protein_coding	24417879	24442357	22	1	chromosome	adenosine A2a receptor [Source:HGNC Symbol;Acc:HGNC:263]	ENSG00000128271.22	ADORA2A	135
ENSG00000131446	163.206	0.555483	0.328957	1.6832	0.0923365	0.70774	FALSE	MGAT1	protein_coding	180784782	180815652	5	-1	chromosome	alpha-1,3-mannosyl-glycoprotein 2-beta-N-acetylglucosaminyltransferase [Source:HGNC Symbol;Acc:HGNC:7044]	ENSG00000131446.16	MGAT1	4245
ENSG00000133065	163.18	-0.660884	0.365692	-1.68597	0.0918016	0.70774	FALSE	SLC41A1	protein_coding	205789094	205813748	1	-1	chromosome	solute carrier family 41 member 1 [Source:HGNC Symbol;Acc:HGNC:19429]	ENSG00000133065.11	SLC41A1	254428
ENSG00000139629	6.32861	0.952849	0.492899	1.6845	0.0920848	0.70774	FALSE	GALNT6	protein_coding	51351247	51392867	12	-1	chromosome	polypeptide N-acetylgalactosaminyltransferase 6 [Source:HGNC Symbol;Acc:HGNC:4128]	ENSG00000139629.16	GALNT6	11226
ENSG00000139842	519.195	-0.46075	0.273472	-1.68658	0.0916851	0.70774	FALSE	CUL4A	protein_coding	113208193	113267108	13	1	chromosome	cullin 4A [Source:HGNC Symbol;Acc:HGNC:2554]	ENSG00000139842.15	CUL4A	8451
ENSG00000143190	184.394	0.610576	0.353741	1.68437	0.0921105	0.70774	FALSE	POU2F1	protein_coding	167220876	167427345	1	1	chromosome	POU class 2 homeobox 1 [Source:HGNC Symbol;Acc:HGNC:9212]	ENSG00000143190.23	POU2F1	5451
ENSG00000150401	106.572	-0.684964	0.380764	-1.6833	0.0923178	0.70774	FALSE	DCUN1D2	protein_coding	113455819	113490951	13	-1	chromosome	defective in cullin neddylation 1 domain containing 2 [Source:HGNC Symbol;Acc:HGNC:20328]	ENSG00000150401.15	DCUN1D2	55208
ENSG00000155561	27.8865	-0.774748	0.470956	-1.68534	0.0919233	0.70774	FALSE	NUP205	protein_coding	135557917	135648757	7	1	chromosome	nucleoporin 205 [Source:HGNC Symbol;Acc:HGNC:18658]	ENSG00000155561.15	NUP205	23165
ENSG00000177119	231.786	-0.628185	0.361407	-1.68548	0.0918968	0.70774	FALSE	ANO6	protein_coding	45215987	45440404	12	1	chromosome	anoctamin 6 [Source:HGNC Symbol;Acc:HGNC:25240]	ENSG00000177119.16	ANO6	196527
ENSG00000181896	14.2095	0.960423	0.499463	1.68511	0.0919681	0.70774	FALSE	ZNF101	protein_coding	19668796	19683509	19	1	chromosome	zinc finger protein 101 [Source:HGNC Symbol;Acc:HGNC:12881]	ENSG00000181896.12	ZNF101	94039
ENSG00000196776	91.2803	0.635551	0.367675	1.68302	0.0923704	0.70774	FALSE	CD47	protein_coding	108043091	108091862	3	-1	chromosome	CD47 molecule [Source:HGNC Symbol;Acc:HGNC:1682]	ENSG00000196776.16	CD47	961
ENSG00000227507	26.521	1.06178	0.502851	1.68418	0.0921473	0.70774	FALSE	LTB	protein_coding	31580525	31582522	6	-1	chromosome	lymphotoxin beta [Source:HGNC Symbol;Acc:HGNC:6711]	ENSG00000227507.2	LTB	4050
ENSG00000170955	130.033	0.73144	0.386278	1.68254	0.0924649	0.70803	FALSE	CAVIN3	protein_coding	6318946	6320532	11	-1	chromosome	caveolae associated protein 3 [Source:HGNC Symbol;Acc:HGNC:9400]	ENSG00000170955.10	CAVIN3	112464
ENSG00000129219	10.715	0.747572	0.500876	1.68137	0.0926914	0.708565	FALSE	PLD2	protein_coding	4807152	4823434	17	1	chromosome	phospholipase D2 [Source:HGNC Symbol;Acc:HGNC:9068]	ENSG00000129219.14	PLD2	5338
ENSG00000129657	335.662	-0.606733	0.32511	-1.6813	0.0927047	0.708565	FALSE	SEC14L1	protein_coding	77088749	77217101	17	1	chromosome	SEC14 like lipid binding 1 [Source:HGNC Symbol;Acc:HGNC:10698]	ENSG00000129657.16	SEC14L1	6397
ENSG00000139926	33.6824	0.673706	0.456924	1.68186	0.0925959	0.708565	FALSE	FRMD6	protein_coding	51489100	51730727	14	1	chromosome	FERM domain containing 6 [Source:HGNC Symbol;Acc:HGNC:19839]	ENSG00000139926.15	FRMD6	122786
ENSG00000088888	509.022	-0.454683	0.265159	-1.68058	0.0928445	0.708599	FALSE	MAVS	protein_coding	3846799	3876123	20	1	chromosome	mitochondrial antiviral signaling protein [Source:HGNC Symbol;Acc:HGNC:29233]	ENSG00000088888.18	MAVS	57506
ENSG00000126803	532.454	-0.411437	0.297354	-1.6804	0.092879	0.708599	FALSE	HSPA2	protein_coding	64535905	64546173	14	1	chromosome	heat shock protein family A (Hsp70) member 2 [Source:HGNC Symbol;Acc:HGNC:5235]	ENSG00000126803.9	HSPA2	3306
ENSG00000275342	69.2357	-0.654796	0.401426	-1.68045	0.0928706	0.708599	FALSE	PRAG1	protein_coding	8317736	8386439	8	-1	chromosome	PEAK1 related, kinase-activating pseudokinase 1 [Source:HGNC Symbol;Acc:HGNC:25438]	ENSG00000275342.5	PRAG1	157285
ENSG00000155363	17.8642	0.655511	0.497539	1.68009	0.0929407	0.708637	FALSE	MOV10	protein_coding	112673141	112700746	1	1	chromosome	Mov10 RISC complex RNA helicase [Source:HGNC Symbol;Acc:HGNC:7200]	ENSG00000155363.18	MOV10	4343
ENSG00000140287	4.079	0.858753	0.42021	1.67941	0.0930716	0.709203	FALSE	HDC	protein_coding	50241947	50265965	15	-1	chromosome	histidine decarboxylase [Source:HGNC Symbol;Acc:HGNC:4855]	ENSG00000140287.11	HDC	3067
ENSG00000065243	56.6531	-0.863072	0.448741	-1.67783	0.0933806	0.70993	FALSE	PKN2	protein_coding	88684222	88836255	1	1	chromosome	protein kinase N2 [Source:HGNC Symbol;Acc:HGNC:9406]	ENSG00000065243.20	PKN2	5586
ENSG00000065413	30.5045	0.743271	0.456125	1.67539	0.0938578	0.70993	FALSE	ANKRD44	protein_coding	196967017	197311173	2	-1	chromosome	ankyrin repeat domain 44 [Source:HGNC Symbol;Acc:HGNC:25259]	ENSG00000065413.20	ANKRD44	91526
ENSG00000103121	108.014	-0.569559	0.349127	-1.67634	0.0936724	0.70993	FALSE	CMC2	protein_coding	80966448	81020270	16	-1	chromosome	C-X9-C motif containing 2 [Source:HGNC Symbol;Acc:HGNC:24447]	ENSG00000103121.9	CMC2	56942
ENSG00000125337	18.6116	-1.00504	0.507473	-1.67524	0.0938878	0.70993	FALSE	KIF25	protein_coding	167996241	168045095	6	1	chromosome	kinesin family member 25 [Source:HGNC Symbol;Acc:HGNC:6390]	ENSG00000125337.19	KIF25	3834
ENSG00000129250	3753.39	-0.430885	0.260164	-1.67538	0.0938598	0.70993	FALSE	KIF1C	protein_coding	4997950	5028401	17	1	chromosome	kinesin family member 1C [Source:HGNC Symbol;Acc:HGNC:6317]	ENSG00000129250.12	KIF1C	10749
ENSG00000138593	123.187	-0.824569	0.414764	-1.67751	0.0934435	0.70993	FALSE	SECISBP2L	protein_coding	48988476	49046447	15	-1	chromosome	SECIS binding protein 2 like [Source:HGNC Symbol;Acc:HGNC:28997]	ENSG00000138593.9	SECISBP2L	9728
ENSG00000160593	15.7933	0.919632	0.504856	1.67611	0.0937167	0.70993	FALSE	JAML	protein_coding	118193725	118225094	11	-1	chromosome	junction adhesion molecule like [Source:HGNC Symbol;Acc:HGNC:19084]	ENSG00000160593.19	JAML	120425
ENSG00000163738	57.7133	-0.696294	0.410416	-1.67573	0.0937909	0.70993	FALSE	MTHFD2L	protein_coding	74114174	74303099	4	1	chromosome	methylenetetrahydrofolate dehydrogenase (NADP+ dependent) 2 like [Source:HGNC Symbol;Acc:HGNC:31865]	ENSG00000163738.18	MTHFD2L	441024
ENSG00000166483	54.0997	-0.795622	0.452673	-1.67529	0.0938774	0.70993	FALSE	WEE1	protein_coding	9573670	9593457	11	1	chromosome	WEE1 G2 checkpoint kinase [Source:HGNC Symbol;Acc:HGNC:12761]	ENSG00000166483.11	WEE1	7465
ENSG00000170291	83.8039	-0.602147	0.407563	-1.67815	0.0933179	0.70993	FALSE	ELP5	protein_coding	7251416	7259940	17	1	chromosome	elongator acetyltransferase complex subunit 5 [Source:HGNC Symbol;Acc:HGNC:30617]	ENSG00000170291.15	ELP5	23587
ENSG00000174842	10.0541	-0.65363	0.500226	-1.67828	0.0932916	0.70993	FALSE	GLMN	protein_coding	92246402	92298987	1	-1	chromosome	glomulin, FKBP associated protein [Source:HGNC Symbol;Acc:HGNC:14373]	ENSG00000174842.17	GLMN	11146
ENSG00000176386	103.141	-0.571262	0.377239	-1.67633	0.0936742	0.70993	FALSE	CDC26	protein_coding	113255835	113275572	9	-1	chromosome	cell division cycle 26 [Source:HGNC Symbol;Acc:HGNC:17839]	ENSG00000176386.9	CDC26	246184
ENSG00000196323	1199.49	-0.469581	0.286123	-1.67515	0.0939046	0.70993	FALSE	ZBTB44	protein_coding	130226677	130314917	11	-1	chromosome	zinc finger and BTB domain containing 44 [Source:HGNC Symbol;Acc:HGNC:25001]	ENSG00000196323.14	ZBTB44	29068
ENSG00000091972	12.6358	-0.670693	0.506209	-1.673	0.0943279	0.71067	FALSE	CD200	protein_coding	112332347	112362812	3	1	chromosome	CD200 molecule [Source:HGNC Symbol;Acc:HGNC:7203]	ENSG00000091972.18	CD200	4345
ENSG00000100592	192.159	0.54711	0.335294	1.67292	0.0943433	0.71067	FALSE	DAAM1	protein_coding	59188646	59371405	14	1	chromosome	dishevelled associated activator of morphogenesis 1 [Source:HGNC Symbol;Acc:HGNC:18142]	ENSG00000100592.15	DAAM1	23002
ENSG00000110799	168.341	0.499434	0.325648	1.67389	0.094152	0.71067	FALSE	VWF	protein_coding	5948874	6124770	12	-1	chromosome	von Willebrand factor [Source:HGNC Symbol;Acc:HGNC:12726]	ENSG00000110799.13	VWF	7450
ENSG00000188677	593.514	-0.608477	0.354643	-1.67332	0.0942652	0.71067	FALSE	PARVB	protein_coding	43999211	44172949	22	1	chromosome	parvin beta [Source:HGNC Symbol;Acc:HGNC:14653]	ENSG00000188677.14	PARVB	29780
ENSG00000189060	182.197	-0.73694	0.504437	-1.67394	0.0941433	0.71067	FALSE	H1-0	protein_coding	37805093	37807436	22	1	chromosome	H1.0 linker histone [Source:HGNC Symbol;Acc:HGNC:4714]	ENSG00000189060.5	H1-0	3005
ENSG00000198931	80.8589	0.717688	0.389943	1.67311	0.0943047	0.71067	FALSE	APRT	protein_coding	88809339	88811937	16	-1	chromosome	adenine phosphoribosyltransferase [Source:HGNC Symbol;Acc:HGNC:626]	ENSG00000198931.11	APRT	353
ENSG00000008710	177.348	-0.655073	0.357494	-1.67045	0.0948309	0.712553	FALSE	PKD1	protein_coding	2088708	2135898	16	-1	chromosome	polycystin 1, transient receptor potential channel interacting [Source:HGNC Symbol;Acc:HGNC:9008]	ENSG00000008710.20	PKD1	5310
ENSG00000010295	142.405	0.772098	0.382931	1.67054	0.0948122	0.712553	FALSE	IFFO1	protein_coding	6538375	6556083	12	-1	chromosome	intermediate filament family orphan 1 [Source:HGNC Symbol;Acc:HGNC:24970]	ENSG00000010295.19	IFFO1	25900
ENSG00000092978	32.8609	-0.921971	0.478453	-1.66963	0.0949919	0.712553	FALSE	GPATCH2	protein_coding	217426992	217631090	1	-1	chromosome	G-patch domain containing 2 [Source:HGNC Symbol;Acc:HGNC:25499]	ENSG00000092978.11	GPATCH2	55105
ENSG00000116898	620.522	-0.470884	0.286651	-1.66986	0.0949466	0.712553	FALSE	MRPS15	protein_coding	36455718	36464384	1	-1	chromosome	mitochondrial ribosomal protein S15 [Source:HGNC Symbol;Acc:HGNC:14504]	ENSG00000116898.12	MRPS15	64960
ENSG00000162496	177.508	0.574375	0.339438	1.66994	0.0949313	0.712553	FALSE	DHRS3	protein_coding	12567910	12618210	1	-1	chromosome	dehydrogenase/reductase 3 [Source:HGNC Symbol;Acc:HGNC:17693]	ENSG00000162496.9	DHRS3	9249
ENSG00000163468	330.969	-0.486868	0.302589	-1.671	0.0947226	0.712553	FALSE	CCT3	protein_coding	156308968	156367873	1	-1	chromosome	chaperonin containing TCP1 subunit 3 [Source:HGNC Symbol;Acc:HGNC:1616]	ENSG00000163468.15	CCT3	7203
ENSG00000183741	251.224	0.546996	0.317247	1.67129	0.0946644	0.712553	FALSE	CBX6	protein_coding	38861422	38872249	22	-1	chromosome	chromobox 6 [Source:HGNC Symbol;Acc:HGNC:1556]	ENSG00000183741.12	CBX6	23466
ENSG00000213995	69.3815	-0.627641	0.407038	-1.66806	0.0953046	0.714471	FALSE	NAXD	protein_coding	110615460	110639993	13	1	chromosome	NAD(P)HX dehydratase [Source:HGNC Symbol;Acc:HGNC:25576]	ENSG00000213995.11	NAXD	55739
ENSG00000123908	207.521	-0.56529	0.325894	-1.66729	0.0954576	0.715189	FALSE	AGO2	protein_coding	140520156	140635633	8	-1	chromosome	argonaute RISC catalytic component 2 [Source:HGNC Symbol;Acc:HGNC:3263]	ENSG00000123908.12	AGO2	27161
ENSG00000153904	161.637	1.08957	0.444422	1.66636	0.0956423	0.716144	FALSE	DDAH1	protein_coding	85318481	85578363	1	-1	chromosome	dimethylarginine dimethylaminohydrolase 1 [Source:HGNC Symbol;Acc:HGNC:2715]	ENSG00000153904.20	DDAH1	23576
ENSG00000204463	235.409	-0.618827	0.367647	-1.66606	0.0957016	0.716159	FALSE	BAG6	protein_coding	31639028	31652705	6	-1	chromosome	BCL2 associated athanogene 6 [Source:HGNC Symbol;Acc:HGNC:13919]	ENSG00000204463.12	BAG6	7917
ENSG00000136738	72.3052	-0.742423	0.435365	-1.66508	0.0958963	0.716759	FALSE	STAM	protein_coding	17644151	17716824	10	1	chromosome	signal transducing adaptor molecule [Source:HGNC Symbol;Acc:HGNC:11357]	ENSG00000136738.15	STAM	8027
ENSG00000159069	471.659	-0.460913	0.298414	-1.66513	0.0958872	0.716759	FALSE	FBXW5	protein_coding	136940435	136944738	9	-1	chromosome	F-box and WD repeat domain containing 5 [Source:HGNC Symbol;Acc:HGNC:13613]	ENSG00000159069.14	FBXW5	54461
ENSG00000082175	13.2758	1.07651	0.502357	1.66454	0.0960053	0.717146	FALSE	PGR	protein_coding	101029624	101129813	11	-1	chromosome	progesterone receptor [Source:HGNC Symbol;Acc:HGNC:8910]	ENSG00000082175.15	PGR	5241
ENSG00000100097	1816.93	0.523755	0.301112	1.66296	0.0963202	0.717205	FALSE	LGALS1	protein_coding	37675636	37679802	22	1	chromosome	galectin 1 [Source:HGNC Symbol;Acc:HGNC:6561]	ENSG00000100097.12	LGALS1	3956
ENSG00000110079	24.9145	1.0647	0.479119	1.66278	0.0963572	0.717205	FALSE	MS4A4A	protein_coding	60185702	60317944	11	1	chromosome	membrane spanning 4-domains A4A [Source:HGNC Symbol;Acc:HGNC:13371]	ENSG00000110079.18	MS4A4A	51338
ENSG00000130595	12912.3	0.431709	0.246835	1.66377	0.0961591	0.717205	FALSE	TNNT3	protein_coding	1919703	1938706	11	1	chromosome	troponin T3, fast skeletal type [Source:HGNC Symbol;Acc:HGNC:11950]	ENSG00000130595.19	TNNT3	7140
ENSG00000180304	224.308	0.508722	0.303664	1.66378	0.0961565	0.717205	FALSE	OAZ2	protein_coding	64687573	64703281	15	-1	chromosome	ornithine decarboxylase antizyme 2 [Source:HGNC Symbol;Acc:HGNC:8096]	ENSG00000180304.14	OAZ2	4947
ENSG00000184203	526.265	-0.46268	0.27731	-1.66347	0.0962186	0.717205	FALSE	PPP1R2	protein_coding	195514428	195543386	3	-1	chromosome	protein phosphatase 1 regulatory inhibitor subunit 2 [Source:HGNC Symbol;Acc:HGNC:9288]	ENSG00000184203.8	PPP1R2	5504
ENSG00000196954	49.1742	0.695544	0.417657	1.66309	0.0962945	0.717205	FALSE	CASP4	protein_coding	104942866	104969366	11	-1	chromosome	caspase 4 [Source:HGNC Symbol;Acc:HGNC:1505]	ENSG00000196954.14	CASP4	837
ENSG00000102738	74.0524	-0.679826	0.394768	-1.66177	0.0965582	0.718274	FALSE	MRPS31	protein_coding	40729128	40771190	13	-1	chromosome	mitochondrial ribosomal protein S31 [Source:HGNC Symbol;Acc:HGNC:16632]	ENSG00000102738.8	MRPS31	10240
ENSG00000166669	9.36791	-0.761111	0.504146	-1.66115	0.0966838	0.718781	FALSE	ATF7IP2	protein_coding	10326434	10483638	16	1	chromosome	activating transcription factor 7 interacting protein 2 [Source:HGNC Symbol;Acc:HGNC:20397]	ENSG00000166669.13	ATF7IP2	80063
ENSG00000112562	194.255	0.725673	0.40053	1.66076	0.0967621	0.718935	FALSE	SMOC2	protein_coding	168441151	168673445	6	1	chromosome	SPARC related modular calcium binding 2 [Source:HGNC Symbol;Acc:HGNC:20323]	ENSG00000112562.18	SMOC2	64094
ENSG00000033800	118.387	-0.661469	0.387495	-1.66006	0.0969017	0.719087	FALSE	PIAS1	protein_coding	68054179	68198603	15	1	chromosome	protein inhibitor of activated STAT 1 [Source:HGNC Symbol;Acc:HGNC:2752]	ENSG00000033800.13	PIAS1	8554
ENSG00000116984	265.566	-0.605038	0.344105	-1.65933	0.0970497	0.719087	FALSE	MTR	protein_coding	236795292	236921278	1	1	chromosome	5-methyltetrahydrofolate-homocysteine methyltransferase [Source:HGNC Symbol;Acc:HGNC:7468]	ENSG00000116984.13	MTR	4548
ENSG00000140798	7.44987	-0.694239	0.480314	-1.65923	0.0970696	0.719087	FALSE	ABCC12	protein_coding	48081006	48156018	16	-1	chromosome	ATP binding cassette subfamily C member 12 [Source:HGNC Symbol;Acc:HGNC:14640]	ENSG00000140798.16	ABCC12	94160
ENSG00000152409	86.3579	-0.776567	0.391176	-1.66002	0.0969109	0.719087	FALSE	JMY	protein_coding	79236131	79327211	5	1	chromosome	junction mediating and regulatory protein, p53 cofactor [Source:HGNC Symbol;Acc:HGNC:28916]	ENSG00000152409.9	JMY	133746
ENSG00000172732	91.7015	-0.61533	0.378289	-1.65923	0.0970699	0.719087	FALSE	MUS81	protein_coding	65857126	65867653	11	1	chromosome	MUS81 structure-specific endonuclease subunit [Source:HGNC Symbol;Acc:HGNC:29814]	ENSG00000172732.12	MUS81	80198
ENSG00000091879	26.2343	0.645278	0.476602	1.65878	0.09716	0.719329	FALSE	ANGPT2	protein_coding	6499651	6563409	8	-1	chromosome	angiopoietin 2 [Source:HGNC Symbol;Acc:HGNC:485]	ENSG00000091879.13	ANGPT2	285
ENSG00000064726	30.4325	-0.799576	0.489581	-1.65511	0.0979024	0.723355	FALSE	BTBD1	protein_coding	83016423	83067252	15	-1	chromosome	BTB domain containing 1 [Source:HGNC Symbol;Acc:HGNC:1120]	ENSG00000064726.10	BTBD1	53339
ENSG00000140450	13.8069	-0.795317	0.503267	-1.65538	0.0978482	0.723355	FALSE	ARRDC4	protein_coding	97960703	97973833	15	1	chromosome	arrestin domain containing 4 [Source:HGNC Symbol;Acc:HGNC:28087]	ENSG00000140450.9	ARRDC4	91947
ENSG00000174151	23.1603	0.809224	0.47263	1.6555	0.0978235	0.723355	FALSE	CYB561D1	protein_coding	109494052	109502932	1	1	chromosome	cytochrome b561 family member D1 [Source:HGNC Symbol;Acc:HGNC:26804]	ENSG00000174151.14	CYB561D1	284613
ENSG00000183889	24.0236	-0.807285	0.487957	-1.65495	0.097935	0.723355	FALSE	AC138969.1	protein_coding	16317444	16350590	16	1	chromosome	novel member of the nuclear pore complex interacting protein NPIP gene family	ENSG00000183889.12	AC138969.1
ENSG00000120899	28.1644	0.95063	0.465711	1.65415	0.0980967	0.723694	FALSE	PTK2B	protein_coding	27311482	27459391	8	1	chromosome	protein tyrosine kinase 2 beta [Source:HGNC Symbol;Acc:HGNC:9612]	ENSG00000120899.18	PTK2B	2185
ENSG00000149798	16.668	0.81303	0.495845	1.65442	0.0980431	0.723694	FALSE	CDC42EP2	protein_coding	65314866	65322417	11	1	chromosome	CDC42 effector protein 2 [Source:HGNC Symbol;Acc:HGNC:16263]	ENSG00000149798.5	CDC42EP2	10435
ENSG00000173894	5.05442	-0.660056	0.475376	-1.65384	0.0981606	0.723739	FALSE	CBX2	protein_coding	79778148	79787983	17	1	chromosome	chromobox 2 [Source:HGNC Symbol;Acc:HGNC:1552]	ENSG00000173894.11	CBX2	84733
ENSG00000083828	27.3803	-0.763352	0.483979	-1.65031	0.0988797	0.724634	FALSE	ZNF586	protein_coding	57769655	57819939	19	1	chromosome	zinc finger protein 586 [Source:HGNC Symbol;Acc:HGNC:25949]	ENSG00000083828.16	ZNF586	54807
ENSG00000112378	23.6729	1.0759	0.501764	1.64993	0.0989578	0.724634	FALSE	PERP	protein_coding	138088505	138107419	6	-1	chromosome	p53 apoptosis effector related to PMP22 [Source:HGNC Symbol;Acc:HGNC:17637]	ENSG00000112378.12	PERP	64065
ENSG00000130695	160.385	-0.581958	0.373512	-1.64959	0.0990268	0.724634	FALSE	CEP85	protein_coding	26234200	26278808	1	1	chromosome	centrosomal protein 85 [Source:HGNC Symbol;Acc:HGNC:25309]	ENSG00000130695.15	CEP85	64793
ENSG00000152601	1479.16	-0.510193	0.297846	-1.65034	0.0988732	0.724634	FALSE	MBNL1	protein_coding	152243828	152465780	3	1	chromosome	muscleblind like splicing regulator 1 [Source:HGNC Symbol;Acc:HGNC:6923]	ENSG00000152601.17	MBNL1	4154
ENSG00000160209	84.2203	0.637331	0.373952	1.64993	0.0989574	0.724634	FALSE	PDXK	protein_coding	43719094	43762307	21	1	chromosome	pyridoxal kinase [Source:HGNC Symbol;Acc:HGNC:8819]	ENSG00000160209.19	PDXK	8566
ENSG00000172243	7.64866	1.04687	0.503268	1.64955	0.0990348	0.724634	FALSE	CLEC7A	protein_coding	10116777	10130258	12	-1	chromosome	C-type lectin domain containing 7A [Source:HGNC Symbol;Acc:HGNC:14558]	ENSG00000172243.18	CLEC7A	64581
ENSG00000188322	226.304	-0.529709	0.332406	-1.65067	0.0988068	0.724634	FALSE	SBK1	protein_coding	28259246	28323849	16	1	chromosome	SH3 domain binding kinase 1 [Source:HGNC Symbol;Acc:HGNC:17699]	ENSG00000188322.7	SBK1	388228
ENSG00000188582	9.21506	-0.692506	0.494469	-1.64972	0.0989995	0.724634	FALSE	PAQR9	protein_coding	142949164	142963674	3	-1	chromosome	progestin and adipoQ receptor family member 9 [Source:HGNC Symbol;Acc:HGNC:30131]	ENSG00000188582.9	PAQR9	344838
ENSG00000196352	130.717	-0.577043	0.343138	-1.65168	0.0986004	0.724634	FALSE	CD55	protein_coding	207321376	207386804	1	1	chromosome	CD55 molecule (Cromer blood group) [Source:HGNC Symbol;Acc:HGNC:2665]	ENSG00000196352.15	CD55	1604
ENSG00000243414	7.76247	0.524317	0.493125	1.65039	0.0988632	0.724634	FALSE	TICAM2	protein_coding	115578650	115602479	5	-1	chromosome	toll like receptor adaptor molecule 2 [Source:HGNC Symbol;Acc:HGNC:21354]	ENSG00000243414.5	TICAM2	353376
ENSG00000243649	10.715	1.15352	0.505577	1.65239	0.098456	0.724634	FALSE	CFB	protein_coding	31945650	31952084	6	1	chromosome	complement factor B [Source:HGNC Symbol;Acc:HGNC:1037]	ENSG00000243649.9	CFB	629
ENSG00000244274	784.984	-0.49608	0.305002	-1.65182	0.0985719	0.724634	FALSE	DBNDD2	protein_coding	45406057	45410610	20	1	chromosome	dysbindin domain containing 2 [Source:HGNC Symbol;Acc:HGNC:15881]	ENSG00000244274.7	DBNDD2	55861
ENSG00000273841	91.0563	0.575733	0.364621	1.64955	0.0990345	0.724634	FALSE	TAF9	protein_coding	69364743	69370013	5	-1	chromosome	TATA-box binding protein associated factor 9 [Source:HGNC Symbol;Acc:HGNC:11542]	ENSG00000273841.5	TAF9	6880
ENSG00000135077	4.88911	0.89307	0.484299	1.64885	0.0991788	0.725263	FALSE	HAVCR2	protein_coding	157085832	157142869	5	-1	chromosome	hepatitis A virus cellular receptor 2 [Source:HGNC Symbol;Acc:HGNC:18437]	ENSG00000135077.9	HAVCR2	84868
ENSG00000178585	119.642	0.596143	0.346528	1.64765	0.0994248	0.726637	FALSE	CTNNBIP1	protein_coding	9848276	9910336	1	-1	chromosome	catenin beta interacting protein 1 [Source:HGNC Symbol;Acc:HGNC:16913]	ENSG00000178585.15	CTNNBIP1	56998
ENSG00000002586	295.385	0.528563	0.29664	1.64727	0.0995028	0.726783	FALSE	CD99	protein_coding	2691187	2741309	X	1	chromosome	CD99 molecule (Xg blood group) [Source:HGNC Symbol;Acc:HGNC:7082]	ENSG00000002586.20	CD99	4267
ENSG00000067533	184.76	-0.820066	0.422892	-1.64361	0.100256	0.72729	FALSE	RRP15	protein_coding	218285293	218337983	1	1	chromosome	ribosomal RNA processing 15 homolog [Source:HGNC Symbol;Acc:HGNC:24255]	ENSG00000067533.6	RRP15	51018
ENSG00000085788	70.3793	0.585165	0.394682	1.64555	0.0998554	0.72729	FALSE	DDHD2	protein_coding	38225218	38275558	8	1	chromosome	DDHD domain containing 2 [Source:HGNC Symbol;Acc:HGNC:29106]	ENSG00000085788.14	DDHD2	23259
ENSG00000099204	253.308	0.703101	0.364021	1.6452	0.0999288	0.72729	FALSE	ABLIM1	protein_coding	114431113	114768061	10	-1	chromosome	actin binding LIM protein 1 [Source:HGNC Symbol;Acc:HGNC:78]	ENSG00000099204.20	ABLIM1	3983
[truncated: 10,796 more rows]
